# Supplementary material for: White matter micro- and macrostructure brain charts for the human lifespan
Source: Nature. 2026 May 13;655(8124):979–89. doi: 10.1038/s41586-026-10454-2 (PMC13391363; doi:10.1038/s41586-026-10454-2)
Supplement: Supplementary file 12 — Centiles trajectories of brain charts. SDT.T9.1–5 contain the brain charts for the global metrics; SDT.T9.6–509 contain the brain charts for the tract-specific metrics (unnormalized); and SDT.T9.510–1157 contain the brain charts for the tract-specific macrostructural metrics (normalized). Included in each table are the male and female centile trajectories for the 2.5th, 25th, 50th, 75th and 97.5th percentiles; the interquartile range normalized by the 50th centile; and the derivatives of the 50th centiles with respect to both age and log(age). Charts are sampled in logarithmically spaced intervals. Age is reported in years, while centile trajectory values are reported in metric-specific units: diffusivities in mm2 s−1, volume in mm3, surface area in mm2, average length in mm, and FA is dimensionless (unitless). [file 41586_2026_10454_MOESM12_ESM.zip › plotted_curves/SDT.T9.233-POPT_left_md-mean_curve_metrics.csv]

ages	male_0.025th_percentile	female_0.025th_percentile	male_0.25th_percentile	female_0.25th_percentile	male_0.5th_percentile	female_0.5th_percentile	male_0.75th_percentile	female_0.75th_percentile	male_0.975th_percentile	female_0.975th_percentile	male_normalized_quantile_range	fwmale_normalized_quantile_range	male_median_centile_d_age	male_median_centile_d_log_age	female_median_centile_d_age	female_median_centile_d_log_age
0.25	0.0009954075977012817	0.0009980060102129302	0.0010549526792789535	0.0010568671380810264	0.0010915519753084788	0.001092962396235531	0.0011327137462955087	0.0011334822557032187	0.0012270549420206247	0.001226062998597179	0.0712389961958335	0.07009858517189269	-0.00031596606481831406	-0.00018243211240492156	-0.00031624003620387976	-0.00018259029767914078
0.25150637576242696	0.0009950130587084004	0.0009976100800442689	0.001054509293799324	0.0010564228807642495	0.001091076011686687	0.0010924860199098844	0.001132198844386001	0.0011329675973805499	0.0012264419041004796	0.0012254523094756384	0.07120452631579476	0.07006471041397334	-0.00031525298563794824	-0.00018256628954146925	-0.0003155264588676765	-0.00018272466115915043
0.2530218281966045	0.0009946178916845224	0.0009972135199985074	0.001054065234633815	0.0010559779484443147	0.001090599347931185	0.001092008942478191	0.0011316832144924148	0.0011324522104778853	0.0012258280835929023	0.0012248408378395656	0.07117002225046012	0.07003080200059618	-0.0003138244685853553	-0.0001828340849102661	-0.0003140969430390772	-0.0001829928289038274
0.25454641199404576	0.0009942220989129055	0.0009968163323680597	0.0010536205044398938	0.0010555323437840011	0.0010901219869583244	0.0010915311668584253	0.0011311668598484616	0.0011319360982250469	0.0012252134845605162	0.001224228587729104	0.0711354842268055	0.06999686015466337	-0.0003123998441954545	-0.00018310076068428494	-0.0003126713209574694	-0.00018325987642683894
0.2560801821758082	0.0009938256826859074	0.0009964185194544686	0.0010531751058843323	0.001055086069455419	0.0010896439316937774	0.001091052695977908	0.0011306497836970745	0.001131419263861109	0.0012245981110744221	0.0012236155631929393	0.07110091247175868	0.06996288509903059	-0.0003109791225002212	-0.0001833663133110064	-0.0003112496026708711	-0.00018352580016786635
0.25762319409447826	0.000993428645304908	0.0009960200835683142	0.0010527290416431129	0.0010546391281399015	0.0010891651850724327	0.0010905735327731909	0.0011301319892902952	0.0011309017106342725	0.0012239819672140554	0.0012230017682881423	0.07106630721219284	0.06992887705650153	-0.0003095623133412273	-0.000183630739277435	-0.000309831798039506	-0.00018379059660766917
0.2591755034361701	0.0009930309890802277	0.000995621027029139	0.001052282314401336	0.001054191522527918	0.0010886857500382937	0.0010900936801899585	0.0011296134798891586	0.0011303834418017562	0.0012233650570670441	0.0012223872070800338	0.07103166867491609	0.06989483624981764	-0.0003081494263737494	-0.0001838940351110152	-0.00030841791673380525	-0.00018405426226575372
0.2607371662225343	0.0009926327163310416	0.0009952213521653651	0.001051834926853119	0.0010537432553189765	0.0010882056295443679	0.0010896131411829233	0.001129094258763572	0.00112986446062968	0.0012227473847290571	0.0012217718836420397	0.07099699708666413	0.06986076290165111	-0.000306740471063105	-0.00018415619737854882	-0.00030700796823640575	-0.0001843167937019552
0.2623082388127803	0.0009922338293853084	0.0009948210613142116	0.0010513868817015118	0.0010532943292215283	0.0010877248265525738	0.0010891319187157208	0.0011285743291922113	0.0011293447703929484	0.0012221289543036735	0.001221155802055547	0.0709622926740918	0.06982665723459569	-0.0003053354566870392	-0.00018441722268652816	-0.00030560196184103994	-0.00018457818751524413
0.2638887779057103	0.0009918343305796782	0.0009944201568216177	0.0010509381816583908	0.0010528447469528785	0.001087243344033626	0.00108865001576081	0.0011280536944623936	0.001128824374375142	0.0012215097699022261	0.001220538966409767	0.07092755566376482	0.06979251947115869	-0.00030393439233722397	-0.00018467710768146905	-0.0003041999066555334	-0.00018483844034491992
0.26547884054176485	0.0009914342222594218	0.0009940186410421544	0.0010504888294443754	0.0010523945112390827	0.0010867611849669412	0.0010881674352993622	0.0011275323578699736	0.0011283032758683934	0.0012208898356436708	0.001219921380801584	0.07089278628215065	0.06975834983375309	-0.00030253728691687076	-0.00018493584904910598	-0.0003028018116014164	-0.00018509754887072183
0.2670784841050822	0.000991033506778341	0.0009936165163389465	0.001050038827788726	0.0010519436248148573	0.0010862783523405278	0.0010876841803211619	0.0011270103227192208	0.0011277814781732794	0.0012202691556544346	0.0012193030493354191	0.0708579847556106	0.06972414854469008	-0.00030114414914428345	-0.00018519344351514144	-0.00030140768541109253	-0.00018535550980997018
0.26868776632556873	0.000990632186498695	0.0009932137850835968	0.0010495881794292537	0.0010514920904234897	0.001085794849150888	0.0010872002538245087	0.0011264875923227126	0.0011272589845987102	0.0012196477340682829	0.0012186839761230955	0.07082315131039316	0.06968991582616987	-0.0002997549875510819	-0.00018544988784474636	-0.0003000175366326685	-0.00018561231992092475
0.2703067452809827	0.0009902302637911126	0.0009928104496560951	0.0010491368871122235	0.0010510399108167349	0.0010853106784029095	0.001086715658816103	0.0011259641700012125	0.0011267357984618052	0.0012190255750261687	0.0012180641652836854	0.07078828617262316	0.06965565190027295	-0.0002983698104836452	-0.00018570517884233806	-0.0002986313736301205	-0.00018586797600195215
0.2719354793990299	0.0009898277410345189	0.0009924065124447428	0.0010486849535922644	0.0010505870887547258	0.0010848258431097684	0.0010862303983109505	0.0011254400590835652	0.0011262119230877879	0.0012184026826761027	0.0012174436209433784	0.07075338956829616	0.06962135698895558	-0.0002969886261033339	-0.0001859593133519133	-0.0002972492045794639	-0.00018612247488911104
0.27357402745947257	0.0009894246206160477	0.000992001975846073	0.001048232381632271	0.0010501336270058823	0.001084340346292821	0.0010857444753322608	0.0011249152629065767	0.001125687361809872	0.001217779061173004	0.0012168223472353427	0.07071846172326954	0.06958703131403791	-0.0002956114423867673	-0.00018621228825624336	-0.0002958710374739715	-0.0001863758134588167
0.2752224485962505	0.0009890209049309678	0.0009915968422647646	0.0010477791740033156	0.0010496795283468114	0.0010838541909815088	0.001085257892911338	0.0011243897848149068	0.0011251621179691445	0.0012171547146785685	0.0012162003482995797	0.07068350286325384	0.06955267509719906	-0.00029423826712804413	-0.00018646410047842843	-0.0002944968801227299	-0.00018662798862659202
0.27688080229961526	0.000988616596382592	0.000991191114113568	0.001047325333484545	0.001049224795562219	0.0010833673802132433	0.0010847706540874872	0.0011238636281609466	0.0011246361949144587	0.0012165296473611183	0.001215577628282794	0.07064851321380577	0.0695182885599685	-0.00029286910793674403	-0.00018671474697978807	-0.0002931267401508064	-0.00018687899734690094
0.2785491484182772	0.0009882116973822111	0.0009907847938132174	0.0010468708628631007	0.0010487694314448123	0.0010828799170333216	0.0010842827619079037	0.0011233367963047211	0.0011241095960023155	0.0012159038633954794	0.0012149541913382478	0.07061349300032077	0.06948387192371723	-0.00029150397223942637	-0.000186964224760805	-0.00029176062500130273	-0.0001871288366136481
0.28022754716156506	0.0009878062103489981	0.0009903778837923548	0.0010464157649340115	0.001048313438795209	0.001082391804494807	0.001083794219427578	0.0011228092926137618	0.0011235823245967574	0.0012152773669628265	0.001214330041625629	0.07057844244802465	0.06944942540965265	-0.00029014286728173966	-0.00018721253086140255	-0.0002903985419345223	-0.0001873775034595404
0.2819160591015993	0.0009874001377099407	0.0009899703864874475	0.0010459600425001127	0.0010478568204218422	0.001081903045658442	0.0010833050297091892	0.001122281120463006	0.0011230543840692513	0.0012146501622505596	0.0012137051833109099	0.07054336178196509	0.06941494923880828	-0.00028878580012614563	-0.0001874596623596958	-0.00028904049802919163	-0.00018762499495647567
0.28361474517547763	0.0009869934818997526	0.000989562304342707	0.0010455036983719446	0.0010473995791408684	0.0010814136435925363	0.0010828151958230065	0.0011217522832346791	0.0011225257777985806	0.0012140222534521583	0.001213079620566214	0.07050825122700605	0.06938044363203796	-0.000287432777655916	-0.00018770561637354577	-0.0002876865001829043	-0.00018787130821473763
0.2853236666874746	0.000986586245360797	0.00098915363981001	0.0010450467353676641	0.0010469417177760743	0.0010809236013728713	0.0010823247208467872	0.0011212227843181855	0.001121996509170734	0.0012133936447670485	0.00121245335756968	0.07047311100781861	0.06934590881000888	-0.0002860838065718019	-0.00018795039005839453	-0.0002863365551122321	-0.0001881164403835789
0.2870428853112538	0.0009861784305430078	0.000988744395348818	0.0010445891563129522	0.0010464832391587854	0.0010804329220825994	0.0010818336078656757	0.001120692627109999	0.0011214665815787927	0.0012127643404004677	0.0012118263985053254	0.07043794134887416	0.06931134499319189	-0.00028473889339714065	-0.0001881939806096522	-0.0002849906693544457	-0.000188360388650749
0.28877246309209376	0.0009857700399038027	0.000988334573426096	0.001044130964040917	0.0010460241461277722	0.0010799416088121366	0.001081341859972104	0.0011201618150135457	0.001120935998422823	0.001212134344563324	0.0012111987475629128	0.07040274247443573	0.06927675240185677	-0.00028339804447413686	-0.00018843638525992135	-0.00028364884926790346	-0.00018860315024302188
0.2905124624491269	0.0009853610759080161	0.0009879241765162312	0.0010436721613920113	0.0010455644415291556	0.0010794496646590753	0.0010808494802656866	0.0011196303514391067	0.0011204047631097603	0.0012115036614720725	0.0012105704089378122	0.07036751460855321	0.06924213125606347	-0.00028206126596636016	-0.00018867760128030153	-0.0002823111010313295	-0.00018884472242489125
0.29226294617759224	0.0009849515410278065	0.0009875132071009588	0.0010432127512139304	0.001045104128216322	0.001078957092728071	0.0010803564718531295	0.001119098239803695	0.0011198728790533091	0.0012108722953485705	0.001209941386830877	0.07033225797505357	0.06920748177565576	-0.000280728563861965	-0.00018891762598152728	-0.0002809774306458679	-0.0001890851024994311
0.294023977451102	0.0009845414377425837	0.0009871016676692742	0.001042752736361526	0.0010446432090498233	0.0010784638961307486	0.0010798628378481199	0.0011185654835309529	0.0011193403496738237	0.001210240250419948	0.0012093116854482993	0.07029697279753494	0.06917280418025308	-0.00027939994396952716	-0.0001891564567112758	-0.00027964784393608166	-0.00018932428780846222
0.29579561982392083	0.0009841307685389288	0.0009866895607173595	0.0010422921196967135	0.0010441816868972907	0.0010779700779856034	0.001079368581371234	0.0011180320860510414	0.0011188071783982052	0.0012096075309184766	0.001208681309001486	0.07026165929935904	0.06913809868924471	-0.00027807541192143015	-0.00018939409085527714	-0.0002783223465485096	-0.00018956227573080353
0.29757793723326015	0.0009837195359105157	0.0009862768887485022	0.001041830904088383	0.0010437195646333416	0.0010774756414179013	0.0010788737055498362	0.0011174980508005335	0.0011182733686597914	0.001208974141081436	0.0012080502617069246	0.07022631770364333	0.06910336552178205	-0.00027675497317575237	-0.00018963052583809148	-0.00027700094395533004	-0.00018979906368432609
0.29937099400158496	0.000983307742358027	0.0009858636542730132	0.0010413690924123019	0.001043256845139487	0.0010769805895595762	0.0010783782135179761	0.0011169633812223	0.0011177389238982464	0.0012083400851509787	0.0012074185477860492	0.07019094823325629	0.06906860489677145	-0.00027543863301365823	-0.00018986575912124937	-0.0002756836414527508	-0.0001900346491245375
0.3011748548389356	0.0009828953903890838	0.0009854498598081515	0.0010409066875510348	0.0010427935313040435	0.00107648492554914	0.0010778821084162955	0.0011164280807654107	0.0011172038475594564	0.001207705367374008	0.0012067861714651156	0.07015555111080687	0.06903381703286837	-0.00027412639654317283	-0.00019009978820466733	-0.00027437044416261935	-0.00019026902954435987
0.30298958484526295	0.0009824824825181563	0.0009850355078780421	0.00104044369239384	0.0010423296260220392	0.001075988652531572	0.001077385393391926	0.001115892152885016	0.001116668143095419	0.0012070699920020355	0.0012061531369750667	0.07012012655864143	0.06899900214847005	-0.00027281826869823833	-0.00019033261062550988	-0.00027306135703220047	-0.0001905022024741576
0.30481524951277783	0.0009820690212664974	0.0009846206010136025	0.0010399801098365928	0.00104186513219513	0.0010754917736582347	0.0010768880715983952	0.001115355601042251	0.0011161318139641405	0.0012064339632910652	0.0012055194485514086	0.07008467479883378	0.06896416046170753	-0.00027151425423899145	-0.00019056422395782868	-0.00027175638483645237	-0.00019073416548212596
0.3066519147283146	0.0009816550091620545	0.000984205141752456	0.0010395159427816852	0.0010414000527315004	0.0010749942920867661	0.0010763901461955244	0.001114818428704121	0.0011155948636295241	0.0012057972855014534	0.0012048851104340765	0.07004919605318057	0.06892929219044185	-0.0002702143577552607	-0.00019079462581453321	-0.0002704555321787483	-0.00019096491617440203
0.3084996467757088	0.0009812404487393944	0.0009837891326388588	0.0010390511941379408	0.0010409343905457794	0.001074496210980985	0.0010758916203493325	0.0011142806393433968	0.0011150572955612656	0.001205159962897784	0.0012042501268673088	0.07001369054319297	0.06889439755225452	-0.00026891858366434596	-0.0001910238138446707	-0.0002691588034902659	-0.00019119445219364928
0.31035851233818973	0.0009808253425396265	0.0009833725762236193	0.0010385858668205243	0.0010404681485589493	0.001073997533510796	0.0010753924972319408	0.0011137422364385096	0.0011145191132347482	0.0012045219997487422	0.0012036145020995212	0.06997815849009105	0.06885947676444272	-0.0002676269362119621	-0.00019125178573392576	-0.0002678662030303758	-0.00019142277121933504
0.3122285785007863	0.000980409693110327	0.000982955475064025	0.0010381199637508557	0.0010400013296982603	0.001073498262852094	0.001074892780021477	0.0011132032234734486	0.0011139803201309396	0.0012038834003269892	0.0012029782403831825	0.0699426001147967	0.06882453004401169	-0.00026633941947568074	-0.00019147853920606361	-0.00026657773488975023	-0.00019164987096853547
0.3141099127527488	0.000979993503005454	0.0009825378317237557	0.001037653487856515	0.0010395339368971335	0.0010729984021866613	0.0010743924719019743	0.001112663603937649	0.001113440919736282	0.0012032441689090287	0.0012023413459746814	0.06990701563792735	0.06878955760767061	-0.00026505603736365346	-0.0001917040720214036	-0.00026529340299064064	-0.00019187574919579675
0.31600258298998396	0.0009795767747852783	0.000982119648772812	0.0010371864420711592	0.001039065973095077	0.0010724979547020793	0.0010738915760632776	0.0011121233813258936	0.0011129009155425873	0.0012026043097750892	0.0012017038231342057	0.06987140527978956	0.06875455967182263	-0.00026377679361477835	-0.00019192838197634732	-0.0002640132110850457	-0.00019210040369102566
0.3179066575175057	0.0009791595110163003	0.0009817009287874383	0.001036718829334431	0.0010385974412376005	0.0010719969235916283	0.0010733900957009522	0.0011115825591382052	0.0011123603110469405	0.001201963827208993	0.001201065676125621	0.06983576926037253	0.06871953645256146	-0.0002625016918008649	-0.00019215146690401697	-0.00026273716275709846	-0.00019232383228048877
0.3198222050518999	0.0009787417142711789	0.0009812816743500457	0.0010362506525918762	0.0010381283442761247	0.0010714953120541967	0.0010728880340161854	0.0011110411408797479	0.0011118191097515921	0.00120132272549804	0.0012004269092163455	0.06980010779934118	0.06868448816566425	-0.00026123073532779983	-0.00019237332467450519	-0.00026146526142650783	-0.0001925460328286166
0.32174929472380437	0.0009783233871286468	0.000980861888049127	0.0010357819147948455	0.001037658685167887	0.0010709931232941788	0.0010723853942156858	0.0011104991300607142	0.0011112773151638485	0.0012006810089328715	0.0011997875266772184	0.06976442111603126	0.0686494150265859	-0.0002599639274351029	-0.00019259395319373707	-0.00026019751034594973	-0.00019276700323525575
0.32368799608040405	0.0009779045321734428	0.0009804415724791922	0.0010353126189004194	0.0010371884668758657	0.0010704903605213898	0.0010718821795115997	0.0011099565301962342	0.00111073493079598	0.001200038681807361	0.0011991475327823903	0.06972870942944213	0.0686143172504514	-0.00025870127119664854	-0.00019281335040322034	-0.00025893391260178866	-0.00019298674143572447
0.3256383790879404	0.0009774851519962293	0.000980020730240682	0.0010348427678713136	0.0010367176923686838	0.0010699870269509646	0.0010713783931214087	0.0011094133448062648	0.0011101919601651112	0.0011993957484184839	0.0011985069318091934	0.0696929729582306	0.06857919505205226	-0.0002574427695231085	-0.00019303151428115561	-0.00025767447111718633	-0.0001932052454015898
0.32760051413423674	0.0009770652491935198	0.0009795993639399004	0.0010343723646757956	0.00103624636462053	0.0010694831258032686	0.0010708740382678434	0.0011088695774154921	0.0011096484067931258	0.001198752213066199	0.0011978657280380257	0.06965721192070519	0.06854404864583787	-0.00025618842516167417	-0.00019324844284152043	-0.0002564191886518241	-0.00019342251314088954
0.3295744720312385	0.000976644826367599	0.0009791774761889272	0.0010339014122875945	0.0010357744866110613	0.0010689786603037999	0.0010703691181787795	0.0011083252315532267	0.0011091042742065562	0.001198108080053325	0.0011972239257522239	0.06962142653482085	0.06850887824591267	-0.0002549382406973333	-0.00019346413413390273	-0.0002551680678036239	-0.000193638542697272
0.33156032401756863	0.0009762238861264521	0.0009787550696055537	0.00103342991368582	0.0010353020613253282	0.0010684736336831007	0.001069863636087156	0.001107780310753306	0.001108559565936491	0.001197463353685424	0.0011965815292379512	0.06958561701817124	0.06847368406602712	-0.0002536922185519819	-0.00019367858624222412	-0.00025392111100691617	-0.00019385333214891332
0.33355814176109866	0.0009758024310836897	0.0009783321468132006	0.0010329578718548773	0.0010348290917536836	0.0010679680491766674	0.0010693575952308765	0.0011072348185539968	0.0011080142855184724	0.0011968180382706858	0.001195938542784075	0.06954978358798483	0.06843846631957387	-0.0002524503609883655	-0.0001938917972871823	-0.00025267832053677	-0.0001940668796104883
0.33556799736153503	0.0009753804638584656	0.000977908710440843	0.0010324852897843737	0.001034355580891695	0.0010674619100248482	0.0010688509988527176	0.0011066887584978851	0.0011074684364923931	0.0011961721381197965	0.0011952949706820475	0.06951392646111765	0.06840322521958245	-0.00025121267010935755	-0.00019410376542425278	-0.00025143969850760506	-0.00019427918323100535
0.3375899633530214	0.000974957987075412	0.0009774847631229399	0.0010320121704690442	0.0010338815317400664	0.0010669552194727643	0.0010683438502002414	0.0011061421341317893	0.0011069220224024035	0.0011955256575458372	0.0011946508172257944	0.06947804585404853	0.06836796097871202	-0.00024997914785823694	-0.00019431448884363323	-0.00025020524687485723	-0.0001944902411948335
0.3396241127067558	0.000974535003364556	0.0009770603074993535	0.0010315385169086587	0.001033406947304547	0.0010664479807702076	0.0010678361525256984	0.0011055949490066514	0.001106375046796807	0.0011948786008641537	0.0011940060867115909	0.06944214198287271	0.06833267380924711	-0.0002487497960208529	-0.00019452396577057662	-0.0002489749674364772	-0.00019470005172164684
0.3416705188336247	0.000974111515361253	0.0009766353462152785	0.0010310643321079435	0.0010329318305958496	0.0010659401971715593	0.0010673279090859405	0.0011050472066774463	0.0011058275132279642	0.00119423097239225	0.0011933607834379502	0.06940621506329728	0.0682973639230913	-0.0002475246162244593	-0.00019473219446433654	-0.00024774886183209777	-0.0001949086130649258
0.343729255586852	0.0009736875257061088	0.0009762098819211678	0.0010305896190764957	0.001032456184629568	0.0010654318719356952	0.001066819123142331	0.0011044989107030804	0.0011052794252521972	0.0011935827764496681	0.00119271491170551	0.06937026531063407	0.06826203153176257	-0.0002463036099422111	-0.00019493917321958265	-0.00024652693154547656	-0.000195115923512984
0.34580039726466444	0.0009732630370449056	0.000975783917272658	0.0010301143808286975	0.0010319800124260917	0.0010649230083258944	0.001066309797960654	0.0011039500646462942	0.0011047307864296904	0.0011929340173578737	0.001192068475816916	0.06933429293979629	0.06822667684638793	-0.00024508677849105487	-0.00019514490036520726	-0.0002453091779055505	-0.00019532198138910717
0.3478840186129729	0.0009728380520285294	0.0009753574549304938	0.0010296386203836353	0.0010315033170105212	0.0010644136096097528	0.0010657999368110216	0.001103400672073565	0.0011041816003243912	0.0011922846994401424	0.001191421480076705	0.06929829816529041	0.06819130007769622	-0.0002438741230335606	-0.00019534937426404775	-0.0002440956020859919	-0.00019552678505019294
0.34998019482807	0.000972412573312897	0.0009749304975604579	0.0010291623407650162	0.001031026101412588	0.0010639036790590919	0.0010652895429677915	0.0011028507365550134	0.00110363187050392	0.001191634827021447	0.0011907739287912	0.0692622812012143	0.0681559014360166	-0.000242665644578699	-0.00019555259331263675	-0.00024288620510753978	-0.00019573033288741715
0.352089001559344	0.0009719866035588857	0.000974503047833295	0.0010286855450010882	0.0010305483686665698	0.0010633932199498747	0.0010647786197094708	0.0011023002616643077	0.0011030816005394679	0.0011909844044283486	0.0011901258262683905	0.06922624226124884	0.06812048113126944	-0.000241461343982452	-0.00019575455594103564	-0.00024168098783727832	-0.00019593262332495698
0.3542105149120084	0.0009715601454322586	0.0009740751084246464	0.0010282082361245573	0.0010300701218112153	0.0010628822355621143	0.0010642671703186394	0.0011017492509785677	0.0011025307940057127	0.0011903334359888817	0.0011894771768178325	0.06919018155865377	0.0680850393729639	-0.00024026122195069943	-0.0001959552606141668	-0.00024047995099188424	-0.0001961336548218784
0.35634481144984936	0.0009711332016035893	0.0009736466820149633	0.001027730417172501	0.0010295913638896483	0.0010623707291797842	0.0010637551980818456	0.0011011977080782678	0.0011019794544807069	0.0011896819260324416	0.001188827984750521	0.06915409930626384	0.06804957637019135	-0.00023906527903794217	-0.00019615470582964867	-0.00023928309513751578	-0.0001963334258706928
0.35849196819798806	0.0009707057747481966	0.0009732177712894488	0.0010272520911862946	0.0010291120979493008	0.0010618587040907366	0.001063242706289535	0.0011006456365471476	0.0011014275855458003	0.0011890298788896786	0.001188178254378796	0.0691179957164823	0.06801409233162146	-0.0002378735156486067	-0.00019635289011807333	-0.0002380904206886747	-0.00019653193499577504
0.36065206264566085	0.0009702778675460685	0.0009727883789379805	0.0010267732612115272	0.0010286323270418257	0.0010613461635866125	0.0010627296982359555	0.0011000930399721167	0.0011008751907855402	0.0011883772988923885	0.0011875279900162284	0.06908187100127597	0.06797858746549734	-0.00023668593203923782	-0.00019654981204358934	-0.0002369019279129525	-0.0001967291807560556
0.3628251727490157	0.0009698494826817922	0.0009723585076550372	0.00102629393029792	0.0010281520542230157	0.0010608331109627559	0.0010622161772190723	0.0010995399219431608	0.001100322273787576	0.0011877241903734013	0.0011868771959775083	0.06904572537217146	0.06794306197962939	-0.00023550252831872065	-0.00019674547020359645	-0.00023571761692950388	-0.00019692516174307784
0.3650113769339257	0.0009694206228444813	0.0009719281601396304	0.0010258141014992468	0.001027671282552725	0.0010603195495181269	0.001061702146540483	0.0010989862860532479	0.001099768838142571	0.001187070557666475	0.0011862258765783435	0.06900955904024865	0.06790751608139173	-0.000234323304447559	-0.00019693986322655288	-0.00023453748771015692	-0.00019711987658047048
0.36721075409881926	0.000968991290727715	0.0009714973390952348	0.0010253337778732639	0.0010271900150947923	0.001059805482555226	0.001061187609505334	0.001098432135898249	0.0010992148874441115	0.001186416405106198	0.0011855740361353527	0.06897337221613771	0.06787194997771714	-0.00023314826024289914	-0.0001971329897756391	-0.000233361540081356	-0.0001973133239250302
0.3694233836175272	0.000968561489029448	0.0009710660472297141	0.0010248529624816095	0.0010267082549169553	0.001059290913379989	0.0010606725694222322	0.0010978774750768218	0.0010986604252886116	0.0011857617370278606	0.001184921678965955	0.0689371651100125	0.06783636387509298	-0.00023197739537642037	-0.00019732484854559362	-0.00023218977372538308	-0.0001975055024664163
0.37164934534214805	0.0009681312204519632	0.0009706342872552515	0.0010243716583897508	0.0010262260050907758	0.0010587758453017276	0.0010601570296031612	0.00109732230719035	0.0010981054552752234	0.001185106557767378	0.0011842688093882685	0.06890093793158823	0.06780075797955477	-0.00023081070937419623	-0.00019751543826199147	-0.00023102218817924736	-0.00019769641092542978
0.3738887196059291	0.0009677004877017863	0.0009702020618882841	0.0010238898686668867	0.0010257432686915633	0.0010582602816330267	0.0010596409933634028	0.0010967666358428305	0.0010975499810057527	0.0011844508716611654	0.0011836154317210088	0.0688646908901144	0.06776513249668453	-0.0002296482016223289	-0.00019770475768454698	-0.00022985878283793282	-0.00019788604805545673
0.3761415872261661	0.0009672692934896229	0.0009697693738494275	0.0010234075963858789	0.0010252600487982919	0.00105774422568967	0.0010591244640214452	0.0010962104646407948	0.0010969940060845612	0.0011837946830460426	0.0011829615502833804	0.0688284241943718	0.06772948763160372	-0.00022848987136372956	-0.00019789280560367217	-0.0002286995569546757	-0.00019807441264194092
0.3784080295071193	0.0009668376405302879	0.0009693362258634101	0.001022924844623171	0.0010247763484935266	0.0010572276807905546	0.001058607444898908	0.001095653797193217	0.0010964375341184836	0.0011831379962591309	0.001182307169394978	0.06879213805266819	0.06769382358897007	-0.0002273357177002555	-0.0001980795808409208	-0.0002275445096408535	-0.00019826150350105154
0.3806881282429484	0.0009664055315426402	0.000968902620659006	0.0010224416164587168	0.001024292170863347	0.0010567106502576127	0.0010580899393204564	0.0010950966371114294	0.00109588056871674	0.0011824808156377532	0.0011816522933756858	0.06875583267283268	0.06765814057297409	-0.00022618573959398702	-0.0001982650822496268	-0.000226393639868816	-0.00019844731948120975
0.38298196572066395	0.0009659729692495101	0.0009684685609689615	0.0010219579149758976	0.001023807518997267	0.0010561931374157246	0.0010575719506137188	0.0010945389880090296	0.001095323113490843	0.001181823145519329	0.001180996926545574	0.06871950826221247	0.06762243878733244	-0.0002250399358691979	-0.00019844930871468214	-0.00022524694647188537	-0.00019863185946170092
0.3852896247230969	0.0009655399563776343	0.0009680340495299321	0.0010214737432614495	0.0010233223959881623	0.0010556751455926417	0.0010570534821092085	0.0010939808535017966	0.0010947651720545166	0.0011811649902412776	0.0011803410732248011	0.06868316502766823	0.06758671843528657	-0.00022389830521224452	-0.00019863225915206506	-0.00022410442814591036	-0.00019881512235347953
0.38761118853188686	0.0009651064956575847	0.0009675990890824087	0.0010209891044053857	0.00102283680493219	0.0010551566781189002	0.0010565345371402368	0.0010934222372076024	0.0010942067480236028	0.0011805063541409143	0.0011796847377335109	0.06864680317557027	0.06755097971959596	-0.00022276084617184333	-0.00019881393250784085	-0.00022296608344890556	-0.00019899710709730956
0.3899467409304866	0.0009646725898237088	0.0009671636823706595	0.001020504001500927	0.0010223507489287216	0.0010546377383277511	0.0010560151190428435	0.0010928631427463318	0.0010936478450159861	0.0011798472415553611	0.0011790279243917433	0.0686104229117939	0.0675152228425358	-0.00022162755716179094	-0.00019899432775913328	-0.00022183191080399345	-0.00019917781266537427
0.39229636620718694	0.0009642382416140533	0.000966727832142651	0.0010200184376444176	0.0010218642310802562	0.0010541183295550683	0.0010554952311557033	0.0010923035737397872	0.0010930884666514955	0.001179187656821437	0.0011783706375193231	0.06857402444171555	0.06747944800589302	-0.0002204984364611584	-0.00019917344391348624	-0.00022070190849904359	-0.00019935723805983296
0.3946601491581577	0.0009638034537703071	0.0009662915411499958	0.0010195324159352622	0.0010213772544923614	0.0010535984551392806	0.0010549748768200625	0.0010917435338116158	0.001092528616551835	0.0011785276042755735	0.0011777128814357814	0.06853760797020877	0.0674436554109612	-0.00021937348221492958	-0.00019935128000833635	-0.00021957607468769957	-0.00019953538231290424
0.3970381750905084	0.000963368229037727	0.0009658548121478721	0.0010190459394758416	0.001020889822273585	0.0010530781184212852	0.0010544540593796462	0.001091183026587215	0.0010919682983404847	0.0011778670882537084	0.001177054660460242	0.06850117370164065	0.0674078452585373	-0.00021825269243641587	-0.00019952783511187344	-0.0002184544073928485	-0.00019971224448833702
0.39943052982536675	0.000962932570165077	0.0009654176478949646	0.0010185590113714466	0.0010204019375353868	0.0010525573227443729	0.0010539327821805853	0.0010906220556936553	0.0010914075156426245	0.0011772061130911964	0.0011763959789113348	0.06846472183986708	0.06737201774891875	-0.00021713606500636806	-0.00019970310832118088	-0.00021733690450365106	-0.00019988782367810765
0.4018372997009759	0.0009624964799045634	0.0009649800511534013	0.0010180716347302037	0.001019913603392071	0.0010520360714541522	0.0010534110485713438	0.0010900606247595975	0.0010908462720850543	0.0011765446831227151	0.001175736841107106	0.06842825258822989	0.06733617308189761	-0.00021602359767514123	-0.00019987709876320703	-0.00021622356377890006	-0.00020006211900383541
0.40425857157581063	0.0009620599610117669	0.0009645420246886846	0.0010175838126630008	0.0010194248229607069	0.0010515143678984694	0.001052888861902635	0.001089498737415208	0.001090284571296107	0.0011758828026821697	0.0011750772513649174	0.06839176614955311	0.06730031145675923	-0.0002149152880648597	-0.00020004980559520935	-0.00021511438284912976	-0.00020023512961797607
0.4066944328317112	0.0009616230162455767	0.0009641035712696241	0.0010170955482834139	0.0010189355993610568	0.0010509922154273306	0.0010523662255273463	0.0010889363972920757	0.0010897224169055654	0.001175220476102597	0.0011744172140013545	0.06835526272613882	0.06726443307227671	-0.0002138111336676407	-0.00020022122800245068	-0.00021400935921500608	-0.0002004068547010185
0.4091449713770379	0.0009611856483681341	0.0009636646936682802	0.0010166068447076434	0.0010184459357155103	0.0010504696173928335	0.0010518431428004666	0.0010883736080231376	0.0010891598125445895	0.0011745577077160833	0.0011737567333321417	0.06831874251976225	0.06722853812670959	-0.00021271113184842538	-0.00020039136519919842	-0.0002129084902494638	-0.00020057729346217856
0.411610275649843	0.0009607478601447605	0.0009632253946598939	0.0010161177050544352	0.0010179558351490093	0.001049946577149084	0.0010513196170790096	0.0010878103732425936	0.0010885967618456283	0.0011738945018536656	0.0011730958136720463	0.06828220573167182	0.0671926268177969	-0.00021161527984686623	-0.00020056021642955724	-0.00021181177320067635	-0.00020074644514106454
0.41409043462106226	0.000960309654343897	0.0009627856770228213	0.0010156281324450122	0.0010174653007889735	0.0010494230980521238	0.0010507956517219323	0.0010872466965858262	0.0010880332684423406	0.001173230862845242	0.0011724344593347846	0.06824565256258232	0.06715669934275781	-0.00021052357477654993	-0.00020072778096552613	-0.0002107192051895579	-0.00020091430900434637
0.41658553779772634	0.0009598710337370422	0.0009623455435384803	0.0010151381300030063	0.0010169743357652415	0.0010488991834598576	0.0010502712500900747	0.001086682581689324	0.0010874693359695243	0.0011725667950194863	0.0011717726746329467	0.06820908321267251	0.06712075589828528	-0.0002094360136268847	-0.0002008940581075258	-0.00020963078321339923	-0.00020108088434764304
0.41909567522619073	0.0009594320010986883	0.0009619049969912742	0.0010146477008543874	0.0010164829432099873	0.001048374836731978	0.0010497464155460692	0.0010861180321906025	0.001086904968063025	0.0011719023027037566	0.0011711104638778905	0.06817249788158244	0.0670847966805438	-0.00020835259326362765	-0.00020105904718351053	-0.00020854650414700582	-0.0002012461704954116
0.4216209374953856	0.000958992559206262	0.0009614640401685405	0.001014156848127397	0.0010159911262576625	0.0010478500612298956	0.001049221151454281	0.0010855530517281285	0.001086340168359669	0.0011712373902240131	0.001170447831379668	0.06813589676840914	0.06704882188516564	-0.00020727331043149388	-0.00020122274755079994	-0.000207466364741421	-0.0002014101667989765
0.42416141574008476	0.0009585527108400546	0.000961022675860482	0.0010136655749524723	0.0010154988880449196	0.0010473248603166572	0.0010486954611807265	0.0010849876439412353	0.00108577494049718	0.0011705720619047198	0.0011697847814469324	0.06809928007170468	0.06701283170724946	-0.00020619816175354577	-0.00020138515859355333	-0.00020639036162739544	-0.00020157287263808388
0.4267172016441951	0.0009581124587831714	0.0009605809068601108	0.0010131738844621882	0.0010150062317105513	0.0010467992373568865	0.0010481693480930082	0.0010844218124700573	0.001085209288114108	0.0011699063220687732	0.0011691213183868561	0.0680626479894716	0.06697682634135506	-0.000205127143732442	-0.00020154627972326922	-0.0002053184913151651	-0.00020173428741973587
0.42928838744406506	0.0009576718058214613	0.0009601387359631808	0.001012681779791181	0.0010145131603954151	0.001046273195716701	0.0010476428155602366	0.0010838555609554432	0.0010846432148497462	0.0011692401750374058	0.001168457446505041	0.06802600071916015	0.06694080598150084	-0.0002040602527523805	-0.00020170611037922948	-0.00020425075019653294	-0.00020189441057893998
0.43187506593181346	0.0009572307547434635	0.0009596961659681307	0.0010121892640760886	0.0010140196772423715	0.0010457467387636505	0.0010471158669529623	0.0010832888930388913	0.0010840767243440615	0.0011685736251301109	0.0011677931701054385	0.06798933845766639	0.06690477082116177	-0.00020299748507984772	-0.0002018646500279997	-0.00020318713454484105	-0.0002020532415773768
0.4344773304586784	0.0009567893083403384	0.000959253199676022	0.0010116963404554747	0.0010135257853962137	0.0010452198698666358	0.0010465885056431046	0.001082721812362462	0.001083509820237616	0.0011679066766645489	0.0011671284934902644	0.06795266140132779	0.06686872105326504	-0.00020193883686395186	-0.0002020218981624855	-0.00020212764051596999	-0.00020221077990315028
0.4370952749383861	0.0009563474694058194	0.0009588098398904823	0.0010112030120697753	0.0010130314880036062	0.0010446925923958527	0.001046060735003885	0.0010821543225687195	0.001082942506171498	0.0011672393339564782	0.0011664634209599197	0.06791596974592064	0.06683265687018854	-0.00020088430413767178	-0.0002021778543019881	-0.00020107226415042034	-0.0002023670250716758
0.4397289938505404	0.0009559052407361436	0.0009583660894176405	0.0010107092820612216	0.001012536788213014	0.0010441649097227103	0.0010455325584097519	0.0010815864273006448	0.0010823747857872442	0.0011665716013196628	0.0011657979568129044	0.06787926368665785	0.06679657846375753	-0.00019983388282049375	-0.00020233251799342544	-0.00020002100137403445	-0.00020252197662493088
0.4423785822440318	0.0009554626251299968	0.0009579219510660712	0.0010102151535737807	0.0010120416891746399	0.0010436368252197687	0.001045003979236316	0.0010810181302015707	0.0010818066627267672	0.0011659034830657966	0.001165132105345741	0.06784254341818599	0.066760486025241	-0.0001987875687178009	-0.00020248588880952822	-0.00019897384799916207	-0.00020267563413153833
0.4450441357404687	0.0009550196253884527	0.0009574774276467318	0.0010097206297530875	0.0010115461940403562	0.0010431083422606663	0.0010444750008602776	0.0010804494349151037	0.001081238140632283	0.0011652349835044192	0.0011644658708528889	0.06780580913458127	0.06672437974535082	-0.0001977453575219834	-0.00020263796634872877	-0.0001979307997247992	-0.00020282799718540634
0.44772575053762753	0.0009545762443149189	0.0009570325219729103	0.0010092257137463857	0.0010110503059636473	0.0010425794642200585	0.0010439456266593656	0.0010798803450850604	0.0010806692231462435	0.0011645661069428436	0.0011637992576266738	0.06776906102934865	0.06668825981423694	-0.00019670724481385404	-0.00020278875023518883	-0.00019689185213805915	-0.00020297906540628352
0.4504235234129248	0.0009541324847150745	0.0009565872368601624	0.0010087304087024588	0.0010105540280995397	0.001042050194473545	0.0010434158600122645	0.0010793108643553904	0.001080099913911262	0.0011638968576860732	0.0011631322699572038	0.0677322992954189	0.06665212642148717	-0.00019567322606409143	-0.00020293824011902162	-0.00019585700071592105	-0.00020312883843992546
0.4531375517269096	0.0009536883493968166	0.0009561415751262563	0.0010082347177715718	0.0010100573636045436	0.0010415205363976069	0.0010428857042985521	0.0010787409963701092	0.001079530216570045	0.0011632272400367272	0.0011624649121322948	0.06769552412514425	0.06661597975612212	-0.000194643296634045	-0.00020308643567584772	-0.00019482624082603484	-0.00020327731595759513
0.4558679334267773	0.0009532438411701982	0.0009556955395911129	0.0010077386441054027	0.001009560315636584	0.0010409904933695365	0.0010423551628986278	0.0010781707447732251	0.0010789601347653197	0.0011625572582949595	0.00116179718843739	0.06765873571029823	0.06657982000659504	-0.00019361745177673417	-0.00020323333660640652	-0.00019379956772827556	-0.00020342449765656245
0.45861476704990445	0.0009527989628473763	0.0009552491330767487	0.0010072421908569856	0.001009062887354941	0.0010404600687673763	0.001041824239193649	0.0010776001132086748	0.0010783896721397648	0.0011618869167583877	0.0011611291031554864	0.067621934242072	0.06654364736078826	-0.00019259568663723692	-0.00020337894263566803	-0.00019277697657305026	-0.0002035703832569402
0.4613781517274047	0.0009523537172425567	0.0009548023584072284	0.001006745361180649	0.0010085650819201964	0.0010399292659698538	0.0010412929365654759	0.0010770291053202553	0.0010778188323359518	0.0011612162197220206	0.0011604606605670677	0.06758511991107258	0.0665074620060104	-0.00019157799625563188	-0.00020352325351488676	-0.00019175846240557237	-0.0002037149725048759
0.4641581871877068	0.0009519081071719285	0.0009543552184085945	0.0010062481582319472	0.001008066902494157	0.0010393980883563094	0.0010407612583965904	0.0010764577247515468	0.0010772476189962624	0.001160545171478172	0.0011597918649500162	0.06754829290731915	0.06647126412899533	-0.00019056437556611017	-0.0002036662690186597	-0.00019074402016724945	-0.00020385826517238526
0.4669549737601532	0.0009514621354536236	0.0009539077159088218	0.0010057505851676115	0.0010075683522398047	0.001038866539306647	0.0010402292080700423	0.0010758859751458614	0.0010766760357628314	0.0011598737763164047	0.0011591227205795483	0.06751145342024308	0.0664350539158995	-0.00018955481939866847	-0.0002038079889461475	-0.00018973364469299092	-0.00020400026105360514
0.46976861237862133	0.0009510158049076472	0.0009534598537377613	0.001005252645145478	0.0010070694343212348	0.0010383346222012546	0.0010396967889693875	0.0010753138601461607	0.0010761040862774785	0.0011592020385234425	0.0011584532317281439	0.0674746016386837	0.06639883155229821	-0.00018854932247994172	-0.00020394841312010303	-0.00018872733071526038	-0.00020414095996759696
0.4725992045851658	0.0009505691183558384	0.0009530116347270817	0.0010047543413244423	0.0010065701519035935	0.001037802340420961	0.0010391640044786201	0.001074741383395007	0.001075531774181642	0.0011585299623831152	0.0011577834026654697	0.0674377377508863	0.06636259722318676	-0.00018754787943564555	-0.00020408754138823149	-0.0001877250728656854	-0.00020428036175834663
0.4754468525336833	0.0009501220786217978	0.0009525630617102161	0.0010042556768643809	0.001006070508153018	0.0010372696973469492	0.0010386308579821103	0.0010741685485344784	0.00107495910311631	0.0011578575521762672	0.001157113237658309	0.06740086194450241	0.06632635111297526	-0.00018655048479032654	-0.00020422537362177473	-0.00018672686567308694	-0.00020441846629196125
0.47831165899359906	0.0009496746885308527	0.0009521141375223133	0.001003756654926113	0.0010055705062365842	0.0010367366963607196	0.0010380973528645503	0.001073595359206124	0.0010743860767219652	0.0011571848121807095	0.0011564427409704989	0.06736397440658486	0.06629009340548812	-0.00018555713296833365	-0.0002043619097148175	-0.00018573270356730953	-0.00020455527345891733
0.4811937273535759	0.0009492269509099858	0.0009516648650001765	0.0010032572786713245	0.0010050701493222406	0.001036203340844008	0.0010375634925108821	0.0010730218190508813	0.0010738126986385103	0.0011565117466711297	0.0011557719168628507	0.06732707532358678	0.06625382428396176	-0.00018456781829503943	-0.0002044971495846759	-0.00018474258087960993	-0.00020469078317331135
0.4840931616252451	0.000948778868587802	0.0009512152469822157	0.0010027575512625289	0.0010045694405787548	0.001035669634178746	0.0010370292803062464	0.0010724479317090346	0.0010732389725052118	0.001155838359919048	0.001155100769593091	0.06729016488136012	0.06621754393104325	-0.00018358253499833888	-0.00020463109317184203	-0.0001837564918427126	-0.00020482499537152754
0.4870100664469608	0.0009483304443944562	0.0009507652863083917	0.0010022574758629902	0.001004068383175654	0.0010351355797469804	0.0010364947196359166	0.00107187370082013	0.0010726649019606337	0.0011551646561927238	0.0011544293034157866	0.06725324326515404	0.06618125252878768	-0.0001826012772100094	-0.00020476374044040013	-0.00018277443059239173	-0.0002049579100127097
0.4899445470875755	0.0009478816811616163	0.0009503149858201712	0.001001757055636683	0.001003566980283175	0.0010346011809308298	0.001035959813885247	0.001071299130022931	0.0010720904906425825	0.0011544906397571108	0.0011537575225822898	0.06721631065961185	0.0661449502586573	-0.0001816240389652113	-0.00020489509137566753	-0.00018179639116930324	-0.00020508952707914974
0.49289670945023945	0.0009474325817224033	0.000949864348360463	0.0010012562937482265	0.0010030652350721966	0.0010340664411124176	0.0010354245664396034	0.001070724222955347	0.0010715157421880338	0.0011538163148737787	0.0011530854313406564	0.06717936724877073	0.06610863730151796	-0.0001806508142053742	-0.00020502514598649824	-0.00018082236751973402	-0.00020521984657606573
0.4958666600762229	0.0009469831489113428	0.0009494133767735759	0.0010007551933628323	0.0010025631507141921	0.0010335313636738162	0.0010348889806843127	0.001070148983254376	0.0010709406602330811	0.0011531416858008522	0.001152413033935593	0.06714241321605843	0.06607231383763973	-0.00017968159677778095	-0.0002051539043029793	-0.00017985235349526896	-0.00020534886852940915
0.4988545061487607	0.000946533385564316	0.0009489620739051667	0.001000253757646251	0.0010020607303811739	0.0010329959519969922	0.0010343530600046052	0.0010695734145560474	0.0010703652484128753	0.0011524667567929495	0.001151740334608391	0.06710544874429297	0.06603598004669445	-0.00017871638043759352	-0.0002052813663777353	-0.00017888634285556648	-0.00020547659298805754
0.5018603554969207	0.0009460832945185055	0.0009485104426021864	0.0009997519897647132	0.0010015579772456346	0.0010324602094637435	0.001033816807785553	0.0010689975204953572	0.0010697895103615603	0.0011517915321011146	0.0011510673375968595	0.06706847401568136	0.06599963610775339	-0.0001777551588483528	-0.0002054075322847071	-0.0001779243292683863	-0.000205603020022177
0.5048843165994948	0.0009456328786123508	0.0009480584857128344	0.000999249892884882	0.0010010548944804987	0.0010319241394556504	0.0010332802274120201	0.0010684213047062162	0.0010692134497122202	0.0011511160159727606	0.001150394047135269	0.06703148921181629	0.06596328219928602	-0.00017679792558350504	-0.0002055324021199012	-0.00017696630631169885	-0.00020572814972419362
0.5079264985889148	0.0009451821406854906	0.0009476062060865024	0.0009987474701737896	0.0010005514852590596	0.0010313877453540102	0.0010327433222685964	0.0010678447708213808	0.0010686370700968134	0.001150440212651599	0.0011497204674542796	0.06699449451367531	0.06592691849916031	-0.00017584467412706806	-0.00020565597600022412	-0.000176012267473602	-0.00020585198220740564
0.5109870112551897	0.0009447310835787241	0.0009471536065737343	0.0009982447247987955	0.001000047752754939	0.0010308510305397933	0.0010322060957395547	0.0010672679224724103	0.0010680603751461253	0.0011497641263775906	0.0011490466027808941	0.06695749010162172	0.06589054518463852	-0.00017489539787432506	-0.0002057782540634545	-0.00017506220615326473	-0.00020597451760570595
0.5140659650498691	0.0009442797101339537	0.0009467006900261691	0.0009977416599275257	0.0009995437001420228	0.0010303139983935778	0.0010316685512087862	0.001066690763289597	0.0010674833684897018	0.001149087761386876	0.0011483724573383852	0.06692047615539906	0.06585416243237753	-0.0001739500901340174	-0.00020589923646874286	-0.0001741161156633697	-0.00020609575607472008
0.5171634710900281	0.000943828023194142	0.0009462474592964977	0.000997238278727825	0.0009990393305944164	0.0010297766522955037	0.0010311306920597516	0.0010661132969019187	0.0010669060537558	0.0011484111219117233	0.001147698035346245	0.06688345285413343	0.0658177704184281	-0.00017300874412790046	-0.00020601892339522365	-0.00017317398922986338	-0.00020621569779044613
0.5202796411622786	0.0009433760256032622	0.0009457939172384127	0.0009967345843677037	0.000998534647286389	0.0010292389956252145	0.0010305925216754243	0.0010655355269369787	0.0010663284345713271	0.0011477342121804645	0.0011470233410201215	0.06684642037633019	0.06578136931823114	-0.0001720713529931861	-0.00020613731504323662	-0.00017223581999317727	-0.00020633434294894948
0.5234145877268029	0.0009429237202062496	0.0009453400667065633	0.0009962305800152859	0.000998029653392326	0.0010287010317618047	0.0010300540434382412	0.0010649574570209513	0.001065750514561792	0.0011470570364174406	0.0011463483785717657	0.0668093788998737	0.06574495930661935	-0.00017113790978234844	-0.0002062544116324394	-0.000171301601009477	-0.00020645169176669587
0.5265684239214125	0.0009424711098489601	0.0009448859105565055	0.0009957262688387637	0.0009975243520866754	0.0010281627640837717	0.0010295152607300464	0.0010643790907785325	0.0010651722973512453	0.0011463795988429484	0.0011456731522089707	0.06677232860202591	0.06570854055781511	-0.00017020840746517774	-0.00020637021340319528	-0.00017037132525260512	-0.0002065677444809677
0.5297412635656308	0.0009420181973781146	0.0009444314516446551	0.000995221654006339	0.0009970187465438967	0.001027624195968956	0.0010289761769320387	0.0010638004318328763	0.001064593786562225	0.0011457019036731756	0.0011449976661355155	0.0667352696594242	0.06567211324542793	-0.00016928283892925222	-0.00020648472061549072	-0.00016944498561310972	-0.00020668250134794897
0.5329332211648017	0.0009415649856412623	0.0009439766928282462	0.0009947167386861822	0.0009965128399384167	0.0010270853307944978	0.0010284367954247256	0.0010632214838055527	0.0010640149858157108	0.001145023955120155	0.0011443219245511147	0.06669820224808291	0.06563567754245599	-0.0001683611969807708	-0.00020659793354854683	-0.00016852257490052036	-0.00020679596264339128
0.5361444119142209	0.0009411114774867291	0.0009435216369652801	0.0009942115260463782	0.0009960066354445748	0.0010265461719367811	0.0010278971195878668	0.0010626422503164875	0.0010634358987310624	0.0011443457573917055	0.0011436459316513596	0.06666112654338902	0.06559923362128227	-0.0001674434743464126	-0.0002067098525015132	-0.00016760408584456932	-0.00020690812866294706
0.5393749517032939	0.000940657675763574	0.0009430662869144844	0.000993706019254879	0.0009955001362365785	0.0010260067227713852	0.0010273571528004273	0.0010620627349839137	0.0010628565289259758	0.0011436673146913777	0.0011429696916276661	0.06662404272010407	0.06556278165367657	-0.00016652966367305955	-0.0002068204777919136	-0.0001666895110954969	-0.00020701899972100368
0.5426249571197181	0.0009402035833215473	0.0009426106455352644	0.0009932002214794583	0.0009949933454884525	0.0010254669866730372	0.0010268168984405262	0.0010614829414243223	0.0010622768800164256	0.0011429886312184067	0.0011422932086672228	0.06658695095236196	0.06552632181079186	-0.00016561975752990565	-0.0002069298097565342	-0.000165778843225578	-0.00020712857615121094
0.5458945454536906	0.0009397492030110412	0.0009421547156876608	0.0009926941358876598	0.0009944862663739916	0.0010249269670155588	0.0010262763598853873	0.0010609028732524067	0.0010616969556166184	0.0011423097111676532	0.001141616486952936	0.06654985141366805	0.06548985426316627	-0.00016471374840948405	-0.00020703784875128473	-0.00016487207473028787	-0.00020723685830623118
0.5491838347021408	0.0009392945376830496	0.0009416985002323043	0.0009921877656467533	0.0009939789020667143	0.0010243866671718201	0.00102573554051129	0.0010603225340810167	0.0010611167593389398	0.0011416305587295572	0.0011409395306633807	0.06651274427689824	0.06545337918071929	-0.00016381162872766697	-0.00020714459514981076	-0.00016396919802777465	-0.00020734384655576865
0.5524929435729888	0.0009388395901891243	0.000941242002030378	0.0009916811139236883	0.000993471255739821	0.0010238460905136932	0.0010251944436935289	0.0010597419275211093	0.001060536294793913	0.0011409511780900877	0.0011402623439727565	0.06647562971429906	0.06541689673275329	-0.00016291339082560863	-0.00020725004934468716	-0.0001630702054621902	-0.00020744954128951165
0.55582199148943	0.0009383843633813292	0.0009407852239435613	0.000991174183885045	0.0009929633305661347	0.001023305240412	0.0010246530728063496	0.0010591610571816965	0.0010599555655901346	0.001140271573430688	0.0011395849310508203	0.06643850789748602	0.06538040708795187	-0.00016201902697066117	-0.00020735421174625235	-0.00016217508930377322	-0.00020755394291516183
0.5591710985942444	0.0009379288601122016	0.0009403281688340009	0.0009906669786969927	0.0009924551297180704	0.0010227641202364707	0.0010241114312229196	0.001058579926669802	0.001059374575334243	0.0011395917489282336	0.0011389072960628567	0.06640137899744397	0.06534391041437963	-0.00016112852935645794	-0.0002074570827824973	-0.00016128384174829424	-0.00020765705185682437
0.5625403857541326	0.000937473083234708	0.0009398708395642611	0.0009901595015252428	0.0009919466563675819	0.0010222227333556947	0.0010235695223152718	0.0010579985395904102	0.0010587933276308614	0.0011389117087549805	0.001138229443169619	0.06636424318452525	0.06530740687948106	-0.0001602418901051894	-0.0002075586628992876	-0.000160396454920414	-0.00020775886855747827
0.565929974564078	0.0009370170356022031	0.000939413238997284	0.0009896517555350052	0.0009914379136861196	0.0010216810831370753	0.0010230273494542617	0.001057416899546422	0.0010582118260825538	0.0011382314570785195	0.0011375513765272856	0.06632710062845015	0.06527089665007985	-0.0001593591012676865	-0.00020765895255994704	-0.00015951292087346136	-0.00020785939347744975
0.569339987351735	0.0009365607200683866	0.000938955369996347	0.0009891437438909433	0.000990928904844584	0.0010211391729467844	0.0010224849160095203	0.0010568350101386051	0.0010576300742897774	0.0011375509980617272	0.0011368731002874104	0.06628995149830524	0.06523437989237998	-0.00015848015482508582	-0.0002077579522450912	-0.00015863323159043263	-0.00020795862709399593
0.5727705471818436	0.0009361041394872649	0.000938497235425024	0.0009886354697571308	0.0009904196330132874	0.0010205970061497177	0.0010219422253494133	0.001056252874965553	0.001057048075850839	0.0011368703358627234	0.0011361946185968813	0.06625279596254567	0.0651978567719624	-0.0001576050426890796	-0.00020785566245218323	-0.00015775737898554576	-0.00020805656990199872
0.5762217778606706	0.0009356472967131086	0.0009380388381471396	0.00098812693629701	0.000989910101361902	0.001020054586109451	0.001021399280840989	0.0010556704976236353	0.0010564658343618454	0.001136189474634823	0.001135515935597868	0.06621563418899035	0.06516132745378808	-0.00015673375670313683	-0.00020795208369517315	-0.00015688535490415711	-0.00020815322241218848
0.5796938039404782	0.0009351901946004154	0.000937580181026739	0.0009876181466733493	0.000989400313059431	0.0010195119161881983	0.0010208560858499481	0.0010550878817069584	0.0010558833534166688	0.0011355084185264983	0.0011348370554277903	0.06617846634482545	0.06512479210219455	-0.00015586628864408536	-0.00020804721650530267	-0.00015601715112464887	-0.00020824858515239297
0.5831867507240184	0.0009347328360038655	0.0009371212669280357	0.000987109104048197	0.000988890271274151	0.0010189689997467631	0.001020312643740585	0.0010545050308073153	0.0010553006366068895	0.0011348271716813238	0.0011341579822192584	0.06614129259660273	0.06508825088089702	-0.00015500263022244498	-0.000208141061429995	-0.00015515275935970574	-0.00020834265866753743
0.5867007442690553	0.0009342752237782875	0.0009366620987153821	0.0009865998115828475	0.0009883799791735818	0.0010184258401445035	0.0010197689578757565	0.0010539219485141496	0.0010547176875217636	0.0011341457382379463	0.0011334787201000428	0.06610411311023866	0.06505170395298902	-0.00015414277308284374	-0.00020823361903204995	-0.00015429217125559336	-0.00020843544351736853
0.5902359113929144	0.0009338173607786179	0.0009362026792532269	0.0009860902724377943	0.000987869439924442	0.0010178824407392863	0.0010192250316168367	0.0010533386384145086	0.001054134509748176	0.0011334641223300355	0.0011327992731930269	0.06606692805101524	0.06501515148093936	-0.00015328670880651596	-0.00020832488989105946	-0.00015343537839526689	-0.0002085269402786749
0.5937923796770596	0.0009333592498598616	0.0009357430114060758	0.0009855804897726922	0.0009873586566926061	0.001017338804887445	0.0010186808683236726	0.0010527551040930012	0.0010535511068705975	0.0011327823280862452	0.0011321196456161654	0.06602973758357811	0.06497859362659544	-0.00015243442891141323	-0.0002084148746025749	-0.00015258237229817673	-0.00020861714954420463
0.597370277471697	0.0009329008938770533	0.0009352830980384532	0.000985070466746314	0.0009868476326430663	0.0010167949359437386	0.0010181364713545455	0.0010521713491317569	0.001052967482471044	0.0011321003596301694	0.0011314398414824442	0.06599254187193927	0.06494203055118014	-0.00015158592485239875	-0.00020850357377680262	-0.00015173314442046282	-0.00020870607192083335
0.6009697339004076	0.0009324422956852259	0.0009348229420148706	0.0009845602065165183	0.0009863363709398962	0.0010162508372613171	0.0010175918440661351	0.0010515873771103897	0.00105238364012904	0.0011314182210803113	0.0011307598648998445	0.06595534107947418	0.06490546241529367	-0.00015074118802393954	-0.0002085909880402692	-0.00015088768615806325	-0.0002087937080327562
0.6045908788648067	0.0009319834581393624	0.0009343625461997772	0.000984049712240199	0.0009858248747462025	0.0010157065121916703	0.0010170469898134666	0.0010510031916059462	0.0010517995834215675	0.00113073591655003	0.0011300797199712928	0.06591813536892305	0.06486888937891183	-0.00014990020975916285	-0.00020867711803362887	-0.00015004598884546527	-0.00020888005851779634
0.6082338430492322	0.0009315243840943747	0.0009339019134575402	0.0009835389870732625	0.0009853131472241008	0.0010151619640846048	0.001016501911949891	0.0010504187961928844	0.0010512153159230435	0.0011300534501475215	0.0011293994107946397	0.06588092490239134	0.06483231160138866	-0.0001490629813319655	-0.00020876196441282913	-0.00014920804375767593	-0.00020896512402898693
0.611898757925461	0.0009310650764050504	0.0009334410466523906	0.0009830280341705726	0.0009848011915346616	0.0010146171962881877	0.0010159566138270258	0.0010498341944430141	0.0010506308412052614	0.0011293708259757604	0.0011287189414626037	0.0658437098413481	0.06479572924145337	-0.0001482294939585127	-0.00020884552784963817	-0.00014837384211188742	-0.00020904890523554265
0.6155857557574533	0.0009306055379260297	0.000932979948648399	0.0009825168566859257	0.0009842890108378833	0.0010140722121487209	0.0010154110987947306	0.0010492493899254736	0.0010500461628373651	0.0011286880481324788	0.0011280383160627452	0.06580649034662742	0.06475914245721173	-0.00014739973879565604	-0.00020892780902795338	-0.00014754337506628357	-0.0002091314028189184
0.6192949696061266	0.0009301457715117675	0.0009325186223094384	0.000982005457772011	0.0009837766082926537	0.0010135270150107025	0.0010148653702010666	0.001048664386206689	0.001049461284385811	0.0011280051207101269	0.0011273575386774315	0.06576926657842862	0.06472255140614731	-0.00014657370694545757	-0.00020900880864885285	-0.00014671663372320398	-0.00020921261747675057
0.6230265333341571	0.0009296857800164876	0.0009320570704991434	0.0009814938405803637	0.000983263987056708	0.0010129816082167762	0.0010143194313922534	0.0010480791868503242	0.0010488762094143223	0.0011273220477958244	0.001126676613383791	0.06573203869631496	0.06468595624512005	-0.00014575138945330246	-0.00020908852742593242	-0.00014589360912883875	-0.00020929254991994273
0.6267805816108112	0.0009292255662941667	0.0009315952960808851	0.0009809820082613465	0.0009827511502866013	0.0010124359951077166	0.0010137732857126425	0.0010474937954172668	0.0010482909414838632	0.0011266388334713491	0.0011259955442536925	0.0656948068592167	0.06464935713036668	-0.00014493277730892595	-0.00020916696608602736	-0.00014507429227419988	-0.0002093712008736648
0.6305572499168048	0.000928765133198486	0.0009311333019177253	0.000980469963964101	0.0009822381011376628	0.0010118901790223754	0.0010132269365046701	0.0010469082154655732	0.0010477054841525912	0.0011259554818130845	0.0011253143353536959	0.06565757122542756	0.06461275421750166	-0.00014411786144941097	-0.0002092441253709887	-0.00014425867409695314	-0.00020944857107685344
0.634356674549194	0.0009283044835828037	0.0009306710908723941	0.000979957710836518	0.0009817248427639702	0.0010113441632976549	0.0010126803871088313	0.0010463224505504424	0.0010471198409758328	0.0011252719968919951	0.0011246329907450318	0.0656203319526077	0.06457614766151755	-0.0001433066327582999	-0.0002093200060359346	-0.000143446745480863	-0.00020952466128182357
0.6381789926262927	0.0009278436203001173	0.0009302086658072472	0.0009794452520251985	0.000981211378318307	0.0010107979512684676	0.001012133640863637	0.0010457365042241759	0.0010465340155060383	0.0011245883827735884	0.0011239515144835601	0.06558308919778419	0.06453953761678397	-0.00014249908206701023	-0.0002093946088491394	-0.000142638497257902	-0.00020959947225437925
0.642024342092622	0.0009273825462030363	0.0009297460295842391	0.0009789325906754255	0.0009806977109521346	0.0010102515462677068	0.0010115867011055864	0.001045150380036148	0.001045948011292755	0.0011239046435178896	0.001123269910619743	0.06554584311734919	0.06450292423704944	-0.0001416952001556393	-0.0002094679345917838	-0.00014183392020877816	-0.00020967300477345296
0.6458928617238878	0.0009269212641437449	0.0009292831850648863	0.0009784197299311256	0.0009801838438155532	0.0010097049516262088	0.001011039571169126	0.0010445640815327692	0.0010453618318825883	0.0011232207831794044	0.0011225881831986087	0.0655085938670628	0.06446630767544131	-0.00014089497775435222	-0.0002095399840586487	-0.0001410330050633235	-0.00020974525963055046
0.6497846911319898	0.0009264597769739717	0.0009288201351102409	0.0009779066729348367	0.0009796697800572751	0.00100915817067272	0.0010104922543866248	0.0010439776122574522	0.0010447754808191744	0.0011225368058070924	0.00112190633625973	0.06547134160205191	0.06442968808446611	-0.00014009840554293773	-0.00020961075805586704	-0.00014023574250213167	-0.00020981623763025037
0.6536999707700591	0.000925998087544962	0.0009283568825808509	0.0009773934228276802	0.0009791555228245844	0.0010086112067338694	0.0010099447540883309	0.0010433909757505853	0.001044188961643139	0.0011218527154443388	0.0011212243738371814	0.06543408647681138	0.06439306561600959	-0.00013930547415352823	-0.0002096802574033385	-0.00013944212315752935	-0.00020988593959014867
0.6576388419375281	0.0009255361987074374	0.0009278934303367356	0.0009768799827493191	0.00097864107526331	0.001008064063134126	0.0010093970736023475	0.0010428041755494897	0.0010436022778920727	0.0011211685161289175	0.0011205422999595207	0.065396828645204	0.0643564404213382	-0.0001385161741705443	-0.00020974848293356385	-0.00013865213761335426	-0.00020995436633930442
0.661601446785229	0.000925074113311572	0.0009274297812373502	0.0009763663558379341	0.000978126440517791	0.0010075167431957749	0.0010088492162545963	0.0010422172151883975	0.0010430154331004947	0.001120484211892971	0.0011198601186497542	0.06535956826046278	0.06431981265109898	-0.00013773049613108324	-0.00020981543549000725	-0.00013786577640712006	-0.00021002151871965524
0.6655879283205246	0.0009246118342069615	0.0009269659381415586	0.0009758525452301898	0.0009776116217308463	0.0010069692502388834	0.0010083011853687877	0.001041630098198416	0.0010424284307998242	0.0011197998067629792	0.0011191778339253117	0.06532230547518879	0.0642831824553207	-0.00013694843052652894	-0.00020988111592867842	-0.00013708303003004407	-0.0002100873975846851
0.6695984304124688	0.0009241493642425906	0.0009265019039076007	0.0009753385540612039	0.0009770966220437446	0.00100642158758127	0.0010077529842663895	0.001041042828107499	0.0010418412745183492	0.001119115304759733	0.0011184954497980178	0.06528504044135428	0.06424654998341334	-0.00013616996780324575	-0.0002099455251172444	-0.00013630388892812983	-0.00021015200379964627
0.6736330977969988	0.000923686706266805	0.0009260376813930651	0.0009748243854645165	0.000976581444596172	0.001005873758538475	0.0010072046162665975	0.0010404554084404163	0.0010412539677811961	0.0011184307098983076	0.0011178129702740665	0.06524777331030188	0.06420991538417052	-0.00013539509836341113	-0.00021000866393522388	-0.00013552834350336052	-0.00021021533824183702
0.6776920760821589	0.0009232238631272801	0.0009255732734548559	0.0009743100425720589	0.0009760660925262023	0.0010053257664237273	0.0010066560846863015	0.0010398678427187228	0.0010406665141102995	0.001117746026188035	0.0011171303993539924	0.06521050423274684	0.06417327880576829	-0.00013462381256594547	-0.00021007053327343206	-0.00013475638411419855	-0.00021027740179971333
0.6817755117533548	0.0009227608376709952	0.0009251086829491684	0.0009737955285141274	0.0009755505689702692	0.0010047776145479192	0.0010061073928400617	0.0010392801344607323	0.0010400789170243758	0.0011170612576324828	0.0011164477410326498	0.06517323335877513	0.06413664039576786	-0.00013385610072690068	-0.00021013113403328676	-0.0001339880010763489	-0.00021033819537255583
0.6858835521786408	0.0009222976327442028	0.0009246439127314571	0.0009732808464193507	0.0009750348770631348	0.0010042293062195755	0.0010055585440400753	0.0010386922871814881	0.0010394911800388925	0.0011163764082294267	0.0011157649992991838	0.0651359608378479	0.06410000030111503	-0.00013309195312063982	-0.00021019046712725253	-0.00013322318466357785	-0.0002103977198706919
0.6900163456140378	0.0009218342511924037	0.000924178965656412	0.0009727659994146668	0.0009745190199378661	0.001003680844744827	0.0010050095415961523	0.0010381043043927382	0.0010389033066660442	0.0011156914819708316	0.0011150821781370122	0.06509868681879928	0.06406335866814082	-0.0001323313599811693	-0.00021024853347950678	-0.00013246192510937838	-0.00021045597621607848
0.6941740412088835	0.0009213706958603128	0.0009237138445779222	0.0009722509906252861	0.0009740030007257962	0.0010031322334273776	0.0010044603888156795	0.0010375161896028998	0.001038315300414717	0.001115006482842818	0.001114399281523792	0.06506141144983814	0.06402671564256389	-0.00013157431150255527	-0.0002103053340246075	-0.00013170421260685905	-0.00021051296534072006
0.6983567890112157	0.0009209069695918376	0.0009232485523490592	0.0009717358231746703	0.0009734868225565093	0.0010025834755684807	0.0010039110890036034	0.001036927946317041	0.001037727164790472	0.0011143214148256503	0.0011137163134314085	0.06502413487855037	0.06399007136948975	-0.00013082079783889589	-0.00021036086970629975	-0.00013095003730959065	-0.00021056868818669638
0.702564739973187	0.0009204430752300519	0.0009227830918220417	0.0009712205001845066	0.0009729704885578038	0.0010020345744669152	0.001003361645462395	0.001036339578036854	0.001037138903295512	0.0011136362818937127	0.0011130332778259435	0.0649868572518975	0.06395342599341275	-0.00013007080910681923	-0.00021041514148012475	-0.00013019938933329922	-0.0002106231457072727
0.7067980459565127	0.0009199790156171617	0.0009223174658482135	0.0009707050247746721	0.0009724540018556708	0.0010014855334189493	0.001002812061492027	0.0010357510882606218	0.0010365505194286585	0.0011129510880154804	0.00111235017866766	0.06494957871622008	0.0639167796582165	-0.00012932433538494215	-0.0002104681503108108	-0.00012945225875558852	-0.00021067633886495685
0.7110568597379514	0.0009195147935944908	0.0009218516772780162	0.0009701894000632194	0.0009719373655742654	0.0010009363557183279	0.0010022623403899479	0.0010351624804832052	0.0010359620166853268	0.0011122658371535117	0.0011116670199109795	0.0649122994172366	0.06388013250717522	-0.00012858136671485554	-0.00021051989717238428	-0.0001287086356173972	-0.00021072826863233196
0.7153413350148182	0.0009190504120024454	0.0009213857289609629	0.0009696736291663424	0.0009714205828358818	0.0010003870446562363	0.0010017124854510553	0.001034573758196009	0.0010353733985575	0.0011115805332644186	0.0011109838055044614	0.0648750195000459	0.06384348468295388	-0.00012784189310351135	-0.00021057038305066778	-0.00012796850992409514	-0.00021077893599227848
0.7196516264105322	0.0009185858736804897	0.0009209196237456118	0.0009691577151983489	0.0009709036567609257	0.0009998376035212759	0.0010011624999676694	0.0010339849248869573	0.0010347846685337054	0.0011108951802988461	0.0011103005393907817	0.06483773910912818	0.06380683632761176	-0.00012710590452134907	-0.00021061960893861698	-0.00012723187164515037	-0.00021082834193600353
0.7239878894801961	0.0009181211814671295	0.0009204533644795477	0.0009686416612716476	0.0009703865904678961	0.0009992880355994503	0.0010006123872295153	0.001033395984040481	0.001034195830098996	0.001110209782201466	0.0011096172255067223	0.06480045838834515	0.06377018758260049	-0.00012637339090525168	-0.000210667575839818	-0.0001264987107163218	-0.00021087648746537235
0.7283502807162107	0.0009176563381998743	0.0009199869540093441	0.0009681254704967076	0.000969869387073347	0.0009987383441741248	0.0010000621505236859	0.001032806939137479	0.0010336068867349128	0.0011095243429109416	0.0011089338677831365	0.06476317748094242	0.06373353858876618	-0.00012564434215861509	-0.00021071428476687748	-0.00012576901703996446	-0.0002109233735913263
0.7327389575539218	0.0009171913467152268	0.0009195203951805523	0.000967609145982049	0.0009693520496918773	0.000998188532526019	0.0009995117931346311	0.0010322177936553116	0.0010330178419194799	0.0011088388663599267	0.001108250470144948	0.06472589652955017	0.06369688948635248	-0.00012491874815137582	-0.00021075973674036796	-0.00012504278048432182	-0.00021096900133202312
0.7371540783773028	0.0009167262098486487	0.0009190536908376734	0.000967092690834209	0.0009688345814361024	0.0009976386039331725	0.0009989613183441308	0.0010316285510677667	0.0010324286991271745	0.0011081533564750367	0.001107567036511128	0.06468861567618393	0.06366024041499938	-0.0001241965987226895	-0.0002108039327913258	-0.00012431999088691192	-0.000211013371716251
0.74159580252467	0.000916260930434542	0.0009185868438241306	0.0009665761081577223	0.0009683169854166265	0.0009970885616709252	0.000998410729431267	0.0010310392148450433	0.0010318394618289016	0.0011074678171768381	0.001106883570794673	0.06465133506224713	0.06362359151374496	-0.0001234778836795014	-0.00021084687395794832	-0.00012360063805352817	-0.000211056485780875
0.746064290294433	0.0009157955113062265	0.0009181198569822517	0.0009660594010551003	0.0009677992647420261	0.0009965384090118996	0.0009978600296724092	0.0010304497884537321	0.0010312501334919808	0.0011067822523798327	0.001106200076902598	0.0646140548285309	0.06358694292102783	-0.0001227625927990028	-0.00021088856128748112	-0.00012288471175968263	-0.00021109834457108678
0.7505597029508803	0.0009153299552959126	0.0009176527331532414	0.0009655425726268031	0.0009672814225188218	0.0009959881492259707	0.0009973092223411852	0.0010298602753567889	0.0010306607175801182	0.0011060966659924383	0.0011055165587359119	0.06457677511521609	0.06355029477468731	-0.00012205071582832572	-0.00021092899583527447	-0.00012217220175081422	-0.0002111389491403215
0.7550822027299987	0.0009148642652346868	0.0009171854751771655	0.0009650256259712258	0.0009667634618514624	0.000995437785580255	0.0009967583107084684	0.0010292706790135245	0.0010300712175533946	0.0011054110619169828	0.0011048330201896138	0.0645394960618753	0.06351364721196535	-0.00012134224248586123	-0.00021096817866445017	-0.00012146309774367647	-0.0002111783005501744
0.7596319528453285	0.0009143984439524816	0.0009167180858929204	0.0009645085641846679	0.0009662453858422966	0.0009948873213390791	0.0009962072980423471	0.0010286810028795749	0.0010294816368682368	0.0011047254440496805	0.0011041494651526666	0.06450221780747327	0.06347700036950757	-0.00012063716246238365	-0.00021100611084717835	-0.00012075738942705916	-0.00021121639987045637
0.7642091174938536	0.0009139324942780574	0.0009162505681382197	0.000963991390361317	0.000965727197591558	0.0009943367597639657	0.000995656187608112	0.001028091250406887	0.0010288919789774062	0.0011040398162806228	0.0011034658975079938	0.0644649404903685	0.06344035438336439	-0.00011993546542039824	-0.0002110427934617909	-0.00012005506646177444	-0.00021125324817808377
0.7688138618619275	0.0009134664190389843	0.0009157829247495674	0.0009634741075932303	0.00096520890019734	0.0009937861041136142	0.000995104982668232	0.0010275014250437037	0.0010283022473299764	0.0011033541824937707	0.0011027823211324597	0.06442766424831543	0.0634037093889939	-0.00011923714099602856	-0.00021107822759461325	-0.00011935611848210015	-0.00021128884655777225
0.7734463521312342	0.0009130002210616171	0.000915315158562241	0.00096295671897031	0.0009646904967555789	0.0009932353576438792	0.0009945536864823382	0.001026911530234541	0.0010277124453713172	0.0011026685465669354	0.0011020987398968618	0.06439038921846543	0.06336706552126128	-0.00011854217879991857	-0.00021111241433999228	-0.00011866053509666796	-0.00021132319610212003
0.7781067554847866	0.0009125339031710752	0.000914847272410266	0.0009624392275802839	0.0009641719903600286	0.0009926845236077498	0.0009940023023071987	0.0010263215694201696	0.0010271225765430727	0.0011019829123717685	0.0011014151576659136	0.0643531155373671	0.06333042291444223	-0.00011785056841751018	-0.00021114535479938024	-0.00011796830588851892	-0.0002113562979102479
0.7827952401129585	0.0009120674681912237	0.0009143792691264025	0.000961921636508687	0.0009636533841022495	0.0009921336052553331	0.0009934508333967085	0.001025731546037602	0.001026532644283152	0.0011012972837737517	0.0011007315782982404	0.06431584334097126	0.06329378170222259	-0.00011716229940926526	-0.00021117705008047438	-0.00011727942041628303	-0.00021138815308865966
0.7875119752195561	0.0009116009189446553	0.0009139111515421185	0.000961403948838845	0.0009631346810715802	0.0009915826058338384	0.0009928992830018626	0.0010251414635200754	0.0010259426520257034	0.0011006116646321894	0.0011000480056463607	0.06427857276462867	0.06325714201770179	-0.00011647736131215058	-0.00021120750129813293	-0.00011659386821487316	-0.0002114187627507702
0.792257131027923	0.0009111342582526676	0.0009134429224875761	0.0009608861676518507	0.000962615884355126	0.0009910315285875553	0.000992347654370746	0.0010245513252970329	0.0010253526032011065	0.0010999260588001939	0.0010993644435566832	0.06424130394309395	0.06322050399339352	-0.00011579574364022072	-0.00021123670957409746	-0.00011591163879585975	-0.00021144812801626722
0.7970308787870847	0.0009106674889352475	0.0009129745847916104	0.0009603682960265507	0.000962096997037738	0.00099048037675784	0.0009917959507485111	0.0010239611347941115	0.001024762501235952	0.0010992404701246803	0.0010986808958694933	0.06420403701052675	0.06318386776122671	-0.00011511743588533963	-0.00021126467603685417	-0.00011523272164881693	-0.0002114762500120826
0.8018333907779276	0.0009102006138110477	0.0009125061412817084	0.0009598503370395217	0.0009615780222019927	0.0009899291535830938	0.0009912441753773627	0.0010233708954331222	0.001024172349553026	0.0010985549024463523	0.001097997366418943	0.06416677210049321	0.06314723345254848	-0.00011444242751765255	-0.00021129140182099548	-0.00011455710624154458	-0.00021150312987130993
0.8066648403194178	0.0009097336356973741	0.0009120375947839944	0.0009593322937650589	0.0009610589629281784	0.0009893778622987522	0.0009906923314965408	0.00102278061063204	0.001023582151571298	0.0010978693595997003	0.0010973138590330454	0.06412950934596745	0.06311060119812573	-0.00011377070798615496	-0.00021131688806688698	-0.00011388478202065122	-0.0002115287687327605
0.8115254017748545	0.0009092665574101648	0.0009115689481232115	0.0009588141692751564	0.000960539822294278	0.0009888265061372666	0.000990140422342308	0.0010221902838049891	0.0010229919107059063	0.0010971838454129908	0.001096630377533667	0.06409224887933478	0.0630739711281453	-0.00011310226671991386	-0.0002113411359215278	-0.00011321573841255317	-0.00021155316774157384
0.8164152505581643	0.0009087993817639723	0.0009111002041227009	0.0009582959666394901	0.0009600206033759484	0.0009882750883280873	0.0009895884511479287	0.0010215999183622263	0.0010224016303681405	0.001096498363708258	0.0010959469257365156	0.06405499083239119	0.06303734337221677	-0.00011243709312853956	-0.00021136414653760704	-0.0001125499648243905	-0.00021157632804919002
0.8213345631402307	0.0009083321115719472	0.0009106313656043888	0.0009577776889254023	0.0009595013092465093	0.0009877236120976508	0.0009890364211436577	0.0010210095177101306	0.0010218113139654349	0.0010958129183012994	0.00109526350745114	0.06401773533634723	0.0630007180593757	-0.00011177517660240777	-0.0002113859210731428	-0.0001118874506439993	-0.00021159825081218386
0.8262835170552626	0.000907864749645822	0.0009101624353887657	0.0009572593391978865	0.0009589819429769225	0.000987172080669365	0.0009884843355567237	0.0010204190852511898	0.0010212209649013478	0.0010951275130016696	0.0010945801264809173	0.06398048252182847	0.06296409531808285	-0.00011111650651425553	-0.00021140646069250923	-0.00011122818524124389	-0.0002116189371930699
0.8312622909072027	0.0009073972987958908	0.0009096934162948736	0.0009567409205195682	0.0009584625076357815	0.0009866204972635909	0.0009879321976113162	0.0010198286243839852	0.001020630586575556	0.0010944421516126716	0.001093896786623053	0.0639432325188782	0.06292747527622675	-0.0001104610722189453	-0.00021142576656471568	-0.00011057215796823894	-0.00021163838835944193
0.8362710643761712	0.0009069297618310002	0.0009092243111402862	0.0009562224359506973	0.0009579430062892915	0.0009860688650976362	0.0009873800105285712	0.0010192381385031868	0.0010200401823838383	0.001093756837931358	0.00109321349166857	0.06390598545695891	0.06289085806112737	-0.0001098088630542976	-0.0002114438398637397	-0.00010991935816026532	-0.00021165660548433385
0.8413100182249524	0.0009064621415585266	0.0009087551227410956	0.0009557038885491262	0.0009574234420012583	0.0009855171873857365	0.0009868277775265575	0.0010186476309995344	0.0010194497557180656	0.0010930715757485215	0.0010925302454023083	0.06386874146495398	0.06285424379953473	-0.00010915986834250657	-0.00021146068176952637	-0.00010926977513633918	-0.00021167358974552575
0.8463793343055166	0.0009059944407843639	0.0009082858539118971	0.0009551852813702988	0.0009569038178330738	0.0009849654673390422	0.0009862755018202652	0.0010180571052598303	0.0010188593099661923	0.0010923863688486913	0.0010918470516029202	0.06383150067117016	0.06281763261763444	-0.00010851407738984853	-0.00021147629346621177	-0.00010862339820000289	-0.00021168934232626557
0.8514791955655843	0.0009055266623129091	0.0009078165074657701	0.0009546666174672372	0.000956384136843698	0.0009844137081656103	0.000985723186621589	0.0010174665646669305	0.0010182688485122391	0.0010917012210101334	0.0010911639140428623	0.06379426320334038	0.0627810246410468	-0.00010787147948786158	-0.00021149067614303907	-0.0001079802166398941	-0.0002117038644144087
0.8566097860552276	0.0009050588089470438	0.0009073470862142684	0.0009541478998905254	0.000955864402089651	0.0009838619130703857	0.000985170835139321	0.0010168760125997284	0.0010176783747362903	0.0010910161360048424	0.001090480836488398	0.063757029188623	0.06274441999483032	-0.00010723206391402562	-0.00021150383099410863	-0.00010734021972999552	-0.0002117171572018628
0.861771290933513	0.0009045908834881228	0.0009068775929674023	0.0009536291316882976	0.0009553446166249966	0.0009833100852551947	0.0009846184505791363	0.0010162854524331504	0.0010170878920144795	0.001090331117598541	0.0010897978226995918	0.06371979875360663	0.06270781880348321	-0.00010659581993170686	-0.00021151575921696253	-0.00010670339673116147	-0.00021172922188578136
0.8669638964751838	0.0009041228887359617	0.0009064080305336243	0.0009531103159062291	0.0009548247835013288	0.0009827582279187336	0.0009840660361435803	0.0010156948875381484	0.0010164974037189794	0.0010896461695506837	0.0010891148764303044	0.0636825720243113	0.06267122119094479	-0.0001059627367916427	-0.00021152646201400005	-0.0001060697368906044	-0.00021174005966670406
0.8721877900773816	0.0009036548274888176	0.0009059384017198209	0.0009525914555875164	0.000954304905767765	0.0009822063442565538	0.0009835135950320639	0.0010151043212816835	0.0010159069132180008	0.0010889612956144449	0.0010884320014282005	0.06364534912618997	0.06263462728059946	-0.00010533280373220544	-0.00021153594059189484	-0.00010543922944371287	-0.0002117496717502776
0.877443160266411	0.0009031867025433819	0.0009054687093312879	0.0009520725537728737	0.0009537849864709238	0.0009816544374610563	0.0009829611304408414	0.0010145137570267263	0.00101531642387577	0.0010882764995367282	0.0010877492014347327	0.0636081301841309	0.06259803719527593	-0.00010470600998001289	-0.00021154419616106757	-0.00010481186361400996	-0.00021175805934600667
0.8827301967045416	0.0009027185166947604	0.0009049989561717287	0.0009515536135005126	0.0009532650286549234	0.0009811025107214757	0.000982408645563012	0.0010139231981322412	0.0010147259390525356	0.0010875917850581575	0.0010870664801851545	0.06357091532246079	0.06256145105725257	-0.00010408234475066391	-0.00021155122993615771	-0.00010418762861315323	-0.000211765223665894
0.8880490901968541	0.0009022502727364663	0.000904529145043237	0.0009510346378061379	0.0009527450353613669	0.0009805505672238755	0.0009818561435885067	0.0010133326479531842	0.0010141354621045532	0.0010869071559130828	0.0010863838414085154	0.06353370466494532	0.06252486898825664	-0.00010346179724900206	-0.00021155704313477464	-0.00010356651364291924	-0.00021177116592685508
0.8934000326981257	0.0009017819734604049	0.0009040592787462825	0.0009505156297229332	0.0009522250096293294	0.0009799986101511368	0.000981303627704074	0.0010127421098404942	0.0010135449963840787	0.0010862226158295785	0.0010857012888276579	0.0634964983347929	0.06248829110946812	-0.00010284435666996217	-0.0002115616369780804	-0.00010294850789516197	-0.0002117758873496356
0.8987832173197573	0.0009013136216568634	0.0009035893600797	0.0009499965922815526	0.0009517049544953479	0.0009794466426829506	0.0009807511010932757	0.0010121515871410872	0.0010129545452393614	0.0010855381685294463	0.0010850188261592201	0.06345929645465573	0.062451717541521526	-0.00010223001219948624	-0.00021156501269134487	-0.00010233360055210416	-0.00021177938915767358
0.904198838336744	0.0009008452201144953	0.0009031193918406786	0.0009494775285101071	0.0009511848729934133	0.0009788946679958053	0.0009801985669364763	0.0010115610831978468	0.0010123641120146395	0.0010848538177282126	0.0010843364571136388	0.06342209914663238	0.06241514840450793	-0.00010161875301473167	-0.00021156717150291882	-0.00010172178078729499	-0.000211781672577821
0.9096470911946843	0.0009003767716203113	0.0009026493768247483	0.0009489584414341564	0.0009506647681549586	0.000978342689262982	0.0009796460284108358	0.001010970601349621	0.0010117737000501325	0.0010841695671351325	0.0010836541853951488	0.06338490653227084	0.062378583817977326	-0.00010101056828433486	-0.00021156811464326242	-0.00010111303776592917	-0.00021178273883976084
0.915128172516836	0.000899908278959671	0.0009021793178257718	0.0009484393340767032	0.0009501446430088509	0.0009777907096545485	0.000979093488690302	0.0010103801449312193	0.001011183312682037	0.0010834854204531965	0.0010829720147017866	0.06334771873256978	0.062342023900940645	-0.00010040544716959088	-0.00021156784334641632	-0.0001005073606458462	-0.00021178258917653459
0.9206422801112097	0.0008994397449162665	0.0009017092176359296	0.0009479202094581781	0.0009496245005813804	0.000977238732337347	0.0009785409509456013	0.0010097897172734018	0.0010105929532425203	0.0010828013813791268	0.0010822899487253914	0.06331053586798077	0.06230546877187284	-9.980337882503632e-05	-0.00021156635884950203	-9.990473857764137e-05	-0.00021178122482376494
0.9261896129777101	0.0008989711722721148	0.0009012390790457137	0.0009474010705964342	0.0009491043438962549	0.0009766867604749897	0.0009779884183442342	0.0010091993217028786	0.001010002625059718	0.0010821174536033834	0.0010816079911516105	0.0632733580584119	0.062268918548714414	-9.920435239865744e-05	-0.00021156366239211133	-9.930516070541517e-05	-0.00021177864701923954
0.931770371315315	0.000898502563807547	0.0009007689048439149	0.0009468819205067378	0.0009485841759745887	0.0009761347972278509	0.0009774358940504676	0.0010086089615423046	0.0010094123314577273	0.0010814336408101685	0.001080926145659902	0.06323618542322938	0.06223237334887343	-9.860835703237592e-05	-0.00021155975521577886	-9.870861616766147e-05	-0.00021177485700432652
0.9373847565293029	0.0008980339223011997	0.0009002986978176112	0.0009463627622017613	0.0009480639998348934	0.0009755828457530643	0.0009768833812253254	0.0010080186401102763	0.001008822075756602	0.0010807499466774313	0.0010802444159235343	0.06319901808125997	0.062195833289228966	-9.80153818631313e-05	-0.00021155463856506462	-9.811509409764219e-05	-0.0002117698560225867
0.9430329712385201	0.0008975652505300016	0.0008998284607521603	0.0009458435986915735	0.0009475438184930721	0.0009750309092045102	0.0009763308830265849	0.001007428360721325	0.0010082318612723515	0.0010800663748768684	0.0010795628056095951	0.06316185615079244	0.06215929848613311	-9.742541602308918e-05	-0.00021154831368669358	-9.75245836233457e-05	-0.0002117636453190519
0.9487152192826929	0.0008970965512691683	0.000899358196431191	0.0009453244329836345	0.0009470236349624129	0.0009744789907328167	0.0009757784026087739	0.0010068381266859195	0.0010076416913169372	0.0010793829290739352	0.0010788813183789973	0.06312469974958222	0.062122769055412586	-9.68384486397661e-05	-0.0002115407818285009	-9.693707386847217e-05	-0.00021175622614064138
0.9544317057297852	0.0008966278272921938	0.0008988879076365951	0.0009448052680827895	0.0009465034522535824	0.0009739270934853533	0.0009752259431231631	0.0010062479413104613	0.0010070515691982718	0.0010786996129278491	0.0010781999578864834	0.06308754899485272	0.06208624511237255	-9.625446883781974e-05	-0.00021153204424181893	-9.635255395372411e-05	-0.00021174759973766055
0.9601826368833979	0.0008961590813708339	0.0008984175971485116	0.0009442861069912555	0.0009459832733746128	0.0009733752206062189	0.0009746735077177566	0.0010056578078972752	0.0010064614982202085	0.0010780164300915895	0.001077518727780624	0.06305040400329623	0.06204972677179691	-9.567346573831348e-05	-0.000211522102178896	-9.577101299620971e-05	-0.00021173776736135852
0.9659682202902156	0.000895690316275108	0.0008979472677453277	0.0009437669527086244	0.0009454631013309041	0.0009728233752362482	0.0009741210995372958	0.0010050677297446203	0.001005871481682551	0.0010773333842119149	0.0010768376317038355	0.06301326489107967	0.06201321414795422	-9.509542845938246e-05	-0.0002115109568927298	-9.519244011005346e-05	-0.00021172673026381705
0.9717886647474951	0.0008952215347732873	0.0008974769222036668	0.0009432478082318525	0.0009449429391252146	0.0009722715605130019	0.0009735687217232515	0.0010044777101466805	0.001005281522881045	0.0010766504789293647	0.0010761566732923808	0.06297613177384434	0.06197670735459623	-9.452034611788507e-05	-0.00021149860963950995	-9.46168244079365e-05	-0.00021171448969997675
0.9776441803106027	0.0008947527396318821	0.000897006563298377	0.0009427286765552512	0.0009444227897576516	0.0009717197795707603	0.0009730163774138165	0.0010038877523935623	0.001004691625107375	0.0010759677178782624	0.0010754758561763733	0.06293900476671074	0.061940206504963555	-9.394820782877844e-05	-0.00021148506167628645	-9.404415500072205e-05	-0.0002117010469259717
0.9835349783005937	0.0008942839336156408	0.0008965361938025292	0.0009422095606704881	0.0009439026562256714	0.0009711680355405249	0.0009724640697439077	0.0010032978597712984	0.0010041017916491693	0.0010752851046867298	0.0010747951839797905	0.06290188398427912	0.06190371171178687	-9.3379002705965e-05	-0.00021147031426096974	-9.347442099817693e-05	-0.0002116864031987964
0.9894612713118381	0.0008938151194875388	0.0008960658164874059	0.0009416904635665772	0.0009433825415240705	0.0009706163315500116	0.0009719118018451585	0.0010027080355618431	0.0010035120257899936	0.001074602642976691	0.0010741146603204757	0.06286476954063283	0.061867223087288724	-9.281271986276429e-05	-0.0002114543686525805	-9.290761150938798e-05	-0.00021167055977650007
0.9954232732196957	0.0008933463000087761	0.0008955954341224991	0.0009411713882298794	0.0009428624486449858	0.0009700646707236533	0.0009713595768459217	0.0010021182830430794	0.0010029223308093591	0.0010739203363638863	0.0010734342888101547	0.0628276615493424	0.06183074074318837	-9.224934841270405e-05	-0.00021143722611158267	-9.234371564360855e-05	-0.00021165351791854747
1.0014211991882311	0.0008928774779387622	0.0008951250494754956	0.0009406523376440903	0.0009423423805778822	0.0009695130561825884	0.0009708073978712587	0.001001528605488808	0.0010023327099827112	0.0010732381884578715	0.0010727540730544325	0.06279056012346562	0.061794264790701985	-9.168887746958954e-05	-0.00021141888789869	-9.178272251042507e-05	-0.0002116352788848752
1.0074552656779823	0.0008924086560351217	0.0008946546653122812	0.0009401333147902467	0.0009418223403095589	0.0009689614910446711	0.0009702552680429477	0.0010009390061687625	0.0010017431665814427	0.0010725562028620413	0.0010720740166528164	0.0627534653755528	0.06175779534054685	-9.113129614839177e-05	-0.0002113993552759208	-9.122462122031216e-05	-0.00021161584393616928
1.013525690453769	0.0008919398370536739	0.0008941842843969248	0.0009396143226467101	0.000941302330824136	0.000968409978424455	0.0009697031904794721	0.0010003494883485938	0.0010011537038728845	0.0010718743831736217	0.0010713941231987126	0.06271637741764716	0.0617213325029434	-9.057659356576098e-05	-0.00021137862950623698	-9.066940088561792e-05	-0.0002115952143347255
1.0196326925925556	0.0008914710237484399	0.0008937139094916765	0.0009390953641891746	0.0009407823551030549	0.0009678585214332045	0.0009691511682960236	0.000999760055289886	0.001000564325120311	0.001071192732983696	0.0010707143962794417	0.06267929636128969	0.061684876387618263	-9.002475883952699e-05	-0.0002113567118512405	-9.011705061982844e-05	-0.00021157339134142417
1.0257764924913542	0.0008910022188716314	0.0008932435433569673	0.0009385764423906601	0.0009402624161250804	0.0009673071231788892	0.000968599204604506	0.0009991707102501527	0.0009999750335829463	0.0010705112558772086	0.0010700348394762544	0.0626422223175199	0.06164842710380648	-8.947578109066989e-05	-0.00021133360357455944	-8.956755953959394e-05	-0.0002115503762193105
1.0319573118751795	0.0008905334251736451	0.0008927731887513915	0.0009380575602215067	0.0009397425168662858	0.0009667557867661808	0.0009680473025135209	0.0009985814564828375	0.0009993858325159546	0.0010698299554329751	0.001069355456364328	0.06260515539688112	0.06161198476025477	-8.892964944316739e-05	-0.0002113093059403215	-8.902091676407653e-05	-0.0002115261702308746
1.0381753738050519	0.0008900646454030553	0.000892302848431716	0.000937538720649372	0.0009392226603000642	0.0009662045152964522	0.0009674954651283839	0.0009979922972373145	0.000998796725170457	0.0010691488352236917	0.001068676250512794	0.06256809570942028	0.061575549465224165	-8.83863530237311e-05	-0.00021128382021107228	-8.847711141544978e-05	-0.00021150077463785721
1.0444309026860459	0.0008895958823066197	0.0008918325251528667	0.0009370199266392387	0.0009387028493971179	0.0009656533118677874	0.0009669436955511135	0.0009974032357589024	0.0009982077147935244	0.0010684678988159583	0.0010679972254847392	0.06253104336469265	0.061539121326491975	-8.784588096338863e-05	-0.0002112571476504399	-8.793613262053634e-05	-0.00021147419070385864
1.05072412427539	0.0008891271386292596	0.000891362221667923	0.0009365011811533966	0.0009381830871254552	0.0009651021795749656	0.0009663919968804309	0.0009968142752888518	0.0009976188046281799	0.0010677871497702736	0.0010673183848372157	0.062493998471765205	0.06150270045135579	-8.730822239744196e-05	-0.0002112292895220247	-8.739796950982259e-05	-0.00021144641969120248
1.057055265690613	0.000888658417114071	0.0008908919407281217	0.0009359824871514571	0.0009376633764503964	0.0009645511215094774	0.000965840372211769	0.0009962254190643634	0.0009970299979134112	0.001067106591641064	0.001066639732121263	0.062456961139217705	0.06146628694663647	-8.677336646560618e-05	-0.00021120024708812246	-8.686261121819416e-05	-0.0002114174628609078
1.0634245554177415	0.0008881897205023095	0.000890421685082848	0.0009354638475903412	0.0009371437203345689	0.0009640001407595157	0.0009652888246372683	0.000995636670318582	0.0009964412978841677	0.0010664262279766856	0.001065961270881915	0.06241993147514668	0.06142988091867877	-8.624130231339733e-05	-0.00021117002161211151	-8.633004688667067e-05	-0.0002113873214760198
1.0698322233195456	0.00088772105153339	0.0008899514574796279	0.0009349452654242803	0.0009366241217378999	0.0009634492404099782	0.0009647373572457714	0.000995048032280602	0.000995852707771361	0.0010657460623194393	0.0010652830046582067	0.06238290958716829	0.06139348247335715	-8.571201909129966e-05	-0.00021113861435528847	-8.580026566126775e-05	-0.00021135599679758532
1.0762785006438331	0.0008872524129448905	0.0008894812606641343	0.0009344267436048238	0.0009361045836176273	0.000962898423542477	0.0009641859731228387	0.0009944595081754811	0.0009952642308018796	0.0010650660982055933	0.0010646049369831996	0.06234589558242128	0.061357091716076305	-8.518550595612573e-05	-0.0002111060265787834	-8.527325669370478e-05	-0.00021132349008534668
1.0827636200317978	0.0008867838074725361	0.0008890110973801778	0.0009339082850808258	0.0009355851089282921	0.0009623476932353286	0.0009636346753507393	0.0009938711012242312	0.0009946758701985864	0.0010643863391653827	0.0010639270713839887	0.062308889567569505	0.0613207087517753	-8.466175207162696e-05	-0.00021107225954408726	-8.474900914297312e-05	-0.00021128980259982333
1.089287815526412	0.0008863152378502056	0.0008885409703697036	0.0009333898927984539	0.0009350657006217381	0.0009617970525635632	0.0009630834670084563	0.000993282814643833	0.0009940876291803246	0.0010637067887230343	0.001063249411381715	0.06227189164880579	0.061284333684931025	-8.414074660788307e-05	-0.00021103731451019292	-8.422751217437852e-05	-0.0002112549355996196
1.0958513225808764	0.0008858467068099272	0.0008880708823727931	0.0009328715697011884	0.0009345463616471168	0.0009612465045989273	0.0009625323511716911	0.0009926946516472398	0.0009934995109619263	0.0010630274503967791	0.0010625719604915854	0.06223490193185367	0.0612479666195591	-8.362247874257878e-05	-0.00021100119273598228	-8.370875496088725e-05	-0.00021121889034295127
1.1024543780671139	0.0008853782170818738	0.0008876008361276571	0.0009323533187298195	0.0009340270949508825	0.0009606960524098832	0.0009619813309128624	0.0009921066154433816	0.0009929115187542138	0.0010623483276988657	0.0010618947222228814	0.06219792052197193	0.061211607659218875	-8.310693766112875e-05	-0.0002109638954787274	-8.319272668283473e-05	-0.00021118166808609118
1.1090972202843215	0.0008849097713943647	0.0008871308343706392	0.0009318351428224525	0.0009335079034767991	0.0009601456990616162	0.0009614304093011154	0.0009915187092371736	0.000992323655764012	0.0010616694241355783	0.001061217700078982	0.06216094752395587	0.061175256907015516	-8.259411255716331e-05	-0.00021092542399470116	-8.26794165291328e-05	-0.0002111432700850624
1.115780088967567	0.0008844413724738598	0.0008866608798362052	0.0009313170449145049	0.0009329887901659322	0.0009595954476160336	0.0009608795894023152	0.00099093093622952	0.0009917359251941445	0.0010609907432072494	0.0010605408975573672	0.06212398304214196	0.06113891446560343	-8.208399263305577e-05	-0.0002108857795392327	-8.216881369717266e-05	-0.00021110369759433367
1.1225032252964444	0.0008839730230449608	0.0008861909752569537	0.0009307990279387095	0.0009324697579566623	0.0009590453011317706	0.0009603288742790618	0.0009903432996173232	0.0009911483302434529	0.001060312288408278	0.0010598643181496483	0.06208702718041108	0.061102580437188025	-8.157656709976979e-05	-0.0002108449633649312	-8.166090739271381e-05	-0.00021106295186543167
1.1292668719037753	0.0008835047258304118	0.0008857211233636066	0.0009302810948251194	0.0009319508097846788	0.0009584952626641982	0.000959778266990689	0.0009897558025934922	0.0009905608741067975	0.00105963406322715	0.0010591879653415765	0.06205008004218944	0.06106625492353147	-8.10718251782333e-05	-0.00021080297672446124	-8.115568683188246e-05	-0.00021102103415071571
1.1360712728843656	0.0008830364835510893	0.0008852513268850053	0.0009297632485010997	0.000931431948582979	0.0009579453352654152	0.000959227770593262	0.0009891684483469413	0.0009899735599750582	0.0010589560711464414	0.0010585118426130525	0.06201314173045413	0.061029938025952295	-8.056975609893602e-05	-0.0002107598208682948	-8.065314124007517e-05	-0.0002109779457000749
1.1429166738038161	0.000882568298926013	0.0008847815885481199	0.0009292454918913422	0.0009309131772818789	0.000957395521984268	0.000958677388139594	0.0009885812400626099	0.0009893863910351546	0.0010582783156428534	0.0010578359534381572	0.06197621234773507	0.0609936298453317	-8.007034910191557e-05	-0.0002107154970431846	-8.015325985230581e-05	-0.0002109336877595125
1.1498033217073829	0.0008821001746723423	0.000884311911078045	0.0009287278279178637	0.0009303944988090137	0.0009568458258663494	0.0009581271226792471	0.0009879941809214667	0.00098879937047005	0.0010576008001872213	0.0010571603012851647	0.061939291996118535	0.06095733048211457	-7.957359343856163e-05	-0.00021067000649624412	-7.965603191484316e-05	-0.0002108882615754759
1.1567314651288954	0.0008816321135053694	0.000883842297197994	0.0009282102595000037	0.0009298759160893346	0.0009562962499539987	0.0009575769772585313	0.0009874072741005127	0.0009882125014587535	0.0010569235282445297	0.0010564848896165524	0.06190238077725039	0.06092104003631327	-7.907947837124119e-05	-0.0002106233504724775	-7.916144668479452e-05	-0.00021084166839221985
1.1637013540997225	0.0008811641181385245	0.0008833727496293042	0.0009276927895544309	0.0009293574320451164	0.000955746797286312	0.0009570269549205156	0.0009868205227727934	0.0009876257871763337	0.0010562465032739326	0.0010558097218890256	0.061865478792339265	0.0608847586075114	-7.858799317292386e-05	-0.00021057553021311404	-7.866949343030005e-05	-0.00021079390945097365
1.1707132401577995	0.0008806961912833805	0.000882903271091438	0.0009271754209951528	0.0009288390495959623	0.0009551974708991525	0.0009564770587050343	0.0009862339301074132	0.0009870392307939294	0.0010555697287287801	0.0010551348015535365	0.06182858614215866	0.060848486294866104	-7.80991271288195e-05	-0.00021052654695835615	-7.818016143114337e-05	-0.00021074498599082947
1.177767376356704	0.0008802283356496417	0.0008824338643019804	0.0009266581567335059	0.0009283207716588036	0.0009546482738251442	0.00095592729164869	0.0009856474992695338	0.000986452835478754	0.001054893208056622	0.0010544601320552978	0.06179170292705371	0.06081222319711138	-7.761286953619773e-05	-0.00021047640194626904	-7.769343997927891e-05	-0.00021069489924890883
1.1848640172747877	0.0008797605539451562	0.0008819645319766412	0.0009261409996781717	0.0009278026011479068	0.0009540992090936904	0.0009553776567848617	0.0009850612334203924	0.0009858666043941087	0.0010542169446992402	0.0010537857168338067	0.061754829246939244	0.06077596941256204	-7.712920970433246e-05	-0.00021042509641133744	-7.720931837897071e-05	-0.000210643650459863
1.1920034190243662	0.0008792928488759098	0.0008814952768292559	0.0009256239527351748	0.000927284540974875	0.0009535502797309736	0.00095482815714371	0.0009844751357173085	0.0009852805406993898	0.0010535409420926625	0.0010531115593228602	0.061717965201308005	0.060739725039116	-7.664813695544559e-05	-0.00021037263158599218	-7.672778594712548e-05	-0.00021059124085526237
1.1991858392609598	0.0008788252231460323	0.0008810261015717883	0.0009251070188078909	0.0009267665940486567	0.0009530014887599667	0.0009542787957521877	0.0009838892093136967	0.0009846946475501029	0.0010528652036671852	0.0010524376629505792	0.061681110889231124	0.06070349017425851	-7.616964062491516e-05	-0.0002103190087000273	-7.624883201380606e-05	-0.00021053767166437365
1.2064115371925936	0.0008783576794577934	0.0008805570089143286	0.0009245902007970462	0.0009262487632755442	0.0009524528392004344	0.0009537295756340407	0.000983303457359071	0.000984108928097867	0.001052189732847388	0.0010517640311394215	0.06164426640936203	0.06066726491506499	-7.569371006181658e-05	-0.0002102642289811829	-7.577244592275878e-05	-0.00021048294411432633
1.2136807735891502	0.0008778902205116069	0.0008800880015650971	0.000924073501600726	0.0009257310515591821	0.0009519043340689438	0.0009531804998098189	0.0009827178829990605	0.0009835233854904282	0.0010515145330521598	0.001051090667306207	0.06160743185994053	0.06063104935820341	-7.522033462849242e-05	-0.00021020829365298033	-7.529861703099716e-05	-0.00021042705942811435
1.2209938107917835	0.0008774228490060356	0.0008796190822304482	0.0009235569241143812	0.0009252134618005747	0.0009513559763788752	0.0009526315712968866	0.0009821324893754212	0.0009829380228716746	0.0010508396076947184	0.0010504175748621385	0.061570607338795325	0.06059484359994001	-7.474950370171818e-05	-0.00021015120393649833	-7.482733470995373e-05	-0.00021037001882640016
1.2283509127223842	0.000876955567637788	0.0008791502536148686	0.0009230404712308295	0.0009246959968980859	0.0009508077691404238	0.0009520827931094242	0.0009815472796260434	0.0009823528433816394	0.0010501649601826289	0.0010497447572128187	0.061533792943348445	0.06055864773613961	-7.428120667270222e-05	-0.00021009296104992914	-7.435858834545228e-05	-0.00021031182352679312
1.2357523448931043	0.0008764883791017261	0.0008786815184209836	0.0009225241458402657	0.0009241786597474511	0.000950259715360614	0.0009515341682584429	0.0009809622568849672	0.0009817678501565213	0.0010494905939178304	0.0010490722177582768	0.061496988770617114	0.060522461862271844	-7.381543294726622e-05	-0.0002100335662076902	-7.389236733788829e-05	-0.00021025247474318332
1.2431983744159416	0.0008760212860908639	0.0008782128793495574	0.0009220079508302642	0.0009236614532417786	0.0009497118180433039	0.0009509856997517885	0.0009803774242823921	0.0009811830463286892	0.0010488165122966523	0.0010483999598929843	0.06146019491721906	0.060486286073412006	-7.335217194676114e-05	-0.000209973020621812	-7.342866110317259e-05	-0.00021019197368721265
1.2506892700123766	0.0008755542912963704	0.0008777443390994946	0.0009214918890857852	0.000923144380271555	0.0009491640801891932	0.0009504373905941504	0.000979792784944688	0.0009805984350266964	0.0010481427187098373	0.0010477279870058783	0.06142341147937441	0.060450120464247414	-7.289141310773406e-05	-0.00020991132550066127	-7.296745907239832e-05	-0.000210130321566665
1.2582253020230734	0.0008750873974075744	0.0008772759003678456	0.0009209759634891819	0.0009226274437246552	0.0009486165047958353	0.0009498892437870718	0.0009792083419944088	0.0009800140193752932	0.0010474692165425657	0.0010470563024803836	0.06138663855291016	0.06041396512907759	-7.2433145882074e-05	-0.0002098484820477753	-7.250875069202134e-05	-0.0002100675195846613
1.2658067424176331	0.000874620607111971	0.0008768075658498138	0.0009204601769202119	0.0009221106464863513	0.0009480690948576495	0.0009493412623289642	0.0009786240985503111	0.0009794298024954446	0.0010467960091744806	0.0010463849096944413	0.06134987623326381	0.06037782016181996	-7.197735973828862e-05	-0.0002097844914646929	-7.205252542495655e-05	-0.00021000356894207428
1.2734338648044117	0.000874153923095216	0.0008763393382387491	0.0009199445322560339	0.0009215939914393106	0.0009475218533659198	0.0009487934492151051	0.000978040057727355	0.0009788457875043325	0.0010461230999797024	0.0010457138120205194	0.06131312461548617	0.060341685656012646	-7.152404416114339e-05	-0.00020971935494892846	-7.159877275067505e-05	-0.0002099384708366403
1.2811069444403917	0.0008736873480411395	0.0008758712202261591	0.0009194290323712255	0.0009210774814636096	0.0009469747833088168	0.000948245807437656	0.0009774562226367283	0.0009782619775153762	0.0010454504923268614	0.001045043012825642	0.06127638379424471	0.060305561704818024	-7.107318865186285e-05	-0.00020965307369374964	-7.114748216456579e-05	-0.00020987222646032255
1.2888262582411194	0.0008732208846317409	0.0008754032145017145	0.000918913680137781	0.0009205611194367428	0.0009464278876713983	0.0009476983399856749	0.0009768725963858525	0.0009776783756382476	0.0010447781895791123	0.0010443725154714182	0.06123965386382929	0.06026944840102614	-7.062478272869266e-05	-0.0002095856488885106	-7.069864317937186e-05	-0.0002098048370021699
1.296592084790695	0.0008727545355472027	0.0008749353237532472	0.0009183984784251297	0.000920044908233625	0.0009458811694356284	0.0009471510498451184	0.0009762891820784039	0.000977094984978879	0.0010441061950941684	0.0010437023233140546	0.061202934918151944	0.060233345837058486	-7.017881592726732e-05	-0.0002095170817192349	-7.025224532537094e-05	-0.00020973630364845564
1.3044047043518285	0.0008722883034658836	0.0008744675506667557	0.0009178834301001303	0.0009195288507265992	0.0009453346315803766	0.0009466039399988551	0.0009757059828143178	0.0009765118086394773	0.0010434345122243124	0.0010430324397043824	0.061166227050755355	0.06019725410497138	-6.973527780066574e-05	-0.00020944737336747732	-6.98082781497994e-05	-0.00020966662757959664
1.312264398875954	0.0008718221910643345	0.0008739998979264166	0.0009173685380270934	0.0009190129497854523	0.0009447882770814415	0.0009460570134266817	0.0009751230016898135	0.0009759288497185452	0.0010427631443164355	0.0010423628679878893	0.06112953035481159	0.0601611732964589	-6.929415791961241e-05	-0.0002093765250100188	-6.936673121789999e-05	-0.00020959580997237381
1.320171452013404	0.0008713562010172946	0.000873532368214581	0.0009168538050677793	0.0009184972082774146	0.0009442421089115524	0.0009455102731053271	0.0009745402417974015	0.0009753461113108885	0.0010420920947120502	0.001041693611504732	0.06109284492312951	0.06012510350285863	-6.885544587319908e-05	-0.00020930453782019853	-6.892759411311622e-05	-0.00020952385199971002
1.3281261491236485	0.0008708903359977019	0.0008730649642117843	0.0009163392340814121	0.0009179816290671735	0.0009436961300403851	0.0009449637220084668	0.0009739577062259021	0.0009747635965076336	0.0010414213667473216	0.0010410246735897695	0.061056170848156656	0.06008904481515252	-6.841913126875987e-05	-0.00020923141296672054	-6.849085643697433e-05	-0.00020945075482944886
1.3361287772855897	0.0008704245986766942	0.0008725976885967518	0.0009158248279246848	0.0009174662150168827	0.000943150343434571	0.0009444173631067369	0.0009733753980604574	0.0009741813083962446	0.0010407509637530901	0.0010403560575725848	0.06101950822198369	0.06005299732397236	-6.798520373237776e-05	-0.00020915715161395898	-6.805650781000622e-05	-0.00020937651962596449
1.3441796253079266	0.0008699589917236171	0.0008721305440463981	0.0009153105894517714	0.0009169509689861643	0.0009426047520577099	0.0009438711993677367	0.0009727933203825483	0.000973599250060531	0.0010400808890548966	0.0010396877667775061	0.0609828571363468	0.060016961119603154	-6.755365290903037e-05	-0.00020908175492168057	-6.762453787160366e-05	-0.00020930114754888485
1.352278983739575	0.0008694935178060278	0.00087166353323584	0.0009147965215143329	0.0009164358938321265	0.0009420593588703817	0.0009433252337560509	0.0009722114762700096	0.0009730174245806714	0.001039411145973009	0.0010390198045236386	0.06094621768263382	0.05998093629198635	-6.712446846255521e-05	-0.0002090052240441842	-6.719493627976858e-05	-0.00020922463975175942
1.3604271448801535	0.0008690281795897071	0.0008711966588384028	0.0009142826269615345	0.000915920992409373	0.0009415141668301632	0.0009427794692332605	0.000971629868797051	0.0009724358350332295	0.001038741737822452	0.0010383521741248911	0.06090958995188562	0.05994492293072388	-6.66976400766836e-05	-0.0002089275601322993	-6.676769271248689e-05	-0.00020914699738505682
1.3686244027905345	0.0008685629797386532	0.0008707299235256165	0.0009137689086400418	0.000915406267570003	0.0009409691788916293	0.0009422339087579464	0.0009710485010342609	0.0009718544844911599	0.001038072667913023	0.0010376848788899906	0.060872974034802	0.05990892112508144	-6.627315745480478e-05	-0.00020884876433194255	-6.634279686745098e-05	-0.0002090682215944717
1.3768710533034536	0.0008680979209150991	0.0008702633299672327	0.000913255369394043	0.000914891722163631	0.000940424398006377	0.0009416885552857116	0.0009704673760486342	0.0009712733760238354	0.0010374039395493289	0.0010370179221225212	0.06083637002174338	0.05987293096399368	-6.585101031982704e-05	-0.00020876883778292443	-6.592023846182377e-05	-0.00020898831351937042
1.3851673940341884	0.0008676330057795159	0.000869796880831228	0.0009127420120652552	0.0009143773590373952	0.0009398798271230344	0.0009411434117691921	0.0009698864969035863	0.00097069251269706	0.0010367355560308104	0.001036351307120946	0.060799778002736796	0.05983695253606655	-6.543118841526724e-05	-0.00020868778162108637	-6.550000723325178e-05	-0.00020890727429512257
1.3935137243912972	0.0008671682369906153	0.0008693305787838075	0.0009122288394929309	0.0009138631810359638	0.0009393354691872709	0.0009405984811580663	0.0009693058666589642	0.0009701118975730821	0.0010360675206517638	0.001035685037178631	0.06076319806747778	0.059800985929580525	-6.501368150486214e-05	-0.00020860559697685743	-6.508209293991374e-05	-0.00020882510505240703
1.4019103455874267	0.0008667036172053628	0.0008688644264894137	0.000911715854513875	0.000913349191001548	0.0009387913271418166	0.0009400537663990702	0.0009687254883710717	0.0009695315337106145	0.0010353998367013757	0.001035019115583874	0.060726630305335816	0.059765031232496636	-6.459847937317909e-05	-0.0002085222849756707	-6.466648536043035e-05	-0.00020874180691593525
1.410357560650181	0.0008662391490789784	0.0008683984266107355	0.0009112030599624496	0.0009128353917739144	0.0009382474039264684	0.000939509270436014	0.0009681453650926797	0.0009689514241648527	0.0010347325074637438	0.0010343535456199334	0.06069007480535783	0.05972908853245861	-6.418557182572698e-05	-0.00020843784673793553	-6.425317429435695e-05	-0.00020865738100528386
1.4188556744330574	0.0008657748352649483	0.0008679325818087116	0.0009106904586705882	0.0009123217861903929	0.0009377037024781099	0.0009389649962097911	0.0009675654998730467	0.000968371571987489	0.0010340655362179093	0.0010336883305650532	0.060653531656270944	0.05969315791679746	-6.377494868871347e-05	-0.00020835228337728884	-6.384214956230844e-05	-0.00020857182843456168
1.4274049936264492	0.0008653106784150333	0.0008674668947425442	0.0009101780534678102	0.0009118083770858931	0.000937160225730727	0.0009384209466583986	0.0009669858957579415	0.0009677919802267362	0.0010333989262378863	0.0010330234736924961	0.060617000946488954	0.05965723947253509	-6.336659981032167e-05	-0.00020826559600389816	-6.34334010065421e-05	-0.00020848515031335335
1.4360058267687137	0.000864846681179268	0.0008670013680696957	0.0009096658471812219	0.0009112951672929061	0.0009366169766154109	0.0009378771247169403	0.0009664065557896479	0.0009672126519273341	0.0010327326807926807	0.0010323589782705589	0.06058048276411346	0.059621333286388044	-6.296051506007871e-05	-0.0002081777857214362	-6.302691849074948e-05	-0.00020839734774516505
1.4446584842573071	0.0008643828462059806	0.0008665360044459088	0.0009091538426355408	0.0009107821596415275	0.0009360739580603879	0.0009373335333176548	0.0009658274830069985	0.0009666335901305805	0.0010320668031463319	0.001031694847562616	0.060543977196940234	0.059585439444771716	-6.255668432915418e-05	-0.00020808885362771923	-6.262269190011882e-05	-0.00020830842182700815
1.453363278359986	0.00086391917614179	0.000866070806525208	0.0009086420426530973	0.0009102693569594628	0.0009355311729910214	0.0009367901753899222	0.000965248680445381	0.000966054797874343	0.0010314012965579303	0.001031031084827139	0.06050748433246162	0.05954955803380472	-6.215509753101228e-05	-0.00020799880081548427	-6.222071114233424e-05	-0.00020821837365173068
1.4621205232260774	0.0008634556736316218	0.0008656057769599065	0.000908130450053854	0.000909756762072039	0.0009349886243298358	0.0009362470538602785	0.0009646701511367646	0.0009654762781930762	0.0010307361642816542	0.0010303676933177254	0.06047100425787113	0.059513689139311834	-6.175574460128008e-05	-0.00020790762837144539	-6.182096614718718e-05	-0.00020812720430590792
1.470930534897817	0.0008629923413187101	0.000865140918400618	0.000907619067655411	0.0009092443778022192	0.0009344463149965237	0.0009357041716524338	0.0009640918981097129	0.0009648980341178432	0.0010300714095667922	0.0010297046762831302	0.06043453706006856	0.05947783284682888	-6.135861549798338e-05	-0.0002078153373763214	-6.142344686675683e-05	-0.00020803491486992565
1.4797936313217521	0.0008625291818446134	0.0008646762334962639	0.0009071078982730268	0.0009087322069706146	0.0009339042479079701	0.0009351615316872868	0.00096351392438941	0.0009643200686763351	0.0010294070356577812	0.0010290420369672938	0.060398082825662044	0.059441989241607096	-6.09637002017549e-05	-0.000207721928904947	-6.102814327574313e-05	-0.00020794150641811893
1.48871013236022	0.0008620661978492158	0.0008642117248940837	0.0009065969447196228	0.0009082202523954982	0.0009333624259782601	0.0009346191368829419	0.0009629362329976725	0.0009637423848928897	0.001028743045794227	0.001028379778609374	0.06036164164097387	0.05940615840861539	-6.057098871635469e-05	-0.0002076274040266335	-6.063504537189707e-05	-0.00020784698001935498
1.4976803598028874	0.0008616033919707402	0.0008637473952396402	0.0009060862098058004	0.0009077085168928148	0.0009328208521186984	0.0009340769901547203	0.0009623588269529736	0.0009631649857885086	0.0010280794432109403	0.001027717904443771	0.06032521359204426	0.059370340432546166	-6.0180471068385644e-05	-0.00020753176380400307	-6.024414317603449e-05	-0.0002077513367365058
1.5067046373783677	0.0008611407668457559	0.0008632832471768314	0.0009055756963398533	0.0009071970032761957	0.0009322795292378252	0.0009335350944151805	0.000961781709270461	0.0009625878743808796	0.0010274162311379646	0.0010270564177001595	0.06028879876463479	0.05933453539781911	-5.979213730782085e-05	-0.00020743500929409908	-5.985542673210553e-05	-0.00020765457762594863
1.5157832907659001	0.0008606783251091872	0.000862819283347898	0.0009050654071277796	0.0009066857143569713	0.0009317384602414298	0.0009329934525741312	0.0009612048829619764	0.0009620110536843944	0.0010267534128006058	0.0010263953216035182	0.06025239724423328	0.05929874338858472	-5.94059775078995e-05	-0.0002073371415468317	-5.9468886107437446e-05	-0.00020755670373767687
1.5249166476071065	0.0008602160693943269	0.0008623555063934369	0.0009045553449732992	0.000906174652944188	0.0009311976480325739	0.0009324520675386526	0.0009606283510360805	0.0009614345267101735	0.0010260909914194686	0.0010257346193741647	0.060216009116058025	0.05926296448872937	-5.902198176559875e-05	-0.00020723816160625463	-5.908451139303994e-05	-0.00020745771611535568
1.5341050375178134	0.0008597540023328399	0.0008618919189524055	0.0009040455126778619	0.0009056638218446169	0.0009306570955115994	0.0009319109422131073	0.0009600521164980662	0.0009608582964660796	0.001025428970210478	0.001025074314227779	0.06017963446506193	0.05922719878187779	-5.864014020193209e-05	-0.00020713807051062072	-5.87022927038966e-05	-0.0002073576157968493
1.5433487920999491	0.0008592921265547754	0.0008614285236621337	0.0009035359130406637	0.0009051532238627692	0.0009301168055761497	0.0009313700794991597	0.000959476182349983	0.0009602823659567424	0.001024767352384918	0.001024414409375437	0.060143273375936654	0.05919144635139951	-5.826044296151911e-05	-0.0002070368692906055	-5.832222017877059e-05	-0.00020725640381291655
1.5526482449535108	0.0008588304446885804	0.0008609653231583358	0.0009030265488586646	0.000904642861800913	0.0009295767811211892	0.0009308294822957943	0.0009589005515906612	0.0009597067381835797	0.0010241061411494618	0.0010237549080236445	0.06010692593311699	0.05915570728041129	-5.78828802136333e-05	-0.00020693455897169422	-5.794428398076673e-05	-0.00020715408118834877
1.5620037316886017	0.0008583689593610991	0.0008605023200751151	0.0009025174229265907	0.0009041327384590816	0.0009290370250390102	0.0009302891534993281	0.0009583252272157206	0.0009591314161448145	0.0010234453397061946	0.0010230958133743626	0.06007059222078535	0.05911998165178281	-5.750744215144571e-05	-0.000206831140571212	-5.756847429717188e-05	-0.00020705064894044334
1.5714155899375468	0.0008579076731976005	0.0008600395170449836	0.0009020085380369683	0.0009036228566350977	0.0009284975402192685	0.0009297490960034371	0.0009577502122176122	0.0009585564028355037	0.0010227849512526644	0.0010224371286250476	0.06003427232287583	0.05908426954813943	-5.7134118992788197e-05	-0.00020672661510034995	-5.719478133988515e-05	-0.0002069461080805579
1.580884159367074	0.0008574465888217695	0.0008595769166988603	0.0009014998969801175	0.0009031132191245749	0.0009279583295489804	0.0009292093126991612	0.0009571755095856174	0.0009579817012475481	0.0010221249789818916	0.001021778856968671	0.05999796632307849	0.059048571051867275	-5.676290098054204e-05	-0.00020662098356455383	-5.68231953456122e-05	-0.0002068404596133333
1.5904097816905756	0.0008569857088557313	0.0008591145216660929	0.0009009915025441811	0.0009026038287209446	0.0009274193959125549	0.0009286698064749344	0.0009566011223058852	0.0009574073143697255	0.0010214654260824174	0.0010211210015937634	0.0599616743048443	0.059012886245117864	-5.639377838185383e-05	-0.00020651424696052634	-5.645370657564319e-05	-0.0002067337045358053
1.5999928006804371	0.0008565250359200576	0.0008586523345744613	0.0009004833575151354	0.000902094688215463	0.0009268807421918077	0.0009281305802165938	0.0009560270533614495	0.0009568332451877048	0.0010208062957383318	0.001020463565684438	0.05992539635138942	0.05897721520981206	-5.602674148936365e-05	-0.00020640640627966889	-5.60863053165328e-05	-0.00020662584383884797
1.6096335621804478	0.0008560645726337745	0.0008581903580501927	0.000899975464676802	0.0009015858003972308	0.0009263423712659748	0.0009275916368074031	0.0009554533057322469	0.000956259496684072	0.0010201475911293001	0.0010198065524204274	0.05988913254569877	0.05894155802764441	-5.566178062078181e-05	-0.0002062974625058056	-5.5720981879864295e-05	-0.0002065168785059246
1.6193324141182788	0.0008556043216143781	0.0008577285947179701	0.0008994678268108677	0.0009010771680532057	0.0009258042860117382	0.0009270529791280679	0.0009548798823951453	0.0009556860718383498	0.0010194893154306056	0.0010191499649771143	0.05985288297053205	0.05890591478008739	-5.529888611891659e-05	-0.0002061874166151556	-5.5357726602561774e-05	-0.00020640680951339307
1.6290897065180392	0.0008551442854778441	0.0008572670472009454	0.0008989604466968991	0.0009005687939682202	0.0009252664893032401	0.0009265146100567572	0.0009543067863239642	0.0009551129736270227	0.0010188314718131766	0.0010184938065255663	0.059816647708427206	0.05887028554839646	-5.49380483523057e-05	-0.00020607626957735992	-5.4996529847008147e-05	-0.00020629563783045035
1.6389057915129117	0.0008546844668386389	0.0008568057181207507	0.0008984533271123565	0.0009000606809249958	0.0009247289840121028	0.0009259765324691194	0.0009537340204894959	0.0009545402050235581	0.0010181740634436218	0.0010178380802325668	0.059780426841704606	0.058834670413614516	-5.4579257715174634e-05	-0.00020596402235514844	-5.4637382001454515e-05	-0.0002061833644197153
1.6487810233578566	0.0008542248683097289	0.0008563446100975057	0.0008979464708326086	0.0008995528317041567	0.0009241917730074449	0.0009254387492382999	0.0009531615878595269	0.000953967768998425	0.0010175170934842602	0.001017182789260645	0.05974422045247256	0.058799069456574544	-5.422250462724931e-05	-0.00020585067590309092	-5.4280273479541397e-05	-0.0002060699902356189
1.6587157584424002	0.0008537654925025989	0.0008558837257498389	0.0008974398806309558	0.0008990452490842537	0.0009236548591559081	0.0009249012632349679	0.0009525894913988697	0.0009533956685191284	0.0010168605650931635	0.0010165279367681218	0.05970802862263178	0.05876348275790732	-5.386777953439448e-05	-0.00020573623116892925	-5.392519472109669e-05	-0.0002059555162257365
1.6687103553034934	0.0008533063420272539	0.0008554230676948871	0.0008969335592786347	0.0008985379358417685	0.0009231182453216654	0.0009243640773273239	0.0009520177340693724	0.0009528239065502168	0.0010162044814241782	0.0010158735259091244	0.05967185143387924	0.05872791039804255	-5.3515072908523476e-05	-0.00020562068909313336	-5.3572136191969155e-05	-0.00020583994333020494
1.6787651746384535	0.0008528474194922418	0.0008549626385483194	0.0008964275095448463	0.0008980308947511422	0.0009225819343664515	0.0009238271943811314	0.0009514463188299556	0.0009522524860533211	0.001015548845626971	0.001015219559833639	0.05963568896771364	0.05869235245721658	-5.316437524771622e-05	-0.0002055040506084571	-5.322108838416023e-05	-0.00020572327248172262
1.6888805793179813	0.0008523887275046542	0.0008545024409243379	0.0008959217341967609	0.0008975241285847803	0.0009220459291495722	0.0009232906172597245	0.0009508752486366232	0.0009516814099871636	0.001014893660847052	0.0010145660416875284	0.05959954130543952	0.05865680901547455	-5.28156770762539e-05	-0.000205386316639522	-5.287204181591426e-05	-0.00020560550460479998
1.6990569343992543	0.0008519302686701535	0.0008540424774357046	0.0008954162359995499	0.000897017640113084	0.0009215102325279371	0.0009227543488240422	0.0009503045264425022	0.0009511106813075982	0.0010142389302258252	0.001013912974612584	0.059563408528172074	0.05862128015267593	-5.2468968945049155e-05	-0.00020526748810417716	-5.2524987032023795e-05	-0.0002054866406167588
1.7092946071391046	0.0008514720455929665	0.0008535827506937366	0.0008949110177163836	0.0008965114321044491	0.0009209748473560631	0.0009222183919326318	0.0009497341551978475	0.0009505403029676161	0.0010135846569006013	0.0010132603617465403	0.05952729071684237	0.05858576594849974	-5.212424143167388e-05	-0.00020514756591263894	-5.2179914604058575e-05	-0.0002053666814281485
1.7195939670072704	0.0008510140608759146	0.0008531232633083315	0.0008944060821084656	0.0008960055073252973	0.0009204397764861102	0.0009216827494416818	0.0009491641378500833	0.0009499702779173832	0.0010129308440046544	0.0010126082062231244	0.059491187952201714	0.05855026648244808	-5.178148513999142e-05	-0.00020502655096577005	-5.183681512981736e-05	-0.00020524562793963752
1.7299553856997325	0.0008505563171204171	0.000852664017887978	0.0008939014319350412	0.00089549986854009	0.0009199050227678948	0.0009211474242050397	0.0009485944773438182	0.0009494006091042623	0.001012277494667245	0.001011956511172088	0.05945510031482545	0.05851478183385169	-5.144069070124602e-05	-0.00020490444415882658	-5.149567923425774e-05	-0.00020512348104548273
1.7403792371521247	0.0008500988169265026	0.0008522050170397642	0.0008933970699534125	0.0008949945185113409	0.0009193705890489053	0.0009206124190742274	0.0009480251766208684	0.0009488312994728319	0.0010116246120136538	0.0010113052797192372	0.05941902788511981	0.058479312081874235	-5.110184877333418e-05	-0.00020478124637773876	-5.115649756938512e-05	-0.00020500024163211394
1.7508658975532332	0.0008496415628928304	0.0008517462633693946	0.0008928929989189654	0.0008944894599996388	0.0009188364781743351	0.0009200777368984669	0.0009474562386202923	0.0009482623519649162	0.0010109721991652275	0.0010106545149864722	0.059382970743325644	0.05844385730551737	-5.076495004109616e-05	-0.00020465695850022114	-5.0819260814030653e-05	-0.00020487591057749555
1.76141574535857	0.000849184557616695	0.0008512877594812018	0.0008923892215851774	0.0008939846957636623	0.0009183026929870931	0.0009195433805246992	0.0009468876662784041	0.0009476937695196075	0.0010103202592394048	0.0010100042200918207	0.059346928969522914	0.05840841758362546	-5.042998521693348e-05	-0.00020453158139735472	-5.0483959674337e-05	-0.00020475048875187585
1.7720291613040315	0.0008487278036940435	0.00085082950797816	0.0008918857407036405	0.0008934802285601989	0.0009177692363278272	0.0009190093527976058	0.0009463194625288043	0.0009471255550732922	0.0010096687953497557	0.0010093543981494748	0.05931090264363583	0.0583729929948903	-5.009694504030937e-05	-0.0002044051159311444	-5.0150584883716653e-05	-0.00020462397701709323
1.7827065284196406	0.0008482713037194886	0.0008503715114618992	0.0008913825590240782	0.000892976061144163	0.0009172361110349487	0.0009184756565596298	0.0009457516303024055	0.0009465577115596749	0.0010090178106060197	0.0010087050522698264	0.05927489184543859	0.05833758361785518	-4.976582027792914e-05	-0.0002042775629547966	-4.9819127202851976e-05	-0.0002044963762266594
1.7934482320433673	0.0008478150602863241	0.0008499137725327202	0.000890879679294366	0.0008924721962686161	0.0009167033199446529	0.0009179422946509997	0.0009451841725274587	0.000945990241909808	0.001008367308114141	0.0010080561855595046	0.05923889665455935	0.05830218953092186	-4.9436601724163476e-05	-0.00020414892331410694	-4.9489577420000486e-05	-0.0002043676872259259
1.8042546598350382	0.0008473590759865348	0.0008494562937896056	0.0008903771042605458	0.0008919686366847818	0.0009161708658909381	0.0009174092699097472	0.0009446170921295758	0.0009454231490521124	0.001007717290976304	0.0010074078011214104	0.059202917150485805	0.05826681081235353	-4.910928020111088e-05	-0.00020401919784679423	-4.916192635111283e-05	-0.00020423791085230625
1.8151262017903238	0.0008469033534108118	0.0008489990778302347	0.0008898748366668457	0.0008914653851420653	0.0009156387517056284	0.0009168765851717313	0.0009440503920317561	0.0009448564359124041	0.0010070677622909699	0.0010067599020547528	0.059166953412569674	0.05823144754028012	-4.878384655843809e-05	-0.0002038883873819175	-4.8836164839895224e-05	-0.000204107047935137
1.8260632502548164	0.0008464478951485672	0.0008485421272509951	0.0008893728792556993	0.0008909624443880704	0.0009151069802183962	0.0009163442432706563	0.0009434840751544139	0.0009442901054139195	0.0010064187251529143	0.0010061124914550828	0.059131005520032864	0.05819609979270419	-4.846029167358823e-05	-0.00020375649273982055	-4.851228375764988e-05	-0.0002039750992946232
1.8370661999381863	0.0008459927037879479	0.0008480854446470039	0.0008888712347677648	0.0008904598171686246	0.0009145755542567849	0.0009158122470381015	0.0009429181444154037	0.0009437241604773471	0.0010057701826532656	0.0010054655724143387	0.0590950735519706	0.058160767647505045	-4.813860645195428e-05	-0.00020362351473260376	-4.819027400352477e-05	-0.00020384206574189379
1.848135447928429	0.0008455377819158496	0.0008476290326121171	0.0008883699059419425	0.0008899575062277927	0.0009140444766462294	0.0009152805993035385	0.000942352602730047	0.0009431586040208482	0.0010051221378795394	0.0010048191480208767	0.05905915758735872	0.05812545118244361	-4.78187818268791e-05	-0.00020348945416373554	-4.787012650494388e-05	-0.00020370794808102777
1.8592713937061955	0.0008450831321179316	0.0008471728937389411	0.0008878688955153954	0.0008894555143078943	0.0009135137502100804	0.0009147493028943511	0.0009417874530111586	0.0009425934389600827	0.0010044745939156796	0.0010041732213595055	0.05902325770505752	0.05809015047516862	-4.7500808759690094e-05	-0.00020335431182769148	-4.75518322171839e-05	-0.00020357274710644524
1.8704744391592067	0.0008446287569786325	0.000846717030618856	0.00088736820622357	0.0008889538441495308	0.0009129833777696276	0.0009142183606358656	0.000941222698169076	0.0009420286682082426	0.0010038275538420953	0.001003527795511533	0.058987373983817454	0.05805486560322049	-4.718467824008088e-05	-0.00020321808851103684	-4.723538212373507e-05	-0.00020343646360415635
1.8817449885967616	0.0008441746590811799	0.0008462614458420198	0.0008868678408002088	0.0008884524984915949	0.0009124533621441172	0.0009136877753513643	0.0009406583411116781	0.0009414642946760687	0.0010031810207356935	0.0010028828735547933	0.05895150650228342	0.05801959664403724	-4.687038128588228e-05	-0.0002030807849912608	-4.69207672363775e-05	-0.00020329909835167803
1.8930834487643238	0.0008437208410076118	0.0008458061419973927	0.0008863678019773785	0.0008879514800712989	0.0009119237061507821	0.0009131575498621166	0.0009400943847444234	0.0009409003212718874	0.0010025349976699256	0.0010022384585636924	0.058915655339002136	0.05798434367495902	-4.6557908943110904e-05	-0.00020294240203644343	-4.660797859508403e-05	-0.00020316065211695156
1.9044902288582053	0.0008432673053387884	0.0008453511216727473	0.0008858680924854855	0.0008874507916241903	0.0009113944126048609	0.0009126276869873977	0.00093953083197037	0.0009403367509016329	0.001001889487714821	0.0010015945536092428	0.05887982057242465	0.05794910677323441	-4.624725228642712e-05	-0.00020280294040664337	-4.6297007268422674e-05	-0.00020302112566000785
1.9159657405403292	0.0008428140546544048	0.0008448963874546825	0.0008853687150532938	0.0008869504358841702	0.0009108654843196201	0.0009120981895445108	0.0009389676856902034	0.0009397735864688728	0.0010012444939370233	0.0010009511617591006	0.05884400228091402	0.05791388601602395	-4.5938402418857494e-05	-0.00020266240085270448	-4.5987844353258256e-05	-0.00020288051973113563
1.9275103979530908	0.0008423610915330101	0.0008444419419286446	0.0008848696724079493	0.000886450415583519	0.0009103369241063804	0.0009115690603488168	0.000938404948802267	0.0009392108308748428	0.001000600019399834	0.0010003082860776088	0.05880820054274939	0.05787868148040779	-4.5631350471926624e-05	-0.0002025207841160337	-4.568048097509242e-05	-0.00020273883507190837
1.9391246177343011	0.0008419084185520218	0.0008439877876789348	0.0008843709672749983	0.0008859507334529099	0.0009098087347745397	0.0009110403022137487	0.000937842624202589	0.0009386484870184649	0.0009999560671632502	0.0009996659296258284	0.0587724154361318	0.05784349324338785	-4.5326087605754295e-05	-0.00020237809092926717	-4.5374908288091376e-05	-0.0002025960724151843
1.9508088190322228	0.0008414560382877398	0.000843533927288732	0.0008838726023784069	0.0008854513922214342	0.0009092809191315962	0.0009105119179508436	0.0009372807147849092	0.0009380865577963837	0.000999312640284001	0.0009990240954615846	0.058736647039189425	0.05780832138189663	-4.502260500931915e-05	-0.00020223432201618707	-4.507111747500264e-05	-0.0002024522324840794
1.9625634235206988	0.0008410039533153623	0.0008430803633401032	0.0008833745804405815	0.0008849523946166197	0.0009087534799831708	0.0009099839103697616	0.000936719223440707	0.0009375250461029885	0.000998669741815589	0.0009983827866394995	0.05870089542998334	0.05777316597279895	-4.472089390027828e-05	-0.00020208947809133293	-4.476909974746035e-05	-0.00020230731599318874
1.9743888554143678	0.0008405521662090017	0.0008426270984140214	0.0008828769041823897	0.00088445374336445	0.0009082264201330333	0.0009094562822783108	0.0009361581530592306	0.0009369639548304444	0.0009980273748083272	0.000997742006211035	0.058665160686513125	0.05773802709290133	-4.4420945525036615e-05	-0.0002019435598595576	-4.4468846345804836e-05	-0.00020216132364714312
1.9862855414839768	0.0008401006795417023	0.0008421741350903838	0.0008823795763231835	0.0008839554411893903	0.0009076997423831267	0.0009089290364824744	0.0009355975065275268	0.0009364032868687221	0.0009973855423093842	0.0009971017572245322	0.05862944288672143	0.05770290481895395	-4.412275115898978e-05	-0.0002017965680168876	-4.417034853937407e-05	-0.0002020142561419136
1.9982539110717792	0.0008396494958854511	0.000841721475948021	0.0008818825995808143	0.0008834574908144008	0.0009071734495335888	0.0009084021757864289	0.0009350372867304646	0.0009358430451056203	0.000996744247362816	0.0009964620427252463	0.05859374210850089	0.05766779922765807	-4.3826302106350634e-05	-0.00020164850324963512	-4.3873597626337135e-05	-0.0002018661141636735
2.010294396107033	0.0008391986178112017	0.000841269123564723	0.0008813859766716621	0.0008829598949609668	0.0009066475443827818	0.0009078757029925775	0.000934477496550772	0.0009352832324268041	0.0009961034930096146	0.000995822865755395	0.05855805842969886	0.057632710395670896	-4.353158970030191e-05	-0.00020149936623431453	-4.357858493386074e-05	-0.00020171689838899276
2.0224074311215867	0.0008387480478888837	0.0008408170805172462	0.0008808897103106505	0.0008824626563491115	0.000906122029727313	0.0009073496209015662	0.0009339181388690586	0.0009347238517158245	0.0009954632822877427	0.0009951842293541896	0.058522391928122905	0.05759763839961151	-4.3238605303426436e-05	-0.00020134915763952987	-4.328530181832435e-05	-0.00020156660948578153
2.0345934532655616	0.0008382977886874184	0.0008403653493813344	0.000880393803211266	0.0008819657776974223	0.0009055969083620563	0.0009068239323123127	0.0009333592165638428	0.0009341649058541526	0.000994823618232171	0.0009945461365578783	0.05848674268154786	0.05756258331606622	-4.294734030712427e-05	-0.00020119787812314383	-4.299373966519526e-05	-0.00020141524811209677
2.0468529023231294	0.0008378478427747416	0.0008399139327317333	0.0008798982580855873	0.0008814692617230688	0.0009050721830801859	0.0009062986400220296	0.0009328007325115894	0.0009336063977212052	0.000994184503874927	0.0009939085903997852	0.058451110767719916	0.057527545221593854	-4.2657786131869435e-05	-0.00020104552833308253	-4.270388988899393e-05	-0.00020126281491622544
2.059186220728381	0.0008373982127178152	0.0008394628331422095	0.0008794030776443014	0.000880973111141829	0.0009045478566731952	0.0009057737468262519	0.0009322426895867326	0.0009330483301943789	0.0009935459422451313	0.000993271593910355	0.058415496264363605	0.05749252419273214	-4.236993422750135e-05	-0.00020089210890811282	-4.241574393336334e-05	-0.00020110931053612946
2.0715938535812968	0.0008369489010826464	0.0008390120531855676	0.0008789082645967281	0.0008804773286681093	0.0009040239319309248	0.0009052492555188632	0.0009316850906617088	0.0009324907061490785	0.0009929079363690393	0.0009926351501171908	0.05837989924918645	0.05745752030600299	-4.208377607311381e-05	-0.00020073762047764787	-4.2129293271422896e-05	-0.00020095473560119426
2.084076248663807	0.0008364999104343001	0.0008385615954336614	0.0008784138216508369	0.0008799819170149625	0.0009035004116415843	0.0009047251688921143	0.0009311279386069819	0.0009319335284587414	0.0009922704892700788	0.0009919992620450913	0.05834431979988574	0.05742253363791849	-4.179930317704805e-05	-0.00020058206366080356	-4.1844529405532516e-05	-0.00020079909073073
2.0966338564559543	0.000836051243336922	0.0008381114624574182	0.0008779197515132764	0.0008794868788941162	0.0009029772985917837	0.0009042014897366576	0.0009305712362910802	0.0009313767999948752	0.0009916336039688983	0.0009913639327160985	0.05830875799415455	0.05738756426498652	-4.1516507076996834e-05	-0.00020042543906706456	-4.1561443867285663e-05	-0.00020064237653363848
2.109267130152151	0.0008356029023537502	0.0008376616568268508	0.0008774260568893896	0.0008789922170159899	0.0009024545955665524	0.0009036782208415662	0.0009300149865806193	0.0009308205236270815	0.0009909972834834019	0.0009907291651495335	0.058273213909686934	0.05735261226371662	-4.123537934010851e-05	-0.00020026774729631214	-4.128002821782856e-05	-0.00020048459360980098
2.1219765256775314	0.0008351548900471339	0.0008372121811110763	0.0008769327404832396	0.0008784979340897203	0.0009019323053493696	0.0009031553649943625	0.0009294591923403367	0.0009302647022230893	0.0009903615308287925	0.0009900949623620405	0.05823768762418441	0.05731767771062532	-4.095591156273726e-05	-0.00020010898893763063	-4.100027404763812e-05	-0.00020032574254866264
2.1347625017044103	0.0008347072089785543	0.0008367630378783335	0.000876439804997634	0.0008780040328231814	0.0009014104307221917	0.000902632924981044	0.0009289038564331231	0.0009297093386487842	0.0009897263490176193	0.0009894613273676266	0.05820217921536141	0.0572827606822437	-4.067809537091488e-05	-0.00019994916457091727	-4.07221729765983e-05	-0.0002001658239295101
2.147625519668832	0.0008342598617086344	0.0008363142296960014	0.0008759472531341411	0.0008775105159230108	0.0009008889744654716	0.0009021109035861105	0.0009283489817200478	0.0009291544357682408	0.0009890917410598098	0.000988828263177706	0.05816668876095237	0.05724786125512159	-4.040192242007329e-05	-0.00019978827476599403	-4.044571665415275e-05	-0.00020000483832188776
2.160566043787228	0.0008338128507971629	0.0008358657591306135	0.0008754550875931188	0.0008770173860946275	0.0009003679393581922	0.0009015893035925872	0.0009277945710603944	0.0009285999964437497	0.00098845770996272	0.0009881957728011391	0.058131216338716714	0.057212979505834344	-4.012738439515551e-05	-0.00019962632008219128	-4.01708967593048e-05	-0.00019984278628532026
2.1735845410731627	0.0008333661788031088	0.0008354176287478784	0.0008749633110737338	0.0008765246460422587	0.0008998473281778884	0.0009010681277820547	0.0009272406273116898	0.0009280460235358514	0.0009878242587311738	0.0009875638592442759	0.0580957620264461	0.05717811551098877	-3.9854473010678126e-05	-0.00019946330106884735	-3.989770500054807e-05	-0.0001996796683688129
2.1866814813541975	0.0008329198482846398	0.0008349698411126966	0.0008744719262739866	0.0008760322984689615	0.000899327143700676	0.0009005473789346734	0.0009266871533297355	0.0009274925199033668	0.0009871913903675058	0.0009869325255109983	0.058060325901969786	0.05714326934722923	-3.958318001062028e-05	-0.00019929921826472574	-3.9626133115922e-05	-0.0001995154851111014
2.199857337288837	0.0008324738617991406	0.0008345223987891791	0.0008739809358907346	0.000875540346076646	0.0008988073887012792	0.0009000270598292127	0.0009261341519686396	0.0009269394884034283	0.0009865591078716052	0.0009863017746027639	0.05802490804316058	0.05710844109124411	-3.931349716877752e-05	-0.00019913407219912527	-3.935617287322696e-05	-0.00019935023704131805
2.213112584383593	0.0008320282219032273	0.0008340753043406614	0.0008734903426197106	0.0008750487915660963	0.0008982880659530516	0.000899507173243072	0.0009255816260808442	0.0009263869318915078	0.0009859274142409542	0.0009856716095186424	0.057989508527942615	0.05707363081977168	-3.9045416288401025e-05	-0.00019896786339027028	-3.908781606976747e-05	-0.00019918392467760393
2.2264477010101436	0.0008315829311527718	0.0008336285603297288	0.0008730001491555553	0.000874557637637	0.0008977691782280135	0.0008989877219523173	0.0009250295785171649	0.0009258348532214555	0.00098529631247068	0.0009850420332553694	0.05795412743429614	0.05703883860960582	-3.8778929202440415e-05	-0.00019880059234625436	-3.882105453253265e-05	-0.00019901654852780282
2.2398631684225956	0.0008311379921029118	0.000833182169318226	0.0008725103581918298	0.0008740668869879636	0.0008972507282968671	0.0008984687087316977	0.0009244780121268125	0.0009252832552455224	0.000984665805553587	0.0009844130488073767	0.05791876484026501	0.057004064537603254	-3.851402777361318e-05	-0.00019863225956509578	-3.8555880118279484e-05	-0.00019884810908982198
2.2533594707748548	0.0008306934073080755	0.0008327361338672824	0.0008720209724210483	0.0008735765423165425	0.0008967327189290338	0.0008979501363546814	0.0009239269297574329	0.0009247321408143995	0.000984035896480209	0.0009837846591668456	0.05788342082396158	0.05696930868068937	-3.8250703894113225e-05	-0.00019846286553348857	-3.8292284713248304e-05	-0.00019867860685005012
2.2669370951380965	0.0008302491793219976	0.0008322904565373282	0.0008715319945346975	0.0008730866063192634	0.000896215152892677	0.0008974320075934793	0.0009233763342551363	0.0009241815127772476	0.00098340658823885	0.0009831568673237465	0.057848095463575895	0.05693457111586473	-3.798894948606191e-05	-0.0001982924107284123	-3.803026023369016e-05	-0.00019850804228579988
2.2805965315183476	0.0008298053106977355	0.0008318451398881075	0.00087104342722326	0.0008725970816916426	0.0008956980329547287	0.0008969143252190692	0.0009228262284645271	0.0009236313739817239	0.0009827778838156257	0.0009825296762658768	0.05781278883737862	0.05689985192021131	-3.772875650116109e-05	-0.00019812089561566104	-3.776979862534641e-05	-0.00019833641586242123
2.294338272874165	0.0008293618039876922	0.0008314001864787091	0.0008705552731762415	0.0008721079711282221	0.0008951813618809219	0.0008963970920012339	0.0009222766152287415	0.0009230817272740266	0.0009821497861945128	0.0009819030889789192	0.0577775010237312	0.05686515117089902	-3.7470116920859664e-05	-0.00019794832065042622	-3.751089186369849e-05	-0.00019816372803460602
2.308162815134429	0.0008289186617436306	0.0008309555988675725	0.0008700675350821911	0.0008716192773225811	0.0008946651424358135	0.0008958803107085783	0.0009217274973894748	0.0009225325754989143	0.0009815222983573877	0.0009812771084464697	0.05774223210109022	0.05683046894519232	-3.721302275643684e-05	-0.00019777468627757422	-3.7253531954176133e-05	-0.00019798997924755368
2.3220706572162446	0.0008284758865166946	0.0008305113796125135	0.0008695802156287283	0.0008711310029673677	0.000894149377382815	0.0008953639841085625	0.0009211788777870161	0.0009219839214997461	0.0009808954232840747	0.0009806517376500913	0.0577069821480138	0.05679580532045671	-3.6957466048904986e-05	-0.0001975999929310357	-3.6997710931900574e-05	-0.00019781516993491732
2.336062301042938	0.0008280334808574256	0.0008300675312707404	0.0008690933175025649	0.0008706431507543191	0.0008936340694842191	0.0008948481149675281	0.0009206307592602812	0.0009214357681185107	0.0009802691639523874	0.0009800269795693529	0.05767175124317091	0.056761160374165544	-3.670343886896105e-05	-0.00019742424103372236	-3.674342086162907e-05	-0.00019763930051935885
2.3501382515621807	0.0008275914473157853	0.0008296240563988759	0.0008686068433895326	0.0008701557233742913	0.0008931192215012307	0.0008943327060507303	0.0009200831446468468	0.0009208881181958636	0.0009796435233381782	0.00097940283718188	0.05763653946534533	0.05672653418390644	-3.645093331716698e-05	-0.000197247430997749	-3.6490653838074094e-05	-0.00019746237141299305
2.3642990167642037	0.0008271497884411691	0.0008291809575529714	0.0008681207959746042	0.0008696687235172775	0.0008926048361939919	0.0008938177601223603	0.0009195360367829794	0.0009203409745711541	0.0009790185044153768	0.000978779313463392	0.05760134689344331	0.05669192682738785	-3.619994152383524e-05	-0.0001970695632246	-3.6239401985674324e-05	-0.00019728438301705453
2.378545107700138	0.0008267085067824299	0.0008287382372885309	0.0008676351779419204	0.0008691821538724378	0.000892090916321613	0.0008933032799455792	0.0009189894385036737	0.0009197943400824635	0.0009783941101560417	0.000978156411387752	0.05756617360650194	0.05665733838244615	-3.59504556489941e-05	-0.00019689063810415797	-3.59896574585912e-05	-0.00019710533572123157
2.392877038500453	0.000826267604887896	0.0008282958981605286	0.0008671499919748156	0.0008686960171281229	0.0008915774646422014	0.0008927892682825452	0.0009184433526426838	0.0009192482175666378	0.0009777703435304027	0.0009775341339270122	0.057531019683693785	0.05662276892705256	-3.570246788253337e-05	-0.00019671065601567506	-3.574141244084075e-05	-0.0001969252299045543
2.4072953263935135	0.0008258270853053884	0.0008278539427234268	0.00086666524075584	0.0008682103159718974	0.0008910644839128884	0.0008922757278944413	0.000917897782032556	0.0009187026098593189	0.0009771472075069058	0.0009769124840514562	0.05749588520433557	0.056588218539320057	-3.54559704441558e-05	-0.0001965296173276343	-3.549465914631442e-05	-0.00019674406593558902
2.4218004917242455	0.0008253869505822409	0.0008274123735311954	0.0008661809269667856	0.0008677250530905653	0.0008905519768898589	0.000891762661541503	0.0009173527295046618	0.0009181575197949776	0.0009765247050522582	0.0009762914647296433	0.05746077024789429	0.056553687297508766	-3.521095558325915e-05	-0.00019634752239686137	-3.524938981857781e-05	-0.0001965618441709116
2.436393057972914	0.0008249472032653216	0.0008269711931373338	0.0008656970532887133	0.0008672402311701973	0.0008900399463283823	0.0008912500719830522	0.0009168081978892359	0.0009176129502069522	0.0009759028391314784	0.0009756710789284591	0.057425674893995166	0.05651917528003615	-3.496741557903679e-05	-0.0001961643715688577	-3.500559673091583e-05	-0.0001963785649554406
2.4510735517740176	0.0008245078459010499	0.0008265304040948908	0.0008652136224019763	0.0008667558528961568	0.0008895283949828403	0.0008907379619775248	0.000916264190015406	0.0009170689039274807	0.0009752816127079382	0.0009750513296131604	0.057390599222427924	0.05648468256548089	-3.472534274047076e-05	-0.00019598016517835548	-3.476327218656511e-05	-0.00019619422862415803
2.46584250293529	0.0008240688810354172	0.0008260900089564787	0.0008647306369862466	0.0008662719209531194	0.0008890173256067564	0.0008902263342824953	0.0009157207087112291	0.0009165253837877292	0.0009746610287434109	0.0009744322197474143	0.05735554331315384	0.056450209232591524	-3.44847294063734e-05	-0.0001957949035487072	-3.452240851858218e-05	-0.00019600883550041637
2.4807004444568266	0.000823630311214005	0.0008256500102742982	0.0008642480997205381	0.0008657884380251043	0.0008885067409528243	0.0008897151916547113	0.000915177756803724	0.000915982392617833	0.000974041090198116	0.0009738137522933517	0.05732050724631471	0.056415755360293314	-3.4245567945203476e-05	-0.00019560858699149697	-3.4282998089520816e-05	-0.00019582238589513357
2.4956479125503126	0.000823192138982009	0.0008252104106001599	0.000863766013283238	0.0008653054067955014	0.000887996643772942	0.0008892045368501257	0.0009146353371189105	0.0009154399332469318	0.0009734218000307704	0.0009731959302116142	0.057285491102238496	0.05638132102769566	-3.4007850755243124e-05	-0.00019542121580737315	-3.4045033291903865e-05	-0.00019563488010887475
2.510685446658382	0.0008227543668842518	0.0008247712124854976	0.0008632843803521242	0.0008648228299470899	0.0008874870368182346	0.0008886943726239177	0.000914093452481836	0.0009148980085031967	0.0009728031611986273	0.0009725787564613931	0.05725049496144691	0.05634690631409887	-3.377157026448335e-05	-0.0001952327902850215	-3.380850654803244e-05	-0.00019544631843060323
2.5258135894740787	0.0008223169974652118	0.0008243324184813948	0.0008628032036044013	0.0008643407101620716	0.0008869779228390934	0.0008881847017305321	0.000913552105716621	0.000914356621213873	0.0009721851766575342	0.0009719622340004852	0.057215518904663885	0.05631251129900213	-3.3536718930676085e-05	-0.00019504331070213654	-3.3573410309850615e-05	-0.00019525670113768046
2.54103288696045	0.0008218800332690331	0.0008238940311385989	0.0008623224857167161	0.0008638590501220909	0.0008864693045851945	0.0008876755269237011	0.0009130112996464821	0.0009138157742053084	0.0009715678493619677	0.00097134636578533	0.05718056301282182	0.056278136062110316	-3.330328924135845e-05	-0.0001948527773250608	-3.333973705907725e-05	-0.0001950660284957273
2.556343888370238	0.0008214434768395536	0.0008234560530075485	0.000861842229365191	0.0008633778525082676	0.0008859611848055397	0.0008871668509564832	0.0009124710370937762	0.0009132754703029949	0.0009709511822650906	0.0009707311547710678	0.05714562736706991	0.056243780683341654	-3.3071273713620314e-05	-0.00019466119040756347	-3.3107479307088045e-05	-0.00019487430075856849
2.571747146265715	0.000821007330720322	0.0008230184866383878	0.0008613624372254487	0.0008628971200012177	0.0008854535662484809	0.0008866586765812865	0.000911931320880033	0.0009127357123315984	0.0009703351783187958	0.0009701166039115789	0.057110712048782174	0.056209445242835346	-3.2840664894263905e-05	-0.00019446855019208953	-3.2876629594981444e-05	-0.00019468151816873225
2.5872432165386163	0.0008205715974546195	0.0008225813345809903	0.0008608831119726384	0.0008624168552810834	0.0008849464516617544	0.0008861510065499039	0.0009113921538259906	0.0009121965031149981	0.0009697198404737563	0.0009695027161595345	0.057075817139563854	0.056175129820959374	-3.2611455359838476e-05	-0.00019427485690967639	-3.264718049361681e-05	-0.00019448768095703395
2.602832658430207	0.0008201362795854777	0.0008221445993849761	0.0008604042562814613	0.0008619370610275565	0.0008844398437925071	0.0008856438436135388	0.0009108535387516297	0.0009116578454763174	0.0009691051716794696	0.0009688894944664419	0.057040942721259834	0.05614083449831685	-3.2383637716567465e-05	-0.0001940801107797041	-3.241912460342014e-05	-0.0001942927893422708
2.6185160345514573	0.0008197013796557002	0.0008217082835997374	0.0008599258728261972	0.0008614577399199092	0.0008839337453873303	0.0008851371905228429	0.0009103154784762101	0.0009111197422379658	0.0009684911748843073	0.0009682769417826974	0.057006088875962965	0.05610655935575552	-3.21572046001993e-05	-0.0001938843120092848	-3.219245455448119e-05	-0.00019409684353149936
2.6342939109033563	0.0008192669002078845	0.000821272389774453	0.0008594479642807331	0.0008609788946370153	0.0008834281591922904	0.0008846310500279387	0.000909777975818309	0.000910582196221668	0.0009678778530355668	0.0009676650610576275	0.056971255686022224	0.05607230447437508	-3.193214867618782e-05	-0.0001936874607939565	-3.196716300662983e-05	-0.000193899843720452
2.6501668568973313	0.0008188328437844395	0.0008208369204581129	0.0008589705333185876	0.0008605005278573817	0.0008829230879529582	0.0008841254248784568	0.0009092410335958519	0.0009100452102485036	0.0009672652090795136	0.0009670538552395415	0.056936443234048395	0.05603806993553313	-3.170846263948757e-05	-0.00019348955731687822	-3.17432426490509e-05	-0.00019370179009162158
2.666135445375801	0.0008183992129276111	0.000820401878199541	0.0008584935826129418	0.0008600226422591765	0.0008824185344144441	0.0008836203178235676	0.0009087046546261562	0.000909508787138946	0.0009666532459614389	0.0009664433272757827	0.056901651602925006	0.056003855820855375	-3.148613921460583e-05	-0.00019329060174927415	-3.152068620064161e-05	-0.00019350268281617677
2.6822002526328483	0.0008179660101794991	0.0008199672655474118	0.0008580171148366631	0.000859545240520252	0.000881914501321426	0.0008831157316120082	0.000908168841725962	0.0009089729297128944	0.0009660419666257015	0.0009658334801127717	0.05686688087581462	0.05596966221224352	-3.126517115572408e-05	-0.0001930905942510719	-3.129948640990046e-05	-0.00019330252205376763
2.6983618584350144	0.0008175332380820767	0.0008195330850502724	0.0008575411326623306	0.0008590683253181735	0.0008814109914181797	0.0008826116689921165	0.0009076335977114681	0.0009084376407897104	0.0009654313740157779	0.0009652243166960576	0.05683213113616762	0.05593548919188132	-3.10455512464447e-05	-0.00019288953496948702	-3.1079636054868326e-05	-0.00019310130795177627
2.71462084604223	0.0008171008991772164	0.0008190993392565629	0.0008570656387622686	0.0008585918993302452	0.0008809080074486147	0.0008821081327118601	0.0009070989253983737	0.0009079029231882541	0.0009648214710743153	0.0009646158399703645	0.05679740246772998	0.05590133684224438	-3.082727229981874e-05	-0.00019268742403938388	-3.0861127942892475e-05	-0.0001928990406444564
2.730977802228858	0.000816668996006707	0.0008186660307146443	0.0008565906358085686	0.0008581159652335455	0.0008804055521563029	0.0008816051255188765	0.0009065648276019107	0.0009073687797269292	0.0009642122607431791	0.0009640080528796501	0.05676269495455196	0.05586720524610769	-3.061032715844306e-05	-0.000192484261584136	-3.06439549108764e-05	-0.0001926957202544044
2.747433317304874	0.0008162375311122757	0.0008182331619728089	0.0008561161264731182	0.0008576405257049436	0.0008799036282845106	0.0008811026501604935	0.000906031307136883	0.0009068352132237077	0.0009636037459635012	0.0009634009583671431	0.056728008680997435	0.05583309448655421	-3.039470869430419e-05	-0.00019228004771440488	-3.04281098253735e-05	-0.00019249134689308667
2.763987985137163	0.0008158065070356097	0.0008178007355793072	0.0008556421134276305	0.0008571655834211322	0.0008794022385762322	0.000880600709383767	0.0009054983668177032	0.0009063022264961735	0.0009629959296757334	0.0009627945593753983	0.05669334373174999	0.05579900464698297	-3.0180409808698572e-05	-0.0001920747825280844	-3.0213585582028468e-05	-0.00019228592065792527
2.780642403170963	0.0008153759263183791	0.0008173687540823731	0.0008551685993436718	0.0008566911410586595	0.0008789013857742225	0.0008800993059355167	0.0009049660094584313	0.0009057698223615623	0.0009623888148196976	0.0009621888588463513	0.05665870019182307	0.0557649358111171	-2.996742343242681e-05	-0.00019186846611166097	-3.000037510602141e-05	-0.00019207944163479596
2.797397172451417	0.0008149457915022528	0.0008169372200302364	0.0008546955868926854	0.0008562172012939487	0.0008784010726210253	0.0008795984425623503	0.0009044342378728083	0.0009052380036367915	0.0009617824043346314	0.0009615838597213592	0.05662407814656893	0.05573088806301295	-2.9755742525547357e-05	-0.00019166109853877011	-2.978847135189089e-05	-0.00019187190989730651
2.8142528976452668	0.000814516105128927	0.0008165061359711527	0.000854223078746026	0.0008557437668033341	0.0008779013018590113	0.0008790981220107029	0.0009039030548742996	0.0009047067731385061	0.0009611767011592458	0.0009609795649412593	0.05658947768168606	0.05569686148706836	-2.9545360077373045e-05	-0.0001914526798702243	-2.9577867303353517e-05	-0.00019166332550588083
2.831210187062679	0.0008140868697401408	0.0008160755044534207	0.0008537510775749825	0.0008552708402630852	0.0008774020762304062	0.0008785983470268674	0.0009033724632761282	0.0009041761336831114	0.0009605717082317714	0.0009603759774464164	0.05655489888322892	0.055662856168030815	-2.9336269106627205e-05	-0.00019124321015531742	-2.936855597365437e-05	-0.00019145368850992384
2.848269652679189	0.0008136580878777001	0.0008156453280254008	0.0008532795860508078	0.0008547984243494311	0.0008769033984773242	0.0008780991203570214	0.000902842465891313	0.0009036460880868072	0.0009599674284900096	0.0009597731001767681	0.05652034183761559	0.05562887219100667	-2.9128462661037746e-05	-0.00019103268942927132	-2.9160530404963303e-05	-0.00019124299894426877
2.865431910157798	0.0008132297620835023	0.0008152156092355494	0.0008528086068447517	0.0008543265217386029	0.0008764052713418068	0.0008776004447472754	0.0009023130655327138	0.0009031166391656418	0.0009593638648713903	0.0009591709360718926	0.05648580663163864	0.05559490964147021	-2.8921933817687567e-05	-0.00019082111771598353	-2.8953783668822508e-05	-0.00019103125683220257
2.882697578871184	0.0008128018948995491	0.0008147863506324221	0.0008523381426280792	0.0008538551351068431	0.0008759076975658437	0.0008771023229436858	0.0009017842650130567	0.0009025877897355276	0.0009587610203130116	0.000958569488071037	0.05645129335247176	0.05556096860527111	-2.87166756828168e-05	-0.00019060849502652855	-2.874830886599733e-05	-0.00019081846218493848
2.900067281924058	0.0008123744888679791	0.0008143575547647125	0.0008518681960721101	0.0008533842671304501	0.0008754106798914186	0.0008766047576923047	0.0009012560671449864	0.0009020595426122991	0.000958158897751705	0.000957968759113188	0.05641680208768084	0.0555270491686453	-2.8512681391652805e-05	-0.00019039482135857488	-2.8544099126219524e-05	-0.00019060461499967318
2.9175416461756507	0.0008119475465310813	0.0008139292241812632	0.00085139876984824	0.0008529139204857979	0.0008749142210605333	0.000876107751739203	0.0009007284747410949	0.0009015319006117392	0.0009575575001240763	0.0009573687521371128	0.05638233292523186	0.05549315141822159	-2.8309944108531604e-05	-0.00019018009669724556	-2.8341147608357264e-05	-0.00019038971526141868
2.9351213022623317	0.000811521070431323	0.0008135013614310952	0.0008509298666279754	0.0008524440978493709	0.000874418323815249	0.0008756113078305107	0.000900201490613968	0.0009010048665496267	0.0009569568303665677	0.0009567694700814174	0.05634788595350034	0.05545927544103343	-2.8108457026828487e-05	-0.0001899643210150348	-2.8139447500324932e-05	-0.00019017376294225286
2.952806884620376	0.0008110950631113666	0.0008130739690634242	0.0008504614890829556	0.0008519748018977877	0.0008739229908977116	0.000875115428712445	0.0008996751175762169	0.0009004784432417674	0.0009563568914155021	0.0009561709158845933	0.056313461261281256	0.05542542132452519	-2.7908213368975365e-05	-0.00018974749427175253	-2.7938992019096998e-05	-0.00018995675800179135
2.970599031508854	0.0008106695271140946	0.0008126470496276859	0.0008499936398849872	0.000851506035307833	0.0008734282250501914	0.0008746201171313463	0.0008991493584405227	0.0008999526335040388	0.0009557576862071393	0.0009555730924850735	0.056279058937797465	0.05539158915656449	-2.770920638619362e-05	-0.00018952961641341415	-2.7739774410485973e-05	-0.00018973870038591079
2.9884983850326714	0.0008102444649826329	0.0008122206056735585	0.0008495263217060728	0.0008510378007564879	0.000872934029015116	0.000874125375833714	0.0008986242160196757	0.0008994274401524283	0.0009551592176777318	0.0009549760028212852	0.05624467907270997	0.05535777902544913	-2.7511429358716144e-05	-0.00018931068737393364	-2.7541787949291602e-05	-0.00018951959002808105
3.006505591165733	0.0008098198792603678	0.0008117946397509818	0.0008490595372184359	0.0008505701009209552	0.0008724404055351009	0.0008736312075662358	0.00089809969312661	0.0008989028660030687	0.0009545614887635711	0.0009543796498316984	0.05621032175612724	0.055323991019916724	-2.7314875595662452e-05	-0.00018909070707431863	-2.7345025939186363e-05	-0.0001892994268488657
3.0246212997742656	0.0008093957724909726	0.000811369154410184	0.0008485932890945536	0.0008501029384786933	0.0008719473573529856	0.0008731376150758262	0.0008975757925744472	0.0008983789138722839	0.0009539645024010461	0.0009537840364548852	0.05617598707861483	0.05529022522915597	-2.7119538434743767e-05	-0.00018886967542097732	-2.7149481712514245e-05	-0.00018907821075453413
3.0428461646402667	0.0008089721472184334	0.0008109441522017034	0.0008481275800071914	0.000849636316107446	0.0008714548872118742	0.0008726446011096613	0.0008970525171765412	0.0008978555865766269	0.0009533682615267012	0.0009531891656295714	0.05614167513120487	0.05525648174281373	-2.692541124261344e-05	-0.00018864759230854955	-2.6955148630627285e-05	-0.00018885594163986497
3.0611808434850984	0.0008085490059870596	0.0008105196356764039	0.0008476624126294192	0.0008491702364852636	0.0008709629978551559	0.0008721521684152046	0.0008965298697465043	0.0008973328869329129	0.0009527727690772763	0.0009525950402946819	0.05610738600540623	0.0552227606510067	-2.6732487414665718e-05	-0.000188424457618519	-2.6762020083417187e-05	-0.00018863261938523168
3.079625997993227	0.000808126351341519	0.0008100956073855105	0.0008471977896346549	0.0008487047022905473	0.0008704716920265528	0.0008716603197402564	0.0008960078530982616	0.0008968108177582732	0.000952178027989776	0.0009520016633894103	0.056073119793214145	0.055189062044330404	-2.6540760374751254e-05	-0.000188200271217992	-2.657008948944717e-05	-0.00018840824385776833
3.0981822938360946	0.0008077041858268538	0.0008096720698806201	0.000846733713696687	0.0008482397162020657	0.0008699809724701484	0.0008711690578329742	0.0008954864700460851	0.0008962893818701817	0.0009515840412015159	0.0009514090378532585	0.05603887658712087	0.0551553860138687	-2.6350223575506704e-05	-0.00018797503296161255	-2.6379350296062976e-05	-0.00018818281491223
3.116850400696155	0.0008072825119885032	0.0008092490257137295	0.0008462701874897052	0.000847775280898992	0.0008694908419304223	0.0008706783854419154	0.0008949657234046329	0.0008957685820865038	0.000950990811650178	0.0009508171666260969	0.056004656480124745	0.055121732651204625	-2.616087049805288e-05	-0.00018774874269050779	-2.618979597900431e-05	-0.00018795633238896658
3.135630992291033	0.0008068613323723292	0.0008088264774372593	0.0008458072136883324	0.0008473113990609327	0.0008690013031522876	0.000870188305316071	0.0008944456159889943	0.0008952484212255339	0.0009503983422738679	0.000950226052648221	0.05597045956574164	0.055088102048428955	-2.5972694652071082e-05	-0.0001875214002324821	-2.6001420042654627e-05	-0.00018772879611556048
3.1545247463978408	0.0008064406495246341	0.0008084044276040721	0.0008453447949676518	0.0008468480733679558	0.0008685123588811223	0.0008696988202048979	0.000893926150614725	0.000894728902106036	0.0009498066360111663	0.0009496356988604003	0.05593628593801369	0.055054494298152214	-2.5785689575601872e-05	-0.00018729300540124005	-2.581421601977052e-05	-0.00018750020590552197
3.1735323448776414	0.0008060204659921912	0.0008079828787675022	0.0008448829340032429	0.0008463853065006264	0.0008680240118628114	0.0008692099328583601	0.0008934073300978966	0.0008942100275472891	0.0009492156958011908	0.0009490461082039406	0.055902135691521436	0.05502090949351343	-2.5599848835083233e-05	-0.00018706355799710805	-2.5628177471506003e-05	-0.0001872705615587611
3.192654473700048	0.0008056007843222597	0.0008075618334813726	0.0008444216334712064	0.0008459231011400316	0.0008675362648437751	0.000868721646026959	0.0008928891572551299	0.0008936918003691224	0.0009486255245836448	0.0009484572836207342	0.055868008921392466	0.054987347728190895	-2.5415166025530983e-05	-0.00018683305780811676	-2.5443297987589458e-05	-0.0001870398628628922
3.211891822967991	0.0008051816070626087	0.000807141294300017	0.0008439608960481933	0.0008454614599678106	0.0008670491205710041	0.0008682339624617663	0.0008923716349036368	0.0008931742233919564	0.000948036125298873	0.0009478692280533123	0.05583390572331376	0.05495380909641255	-2.523163476993856e-05	-0.00018660150460672598	-2.5259571185789337e-05	-0.00018680810959012528
3.2312450869426166	0.0008047629367615491	0.0008067212637783137	0.000843500724411446	0.0008450003856661951	0.0008665625817921062	0.000867746884914472	0.0008918547658612718	0.000892657299436855	0.0009474475008879294	0.0009472819444449136	0.05579982619354113	0.054920293692966866	-2.504924871966213e-05	-0.00018636889815243363	-2.5076990712216002e-05	-0.0001865753014996807
3.2507149640683446	0.0008043447759679428	0.0008063017444716939	0.0008430411212388153	0.0008445398809180263	0.000866076651255327	0.0008672604161374046	0.0008913385529465595	0.0008921410313255527	0.0009468596542926157	0.0009466954357395245	0.05576577042891055	0.054886801613213104	-2.4868001554361613e-05	-0.00018613523819191458	-2.489555024130438e-05	-0.0001863414383377615
3.2703021569980693	0.0008039271272312354	0.0008058827389361752	0.0008425820892088002	0.0008440799484067956	0.0008655913317095961	0.0008667745588835781	0.0008908229989787464	0.0008916254218805054	0.0009462725884555517	0.000946109704881945	0.05573173852684895	0.05485333295309142	-2.468788698160168e-05	-0.00018590052445635608	-2.4715243475414983e-05	-0.00018610651983530513
3.2900073726185273	0.0008035099931014782	0.0008054642497283826	0.0008421236310005785	0.0008436205908166739	0.0008651066259045617	0.0008662893159067252	0.0008903081067778422	0.000891110473924933	0.0009456863063202288	0.0009455247548178458	0.055697730585385054	0.054819887809135145	-2.4508898737111984e-05	-0.00018566475666398352	-2.453606414510104e-05	-0.00018587054571031492
3.3098313220758016	0.0008030933761293472	0.0008050462794055696	0.0008416657492940331	0.0008431618108325394	0.0008646225365906235	0.0008658046899613313	0.000889793879164658	0.000890596190282856	0.0009451008108310639	0.0009449405884938188	0.05566374670316089	0.05478646627848034	-2.4331030584700403e-05	-0.00018542793451942208	-2.435800600896626e-05	-0.00018563351566683317
3.329774720800988	0.0008026772788661698	0.000804628830525643	0.0008412084467697868	0.000842703611140012	0.0008641390665189713	0.0008653206838026732	0.0008892803189608512	0.0008900825737791423	0.0009445161049334588	0.0009443572088574389	0.05562978697944218	0.054753068458877376	-2.4154276316003254e-05	-0.0001851900577125587	-2.4181062853487895e-05	-0.00018539542939438602
3.349838288536016	0.0008022617038639479	0.000804211905647188	0.0008407517261092343	0.0008422459944254846	0.0008636562184416229	0.0008648373001868564	0.0008887674289889705	0.0008895696272395499	0.000943932191573861	0.0009437746188573214	0.055595851514130795	0.05471969444870217	-2.3978629750547736e-05	-0.0001849511259191805	-2.4005228493051423e-05	-0.0001851562865685108
3.370022749359618	0.0008018466536753811	0.0008037955073294901	0.000840295589994572	0.0008417889633761546	0.0008631739951114598	0.0008643545418708507	0.0008882552120724961	0.0008890573534907692	0.0009433490736998184	0.0009431928214431783	0.05556194040777511	0.054686344346967404	-2.3804084735807446e-05	-0.00018471113880197398	-2.3830496770002596e-05	-0.0001849160868515054
3.390328831713469	0.0008014321308538865	0.0008033796381325555	0.0008398400411088269	0.0008413325206800507	0.00086269239928226	0.0008638724116125241	0.00088774367103588	0.0008885457553604607	0.0009427667542600346	0.0009426118195658728	0.055528053761581646	0.05465301825333294	-2.3630635146931755e-05	-0.00018447009600855435	-2.3656861554356007e-05	-0.00018467482989059647
3.4107572684284713	0.0008010181379536291	0.0008029643006171427	0.0008393850821358953	0.0008408766690260743	0.0008622114337087434	0.000863390912170687	0.0008872328087045985	0.00088803483567731	0.0009421852362044364	0.0009420316161774867	0.05549419167742817	0.05461971626811941	-2.3458274886725e-05	-0.00018422799717232596	-2.348431674383325e-05	-0.00018443251531882754
3.431308796751202	0.0008006046775295384	0.0008025494973447779	0.0008389307157605675	0.0008404214111040218	0.0008617311011466013	0.0008629100463051218	0.0008867226279051847	0.0008875245972710587	0.0009416045224842234	0.0009414522142313689	0.05546035425787273	0.05458643849231697	-2.3286997885760968e-05	-0.00018398484191295417	-2.331285626389415e-05	-0.0001841891427553921
3.4519841583705158	0.0008001917521373367	0.0008021352308777847	0.0008384769446685633	0.0008399667496046231	0.0008612514043525376	0.0008624298167766262	0.0008862131314652805	0.0008870150429725568	0.0009410246160519327	0.0009408736166822005	0.05542654160616869	0.05455318502759916	-2.3116798102056774e-05	-0.0001837406298351718	-2.314247406752165e-05	-0.0001839447118048565
3.47278409944432	0.0007997793643335613	0.000801721503779303	0.000838023771546565	0.000839512687219569	0.0008607723460843068	0.000861950226347046	0.0008857043222136776	0.0008865061756138013	0.0009404455198614974	0.0009402958264860499	0.055392753826274226	0.05451995597633431	-2.294766952122204e-05	-0.00018349536052963966	-2.297316413525652e-05	-0.00018369922205740963
3.4937093706264992	0.0007993675166755868	0.0008013083186133187	0.0008375711990822462	0.0008390592266415484	0.0008602939291007485	0.0008614712777793174	0.0008851962029803599	0.0008859979980279842	0.0009398672368683044	0.0009397188466004368	0.05535899102286517	0.05448675144159603	-2.277960615632707e-05	-0.00018324903357275213	-2.2804920475072432e-05	-0.0001834526730886965
3.514760727094002	0.0007989562117216497	0.0008008956779446813	0.0008371192299643053	0.0008386063705642758	0.0008598161561618273	0.0008609929738375003	0.0008846887765965498	0.0008854905130495334	0.0009392897700292554	0.0009391426799843863	0.05532525330134799	0.05445357152717752	-2.2612602047788338e-05	-0.00018300164852605438	-2.2637737122417623e-05	-0.0001832050644602623
3.535938928574102	0.0007985454520308736	0.0008004835843391315	0.0008366678668824992	0.0008381541216825256	0.0008593390300286707	0.0008605153172868186	0.0008841820458947525	0.0008849837235141578	0.0009387131223028279	0.0009385673295984917	0.055291540767871364	0.054420416337601744	-2.244665126333381e-05	-0.0001827532049364644	-2.247160813997201e-05	-0.0001829563957183311
3.557244739371806	0.0007981352401632914	0.0008000720403633271	0.0008362171125276754	0.0008377024826921683	0.0008588625534636078	0.0008600383108937003	0.0008836760137088015	0.0008844776322588956	0.0009381372966491362	0.0009379927984049773	0.0552578535293389	0.05438728597813431	-2.2281747897902326e-05	-0.0001825037023360232	-2.230652761774435e-05	-0.00018270666639511046
3.578678928397448	0.0007977255786798713	0.000799661048584861	0.0008357669695918051	0.0008372514562901955	0.0008583867292302077	0.0008595619574258102	0.0008831706828739024	0.0008839722421221522	0.0009375622960299917	0.0009374190893677524	0.05522419169342051	0.05435418055479637	-2.2117886073761556e-05	-0.00018225314024308825	-2.2142489672961202e-05	-0.00018245587600804192
3.600242269194432	0.0007973164701425348	0.0007992506115722906	0.0008353174407680107	0.0008368010451747594	0.0008579115600933126	0.000859086259652094	0.0008826660562266752	0.0008834675559437513	0.0009369881234089603	0.000936846205452477	0.055190555368567984	0.05432110017437657	-2.1955059940188815e-05	-0.00018200151816047394	-2.1979488449910822e-05	-0.00018220402405930147
3.6219355399671502	0.0007969079171141895	0.000798840731895161	0.0008348685287506071	0.0008363512520452038	0.000857437048819086	0.0008586112203428145	0.0008821621366052063	0.0008829635765649788	0.000936414781751432	0.0009362741496266229	0.05515694466402501	0.05428804494444444	-2.1793263673516167e-05	-0.00018174883557620092	-2.181751812004723e-05	-0.0001819511100370763
3.643759523609069	0.000796499922158745	0.0007984314121240255	0.000834420236235127	0.0008359020796020936	0.0008569631981750416	0.0008581368422695879	0.0008816589268490869	0.0008824603068286231	0.0009358422740246738	0.0009357029248595303	0.055123359689841576	0.05425501497336135	-2.1632491477102667e-05	-0.00018149509196377367	-2.1656572881740416e-05	-0.00018169713341403826
3.6657150077309777	0.0007960924878411428	0.0007980226548304757	0.00083397256591836	0.0008354535305472543	0.0008564900109300901	0.0008576631282054284	0.0008811564297994645	0.0008819577495790292	0.0009352706031978991	0.0009351325341224763	0.05508980055688681	0.05422201037029556	-2.1472737581108847e-05	-0.0001812402867808205	-2.149664696025899e-05	-0.00018144209364753805
3.6878027846894206	0.0007956856167273792	0.0007976144625871633	0.0008335255204983831	0.0008350056075838025	0.0008560174898545755	0.000857190080924784	0.000880654648299087	0.0008814559076621401	0.0009346997722423278	0.0009345629803887338	0.05505626737686212	0.05418903124523376	-2.1313996242691008e-05	-0.0001809844194713417	-2.133773460785346e-05	-0.0001811859901811319
3.710023651615288	0.000795279311384524	0.0007972068379678202	0.0008330791026745906	0.0008345583134161739	0.0008555456377203094	0.0008567177032035722	0.0008801535851923435	0.0008809547839255387	0.0009341297841312442	0.0009339942666336291	0.05502276026231372	0.05415607770899556	-2.1156261745765292e-05	-0.0001807274894639055	-2.1179830103523756e-05	-0.0001809288224427219
3.732378410442586	0.000794873574380752	0.0007967997835472896	0.0008326333151477329	0.0008341116507501656	0.0008550744573006175	0.0008562459978192262	0.0008796532433253187	0.0008804543812185017	0.0009335606418400665	0.0009334263958346129	0.05498927932664813	0.054123149873244895	-2.0999528400785644e-05	-0.00018046949617084307	-2.1022927752897824e-05	-0.00018067058984458373
3.7548678679373717	0.0007944684082853665	0.0007963933019015472	0.0008321881606199506	0.0008336656222929652	0.0008546039513703783	0.0008557749675507304	0.0008791536255458379	0.0008799547023920424	0.0009329923483464111	0.0009328593709713183	0.05495582468414412	0.054090247850505306	-2.0843790544962382e-05	-0.0001802104389900805	-2.086702188832182e-05	-0.00018041129178414383
3.777492835726878	0.0007940638156688182	0.0007959873956077273	0.0008317436417948019	0.000833220230753186	0.0008541341227060585	0.0008553046151786622	0.0008786547347035092	0.0008794557502989579	0.0009324249066301492	0.0009322931950256265	0.05492239644996742	0.054057371754171926	-2.0689042542109543e-05	-0.00017995031730494437	-2.0712106868735203e-05	-0.00018015092764392393
3.8002541303288	0.0007936597991027329	0.0007955820672441426	0.0008312997613773005	0.0008327754788408963	0.0008536649740857549	0.0008548349434852279	0.0008781565736497723	0.0008789575277938728	0.0009318583196734748	0.0009317278709817254	0.05488899474018339	0.05402452169852667	-2.053527878247141e-05	-0.0001796891304826631	-2.055817707956667e-05	-0.00017988949679070831
3.823152573180761	0.0007932563611599372	0.0007951773193903167	0.0008308565220739498	0.0008323313692676622	0.0008531965082892359	0.000854365955254309	0.0008776591452379483	0.0008784600377332941	0.0009312925904609707	0.0009311634018261819	0.054855619671772445	0.05399169779875104	-2.0382493682677416e-05	-0.0001794268778749497	-2.0405226932636994e-05	-0.0001796269985759047
3.8461889906699622	0.0007928535044144819	0.0007947731546270013	0.0008304139265927766	0.0008318879047465726	0.0008527287280979806	0.0008538976532714962	0.0008771624523232867	0.0008779632829756493	0.000930727721979672	0.0009305997905479978	0.05482227136264441	0.05395890017094007	-2.0230681685783763e-05	-0.00017916355881880675	-2.025325086625271e-05	-0.00017936343233632135
3.8693642141629967	0.0007924512314416629	0.0007943695755362027	0.0008299719776433619	0.0008314450879922765	0.0008522616362952174	0.0008534300403241316	0.0008766664977630071	0.0008774672663813376	0.0009301637172191274	0.0009300370401386776	0.0547889499316506	0.05392612893211716	-2.0079837261037514e-05	-0.00017889917263483324	-2.0102243344841814e-05	-0.00017909879739178014
3.892679080035866	0.0007920495448180542	0.0007939665847012129	0.0008295306779368826	0.0008310029217210238	0.0008517952356659703	0.0008529631192013548	0.0008761712844163582	0.000876971990812784	0.0009296005791714737	0.0009294751535922985	0.054755655498601105	0.05389338420024757	-1.9929954903928626e-05	-0.0001786337186286402	-1.9952198859130715e-05	-0.0001788330930473092
3.9161344297041563	0.0007916484471215225	0.0007935641847066239	0.0008290900301861368	0.0008305614086506882	0.0008513295289970911	0.0008524968926941344	0.0008756768151446542	0.0008764774591344757	0.0009290383108314908	0.0009289141339055668	0.05472238818427803	0.0538606660942536	-1.9781029136106687e-05	-0.00017836719609046203	-1.9803111926040146e-05	-0.00017856631859289318
3.9397311096534064	0.0007912479409312576	0.0007931623781383599	0.0008286500371055841	0.0008301205515008101	0.0008508645190773071	0.0008520313635953149	0.0008751830928113298	0.0008759836742130186	0.0009284769151966742	0.0009283539840778892	0.05468914811044999	0.05382797473402854	-1.9633054505197034e-05	-0.0001780996042941574	-1.9654977088463116e-05	-0.0001782984733016968
3.963469971469652	0.0007908480288277972	0.0007927611675837001	0.0008282107014113792	0.0008296803529926294	0.0008504002086972594	0.0008515665346996574	0.0008746901202819885	0.0008754906389171832	0.0009279163952673013	0.0009277947071114376	0.05465593539988872	0.05379531024045088	-1.9486025584849326e-05	-0.0001778309424982083	-1.950778891531696e-05	-0.000178029556431758
3.987351871870168	0.0007904487133930489	0.000792360555631303	0.0008277720258214056	0.0008292408158491188	0.0008499366006495446	0.0008511024088038782	0.0008741979004244484	0.0008749983561179533	0.0009273567540464959	0.0009272363060112155	0.05462275017638123	0.053762672735401085	-1.9339936974616112e-05	-0.00017756120994513735	-1.936154200148782e-05	-0.00017775956722529407
4.01137767273438	0.0007900499972103164	0.0007919605448712318	0.0008273340130553111	0.0008288019427950201	0.0008494736977287559	0.0008506389887066922	0.0008737064361087941	0.0008745068286885746	0.0009267979945402966	0.0009266787837851244	0.05458959256474839	0.053730062341774416	-1.919478329985222e-05	-0.00017729040586172973	-1.921623096763636e-05	-0.0001774885049083963
4.035548241134971	0.0007896518828643242	0.0007915611378949792	0.0008268966658345422	0.0008283637365568784	0.0008490115027315248	0.0008501762772088541	0.0008732157302074239	0.0008740160595046041	0.0009262401197577246	0.0009261221434440302	0.05455646269085806	0.053697479183497356	-1.905055921166965e-05	-0.00017701852945853358	-1.90718504601943e-05	-0.00017721636869108548
4.059864449369175	0.0007892543729412428	0.0007911623372954931	0.0008264599868823807	0.0008279261998630791	0.0008485500184565636	0.0008497142771132008	0.0008727257855951013	0.0008735260514439606	0.0009256831327108517	0.0009255663880018338	0.05452336068164131	0.05366492338554251	-1.8907259386892472e-05	-0.00017674557993055395	-1.892839515135747e-05	-0.00017694315776789482
4.08432717499025	0.0007888574700287106	0.0007907641456671985	0.0008260239789239752	0.000827489335443879	0.0008480892477047046	0.0008492529912246898	0.000872236605149001	0.0008730368073869706	0.0009251270364148656	0.0009250115204755326	0.054490286665108696	0.05363239507394446	-1.87648785278903e-05	-0.00017647155645603152	-1.8785859738846417e-05	-0.0001766688713165654
4.108937300839158	0.0007884611767158648	0.0007903665656060297	0.0008255886446863833	0.0008270531460314492	0.0008476291932789479	0.0008487924223504488	0.0008717481917487659	0.0008725483302164253	0.0009245718338881458	0.0009244575438852982	0.054457240770365845	0.05359989437581485	-1.8623411362557463e-05	-0.00017619645819735852	-1.864423894594458e-05	-0.00017639350849896207
4.133695715076422	0.0007880654955933588	0.000789969599709446	0.0008251539868985985	0.0008266176343599015	0.0008471698579844963	0.0008483325732998086	0.000871260548276548	0.0008720606228176212	0.0009240175281523236	0.0009239044612545344	0.05442422312762843	0.053567421419358496	-1.8482852644313014e-05	-0.0001759202843011065	-1.8503527521467056e-05	-0.00017611706846112907
4.15860331121418	0.0007876704292533928	0.0007895732505764641	0.0008247200082915918	0.000826182803165331	0.000846711244628803	0.0008478734468843527	0.0008707736776170661	0.0008715736880784183	0.0009234641222323581	0.0009233522756099539	0.054391233868240574	0.053534976333889726	-1.834319715183705e-05	-0.00017564303389677738	-1.836372023951774e-05	-0.00017583955033201315
4.183660988148428	0.0007872759802897368	0.0007891775208076802	0.0008242867115983465	0.0008257486551858491	0.0008462533560216134	0.0008474150459179573	0.0008702875826576543	0.0008710875288892873	0.000922911619156604	0.0009228009899816448	0.05435827312468935	0.053502559249848	-1.8204439689185198e-05	-0.00017536470609821886	-1.822481189956565e-05	-0.00017556095322485143
4.208869650191461	0.000786882151297753	0.0007887824130052946	0.0008238540995538897	0.0008253151931616188	0.0008457961949750041	0.0008469573732168325	0.0008698022662883096	0.0008706021481433589	0.000922360021956879	0.0009222506074031391	0.054325341030622365	0.05347017029881379	-1.8066575085566583e-05	-0.00017508530000223677	-1.8086797326285348e-05	-0.0001752812762360889
4.2342302071045115	0.0007864889448744273	0.0007883879297731395	0.0008234221748953368	0.0008248824198348936	0.0008453397643034339	0.0008465004315995698	0.0008693177314017507	0.0008701175487364798	0.0009218093336685421	0.0009217011309114859	0.05429243772086381	0.053437809613526885	-1.7929598195350754e-05	-0.00017480481468942766	-1.794967136951528e-05	-0.00017500051844582254
4.259743574130585	0.0007860963636183861	0.0007879940737167008	0.0008229909403619169	0.000824450337950049	0.0008448840668237766	0.0008460442238871792	0.00086883398089346	0.0008696337335672572	0.0009212595573305545	0.0009211525635473184	0.054259563331432704	0.053405477327900734	-1.77935038979532e-05	-0.00017452324922365148	-1.781342890413637e-05	-0.00017471867891721837
4.285410672027485	0.0007857044101299303	0.0007876008474431484	0.0008225603986950203	0.0008240189502536256	0.0008444291053553756	0.0008455887529031403	0.0008683510176617456	0.0008691507055371187	0.0009207106959855615	0.0009206049083549301	0.05422671799955834	0.05337317357704118	-1.765828709780759e-05	-0.00017424060265255892	-1.7678064830082413e-05	-0.00017443575669734424
4.311232427101037	0.0007853130870110487	0.0007872082535613533	0.0008221305526382213	0.0008235882594943563	0.0008439748827200742	0.0008451340214734355	0.0008678688446077801	0.0008686684675503539	0.0009201627526799519	0.000920058168382337	0.054193901863699274	0.05334089849726219	-1.7523942724247815e-05	-0.0001739568740070363	-1.7543574072149265e-05	-0.000174151750816115
4.337209771238533	0.0007849223968654557	0.0007868162946819239	0.0008217014049373288	0.0008231582684232139	0.0008435214017422729	0.0008446800324266068	0.0008673874646356663	0.0008681870225141781	0.0009196157304639431	0.0009195123466813618	0.05416111506355862	0.053308652226103925	-1.7390465731282473e-05	-0.00017367206229973453	-1.7409951579935856e-05	-0.00017386666028632036
4.363343641942354	0.00078453234229861	0.0007864249734172221	0.0008212729583404152	0.0008227289797934381	0.0008430686652489664	0.0008442267885937874	0.0008669068806524834	0.0008677063733387747	0.0009190696323916483	0.0009189674463076958	0.05412835774010418	0.05327643490234962	-1.725785109783426e-05	-0.00017338616652828875	-1.7277192327913582e-05	-0.00017358048410490157
4.389634982363801	0.0007841429259177386	0.0007860342923813917	0.0008208452155978523	0.0008223003963605767	0.0008426166760697859	0.0008437742928087531	0.0008664270955683377	0.0008672265229373522	0.0009185244615211463	0.0009184234703209745	0.05409563003558476	0.053244246666043264	-1.712609382747976e-05	-0.0001730991856730424	-1.7145291315179972e-05	-0.00017329322125136937
4.416084741337141	0.000783754150331863	0.0007856442541903841	0.0008204181794623497	0.0008218725208825212	0.0008421654370370464	0.0008433225479079624	0.0008659481122964172	0.0008667474742261956	0.0009179802209145583	0.0009178804217848509	0.05406293209354867	0.0532120876585075	-1.6995188948230877e-05	-0.0001728111186961867	-1.7014243565358078e-05	-0.00017300487068760972
4.442693873413836	0.0007833660181518291	0.0007852548614619869	0.0008199918526889957	0.0008214453561195482	0.0008417149509857946	0.0008428715567306078	0.0008654699337530503	0.0008662692301247245	0.0009174369136381259	0.0009173383037670736	0.054030264058861924	0.05317995802236163	-1.6865131512718706e-05	-0.00017252196454381474	-1.6884044126641573e-05	-0.0001727154313588275
4.469463338897009	0.0007829785319903247	0.0007848661168158423	0.000819566238035287	0.0008210189048343488	0.0008412652207538448	0.0008424213221186516	0.0008649925628577491	0.0008657917935555377	0.0009168945427622764	0.0009167971193395514	0.05399762607772645	0.05314785790153919	-1.6735916598007924e-05	-0.00017223172214506088	-1.6754688071714957e-05	-0.00017242490219379625
4.49639410387609	0.0007825916944619093	0.0007844780228734777	0.0008191413382611705	0.0008205931697920712	0.0008408162491818311	0.0008419718469168763	0.0008645160025332712	0.0008653151674444734	0.0009163531113617049	0.0009162568715784337	0.05396501829769964	0.05311578744130781	-1.660753930543893e-05	-0.00017194039041104614	-1.6626170497555798e-05	-0.00017213328210302636
4.523487140261684	0.0007822055081830394	0.0007840905822583305	0.0008187171561290804	0.0008201681537603582	0.0008403680391132497	0.0008415231339729286	0.0008640402557056709	0.0008648393547206613	0.0009158126225154469	0.0009157175635641854	0.053932440867712046	0.05308374678828517	-1.6479994760620897e-05	-0.0001716479682358496	-1.6498486525389627e-05	-0.0001718405699798753
4.550743425820648	0.0007818199757720929	0.0007837037975957734	0.0008182936944039756	0.0008197438595093833	0.0008399205933945057	0.0008410751861373659	0.0008635653253043543	0.0008643643583165773	0.0009152730793069556	0.0009151791983816608	0.053899893938086633	0.05305173609045993	-1.6353278113390157e-05	-0.00017135445449648068	-1.637163130072984e-05	-0.00017154676470085284
4.578163944211368	0.0007814350998493925	0.0007833176715131372	0.0008178709558533739	0.0008193202898118864	0.0008394739148749547	0.0008406280062636968	0.0008630912142621311	0.0008638901811680953	0.0009147344848241747	0.0009146417791201769	0.05386737766055904	0.05301975549721062	-1.6227384537588138e-05	-0.00017105984805168561	-1.6245599993082796e-05	-0.00017125186512403912
4.605749685019276	0.0007810508830372373	0.0007829322066397443	0.0008174489432473979	0.0008188974474432199	0.0008390280064069571	0.0008401815972084375	0.0008626179255152769	0.0008634168262145499	0.0009141968421596221	0.0009141053088735984	0.05383489218829553	0.05298780515932358	-1.6102309231163722e-05	-0.00017076414774344628	-1.6120387796100463e-05	-0.00017095587009105517
4.633501643792551	0.0007806673279599182	0.0007825474056069204	0.000817027659358801	0.0008184753351813716	0.0008385828708459106	0.0008397359618311411	0.0008621454620035775	0.000862944296398776	0.0009136601544104566	0.0009135697907403979	0.05380243767591442	0.05295588522901255	-1.5978047416020588e-05	-0.00017046735239642508	-1.5995989927386142e-05	-0.00017065877842578625
4.6614208220780515	0.0007802844372437517	0.0007821632710480357	0.0008166071069630153	0.0008180539558070197	0.0008381385110503088	0.0008392911029944605	0.0008616738266703927	0.0008624725946671821	0.0009131244246785649	0.0009130352278237515	0.05377001427950412	0.05292399585993895	-1.5854594337762207e-05	-0.00017016946081604978	-1.587240162824466e-05	-0.0001703605889327997
4.689508227457455	0.0007799022135171034	0.0007817798055985208	0.0008161872888381873	0.0008176333121035611	0.0008376949298817826	0.0008388470235641866	0.0008612030224627114	0.0008620017239697959	0.0009125896560706367	0.0009125016232316057	0.053737622156644585	0.05289213720723165	-1.5731945265960723e-05	-0.00016987047179181647	-1.5749618164005025e-05	-0.0001700613004012308
4.717764873583629	0.0007795206594104073	0.0007813970118958914	0.0008157682077652102	0.0008172134068571476	0.0008372521302051422	0.0008384037264092909	0.0008607330523312002	0.0008615316872603171	0.0009120558516982387	0.0009119689800767532	0.053705261466426756	0.05286030942750641	-1.5610095493742357e-05	-0.00016957038409409764	-1.5627634823531245e-05	-0.00016976091160067486
4.746191780217212	0.0007791397775562022	0.0007810148925797838	0.0008153498665277731	0.0008167942428567362	0.0008368101148884343	0.000837961214401984	0.0008602639192302723	0.0008610624874961858	0.0009115230146779034	0.0009114373014769236	0.053672932369474624	0.05282851267888564	-1.548904033784465e-05	-0.00016926919647528016	-1.550644691937844e-05	-0.00016945942128335223
4.774789973263409	0.0007787595705891473	0.0007806334502919669	0.0008149322679123896	0.0008163758228941124	0.0008363688868029792	0.0008375194904177486	0.0008597956261181324	0.0008605941276386244	0.0009109911481312	0.0009109065905548466	0.05364063502796353	0.052796747121020726	-1.536877513862514e-05	-0.00016896690767084777	-1.5386049787664488e-05	-0.00016915682818385847
4.803560484809025	0.0007783800411460512	0.0007802526876763801	0.0008145154147084406	0.000815958149763942	0.000835928448823422	0.0008370785573353983	0.0008593281759568391	0.0008601266106527066	0.0009104602551848169	0.0009103768504383449	0.05360836960564379	0.05276501291511076	-1.5249295259804618e-05	-0.00016866351639713284	-1.5266438787872247e-05	-0.00016885313101744348
4.832504353159697	0.0007780011918658983	0.0007798726073791519	0.0008140993097082145	0.0008155412262638033	0.0008354888038277809	0.000836638418037119	0.0008588615717123627	0.0008596599395074078	0.0009099303389706454	0.0009098480842604078	0.053576136267859654	0.05273331022392408	-1.5130596088489684e-05	-0.00016835902135267644	-1.5147609302979675e-05	-0.00016854832848259282
4.861622622877388	0.0007776230253898731	0.0007794932120486265	0.0008136839557069425	0.0008151250551942261	0.0008350499546974923	0.0008361990754085163	0.0008583958163546399	0.000859194117175663	0.0009094014026258567	0.0009093202951592708	0.05354393518157233	0.05270163921181977	-1.5012673035054783e-05	-0.00016805342121764544	-1.5029556739178801e-05	-0.00016824241925858519
4.890916344818065	0.0007772455443613855	0.0007791145043353926	0.0008132693555028411	0.0008147096393587346	0.000834611904317461	0.0008357605323386671	0.0008579309128576351	0.0008587291466344281	0.000908873449292987	0.0009087934862785016	0.053511766515381656	0.05267000004476872	-1.489552153308496e-05	-0.00016774671465394353	-1.491227652590868e-05	-0.00016793540200682466
4.9203865761696335	0.0007768687514260958	0.0007787364868923042	0.0008128555118971484	0.0008142949815638821	0.0008341746555761057	0.0008353227917201621	0.000857466864199395	0.000858265030864733	0.000908346482120016	0.0009082676607670756	0.053479630439547045	0.05263839289037514	-1.4779137039275247e-05	-0.0001674389003050447	-1.4795764115740906e-05	-0.00016762727537011912
4.950034380490085	0.0007764926492319417	0.0007783591623745111	0.0008124424276941654	0.0008138810846192941	0.0008337382113654095	0.0008348858564491598	0.0008570036733621092	0.000857801772851744	0.0009078205042604534	0.0009077428217794637	0.05344752712601004	0.05260681791789874	-1.46635150333526e-05	-0.00016712997679593777	-1.4680014984256445e-05	-0.0001673180379724859
4.979860827745887	0.000776117240429161	0.0007779825334394814	0.0008120301057012937	0.0008134679513377063	0.0008333025745809659	0.0008344497294254307	0.000856541343332168	0.0008573393755848201	0.0009072955188734188	0.0009072189724757112	0.05341545674841722	0.05257527529827583	-1.4548651017987427e-05	-0.00016681994273290424	-1.4565024630064718e-05	-0.00016700768842004
5.009866994350591	0.0007757425276703206	0.0007776066027470272	0.0008116185487290776	0.0008130555845350029	0.0008328677481220304	0.0008340144135524066	0.0008560798771002237	0.0008568778420575715	0.000906771529123729	0.0009066961160215203	0.05338341948214281	0.0525437652041429	-1.4434540518687769e-05	-0.0001665087967032408	-1.4450788574572881e-05	-0.0001666962252992732
5.040053963203681	0.0007753685136103393	0.0007772313729593345	0.0008112077595912419	0.0008126439870302614	0.0008324337348915679	0.0008335799117372339	0.0008556192776612475	0.000856417175267924	0.0009062485381819796	0.0009061742555883404	0.05335141550431108	0.052512287809859184	-1.4321179083806243e-05	-0.00016619653727617534	-1.4337302362055215e-05	-0.00016638364717855292
5.070422823729659	0.0007749952009065125	0.0007768568467409816	0.0008107977411047302	0.0008122331616457851	0.0008320005377962996	0.0008331462268908144	0.0008551595480145887	0.0008559573782181696	0.0009057265492246289	0.0009056533943534419	0.053319444993819944	0.052480843291527884	-1.4208562284361362e-05	-0.0001658831630017843	-1.4224561559486593e-05	-0.00016606995260745605
5.100974671917351	0.0007746225922185401	0.0007764830267589715	0.000810388496089749	0.0008118231112071502	0.0008315681597467562	0.0008327133619278627	0.0008547006911640381	0.000855498453915035	0.000905205565434088	0.0009051335355000101	0.05328750813136452	0.05244943182702091	-1.4096685713952534e-05	-0.00016556867241065976	-1.4112561756434924e-05	-0.00016575514011590853
5.131710610359471	0.0007742506902085514	0.0007761099156827548	0.0008099800273698054	0.0008114138385432424	0.0008311366036573262	0.0008322813197669518	0.0008542427101178868	0.0008550404053697376	0.0009046855899988031	0.0009046146822172271	0.053255605099460486	0.05241805359600181	-1.398554498874445e-05	-0.00016525306401493634	-1.4001298565049017e-05	-0.00016543920821543434
5.1626317482924104	0.0007738794975411287	0.0007757375161842543	0.0008095723377717467	0.0008110053464862979	0.0008307058724463038	0.0008318501033305627	0.0008537856078889853	0.000854583235598046	0.0009041666261133426	0.0009040968377003567	0.05322373608246819	0.05238670877994823	-1.3875135747368206e-05	-0.0001649363363075418	-1.3890767619945815e-05	-0.00016512215539821185
5.193739201636265	0.0007735090168833344	0.000775365830937893	0.0008091654301258026	0.0008105976378719445	0.0008302759690359417	0.0008314197155451364	0.0008533293874948074	0.000854126947620343	0.0009036486769784857	0.0009035800051508329	0.05319190126661725	0.05235539756217783	-1.3765453650798135e-05	-0.000164618487762197	-1.3780964578121932e-05	-0.00016480398013732356
5.225034093035115	0.0007731392509047343	0.0007749948626206172	0.0008087593072656236	0.0008101907155392405	0.0008298468963524978	0.0008309901593411212	0.0008528740519575084	0.0008536715444616839	0.0009031317458013073	0.0009030641877763445	0.053160100840030124	0.05232412012787091	-1.3656494382280684e-05	-0.00016429951683302746	-1.367188511884089e-05	-0.0001644846808861733
5.256517551897525	0.000772770202277427	0.0007746246139119261	0.0008083539720283252	0.0008097845823307198	0.0008294186573262914	0.0008305614376530285	0.0008524196043039921	0.0008532170291518629	0.0009026158357952717	0.0009025493887909278	0.0531283349927486	0.052292876664094774	-1.3548253647271968e-05	-0.00016397942195500725	-1.3563524943614041e-05	-0.00016416425607912455
5.288190714437326	0.0007724018736760639	0.0007742550874938919	0.0008079494272545236	0.0008093792410924266	0.0008289912548917468	0.0008301335534194759	0.0008519660475659661	0.0008527634047254684	0.0009021009501803147	0.0009020356114150477	0.053096603916757135	0.05226166735982943	-1.3440727173377048e-05	-0.0001636582015439314	-1.3455879776099952e-05	-0.00016384270413122293
5.320054723714605	0.0007720342677778784	0.0007738862860511902	0.0008075456757883812	0.0008089746946739619	0.0008285646919874494	0.0008297065095832448	0.0008515133847800093	0.0008523106742219512	0.0009015870921829385	0.0009015228588756924	0.05306490780600884	0.052230492405991404	-1.3333910710145239e-05	-0.00016333585399500028	-1.3348945361948278e-05	-0.00016352002343730798
5.352110729676963	0.0007716673872627113	0.0007735182122711238	0.0008071427204776471	0.0008085709459285225	0.0008281389715561973	0.0008292803090913289	0.0008510616189876349	0.0008518588406856851	0.0009010742650363017	0.0009010111344064623	0.053033246856451596	0.05219935199546055	-1.3227800029165515e-05	-0.0001630123776847625	-1.3242717468803233e-05	-0.00016319621237281812
5.384359889201005	0.0007713012348130318	0.0007731508688436487	0.000806740564173694	0.0008081679977129431	0.0008277140965450469	0.0008288549548949863	0.0008506107532353482	0.000851407907166029	0.0009005624719803046	0.000900500441247657	0.05300162126605353	0.052168246323102796	-1.3122390923867022e-05	-0.000162687770969977	-1.3137191886213387e-05	-0.00016287126929381834
5.41680336613411	0.0007709358131139679	0.0007727842584613971	0.0008063392097315654	0.0008077658528877352	0.0008272900699053715	0.0008284304499497888	0.0008501607905747172	0.0008509578767173905	0.000900051716261688	0.0008999907826463673	0.05297003123482946	0.052137175585799854	-1.3017679209406316e-05	-0.0001623620321865582	-1.3032364425496351e-05	-0.0001625451925361121
5.44944233133642	0.0007705711248533296	0.000772418383819708	0.0008059386600100146	0.0008073645143171332	0.0008268668945929096	0.0008280067972156782	0.0008497117340624322	0.000850508752399291	0.0008995420011341216	0.0008994821618565694	0.05293847696486671	0.05210613998247121	-1.2913660722679507e-05	-0.0001620351596510472	-1.2928230919646844e-05	-0.00016221798041501923
5.482277962723094	0.0007702071727216345	0.0007720532476166499	0.0008055389178715468	0.000806963984869135	0.0008264445735678195	0.0008275839996570169	0.0008492635867603727	0.000850060537276431	0.0008990333298582977	0.000898974582139215	0.05290695866035315	0.052075139714103776	-1.2810331322228585e-05	-0.00016170715166055616	-1.2824787223392198e-05	-0.00016188963122723554
5.515311445306831	0.000769843959412129	0.0007716888525530421	0.0008051399861824571	0.0008065642674155377	0.0008260231097947251	0.0008271620602426344	0.0008488163517356663	0.0008496132344187466	0.0008985257057020208	0.0008984680467623188	0.05287547652760371	0.0520441749837767	-1.270768688808703e-05	-0.0001613780064912418	-1.2722029212892255e-05	-0.00016156014324786305
5.548543971240616	0.0007694814876208221	0.0007713252013324921	0.0008047418678128805	0.0008061653648319929	0.0008256025062427795	0.0008267409819458941	0.0008483700320607635	0.000849166846901489	0.0008980191319403097	0.0008979625590010654	0.05284403077508782	0.05201324599668906	-1.2605723321696544e-05	-0.00016104772239874943	-1.2619952785822633e-05	-0.00016122951473218627
5.581976739860765	0.0007691197600465019	0.0007709622966614063	0.0008043445656368267	0.0008057672799980339	0.000825182765885709	0.0008263207677447289	0.0008479246308134939	0.0008487213778052736	0.0008975136118554843	0.0008974581221378866	0.05281262161345627	0.05198235296018765	-1.2504436545960826e-05	-0.00016071629761951756	-1.2518553861289722e-05	-0.0001608977439161441
5.615610957730194	0.000768758779390765	0.0007706001412490257	0.000803948082532225	0.0008053700157971286	0.0008247638917018684	0.0008259014206217071	0.0008474801510771365	0.0008482768302161563	0.0008970091487372652	0.0008969547394625679	0.05278124925557149	0.05195149608379296	-1.2403822504969755e-05	-0.00016038373036844633	-1.241782837958609e-05	-0.00016056482901352642
5.649447838681973	0.000768398548358042	0.0007702387378074488	0.0008035524213809689	0.0008049735751167191	0.0008243458866742992	0.000825482943564082	0.0008470365959404872	0.0008478332072256968	0.0008965057458828704	0.0008964524142723409	0.052749913916534164	0.051920675579229	-1.2303877164046226e-05	-0.0001600500188402021	-1.231777230228763e-05	-0.00016023076821874982
5.6834886038631165	0.0007680390696556206	0.0007698780890516551	0.0008031575850689545	0.0008045779608482623	0.0008239287537907759	0.0008250653395638439	0.0008465939684979214	0.0008473905119310233	0.000896003406597109	0.0008959511498719763	0.05271861581371252	0.05188989166045098	-1.2204596509657675e-05	-0.00015971516120935614	-1.2218381612071408e-05	-0.0001598955597049978
5.717734481778674	0.0007676803459936707	0.0007695181976995338	0.0008027635764861257	0.0008041831758872773	0.0008235124960438654	0.0008246486116177776	0.0008461522718494628	0.0008469487474349029	0.0008955021341924804	0.0008954509495738861	0.05268735516677085	0.051859144543673	-1.2105976549239145e-05	-0.00015937915562894145	-1.2119652312682708e-05	-0.00015955920162522008
5.75218670833605	0.0007673223800852715	0.0007691590664719041	0.0008023703985265172	0.000803789223133382	0.0008230971164309795	0.0008242327627275118	0.0008457115091008527	0.0008465079168458029	0.0008950019319892739	0.000894951816698214	0.052656132197700226	0.05182843444739839	-1.2008013311193277e-05	-0.00015904200023128534	-1.2021580428818804e-05	-0.00015922169211121662
5.786846526889619	0.0007669651746464353	0.0007688006980925463	0.0008019780540882978	0.000803396105490343	0.0008226826179544305	0.0008238177958995793	0.0008452716833636161	0.0008460680232779649	0.0008945028033156664	0.0008944537545729404	0.05262494713084649	0.05179776159244743	-1.1910702844813992e-05	-0.00015870369312831478	-1.1924162006026612e-05	-0.00015888302927355435
5.821715188285586	0.0007666087323961294	0.0007684430952882232	0.0008015865460738094	0.0008030038258661146	0.0008222690036214823	0.000823403714145468	0.0008448327977551273	0.0008456290698514689	0.0008940047515078194	0.0008939567665339779	0.052593800192942144	0.05176712620198824	-1.1814041220145968e-05	-0.0001583642324103629	-1.1827393110681872e-05	-0.0001585432112021501
5.856793950907131	0.0007662530560563078	0.0007680862607887069	0.000801195877389618	0.0008026123871728839	0.0008218562764444116	0.0008229905204816773	0.000844394855398685	0.0008451910596923029	0.000893507779909986	0.000893460855925271	0.05256269161313497	0.05173652850156607	-1.1718024527932608e-05	-0.00015802361614675187	-1.1731269829881597e-05	-0.00015820223596590965
5.892084080719833	0.0007658981483519277	0.0007677301973268016	0.0008008060509465489	0.0008022217923271124	0.0008214444394405567	0.0008225782179297716	0.000843957859423574	0.0008447539959324299	0.0008930118918746045	0.0008929660260988951	0.05253162162301999	0.051705968719133646	-1.1622648879510214e-05	-0.00015768184238529326	-1.1635788271291414e-05	-0.0001578601016117287
5.927586851317345	0.0007655440120109833	0.0007673749076383746	0.0008004170696597385	0.0008018320442495855	0.0008210334956323809	0.0008221668095164414	0.0008435218129651424	0.0008443178817098631	0.0008925170907624084	0.0008924722804151645	0.05250059045667021	0.05167544708508211	-1.152791040679238e-05	-0.00015733890915292648	-1.1540944563185468e-05	-0.00015751680616588049
5.963303543967366	0.0007651906497645205	0.000767020394462373	0.0008000289364486681	0.0008014431458654471	0.0008206234480475177	0.0008217562982735504	0.0008430867191648625	0.000843882720168726	0.0008920233799425189	0.0008919796222427223	0.05246959835066903	0.05164496383227158	-1.1433805262120803e-05	-0.00015699481445496932	-1.1446734854278148e-05	-0.00015717234763290566
5.999235447657878	0.0007648380643466708	0.0007666666605408563	0.0007996416542372185	0.0008010551001042525	0.0008202142997188386	0.000821346687238201	0.0008426525811704093	0.0008434485144593313	0.000891530762792559	0.0008914880549586551	0.05243864554413953	0.05161451919606282	-1.1340329618140382e-05	-0.0001566495562743686	-1.135315531361654e-05	-0.00015682672399525144
6.035383859143656	0.0007644862584946704	0.0007663137086190172	0.000799255225953707	0.0008006679099000088	0.0008198060536845019	0.0008209379794527844	0.0008422194021357273	0.0008430152677382471	0.0008910392426987515	0.0008909975819485893	0.05240773227877973	0.051584113414348216	-1.1247479667866878e-05	-0.000156303132573532	-1.1260202130625521e-05	-0.0001564799332145761
6.071750082993084	0.0007641352349488862	0.0007659615414452075	0.0007988696545309335	0.0008002815781912179	0.0008193987129880117	0.0008205301779650394	0.0008417871852211014	0.0008425829831683678	0.0008905488230560246	0.0008905082066067963	0.052376858798893165	0.05155374672758504	-1.1155251624473533e-05	-0.0001559555412925795	-1.1167871514903074e-05	-0.00015613197323027794
6.108335431635222	0.0007637849964528394	0.000765610161770962	0.0007984849429062245	0.0007998961079209231	0.0008189922806782743	0.0008201232858281091	0.0008413559335932292	0.0008421516639189864	0.0008900595072681185	0.0008900199323362981	0.05234602535142306	0.05152341937882702	-1.1063641721218223e-05	-0.00015560678034928777	-1.1076159696135277e-05	-0.0001557828419593843
6.145141225407182	0.0007634355457532338	0.0007652595723510274	0.0007981010940214803	0.0007995115020367553	0.0008185867598096588	0.000819717306100601	0.0008409256504252954	0.000841721313165868	0.0008895712987476943	0.0008895327625489761	0.05231523218598455	0.0514931316137572	-1.097264621140702e-05	-0.00015525684763961767	-1.0985062924091099e-05	-0.00015543253729727313
6.182168792601758	0.0007630868855999749	0.0007649097759433818	0.0007977181108232165	0.0007991277634909745	0.0008181821534420506	0.0008193122418466406	0.0008404963388970411	0.0008412919340913198	0.0008890842009164381	0.0008890467006656719	0.05228447955489961	0.05146288368072207	-1.0882261368352561e-05	-0.00015490574103815824	-1.0894577468551284e-05	-0.00015508105711781184
6.2194194695153895	0.0007627390187461959	0.0007645607753092611	0.0007973359962626076	0.0007987448952405146	0.0008177784646409091	0.0008189080961359292	0.0008400680021948359	0.0008408635298842615	0.0008885982172051687	0.0008885617501162969	0.05225376771323046	0.051432675830763434	-1.0792483485150273e-05	-0.00015455345839618384	-1.0804699619108848e-05	-0.00015472839927171966
6.256894600496366	0.0007623919479482851	0.0007642125732131862	0.0007969547532955379	0.0007983629002470337	0.0008173756964773314	0.0008185048720438072	0.0008396406435117568	0.0008404361037403057	0.0008881133510539517	0.0008880779143399445	0.05222309691881412	0.051402508317653896	-1.07033088746801e-05	-0.00015419999754257008	-1.071542568512572e-05	-0.00015437456158698404
6.294595537993358	0.0007620456759659079	0.000763865172422986	0.0007965743848826429	0.0007979817814769552	0.0008169738520281062	0.0008181025726513099	0.0008392142660476584	0.000840009658861827	0.000887629605912207	0.0008875951967849952	0.05219246743229747	0.05137238139793122	-1.0614733869589166e-05	-0.00015384535628459872	-1.0626751995779574e-05	-0.00015401954187030387
6.332523642604218	0.0007617002055620268	0.0007635185757098187	0.0007961948939893515	0.0007976015419015117	0.000816572934375772	0.0008177012010452213	0.0008387888730092447	0.0008395841984580331	0.0008871469852388149	0.0008871136009092246	0.05216187951717272	0.05134229533093178	-1.0526754822109616e-05	-0.0001534895324064589	-1.053867489982617e-05	-0.0001536633379052299
6.370680283125076	0.0007613555395029332	0.0007631727858482024	0.0007958162835859377	0.0007972221844967961	0.0008161729466086792	0.0008173007603181428	0.0008383644676101498	0.0008391597257450464	0.0008866654925022364	0.0008866331301799201	0.05213133343981343	0.05131225037882716	-1.0439368103987504e-05	-0.0001531325236693859	-1.0451190765564666e-05	-0.00015330594745233128
6.40906683659976	0.0007610116805582654	0.0007628278056160325	0.000795438556647562	0.0007968437122438014	0.0008157738918210486	0.0008169012535685439	0.0008379410530710093	0.0008387362439459727	0.0008861851311806188	0.0008861537880739858	0.05210082946951043	0.05128224680665914	-1.035257010643248e-05	-0.00015277432781191091	-1.0364295980795982e-05	-0.00015294736824986166
6.447684688369473	0.0007606686315010355	0.0007624836377946124	0.0007950617161543196	0.0007964661281284713	0.0008153757731130311	0.0008165026839008272	0.0008375186326195375	0.000838313756290981	0.0008857059047619142	0.0008856755780780612	0.0520703678785074	0.051252284882375966	-1.0266357240044932e-05	-0.00015241494254977783	-1.0277986952649323e-05	-0.00015258759801217714
6.486535232122802	0.0007603263951076515	0.0007621402851686753	0.000794685765091284	0.0007960894351417462	0.0008149785935907661	0.0008161050544253888	0.0008370972094906031	0.0008378922660173797	0.0008852278167439899	0.0008851985036886327	0.052039948942040094	0.05122236487686796	-1.0180725934710172e-05	-0.00015205436557561014	-1.0192260107603004e-05	-0.0001522266344313461
6.525619869945995	0.0007599849741579415	0.000761797750526406	0.0007943107064485547	0.0007957136362796053	0.0008145823563664445	0.0008157083682586743	0.0008366767869263067	0.0008374717763696892	0.0008847508706347461	0.000884722568412145	0.052009572938372606	0.05119248706400644	-1.0095672639494346e-05	-0.00015169259455852235	-1.0107111891368217e-05	-0.00015186447517623325
6.564940012373588	0.0007596443714351787	0.0007614560366594685	0.000793936543221304	0.0007953387345431171	0.0008141870645583686	0.0008153126285232433	0.0008362573681760581	0.000837052290599723	0.0008842750699522323	0.0008842477757651204	0.05197924014883458	0.05116265172067883	-1.0011193822602807e-05	-0.00015132962714439757	-1.0022538768758929e-05	-0.0001515011178919723
6.604497078439295	0.0007593045897261025	0.0007611151463630277	0.0007935632784098217	0.0007949647329384845	0.0008137927212910125	0.0008149178383478293	0.0008358389564966534	0.0008366338119666626	0.0008838004182247632	0.0008837741292742721	0.051948950857860804	0.05113285912682712	-9.927285971307251e-06	-0.000150965460956054	-9.938537223688412e-06	-0.0001511365602006598
6.644292495727218	0.0007589656318209431	0.0007607750824357732	0.000793190915019562	0.0007945916344770907	0.0008133993296950829	0.0008145240008673996	0.0008354215551523532	0.0008362163437371362	0.0008833269189910371	0.0008833016324766219	0.05191870535303005	0.05110310956548684	-9.843945591815617e-06	-0.0001506000935922458	-9.855103758997508e-06	-0.00015077079970024498
6.684327700423376	0.0007586275005134462	0.0007604358476799463	0.0007928194560611923	0.0007942194421755498	0.0008130068929075836	0.0008141311192232216	0.0008350051674149633	0.0008357998891853005	0.000882854575800257	0.0008828302889196217	0.051888503925103004	0.051073403322825166	-9.761169209188819e-06	-0.000150233522627774	-9.772234896454624e-06	-0.00015040383396530688
6.724604137367524	0.0007582901986008952	0.0007600974449013588	0.0007924489045506393	0.0007938481590557488	0.0008126154140718758	0.0008137391965629185	0.0008345897965639143	0.0008353844515929141	0.0008823833922122489	0.0008823601021612668	0.0518583468680642	0.051043740688179684	-9.678953367356358e-06	-0.0001498657456144581	-9.689927176653387e-06	-0.0001500356605468045
6.76512326010531	0.0007579537288841316	0.0007597598769094206	0.0007920792635091326	0.0007934777881448989	0.000812224896337738	0.0008133482360405365	0.0008341754458863361	0.0008349700342494215	0.0008819133717975819	0.0008818910757702206	0.051828234479159796	0.05101412195409833	-9.597294628937644e-06	-0.00014949676007983137	-9.608177158898154e-06	-0.00014966627697146628
6.805886530940724	0.0007576180941675817	0.00075942314651716	0.000791710535963256	0.0007931083324755798	0.0008118353428614324	0.0008129582408166044	0.000833762118677145	0.0008345566404520312	0.0008814445181376917	0.0008814232133259323	0.05179816705894079	0.0509845474163805	-9.516189575172612e-06	-0.00014912656352700226	-9.526981421157169e-06	-0.00014929568074195654
6.846895420988873	0.0007572832972592788	0.00075908725654125	0.0007913427249449942	0.0007927397950857904	0.0008114467568057666	0.0008125692140581995	0.0008333498182391211	0.000834144273505797	0.0008809768348250043	0.0008809565184187613	0.05176814491130195	0.050955017374115105	-9.435634805836715e-06	-0.00014875515343462653	-9.44633655993593e-06	-0.00014892386933629265
6.888151410229076	0.0007569493409708868	0.0007587522098020314	0.0007909758334917815	0.0007923721790189963	0.0008110591413401588	0.0008121811589390102	0.0008329385478829937	0.0008337329367237014	0.000880510325463061	0.0008804909946501016	0.05173816834352527	0.05092553212972411	-9.355626939260009e-06	-0.00014838252725810075	-9.36623919030495e-06	-0.0001485508402093716
6.92965598755826	0.0007566162281177166	0.0007584180091235301	0.0007906098646465426	0.0007920054873241717	0.0008106724996406943	0.0008117940786393943	0.0008325283109275138	0.0008333226334267301	0.0008800449936666369	0.0008800266456324972	0.05170823766632059	0.05089609198900276	-9.276162612080821e-06	-0.0001480086824272031	-9.286685945665563e-06	-0.00014817659079022216
6.971410650844719	0.0007562839615187612	0.0007580846573334921	0.0007902448214577532	0.00079163972305586	0.0008102868348902031	0.0008114079763464552	0.0008321191106995524	0.0008329133669439669	0.0008795808430618802	0.0008795634749897827	0.05167835319387025	0.05086669726116156	-9.19723847928565e-06	-0.0001476336163473424	-9.207673477774209e-06	-0.00014780111848369804
7.01341690698215	0.0007559525439967034	0.0007577521572633923	0.0007898807069794742	0.0007912748892742072	0.0008099021502783086	0.000811022855254092	0.0008317109505341669	0.0008325051406126621	0.0008791178772864232	0.0008791014863571923	0.05164851524387056	0.050837348258869375	-9.118851214131099e-06	-0.0001472573263999466	-9.12919845668346e-06	-0.00014742442067072759
7.055676271944047	0.0007556219783779497	0.000757420511748468	0.00078951752427141	0.0007909109890450218	0.0008095184490015048	0.000810638718563075	0.0008313038337746974	0.0008320979577783275	0.0008786560999895247	0.0008786406833814998	0.05161872413757642	0.05080804529829648	-9.040997507958268e-06	-0.00014687980994035343	-9.051257570528645e-06	-0.00014704649470595466
7.098190270838397	0.0007552922674926466	0.0007570897236277373	0.0007891552763989525	0.0007905480254398183	0.0008091357342632145	0.0008102555694811062	0.0008308977637728446	0.0008316918217948147	0.000878195514832191	0.0008781810697211403	0.05158898019984511	0.050778788699157196	-8.963674070243052e-06	-0.00014650106429983656	-8.973847525592035e-06	-0.00014666733791993125
7.1409604379627405	0.0007549634141747039	0.0007567597957440214	0.0007887939664332301	0.0007901860015358669	0.0008087540092738573	0.0008098734112228851	0.0008304927438887565	0.0008312867360244008	0.0008777361254873097	0.000877722649046342	0.051559283759181423	0.05074957878475473	-8.886877628424411e-06	-0.00014612108678405122	-8.896965046172739e-06	-0.00014628694761809058
7.183988316859528	0.0007546354212618171	0.0007564307309439669	0.000788433597451157	0.000789824920416241	0.000808373277250915	0.0008094922470101739	0.0008300887774911143	0.0008308827038378729	0.0008772779356397809	0.0008772654250392542	0.05152963514778311	0.050720415882026165	-8.810604927831506e-06	-0.00014573987467297878	-8.820606874454864e-06	-0.0001459053210800254
7.227275460371831	0.0007543082915954907	0.0007561025320780713	0.0007880741725354837	0.0007894647851698704	0.000807993541419	0.0008091120800718671	0.0008296858679572202	0.0008304797286146173	0.0008768209489866519	0.0008768094013940836	0.05150003470158687	0.050691300321586835	-8.734852731678497e-06	-0.00014535742522187034	-8.744769770481498e-06	-0.0001455224555599044
7.270823430699384	0.0007539820280210549	0.0007557752020007012	0.0007877156947748414	0.0007891055988915872	0.0008076148050099165	0.0008087329136440549	0.0008292840186730782	0.0008300778137427019	0.0008763651692372456	0.0008763545818172231	0.05147048276031338	0.0506622324377758	-8.65961782093444e-06	-0.00014497373566055294	-8.669450512085314e-06	-0.00014513834828674965
7.31463379945495	0.0007536566333876913	0.0007554487435701159	0.0007873581672637952	0.0007887473646821747	0.0008072370712627314	0.0008083547509700901	0.0008288832330334869	0.0008296769626189641	0.0008759106001133002	0.0008759009700273854	0.05144097966751648	0.050633212568702915	-8.584896994155017e-06	-0.00014458880319151435	-8.594645894781025e-06	-0.0001447529964637151
7.358708147721062	0.0007533321105484569	0.0007551231596484895	0.0007870015931028964	0.0007883900856484202	0.0008068603434238464	0.0008079775953006576	0.0008284835144421303	0.0008292771786491005	0.0008754572453491094	0.0008754485697557416	0.05141152577062927	0.050604241056295275	-8.510687067607436e-06	-0.00014420262499331704	-8.520352731685582e-06	-0.00014436639726786438
7.403048066107065	0.0007530084623602937	0.0007547984531019322	0.0007866459753987201	0.0007880337649031618	0.0008064846247470506	0.0008076014498938397	0.0008280848663116528	0.0008288784652477523	0.0008750051086916456	0.0008749973847460527	0.05138212142101256	0.05057531824634494	-8.436984875027573e-06	-0.00014381519821762834	-8.44656785345399e-06	-0.00014397854785030972
7.447655154806527	0.0007526856916840658	0.0007544746268005123	0.0007862913172639318	0.0007876784055653408	0.0008061099184936079	0.0008072263180151866	0.0008276872920637669	0.0008284808258385969	0.0008745541939007172	0.0008745474187548117	0.051352766974003365	0.05054644448855593	-8.363787267557515e-06	-0.00014342651998952571	-8.37328810820645e-06	-0.0001435894453363229
7.49253102365499	0.0007523638013845657	0.0007541516836182756	0.0007859376218173218	0.0007873240107600487	0.0008057362279323092	0.0008068522029377812	0.0008272907951293273	0.000828084263854433	0.0008741045047490928	0.0008740986755513767	0.05132346278896579	0.05051762013659321	-8.29109111373516e-06	-0.00014303658740827396	-8.300510361393051e-06	-0.00014319908682416949
7.537677292188054	0.0007520427943305469	0.0007538296264332717	0.0007855848921838681	0.0007869705836185833	0.0008053635563395539	0.0008064791079423149	0.0008268953789484332	0.0008276887827372786	0.0008736560450226544	0.0008736511589181194	0.05129420922933834	0.0504888455481326	-8.218893299377986e-06	-0.00014264539754668681	-8.228231495812852e-06	-0.00014280746938638567
7.583095589699846	0.0007517226733947325	0.0007535084581275667	0.0007852331314947745	0.0007866181272784897	0.0008049919069994073	0.000806107036317146	0.0008265010469705077	0.0008272943859384508	0.0008732088185205277	0.0008732048726505536	0.05126500666268633	0.050460121084909944	-8.14719072751019e-06	-0.00014225294745098815	-8.156448411459488e-06	-0.00014241459006855695
7.628787555301809	0.000751403441453847	0.0007531881815872734	0.0007848823428875326	0.0007862666448836224	0.0008046212832036814	0.0008057359913583819	0.0008261078026544018	0.0008269010769186683	0.0008727628290552385	0.0008727598205574908	0.051235855460752724	0.05043144711277041	-8.075980318234324e-06	-0.00014185923413981283	-8.085158025430972e-06	-0.0001420204458889296
7.674754837981857	0.0007510851013886296	0.0007528687997025665	0.0007845325295059648	0.0007859161395841882	0.0008042516882519982	0.0008053659763699396	0.0008257156494684786	0.0008265088591481366	0.000872318080452849	0.0008723160064611751	0.05120675599950975	0.05040282400172125	-8.005259008776397e-06	-0.0001414642546061773	-8.01435727196785e-06	-0.000141625033840298
7.720999096663877	0.0007507676560838533	0.0007525503153677012	0.0007841836945002759	0.0007855666145367973	0.0008038831254518599	0.0008049969946636182	0.0008253245908907071	0.0008261177361066401	0.0008718745765531041	0.0008718734341974285	0.05117770865921097	0.05037425212598181	-7.935023753284642e-06	-0.0001410680058152869	-7.944043102225962e-06	-0.00014122835088706265
7.767522000267617	0.0007504511084283506	0.0007522327314810403	0.0007838358410271077	0.0007852180729045202	0.0008035155981187245	0.0008046290495591742	0.0008249346304087601	0.0008257277112836414	0.000871432321209585	0.0008714321076158018	0.05114871382444491	0.05034573186403716	-7.865271522786155e-06	-0.00014067048470475796	-7.874212484271226e-06	-0.00014083039396661778
7.814325227768903	0.0007501354613150275	0.000751916050945068	0.0007834889722495871	0.000784870517856933	0.0008031491095760729	0.0008042621443843874	0.000824545771520105	0.0008253387881783696	0.0008709913182898523	0.0008709920305797183	0.05111977188418838	0.05031726359868958	-7.795999305129642e-06	-0.00014027168818520064	-7.804862403018933e-06	-0.00014043115998926825
7.861410468260233	0.0007498207176408862	0.0007516002766664147	0.0007831430913373794	0.0007845239525701739	0.0008027836631554842	0.0008038962824751364	0.0008241580177321019	0.0008249509702999193	0.0008705515716756006	0.0008705532069666249	0.05109088323186098	0.05028884771711302	-7.72720410495073e-06	-0.00013987161314005236	-7.735989860140069e-06	-0.00014003064583784086
7.908779421011744	0.0007495068803070402	0.0007512854115558713	0.000782798201466735	0.0007841783802269893	0.000802419262196701	0.0008035314671754662	0.0008237713725620935	0.0008245642611673408	0.0008701130852628035	0.0008701156406681372	0.05106204826537993	0.050260484610906285	-7.658882943469003e-06	-0.0001394702564243011	-7.667591873965901e-06	-0.00013962884836726808
7.956433795532517	0.0007491939522187406	0.0007509714585284143	0.0007824543058205502	0.0007838338040167915	0.0008020559100477134	0.0008031677018376662	0.0008233858395375125	0.0008241786643097427	0.0008696758629618776	0.0008696793355901992	0.05103326738721653	0.05023217467614953	-7.5910328585001435e-06	-0.00013906761486492947	-7.599665479387369e-06	-0.00013922576440397738
8.004375311632296	0.000748881936285387	0.0007506584205032232	0.00078211140758841	0.0007834902271357088	0.0008016936100648205	0.0008028049898223414	0.0008230014221959679	0.0008237941832663859	0.0008692399086978262	0.000869244295653231	0.05100454100445154	0.05020391831345777	-7.523650904452464e-06	-0.00013866368526227468	-7.532207727896714e-06	-0.0001388213907476954
8.052605699483543	0.0007485708354205478	0.0007503463004036955	0.0007817695099666421	0.0007831476527866331	0.000801332365612708	0.00080244333449848	0.0008226181240853465	0.0008234108215867765	0.0008688052264103978	0.0008688105247922801	0.050975869528832825	0.05017571592803807	-7.456734152045882e-06	-0.0001382584643868645	-7.465215687363705e-06	-0.0001384157241688666
8.101126699683881	0.0007482606525419843	0.0007500351011574745	0.0007814286161583754	0.0007828060841792827	0.0008009721800645268	0.0008020827392435386	0.0008222359487639172	0.0008230285828307751	0.0008683718200542503	0.0008683780269571873	0.05094725337683301	0.05014756792974638	-7.390279688395188e-06	-0.00013785194898108255	-7.3986864420443055e-06	-0.00013800876140990237
8.149940063318896	0.000747951390571661	0.0007497248256964566	0.0007810887293735838	0.0007824655245302417	0.0008006130568019602	0.0008017232074435034	0.0008218548998004224	0.0008226474705686827	0.0008679396935991004	0.0008679468061127314	0.05091869296970834	0.05011947473314542	-7.324284616942386e-06	-0.0001374441357599454	-7.332617092514759e-06	-0.00013760049918523642
8.199047552025359	0.0007476430524357664	0.0007494154769568199	0.0007807498528291424	0.000782125977063024	0.0008002549992153007	0.0008013647424929755	0.0008214749807741819	0.000822267488381351	0.0008675088510298879	0.0008675168662387975	0.05089018873355738	0.05009143675756224	-7.258746057258944e-06	-0.0001370350214084104	-7.267004755487708e-06	-0.00013719093417915995
8.248450938054788	0.0007473356410647338	0.0007491070578790379	0.0007804119897488832	0.0007817874450081219	0.0007998980107035289	0.0008010073477952419	0.0008210961952751962	0.0008218886398602792	0.0008670792963469401	0.0008670882113305343	0.05086174109938129	0.05006345442714749	-7.193661145056193e-06	-0.0001366246025828466	-7.201846563883313e-06	-0.00013678006304829182
8.298152004337403	0.0007470291593932526	0.0007487995714078963	0.0007800751433636423	0.0007814499316030579	0.0007995420946743845	0.0008006510267623494	0.0008207185469042443	0.0008215109286077141	0.0008666510335661303	0.0008666608453985129	0.05083335050314535	0.0500355281709358	-7.129027032138496e-06	-0.0001362128759112291	-7.137139666678338e-06	-0.00013636788242021858
8.348152544546481	0.0007467236103602899	0.0007484930204925129	0.0007797393169113171	0.0007811134400924393	0.0007991872545444435	0.0008002957828151826	0.0008203420392729874	0.0008211343582367526	0.0008662240667190451	0.0008662347724688933	0.05080501738583764	0.050007658422905325	-7.064840886236712e-06	-0.0001357998379916403	-7.0728812288280846e-06	-0.00013595438889293932
8.398454363163072	0.0007464189969091047	0.000748187408086353	0.0007794045136369168	0.000780777973728012	0.0007988334937391964	0.0007999416193835394	0.0008199666760040732	0.0008207589323714451	0.0008657983998531504	0.0008658099965835863	0.050776742193535535	0.04997984562203888	-7.001099890994317e-06	-0.00013538548539265838	-7.009068431165777e-06	-0.00013553957903450486
8.449059275541144	0.0007461153219872674	0.0007478827371472519	0.0007790707367926192	0.0007804435357687167	0.0007984808156931244	0.0007995885399062127	0.0008195924607312407	0.0008203846546469035	0.0008653740370319601	0.0008653865218004267	0.050748525377464986	0.04995209021238801	-6.937801245891079e-06	-0.00013496981465382918	-6.9456984704077684e-06	-0.00013512344938435006
8.49996910797308	0.0007458125885466709	0.0007475790106374221	0.0007787379896378197	0.0007801101294807348	0.0007981292238497746	0.0007992365478310573	0.0008192193970994215	0.0008200115287093945	0.0008649509823352032	0.0008649643521933279	0.050720367394066705	0.04992439264313273	-6.874942166138105e-06	-0.00013455282228458376	-6.882768559032977e-06	-0.00013470599645210024
8.551185697755594	0.0007455107995435528	0.0007472762315234795	0.0007784062754391893	0.0007797777581375515	0.000797778721661842	0.0007988856466150788	0.0008188474887648501	0.0008196395582164567	0.0008645292398589982	0.0008645434918524655	0.05069226870505935	0.049896753368647705	-6.81251988261973e-06	-0.00013413450476407185	-6.820275925168394e-06	-0.00013428721671646104
8.602710893256043	0.0007452099579385067	0.0007469744027764554	0.000778075597470727	0.0007794464250200057	0.0007974293125912453	0.000798535839724506	0.0008184767393951685	0.0008192687468370009	0.0008641088137160247	0.0008641239448844404	0.050664229777506	0.04986917284856485	-6.75053164182933e-06	-0.00013371485854177245	-6.75821781257694e-06	-0.00013386710662685597
8.654546553979111	0.0007449100666964989	0.0007466735273718119	0.0007777459590138128	0.0007791161334163439	0.0007970810001092059	0.0007981871306348716	0.000818107152669532	0.0008188990982514174	0.0008636897080356969	0.0008637057154124529	0.050636251083878966	0.04984165154784	-6.688974705799065e-06	-0.00013329388003693876	-6.696591480580272e-06	-0.00013344566260239943
8.706694550633951	0.0007446111287868829	0.000746373608289459	0.0007774173633572627	0.0007787868866222758	0.0007967337876963272	0.0007978395228310892	0.0008177387322787195	0.0008185306161516831	0.0008632719269643395	0.0008632888075764766	0.0506083331021292	0.04981418993681701	-6.627846351987127e-06	-0.000132871565637932	-6.635394203935614e-06	-0.00013302288103139714
8.759156765201672	0.0007443131471834158	0.0007460746485137711	0.0007770898137973838	0.0007784586879410299	0.0007963876788426757	0.0007974930198075373	0.0008173714819252424	0.0008181633042414734	0.0008628554746653688	0.0008628732255334381	0.050580476315752014	0.049786788491296904	-6.567143873247375e-06	-0.0001324479117026378	-6.574623272810609e-06	-0.00013259875827167922
8.811935091003267	0.0007440161248642697	0.0007457766510335986	0.0007767633136380276	0.0007781315406834053	0.0007960426770478597	0.0007971476250681342	0.0008170054053234533	0.0008177971662362664	0.0008624403553194677	0.0008624589734573883	0.050552681213856844	0.04975944769260367	-6.506864577728727e-06	-0.00013202291455796655	-6.514275992685302e-06	-0.00013217329065021155
8.865031432767935	0.0007437200648120495	0.0007454796188422873	0.0007764378661906469	0.0007778054481678315	0.0007956987858211113	0.000796803342126424	0.0008166405061996582	0.0008174322058634589	0.0008620265731247715	0.0008620460555396887	0.0505249482912365	0.04973216802765368	-6.447005788806637e-06	-0.0001315965704995481	-6.4543496842584674e-06	-0.00013174647446240195
8.918447706701835	0.0007434249700138046	0.0007451835549376904	0.000776113474774349	0.0007774804137204205	0.0007953560086813682	0.000796460174505656	0.0008162767882922286	0.0008170684268624742	0.0008616141322970486	0.0008616344759891893	0.05049727804843884	0.04970494998902486	-6.387564845019775e-06	-0.0001311688757920093	-6.394841683446742e-06	-0.00013131830597334915
8.972185840557227	0.0007431308434610426	0.0007448884623221805	0.0007757901427159515	0.0007771564406750203	0.0007950143491573539	0.0007961181257388629	0.0008159142553517118	0.0008167058329848724	0.0008612030370698864	0.0008612242390324092	0.05046967099183603	0.0496777940750275	-6.3285391000119165e-06	-0.00013073982666875206	-6.335749341249315e-06	-0.00013088878141617744
9.02624777370205	0.000742837688149741	0.0007445943440026693	0.0007754678733500359	0.0007768335323732765	0.0007946738107876601	0.0007957771993689491	0.0008155529111409456	0.0008163444279944684	0.0008607932916948763	0.0008608153489137275	0.050442127633699665	0.04965070078977382	-6.269925922407042e-06	-0.0001303094193309262	-6.2770700236559895e-06	-0.00013045789699192567
9.080635457189915	0.0007425455070803638	0.0007443012029906165	0.0007751466700190074	0.0007765116921646834	0.0007943343971208323	0.0007954373989487703	0.0008151927594351746	0.0008159842156674426	0.000860384900441806	0.000860407809895566	0.05041464849227162	0.04962367064325246	-6.211722695778979e-06	-0.00012987764994806805	-6.218801111653252e-06	-0.00013002564887057422
9.135350853830497	0.0007422543032578696	0.0007440090423020433	0.0007748265360731459	0.0007761909234066408	0.0007939961117154499	0.000795098728041216	0.0008148338040221622	0.000815625199792455	0.0008599778675988468	0.0008600016262585772	0.050387234091838935	0.049596704151399405	-6.153926818575073e-06	-0.00012944451465776718	-6.160940001082894e-06	-0.00012959203318962942
9.190395938260405	0.0007419640796917268	0.000743717864957548	0.0007745074748706645	0.000775871229464512	0.0007936589581402121	0.0007947611902192963	0.0008144760487023092	0.0008152673841707634	0.0008595721974727475	0.0008595968023018386	0.050359884962809943	0.04956980183617288	-6.096535704045933e-06	-0.00012901000956536124	-6.1034841026281345e-06	-0.00012915704605484524
9.245772697014415	0.0007416748393959226	0.0007434276739823131	0.0007741894897777643	0.000775552613711675	0.0007933229399740207	0.0007944247890662207	0.0008141194972887696	0.0008149107726163346	0.0008591678943890281	0.0008591933423430376	0.05033260164178898	0.04954296422562767	-6.039546780134408e-06	-0.000128574130743353	-6.046430841661829e-06	-0.00012872068353886323
9.301483128597186	0.0007413865853889777	0.000743138472406126	0.0007738725841686927	0.000775235079529589	0.0007929880608060684	0.0007940895281754925	0.0008137641536075712	0.0008145553689559726	0.0008587649626921787	0.000858791250718678	0.050305384671654414	0.049516191853991906	-5.982957489466048e-06	-0.0001281368742318545	-5.989777658241269e-06	-0.00012828294168173993
9.357529243555355	0.0007410993206939531	0.0007428502632633814	0.000773556761425796	0.0007749186303078394	0.0007926543242359196	0.0007937554111509836	0.0008134100214977312	0.0008142011770294246	0.0008583634067458536	0.0008583905317842631	0.050278234601636475	0.04948948526174277	-5.926765289252824e-06	-0.0001276982360386425	-5.9335220070500655e-06	-0.00012784381649172394
9.413913064550128	0.0007408130483384624	0.0007425630495930969	0.0007732420249395781	0.0007746032694442014	0.0007923217338735987	0.0007934224416070268	0.0008130571048113771	0.000813848200689508	0.0008579632309330733	0.0008579911899145009	0.050251151987395534	0.04946284499568536	-5.8709676511786366e-06	-0.00012725821213716015	-5.877661357242894e-06	-0.00012740330394248045
9.47063662643026	0.0007405277713546842	0.0007422768344389265	0.0007729283781087601	0.0007742890003446982	0.0007919902933396802	0.0007930906231685027	0.0008127054074138724	0.000813496443802231	0.0008575644396564313	0.0008575932295035059	0.050224137391103325	0.04943627160902983	-5.815562061375033e-06	-0.00012681679846807126	-5.822193192437687e-06	-0.00012696139997511735
9.527701976305488	0.0007402434927793687	0.0007419916208491664	0.000772615824340332	0.0007739758264236536	0.0007916600062653702	0.0007927599594709237	0.0008123549331839331	0.0008131459102469111	0.0008571670373382927	0.0008571966549649966	0.05019719138152368	0.04940976566147343	-5.760546020395184e-06	-0.00012637399093964885	-5.7671150106809385e-06	-0.00012651810049804646
9.585111173620431	0.0007399602156538444	0.0007417074118767641	0.0007723043670496102	0.0007736637511037494	0.0007913308762925939	0.0007924304541605201	0.0008120056860137496	0.0008127966039162951	0.0008567710284209999	0.0008568014707325	0.05017031453409359	0.04938332771927858	-5.7059170430048475e-06	-0.00012592978542430577	-5.712424324260355e-06	-0.00012607340138440226
9.642866290228868	0.0007396779430240378	0.0007414242105793376	0.0007719940096603032	0.0007733527778160912	0.0007910029070740943	0.0007921021108943381	0.0008116576698091224	0.0008124485287166937	0.0008563764173670933	0.0008564076812595666	0.05014350743100852	0.049356958355357354	-5.65167265824916e-06	-0.00012548417776209186	-5.6581186597230715e-06	-0.00012562729847412357
9.700969410468568	0.0007393966779404653	0.0007411420200191718	0.0007716847556045539	0.0007730429100002546	0.000790676102273504	0.0007917749333403157	0.0008113108884895692	0.0008121016885680928	0.0008559832086595032	0.0008560152910199663	0.0501167706613045	0.04933065814935348	-5.5978104093381414e-06	-0.00012503716375883434	-5.604195557834014e-06	-0.00012517978757381476
9.75942263123647	0.0007391164234582566	0.0007408608432632354	0.0007713766083230117	0.0007727341511043499	0.0007903504655654511	0.0007914489251773794	0.0008109653459884678	0.0008117560874042855	0.0008555914068017804	0.0008556243045079075	0.05009010482094493	0.04930442768772473	-5.544327853522664e-06	-0.00012458873918486102	-5.550652573398096e-06	-0.00012473086445449755
9.818228062064373	0.0007388371826371517	0.0007405806833831875	0.0007710695712648815	0.0007724265045850802	0.0007900260006356381	0.0007911240900955343	0.0008106210462531733	0.0008114117291730005	0.0008552010163183009	0.0008552347262382493	0.05006351051290648	0.04927826756383123	-5.491222562100523e-06	-0.0001241388997767212	-5.4974872752740905e-06	-0.00012428052485316532
9.877387825195074	0.000738558958541515	0.0007403015434553838	0.0007707636478879866	0.0007721199739077966	0.0007897027111809399	0.0007908004317959511	0.0008102779932451523	0.0008110686178360241	0.0008548120417544896	0.0008548465607467128	0.05003698834726689	0.049252178378017555	-5.438492120322762e-06	-0.00012368764123615872	-5.444697246281827e-06	-0.00012382876447197821
9.936904055658934	0.0007382817542403336	0.0007400234265608857	0.0007704588416588208	0.0007718145625465587	0.000789380600909487	0.0007904779539910608	0.0008099361909401061	0.0008107267573693346	0.0008544244876770336	0.000854459812590103	0.05001053894129319	0.049226160737704645	-5.3861341273164776e-06	-0.00012323495922991756	-5.3922800831232576e-06	-0.00012337557897806883
9.996778901350961	0.0007380055728072315	0.0007397463357854666	0.0007701551560526126	0.0007715102739841931	0.0007890596735407656	0.0007901566604046436	0.0008095956433281078	0.0008103861517632286	0.0008540383586741115	0.0008540744863465261	0.04998416291953306	0.049200215257474325	-5.334146195983339e-06	-0.00012278084938840972	-5.3402333963252155e-06	-0.00012292096400293162
10.05701452310831	0.0007377304173204712	0.000739470274219619	0.0007698525945533822	0.0007712071117123526	0.0007887399328057064	0.0007898365547719243	0.0008092563544137308	0.0008100468050224543	0.0008536536593556146	0.0008536905866156128	0.04995786091390291	0.04917434255916051	-5.282525953009126e-06	-0.00012232530730776903	-5.288554810184767e-06	-0.00012246491514342206
10.117613094788254	0.0007374562908629567	0.0007391952449585566	0.0007695511606539962	0.0007709050792315711	0.0007884213824467747	0.0007895176408396593	0.0008089183282161806	0.0008097087211663391	0.0008532703943533717	0.0008533081180187391	0.04993163356378405	0.04914854327194009	-5.231271038738834e-06	-0.00012186832854788054	-5.237241962652121e-06	-0.00012200742795959174
10.178576803346665	0.0007371831965222424	0.0007389212511022275	0.0007692508578562321	0.0007706041800513313	0.00078810402621807	0.0007891999223662407	0.0008085815687694319	0.0008093719042289321	0.0008528885683213837	0.0008529270851992612	0.049905481516112585	0.04912281803242503	-5.18037910709427e-06	-0.00012140990863201973	-5.186292505307208e-06	-0.00012154849797604839
10.239907848916916	0.0007369111373905344	0.0007386482957553092	0.0007689516896708336	0.0007703044176901136	0.0007877878678854169	0.0007888834031217776	0.0008082460801223621	0.0008090363582591264	0.0008525081859360517	0.0008525474928227344	0.04987940542547655	0.04909716748475427	-5.129847825575788e-06	-0.00012095004304832346	-5.135704103300699e-06	-0.00012108812068170605
10.301608444889292	0.0007366401165646915	0.0007383763820272205	0.0007686536596175682	0.0007700057956754627	0.0007874729112264576	0.0007885680868882005	0.0008079118663388843	0.0008087020873208044	0.0008521292518964094	0.0008521693455771519	0.0498534059542099	0.04907159228069015	-5.079674875142597e-06	-0.00012048872724795823	-5.085474435239518e-06	-0.0001206262915282863
10.363680817990868	0.0007363701371462325	0.0007381055130321207	0.0007683567712252909	0.0007697083175440439	0.0007871591600307523	0.0007882539774593518	0.0008075789314980918	0.0008083690954929679	0.0008517517709243656	0.0008517926481731756	0.04982748377249219	0.04904609307971122	-5.029857950103467e-06	-0.00012002595664467597	-5.035601193133926e-06	-0.00012016300593087337
10.426127208365882	0.0007361012022413374	0.0007378356918889168	0.000768061028032002	0.0007694119868417062	0.0007868466180998746	0.0007879410786410857	0.0008072472796943924	0.000808037386869883	0.0008513757477649414	0.0008514174053443769	0.049801639558443814	0.04902067054911216	-4.98039475816444e-06	-0.00011956172661614639	-4.986082082363702e-06	-0.0001196982592678586
10.488949869656532	0.0007358333149608444	0.0007375669217212607	0.0007677664335849028	0.0007691168071235368	0.0007865352892475035	0.0007876293942513597	0.0008069169150376468	0.0008077069655612106	0.0008510011871865077	0.0008510436218474688	0.0497758739982285	0.0489953253640993	-4.9312830202701e-06	-0.00011909603250256917	-4.936914821573185e-06	-0.00011923204688049638
10.552151069084381	0.0007355664784202577	0.0007372992056575577	0.0007674729914404618	0.0007688227819539277	0.0007862251772995276	0.0007873189281203384	0.0008065878416533146	0.000807377835692156	0.0008506280939810379	0.0008506713024625563	0.04975018778615289	0.048970058207892235	-4.88252047055153e-06	-0.00011862886960636865	-4.888097142607094e-06	-0.00011876436407215474
10.615733087532126	0.0007353006957397421	0.0007370325468309616	0.0007671807051644686	0.0007685299149066296	0.0007859162860941379	0.0007870096840904851	0.0008062600636825923	0.0008070500014036019	0.0008502564729643476	0.0008503004519933729	0.04972458162476961	0.04894486977182286	-4.834104856298559e-06	-0.00011816023319266566	-4.83962679049231e-06	-0.00011829520610939781
10.679698219625935	0.0007350359700441252	0.0007367669483793784	0.000766889578332097	0.0007682382095648163	0.0007856086194819291	0.0007867016660166638	0.0008059335852825586	0.0008067234668522561	0.000849886328976349	0.0008499310752675324	0.04969905622498036	0.048919760755438184	-4.786033937836595e-06	-0.0001176901184879453	-4.791501523288694e-06	-0.0001178245682198209
10.744048773818252	0.0007347723044628987	0.0007365024134454684	0.0007665996145279667	0.0007679476695211456	0.0007853021813260004	0.0007863948777662402	0.0008056084106263224	0.0008063982362107969	0.0008495176668813043	0.000849563177136779	0.04967361230614247	0.04889473186660413	-4.738305488513617e-06	-0.00011721852068119487	-4.743719112077806e-06	-0.00011735244559313296
10.808787072471103	0.0007345097021302106	0.0007362389451766421	0.000766310817346198	0.0007676582983778172	0.0007849969755020506	0.0007860893232191781	0.0008052845439031617	0.0008060743136680139	0.0008491504915680763	0.0008491967624772375	0.04964825059617311	0.048869783821609725	-4.690917294605627e-06	-0.00011674543492246059	-4.69627734091e-06	-0.0001168788333810733
10.87391545193992	0.00073424816618487	0.0007359765467250599	0.0007660231903904782	0.0007673700997466346	0.0007846930058984856	0.0007857850062681415	0.000804961989318679	0.0008057517034289571	0.0008487848079503933	0.0008488318361896689	0.049622971831659535	0.0488449173452733	-4.643867155244667e-06	-0.00011627085632295864	-4.649174006706412e-06	-0.00011640372669644017
10.93943626265785	0.0007339876997703389	0.000735715221247631	0.0007657367372741185	0.0007670830772490667	0.0007843902764165139	0.0007854819308185956	0.0008046407510949453	0.0008054304097150846	0.0008484206209671045	0.0008484684031997295	0.049597776757967574	0.04882013317105063	-4.597152882364168e-06	-0.00011579477995474208	-4.602406919170486e-06	-0.00011592712061225807
11.00535186922059	0.0007337283060347334	0.0007354549719060134	0.0007654514616201185	0.0007667972345163114	0.0007840887909702551	0.0007851801007889129	0.0008043208334706538	0.0008051104367644154	0.0008480579355824505	0.0008481064684582351	0.0495726661293514	0.04879543204114401	-4.5507723006417075e-06	-0.00011531720085070085	-4.5559739007801706e-06	-0.00011544901016297127
11.071664650471687	0.0007334699881308139	0.0007351958018666051	0.000765167367061222	0.0007665125751893512	0.0007837885534868361	0.0007848795201104688	0.0008040022407012678	0.0008047917888316731	0.0008476967567863241	0.0008477460369414184	0.049547640709067885	0.048770814706611494	-4.504723247434825e-06	-0.00011483811400453403	-4.509872786712457e-06	-0.00011496939034397191
11.138376999588447	0.000733212749215984	0.000734937714300544	0.0007648844572399813	0.0007662291029190187	0.0007834895679064996	0.0007845801927277504	0.0008036849770591763	0.0008044744701884432	0.0008473370895945442	0.0008473871136512003	0.049522701269489565	0.04874628192748128	-4.459003572696886e-06	-0.00011435751436963959	-4.464101424735828e-06	-0.00011448825611004576
11.205491324168262	0.0007329565924522824	0.0007346807123837021	0.0007646027358088175	0.0007659468213660571	0.0007831918381827051	0.0007842821225984583	0.0008033690468338469	0.0008041584851233245	0.0008469789390491272	0.0008470297036154591	0.0494978485922192	0.048721834472862546	-4.4136111389241756e-06	-0.00011387539685933645	-4.4186576751868364e-06	-0.00011400560237623258
11.273010046315514	0.0007327015210063789	0.0007344247992966807	0.0007643222064300828	0.0007656657342011824	0.0007828953682822379	0.000783985313693613	0.0008030544543319834	0.0008038438379420849	0.0008466223102185652	0.0008466738118883033	0.049473083468208	0.04869747312106256	-4.368543821075231e-06	-0.00011339175634619836	-4.373539410869494e-06	-0.00011352142401682697
11.340935602728974	0.0007324475380495653	0.0007341699782248048	0.0007640428727761213	0.0007653858451051456	0.000782600162185312	0.000783689769997661	0.000802741203877682	0.0008035305329678179	0.0008462672081981054	0.0008463194435503487	0.04944840669787311	0.04867319865970191	-4.3237995065335474e-06	-0.00011290658766233141	-4.328744517021442e-06	-0.00011303571586548933
11.409270444789758	0.0007321946467577482	0.0007339162523581156	0.0007637647385293309	0.0007651071577687951	0.0007823062238856786	0.0007833954955085806	0.0008024292998125909	0.0008032185745411011	0.0008459136381100316	0.0008459666037089976	0.049423819091218416	0.04864901188583428	-4.279376095039922e-06	-0.00011241988559909655	-4.284270891274922e-06	-0.00011254847271602308
11.478017038649782	0.0007319428503114382	0.000733663624891359	0.0007634878073822234	0.0007648296758931337	0.0007820135573907307	0.0007831024942379839	0.000802118746496068	0.0008029079670201491	0.000845561605103949	0.0008456152974987165	0.04939932146795595	0.04862491360606423	-4.235271498613524e-06	-0.0001119316449064156	-4.2401164435136585e-06	-0.00011205968931976562
11.547177865320764	0.0007316921518957429	0.0007334120990239862	0.0007632120830374892	0.0007645534031893912	0.000781722166721614	0.000782810770211237	0.000801809548305346	0.0008025987147809851	0.0008452111143570775	0.0008452655300813313	0.04937491465762938	0.0486009046366692	-4.19148364149205e-06	-0.0001114418602924383	-4.196279095858117e-06	-0.00011156936038647647
11.616755420763786	0.000731442554700354	0.0007331616779601353	0.0007629375692080562	0.0007642783433790771	0.0007814320559133343	0.0007825203274675562	0.0008015017096356928	0.0008022908222175941	0.0008448621710745389	0.0008449173066463073	0.04935059949973896	0.04857698580372414	-4.148010460067533e-06	-0.00011095052642348668	-4.152756782641216e-06	-0.00011107748058544753
11.686752215979308	0.0007311940619195386	0.0007329123649086249	0.0007626642696171557	0.0007640045001940471	0.0007811432290148686	0.0007822311700601231	0.0008011952349005792	0.0008019842937420892	0.0008445147804896583	0.0008445706324110453	0.04932637684386834	0.04855315794322405	-4.104849902827369e-06	-0.00011045763792355556	-4.109547450252202e-06	-0.00011058404454244997
11.75717077709787	0.0007309466767521244	0.0007326641630829453	0.0007623921879983812	0.0007637318773765686	0.000780855690089274	0.0007819433020561969	0.0008008901285318428	0.0008016791337848799	0.0008441689478642599	0.0008442255126211798	0.04930224754981323	0.048529421901211116	-4.061999930318749e-06	-0.00010996318937495086	-4.0666490571565975e-06	-0.00011008904684153831
11.82801364547121	0.0007307004024014854	0.0007324170757012408	0.0007621213280957505	0.0007634604786793763	0.0007805694432137974	0.000781656727537219	0.0008005863949798541	0.0008013753467948325	0.0008438246784889687	0.0008438819525508704	0.049278212487710804	0.04850577853390371	-4.0194585150281e-06	-0.00010946717531648553	-4.024059573790387e-06	-0.00010959248202410676
11.899283377763982	0.0007304552420755333	0.0007321711059863036	0.0007618516936637726	0.0007631903078657436	0.0007802844924799923	0.000781371450598932	0.0008002840387136921	0.0008010729372394457	0.0008434819776835217	0.0008435399575031145	0.049254272538173	0.04848222870782457	-3.977223641338581e-06	-0.00010896959024342401	-3.981776982507103e-06	-0.00010909434458813982
11.970982546046038	0.000730211198986698	0.0007319262571655545	0.0007615832884675072	0.0007629213687095389	0.0007800008419938291	0.0007810874753514863	0.0007999830642213112	0.0008007719096050146	0.0008431408507970751	0.0008431995328100451	0.04923042859241915	0.048458773299934345	-3.9352933055031986e-06	-0.00010847042860828715	-3.939799277513645e-06	-0.0001085946289883788
12.043113737885237	0.0007299682763519128	0.0007316825324710338	0.0007613161162826269	0.0007626536649952947	0.0007797184958758077	0.0007808048059195598	0.0007996834760097142	0.0008004722683968082	0.0008428013032085179	0.0008428606838332472	0.049206681552412965	0.04843541319776368	-3.893665515568474e-06	-0.00010796968482035263	-3.89812446481997e-06	-0.00010809332963621077
12.115679556440844	0.000729726477392596	0.0007314399351393792	0.00076105018089548	0.0007623872005182643	0.000779437458261071	0.0007805234464424641	0.0007993852786051255	0.0008001740181392353	0.0008424633403267876	0.0008425234159640637	0.04918303233099845	0.048412149299548825	-3.852338291278172e-06	-0.0001074673532440451	-3.85675056217491e-06	-0.00010759044089908576
12.188682620557461	0.000729485805334637	0.0007311984684118149	0.0007607854861031565	0.0007621219790844912	0.0007791577332995254	0.0007802434010742677	0.0007990884765531715	0.0007998771633760259	0.000842126967591196	0.0008421877346239207	0.04915948185204048	0.04838898251436923	-3.8113096640255903e-06	-0.0001069634281990195	-3.815675598971627e-06	-0.000107085957099462
12.26212556485955	0.0007292462634083751	0.0007309581355341329	0.0007605220357135493	0.0007618580045108705	0.0007788793251559534	0.0007799646739839075	0.000798793074419056	0.0007995817086704059	0.000841792190471752	0.0008418536452646433	0.049136031050565805	0.04836591376228628	-3.770577676845757e-06	-0.00010645790396165977	-3.77489761624588e-06	-0.0001065798725160827
12.336011039846525	0.0007290078548485761	0.0007307189397566712	0.0007602598335454137	0.000761595280625211	0.0007786022380101272	0.0007796872693553052	0.0007984990767877357	0.0007992876586052733	0.0008414590144694862	0.0008415211533687811	0.04911268087290633	0.04834294397448442	-3.7301403842844583e-06	-0.00010595077476246995	-3.734414666574544e-06	-0.00010607218138253272
12.41034171198835	0.0007287705828944187	0.000730480884334298	0.000759998883428438	0.0007613338112663009	0.0007783264760569343	0.0007794111913874868	0.0007982064882641101	0.0007989950177833797	0.0008411274451167913	0.0008411902644499371	0.049089432276844695	0.048320074093413254	-3.689995852358338e-06	-0.00010544203478643488	-3.694224814012291e-06	-0.00010556287788698882
12.485120263821853	0.0007285344507894665	0.0007302439725263895	0.0007597391892033011	0.0007610736002839711	0.0007780520435064902	0.0007791364442947005	0.0007979153134731968	0.0007987037908275133	0.0008407974879777536	0.0008408609840531011	0.04906628623176061	0.048297305072933984	-3.6501421585071955e-06	-0.00010493167817304805	-3.6543261340386823e-06	-0.00010505195617174778
12.560349394047481	0.000728299461781649	0.00073000820759681	0.0007594807547217393	0.0007608146515391607	0.0007777789445842615	0.0007788630323065371	0.0007976255570603223	0.0007984139823806822	0.0008404691486484975	0.0008405333177549871	0.04904324371878201	0.04827463787846534	-3.6105773915324005e-06	-0.00010441969901597847	-3.6147167135147998e-06	-0.00010453941033364278
12.63603181762671	0.0007280656191232333	0.0007297735928138861	0.000759223583846607	0.0007605569689039778	0.0007775071835311835	0.0007785909596680474	0.0007973372236913032	0.0007981255971062979	0.0008401424327575265	0.0008402072711643708	0.04902030573093423	0.048252073487133104	-3.5712996515301076e-06	-0.00010390609136232132	-3.5753946506060508e-06	-0.00010402523442307188
12.712170265880024	0.0007278329260708031	0.0007295401314503859	0.0007589676804519433	0.0007603005562617675	0.0007772367646037846	0.0007783202306398672	0.0007970503180526398	0.0007978386396883646	0.0008398173459660765	0.0008398828499224378	0.04899747327329532	0.04822961288791955	-3.532307049838347e-06	-0.00010339084921284769	-3.536358054726657e-06	-0.0001035094224441091
12.78876748658549	0.0007276013858852273	0.0007293078267834907	0.000758713048423032	0.0007600454175071716	0.000776967692074304	0.0007780508494983343	0.0007967648448517016	0.0007975531148316656	0.000839493893968465	0.000839560059703128	0.048974747363150994	0.04820725708181908	-3.493597708965901e-06	-0.00010287396652086667	-3.4976050464815417e-06	-0.00010299196835364399
12.865826244077915	0.0007273710018316382	0.0007290766820947732	0.0007584596916564702	0.0007597915565461981	0.0007766999702308217	0.0007777828205356171	0.0007964808088169252	0.0007972690272619585	0.0008391720824924545	0.0008392389062134956	0.04895212903015278	0.04818500708199194	-3.455169762521179e-06	-0.00010235543719194773	-3.4591337575821945e-06	-0.00010247286606074324
12.943349319348618	0.0007271417771793986	0.0007288467006701672	0.0007582076140602294	0.0007595389772962828	0.0007764336033773775	0.0007775161480598353	0.0007961982146980055	0.0007969863817261658	0.0008388519172996111	0.0008389193951940619	0.04892961931647764	0.04816286391392248	-3.4170213551948728e-06	-0.0001018352550845314	-3.42094233083106e-06	-0.00010195210942753885
13.0213395101458	0.000726913715202073	0.0007286178857999396	0.0007579568195537192	0.0007592876836863538	0.0007761685958340978	0.0007772508363951854	0.0007959170672660918	0.0007967051829925691	0.000838533404185672	0.0008386015324191783	0.04890721927699124	0.04814082861557801	-3.379150642678422e-06	-0.00010131341400890226	-3.38302892004521e-06	-0.00010142969226809018
13.099799631075467	0.0007266868191773946	0.0007283902407786602	0.000757707312067851	0.0007590376796568963	0.0007759049519373201	0.0007769868898820646	0.0007956373713139856	0.0007964254358510061	0.0008382165489809161	0.0008382853236973923	0.04888492997941161	0.0481189022375716	-3.3415557915902894e-06	-0.00010078990772655061	-3.345391689980881e-06	-0.00010090560834771778
13.178732513703073	0.000726461092387237	0.0007281637689051731	0.0007574590955451055	0.0007587889691600183	0.000775642676039724	0.0007767243128772021	0.0007953591316563443	0.0007961471451130715	0.0008379013575505426	0.0008379707748718212	0.04886275250447638	0.048097085843325955	-3.3042349794343284e-06	-0.00010026472995011693	-3.3080288162857727e-06	-0.00010037985138303118
13.258141006655675	0.0007262365381175751	0.0007279384734825608	0.0007572121739395918	0.0007585415561595139	0.0007753817725104536	0.0007764631097537818	0.000795082353129879	0.000795870315612315	0.000837587835795048	0.0008376578918205237	0.04884068794611312	0.048075380509240324	-3.267186394540801e-06	-9.973787434308656e-05	-3.27093848545134e-06	-9.985241504176234e-05
13.338027975724735	0.0007260131596584543	0.0007277143578181143	0.0007569665512171168	0.0007582954446309297	0.0007751222457352524	0.0007762032849015743	0.0007948070405935629	0.0007955949522044465	0.0008372759896506159	0.0008373466804568848	0.04881873741160917	0.04805378732485853	-3.2304082360056635e-06	-9.920933451934566e-05	-3.2341188947460076e-06	-9.932329294207176e-05
13.418396303969553	0.00072579096030395	0.0007274914252232944	0.0007567222313552447	0.0007580506385616272	0.0007748641001165872	0.0007759448427270639	0.0007945331989288345	0.000795321059767539	0.000836965825089502	0.0008370371467299962	0.04879690202178772	0.04803230739304177	-3.193898713636789e-06	-9.867910404293134e-05	-3.1975682521613938e-06	-9.879247865243745e-05
13.49924889182131	0.0007255699433521329	0.0007272696790136982	0.0007564792183433646	0.0007578071419508496	0.0007746073400737843	0.0007756877876535808	0.0007942608330398083	0.000795048643202237	0.0008366573481204344	0.0008367292966250493	0.048775182911183025	0.048010941830141776	-3.15765604788458e-06	-9.81471764271713e-05	-3.1612847763273083e-06	-9.825996569021167e-05
13.580588657187745	0.000725350112105028	0.000727049122509023	0.0007562375161827536	0.0007575649588097891	0.0007743519700431578	0.0007754321241214355	0.0007939899478534854	0.0007947777074319678	0.000836350564789011	0.0008364231361637323	0.048753581228220634	0.04798969176617583	-3.121678469789925e-06	-9.761354513460052e-05	-3.1252666964874665e-06	-9.772574752270335e-05
13.662418535558457	0.0007251314698685754	0.0007268297590330224	0.000755997128886643	0.0007573240931616467	0.0007740979944781464	0.0007751778565880459	0.0007937205483199673	0.0007945082574031488	0.0008360454811781071	0.0008361186714046251	0.04873209813539858	0.047968558345008266	-3.0859642209330254e-06	-9.707820357654495e-05	-3.08951225246306e-06	-9.718981756681733e-05
13.744741480110864	0.0007249140199525862	0.0007266115919134682	0.0007557580604802797	0.0007570845490416992	0.0007738454178494434	0.0007749249895280728	0.0007934526394126691	0.0007942402980854015	0.0008357421034082831	0.0008358159084436057	0.04871073480947221	0.04794754272452874	-3.050511553390027e-06	-9.654114511359335e-05	-3.0540196945321937e-06	-9.66521691871669e-05
13.827560461816718	0.0007246977656706978	0.0007263946244821095	0.000755520315000991	0.0007568463304973668	0.0007735942446451323	0.0007746735274335576	0.0007931862261285366	0.0007939738344717716	0.000835440437638201	0.0008355148534142634	0.04868949244164026	0.047926646076839365	-3.015318729641947e-06	-9.600236305351562e-05	-3.0187872834055995e-06	-9.611279569640696e-05
13.910878469549415	0.0007244827103403326	0.0007261788600746283	0.0007552838964982528	0.0007566094415882757	0.0007733444793708263	0.0007744234748140553	0.0007929213134882703	0.0007937088715789431	0.0008351404900650475	0.0008352155124883119	0.048668372237735937	0.04790586958843833	-2.9803840225287037e-06	-9.546185065156809e-05	-2.9838132901858702e-06	-9.557169035548374e-05
13.9946985101918	0.0007242688572826476	0.0007259643020305942	0.0007550488090337501	0.0007563738863863236	0.0007730961265498026	0.0007741748361967715	0.0007926579065365431	0.0007934454144474599	0.0008348422669249595	0.0008349178918760105	0.04864737541841799	0.04788521446041148	-2.9457057152248306e-06	-9.491960111102093e-05	-2.9490959962998053e-06	-9.502884637274667e-05
14.079023608744702	0.0007240562098224865	0.000725750953693417	0.0007548150566814419	0.0007561396689757441	0.0007728491907231396	0.0007739276161267001	0.0007923960103422263	0.0007931834681419477	0.0008345457744934541	0.0008346219978265885	0.048626503219367616	0.0478646819086232	-2.911282101125852e-06	-9.437560758099317e-05	-2.9146336934125425e-06	-9.448425690278262e-05
14.163856808436103	0.0007238447712883334	0.0007255388184103026	0.0007545826435276307	0.0007559067934531763	0.0007726036764498624	0.000773681819166766	0.0007921356299986194	0.0007929230377513431	0.0008342510190858728	0.0008343278366286838	0.048605756891483914	0.04784427316391163	-2.8771114838500172e-06	-9.382986315742414e-05	-2.8804246834240876e-06	-9.393791504724858e-05
14.24920117083096	0.0007236345450122545	0.0007253278995321963	0.0007543515736710185	0.000755675263927722	0.0007723595883070746	0.0007734374498979584	0.000791876770623673	0.0007926641283891141	0.0008339580070578156	0.0008340354146107697	0.0485851377010876	0.047823989472286485	-2.8431921771654434e-06	-9.328236088285147e-05	-2.846467278386916e-06	-9.338981385423328e-05
14.335059775941703	0.0007234255343298498	0.0007251182004137365	0.0007541218512227777	0.0007554450845210176	0.0007721169308901054	0.0007731945129194771	0.0007916194373602263	0.0007924067451934953	0.0008336667448055976	0.0008337447381416065	0.04856464693012362	0.047803832095129	-2.809522504901643e-06	-9.273309374430161e-05	-2.8127598004305115e-06	-9.28399463165086e-05
14.421435722339384	0.0007232177425801961	0.0007249097244132017	0.0007538934803066139	0.0007552162593672979	0.0007718757088126519	0.0007729530128488749	0.0007913636353762391	0.000792150893327721	0.0008333772387667017	0.0008334558136306894	0.04854428587636764	0.047783802309396536	-2.7761008009252394e-06	-9.21820546739005e-05	-2.7793005817414174e-06	-9.228830537266752e-05
14.50833212726552	0.0007230111731057919	0.0007247024748924522	0.0007536664650588309	0.0007549887926134588	0.000771635926706923	0.000772712954322198	0.0007911093698650303	0.0007918965779802554	0.0008330894954202409	0.0008331686475286989	0.048524055853636665	0.047763901407827575	-2.742925409088791e-06	-9.162923654890132e-05	-2.7460879644947145e-06	-9.173488390606943e-05
14.595752126744532	0.0007228058292524959	0.0007244964552168757	0.0007534408096283934	0.0007547626884191244	0.0007713975892237822	0.0007724743419941333	0.0007908566460455149	0.0007916438043650341	0.0008328035212874239	0.0008328832463279658	0.04850395819200204	0.04774413069915242	-2.709994683171811e-06	-9.107463219082401e-05	-2.713120300796776e-06	-9.117967474445154e-05
14.683698875697011	0.000722601714369468	0.0007242916687553288	0.0007532165181769925	0.0007545379509567119	0.000771160701032896	0.0007722371805381525	0.0007906054691624467	0.0007913925777217026	0.000832519322932029	0.0008325996165629369	0.048483994238004174	0.04772449150830534	-2.677306986808778e-06	-9.051823436448392e-05	-2.6803959526314897e-06	-9.062267065929053e-05
14.772175548053516	0.0007223988318091075	0.0007240881188800756	0.0007529935948791105	0.0007543145844114964	0.0007709252668228808	0.0007720014746466599	0.0007903558444866649	0.0007911429033158596	0.0008322369069608857	0.0008323177648106479	0.04846416535487399	0.04770498517664014	-2.6448606934466323e-06	-8.996003577793621e-05	-2.6479132917986772e-06	-9.006386436538616e-05
14.861185336869132	0.0007221971849269885	0.0007238858089667274	0.0007527720439220848	0.0007540925929816763	0.000770691291301452	0.0007717672290311418	0.0007901077773153402	0.0007908947864393023	0.0008319562800243599	0.0008320376976912046	0.04844447292275387	0.047685613062149135	-2.6126541862979413e-06	-8.940002908222611e-05	-2.6156706998785306e-06	-8.950324852066704e-05
14.95073145443871	0.0007219967770817936	0.0007236847423941766	0.0007525518695061722	0.0007538719808784376	0.000770458779195573	0.0007715344484223133	0.0007898612729722242	0.0007906482324102741	0.000831677448816847	0.000831759421868266	0.04842491833892314	0.04766637653968538	-2.5806858582905906e-06	-8.883820687097255e-05	-2.583666568169163e-06	-8.894081572571877e-05
15.040817132412794	0.0007217976116352443	0.0007234849225445315	0.0007523330758446122	0.0007536527523260196	0.0007702277352516055	0.0007713031375702705	0.0007896163368079033	0.0007904032465737156	0.0008314004200772698	0.0008314829440495397	0.048405503018028914	0.04764727700118794	-2.548954111994059e-06	-8.827456167950776e-05	-2.5518992976380356e-06	-8.837655852350634e-05
15.131445621914246	0.0007215996919520327	0.000723286352803045	0.0007521156671636914	0.0007534349115617757	0.0007699981642354633	0.0007710733012446391	0.0007893729742000536	0.0007901598343015152	0.0008311252005895868	0.0008312082709872755	0.04838622839231736	0.04762831585591071	-2.5174573595630398e-06	-8.770908598390581e-05	-2.520367298830886e-06	-8.781046939732029e-05
15.222620193655578	0.0007214030213997512	0.0007230890365580555	0.0007518996477028115	0.0007532184628362493	0.0007697700709327679	0.0007708449442347374	0.0007891311905537038	0.0007899180009927759	0.0008308517971833075	0.0008309354094787844	0.04836709591187013	0.04760949453065471	-2.4861940227200938e-06	-8.714177220217612e-05	-2.489068991869993e-06	-8.724254077238647e-05
15.31434413805701	0.0007212076033488108	0.0007228929772008988	0.0007516850217145443	0.0007530034104132234	0.000769543460148996	0.0007706180713497161	0.0007888909913014872	0.0007896777520740597	0.0008305802167340051	0.0008306643663669334	0.04834810704484343	0.0475908144700036	-2.4551625326758517e-06	-8.657261269204297e-05	-2.4580028063995313e-06	-8.667276501500565e-05
15.406620765365147	0.0007210134411723743	0.0007226981781258458	0.0007514717934647065	0.0007527897585697967	0.0007693183367096458	0.0007703926874187258	0.0007886523819039187	0.0007894390929996614	0.000830310466163854	0.0008303951485406795	0.048329263277712343	0.047572277136562376	-2.4243613300570233e-06	-8.600159975075128e-05	-2.427167181472817e-06	-8.61011344302498e-05
15.499453405772549	0.0007208205382462706	0.0007225046427300234	0.0007512599672324153	0.0007525775115964448	0.0007690947054603872	0.0007701687972910696	0.0007884153678496525	0.000789202029251871	0.0008300425524421567	0.0008301277629355925	0.04831056611551592	0.04755388401120164	-2.39378886492201e-06	-8.542872561648207e-05	-2.396560565578326e-06	-8.552764126418255e-05
15.592845409537835	0.0007206288979489139	0.0007223123744133299	0.0007510495473101528	0.0007523666737970797	0.0007688725712672195	0.0007699464058363578	0.0007881799546557543	0.0007889665663412357	0.0008297764825858862	0.0008298622165343834	0.04829201708210882	0.04753563659330184	-2.363443596628198e-06	-8.485398246485532e-05	-2.366181416532144e-06	-8.495227770122238e-05
15.686800147106629	0.0007204385236612264	0.0007221213765783639	0.0007508405380038353	0.0007521572494891232	0.0007686519390166398	0.000769725517944675	0.0007879461478679813	0.000788732709806842	0.0008295122636602416	0.0008295985163674568	0.04827361772041629	0.04751753640100535	-2.333323993818949e-06	-8.427736241001238e-05	-2.33602820143633e-06	-8.437503586414263e-05
15.781321009233178	0.0007202494187665462	0.0007219316526303327	0.0007506329436328703	0.0007519492430035627	0.0007684328136157958	0.0007695061385267345	0.0007877139530610512	0.0007885004652165807	0.000829249902779199	0.0008293366695134504	0.04825536959269	0.047499584971469444	-2.303428534385435e-06	-8.369885750467154e-05	-2.306099396655499e-06	-8.379590781451562e-05
15.87641140710273	0.000720061586650543	0.0007217432059769714	0.0007504267685302224	0.0007517426586850205	0.0007682151999926534	0.0007692882725140438	0.0007874833758389266	0.0007882698381674299	0.0008289894071060786	0.0008290766830997972	0.048237274280772506	0.047481783861124095	-2.273755705383372e-06	-8.311845973815735e-05	-2.2763934877222808e-06	-8.321488555076972e-05
15.972074772454643	0.0007198750307011267	0.0007215560400284537	0.0007502220170424772	0.0007515375008918155	0.0007679991030961598	0.0007690719248590681	0.0007872544218350976	0.0007880408342857332	0.0008287307838541192	0.0008288185643032887	0.048219333386361606	0.04746413464593308	-2.2443040029983263e-06	-8.25361610369002e-05	-2.2469089693225724e-06	-8.263196100871673e-05
16.06831455770623	0.0007196897543083548	0.000721370158197301	0.0007500186935299021	0.0007513337739960266	0.0007677845278964085	0.0007688571005353938	0.0007870270967128674	0.0007878134592274853	0.0008284740402870563	0.0008285623203506463	0.0482015485312808	0.047446638921661816	-2.2150719324910695e-06	-8.195195326332616e-05	-2.2176443452157427e-06	-8.204712606041387e-05
16.165134236077357	0.000719505760864338	0.0007211855638982915	0.0007498168023665114	0.000751131482383559	0.0007675714793848084	0.0007686438045378975	0.0007868014061656444	0.0007875877186786191	0.0008282191837197143	0.0008283079585191045	0.048183921357754615	0.04742929830414394	-2.1860580081654868e-06	-8.1365828216301e-05	-2.1885981282120798e-06	-8.146037251410831e-05
16.262537301715792	0.0007193230537631378	0.0007210022605483605	0.0007496163479401241	0.0007509306304542019	0.000767359962574247	0.0007684320418829097	0.0007865773559172302	0.0007873636183552932	0.0008279662215185985	0.0008280554861369943	0.04816645352868512	0.04741211442955787	-2.1572607532723e-06	-8.077777762866001e-05	-2.159768840103403e-06	-8.087169211354328e-05
16.36052726982327	0.000719141636400675	0.0007208202515665076	0.000749417334652435	0.000750731222621698	0.00076714998249927	0.0007682218176083886	0.0007863549517221261	0.0007871411640041913	0.0008277151611025108	0.0008278049105843472	0.0481491467279362	0.047395088954703096	-2.1286786999964898e-06	-8.018779316842917e-05	-2.1311550115975762e-06	-8.028107653648697e-05
16.459107676782416	0.0007189615121746158	0.0007206395403736934	0.0007492197669190665	0.0007505332633138035	0.0007669415442162419	0.0007680131367740895	0.0007861341993658222	0.0007869203614028168	0.0008274660099431531	0.0008275562392934966	0.04813200266061937	0.047378223557283404	-2.1003103894108935e-06	-7.95958664380203e-05	-2.102755182304631e-06	-7.968851739562077e-05
16.55828208028434	0.0007187826844842741	0.000720460130392736	0.0007490236491696382	0.0007503367569723507	0.0007667346528035265	0.0007678060044617356	0.0007859151046651098	0.0007867012163597941	0.0008272187755657592	0.0008273094797496926	0.04811502305338598	0.04736151993619334	-2.0721543713886e-06	-7.90019889724547e-05	-2.074567900664341e-06	-7.909400623723473e-05
16.658054059457015	0.0007186051567304986	0.000720282025048206	0.0007488289858478248	0.0007501417080533108	0.0007665293133616583	0.0007676004257751932	0.0007856976734683845	0.0007864837347151732	0.0008269734655497234	0.0008270646394917252	0.04809820965472271	0.047344979811808796	-2.0442092045873383e-06	-7.840615223997371e-05	-2.0465917239015537e-06	-7.84975345407557e-05
16.758427214994473	0.0007184289323155632	0.0007201052277663152	0.0007486357814114196	0.0007499481210268557	0.0007663255310135199	0.0007673964058406461	0.0007854819116559604	0.0007862679223407373	0.0008267300875292437	0.0008268217261125559	0.04808156423525289	0.047328604926283185	-2.01647345638269e-06	-7.780834764095634e-05	-2.018825217963739e-06	-7.789909371774817e-05
16.859405169286727	0.0007182540146430512	0.0007199297419748103	0.0007484440403323939	0.0007497560003774234	0.0007661233109045183	0.0007671939498067749	0.0007852678251403821	0.0007860537851403196	0.000826488649193972	0.0008265807472599623	0.04806508858804001	0.04731239704384807	-1.9889457028364303e-06	-7.720856650775265e-05	-1.9912669574910676e-06	-7.729867511196975e-05
16.960991566550526	0.0007180804071177373	0.0007197555711028505	0.000748253767096958	0.0007495653506037739	0.0007659226582027637	0.0007669930628449313	0.000785055419866745	0.0007858413290501105	0.000826249158289673	0.0008263417106371825	0.04804878452890004	0.04729635795111596	-1.9616245286175997e-06	-7.660680010343479e-05	-1.9639155257613304e-06	-7.669626999870505e-05
17.063190072960847	0.0007179081131454696	0.0007195827185808964	0.0007480649662056234	0.0007493761762190554	0.0007657235780992524	0.0007667937501493213	0.000784844701813018	0.0007856305600389856	0.0008260116226188975	0.0008261046240035802	0.04803265389671364	0.04728048945739356	-1.9345085269708434e-06	-7.60030396210476e-05	-1.9367695146218535e-06	-7.609186958318359e-05
17.166004376783235	0.0007177371361330454	0.000719411187840587	0.0007478776421732633	0.0007491884817508657	0.0007655260758080488	0.0007665960169371876	0.0007846356769903721	0.0007854214841088257	0.0008257760500416615	0.0008258694951753136	0.04801669855374802	0.047264793394992136	-1.9075962996864884e-06	-7.539727618449676e-05	-1.9098275244743175e-06	-7.548546500146802e-05
17.26943818850684	0.0007175674794880801	0.0007192409823146131	0.000747691799529168	0.0007490022717413083	0.0007653301565664648	0.0007663998684489878	0.0007844283514435049	0.000785214107294842	0.0008255424484761317	0.0008256363320260111	0.048000920385980576	0.047249271619550066	-1.8808864570038324e-06	-7.47895008458288e-05	-1.8830881641997317e-06	-7.48770473190663e-05
17.37349524097843	0.0007173991466188865	0.0007190721054365953	0.000747507442817113	0.0007488175507470587	0.0007651358256352551	0.0007662053099485852	0.000784222731250985	0.0007850084356659116	0.0008253108258993352	0.0008254051424874657	0.04798532130342888	0.04723392601035539	-1.854377617605072e-06	-7.41797045860082e-05	-1.856550051108994e-06	-7.426660752962722e-05
17.478179289537028	0.00071723214093433	0.0007189045606409501	0.0007473245765954082	0.0007486343233394213	0.0007649430882987925	0.0007660123467234319	0.0007840188225255797	0.0007848044753249114	0.0008250811903478576	0.0008251759345503321	0.047969903240485855	0.0472187584706769	-1.8280684085610933e-06	-7.3567878314168e-05	-1.8302118109160027e-06	-7.365413655552322e-05
17.583494112149474	0.0007170664658437024	0.0007187383513627576	0.000747143205436966	0.0007484525941043908	0.0007647519498652675	0.0007658209840847581	0.0007838166314146079	0.0007846022324090577	0.0008248535499185747	0.000824948716264837	0.0479546681562603	0.047203770928097216	-1.801957465243434e-06	-7.295401286566694e-05	-1.8040720776652322e-06	-7.303962524637941e-05
17.689443509546752	0.0007169021247565762	0.0007185734810376254	0.000746963333929355	0.0007482723676427118	0.0007645624156668743	0.0007656312273677627	0.0007836161641002822	0.0007844017130902509	0.0008246279127693803	0.0008247234957415013	0.04793961803492198	0.0471889653348541	-1.77604343133686e-06	-7.233809900336619e-05	-1.7781294937018084e-06	-7.242306437885149e-05
17.79603130536116	0.0007167391210826628	0.0007184099531015459	0.0007467849666748588	0.0007480936485699361	0.0007643744910600024	0.0007654430819318027	0.0007834174268000613	0.0007842029235754224	0.0008244042871199281	0.0008245002811518686	0.047924754886053585	0.04717434366818606	-1.7503249587565335e-06	-7.172012741596401e-05	-1.7523827096155645e-06	-7.18044446557653e-05
17.90326134626431	0.0007165774582316633	0.0007182477709907544	0.0007466081082905331	0.0007479164415164843	0.0007641881814254321	0.0007652565531605897	0.0007832204257670061	0.0007840058701068889	0.0008241826812523853	0.0008242790807292511	0.04791008074500771	0.04715990793068217	-1.7248007075894647e-06	-7.110008871652473e-05	-1.7268303841937692e-06	-7.118375670545074e-05
18.011137502105942	0.0007164171396131227	0.0007180869381415803	0.0007464327634082669	0.0007477407511277015	0.0007640034921685341	0.000765071646462382	0.000783025167290143	0.000783810558962707	0.0008239631035122033	0.0008240599027694799	0.04789559767326828	0.04714566015063927	-1.6994693460676245e-06	-7.047797344295059e-05	-1.7014711843647487e-06	-7.056099108079805e-05
18.119663666053608	0.0007162581686362713	0.0007179274579902983	0.0007462589366748354	0.0007475665820639186	0.0007638204287194613	0.000764888367270186	0.0007828316576948259	0.0007836169964570394	0.0008237455623088889	0.0008238427556316741	0.047881307758820144	0.04713160238242513	-1.6743295505284791e-06	-6.985377205720456e-05	-1.6763037851783708e-06	-6.993613825925782e-05
18.228843754733095	0.000716100548709868	0.0007177693339729686	0.0007460866327519582	0.0007473939390005049	0.0007636389965333536	0.000764706721041948	0.0007826399033431076	0.000783425188940514	0.0008235300661167964	0.0008236276477390119	0.04786721311652241	0.047117736706844736	-1.6493800053343256e-06	-6.922747494370052e-05	-1.6513268697193086e-06	-6.930918864114788e-05
18.338681708369887	0.0007159442832420396	0.0007176125695252867	0.0007459158563163562	0.0007472228266279333	0.0007634592010905385	0.0007645267132607661	0.0007824499106341162	0.0007832351428006052	0.0008233166234759302	0.0008234145875795285	0.04785331588849032	0.04710406523151632	-1.624619402865353e-06	-6.859907240994167e-05	-1.6265391290862241e-06	-6.868013254968108e-05
18.44918149093129	0.0007157893756401103	0.0007174571680824103	0.0007457466120598034	0.0007470532496518261	0.0007632810478967307	0.0007643483494350795	0.0007822616860044292	0.0007830468644619975	0.0008231052429927517	0.0008232035837069046	0.0478396182444794	0.047090590091250606	-1.6000464434480846e-06	-6.796855468457763e-05	-1.6019392623627116e-06	-6.8048960230771e-05
18.56034709026951	0.0007156358293104375	0.0007173031330787999	0.0007455789046891866	0.0007468852127930199	0.0007631045424832444	0.000764171635098883	0.000782075235928464	0.0007828603603869742	0.0008228959333410128	0.0008229946447412886	0.04782612238227987	0.04707731344843637	-1.5756598353016023e-06	-6.733591191679378e-05	-1.5775259765145148e-06	-6.741566185033965e-05
18.672182518265565	0.0007154836476582348	0.0007171504679480465	0.0007454127389265575	0.0007467187207876176	0.0007629296904071959	0.0007639965758119297	0.0007818905669188644	0.0007826756370758007	0.0008226887032625908	0.0008227877793701192	0.047812830528115545	0.047064237493434115	-1.5514582945210659e-06	-6.670113417650558e-05	-1.5532979863942982e-06	-6.678022749553869e-05
18.784691810974078	0.0007153328340873926	0.000716999176122696	0.0007452481195091864	0.0007465537783870437	0.0007627564972517142	0.0007638231771599396	0.0007817076855268954	0.0007824927010671142	0.0008224835615683402	0.0008225829963489635	0.047799744937049214	0.0470513644449743	-1.5274405449966152e-06	-6.606421145222141e-05	-1.5292540146748593e-06	-6.614264717311191e-05
18.897879028768923	0.0007151833920002998	0.0007168492610340709	0.000745085051189618	0.000746390390358099	0.0007625849686261553	0.0007636514447548105	0.0007815265983428445	0.0007823115589383199	0.0008222805171389611	0.0008223803045023686	0.04778686789339453	0.047038696550563475	-1.5036053183925535e-06	-6.542513365132008e-05	-1.5053927918040264e-06	-6.550291080864579e-05
19.01174825648978	0.0007150353247976525	0.0007167007261120852	0.0007449235387357213	0.0007462285614830138	0.0007624151101663115	0.0007634813842348301	0.0007813473119964245	0.0007821322173059911	0.0008220795789258734	0.0008221797127247253	0.047774201711135875	0.04702623608689603	-1.4799513541009432e-06	-6.47838905992737e-05	-1.4817130559526166e-06	-6.48610082456258e-05
19.126303603589555	0.000714888635878263	0.0007165535747850624	0.0007447635869307417	0.0007460682965595052	0.0007622469275346291	0.0007633130012648932	0.0007811698331571831	0.0007819546828262784	0.0008218807559521108	0.0008219812299811517	0.04776174873435278	0.04701398536027242	-1.4564773991791562e-06	-6.41404720380101e-05	-1.4582135529892827e-06	-6.421692924543643e-05
19.241549204282624	0.0007147433286388679	0.0007164078104795342	0.0007446052005733562	0.0007459096004008223	0.0007620804264204271	0.0007631463015367121	0.0007809941685349236	0.0007817789621953146	0.00082168405731323	0.0008217848653083759	0.04774951133765533	0.04700194670702579	-1.433182208307373e-06	-6.349486762532996e-05	-1.43489303641893e-06	-6.357066348586238e-05
19.357489217694134	0.000714599406473924	0.0007162634366200521	0.0007444483844777216	0.0007457524778358061	0.000761915612540117	0.0007629812907690428	0.0007808203248801224	0.0007816050621496391	0.0008214894921782303	0.0008215906278156517	0.04773749192662162	0.04699012249395465	-1.4100645437638629e-06	-6.28470669350456e-05	-1.4117502673350116e-06	-6.292220056031139e-05
19.474127828010037	0.0007144568727754022	0.0007161204566289793	0.0007442931434735228	0.0007455969337089345	0.0007617524916374215	0.000762817974707899	0.0007806483089843543	0.000781432989466613	0.0008212970697904852	0.0008213985266856712	0.04772569293824609	0.04697851511876215	-1.3871231753647024e-06	-6.219705945534337e-05	-1.3887840143909057e-06	-6.227152997753671e-05
19.59146924462811	0.0007143157309325802	0.0007159788739262885	0.0007441394824060258	0.0007454429728803763	0.0007615910694836024	0.0007626563591267798	0.0007804781276807297	0.0007812627509648531	0.0008211067994686989	0.0008212085711755056	0.04771411684139543	0.04696712701050505	-1.3643568804082642e-06	-6.154483458750692e-05	-1.365993053732261e-06	-6.16186411598052e-05
19.709517702309874	0.0007141759843318255	0.0007158386919293495	0.0007439874061361254	0.0007452906002260418	0.0007614313518776864	0.0007624964498268932	0.0007803097878443307	0.0007810943535046631	0.000820918690607869	0.0008210207706175536	0.047702766137268246	0.046955960630045784	-1.3417644436322824e-06	-6.089038164525107e-05	-1.3433761689501597e-06	-6.096352344225897e-05
19.828277461333414	0.0007140376363563792	0.0007156999140527162	0.0007438369195403955	0.000745139820637633	0.0007612733446466962	0.0007623382526373876	0.0007801432963926598	0.0007809278039884772	0.0008207327526802729	0.00082083513442051	0.04769164335986824	0.046945018470517554	-1.3193446572064803e-06	-6.023368985536015e-05	-1.3209321510837188e-06	-6.0306166073637035e-05
19.94775280764713	0.0007139006903861219	0.0007155625437078954	0.0007436880275111287	0.000744990639022684	0.0007611170536458729	0.0007621817734155707	0.0007799786602860815	0.0007807631093612958	0.0008205489952364542	0.0008206516720703371	0.047680751076480066	0.046934303057792066	-1.2970963206432318e-06	-5.957474835482923e-05	-1.2986597985242473e-06	-5.9646558213499734e-05
20.067948053024427	0.0007137651497973541	0.000715426584303134	0.0007435407349563934	0.0007448430603046215	0.000760962484758922	0.0007620270180471561	0.0007798158865282909	0.0007806002766111516	0.0008203674279062497	0.0008204703931312757	0.04767009188815624	0.04692381695095938	-1.2750182407693725e-06	-5.891354619072531e-05	-1.27655791698272e-06	-5.89846889317569e-05
20.188867535219305	0.0007136310179625502	0.000715292039243175	0.0007433950468000692	0.0007446970894227994	0.000760809643898237	0.0007618739924464845	0.0007796549821667658	0.0007804393127695546	0.0008201880603998071	0.0008202913072468446	0.04765966843021064	0.04691356274281251	-1.253109231687602e-06	-5.8250072319632196e-05	-1.254625319462889e-06	-5.832054720861235e-05
20.31051561812294	0.0007134982982501254	0.0007151589119290287	0.0007432509679819005	0.0007445527313325543	0.0007606585370051478	0.0007617227025567706	0.0007794959542932462	0.0007802802249119662	0.0008200109025086428	0.000820114424140881	0.04764948337272182	0.0469035430603424	-1.2313681147149008e-06	-5.758431560562438e-05	-1.2328608261914613e-06	-5.7654121932287916e-05
20.432896691921076	0.0007133669940241834	0.0007150272057577258	0.0007431085034575345	0.000744409991005245	0.0007605091700501544	0.000761573154350336	0.0007793388100442038	0.0007801230201582647	0.0008198359641066985	0.0008199397536185814	0.047639539421043355	0.04689376056524058	-1.2097937183699545e-06	-5.691626482107193e-05	-1.2112632646059558e-06	-5.698540189968959e-05
20.55601517325261	0.0007132371086442654	0.0007148969241220689	0.000742967658198566	0.0007442688734282983	0.0007603615490331732	0.0007614253538288533	0.0007791835566013277	0.0007799677056732235	0.0008196632551514256	0.0008197673055675658	0.047629839316324474	0.04688421795440937	-1.1883848782968248e-06	-5.624590864397594e-05	-1.1898314692814112e-06	-5.631437581418708e-05
20.679875505368887	0.0007131086454650914	0.0007147680704103803	0.00074282843719258	0.0007441293836052531	0.0007602156799837814	0.0007612793070235893	0.0007790302011920134	0.0007798142886669969	0.0008194927856848846	0.0008195970899589606	0.04762038583603767	0.04687491796048258	-1.167140437228955e-06	-5.557323565744121e-05	-1.1685642818926555e-06	-5.564103228458683e-05
20.804482158294064	0.000712981607836298	0.0007146406480062425	0.000742690845443194	0.0007439915265558039	0.0007600715689614685	0.000761135019995656	0.000778878751089862	0.0007796627763956123	0.0008193245658348657	0.0008194291168484997	0.04761118179451659	0.046865863352354965	-1.1460592449661841e-06	-5.489823434964847e-05	-1.1474605511900202e-06	-5.4965359825437377e-05
20.92983962898646	0.0007128559991021625	0.0007145146602882275	0.0007425548879700936	0.0007438553073158377	0.0007599292220558806	0.0007609924988362507	0.0007787292136151782	0.0007795131761614623	0.0008191586058160192	0.0008192633963776362	0.047602230043503405	0.046857056935718115	-1.125140158317068e-06	-5.422089311205025e-05	-1.1265191329442627e-06	-5.428734685525294e-05
21.055952441500814	0.0007127318226013307	0.0007143901106296296	0.0007424205698090755	0.0007437207309374795	0.0007597886453870803	0.0007608517496669175	0.0007785815961354865	0.000779365495313816	0.0008189949159310163	0.0008190999387746843	0.0475935334727048	0.046848501553608674	-1.1043820410403318e-06	-5.35412002377611e-05	-1.105738889894091e-06	-5.3606981695070166e-05
21.18282514715158	0.000712609081666533	0.000714267002398183	0.0007422878960120855	0.0007435878024891276	0.0007596498451057998	0.0007607127786397945	0.0007784359060660483	0.0007792197412493266	0.0008188335065717245	0.0008189387543559715	0.04758509501035747	0.04684020008696484	-1.0837837638275234e-06	-5.285914392180735e-05	-1.0851186917097341e-06	-5.292425256797628e-05
21.31046232467717	0.0007124877796242921	0.0007141453389557809	0.0007421568716472521	0.0007434565270554959	0.0007595128273936999	0.0007605755919378774	0.000778292150870385	0.0007790759214125554	0.0008186743882203975	0.0008187798535270158	0.04757691762380444	0.04683215545519214	-1.063344204250971e-06	-5.217471225923975e-05	-1.0646574149552127e-06	-5.22391475977213e-05
21.438868580405217	0.0007123679197946309	0.0007140251236581806	0.0007420275017989266	0.0007433269097376476	0.0007593775984636328	0.0007604401957752741	0.0007781503380608147	0.0007789340432964952	0.0008185175714508965	0.0008186232467837192	0.04756900432007952	0.04682437061673976	-1.0430622467121758e-06	-5.1487893244134275e-05	-1.0443539430458372e-06	-5.155165480852375e-05
21.568048548418737	0.0007122495054907654	0.0007139063598547061	0.0007418997915677137	0.0007431989556530328	0.0007592441645599055	0.0007603065963974697	0.0007780104751989915	0.000778794114443106	0.0008183630669299223	0.0008184689447135817	0.04756135814650519	0.04681684856968538	-1.0229367824183926e-06	-5.0798674769064744e-05	-1.024207166200504e-06	-5.0861762123044496e-05
21.69800689072348	0.0007121325400187975	0.0007137890508879435	0.000741773746070507	0.0007430726699355219	0.0007591125319585468	0.0007601748000815919	0.0007778725698964536	0.0007786561424438575	0.0008182108854182729	0.0008183169579969377	0.047553982191296355	0.046809592352333035	-1.0029667093167105e-06	-5.010704462315996e-05	-1.0042159813965917e-06	-5.016945736144307e-05
21.828748297416116	0.0007120170266773972	0.0007136732000934297	0.0007416493704405213	0.000742948057735442	0.00075898270696758	0.0007600448131366797	0.0007777366298151832	0.0007785201349402806	0.0008180610377721242	0.0008181672974082151	0.04754687958417922	0.04680260504381823	-9.831509320636957e-07	-4.94129904912155e-05	-9.843792923300634e-07	-4.947472824037846e-05
21.960277486853503	0.000711902968757479	0.0007135588107993326	0.0007415266698273234	0.0007428251242196071	0.0007588546959272942	0.000759916641903955	0.0007776026626681699	0.0007783860996245254	0.0008179135349443297	0.0008180199738172111	0.047540053497017384	0.046795889764726095	-9.634883619972015e-07	-4.871649995349947e-05	-9.64696009386843e-07	-4.877756237245401e-05
22.092599205822967	0.0007117903695418679	0.0007134458863261224	0.000741405649396859	0.0007427038745713477	0.0007587285052105186	0.000759790292757094	0.0007774706762199825	0.0007782540442399245	0.0008177683879857403	0.0008178749981903917	0.047533507144451946	0.04678944967771815	-9.439779170691484e-07	-4.801756048325445e-05	-9.451650495812328e-07	-4.8077947264191234e-05
22.225718229713628	0.0007116792323049645	0.0007133344299862423	0.0007412863143314852	0.0007425843139905444	0.0007586041412229066	0.0007596657721025093	0.000777340678287356	0.0007781239765815748	0.0008176256080465576	0.0008177323815922197	0.04752724378455076	0.04678328798817412	-9.246185218108292e-07	-4.731615944575385e-05	-9.257853365181833e-07	-4.7375870315086166e-05
22.359639362688714	0.0007115695603123954	0.0007132244450837645	0.0007411686698299947	0.0007424664476936539	0.0007584816104032153	0.0007595430863796263	0.0007772126767397788	0.000777995904496916	0.0008174852063776981	0.0008175921351864962	0.047521266719469706	0.0467774079448394	-9.054091073060211e-07	-4.661228409813534e-05	-9.065558003620681e-07	-4.6671318816887686e-05
22.494367437858962	0.0007114613568206589	0.00071311593491404	0.000741052721107641	0.0007423502809137351	0.0007583609192235901	0.000759422242061169	0.0007770866795000932	0.0007778698358863248	0.0008173471943321886	0.0008174542702377326	0.04751557929612691	0.046771812840489244	-8.863486111324384e-07	-4.590592158706941e-05	-8.874753777868109e-07	-4.5964279951932197e-05
22.629907317457054	0.000711354625076764	0.000713008902763344	0.000740938473396164	0.0007422358189004769	0.0007582420741898563	0.0007593032456534453	0.0007769626945451052	0.000777745778703716	0.0008172115833665854	0.0008173187981125432	0.047510184906886514	0.04676650601260078	-8.674359773261711e-07	-4.519705894787118e-05	-8.685430119355526e-07	-4.525474079208891e-05
22.766263893012997	0.0007112493683178579	0.0007129033519085088	0.0007408259319438101	0.0007421230669202198	0.0007581250818418091	0.0007591861036966377	0.000776840729906202	0.0007776237409571539	0.0008170783850424159	0.0008171857302810644	0.04750508699025842	0.04676149084404176	-8.486701563435207e-07	-4.4485683103501206e-05	-8.497576523816205e-07	-4.4542688297510846e-05
22.903442085530802	0.0007111455897708483	0.0007127992856165511	0.0007407151020153556	0.0007420120302559796	0.0007580099487535097	0.0007590708227650959	0.0007767207936699798	0.0007775037307094703	0.0008169476110276493	0.0008170550783183963	0.047500289031605636	0.046756770763765804	-8.300501050189334e-07	-4.3771780863066656e-05	-8.311182550881958e-07	-4.382810931560788e-05
23.041446845665973	0.0007110432926520135	0.0007126967071442885	0.0007406059888921218	0.0007419027142074667	0.0007578966815335825	0.0007589574094676322	0.0007766028939788794	0.000777385756078894	0.0008168192730981891	0.0008169268539060727	0.04749579456386961	0.046752349247524534	-8.115747865125242e-07	-4.305533892007274e-05	-8.126237823519351e-07	-4.311099057865975e-05
23.180283153904217	0.0007109424801666114	0.0007125956197379545	0.0007404985978719995	0.0007417951240911107	0.0007577852868255221	0.0007588458704478273	0.000776487039031838	0.0007772698252396945	0.0008166933831394008	0.0008168010688335601	0.04749160716830418	0.04674822981859108	-7.932431702818883e-07	-4.233634385178431e-05	-7.942732027921284e-07	-4.2391318704426695e-05
23.31995602074116	0.0007108431555084671	0.0007124960266327883	0.0007403929342694565	0.0007416892652400665	0.0007576757713079925	0.0007587362123843215	0.0007763732370849397	0.0007771559464228199	0.0008165699531476524	0.0008166777349997689	0.047487730475226385	0.046744416048496835	-7.750542320361306e-07	-4.161478211744951e-05	-7.760654912769734e-07	-4.166908019284654e-05
23.460470486863187	0.0007107453218595665	0.0007123979310526418	0.0007402890034155601	0.0007415851430042461	0.0007575681416951436	0.0007586284419911388	0.0007762614964520903	0.0007770441279165712	0.0008164489952319017	0.0008165568644146184	0.0474841681647774	0.04674091155778101	-7.570069537007375e-07	-4.089064005721732e-05	-7.579996288997227e-07	-4.094426142553509e-05
23.60183162332936	0.0007106489823896245	0.0007123013362095465	0.0007401868106579812	0.000741482762750317	0.0007574624047369162	0.0007585225660179797	0.0007761518255056866	0.0007769343780672557	0.0008163305216152913	0.0008164384692005987	0.04748092396770093	0.04673772001675476	-7.391003233746425e-07	-4.016390389083302e-05	-7.400746029561332e-07	-4.021684866553632e-05
23.744044531754422	0.0007105541402556587	0.0007122062453032966	0.0007400863613610111	0.0007413821298617241	0.0007573585672193655	0.0007584185912505475	0.0007760442326773124	0.0007768267052798775	0.0008162145446367927	0.0008163225615943864	0.04747800166613309	0.04673484514627896	-7.213333352799195e-07	-3.943455971552878e-05	-7.222894068616321e-07	-3.948682805368642e-05
23.887114344492932	0.0007104607986015423	0.0007121126615210078	0.0007399876609055662	0.0007412832497386952	0.0007572566359649765	0.0007583165245108596	0.0007759387264584319	0.0007767211180188209	0.0008161010767528636	0.0008162091539484743	0.0474754050944078	0.04673229071855493	-7.03704989730991e-07	-3.870259350499672e-05	-7.046430401452461e-07	-3.875418560872479e-05
24.031046224824397	0.0007103689605575544	0.0007120205880366743	0.0007398907146891972	0.0007411861277982532	0.0007571566178329934	0.0007582163726575731	0.0007758353154011054	0.0007766176248085577	0.0008159901305391495	0.0008160982587328409	0.047473138139877545	0.04673006055793274	-6.862142930890922e-07	-3.796799110797333e-05	-6.871345083945234e-07	-3.801890722554546e-05
24.175845367139747	0.0007102786292399155	0.0007119300280107073	0.0007397955281260924	0.0007410907694742172	0.0007570585197197423	0.000758118142586306	0.0007757340081187069	0.0007765162342343528	0.0008158817186922063	0.0008159898885366405	0.04747120474374786	0.04672815854173109	-6.688602577323462e-07	-3.723073824685175e-05	-6.697628232152017e-07	-3.7280978673004395e-05
24.32151699712871	0.0007101898077503147	0.0007118409845894764	0.0007397021066470799	0.0007409971802172147	0.0007569623485589675	0.0007580218412299727	0.0007756348132866595	0.0007764169549429958	0.0008157758540312594	0.0008158840560699369	0.04746960890192861	0.04672658860107339	-6.516419019967842e-07	-3.649082051543351e-05	-6.52527002194779e-07	-3.6540385593308855e-05
24.468066371968433	0.0007101024991754279	0.0007117534609048237	0.0007396104556996301	0.0007409053654946749	0.0007568681113221666	0.0007579274755591101	0.0007755377396431809	0.0007763197956435286	0.0008156725494999959	0.0008157807741654552	0.04746835466590041	0.046725354721741795	-6.345582501607328e-07	-3.574822337865102e-05	-6.354260688725896e-07	-3.579711350068515e-05
24.61549878051318	0.000710016706586418	0.0007116674600735805	0.0007395205807478492	0.0007408153307908336	0.0007567758150189277	0.0007578350525822192	0.000775442795990037	0.0007762247651079961	0.0008155718181683851	0.0008156800557803758	0.04746744614359711	0.04672446094504306	-6.176083323880012e-07	-3.500293216990302e-05	-6.184590526738844e-07	-3.505114777827001e-05
24.763819543485244	0.0007099324330384355	0.0007115829851970705	0.0007394324872724809	0.0007407270816067327	0.000756685466697278	0.0007577445793461072	0.0007753499911933162	0.0007761318721722085	0.0008154736732345422	0.0008155819139981629	0.04746688750030475	0.04672391136869392	-6.007911846801772e-07	-3.425493208911168e-05	-6.016249888950859e-07	-3.430247367822159e-05
24.91303401366693	0.0007098496815700992	0.0007115000393605942	0.0007393461807708969	0.0007406406234602102	0.0007565970734440323	0.0007576560629362289	0.0007752593341842096	0.0007760411257365053	0.0008153781280266185	0.0008154863620304157	0.04746668295957835	0.04672371014772004	-5.841058488562437e-07	-3.350420820227851e-05	-5.84922918653915e-07	-3.355107631938803e-05
25.063147576093755	0.0007097684552029671	0.0007114186256329123	0.0007392616667570887	0.0007405559618858982	0.0007565106423851434	0.0007575695104770415	0.0007751708339598049	0.0007759525347665467	0.0008152851960047308	0.0008153934132187693	0.04746683680417365	0.046723861495375156	-5.6755137250444e-07	-3.2750745439152906e-05	-5.683518888412523e-07	-3.279694068505923e-05
25.214165648248784	0.0007096887569409974	0.0007113387470657114	0.0007391789507616569	0.0007404731024352122	0.0007564261806860622	0.0007574849291323567	0.0007750844995838964	0.0007758661082941079	0.0008151948907629277	0.0008153030810368212	0.047467353376999685	0.04672436968407517	-5.511268089453993e-07	-3.199452859162233e-05	-5.519109521029235e-07	-3.204005162266155e-05
25.366093680258146	0.0007096105897699952	0.0007112604066930573	0.0007390980383317963	0.0007403920506763373	0.000756343695552097	0.0007574023261056973	0.0007750003401878037	0.0007757818554178881	0.0008151072260311911	0.0008152153790920968	0.047468237082085196	0.04672523904635071	-5.348312171827088e-07	-3.123554231160286e-05	-5.355991667781168e-07	-3.128039384064918e-05
25.518937155087716	0.0007095339566570507	0.0007111836075308413	0.0007390189350312824	0.0007403128121942185	0.0007562631942287848	0.0007573217086406658	0.0007749183649712118	0.0007756997853043385	0.0008150222156774803	0.0008151303211280566	0.047469492385569016	0.046726473975817924	-5.186636618699503e-07	-3.0473771109429393e-05	-5.194155968685915e-07	-3.051795190731066e-05
25.672701588741027	0.0007094588605499588	0.0007111083525762072	0.0007389416464404499	0.0007402353925905393	0.0007561846840022586	0.0007572430840213078	0.0007748385832030152	0.0007756199071884952	0.0008149398737098096	0.0008150479210261345	0.047471123816702536	0.04672807892816651	-5.026232132777399e-07	-2.9709199352773163e-05	-5.033593120057182e-07	-2.975271024949211e-05
25.827392530458226	0.0007093853043766313	0.0007110346448069709	0.0007388661781561721	0.0007401597974837046	0.0007561081721996247	0.000757166459572486	0.0007747610042221837	0.0007755422303748334	0.0008148602142783689	0.0008149681928078208	0.04747313596887663	0.046730058422168555	-4.867089472468909e-07	-2.8941811263893946e-05	-4.874293874045088e-07	-2.8984653150182504e-05
25.983015562916506	0.0007093132910444929	0.0007109624871810237	0.0007387925357918368	0.0007400860325088172	0.0007560336661893442	0.0007570918426602572	0.000774685637438641	0.0007754667642381321	0.0008147832516776863	0.0008148911506367827	0.04747553350066687	0.04673241704070499	-4.7091994514331104e-07	-2.8171590917586142e-05	-4.7162490382068184e-07	-2.821376474637649e-05
26.139576302431465	0.0007092428234398668	0.0007108918826357263	0.0007387207249773201	0.0007400141033176547	0.0007559611733816203	0.0007570192406922566	0.0007746124923341583	0.0007753935182243578	0.0008147090003488324	0.0008148168088210288	0.047478321136897136	0.0467351594318137	-4.552552938280781e-07	-2.7398522240124068e-05	-4.5594494751423353e-07	-2.7440029027769874e-05
26.297080399159835	0.0007091739044273415	0.0007108228340872832	0.0007386507513589541	0.0007399440155786389	0.0007558907012287872	0.0007569486611180829	0.0007745415784632598	0.000775322501851556	0.0008146374748816636	0.0008147451818151111	0.047481503669725096	0.046738290309754696	-4.3971408561624056e-07	-2.6622589006625175e-05	-4.403886102169116e-07	-2.666342983470571e-05
26.455533537303385	0.00070910653684913	0.0007107553444301097	0.0007385826205994968	0.0007398757749768074	0.0007558222572257088	0.0007568801114296919	0.0007744729054541517	0.000775253724710766	0.0008145686900171163	0.0008146762842223745	0.04748508595974972	0.04674181445609945	-4.2429541823822e-07	-2.5843774839495737e-05	-4.249549890879799e-07	-2.5883950856203652e-05
26.614941435314055	0.0007090407235244074	0.0007106894165361775	0.0007385163383780921	0.0007398093872137759	0.0007557558489101771	0.0007568135991617925	0.0007744064830096558	0.0007751871964669434	0.0008145026606495369	0.0008146101307972458	0.04748907293713752	0.046745736720838656	-4.0899839479861116e-07	-2.5062063206154894e-05	-4.096431866756206e-07	-2.5101575627989314e-05
26.77530984610034	0.0007089764672486409	0.0007106250532543532	0.0007384519103902336	0.000739744858007704	0.000755691483863323	0.0007567491318922511	0.000774342320908171	0.000775122926859906	0.0008144394018290685	0.0008145467364475721	0.047493469602773425	0.04675006202351255	-3.9382212372977843e-07	-2.4277437416508896e-05	-3.9445231086489285e-07	-2.431628752949666e-05
26.93664455723489	0.0007089137707929012	0.0007105622574097199	0.0007383893423477218	0.0007396821930932565	0.0007556291697100268	0.0007566867172425021	0.0007742804290046454	0.0007750609257052955	0.0008143789287640777	0.0008144861162370069	0.04749828102943255	0.04675479535436433	-3.787657187641e-07	-2.348988062142454e-05	-3.7938147486211993e-07	-2.3528069783451677e-05
27.098951391163432	0.0007088526369031588	0.0007105010318028766	0.000738328639978618	0.0007396213982215535	0.0007555689141193385	0.0007566263628779556	0.0007742208172315657	0.0007750012028955457	0.0008143212568236318	0.0008144282853874327	0.04750351236297516	0.04675994177551415	-3.638282988932019e-07	-2.2699375810508737e-05	-3.644297971454498e-07	-2.2736905452569456e-05
27.26223620541477	0.0007087930682995629	0.0007104413792092337	0.0007382698090271925	0.0007395624791601299	0.0007555107248048972	0.0007565680765084244	0.0007741634955999633	0.000774943768400884	0.0008142664015400229	0.0008143732592814477	0.04750916882356631	0.04676550642215753	-3.4900898832762595e-07	-2.1905905810110093e-05	-3.4959640141715015e-07	-2.1942777437722327e-05
27.426504892812353	0.0007087350676757094	0.0007103833023782811	0.0007382128552538755	0.0007395054416928786	0.0007554546095253659	0.0007565118658885413	0.0007741084742004425	0.0007748886322703338	0.0008142143786113485	0.0008143210534648861	0.047515255706917205	0.04677149450378657	-3.3430691644392024e-07	-2.1109453279599677e-05	-3.3488041658279177e-07	-2.1145668475885948e-05
27.59176338168682	0.0007086786376978882	0.0007103268040328516	0.000738157784435199	0.0007394502916200026	0.0007554005760848659	0.0007564577388181975	0.0007740557632042238	0.0007748358046327512	0.0008141652039041404	0.0008142716836494062	0.047521778385554006	0.046777911305436494	-3.1972121776859333e-07	-2.0310000710926923e-05	-3.2028097668706373e-07	-2.034556113700292e-05
27.758017636089992	0.0007086237810043138	0.0007102718868683571	0.0007381046023637362	0.0007393970347579523	0.0007553486323334172	0.0007564057031429753	0.0007740053728642038	0.0007747852956978662	0.0008141188934560445	0.0008142251657151132	0.04752874231010818	0.04678476218895568	-3.052510319295418e-07	-1.9507530425677544e-05	-3.057972209024977e-07	-1.9542437823039105e-05
27.925273656010095	0.000708570500204341	0.0007102185535520138	0.0007380533148480378	0.0007393456769393652	0.0007552987861673869	0.0007563557667545922	0.0007739573135160388	0.0007747371157573493	0.000814075463478559	0.0008141815157132486	0.047536153010636524	0.04679205259430145	-2.9089550361051375e-07	-1.870202457204817e-05	-2.914282934730894e-07	-1.8736280764736213e-05
28.09353747758831	0.0007085187978776616	0.0007101668067220488	0.0007380039277125645	0.0007392962240130011	0.0007552510455299449	0.0007563079375913504	0.0007739115955792455	0.0007746912751858981	0.0008140349303598279	0.0008141407498689279	0.047544016097965484	0.04679978804086241	-2.7665378251251135e-07	-1.7893465122403862e-05	-2.7717334367873686e-07	-1.792707201911381e-05
28.2628151733366	0.0007084686765734861	0.0007101166489868893	0.0007379564467976171	0.0007392486818436718	0.0007552054184115265	0.0007562622236385931	0.0007738682295583239	0.0007746477844423402	0.0008139973106674922	0.0008141028845839349	0.04755233726506144	0.04680797412880588	-2.625250233212646e-07	-1.708183387150175e-05	-2.630315257927396e-07	-1.711479346705458e-05
28.43311285235687	0.0007084201388097008	0.0007100680829243336	0.0007379108779592566	0.0007392030563121692	0.0007551619128502961	0.0007562186329291676	0.0007738272260438952	0.0007746066540707599	0.0008139626211515953	0.0008140679364395778	0.047561122288431366	0.046816616540453236	-2.485083856751391e-07	-1.6267112434020792e-05	-2.4900199905621145e-07	-1.6299426811555717e-05
28.604436660561465	0.000708373187072011	0.0007100211110807003	0.0007378672270692264	0.0007391593533151839	0.0007551205369326232	0.0007561771735438911	0.0007737885957138663	0.0007745678947016384	0.0008139308787475535	0.0008140359221995945	0.04757037702954844	0.04682572104168285	-2.3460303410572161e-07	-1.544928224084252e-05	-2.3508392762473795e-07	-1.548095357420398e-05
28.77679278089485	0.0007083278238130663	0.0007099757359699653	0.0007378255000148683	0.0007391175787652273	0.0007550812987935656	0.0007561378536120304	0.0007737523493346147	0.0007745315170530272	0.0008139021005791867	0.0008140068588131302	0.047580107436310075	0.046835293483363336	-2.2080813800832988e-07	-1.4628324536775095e-05	-2.212764805358501e-07	-1.4659355093121773e-05
28.950187433556945	0.0007082840514515627	0.0007099319600728709	0.0007377857026990335	0.0007390777385905409	0.000755044206617357	0.0007561006813117805	0.0007737184977621935	0.0007744975319317277	0.0008138763039618131	0.0008139807634177652	0.047590319544521816	0.04684533980281033	-2.071228716081855e-07	-1.3804220378527132e-05	-2.0757883166739113e-07	-1.3834612519553202e-05
29.124626876227456	0.0007082418723713255	0.0007098897858360255	0.0007377478410399884	0.0007390398387350107	0.0007550092686379009	0.0007560656648707601	0.0007736870519435595	0.0007744659502345099	0.000813853506405405	0.0008139576533426185	0.04760101947941435	0.04685586602528077	-1.9354641391791313e-07	-1.2976950631266027e-05	-1.9399015969544936e-07	-1.3006706815893443e-05
29.30011740429177	0.000708201288920373	0.0007098492156709706	0.0007377119209713163	0.0007390038851580662	0.0007549764931392764	0.0007560328125665025	0.0007736580229178253	0.0007744367829493364	0.0008138337256178153	0.0008139375461115023	0.04761221345719135	0.046866878265489895	-1.8007794868940205e-07	-1.2146495965537074e-05	-1.8050964806703637e-07	-1.2175618752663375e-05
29.476665351068124	0.0007081623034099591	0.0007098102519532384	0.000737677948441817	0.0007389698838345838	0.0007549458884562474	0.000756002132726965	0.0007736314218175349	0.0007744100411566243	0.0008138169795080708	0.0008139204594461557	0.04762390778660629	0.046878382729166196	-1.667166643843157e-07	-1.1312836854737718e-05	-1.6713648494804528e-07	-1.134132890540096e-05
29.654277088036206	0.0007081249181135933	0.0007097728970213807	0.0007376459294153968	0.0007389378407547794	0.0007549174629747824	0.0007559736337310378	0.0007736072598699624	0.0007743857360305208	0.000813803286189734	0.0008139064112695376	0.047636108870575726	0.04689038571463335	-1.5346175413852997e-07	-1.0475953572453012e-05	-1.5386986319809726e-07	-1.0503817652524061e-05
29.832959025067048	0.0007080891352660372	0.0007097371531759772	0.0007376158698709542	0.0007389077619240974	0.0007548912251325778	0.000755947324009063	0.000773585548398433	0.0007743638788402057	0.0008137926639843352	0.0008138954197091931	0.04764882320782264	0.0469028936144276	-1.403124157035862e-07	-9.635826188264529e-06	-1.40708980304622e-07	-9.663065170473217e-06
30.0127176106544	0.0007080549570622877	0.000709703022678629	0.0007375877758022687	0.0007388796533631007	0.0007548671834195982	0.0007559232120433698	0.0007735662988236802	0.0007743444809512261	0.0008137851314248876	0.0008138875031006979	0.04766205739455562	0.04691591291694665	-1.2726785142197147e-07	-8.792434565418894e-06	-1.276530383694137e-07	-8.819051432351621e-06
30.193559332147448	0.0007080223856565226	0.0007096705077509159	0.0007375616532178706	0.0007388535211073431	0.0007548453463786134	0.0007559013063688002	0.000773549522665212	0.0007743275538268416	0.0008137807072594618	0.0008138826799911616	0.0476758181261817	0.04692945020813461	-1.1432726819632713e-07	-7.945758358163246e-06	-1.14701244070467e-07	-7.971756205121805e-06
30.37549071598484	0.0007079914231610334	0.0007096396105733412	0.0007375375081409141	0.0007388293712072463	0.0007548257226057515	0.0007558816155732592	0.0007735352315427172	0.0007743131090294095	0.000813779410454849	0.0008138809691428192	0.04769011219905764	0.04694351217320238	-1.0148987741875892e-07	-7.095777006832504e-06	-1.0185280859345558e-07	-7.121159044110037e-06
30.55851832793038	0.0007079620716451352	0.0007096103332842517	0.0007375153466090481	0.0007388072097279717	0.0007548083207510627	0.0007558641482982687	0.0007735234371774963	0.0007743011582217922	0.0008137812602003057	0.0008138823895366997	0.04770494651227316	0.04695810559838115	-8.875489496129596e-08	-6.242469735850964e-06	-8.910694762392576e-08	-6.267239292007121e-06
30.742648773309874	0.0007079343331340409	0.0007095826779787253	0.0007374951746742688	0.0007387870427492761	0.0007547931495190813	0.0007558489132395227	0.0007735141513939127	0.0007742917131687856	0.0008137862759113662	0.0008138869603763625	0.047720328069476424	0.046973237372716	-7.612154112341535e-08	-5.385815550013051e-06	-7.646288129221912e-08	-5.409976074594036e-06
30.92788869724955	0.0007079082096077241	0.0007095566467074448	0.0007374769984027808	0.0007387688763653754	0.0007547802176694101	0.0007558359191474648	0.0007735073861208844	0.0007742847857385865	0.0008137944772337536	0.0008138947010917313	0.04773626398073495	0.046988914489894486	-6.358904058477097e-08	-4.525793230236719e-06	-6.391983412750227e-08	-4.549348296634115e-06
31.114244784915854	0.000707883702999746	0.0007095322414755378	0.0007374608238748419	0.0007387527166847923	0.0007547695340173043	0.0007558251748278635	0.0007735031533933951	0.0007742803879042811	0.0008138058840473676	0.0008139056313429999	0.04775276146443779	0.04700514405011725	-5.115662237787158e-08	-3.662381330954423e-06	-5.147703503434811e-08	-3.6853346398468823e-06
31.30172376175672	0.0007078608151960607	0.0007095094642413938	0.0007374466571846063	0.0007387385698302015	0.000754761107434269	0.0007558166891424008	0.0007735014653540408	0.0007742785317453646	0.0008138205164703622	0.0008139197710246279	0.04776982784923695	0.0470219332620044	-3.882351984774851e-08	-2.795558176338364e-06	-3.913371724806672e-08	-2.8179135584671666e-06
31.4903323937443	0.0007078395480337909	0.0007094883169154523	0.0007374345044399587	0.000738726441938267	0.0007547549468486638	0.0007558104710092703	0.0007735023342546011	0.0007742792294492904	0.0008138383948633115	0.0008139371402694239	0.047787470576028446	0.0470392894445456	-2.6588970591240324e-08	-1.925301855193462e-06	-2.6889118272255264e-08	-1.947063274554406e-06
31.68007748761912	0.000707819903299984	0.000709468801358973	0.0007374243717623502	0.0007387163391594803	0.000754751061246326	0.0007558065294037911	0.0007735057724576561	0.0007742824933130571	0.000813859539833479	0.0008139577594527263	0.04780569719998065	0.047057220029089686	-1.4452216437910864e-08	-1.0515902183483306e-06	-1.4742479869690739e-08	-1.072761775966491e-06
31.870965891135747	0.0007078018827303251	0.0007094509193827597	0.0007374162652866128	0.0007387082676579774	0.0007547494596711887	0.000755804873359016	0.0007735117924382153	0.0007742883357448132	0.0008138839722391629	0.0008139816491966604	0.04782451539260148	0.047075732561378744	-2.412503407982214e-09	-1.7440087524134285e-07	-2.6930480124566503e-09	-1.949868122241849e-07
32.063004493309954	0.0007077854880078358	0.0007094346727458738	0.000737410191160781	0.0007387022336113635	0.0007547501512259231	0.000755805511966366	0.0007735204067853964	0.000774296769265508	0.0008139117131941565	0.0008140088303745082	0.047843932943852224	0.04709483470362481	9.530918347296427e-09	7.062888122966182e-07	9.25992717725442e-09	6.862841112065254e-07
32.25620022466719	0.0007077707207615369	0.0007094200631543106	0.0007374061555459007	0.0007386982432105246	0.0007547531450725876	0.0007558084543762705	0.0007735316282041311	0.0007743078065105704	0.0008139427840722999	0.0008140393241151685	0.047863957764304604	0.04711453423663072	2.1378794572320114e-08	1.5905017324013837e-06	2.11171914490417e-08	1.5710737353291648e-06
32.45056005749291	0.0007077575825650806	0.0007094070922596437	0.0007374041646158301	0.000738696302659431	0.0007547584504332835	0.0007558137097988124	0.0007735454695169075	0.0007743214602316193	0.0008139772065121382	0.0008140731518077163	0.04788459788735035	0.04713483906195784	3.3131866945075236e-08	2.478261027727413e-06	3.2879486464628543e-08	2.4594050517245947e-06
32.64609100608406	0.0007077460749353523	0.0007093957616576419	0.000737404224557034	0.0007386964181749338	0.0007547660765908269	0.0007558212875043908	0.0007735619436655441	0.000774337743298213	0.0008140150024216811	0.0008141103351060674	0.04790586147145021	0.047155757204142196	4.479087313026542e-08	3.3695901002772644e-06	4.454754985142202e-08	3.3513013077413056e-06
32.84280012700226	0.000707736199331043	0.0007093860728868551	0.0007374063415683733	0.0007386985959865576	0.0007547760328894304	0.0007558311968243927	0.0007735810637130087	0.000774356668699634	0.0008140561939832762	0.0008141508959337505	0.04792775680244037	0.047177296812956314	5.6356546818559644e-08	4.264512615842486e-06	5.612211523720739e-08	4.246786010464465e-06
33.040694519328454	0.0007077279571511868	0.000709378027427166	0.0007374105218608829	0.0007387028423362815	0.0007547883287353979	0.0007558434471518769	0.0007736028428452672	0.0007743782495467084	0.0008141008036585919	0.0008141948564887851	0.047950292295884184	0.04719946616572099	6.782961776649089e-08	5.163052508555532e-06	6.760391229741931e-08	5.145882931600898e-06
33.239781324919136	0.0007077213497336674	0.0007093716266983116	0.0007374167716575461	0.0007387091634783159	0.0007548029735978296	0.0007558580479422705	0.0007736272943731764	0.0007744024990736683	0.0008141488541937148	0.000814242239248677	0.04797347649947627	0.04722227366967001	7.92108118359211e-08	6.065233985108609e-06	7.899366678354794e-08	6.048616110893024e-06
33.44006772866406	0.0007077163783536864	0.0007093668720583659	0.0007374250971930541	0.0007387175656788642	0.0007548199770093395	0.0007558750087140714	0.0007736544317344112	0.0007744294306400437	0.0008142003686243618	0.0008142930669755181	0.04799731809550244	0.04724572786436497	9.050085104564919e-08	6.9710815304158125e-06	9.02921005836374e-08	6.9550098623916146e-06
33.64156095874556	0.0007077130442222051	0.0007093637648021967	0.0007374355047135677	0.0007387280552158885	0.0007548393485667897	0.0007558943390495767	0.00077368426849544	0.0007744590577326075	0.000814255370281221	0.0008143473627212199	0.04802182590334971	0.04726983742416339	1.0170045361022548e-07	7.880619912220554e-06	1.0149993175307716e-07	7.865088778286067e-06
33.84426828689945	0.0007077113484843413	0.0007093623061598754	0.0007374480004764599	0.0007387406383788516	0.0007548610979320319	0.0007559160485956063	0.0007737168183535336	0.0007744913939673454	0.0008143138827954089	0.0008144051498328504	0.04804700888207561	0.04729461116074202	1.1281033397659776e-07	8.793874185758499e-06	1.126178745629574e-07	8.778877734400004e-06
34.04819702867729	0.0007077112922177351	0.0007093624972950662	0.0007374625907500551	0.0007387553214684677	0.0007548852348326652	0.0007559401470642585	0.0007737520951388219	0.0007745264530914881	0.0008143759301040584	0.0008144664519581159	0.04807287613303369	0.04732005802567817	1.2383120287355089e-07	9.710869699086633e-06	1.236466395373656e-07	9.696401894659923e-06
34.25335454371064	0.0007077128764308769	0.000709364339303358	0.0007374792818133592	0.0007387721107964229	0.000754911769062808	0.0007559666442336581	0.0007737901128163927	0.0007745642489855599	0.0008144415364560381	0.0008145312930509473	0.0480994369025561	0.047346187113084005	1.3476376736743477e-07	1.0631632099911137e-05	1.3458693350152512e-07	1.0617686716951624e-05
34.45974823597649	0.0007077161020614002	0.000709367833210582	0.0007374980799557842	0.0007387910126851119	0.0007549407104838883	0.0007559955499487422	0.0007738308854884419	0.0007746047956655031	0.0008145107264178128	0.0008145996973772461	0.0481267005846985	0.0473730076623063	1.4560873089057048e-07	1.1556187339223367e-05	1.4543945963600528e-07	1.1542757958865613e-05
34.66738555406454	0.000707720969974326	0.0007093729799710698	0.0007375189914768528	0.0007388120334673424	0.000754972069025436	0.0007560268741220385	0.0007738744273964568	0.0007746481072848192	0.0008145835248794282	0.0008146716895207394	0.04815467672404595	0.04740052906068006	1.5636679328353414e-07	1.2484561677295059e-05	1.5620491749190023e-07	1.2471641681499612e-05
34.87627399144595	0.0007077274809602786	0.0007093797804658831	0.0007375420226859051	0.0007388351794860432	0.0007550058546859048	0.00075606062673447	0.0007739207529234614	0.0007746941981367735	0.0008146599570606536	0.000814747294388991	0.048183375018582414	0.047428760846349546	1.670386508556554e-07	1.3416781690367419e-05	1.6688400306780725e-07	1.3404364257257884e-05
35.086421086743854	0.0007077356357336518	0.0007093882355010026	0.0007375671799017888	0.0007388604570939604	0.0007550420775334991	0.0007560968178361751	0.0007739698765963001	0.0007747430826566454	0.0008147400485172615	0.0008148265372195534	0.04821280532262281	0.04745771271115141	1.7762499641710977e-07	1.435287427553611e-05	1.7747740883541398e-07	1.4340952374125582e-05
35.29783442400536	0.0007077454349307385	0.000709398345805468	0.0007375944694525404	0.0007388878726533389	0.000755080747707021	0.0007561354575473346	0.0007740218130879779	0.0007747947754240211	0.0008148238251474623	0.0008149094435862583	0.04824297764981776	0.04748739450356268	1.881265193409351e-07	1.5292866658217497e-05	1.8798582379414217e-07	1.5281433042496628e-05
35.51052163297529	0.0007077568791078179	0.0007094101120294867	0.0007376238976750617	0.000738917432535602	0.0007551218754167365	0.0007561765560590263	0.0007740765772200526	0.0007748492911651469	0.0008149113131984975	0.0008149960394056733	0.04827390217621942	0.0475178162317162	1.985439055910039e-07	1.623678639717241e-05	1.984099335103958e-07	1.622583360094687e-05
35.72449038937153	0.0007077699687391916	0.0007094235347424856	0.0007376554709147752	0.0007389491431210102	0.0007551654709452491	0.0007562201236340832	0.000774134183965073	0.0007749066447553244	0.0008150025392733824	0.0008150863509436993	0.04830558924342366	0.04754898806648688	2.0887783777341455e-07	1.7184661390973188e-05	2.0875042016179658e-07	1.7174181722007242e-05
35.93974841516195	0.0007077847042151832	0.0007094386144311293	0.000737689195525277	0.0007389830107983172	0.0007552115446483984	0.0007562661706079778	0.0007741946484490781	0.0007749668512213652	0.0008150975303378225	0.0008151804048223382	0.048338049361780995	0.04758092034464507	2.1912899519850766e-07	1.813651988583076e-05	2.1900796260093496e-07	1.8126505420185124e-05
36.15630347884324	0.0007078010858400892	0.0007094553514972895	0.0007377250778679801	0.0007390190419644144	0.0007552601069561768	0.0007563147073897223	0.0007742579859541547	0.0007750299257441027	0.0008151963137272998	0.0008152782280266262	0.048371293213682644	0.0476136235720882	2.2929805391447636e-07	1.909239048175637e-05	2.291832363839931e-07	1.9082833057210147e-05
36.374163395721176	0.0007078191138300805	0.0007094737462559632	0.0007377631243117378	0.0007390572430239586	0.0007553111683736577	0.0007563657444627803	0.0007743242119210434	0.0007750958836609521	0.0008152989171543236	0.0008153798479117297	0.04840533165692393	0.04764710842714124	2.393856867476986e-07	2.005230213816822e-05	2.392769138169319e-07	2.0043193348501243e-05
36.59333602819267	0.0007078387883110543	0.0007094937989331453	0.00073780334123246	0.0007390976203889907	0.0007553647394819435	0.0007564192923860002	0.0007743933419518081	0.0007751647404685325	0.0008154053687158656	0.0008154852922102171	0.04844017572814268	0.04768138576393785	2.493925633781976e-07	2.1016284183772438e-05	2.4928966402422946e-07	2.1007615371992916e-05
36.813829286029524	0.0007078601093164473	0.000709515509663659	0.0007378457350127254	0.0007391401804785495	0.0007554208309391441	0.0007564753617945741	0.0007744653918125747	0.0007752365118253548	0.000815515696900988	0.0008155945890395226	0.04847583664634124	0.04771646661587829	2.5931935037173427e-07	2.1984366322530535e-05	2.592221529879122e-07	2.1976128574713316e-05
37.03565112666392	0.000707883076784983	0.0007095388784889256	0.0007378903120413666	0.0007391849297182629	0.0007554794534813566	0.000756533963401004	0.0007745403774363172	0.0007753112135545617	0.0008156299305986444	0.0008157077669095796	0.04851232581648894	0.04775236219917057	2.6916671121840485e-07	2.29565786400987e-05	2.69075043577479e-07	2.294876277827984e-05
37.25880955547555	0.0007079076905583767	0.000709563905354684	0.0007379370787130535	0.0007392318745399282	0.0007555406179236771	0.0007565951079960909	0.0007746183149257177	0.0007753888616467296	0.0008157480991056865	0.0008158248547306474	0.04854965483320934	0.04778908391645077	2.789353064126549e-07	2.393295161418063e-05	2.7884899562384373e-07	2.392554818878012e-05
37.483312626080554	0.0007079339503789887	0.0007095905901086668	0.0007379860414278635	0.000739281021381089	0.000755604335161235	0.0007566588064499515	0.0007746992205560952	0.0007754694722627466	0.0008158702321350754	0.0008159458818213454	0.048587835484556446	0.047826643360492256	2.886257934877571e-07	2.491351612113335e-05	2.885446659744127e-07	2.490651540482114e-05
37.70916844062219	0.0007079618558874154	0.0007096189324982138	0.0007380372065908336	0.0007393323766845912	0.0007556706161702388	0.0007567250697130499	0.0007747831107783916	0.0007755530617367502	0.0008159963598242884	0.0008160708779168796	0.048626879755874736	0.04786505231800219	2.982388270548423e-07	2.589830344348898e-05	2.9816270851650353e-07	2.5891695423496675e-05
37.93638515006311	0.0007079914066200293	0.0007096489321678285	0.0007380905806115006	0.0007393859468981218	0.000755739472009049	0.0007567939088172446	0.0007748700022222359	0.0007756396465791254	0.0008161265127439468	0.0008161998731774735	0.04866679983375938	0.04790432277350466	3.0777505888811806e-07	2.688734528064063e-05	3.0770377425562434e-07	2.688111965065687e-05
38.164970954479706	0.0007080226020064673	0.0007096805886566893	0.000738146169903436	0.0007394417384737494	0.0007558109138192813	0.0007568653348768753	0.0007749599116990847	0.0007757292434795933	0.0008162607219066679	0.0008163328981970286	0.0487076081101034	0.047944466913321014	3.1723513794763673e-07	2.788067375555925e-05	3.171685113510358e-07	2.7874819908291215e-05
38.39493410335793	0.0007080554413670449	0.0007097139013960845	0.0007382039808837494	0.0007394997578674278	0.0007558849528269133	0.0007569393590898467	0.0007750528562054175	0.0007758218693103471	0.0008163990187761243	0.0008164699840119837	0.04874931718624368	0.04798549712964257	3.2661971044955183e-07	2.8878321424868902e-05	3.2655756517689996e-07	2.887282844368788e-05
38.626282895891045	0.0007080899239101322	0.0007097488697068099	0.0007382640199726004	0.0007395600115385124	0.0007559616003434404	0.0007570159927387644	0.0007751488529260368	0.000775917541129289	0.0008165414352763657	0.0008166111621104278	0.048791939877209756	0.04802742602470101	3.359294199203281e-07	2.9880321288283662e-05	3.3587157837974314e-07	2.9875177939092668e-05
38.859025681279114	0.0007081260487294454	0.0007097854927964827	0.0007383262935926719	0.0007396225059492354	0.000756040867767032	0.0007570952471920685	0.0007752479192374173	0.0007760162761833189	0.0008166880038013488	0.0008167564644414196	0.048835489216070414	0.048070266415040204	3.451649072418444e-07	3.0886706797045305e-05	3.4511119092117334e-07	3.088190151973036e-05
39.09317085903034	0.0007081638148012964	0.000709823769756812	0.00073839080816865	0.000739687247564187	0.0007561227665837315	0.0007571771339052113	0.0007753500727111595	0.0007761180919117225	0.0008168387572247414	0.000816905923424573	0.04887997845838805	0.048114031335891067	3.543268107236014e-07	3.189751186535861e-05	3.542770401464019e-07	3.189303276482369e-05
39.328726879264174	0.0007082032209817621	0.0007098636995607922	0.0007384575701266731	0.0007397542428497679	0.0007562073083686722	0.0007572616644218486	0.0007754553311175111	0.0007762230059496268	0.0008169937289099647	0.0008170595719598724	0.04892542108678034	0.04815873404565112	3.6341576614955934e-07	3.291277087955069e-05	3.6336976083411673e-07	3.2908605716613915e-05
39.56570224301631	0.0007082442660037983	0.0007099052810598387	0.0007385265858937741	0.0007398234982736339	0.0007562945047873244	0.0007573488503750642	0.0007755637124289822	0.0007763310361315481	0.0008171529527205067	0.0008172174434377589	0.048971830815593684	0.04820438803047561	3.724324068382027e-07	3.393251870847935e-05	3.723899852548125e-07	3.3928654890602594e-05
39.80410550254544	0.000708286948474279	0.0007099485129808508	0.0007385978618973022	0.0007398950203041184	0.0007563843675967664	0.0007574387034886156	0.0007756752348240436	0.0007764422004950192	0.0008173164630305025	0.0008173795717494681	0.04901922159568956	0.0482510070089785	3.813773637006534e-07	3.495679071452429e-05	3.8133834322543435e-07	3.495321528615425e-05
40.04394526164196	0.00070833126687097	0.0007099933939232093	0.0007386714045643297	0.0007399688154096433	0.0007564769086469889	0.0007575312355782125	0.0007757899166909194	0.0007765565172843104	0.000817484294735596	0.0008175459912976506	0.049067607619350445	0.048298604937049607	3.902512653120114e-07	3.5985622765327685e-05	3.9021546218180256e-07	3.598232239790389e-05
40.28523017593832	0.0007083772195394329	0.0007100399223557048	0.0007387472203210447	0.000740044890058113	0.0007565721398822266	0.0007576264585528224	0.000775907776631472	0.0007766740049542427	0.0008176564832640917	0.0008177167370072694	0.04911700332530342	0.048347196012790715	3.990547379527712e-07	3.701905124378624e-05	3.99021967214825e-07	3.701601222524942e-05
40.52796895322162	0.0007084248046898505	0.0007100880966133844	0.000738825315592119	0.000740123250716282	0.0007566700733423159	0.0007577243844159996	0.0007760288334651803	0.0007767946821740842	0.0008178330645883962	0.0008178918443367805	0.049167423403873096	0.04839679468157265	4.077884056877517e-07	3.8057113061068515e-05	4.0775848115723323e-07	3.8054321285646564e-05
40.77217035374772	0.0007084740203937842	0.0007101379148943393	0.0007389056968000682	0.000740203903849122	0.000756770721164093	0.0007578250252672585	0.0007761531062332218	0.0007769185678315622	0.0008180140752367755	0.0008180713492896284	0.049218882802255184	0.04844741564121903	4.164528904283295e-07	3.9099845668688626e-05	4.1642562463822634e-07	3.9097286626127437e-05
41.017843190557436	0.000708524864580852	0.000710189375256404	0.0007389883703645871	0.0007402868559191542	0.0007568740955828156	0.0007579283933034645	0.0007762806142026544	0.0007770456810369577	0.0008181995523054226	0.0008182552884260323	0.049271396729929286	0.04849907384731763	4.250488119890341e-07	4.014728707055215e-05	4.2502401613637997e-07	4.014494583448602e-05
41.26499632979458	0.0007085773350353291	0.0007102424756137824	0.0007390733427018702	0.0007403721133857733	0.0007569802089336234	0.0007580345008202643	0.0007764113768707036	0.0007771760411273128	0.0008183895334708536	0.000818443698875102	0.04932498066420044	0.0485517845186653	4.335767881584549e-07	4.119947583591799e-05	4.335542720518542e-07	4.119733705229556e-05
41.51363869102594	0.0007086314293926644	0.0007102972137335922	0.000739160620223908	0.0007404596827045462	0.000757089073653028	0.0007581433602135452	0.0007765454139691555	0.0007773096676707376	0.0008185840570026357	0.0008186366183472724	0.04937965035588513	0.048605563142849334	4.420374347638596e-07	4.225645111283205e-05	4.4201700677404775e-07	4.225449898823119e-05
41.763779247563185	0.000708687145135922	0.0007103535872323312	0.0007392502093377727	0.0007405495703264973	0.0007572007022804425	0.0007582549839809349	0.0007766827454688672	0.0007774465804708332	0.0008187831617764697	0.0008188340851470863	0.04943542183513546	0.04866042548196906	4.5043136574708827e-07	4.3318252642476907e-05	4.5041283274946907e-07	4.331647093172575e-05
42.0154270267867	0.0007087444795921339	0.000710411593572257	0.000739342116444878	0.0007406417826973711	0.0007573151074597476	0.0007583693847233325	0.0007768233915843883	0.0007775867995712234	0.0008189868872876269	0.0008190361381863209	0.049492311417414246	0.048716387578502426	4.5875919322722024e-07	4.438492077252221e-05	4.587423605454874e-07	4.438329276579278e-05
42.26859111047143	0.0007088034299285653	0.0007104712300576792	0.0007394363479402183	0.0007407363262568722	0.00075743230194089	0.0007584865751464744	0.0007769673727787012	0.0007777303452601999	0.0008191952736647532	0.0008192428169974714	0.04955033570962201	0.048773465761320356	4.6702152756779476e-07	4.545649647177963e-05	4.6700619892319113e-07	4.5455004982181135e-05
42.523280635114425	0.0007088639931488933	0.0007105324938311686	0.0007395329102115909	0.0007408332074378902	0.0007575522985815237	0.0007586065680625447	0.0007771147097680835	0.0007778772380754944	0.0008194083616840589	0.0008194541617476163	0.0496095116163762	0.04883167665185575	4.752189774631134e-07	4.653302134607906e-05	4.752049549061263e-07	4.653164869536375e-05
42.77950479226489	0.0007089261660892982	0.000710595381869669	0.0007396318096387973	0.0007409324326656964	0.0007576751103486952	0.0007587293763918148	0.000777265423527102	0.0007780274988091651	0.0008196261927839043	0.0008196702132526555	0.04966985634645574	0.048891037170429155	4.833521500084963e-07	4.761453765395052e-05	4.833392338590096e-07	4.7613265658635884e-05
43.03727282885567	0.000708989945414455	0.0007106598909805253	0.0007397330525928197	0.0007410340083571279	0.0007578007503205621	0.000758855013164336	0.0007774195352937294	0.0007781811485126208	0.0008198488090797882	0.0008198910129919565	0.04973138741940771	0.048951564542736116	4.91421650759263e-07	4.870108832102926e-05	4.914096395516963e-07	4.8699898278631304e-05
43.29659404753705	0.000709055327613432	0.0007107260177974059	0.0007398366454349742	0.0007411379409197374	0.0007579292316881558	0.000758983491521657	0.0007775770665745963	0.0007783382085017626	0.0008200762533797541	0.0008201166031233966	0.049794122672326316	0.049013276306502734	4.994280838343818e-07	4.979271695892962e-05	4.994167742474343e-07	4.9791589632558475e-05
43.55747780701245	0.0007091223089954989	0.0007107937587761415	0.0007399425945160527	0.0007412442367509362	0.0007580605677571986	0.0007591148247186053	0.0007777380391503913	0.0007784987003622801	0.000820308569200245	0.0008203470264988468	0.049858080266805625	0.049076190318314054	5.073720519767518e-07	5.0889467880788075e-05	5.073612387716028e-07	5.088838348440983e-05
43.81993352237618	0.0007091908856858186	0.0007108631101904463	0.0007400509061754216	0.0007413529022370948	0.0007581947719499473	0.0007592490261250892	0.0007779024750813861	0.0007786626459550629	0.0008205458007823837	0.0008205823266800686	0.04992327869607537	0.049140324760615715	5.152541566431912e-07	5.199138612005383e-05	5.152436325895574e-07	5.19903243018649e-05
44.08397066545326	0.0007092610536210578	0.0007109340681275575	0.0007401615867401229	0.0007414639437526391	0.0007583318578071077	0.0007593861092279675	0.0007780703967131304	0.0007788300674217808	0.0008207879931087434	0.0008208225479550877	0.049989736792318905	0.0492056981489036	5.230749980913909e-07	5.309851744897398e-05	5.230645539050765e-07	5.309745727577475e-05
44.349598765141174	0.0007093328085448726	0.0007110066284837544	0.0007402746425239272	0.0007415773676591108	0.0007584718389897752	0.0007595260876329537	0.0007782418266822785	0.000779000987190597	0.0008210351919205747	0.0008210677353550164	0.050057473734187154	0.049272329339096275	5.308351754440988e-07	5.4210908395552204e-05	5.308245997156548e-07	5.420982833609367e-05
44.6168274077539	0.0007094061460032959	0.0007110807869597732	0.0007403900798263748	0.0007416931803042018	0.0007586147292814378	0.0007596689750665683	0.0007784167879225834	0.0007791754279820363	0.0008212874437355377	0.0008213179346713617	0.05012650905450723	0.049340237535105406	5.385352868001424e-07	5.532860626566993e-05	5.385243659161536e-07	5.532748417261257e-05
44.88566623736761	0.0007094810613400157	0.0007111565390561177	0.0007405079049317925	0.000741811388020772	0.0007587605425900321	0.0007598147853781508	0.0007785953036710541	0.0007793534128150182	0.0008215447958659483	0.0008215731924738376	0.05019686264819476	0.049409442296601234	5.461759293189962e-07	5.64516591626818e-05	5.461644473890061e-07	5.645047225494304e-05
45.15612495616904	0.0007095575496915357	0.0007112338800682529	0.0007406281241082806	0.0007419319971258366	0.0007589092929500489	0.0007599635325419177	0.0007787773974742769	0.0007795349650130513	0.0008218072964375488	0.0008218335561286897	0.05026855478037647	0.049479963546988484	5.537576993007963e-07	5.758011600767721e-05	5.537454380811959e-07	5.7578840851918445e-05
45.42821332480542	0.0007096356059822208	0.0007113128050816808	0.0007407507436066745	0.0007420550139195251	0.0007590609945246934	0.0007601152306590739	0.0007789630931949098	0.000779720108210592	0.0008220749944088269	0.0008220990738175481	0.05034160609472898	0.04955182158158915	5.612811922780635e-07	5.871402656035252e-05	5.612679310927279e-07	5.8712639052022064e-05
45.701941162736816	0.0007097152249192194	0.0007113933089668966	0.0007408757696594757	0.0007421804446840121	0.0007592156616081019	0.000760269893959979	0.0007791524150183509	0.0007799088663595784	0.0008223479395908946	0.0008223697945568321	0.050416037622038924	0.049625037076047054	5.687470031332312e-07	5.985344144396332e-05	5.687325187883011e-07	5.9851916787201365e-05
45.97731834859046	0.0007097964009872777	0.0007114753863742354	0.0007410032084797714	0.0007423082956824334	0.0007593733086276309	0.0007604275368063818	0.0007793453874596087	0.000780101263736157	0.0008226261826679702	0.0008226457682177366	0.050491870788994225	0.04969963109495644	5.761557261821284e-07	6.0998412167140303e-05	5.76139792883611e-07	6.099672485446184e-05
46.25435482051728	0.0007098791284434088	0.0007115590317285751	0.0007411330662601039	0.0007424385731577547	0.0007595339501461875	0.0007605881736936996	0.0007795420353703383	0.0007802973249475748	0.0008229097752184416	0.0008229270455467875	0.0505691274272096	0.049775625100721664	5.835079552689564e-07	6.214899114687089e-05	5.834903445375069e-07	6.214711493840452e-05
46.533060576550575	0.0007099634013114493	0.0007116442392239268	0.0007412653491713296	0.0007425712833316276	0.0007596976008646391	0.0007607518192533705	0.0007797423839460951	0.0007804970749392815	0.000823198769736575	0.0008232136781870238	0.05064782978249953	0.04985304096265665	5.908042838814308e-07	6.330523173478375e-05	5.907847644604121e-07	6.330313963601175e-05
46.813445674966815	0.0007100492133764737	0.0007117310028178834	0.0007414000633614381	0.0007427064324032052	0.0007598642756242807	0.0007609184882552618	0.0007799464587337777	0.0007807005390022176	0.0008234932196548584	0.0008235057186997987	0.0507280005243978	0.04993190096633142	5.980453052511787e-07	6.446718824218434e-05	5.980236430153715e-07	6.446485248162714e-05
47.09552023464871	0.0007101365581790807	0.0007118193162259416	0.0007415372149543481	0.0007428440265479372	0.000760033989409375	0.0007610881956101528	0.0007801542856392918	0.0007809077427803189	0.0008237931793670259	0.0008238032205872415	0.05080966275594221	0.05001222782317171	6.052316124701817e-07	6.563491596739413e-05	6.052075703292907e-07	6.563230797310138e-05
47.37929443545016	0.0007102254290095395	0.0007119091729156804	0.0007416768100486731	0.000742984071916327	0.0007602067573497621	0.0007612609563722794	0.0007803658909354262	0.0007811187122782241	0.0008240987042517714	0.0008241062383153903	0.05089284002372094	0.05009404468032129	6.123637985903062e-07	6.680847122172984e-05	6.123371363957186e-07	6.680556159766038e-05
47.66477851856398	0.0007103158189017868	0.0007120005661007996	0.0007418188547164477	0.000743126574632661	0.0007603825947235368	0.0007614367857419523	0.0007805813012699496	0.0007813334738692068	0.0008244098506971754	0.0008244148273380246	0.05097755632819988	0.05017737513077546	6.194424567521062e-07	6.798791135989579e-05	6.194129311930252e-07	6.79846698606601e-05
47.951982786891236	0.0007104077206272928	0.0007120934887350158	0.0007419633550018389	0.0007432715407937084	0.0007605615169598147	0.0007616156990682513	0.0007808005436739527	0.000781552054303336	0.0008247266761258922	0.0008247290441212262	0.05106383613433042	0.050262243223793066	6.264681802943279e-07	6.917329480798928e-05	6.264355447956407e-07	6.916969031331432e-05
48.24091760541319	0.0007105011266887588	0.0007121879335058016	0.0007421103169198042	0.000743418976467381	0.0007607435396415565	0.0007617977118517884	0.0007810236455704113	0.0007817744807158619	0.0008250492390210841	0.0008250489461686789	0.051151704382454644	0.0503486734755947	6.334415628759908e-07	7.036468109464233e-05	6.334055674915833e-07	7.036068158269848e-05
48.53159340156531	0.0007105960293136808	0.0007122838928279814	0.0007422597464547399	0.0007435688876913684	0.0007609286785084975	0.000761982839747558	0.0007812506347830197	0.0007820007806358558	0.0008253775989531779	0.0008253745920477581	0.05124118649951023	0.05043669088036116	6.403631986173341e-07	7.156213088391206e-05	6.403235899155989e-07	7.155770340341872e-05
48.82402066561362	0.0007106924204477434	0.0007123813588371664	0.0007424116495590792	0.0007437212804717367	0.000761116949460142	0.000762171098567866	0.0007814815395452649	0.0007822309819950969	0.0008257118166074335	0.0008257060414164166	0.05133230841055097	0.0505263209215367	6.472336822045503e-07	7.276570600586729e-05	6.471902031610511e-07	7.276081664803202e-05
49.11820995103327	0.0007107902917480533	0.0007124803233830245	0.0007425660321518614	0.0007438761607814879	0.0007613083685588534	0.000762362504285339	0.0007817163885097716	0.0007824651131372124	0.0008260519538123686	0.0008260433550509026	0.05142509655058862	0.050617589583447385	6.540536090398393e-07	7.397546949211575e-05	6.540059989206502e-07	7.397008336151867e-05
49.41417187488941	0.0007108896345762154	0.0007125807780223969	0.0007427229001172719	0.0007440335345590953	0.000761502952033034	0.0007625570730360324	0.0007819552107579256	0.0007827032028270995	0.0008263980735690814	0.0008263865948743494	0.05151957787676688	0.05071052336324856	6.608235753769332e-07	7.519148561133115e-05	6.607715696156907e-07	7.518556679483868e-05
49.71191711822035	0.0007109904399912314	0.0007126827140122307	0.0007428822593031407	0.0007441934077069896	0.0007617007162803996	0.0007627548211226149	0.000782198035809781	0.0007829452802606106	0.0008267502400814855	0.0008267358239862479	0.05161577988088335	0.050805149283207916	6.67544178456405e-07	7.641381990489138e-05	6.674875085252874e-07	7.640733143982059e-05
50.01145642642306	0.0007110926987422267	0.0007127861223023494	0.0007430441155194064	0.0007443557860900189	0.0007619016778713463	0.0007629557650176592	0.0007824448936342571	0.0007831913750745375	0.0008271085187874979	0.0008270911066928563	0.051713730602262566	0.05090149490333795	6.742160166555052e-07	7.764253922543096e-05	6.74154409945971e-07	7.7635443067825e-05
50.3128006096408	0.0007111964012610029	0.0007128909935280431	0.0007432084745365483	0.0007445206755338698	0.0007621058535524258	0.0007631599213670275	0.0007826958146596488	0.0007834415173568895	0.0008274729763912232	0.0008274525085385692	0.051813458640997255	0.0509995883343846	6.808396896377817e-07	7.887771177617076e-05	6.807728693246102e-07	7.886996876654839e-05
50.61596054315354	0.0007113015376544002	0.0007129973180024714	0.0007433753420839739	0.0007446880818234457	0.0007623132602499169	0.0007633673069933548	0.0007829508297844464	0.0007836957376574776	0.0008278436808961548	0.0008278200963382789	0.05191499317157102	0.051099458251192144	6.874157985072536e-07	8.011940715171861e-05	6.873434834117186e-07	8.011097698001901e-05
50.9209471677702	0.0007114080976964805	0.0007131050857088863	0.0007435447238483779	0.0007448580107012149	0.0007625239150735149	0.0007635779388996432	0.0007832099703884882	0.000783954066998825	0.0008282207016394477	0.0008281939382107782	0.052018363956868395	0.05120113390644786	6.939449459703907e-07	8.136769638072971e-05	6.938668504182302e-07	8.135853755003586e-05
51.22777149022361	0.0007115160708205112	0.0007132142862926565	0.0007437166254720552	0.0007450304678655112	0.0007627378353201245	0.0007637918342729606	0.0007834732683444479	0.0007842165368874003	0.0008286041093272885	0.0008285741036132291	0.05212360136259231	0.051304645144824815	7.004277364978766e-07	8.262265196948282e-05	7.003435701772621e-07	8.261272175882906e-05
51.53644458356769	0.0007116254461107561	0.0007133249090531012	0.0007438910525511805	0.0007452054589688036	0.0007629550384777777	0.0007640090104882583	0.0007837407560296774	0.0007844831793252011	0.0008289939760714154	0.0008289606633767509	0.0522307363720983	0.051410022417531565	7.068647764946114e-07	8.388434794756594e-05	7.067742443037095e-07	8.387360237277486e-05
51.84697758757708	0.0007117362122940596	0.000713436942935113	0.0007440680106340422	0.0007453829896159146	0.000763175542229664	0.000764229485112298	0.0007840124663384076	0.000784754026821684	0.0008293903754268194	0.0008293536897431526	0.052339800601661345	0.051517296797288795	7.132566744801234e-07	8.515285991592125e-05	7.131594763727048e-07	8.51412536893581e-05
52.15938170914916	0.0007118483577312311	0.0007135503765205866	0.0007442475052192473	0.0007455630653622118	0.0007633993644582996	0.000764453275907714	0.0007842884326943373	0.0007850291124060757	0.0008297933824306915	0.0008297532564028799	0.05245082631618736	0.05162649999373966	7.196040412650768e-07	8.64282650954451e-05	7.194998720915727e-07	8.641575158455095e-05
52.47366822270851	0.0007119618704082049	0.0007136651980196194	0.0007444295417538703	0.0007457456917117429	0.0007636265232498113	0.000764680400837187	0.0007845686890635987	0.000785308469640049	0.0008302030736426324	0.0008301594385341863	0.052563846445387814	0.05173766436931301	7.25907490142742e-07	8.771064237844683e-05	7.2579603948306e-07	8.76971735622456e-05
52.789848470613855	0.0007120767379269956	0.0007137813952615094	0.0007446141256315774	0.0007459308741153419	0.0007638570368983738	0.0007649108780677652	0.0007848532699681448	0.0007855921326308117	0.0008306195271862108	0.0008305723128436163	0.05267889460043157	0.05185082295555505	7.321676370856695e-07	8.900007238255014e-05	7.320485890794075e-07	8.898559880696211e-05
53.107933863567155	0.0007121929474964185	0.0007138989556855188	0.0007448012621906969	0.0007461186179686828	0.0007640909239107751	0.0007651447259753125	0.0007851422104995445	0.0007858801360445922	0.0008310428227918888	0.0008309919576078137	0.052796005091088255	0.05196600946994225	7.383851009330408e-07	9.029663750381722e-05	7.382581341064485e-07	9.028110823547375e-05
53.42793588102576	0.0007123104859225815	0.0007140178663314103	0.0007449909567122485	0.0007463089286102924	0.0007643282030111308	0.0007653819631490995	0.0007854355463332154	0.0007861725151205547	0.0008314730418413822	0.000831418452716729	0.052915212943382535	0.05208325833319482	7.445605036079418e-07	9.160042197575713e-05	7.444252906885218e-07	9.158378455373373e-05
53.74986607161648	0.0007124293395991489	0.000714138113829751	0.0007451832144179367	0.0007465018113195212	0.0007645688931457577	0.0007656226083965481	0.0007857333137431166	0.0007864693056851577	0.0008319102674135192	0.0008318518797182751	0.053036553917776785	0.05220260468710663	7.506944703411424e-07	9.291151192980518e-05	7.505506780666141e-07	9.289371231535615e-05
54.073736053552395	0.0007125494944973592	0.0007142596843919752	0.0007453780404680977	0.0007466972713144693	0.0007648130134882041	0.0007658666807481278	0.0007860355496169078	0.0007867705441669689	0.0008323545843316451	0.0008322923218644875	0.05316006452789933	0.05232408441290911	7.567876298755771e-07	9.422999545535826e-05	7.566349188019728e-07	9.421097798031908e-05
54.399557515052166	0.0007126709361557886	0.0007143825638001929	0.0007455754399595938	0.0007468953137498619	0.000765060583444435	0.0007661141994624073	0.0007863422914715846	0.0007870762676119509	0.0008328060792126237	0.0008327398641592393	0.053285782059835585	0.05244773415018864	7.628406147037851e-07	9.555596266505595e-05	7.626786390059568e-07	9.553566997860807e-05
54.727342214761876	0.0007127936496698738	0.000714506737396755	0.0007457754179236791	0.000747095943714888	0.0007653116226582048	0.0007663651840312823	0.0007866535774696384	0.0007873865136992477	0.0008332648405175322	0.000833194593407593	0.053413744592006346	0.05257359131637577	7.688540613107718e-07	9.68895057627539e-05	7.686824685727064e-07	9.686787877558056e-05
55.057101982179326	0.0007129176196811616	0.0007146321900735489	0.000745977979323807	0.000747299166230984	0.0007655661510165969	0.0007666196541853672	0.0007869694464357238	0.0007877013207574739	0.0008337309586040787	0.0008336565982668296	0.05354399101564781	0.05270169412682534	7.748286104092804e-07	9.82307191116083e-05	7.746470414057415e-07	9.8207696937469e-05
55.38884871808102	0.0007130428303662972	0.0007147589062610254	0.0007461831290533962	0.0007475049862495709	0.0007658241886557502	0.000766877629899567	0.0007872899378738788	0.0007880207277815354	0.0008342045257808342	0.0008341259692992346	0.05367656105592232	0.05283208161551222	7.807649072067227e-07	9.957969930818322e-05	7.805729956842419e-07	9.955521920487764e-05
55.722594394951685	0.0007131692654257396	0.0007148868699169683	0.0007463908719335564	0.0007477134086497565	0.0007660857559667874	0.0007671391313988509	0.0007876150919853112	0.000788344774450014	0.0008346856363633514	0.0008346027990267242	0.05381149529367049	0.05296479365635748	7.866636016677728e-07	0.0001009365452578348	7.864609741152322e-07	0.00010091054256480825
56.058351057416104	0.0007132969080721921	0.0007150160645149596	0.000746601212710761	0.0007479244382359723	0.0007663508736019337	0.0007674041791641998	0.0007879449496867693	0.0007886735011431056	0.0008351743867322335	0.0008350871819873519	0.05394883518784052	0.05309987098521425	7.92525348778262e-07	0.00010230135825189945	7.923116241820814e-07	0.0001022737663251283
56.39613082267415	0.0007134257410187432	0.0007151464730325701	0.0007468141560544734	0.0007481380797355699	0.0007666195624808481	0.0007676727939387698	0.0007882795526295205	0.0007890069489611635	0.0008356708753932408	0.0008355792147938015	0.054088623098608936	0.053237355222534255	7.983508088431172e-07	0.00010367424205154352	7.981255984452606e-07	0.00010364499219689405
56.7359458809379	0.000713555746466719	0.0007152780779392546	0.0007470297065547344	0.0007483543377963742	0.0007668918437971792	0.0007679449967342679	0.0007886189432189725	0.0007893451597438613	0.000836175203039525	0.0008360789961939417	0.05423090231122245	0.053377288896734744	8.041406477775782e-07	0.00010505530297227894	8.039035548190309e-07	0.00010502432437592413
57.07780849587155	0.0007136869060932252	0.0007154108611839387	0.0007472478687196935	0.0007485732169841796	0.0007671677390253386	0.0007682208088375421	0.0007889631646349455	0.0007896881760899912	0.0008366874726160644	0.0008365866271335146	0.054375717060586845	0.05351971546829873	8.098955374103399e-07	0.00010644464997228154	8.096461568637449e-07	0.00010641186962823124
57.42173100503407	0.0007138192010383801	0.0007155448041822951	0.0007474686469730985	0.0007487947217801993	0.0007674472699275164	0.0007685002518174023	0.0007893122608526302	0.0007900360413779333	0.0008372077893863969	0.0008371022108210566	0.05452311255662389	0.053664679354630956	8.156161558023085e-07	0.00010784239474542767	8.153540740996144e-07	0.0001078077373804498
57.7677258203244	0.0007139526118922293	0.0007156798878037034	0.0007476920456517351	0.0007490188565784656	0.000767730458560941	0.0007687833475316825	0.0007896662766642608	0.000790388799786816	0.0008377362610017523	0.0008376258527951422	0.054673135010435255	0.05381222595569499	8.213031875805351e-07	0.00010924865181782817	8.210279823298028e-07	0.00010921203981362204
58.115805428429454	0.0007140871186813342	0.000715816092357882	0.0007479180690028233	0.0007492456256831828	0.0007680173272853972	0.0007690701181345514	0.0007900252577015266	0.0007907464963184019	0.0008382729975726765	0.0008381576609940487	0.054825831661290396	0.05396240168046465	8.269573242764873e-07	0.0001106635386479704	8.26668563965469e-07	0.00011062489195987069
58.465982391274686	0.0007142227008550209	0.0007159533975811808	0.0007481467211813597	0.0007494750333060247	0.0007683078987710094	0.0007693605860840779	0.0007903892504587522	0.0007911091768197155	0.0008388181117432508	0.0008386977458279339	0.054981250804480755	0.054115253974214975	8.325792646810166e-07	0.00011208717573121807	8.322765083720613e-07	0.00011204641180395658
58.818269346477535	0.0007143593372712907	0.0007160917826225344	0.0007483780062474197	0.0007497070835633872	0.0007686021960063057	0.0007696547741500736	0.0007907583023168795	0.0007914768880064586	0.0008393717187680243	0.0008392462202536474	0.05513944182005956	0.05427083134668735	8.381697152199264e-07	0.00011351968670988977	8.378525122344771e-07	0.00011347672039010992
59.172679007803275	0.0007144970061823741	0.0007162312260290592	0.0007486119281634086	0.0007499417804735898	0.0007689002423065727	0.0007699527054222133	0.0007911324615682843	0.0007918496774872336	0.0008399339365917698	0.000839803199852277	0.0553004552025126	0.05442918340115848	8.437293903360444e-07	0.00011496119848661279	8.433972799256912e-07	0.00011491594193172028
59.52922416562417	0.0007146356852199263	0.0007163717057312915	0.0007488484907912687	0.0007501791279540284	0.0007692020613225144	0.0007702544033184519	0.0007915117774424594	0.000792227593788612	0.0008405048859321818	0.0008403688029095476	0.055464342591384004	0.05459036086444704	8.492590128875589e-07	0.00011641184134314475	8.489115238946836e-07	0.00011636420392666103
59.887917687380885	0.0007147753513798484	0.0007165131990280503	0.0007490876978896373	0.0007504191298182752	0.0007695076770492253	0.0007705598915937455	0.0007918963001325985	0.0007926106863810797	0.0008410846903656458	0.0008409431504991983	0.055631156802900546	0.054754415617895624	8.547593145578469e-07	0.00011787174906371933	8.543959650639081e-07	0.00011782163727683259
60.24877251804685	0.00071491598100673	0.0007166556825709215	0.0007493295531109591	0.0007506617897731318	0.0007698171138354928	0.0007708691943490929	0.00079228608082312	0.0007929990057058981	0.0008416734764162088	0.0008415263665694598	0.05580095186262714	0.05492140072936111	8.602310362978288e-07	0.00011934105906521997	8.598513332547329e-07	0.00011928837641420054
60.6118016805955	0.0007150575497779047	0.000716799132348353	0.0007495740599985561	0.0007509071114156355	0.0007701303963934498	0.0007711823360409132	0.000792681171718172	0.0007933926032029188	0.0008422713736478966	0.0008421185780327767	0.0559737830391946	0.055091370486252074	8.656749287700577e-07	0.00012081991253212743	8.652783676226395e-07	0.00012076455943180187
60.97701827647021	0.0007152000326871033	0.0007169435236693489	0.0007498212219836513	0.0007511550982300144	0.0007704475498085819	0.0007714993414907722	0.0007930816260711543	0.0007937915313393901	0.0008428785147605167	0.0008427199148589056	0.05614970687913934	0.055264380429656756	8.71091752818829e-07	0.0001223084545569353	8.706778171106364e-07	0.00012225032822008042
61.34443548605718	0.0007153434040277003	0.0007170888311467541	0.0007500710423823491	0.0007514057535845977	0.0007707685995501118	0.0007718202358954707	0.000793487498215304	0.0007941958436397963	0.0008434950356891053	0.0008433305101715433	0.05632878124290039	0.055440487389596914	8.764822799517836e-07	0.00012380683428744876	8.760504409154653e-07	0.00012374582860885663
61.71406656916102	0.0007154876373755369	0.0007172350286801149	0.0007503235243925711	0.0007516590807286753	0.0007710935714817754	0.0007721450448375115	0.0007938988435953833	0.0007946055947167706	0.0008441210757071722	0.0008439505003486356	0.05651106534201225	0.055619749521455396	8.818472928492655e-07	0.00012531520508010652	8.813970089811309e-07	0.00012525121051648602
62.085924865483435	0.0007156327055713173	0.0007173820894381126	0.0007505786710909526	0.0007519150827893145	0.0007714224918730064	0.0007724737942959666	0.0007943157188005235	0.0007950208403031347	0.0008447567775339221	0.0008445800251265349	0.05669661977754606	0.05580222634362224	8.871875858979666e-07	0.00012683372466165688	8.867183025195336e-07	0.00012676662810676143
62.46002379510434	0.0007157785807025677	0.0007175299858405584	0.0007508364854297019	0.0007521737627681369	0.0007717553874105554	0.0007728065106577625	0.0007947381815982759	0.0007954416372851092	0.0008454022874456299	0.0008452192277081814	0.05688550657984505	0.05598797877640218	8.925039657332445e-07	0.00012836255529555252	8.920151145319719e-07	0.0001282922399498676
62.83637685896657	0.0007159252340851339	0.0007176786895399243	0.0007510969702334126	0.0007524351235380402	0.0007720922852105445	0.0007731432207293874	0.0007951662909699035	0.0007958680437367345	0.0008460577553913399	0.0008458682548754723	0.05707778924960173	0.05617706918223956	8.97797251811364e-07	0.00012990186395753223	8.972882503642532e-07	0.0001298282091922176
63.21499763936286	0.0007160726362442268	0.000717828171402422	0.0007513601281958477	0.0007526991678398892	0.000772433212831	0.0007734839517490623	0.0007956001071469928	0.0007963001189555732	0.000846723335113111	0.0008465272571060279	0.05727353280033593	0.056369561407305264	9.030682770140488e-07	0.00013145182251966814	9.025385282954157e-07	0.00013137470373530968
63.59589980042612	0.000716220756894989	0.0007179784014886007	0.000751625961876685	0.0007529658982791624	0.000772778198284869	0.0007738287313993826	0.000796039691649422	0.0007967379234997341	0.0008473991842709955	0.0008471963886945456	0.05747280380232051	0.05656552082450453	9.083178882651755e-07	0.00013301260794096326	9.077667801284019e-07	0.00013293189641994108
63.979097088622495	0.0007163695649225748	0.0007181293490334552	0.0007518944736982286	0.000753235317322557	0.0007731272700535467	0.0007741775878204492	0.0007964851073247539	0.0007971815192262773	0.0008480854645729735	0.000847875807878941	0.05767567042802279	0.056765014377957564	9.135469471819452e-07	0.0001345844024683851	9.129738518295211e-07	0.0001344999652214962
64.36460333324754	0.0007165190283617386	0.0007182809824260442	0.0007521656659420955	0.0007535074272945682	0.0007734804571009413	0.0007745305496235294	0.0007969364183891169	0.0007976309693310743	0.0008487823419100799	0.000848565676971526	0.05788220249911075	0.05696811062901646	9.187563307509923e-07	0.00013616739384611498	9.181606041817891e-07	0.00013607909345281222
64.75243244692527	0.0007166691143759067	0.0007184332691885872	0.0007524395407458673	0.0007537822303740237	0.0007738377888880936	0.0007748876459052471	0.00079739369046963	0.0007980863383901633	0.0008494899864969461	0.0008492661624954182	0.058092471535095384	0.057174879803874215	9.239469320342e-07	0.0001377617755345395	9.233279134595197e-07	0.00013766946997523233
65.14259842611021	0.0007168197892357325	0.0007185861759550406	0.0007527161000997224	0.000754059728590591	0.0007741992953883844	0.0007752489062623444	0.0007978569906484516	0.000798547692402682	0.0008502085730180323	0.0008499774353264512	0.05830655080367111	0.05738539384283404	9.291196609098606e-07	0.00013936774694089937	9.284766721569075e-07	0.00013927128942303746
65.53511535159264	0.0007169710182971195	0.0007187396684491439	0.0007529953458430506	0.0007543399238212634	0.0007745650071033572	0.0007756143608070432	0.0007983263875085215	0.0007990150988354522	0.0008509382807798032	0.0008506996708408456	0.058524515372822626	0.05759972645130412	9.342754448374724e-07	0.00014098551365815393	9.336077897224675e-07	0.0001408847524346779
65.92999738900669	0.0007171227659786885	0.0007188937114619042	0.0007532772796610384	0.0007546228177868083	0.0007749349550791735	0.0007759840401830131	0.0007988019511810591	0.0007994886266692674	0.0008516792938691245	0.0008514330490688849	0.05874644216477439	0.05781795315259018	9.394152296621086e-07	0.0001426152877171405	9.387221933413945e-07	0.00014251006589680038
66.32725878934137	0.0007172749957386973	0.0007190482688285315	0.0007535619030812544	0.0007549084120482082	0.0007753091709237493	0.0007763579755820063	0.0007992837533949195	0.0007999683464469874	0.0008524318013181942	0.0008521777548549188	0.05897241001185286	0.058040151342554955	9.445399804626975e-07	0.00014425728785108505	9.43820828755871e-07	0.00014414744320068174
66.72691388945532	0.0007174276700513808	0.0007192033034047914	0.0007538492174702217	0.0007551967080030797	0.0007756876868245918	0.0007767361987611644	0.000799771867527875	0.0008004543303235038	0.0008531959972763071	0.0008529339780239674	0.0592024997143442	0.05826640034622639	9.496506824148302e-07	0.00014591173976968852	9.489046610982764e-07	0.00014579710450735028
67.12897711259382	0.000717580750382702	0.0007193587770427648	0.0007541392240299784	0.000755487706882074	0.0007760705355673661	0.0007771187420610355	0.0008002663686599057	0.0008009466521176583	0.0008539720811887773	0.000853701913555247	0.059436794100429076	0.05849678147643225	9.547483417114656e-07	0.00014757887644856194	9.539746757864127e-07	0.00014745927702849992
67.53346296890952	0.0007177341971655091	0.0007195146505660111	0.0007544319237946496	0.0007557814097452783	0.0007764577505552415	0.0007775056384243472	0.00080076733362861	0.00080144538736622	0.0008547602579833841	0.0008544817617629671	0.059675378088281224	0.058731378094546	9.598339865285205e-07	0.00014925893843409366	9.59031879456786e-07	0.00014913419532133765
67.94038605598601	0.0007178879697740802	0.0007196708837441142	0.0007547273176270266	0.000756077817478615	0.0007768493658290494	0.0007778969214155625	0.0008012748410868207	0.0008019506133800059	0.000855560738264699	0.0008552737284847446	0.05991833875042014	0.0589702756734334	9.64908668020601e-07	0.00015095217415952988	9.640773009264017e-07	0.00015082210159444998
68.3497610593647	0.0007180420264980314	0.0007198274352665894	0.0007550254062151504	0.0007563769307902379	0.0007772454160882792	0.0007782926252412493	0.0008017889715625208	0.000802462409302236	0.0008563737385166709	0.0008560780252779945	0.06016576538041493	0.05921356186268999	9.699734613630292e-07	0.00015265884027793053	9.69111992203675e-07	0.00015252324603071132
68.7616027530747	0.0007181963245155924	0.000719984262716151	0.0007553261900689252	0.0007566787502069439	0.0007776459367129729	0.0007786927847713195	0.0008023098075211851	0.0008029808561692432	0.0008571994813138972	0.0008568948696247146	0.06041774956203678	0.05946132655627075	9.750294668618492e-07	0.00015437920201347155	9.741370295634176e-07	0.00015423788712734532
69.17592600016614	0.0007183508198662251	0.0007201413225413212	0.0007556296695167613	0.000756983276070606	0.0007780509637865545	0.0007790974355611747	0.0008028374334306514	0.000803506036973641	0.0008580381955420058	0.0008577244851450678	0.06067438524096576	0.05971366196260836	9.800778110853007e-07	0.00015611353352570911	9.791535146402549e-07	0.00015596629204839285
69.59274575324658	0.0007185054674225611	0.0007202985700283504	0.000755935844702241	0.0007572905085346171	0.0007784605341196255	0.0007795066138747838	0.0008033719358286282	0.0008040380367300505	0.0008588901166275892	0.0008585671018201907	0.06093576879916402	0.05997066267733135	9.85119648068693e-07	0.0001578621182951323	9.841625755947943e-07	0.0001577087369982466
70.01207705502031	0.0007186602208616689	0.0007204559592724632	0.0007562447155808478	0.0007576004475603832	0.0007788746852748055	0.0007799203567087769	0.0008039134033929947	0.0008045769425435396	0.0008597554867782041	0.00085942295622472	0.06120199913202761	0.060232425758695175	9.901561605773915e-07	0.00015962524952775614	9.891653683397495e-07	0.00015946550761358758
70.43393503883172	0.0007188150326356086	0.000720613443148388	0.0007565562819167379	0.000757913092913851	0.000779293455592639	0.0007803387018175704	0.0008044619270149926	0.0008051228436808718	0.0008606345552329181	0.0008602922917695051	0.06147317772843767	0.06049905080583536	9.951885614151255e-07	0.0001614032305780888	9.941630777972896e-07	0.00016123689937191932
70.85833492921113	0.0007189698539412793	0.0007207709732801661	0.0007568705432795855	0.0007582284441620847	0.000779716884218644	0.00078076168773959	0.0008050175998754768	0.0008056758316447144	0.0008615275785239648	0.000861175358955032	0.06174940875384475	0.06077064003997974	1.0002180948054775e-06	0.0001631963753946919	9.991569192448592e-07	0.00016302321802402764
71.2852920424243	0.0007191246346895293	0.0007209285000102296	0.000757187499041499	0.0007585465006699154	0.0007801450111315425	0.000781189353824654	0.0008055805175243486	0.0008062360002509532	0.0008624348207500599	0.0008620724156361185	0.062030799136508205	0.06104729838873642	1.0052460378347401e-06	0.0001650050089876398	1.0041481397074026e-06	0.00016482478004609113
71.71482178702524	0.0007192793234735264	0.0007210859723677175	0.0007575071483740328	0.0007588672615966525	0.0007805778771727487	0.0007816217402625542	0.0008061507779633487	0.0008068034457092482	0.0008633565538620048	0.000862983727298445	0.06231745865704398	0.06132913357360485	1.010273701965137e-06	0.00016682946791982123	1.0091380194184344e-06	0.0001666419131146346
72.14693966441222	0.0007194338675363605	0.00072124333803603	0.0007578294902452959	0.0007591907258928922	0.0007810155240771632	0.0007820588881129189	0.0008067284817323531	0.0008073782667070038	0.0008642930579611959	0.0008639095673475538	0.06260950004141792	0.06161625620084244	1.015302434624805e-06	0.00016867010082396994	1.0141278733661122e-06	0.00016847495660823886
72.58166126938723	0.0007195882127378782	0.0007214005433195999	0.000758154523417186	0.000759516892297424	0.0007814579945053592	0.0007825008393364111	0.0008073137319993677	0.0008079605644969203	0.0008652446216117453	0.0008648502174109653	0.06290703905754792	0.06190877985585069	1.020333620867491e-06	0.00017052726894492554	1.0191190528910246e-06	0.00017032426213123286
73.01900229071879	0.0007197423035207134	0.0007215575331098528	0.0007584822464427466	0.0007598457593342463	0.0007819053320772057	0.0007829476368273234	0.0008079066346543764	0.000808550442988285	0.0008662115421669003	0.0008658059676540894	0.0632101946156694	0.062206821201224755	1.0253686851270085e-06	0.00017240134671162033	1.0241129473842698e-06	0.00017219019406733427
73.45897851170821	0.0007198960828755273	0.0007217142508503657	0.0007588126576636889	0.0007601773253097246	0.0007823575814070393	0.0007833993244476663	0.0008085072984072727	0.0008091480088422215	0.0008671941261105667	0.0008667771171106945	0.06351908887264819	0.06251050007864585	1.0304090930406476e-06	0.00017429272233684956	1.0291109860562217e-06	0.00017407313016110093
73.90160581075892	0.0007200494923054037	0.0007218706385011806	0.0007591457552080633	0.0007605115883098867	0.0007828147881404153	0.0007838559470627955	0.0008091158348900304	0.0008097533715710599	0.0008681926894146954	0.0008677639740286775	0.0638338473404054	0.06281993961478288	1.035456353368539e-06	0.00017620179844834993	1.0341146397901914e-06	0.00017597346212774867
74.34690016194996	0.0007202024717894233	0.0007220266365022742	0.0007594815369881351	0.0007608485461978899	0.0007832769989925743	0.0007843175505786847	0.0008097323587633803	0.0008103666436420627	0.0008692075579134424	0.0008687668562319899	0.0641545989986636	0.06313526633139517	1.0405120200269666e-06	0.00017812899275623795	1.0391254231042904e-06	0.0001778915962987182
74.79487763561212	0.0007203549597453761	0.0007221821837361641	0.0007598200006984625	0.0007611881966116768	0.000783744261788675	0.0007847841819809191	0.0008103569878281834	0.0008109879405857151	0.0008702390676949808	0.00086978609149958	0.0644814764121967	0.06345661025982441	1.0455776942005016e-06	0.00018007473875211732	1.044144896200248e-06	0.0001798279542990222
75.24555439890803	0.0007205068929916101	0.0007223372174896355	0.0007601611438142122	0.0007615305369618409	0.0007842166255059089	0.0007852558893755035	0.0008109898431417636	0.0008116173811088201	0.0008712875655119516	0.0008708220179622923	0.06481461585280857	0.063784105060087	1.0506550265670022e-06	0.00018203948644590628	1.049174667114034e-06	0.00018178297375986974
75.6989467164156	0.0007206582067079833	0.0007224916734145659	0.0007605049635897214	0.0007618755644297165	0.0007846941403175777	0.0007857327220315739	0.0008116310491394329	0.0008122550872126275	0.0008723534092115653	0.000871874984518696	0.06515415742625526	0.0641178881447763	1.055745719637539e-06	0.0001840237031426606	1.0542163939736022e-06	0.00018375710906942677
76.15507095071504	0.0007208088343959314	0.0007226454854878391	0.0007608514570573571	0.0007622232759657315	0.0007851768576392616	0.0007862147304261243	0.000812280733761511	0.0008129011843162816	0.0008734369681864785	0.0008729453512709115	0.06550024520435162	0.06445810080801073	1.0608515302267495e-06	0.00018602787426247325	1.0592717873900972e-06	0.0001857508321666812
76.61394356297929	0.0007209587078376138	0.0007227985859703403	0.0007612006210266816	0.0007625736682880506	0.000785664830177175	0.0007867019662908593	0.000812939028586096	0.0008135558013858541	0.0008745386238475819	0.0008740334899815524	0.06585302736250372	0.06480488835965931	1.0659742720285767e-06	0.00018805250420153574	1.0643426129524963e-06	0.00018776463337505378
77.07558111356816	0.0007211077570541293	0.0007229509053649958	0.0007615524520839613	0.0007629267378815209	0.0007861581119788277	0.0007871944826612706	0.0008136060689679021	0.0008142190710692465	0.0008756587701199538	0.0008751397845529515	0.066212656322934	0.06515840026510542	1.0711158183419542e-06	0.00019009811724218784	1.0694306938543053e-06	0.00018979902228108414
77.54000026262605	0.0007212559102627935	0.0007231023723738619	0.000761906946592054	0.0007632824809969711	0.0007866567584861293	0.0007876923339280759	0.0008142819941834878	0.0008148911298372845	0.0008767978139632958	0.0008762646315299576	0.06657928890387503	0.06551879029081137	1.0762781049347258e-06	0.00019216525851253885	1.0745379136680323e-06	0.00019185452866399277
78.00721777068286	0.0007214030938334595	0.0007232529138542426	0.0007622641006907119	0.0007636408936508903	0.0007871608265910575	0.0007881955758911444	0.0008149669475832112	0.0008155721181313316	0.0008779561759182552	0.0008774084406276418	0.06695308647502005	0.06588621665597047	1.081463133054475e-06	0.00019425449499793634	1.0796662192496566e-06	0.00019393170347276056
78.47725049925933	0.0007215492322438664	0.0007234024547738138	0.0007626239102973335	0.0007640019716255177	0.0007876703746940404	0.0007887042658160349	0.000815661076750271	0.0008162621805177608	0.0008791342906801315	0.0008785716352853435	0.0673342151195404	0.06626084219054136	1.0866729726011172e-06	0.0001963664166091117	1.0848176238122337e-06	0.00019603111986024602
78.95011541147531	0.0007216942480340104	0.0007235509181647598	0.0007629863711082113	0.0007643657104694007	0.0007881854627651987	0.0007892184624933176	0.0008163645336672249	0.0008169614658496741	0.0008803326077015633	0.0008797546532486006	0.06772284580299973	0.06664283449998328	1.091909765466026e-06	0.0001985016373089732	1.0899942101485777e-06	0.00019815337427261936
79.42582957266194	0.0007218380617595154	0.0007236982250768804	0.0007633514786003148	0.0007647321054984356	0.000788706152408607	0.0007897382263007955	0.0008170774748903807	0.0008176701274362345	0.0008815515918258918	0.0008809579471805674	0.06811915454950326	0.06703236613702407	1.097175729052437e-06	0.0002006607963035978	1.0951981340289341e-06	0.00020029908759966464
79.90441015097758	0.0007219805919440074	0.0007238442945296881	0.0007637192280336676	0.000765101151797469	0.0007892325069297512	0.0007902636192688299	0.0008178000617325063	0.0008183883232200582	0.0008827917239530302	0.0008821819853046932	0.06852332262544826	0.06742961478081415	1.1024731599837455e-06	0.0002028445592991146	1.100431627791749e-06	0.00020246890639186166
80.38587441802741	0.0007221217550304639	0.0007239890434634569	0.0007640896144543558	0.0007654728442224835	0.0007897645914063474	0.0007907947051489117	0.0008185324604543011	0.0008191162159630849	0.0008840535017397602	0.0008834272520804877	0.06893553673126564	0.06783476342383962	1.1078044380088015e-06	0.00020505361983019776	1.1056970041140902e-06	0.00020466350414399814
80.87023974948666	0.0007222614653315469	0.0007241323866892319	0.0007644626326982381	0.0007658471774034389	0.000790302472762732	0.0007913315494856851	0.0008192748424651344	0.000819853973441416	0.0008853374403365429	0.0008846942489143775	0.06935598920155751	0.06824800056699121	1.113172030127842e-06	0.00020728870066435978	1.1109966599958743e-06	0.0002068835826526949
81.35752362572781	0.000722399634978894	0.0007242742368377724	0.0007648382773954049	0.0007662241457478106	0.0007908462198480082	0.0007918742196926021	0.00082002738453355	0.0008206017686496017	0.0008866440731630385	0.0008859834949077523	0.06978487821406272	0.06866952042320557	1.1185784949350455e-06	0.00020955055528631972	1.1163330809538848e-06	0.00020912987345103606
81.8477436324513	0.0007225361738713759	0.0007244145043074346	0.0007652165429754648	0.0007666037434449012	0.000791395903518181	0.0007924227851314323	0.00082079026900811	0.0008213597800149265	0.0008879739527247196	0.0008872955276444793	0.07022240800791368	0.06909952313012227	1.1240264872115378e-06	0.00021183996946874672	1.1217088454642914e-06	0.00021140313932799248
82.34091746132043	0.0007226709896223022	0.0007245530972109828	0.0007655974236737147	0.000766985964470989	0.0007919515967225007	0.0007929773171958462	0.0008215636840491424	0.0008221281916222564	0.0008893276514730901	0.0008886309040203034	0.0706687891116636	0.06953821497223041	1.129518762759199e-06	0.00021415776293254307	1.1271266296266702e-06	0.00021370417593222224
82.83706291059936	0.0007228039875055754	0.000724689921321307	0.0007659809135382767	0.000767370802595368	0.0007925133745942594	0.0007935378893992923	0.0008223478238720346	0.0008229071934500289	0.0008907057627122256	0.0008899902011167019	0.07112423858160864	0.06998580861299762	1.1350581835187484e-06	0.00021650479110577048	1.132589212107099e-06	0.00021603381347218287
83.33619788579601	0.0007229350704007927	0.0007248248800160742	0.0007663670064382831	0.0007677582513873882	0.0007930813145463149	0.0007941045774674533	0.0008231428890027324	0.0008236969816180675	0.0008921089015545393	0.0008913740171220067	0.07158898025094466	0.07044252333751587	1.1406477229709139e-06	0.0002188819469858827	1.1380994793544702e-06	0.0002183929185158029
83.83834040030794	0.0007230641387372916	0.0007249578742212743	0.0007667556960731927	0.0007681483042245469	0.000793655496371603	0.0007946774594355118	0.0008239490865461529	0.0008244977586478603	0.000893537705928869	0.0008927829723027175	0.07206324499034432	0.07090858530622036	1.1462904718349994e-06	0.00022129016310953875	1.1436604311023833e-06	0.0002207823958936539
84.34350857607244	0.0007231910904371326	0.0007250888023536855	0.0007671469759833281	0.0007685409543017405	0.0007942360023489395	0.0007952566157505397	0.0008247666304682614	0.0008253097337360642	0.0008949928376442136	0.000894217710028218	0.0725472709805701	0.07138422782028293	1.1519896441058303e-06	0.00022373041364265323	1.1492751862020442e-06	0.0002232031907194454
84.85172064422062	0.0007233158208570391	0.0007252175602622507	0.0007675408395617477	0.0007689361946417699	0.0007948229173544392	0.0007958421293793044	0.0008255957418926354	0.0008261331230419982	0.0008964749835127094	0.000895678897852301	0.07304130399777957	0.07186969159930934	1.1577485834255016e-06	0.00022620371659365368	1.1549469887679568e-06	0.00022565629052737068
85.36299494573534	0.0007234382227292768	0.00072534404116836	0.0007679372800675418	0.0007693340181071907	0.0007954163289788664	0.0007964340859218119	0.0008264366494123546	0.0008269681499899478	0.0008979848565356449	0.0008971672286551447	0.07354559771222285	0.07236522507201593	1.1635707698310184e-06	0.00022871113616057537	1.1606792146966888e-06	0.0002281427275399872
85.87734993211305	0.000723558186101503	0.000725468135605062	0.00076833629064069	0.0007697344174136388	0.0007960163276513005	0.0007970325737309474	0.0008272895894181556	0.0008278150455871847	0.0008995231971566656	0.0008986834218496992	0.07406041400106861	0.07287108468060186	1.16945982689084e-06	0.00023125378522101392	1.1664753785519885e-06	0.00023066358107337592
86.39480416602983	0.000723675598275574	0.0007255897313551922	0.0007687378643185855	0.0007701373851447337	0.0007966230067694795	0.0007976376840385673	0.0008281548064438154	0.0008286740487586223	0.000901090774586555	0.0009002282246566704	0.07458602327615615	0.07338753519957601	1.1754195292560223e-06	0.0002338328279722357	1.1723391408537684e-06	0.00023321998008735134
86.91537632201124	0.0007237903437453385	0.0007257087133884419	0.0007691419940543718	0.0007705429137686965	0.0007972364628372424	0.0007982495110884473	0.0008290325535298201	0.0008295454066991356	0.0009026883882043653	0.0009018024134526593	0.07512270482750753	0.07391485006985689	1.1814538106640158e-06	0.00023644948273585098	1.178274315803804e-06	0.00023581310589421145
87.43908518710603	0.0007239023041334295	0.000725824963797379	0.0007695486727372374	0.0007709509956568256	0.0007978567956095051	0.0007988681522765082	0.0008299230926064427	0.0008304293752446165	0.0009043168690400028	0.0009034067951963228	0.07567074718350118	0.07445331174900047	1.187566772407043e-06	0.0002391050249331561	1.184284879457583e-06	0.00023844419503243897
87.9659496615646	0.000724011358127065	0.0007259383617324302	0.0007699578932148143	0.0007713616231039645	0.0007984841082452305	0.0007994937082987602	0.0008308266948974161	0.0008313262192629103	0.0009059770813437569	0.0009050422089377985	0.07623044848866012	0.07500321207848433	1.1937626923150388e-06	0.00024180079024765933	1.1903749783901156e-06	0.00024111454232025875
88.4959887595208	0.0007241173814128974	0.0007260487833358563	0.0007703696483178607	0.0007717747883511404	0.0007991185074689056	0.0008001262833074605	0.0008317436413454996	0.0008322362130658851	0.0009076699242487166	0.0009067095274170519	0.07680211690007324	0.07556485266902743	1.2000460342759213e-06	0.0002445381779848932	1.1965489388806455e-06	0.00024382550409959847
89.0292216096782	0.0007242202466109218	0.0007261561016747339	0.0007707839308873968	0.000772190483610532	0.0007997601037410422	0.0008007659850759851	0.0008326742230612975	0.0008331596408439354	0.0009093963335324334	0.0009084096587572176	0.07738607100353727	0.0761385453049907	1.2064214583300563e-06	0.00024731865464400205	1.2028112766552905e-06	0.00024657850168507967
89.56566745600044	0.0007243198232074914	0.0007262601866729856	0.0007712007338045011	0.0007726087010929665	0.0008004090114382916	0.0008014129251729837	0.0008336187417968177	0.000834096797124356	0.0009111572834847368	0.0009101435482595073	0.07798264025058244	0.07672461236898243	1.2128938313832587e-06	0.00025014375771553743	1.2091667072160195e-06	0.00024937502502983544
90.1053456584057	0.0007244159774874563	0.000726360905042472	0.0007716200500229544	0.000773029433038125	0.0008010653490437619	0.000802067219146379	0.0008345775104453235	0.0008350479872550766	0.0009129537888890954	0.0009119121803067351	0.07859216541761778	0.07732338728785904	1.219468238570099e-06	0.00025301509972180947	1.215620156801503e-06	0.0002522166366252798
90.6482756934654	0.0007245085724654895	0.0007264581202132062	0.000772041872604982	0.0007734526717476984	0.0008017292393482145	0.0008027289867178707	0.000835550853569197	0.0008360135279154077	0.0009147869071255711	0.0009137165803831198	0.07921499908852794	0.07793521500139518	1.2261499953371193e-06	0.00025593437251933415	1.2221767740436956e-06	0.0002551049756548962
91.19447715510712	0.000724597467816635	0.0007265516922627249	0.0007724661947603229	0.0007738784096217117	0.0008024008096628323	0.000803398351988609	0.0008365391079576145	0.0008369937476555352	0.0009166577404040078	0.0009155578172185979	0.07985150616213234	0.07856045245499625	1.2329446602589705e-06	0.00025890335187661595	1.2288419423200437e-06	0.000258041762410538
91.74396975532183	0.0007246825198061277	0.0007266414778446516	0.0007728930098888799	0.0007743066391982576	0.0008030801920443025	0.000804075443656744	0.000837542623215976	0.0008379889874666146	0.0009185674381368095	0.0009174370050665387	0.0805020643860304	0.07919946911790367	1.2398580486617378e-06	0.0002619239023511355	1.235621292895099e-06	0.0002610288030004404
92.29677332487483	0.0007247635812185544	0.00072672733011654	0.0007733223116272452	0.0007747373531969348	0.0008037675235330327	0.0008047603952476631	0.0008385617623891945	0.0008389996013835132	0.0009205171994614419	0.0009193553061245321	0.08116706491845227	0.07985264752846327	1.2468962471242533e-06	0.000264997982489551	1.2425207189005472e-06	0.0002640679943661517
92.85290781402206	0.0007248405012864262	0.0007268090986670313	0.0007737540938994036	0.0007751705445662619	0.0008044629464053688	0.000805453345357721	0.0008395969026210999	0.0008400259571223321	0.0009225082759236285	0.0009213139331086489	0.08184691291986253	0.08052038386812631	1.2540656288792962e-06	0.00026812765036751673	1.249546390176418e-06	0.0002671613296268416
93.41239329322968	0.0007249131256182157	0.0007268866294424085	0.0007741883509719208	0.0007756062065353815	0.000805166608440718	0.000806154437912363	0.0008406484358523488	0.0008410684367550392	0.0009245419743330776	0.0009233141519924666	0.08254202817617382	0.08120308856598274	1.2613728702116087e-06	0.00027131506950031636	1.25670476908027e-06	0.0002703109037815177
93.97524995389855	0.0007249812961259698	0.0007269597646726238	0.0007746250775139932	0.000776044332670399	0.0008058786632046068	0.0008068638224396076	0.0008417167695594811	0.0008421274374237136	0.0009266196598046479	0.0009253572849230996	0.08325284575558219	0.0819011869357432	1.2688249679212484e-06	0.0002745625151509279	1.2640026273178038e-06	0.0002735189197937138
94.54149810909283	0.000725044850952572	0.0007270283427968952	0.0007750642686627215	0.0007764849169357234	0.0008065992703487205	0.0008075816543599215	0.0008428023275378998	0.0008432033720971019	0.0009287427589988864	0.000927444713327508	0.08397981670116415	0.08261511984724144	1.276429257906597e-06	0.00027787238106080636	1.2714470638514963e-06	0.0002767876950837411
95.11115819427312	0.0007251036243987562	0.0007270921983889467	0.000775505920094015	0.0007769279537607842	0.0008073285959290827	0.0008083080952935778	0.000843905550731803	0.0008442966703723604	0.0009309127635770911	0.0009295778812234584	0.08472340876155011	0.08334534443467115	1.2841934349756617e-06	0.0002812471866406041	1.2790455239857033e-06	0.0002801196684618923
95.68425076803395	0.0007251574468499916	0.0007271511620820224	0.0007759500280995773	0.0007773734381125661	0.000808066812743615	0.0008090433133867084	0.0008450268981143292	0.0008454077793251324	0.0009331312338873717	0.0009317582987507903	0.08548410716214967	0.0840923348439406	1.292125573968501e-06	0.00028468958465430183	1.2868058197190854e-06	0.0002835174075388469
96.26079651284576	0.0007252061447033606	0.000727205060493782	0.0007763965896704425	0.0007778213655744151	0.0008088141006904122	0.000809787483657329	0.0008461668476214278	0.0008465371644113186	0.0009353998028995901	0.0009339875459399737	0.08626241541959843	0.0848565830217023	1.3002341522688407e-06	0.0002882023694301683	1.2947361514284352e-06	0.0002869836166414508
96.84081623580131	0.0007252495402945478	0.0007272537161511939	0.0007768456025875615	0.0007782717324315887	0.0008095706471481468	0.0008105407883626972	0.0008473258971432296	0.0008476853104241646	0.0009377201804086329	0.0009362672767364147	0.08705885620229337	0.0856385995488176	1.3085280738373657e-06	0.0002917884856450115	1.3028451310182366e-06	0.00029052114528163586
97.42433086936633	0.0007252874518251173	0.0007272969474155966	0.0007772970655200158	0.0007787245357641151	0.00081033664738018	0.0008113034173895265	0.0008485045655770465	0.0008488527225106204	0.0009400941575272383	0.0009385992233006512	0.0878739722401112	0.086438914521218	1.3170166948653535e-06	0.00029545103772304904	1.3111418066261626e-06	0.0002941329972153961
98.01136147213543	0.0007253196932902068	0.0007273345684080503	0.0007777509781314271	0.0007791797735475003	0.0008111123049640107	0.0008120755686686158	0.0008497033939463914	0.0008500399272511819	0.0009425236114914351	0.0009409852006063108	0.08870832728663493	0.08725807848136055	1.3257098511648734e-06	0.0002991932998962221	1.3196356889965104e-06	0.00029782234013892017
98.60192922959182	0.0007253460744068383	0.0007273663889351724	0.0007782073411952222	0.0007796374447619263	0.0008118978322478786	0.0008128574486156561	0.0008509229465908304	0.0008512474738078226	0.0009450105108037863	0.0009434271113597206	0.08956250713748375	0.08809666340371532	1.3346178874459316e-06	0.00030301872698010324	1.3283367796704335e-06	0.0003015925160731736
99.1960554548718	0.0007253664005430195	0.0007273922144156233	0.0007786661567194378	0.0007800975495105901	0.000812693450836444	0.0008136492726000471	0.0008521638124318308	0.0008524759351449644	0.0009475569207418999	0.0009459269512672061	0.09043712070861083	0.08895526373800641	1.3437516886084973e-06	0.0003069309659213537	1.3372556011088726e-06	0.00030544705248991555
99.79376158953411	0.0007253804726478585	0.000727411845807459	0.0007791274280818217	0.0007805600891479227	0.0008134993921076441	0.0008144512654437594	0.0008534266063202333	0.0008537259093288726	0.0009501650092622247	0.0009484868146785221	0.09133280117876243	0.08983449751420668	1.3531227132220153e-06	0.00031093386817826474	1.346403228919056e-06	0.0003093896742394353
100.39506920433367	0.0007253880871829054	0.0007274250795365563	0.0007795911601760316	0.0007810250664184492	0.0008143158977629737	0.00081526366195239	0.0008547119704714124	0.0008549980209112846	0.0009528370533319104	0.0009511089006374764	0.0922502072006048	0.09073500751362484	1.3627430293394228e-06	0.0003150315029988304	1.3557913263213947e-06	0.00031342431634132084
101.00000000000001	0.0007253890360549673	0.0007274317074263503	0.0007800573595698041	0.0007814924856071415	0.0008151432204136278	0.0008160867074807655	0.0008560205759947249	0.0008562929224035854	0.000955575445724611	0.0009537955193737158	0.09319002418541225	0.09165746251075522	1.3676318953853627e-06	0.0003171045262474209	1.360561463016439e-06	0.0003154651479071839
