# Supplementary material for: White matter micro- and macrostructure brain charts for the human lifespan
Source: Nature. 2026 May 13;655(8124):979–89. doi: 10.1038/s41586-026-10454-2 (PMC13391363; doi:10.1038/s41586-026-10454-2)
Supplement: Supplementary file 12 — Centiles trajectories of brain charts. SDT.T9.1–5 contain the brain charts for the global metrics; SDT.T9.6–509 contain the brain charts for the tract-specific metrics (unnormalized); and SDT.T9.510–1157 contain the brain charts for the tract-specific macrostructural metrics (normalized). Included in each table are the male and female centile trajectories for the 2.5th, 25th, 50th, 75th and 97.5th percentiles; the interquartile range normalized by the 50th centile; and the derivatives of the 50th centiles with respect to both age and log(age). Charts are sampled in logarithmically spaced intervals. Age is reported in years, while centile trajectory values are reported in metric-specific units: diffusivities in mm2 s−1, volume in mm3, surface area in mm2, average length in mm, and FA is dimensionless (unitless). [file 41586_2026_10454_MOESM12_ESM.zip › plotted_curves/SDT.T9.234-POPT_left_rd-mean_curve_metrics.csv]

ages	male_0.025th_percentile	female_0.025th_percentile	male_0.25th_percentile	female_0.25th_percentile	male_0.5th_percentile	female_0.5th_percentile	male_0.75th_percentile	female_0.75th_percentile	male_0.975th_percentile	female_0.975th_percentile	male_normalized_quantile_range	fwmale_normalized_quantile_range	male_median_centile_d_age	male_median_centile_d_log_age	female_median_centile_d_age	female_median_centile_d_log_age
0.25	0.0007930689206563275	0.0007988800136638345	0.0008531907026699517	0.0008573123358774356	0.0008869719782291081	0.0008900678562486108	0.0009224064367287536	0.000924369732415966	0.0009948649272594856	0.000994339638099249	0.0780359873341153	0.07533964525037301	-0.000381973034226072	-0.00022054313825014502	-0.00038330626904158397	-0.00022131291978939196
0.25150637576242696	0.0007925544423624673	0.0007983617656078551	0.000852637222279094	0.0008567561817078603	0.0008863965833084493	0.0008894904529753402	0.0009218080548283878	0.00092377007688981	0.0009942195402144467	0.0009936945918188058	0.07803598733550589	0.07533964525171534	-0.0003811064844128076	-0.00022070272125099266	-0.00038243669463178254	-0.0002214730597972503
0.2530218281966045	0.0007920392195244932	0.0007978427675522439	0.0008520829409013259	0.0008561992226819363	0.0008858203556867702	0.0008889122140945976	0.000921208806960881	0.0009231695535533377	0.0009935732191777556	0.0009930486120398327	0.0780359873373674	0.07533964525351247	-0.00037937045831137883	-0.00022102115188990523	-0.00038069460912271147	-0.0002217926018833749
0.25454641199404576	0.0007915232555732745	0.0007973230229530106	0.0008515278622276138	0.0008556414625084607	0.0008852432992011797	0.0008883331434568852	0.0009206086971166379	0.0009225681664054468	0.0009929259684532824	0.0009924017030639284	0.07803598733970747	0.0753396452557716	-0.0003776390424408693	-0.00022133810911764695	-0.00037895714993607665	-0.00022211066541558133
0.2560801821758082	0.0007910065539522113	0.0007968025352787856	0.0008509719899624027	0.0008550829049097733	0.0008846654177028003	0.0008877532449267667	0.0009200077293006361	0.0009219659194596385	0.0009922777923606178	0.0009917538692084012	0.07803598734253411	0.0753396452585004	-0.00037591224984279137	-0.0002216535875882164	-0.00037722433015885404	-0.00022242724502929967
0.25762319409447826	0.0007904891181171138	0.0007962813080107022	0.0008504153278234907	0.0008545235536216337	0.0008840867150566354	0.0008871725223827366	0.0009194059075322881	0.0009213628167438816	0.0009916286952349222	0.0009911051148061229	0.07803598734585426	0.07533964526170556	-0.00037419009333578	-0.00022196758200371258	-0.0003754961626545317	-0.00022274233540797717
0.2591755034361701	0.0007899709515361002	0.0007957593446422901	0.0008498578795419154	0.0008539634123931027	0.0008835071951414525	0.0008865909797171	0.000918803235845322	0.0009207588623004884	0.0009909786814267932	0.0009904554442053928	0.0780359873496766	0.0753396452653954	-0.00037247258551509344	-0.00022228008711297487	-0.00037377266006227705	-0.0002230559312820235
0.2607371662225343	0.0007894520576894804	0.0007952366486793615	0.0008492996488618313	0.0008534024849864228	0.0008829268618496556	0.0008860086208358479	0.0009181997182876454	0.000920154060185983	0.0009903277553021243	0.0009898048617698002	0.07803598735400841	0.07533964526957727	-0.00037075973875483337	-0.0002225910977131651	-0.0003720538347993796	-0.00022336802743069817
0.2623082388127803	0.0007889324400696453	0.0007947132236398975	0.0008487406395403898	0.0008528407751768955	0.00088234571908716	0.0008854254496585277	0.000917595358921218	0.0009195484144709702	0.0009896759212419646	0.0009891533718780793	0.0780359873588582	0.07533964527425889	-0.0003690515652076676	-0.00022290060864951777	-0.0003703396990610286	-0.0002236786186812223
0.2638887779057103	0.0007884121021809555	0.0007941890730539359	0.0008481808553476185	0.0008522782867527613	0.0008817637707732673	0.0008848414701181214	0.0009169901618219209	0.0009189419292400065	0.0009890231836423772	0.0009885009789239727	0.07803598736423444	0.07533964527944868	-0.0003673480768040527	-0.00022320861481400778	-0.0003686302648190365	-0.00022398769990752965
0.26547884054176485	0.0007878910475396331	0.0007936642004634646	0.0008476203000663078	0.000851715023515084	0.0008811810208405465	0.000884256686160924	0.0009163841310794319	0.0009183346085914741	0.0009883695469143077	0.0009878476873160951	0.0780359873701447	0.07533964528515437	-0.0003656492852540105	-0.00022351511114723777	-0.0003669255438246699	-0.0002242952660327091
0.2670784841050822	0.0007873692796736436	0.0007931386094222993	0.0008470589774918796	0.0008511509892776213	0.0008805974732346991	0.0008836711017464093	0.0009157772707970866	0.0009177264566374422	0.0009877150154834302	0.0009871935014777852	0.0780359873765979	0.07533964529138391	-0.00036395520204801635	-0.0002238200926374112	-0.00036522554760809456	-0.0002246013120273671
0.26868776632556873	0.0007868468021225917	0.0007926123034959813	0.0008464968914322788	0.0008505861878667136	0.0008800131319144454	0.0008830847208471151	0.0009151695850917593	0.0009171174775035478	0.000987059593790023	0.000986538425846976	0.07803598738360289	0.07533964529814637	-0.00036226583845483384	-0.00022412355431977726	-0.0003635302874775981	-0.0002249058329095721
0.2703067452809827	0.0007863236184376054	0.0007920852862616592	0.0008459340457078466	0.0008500206231211579	0.000879428000851393	0.000882497547448511	0.0009145610780937264	0.000916507675328858	0.0009864032862888185	0.0009858824648760463	0.07803598739116849	0.07533964530544976	-0.00036058120552484585	-0.0002244254912778798	-0.0003618397745222546	-0.00022520882374563178
0.2719354793990299	0.0007857997321812274	0.0007915575613079802	0.0008453704441512054	0.0008494542988920913	0.0008788420840299161	0.0008819095855488788	0.0009139517539465411	0.0009158970542657457	0.000985746097448869	0.0009852256230316898	0.078035987399303	0.07533964531330276	-0.00035890131408922166	-0.00022472589864286352	-0.0003601540196108144	-0.00022551027964962111
0.27357402745947257	0.0007852751469273015	0.0007910291322349747	0.000844806090607134	0.0008488872190428664	0.0008782553854470277	0.0008813208391591825	0.0009133416168069008	0.0009152856184797547	0.000985088031753404	0.0009845679047947675	0.07803598740801636	0.07533964532171411	-0.00035722617476047214	-0.0002250247715932796	-0.0003584730333930919	-0.00022581019578343797
0.2752224485962505	0.000784749866260865	0.0007905000026539492	0.0008442409889324545	0.0008483193874489366	0.0008776679091122604	0.000880731312302949	0.000912730670844522	0.0009146733721494765	0.000984429093699694	0.0009839093146601753	0.07803598741731729	0.07533964533069286	-0.00035555579793350445	-0.00022532210535577968	-0.000356796826300243	-0.00022610856735702511
0.27688080229961526	0.0007842238937780313	0.0007899701761873679	0.0008436751429959046	0.0008477508079977299	0.0008770796590475345	0.000880141009016137	0.0009121189202420039	0.0009140603194664132	0.0009837692877989062	0.0009832498571366974	0.0780359874272148	0.07533964534024751	-0.00035389019378662123	-0.0002256178952050325	-0.0003551254085458755	-0.0002264053896284257
0.2785491484182772	0.0007836972330858844	0.0007894396564687448	0.0008431085566780238	0.0008471814845885313	0.0008764906392870395	0.0008795499333470168	0.0009115063691947056	0.0009134464646348528	0.000983108618575968	0.0009825895367468725	0.07803598743771904	0.07533964535038777	-0.00035222937227924467	-0.0002259121364620309	-0.00035345879012410597	-0.0002267006579023123
0.28022754716156506	0.0007831698878023673	0.0007889084471425337	0.0008425412338710346	0.000846611421132367	0.0008759008538771102	0.000878958089356047	0.0009108930219106164	0.0009128318118717418	0.0009824470905694302	0.0009819283580268549	0.07803598744883937	0.07533964536112302	-0.00035057334315530264	-0.0002262048244958681	-0.00035179698081333477	-0.00022699436753184643
0.2819160591015993	0.0007826418615561691	0.0007883765518640117	0.0008419731784787203	0.0008460406215518778	0.0008753103068761002	0.0008783654811157453	0.000910278882610225	0.0009122163654065506	0.0009817847083313258	0.0009812663255262715	0.0780359874605856	0.07533964537246261	-0.00034892211594372835	-0.000226495954723821	-0.0003501399901753577	-0.00022728651391806798
0.28361474517547763	0.0007821131579866137	0.0007878439742991711	0.0008414043944163049	0.0008454690897812033	0.0008747190023542571	0.0008777721127105674	0.0009096639555263884	0.0009116001294811468	0.000981121476427026	0.0009806034438080854	0.07803598747296758	0.07533964538441569	-0.00034727569995823826	-0.00022678552261024	-0.00034848782755653174	-0.00022757709250956215
0.2853236666874746	0.0007815837807435517	0.0007873107181246053	0.0008408348856103373	0.0008448968297658592	0.0008741269443936012	0.0008771779882367803	0.0009090482449042081	0.0009109831083496656	0.0009804573994351103	0.0009799397174484554	0.07803598748599581	0.07533964539699256	-0.0003456341042978872	-0.00022707352366707623	-0.00034684050208771966	-0.00022786609880265374
0.2870428853112538	0.0007810537334872456	0.000786776787027398	0.000840264655998568	0.0008443238454626206	0.0008735341370877989	0.0008765831118023397	0.0009084317550008956	0.0009103653062783815	0.000979792481947218	0.000979275151036599	0.07803598749968037	0.07533964541020327	-0.0003439973378472905	-0.00022735995345316007	-0.0003451980226843454	-0.00022815352834062996
0.28877246309209376	0.0007805230198882661	0.0007862421847050149	0.0008396937095298371	0.0008437501408394025	0.0008729405845420442	0.0008759874875267678	0.0009078144900856521	0.0009097467275455804	0.0009791267285679214	0.0009786097491746538	0.07803598751403233	0.07533964542405777	-0.0003423654092790662	-0.00022764480757547778	-0.0003435603980495028	-0.0002284393767151005
0.2905124624491269	0.0007799916436273715	0.0007857069148651859	0.0008391220501639448	0.0008431757198751356	0.0008723462908729263	0.0008753911195410229	0.0009071964544395275	0.0009091273764414258	0.0009784601439145717	0.0009779435164775346	0.0780359875290615	0.07533964543856625	-0.0003407383270519204	-0.00022792808168747847	-0.00034192763667142967	-0.00022872363956452646
0.29226294617759224	0.0007794596083954107	0.0007851709812258037	0.000838549681871547	0.0008426005865596564	0.0008717512602083192	0.0008747940119873858	0.0009065776523553088	0.0009085072572678403	0.0009777927326171797	0.0009772764575728056	0.07803598754477892	0.07533964545373938	-0.00033911609941356113	-0.0002282097714904341	-0.0003402997468266167	-0.00022900631257508075
0.294023977451102	0.0007789269178931984	0.0007846343875148005	0.0008379766086340206	0.0008420247448935763	0.000871155496687243	0.0008741961690193244	0.0009059580881373736	0.0009078863743383638	0.0009771244993182575	0.000976608577100528	0.07803598756119573	0.07533964546958749	-0.000337498734401559	-0.00022848987273343946	-0.00033867673658039	-0.00022928739148089794
0.29579561982392083	0.0007783935758314159	0.0007840971374700476	0.0008374028344433576	0.0008414481988881717	0.0008705590044597528	0.0008735975948013787	0.0009053377661015761	0.0009072647319780362	0.0009764554486726944	0.0009759398797131334	0.07803598757832303	0.07533964548612171	-0.00033588623984118215	-0.0002287683812114416	-0.0003370586137858289	-0.0002295668720624644
0.29757793723326015	0.0007778595859304961	0.0007835592348392386	0.0008368283633020412	0.0008408709525652611	0.0008699617876868105	0.0008729982935090335	0.0009047166905751126	0.0009066423345232632	0.0009757855853476142	0.0009752703700752792	0.0780359875961718	0.07533964550335227	-0.00033427862334928227	-0.0002290452927674047	-0.00033544538608601404	-0.00022984475014803385
0.29937099400158496	0.0007773249519205147	0.0007830206833797825	0.0008362531992229281	0.0008402930099570871	0.0008693638505401627	0.0008723982693285972	0.0009040948658963956	0.0009060191863216918	0.0009751149140222376	0.0009746000528637161	0.07803598761475464	0.07533964552129147	-0.0003326758923327955	-0.00022932060329064474	-0.00033383706091369425	-0.00023012102161257264
0.3011748548389356	0.0007767896775410837	0.0007824814868586917	0.0008356773462291339	0.0008397143751062007	0.0008687651972022207	0.0008717975264570791	0.0009034722964149275	0.0009053952917320819	0.0009744434393877461	0.000973928932767148	0.07803598763408244	0.07533964553994955	-0.0003310780539913516	-0.00022959430871788422	-0.00033223364549384016	-0.00023039568237884223
0.30298958484526295	0.0007762537665412355	0.0007819416490524702	0.00083510080835391	0.0008391350520653375	0.0008681658318659329	0.0008711960691020625	0.0009028489864911696	0.0009047706551241758	0.0009737711661471422	0.0009732570144860935	0.07803598765416701	0.07533964555933843	-0.000329485115317274	-0.0002298664050331134	-0.00033063514684314455	-0.00023066872841659425
0.30481524951277783	0.0007757172226793184	0.0007814011737470054	0.0008345235896405295	0.0008385550448973023	0.0008675657587346665	0.000870593901481586	0.0009022249404964181	0.0009041452808785732	0.0009730980990151134	0.00097258430273275	0.0780359876750209	0.07533964557947022	-0.00032789708309488574	-0.00023013688826586942	-0.0003290415717694395	-0.0002309401557415991
0.3066519147283146	0.0007751800497228889	0.0007808600647374604	0.0008339456941421719	0.000837974357674856	0.0008669649820220875	0.0008699910278240232	0.0009016001628126794	0.0009035191733866075	0.0009724242427178994	0.0009719108022308618	0.07803598769665629	0.07533964560035611	-0.00032631396390353506	-0.00023040575449334577	-0.00032745292687519356	-0.00023120996041725572
0.3084996467757088	0.000774642251448598	0.0007803183258281585	0.0008333671259218002	0.0008373929944805885	0.0008663635059520324	0.0008693874523679533	0.0009009746578325371	0.0009028923370502112	0.0009717496019931485	0.0009712365177155743	0.0780359877190857	0.07533964562200876	-0.0003247357641185389	-0.0002306729998397261	-0.00032586921855826123	-0.00023147813855459165
0.31035851233818973	0.0007741038316420835	0.0007797759608324778	0.0008327878890520466	0.0008368109594068072	0.0008657613347583909	0.0008687831793620429	0.0009003484299590287	0.0009022647762817937	0.0009710741815897835	0.0009705614539333029	0.07803598774232198	0.07533964564444029	-0.0003231624899089347	-0.00023093862047460223	-0.0003242904530087465	-0.00023174468630945966
0.3122285785007863	0.0007735647940978668	0.0007792329735727434	0.0008322079876151003	0.0008362282565554211	0.0008651584726849866	0.0008681782130649297	0.0008997214836055244	0.0009016364955041175	0.0009703979862678722	0.0009698856156416011	0.07803598776637816	0.07533964566766276	-0.0003215941472416717	-0.00023120261261486141	-0.0003227166362142486	-0.0002320095998853966
0.3141099127527488	0.000773025142619237	0.0007786893678801129	0.0008316274257025818	0.0008356448900378179	0.0008645549239854494	0.00086757255774509	0.0008990938231955903	0.000901007499150166	0.0009697210207984795	0.0009692090076090149	0.07803598779126714	0.07533964569168965	-0.0003200307418808612	-0.00023146497252352072	-0.0003211477739595292	-0.00023227287553267972
0.31600258298998396	0.0007724848810181497	0.0007781451475944737	0.0008310462074154373	0.0008350608639747538	0.0008639506929231024	0.0008669662176807273	0.0008984654531628749	0.0009003777916630223	0.0009690432899635444	0.000968531634614957	0.07803598781700204	0.07533964571653284	-0.00031847227938780476	-0.00023172569650922736	-0.0003195838718252353	-0.00023253450954716093
0.3179066575175057	0.0007719440131151151	0.0007776003165643308	0.0008304643368638145	0.0008344761824962328	0.0008633457837708369	0.0008663591971596468	0.0008978363779509758	0.0008997473774957431	0.0009683647985557377	0.0009678535014495673	0.07803598784359653	0.07533964574220664	-0.000316918765124935	-0.0002319847809280906	-0.0003180249351924236	-0.00023279449827215415
0.3198222050518999	0.0007714025427390896	0.0007770548786466969	0.0008298818181669484	0.0008338908497413891	0.0008627402008109898	0.0008657515004791322	0.0008972066020133154	0.0008991162611112282	0.0009676855513783248	0.0009671746129135742	0.07803598787106543	0.07533964576872393	-0.0003153702042538731	-0.0002322422221817666	-0.0003164709692404788	-0.0002330528380964647
0.32174929472380437	0.0007708604737273717	0.0007765088377069887	0.0008292986554530488	0.0008333048698583763	0.0008621339483352285	0.0008651431319458315	0.0008965761298130173	0.0008984844469821019	0.0009670055532450375	0.0009664949738181676	0.07803598789942157	0.07533964579609775	-0.0003138266017365665	-0.00023249801671737513	-0.00031492197894894547	-0.00023330952545513872
0.32368799608040405	0.0007703178099254928	0.000775962197618915	0.0008287148528591825	0.0008327182470042457	0.0008615270306444285	0.0008645340958756307	0.0008959449658227825	0.000897851939590584	0.0009663248089799351	0.000965814588984859	0.07803598792867983	0.07533964582434265	-0.0003122879623364827	-0.00023275216102799923	-0.00031337796909794435	-0.00023356455682885247
0.3256383790879404	0.0007697745551871137	0.0007754149622643746	0.0008281304145311623	0.000832130985344838	0.0008609194520485567	0.0008639243965935411	0.0008953131145247669	0.00089721874342837	0.0009656433234172759	0.0009651334632453533	0.07803598795885426	0.07533964585347222	-0.00031075429062102367	-0.00023300465165287942	-0.00031183894427055936	-0.0002338179287447728
0.32760051413423674	0.0007692307133739112	0.0007748671355333398	0.0008275453446234237	0.0008315430890546599	0.0008603112168665463	0.0008633140384335704	0.0008946805804104495	0.0008965848629964999	0.0009649611014013739	0.0009644516014414064	0.07803598798996017	0.07533964588350049	-0.00030922559096124846	-0.0002332554851774138	-0.0003103049088533649	-0.0002340696377765017
0.3295744720312385	0.0007686862883554765	0.0007743187213237572	0.0008269596472989187	0.0008309545623167726	0.0008597023294261818	0.0008627030257386083	0.0008940473679805164	0.0008959503028052373	0.0009642781477864729	0.0009637690084246977	0.07803598802201242	0.07533964591444223	-0.0003077018675310961	-0.00023350465823093747	-0.0003087758670348717	-0.0002343196805415504
0.33156032401756863	0.0007681412840092119	0.0007737697235414403	0.0008263733267290015	0.0008303654093226822	0.0008590927940639846	0.0008620913628603127	0.0008934134817447374	0.0008953150673739523	0.0009635944674366145	0.0009630856890567009	0.07803598805502587	0.07533964594631261	-0.0003061831243116597	-0.00023375216748949823	-0.0003072518228098564	-0.0002345680537043926
0.33355814176109866	0.0007675957042202166	0.0007732201460999556	0.0008257863870933066	0.0008297756342722147	0.0008584826151250831	0.000861479054158978	0.0008927789262218356	0.0008946791612309841	0.0009629100652254972	0.0009624016482085395	0.07803598808901673	0.07533964597912565	-0.00030466936509040976	-0.0002339980096746075	-0.0003057327799790843	-0.00023481475397488238
0.33556799736153503	0.0007670495528811884	0.0007726699929205259	0.0008251988325796447	0.0008291852413734111	0.0008578717969631059	0.0008608661040034294	0.0008921437059393721	0.0008940425889135315	0.0009622249460363526	0.0009617168907608666	0.07803598812399992	0.07533964601289725	-0.0003031605934602777	-0.00023424218155126963	-0.00030421874214803246	-0.00023505977810689416
0.3375899633530214	0.000766502833892319	0.0007721192679319204	0.0008246106673838869	0.0008285942348424132	0.000857260343940062	0.0008602525167709002	0.0008915078254336242	0.0008934053549675265	0.0009615391147618116	0.0009610314216037296	0.0780359881599919	0.07533964604764257	-0.0003016568128247632	-0.00023448467993111843	-0.00030270971273235747	-0.0002353031229011815
0.3396241127067558	0.0007659555511611813	0.0007715679750703446	0.000824021895709846	0.0008280026189033409	0.0008566482604262162	0.0008596382968469088	0.0008908712892494548	0.0008927674639475045	0.000960852576303767	0.0009603452456364308	0.07803598819700934	0.07533964608337758	-0.00030015802639679623	-0.00023472550167100148	-0.0003012056949558417	-0.00023554478520335098
0.3416705188336247	0.000765407708602631	0.0007710161182793407	0.0008234325217691704	0.0008274103977881894	0.0008560355507999788	0.0008590234486251486	0.0008902341019401977	0.0008921289204164918	0.0009601653355732477	0.0009596583677674072	0.07803598823506815	0.07533964612011834	-0.00029866423719726587	-0.00023496464367062098	-0.00029970669185006016	-0.00023578476190219688
0.343729255586852	0.0007648593101387049	0.000770463701509684	0.0008228425497812335	0.0008268175757367148	0.0008554222194477917	0.0008584079765073714	0.0008895962680675392	0.0008914897289458826	0.0009594773974902911	0.0009589707929140961	0.07803598827418556	0.07533964615788076	-0.00029717544806123763	-0.00023520210287647503	-0.0002982127062597928	-0.00023602304993358691
0.34580039726466444	0.0007643103596985055	0.0007699107287192674	0.00082225198397301	0.0008262241569963127	0.0008548082707639987	0.0008577918849032598	0.0008889577922013837	0.0008908498941153088	0.000958788766983799	0.0009582825260027972	0.07803598831437872	0.07533964619668142	-0.0002956916616342897	-0.0002354378762781939	-0.0002967237408399992	-0.000236259646276743
0.3478840186129729	0.0007637608612181131	0.0007693572038730128	0.0008216608285789827	0.0008256301458219216	0.0008541937091507494	0.0008571751782303278	0.0008883186789197528	0.0008902094205125354	0.0009580994489914277	0.0009575935719685582	0.07803598835566497	0.07533964623653733	-0.0002942128803750388	-0.0002356719609096225	-0.00029523979805831657	-0.00023649454795543479
0.34998019482807	0.0007632108186404681	0.0007688031309427525	0.0008210690878410137	0.0008250355464758951	0.0008535785390178646	0.0008565578609137877	0.0008876789328086459	0.0008895683127333226	0.0009574094484594387	0.0009569039357550283	0.07803598839806135	0.07533964627746575	-0.000292739106559442	-0.00023590435385101305	-0.00029376088019794633	-0.0002367277520392841
0.352089001559344	0.0007626602359152739	0.0007682485139071312	0.0008204767660082411	0.0008244403632278996	0.0008529627647827298	0.0008559399373864445	0.0008870385584619301	0.0008889265753813151	0.000956718770342579	0.0009562136223143377	0.07803598844158673	0.0753396463194834	-0.00029127034227544035	-0.00023613505222419562	-0.0002922869893542679	-0.00023695925564007347
0.3542105149120084	0.0007621091169988982	0.0007676933567515065	0.0008198838673369725	0.0008238446003548039	0.0008523463908701839	0.0008553214120885808	0.0008863975604812228	0.0008882842130679247	0.0009560274196039552	0.000955522636606972	0.0780359884862592	0.07533964636260873	-0.00028980658942845405	-0.00023636405319568676	-0.00029081812743961266	-0.00023718905591474382
0.35634481144984936	0.0007615574658542631	0.0007671376634678396	0.000819290396090568	0.000823248262140564	0.0008517294217123971	0.0008547022894678372	0.0008857559434757666	0.0008876412304122035	0.0009553354012148985	0.000954830983601636	0.07803598853209746	0.07533964640685882	-0.000288347849742715	-0.00023659135397677278	-0.0002893542961840412	-0.00023741715006464492
0.35849196819798806	0.0007610052864507463	0.0007665814380545935	0.0008186963565393323	0.0008226513528761137	0.0008511118617487597	0.000854082573979099	0.0008851137120623121	0.000886997632040729	0.0009546427201548376	0.0009541386682751295	0.07803598857912003	0.07533964645225275	-0.00028689412475951803	-0.00023681695182148355	-0.0002878954971342884	-0.00023764353533425875
0.36065206264566085	0.0007604525827640823	0.0007660246845166345	0.0008181017529604084	0.0008220538768592587	0.0008504937154257708	0.0008534622700843854	0.0008844708708650036	0.0008863534225874872	0.0009539493814111765	0.0009534456956122212	0.07803598862734659	0.07533964649880887	-0.00028544541584041294	-0.00023704084402756398	-0.00028644173165670583	-0.00023786820901194883
0.3628251727490157	0.0007598993587762546	0.0007654674068651241	0.0008175065896376631	0.0008214558383945608	0.0008498749871969207	0.0008528413822527307	0.0008838274245152543	0.0008857086066937491	0.0009532553899791595	0.0009527520706055168	0.07803598867679623	0.07533964654654576	-0.00028400172416773173	-0.00023726302793650178	-0.00028499300093776103	-0.000238091168429877
0.3650113769339257	0.0007593456184754005	0.0007649096091174235	0.0008169108708615835	0.0008208572417932338	0.0008492556815225808	0.0008522199149600749	0.0008831833776516357	0.0008850631890079583	0.0009525607508617504	0.0009520577982553394	0.07803598872748915	0.0753396465954829	-0.00028256305074522703	-0.00023748350093252824	-0.00028354930598445405	-0.00023831241096305966
0.36721075409881926	0.0007587913658557083	0.0007643512952969875	0.0008163146009291658	0.0008202580913730324	0.0008486358028698902	0.0008515978726891496	0.0008825387349197563	0.0008844171741856115	0.0009518654690695049	0.0009513628835695967	0.07803598877944562	0.07533964664563983	-0.0002811293963998762	-0.00023770226044328435	-0.00028211064762681537	-0.00023853193403025608
0.3694233836175272	0.000758236604917315	0.0007637924694332648	0.0008157177841438072	0.0008196583914581436	0.0008480153557126427	0.0008509752599293637	0.0008818935009721455	0.0008837705668891402	0.0009511695496204423	0.000950667331563658	0.07803598883268638	0.07533964669703598	-0.00027970076178229775	-0.00023791930393909921	-0.0002806770265180447	-0.00023874973509313557
0.37164934534214805	0.00075768133966621	0.0007632331355615983	0.000815120424815201	0.0008190581463790794	0.0008473943445311776	0.0008503520811766935	0.0008812476804681393	0.000883123371787797	0.0009504729975399234	0.0009499711472602299	0.0780359888872321	0.07533964674969211	-0.0002782771473679724	-0.00023813462893298998	-0.00027924844313481634	-0.00023896581165569475
0.3738887196059291	0.0007571255741141344	0.000762673297723125	0.000814522527259228	0.0008184573604725706	0.0008467727738122655	0.0008497283409335721	0.0008806012780737632	0.000882475593557539	0.0009497758178605254	0.0009492743356892312	0.07803598894310373	0.07533964680362835	-0.0002768585534594914	-0.00023834823298113372	-0.00027782489778088726	-0.0002391801612657285
0.3761415872261661	0.0007565693122784787	0.0007621129599646729	0.0008139240957978465	0.0008178560380814542	0.0008461506480489972	0.0008491040437087712	0.0008799542984616143	0.0008818272368809084	0.0009490780156219126	0.0009485769018876645	0.07803598900032313	0.07533964685886634	-0.00027544498018566843	-0.00023856011368150742	-0.00027640639058573724	-0.0002393927815129704
0.3784080295071193	0.0007560125581821885	0.0007615521263386666	0.0008133251347589929	0.0008172541835545753	0.0008455279717406776	0.000848479194017301	0.000879306746310753	0.0008811783064469242	0.0009483795958707207	0.0009478788508994998	0.07803598905891274	0.07533964691542624	-0.00027403642750417623	-0.0002387702686746096	-0.00027499292150665045	-0.00023960367002945349
0.3806881282429484	0.0007554553158536628	0.0007609908009030228	0.000812725648476469	0.0008166518012466711	0.000844904749392709	0.000847853796380289	0.0008786586263065803	0.0008805288069509597	0.0009476805636604247	0.0009471801877755429	0.07803598911889408	0.07533964697333008	-0.00027263289520204625	-0.000238978695643155	-0.0002735844903300477	-0.00023981282448995445
0.38298196572066395	0.0007548975893266592	0.0007604289877210564	0.0008121256412898423	0.0008160488955182731	0.0008442809855164878	0.0008472278553248783	0.0008780099431407322	0.0008798787430946362	0.0009469809240512237	0.0009464809175733206	0.07803598918029077	0.07533964703260008	-0.0002712343828969732	-0.0002391853923114362	-0.000272181096672236	-0.0002400202426107445
0.3852896247230969	0.0007543393826401925	0.0007598666908613779	0.000811525117544336	0.0008154454707355962	0.0008436566846292911	0.0008466013753841128	0.0008773607015109583	0.0008792281195857023	0.0009462806821099127	0.0009457810453569506	0.07803598924312542	0.07533964709325823	-0.000269840890038453	-0.00023939035644593432	-0.00027078273998085156	-0.0002402259221505887
0.38761118853188686	0.0007537806998384398	0.0007593039143977987	0.0008109240815907276	0.0008148415312704359	0.0008430318512541697	0.0008459743610968306	0.0008767109061210138	0.0008785769411379246	0.000945579842909763	0.0009450805761970258	0.07803598930742149	0.07533964715532732	-0.0002684524159092816	-0.00023959358585490254	-0.0002693894195360258	-0.0002404298609099409
0.3899467409304866	0.0007532215449706415	0.0007587406624092299	0.0008103225377852416	0.0008142370815000618	0.0008424064899198371	0.0008453468170075525	0.0008760605616805439	0.000877925212470972	0.0009448784115303993	0.0009443795151704861	0.07803598937320373	0.07533964721883045	-0.0002670689596252773	-0.00023979507838717273	-0.0002680011344506905	-0.00024063205673033328
0.39229636620718694	0.0007526619220910105	0.0007581769389795919	0.0008097204904894528	0.0008136321258071181	0.000841780605160569	0.0008447187476663799	0.0008754096729049764	0.0008772729383103091	0.0009441763930576833	0.0009436778673605085	0.07803598944049496	0.07533964728379137	-0.0002656905201381399	-0.00023999483193337667	-0.00026661788367279837	-0.00024083250749487584
0.3946601491581577	0.0007521018352586277	0.0007576127481977088	0.0008091179440701726	0.0008130266685795125	0.0008411542015160853	0.0008440901576288788	0.0008747582445154033	0.0008766201233870751	0.0009434737925835864	0.0009429756378563734	0.07803598950932124	0.07533964735023337	-0.0002643170962361441	-0.00024019284442550193	-0.0002652396659863776	-0.00024103121112845072
0.3970381750905084	0.0007515412885373534	0.0007570480941572184	0.0008085149028993549	0.000812420714210319	0.0008405272835314527	0.0008434610514559791	0.0008741062812384748	0.0008759667724379808	0.0009427706152060748	0.000942272831753355	0.07803598957970709	0.07533964741818111	-0.00026294868654438974	-0.00024038911383586492	-0.0002638664800119206	-0.00024122816559626892
0.39943052982536675	0.0007509802859957282	0.0007564829809564742	0.0008079113713539884	0.0008118142670976715	0.0008398998557569716	0.0008428314337138639	0.0008734537878062852	0.0008753128902051925	0.0009420668660289871	0.0009415694541525957	0.07803598965167793	0.07533964748765935	-0.0002615852895271886	-0.00024058363817791584	-0.0002624983242079937	-0.00024142336890470295
0.4018372997009759	0.0007504188317068803	0.0007559174126984505	0.0008073073538159978	0.0008112073316446636	0.0008392719227480745	0.0008422013089738662	0.0008728007689562664	0.0008746584814362246	0.0009413625501619185	0.0009408655101609923	0.0780359897252607	0.07533964755869295	-0.0002602269034882032	-0.00024077641550529494	-0.000261135196872625	-0.00024161681910070398
0.40425857157581063	0.0007498569297484305	0.0007553513934906466	0.0008067028546721413	0.0008105999122592448	0.0008386434890652177	0.0008415706818123596	0.0008721472294310744	0.0008740035508838274	0.0009406576727201003	0.0009401610048910729	0.07803598980048096	0.07533964763130782	-0.00025887352657272267	-0.00024096744391244318	-0.00025977709614449784	-0.0002418085142721349
0.4066944328317112	0.0007492945842023964	0.0007547849274449916	0.0008060978783139075	0.0008099920133541194	0.0008380145592737767	0.0008409395568106551	0.0008714931739784812	0.000873348103305878	0.0009399522388242809	0.0009394559434608815	0.078035989877366	0.07533964770552917	-0.0002575251567678294	-0.00024115672153393608	-0.000258424020003728	-0.00024199845254693764
0.4091449713770379	0.0007487317991551009	0.0007542180186777509	0.0008054924291374169	0.0008093836393466445	0.000837385137943942	0.0008403079385548944	0.0008708386073512664	0.0008726921434652718	0.0009392462536006103	0.0009387503309938606	0.07803598995594309	0.07533964778138476	-0.0002561817919035092	-0.00024134424654359554	-0.000257075966272835	-0.00024218663209271685
0.411610275649843	0.0007481685786970813	0.0007536506713094358	0.0008048865115433242	0.0008087747946587342	0.0008367552296506178	0.0008396758316359497	0.0008701835343071112	0.0008720356761298159	0.0009385397221805256	0.0009380441726187367	0.07803599003623965	0.07533964785890038	-0.0002548434296550939	-0.00024153001715609967	-0.0002557329326189073	-0.0002423730511177391
0.41409043462106226	0.0007476049269229901	0.0007530828894647021	0.0008042801299367106	0.0008081654837167506	0.0008361248389733105	0.0008390432406493121	0.0008695279596084845	0.0008713787060721153	0.0009378326497006276	0.0009373374734693969	0.07803599011828505	0.07533964793810359	-0.00025351006754303906	-0.0002417140316250399	-0.0002543949165536852	-0.00024255770786957287
0.41658553779772634	0.0007470408479315103	0.0007525146772722666	0.0008036732887269958	0.0008075557109514147	0.0008354939704960367	0.0008384101701949983	0.0008688718880225441	0.0008707212380694742	0.0009371250413025756	0.0009366302386847844	0.07803599020210704	0.07533964801902199	-0.00025218170293483944	-0.00024189628824369813	-0.0002530619154356428	-0.00024274060063561587
0.41909567522619073	0.0007464763458252567	0.000751946038864806	0.0008030659923278277	0.0008069454807976964	0.0008348626288072088	0.0008377766248774354	0.0008682153243210203	0.0008700632769037791	0.00093641690213296	0.0009359224734087713	0.07803599028773543	0.07533964810168431	-0.00025085833304674954	-0.00024207678534501897	-0.0002517339264712093	-0.00024292172774295628
0.4216209374953856	0.0007459114247106897	0.0007513769783788713	0.0008024582451569927	0.0008063347976947236	0.000834230818499542	0.0008371426093053693	0.0008675582732801182	0.0008694048273613998	0.0009357082373431983	0.0009352141827900535	0.0780359903752	0.07533964818611909	-0.00024953995494292336	-0.00024225552130011097	-0.00025041094671435227	-0.00024310108755695725
0.42416141574008476	0.0007453460886980227	0.0007508074999547933	0.0008018500516363142	0.0008057236660856817	0.000833598544169948	0.0008365081280917566	0.0008669007396804068	0.0008687458942330814	0.0009349990520894151	0.0009345053719820325	0.07803599046453054	0.07533964827235588	-0.0002482265655392446	-0.00024243249451974536	-0.00024909297307001976	-0.0002432786784827834
0.4267172016441951	0.0007447803419011304	0.0007502376077365918	0.0008012414161915551	0.0008051120904177144	0.0008329658104194348	0.000835873185853665	0.0008662427283067159	0.0008680864823138367	0.0009342893515323317	0.0009337960461427018	0.0780359905557585	0.07533964836042376	-0.00024691816160254954	-0.0002426077034529961	-0.0002477800022940013	-0.0002434544989642351
0.42928838744406506	0.0007442141884374597	0.000749667305871885	0.0008006323432523225	0.0008045000751418275	0.0008323326218530068	0.0008352377872121716	0.0008655842439480305	0.0008674265964028436	0.0009335791408371492	0.0009330862104345364	0.07803599064891477	0.07533964845035336	-0.0002456147397527919	-0.00024278114658740635	-0.00024647203099434356	-0.00024362854748360974
0.43187506593181346	0.0007436476324279422	0.0007490965985117998	0.0008000228372519709	0.0008038876247127927	0.0008316989830795637	0.0008346019367922631	0.0008649252913973881	0.0008667662413033405	0.0009328684251734426	0.0009323758700243781	0.0780359907440314	0.07533964854217524	-0.00024431629646387565	-0.00024295282244890526	-0.0002451690556326547	-0.00024380082256153512
0.4344773304586784	0.0007430806779969012	0.0007485254898108817	0.0007994129026275059	0.0008032747435890499	0.0008310648987118019	0.000833965639222736	0.0008642658754517738	0.0008661054218225226	0.0009321572097150428	0.0009316650300833257	0.07803599084114092	0.0753396486359216	-0.00024302282806520914	-0.00024312272960166914	-0.00024387107252551998	-0.00024397132275733036
0.4370952749383861	0.0007425133292719651	0.0007479539839270049	0.0007988025438194875	0.0008026614362326127	0.000830430373366113	0.0008333288991360948	0.0008636060009120161	0.000865444142771436	0.0009314454996399276	0.0009309536957866214	0.07803599094027663	0.07533964873162274	-0.0002417343307427322	-0.00024329086664776067	-0.00024257807784552887	-0.0002441400466680066
0.4397289938505404	0.00074194559038398	0.0007473820850212837	0.0007981917652719383	0.000802047707108971	0.0008297954116624879	0.0008326917211684563	0.0008629456725826863	0.000864782408964878	0.0009307333001301118	0.0009302418723135429	0.07803599104147141	0.07533964882931213	-0.00024045080053944345	-0.00024345723222649052	-0.00024129006762191318	-0.0002443069929282671
0.4423785822440318	0.0007413774654669209	0.000746809797257986	0.0007975805714322482	0.0008014335606870001	0.0008291600182244182	0.0008320541099594494	0.0008622848952719971	0.0008641202252212951	0.0009300206163715381	0.0009295295648472929	0.07803599114475901	0.0753396489290222	-0.00023917223335778726	-0.0002436218250151112	-0.00024000703774296195	-0.0002444721602107569
0.4450441357404687	0.0007408089586578037	0.0007462371248044418	0.0007969689667510774	0.0008008190014388609	0.0008285241976787969	0.0008314160701521167	0.0008616236737916984	0.0008634575963626775	0.0009293074535539646	0.0009288167785748872	0.07803599125017513	0.07533964903078699	-0.00023789862496034764	-0.000243784643728151	-0.00023872898395624342	-0.00024463554722545244
0.44772575053762753	0.0007402400740966007	0.0007456640718309592	0.0007963569556822677	0.0008002040338399112	0.0008278879546558233	0.0008307776063928187	0.0008609620129569785	0.0008627945272144625	0.0009285938168708585	0.00092810351868705	0.07803599135775444	0.07533964913464028	-0.00023662997097106953	-0.0002439456871174972	-0.00023745590187046473	-0.0002447971527198278
0.4504235234129248	0.0007396708159261497	0.0007450906425107336	0.0007957445426827437	0.0007995886623686082	0.0008272512937889028	0.0008301387233311336	0.0008602999175863605	0.0008621310226054287	0.0009278797115192842	0.0009273897903781001	0.07803599146753346	0.07533964924061624	-0.0002353662668760359	-0.00024410495397134135	-0.0002361877869559159	-0.00024495697547788353
0.4531375517269096	0.0007391011882920759	0.0007445168410197673	0.0007951317322124295	0.0007989728915064198	0.0008266142197145578	0.0008294994256197668	0.0008596373925016091	0.000861467087367603	0.0009271651426998023	0.0009266755988458505	0.07803599157954771	0.07533964934875058	-0.00023410750802482783	-0.00024426244311459566	-0.0002349246345462186	-0.0002451150143205627
0.4558679334267773	0.0007385311953426977	0.0007439426715367766	0.000794518528734147	0.0007983567257377286	0.0008259767370723257	0.0008288597179144491	0.0008589744425276245	0.0008608027263361546	0.0009264501156163564	0.0009259609492914954	0.07803599169383575	0.07533964945907937	-0.00023285368963316122	-0.0002444181534095591	-0.000233666439840019	-0.0002452712681059732
0.45861476704990445	0.0007379608412289478	0.00074336813824311	0.0007939049367135302	0.0007977401695497411	0.0008253388505046651	0.000828219604873844	0.0008583110724923448	0.0008601379443492976	0.0009257346354761668	0.0009252458469195048	0.07803599181043339	0.07533964957163873	-0.00023160480678188766	-0.0002445720837540022	-0.00023241319790123782	-0.00024542573572819415
0.4613781517274047	0.0007373901301042869	0.000742793245322663	0.0007932909606189338	0.0007971232274323985	0.0008247005646568648	0.0008275790911594529	0.0008576472872266525	0.0008594727462481955	0.0009250187074896299	0.0009245302969375211	0.07803599192938061	0.07533964968646592	-0.00023036085441927034	-0.0002447242330818611	-0.00023116490366056897	-0.00024557841611758113
0.4641581871877068	0.0007368190661246186	0.000742217996961793	0.0007926766049213412	0.0007965059038782833	0.0008240618841769463	0.0008269381814355213	0.0008569830915642714	0.0008588071368768602	0.0009243023368702068	0.000923814304556252	0.07803599205071601	0.07533964980359863	-0.0002291218273628437	-0.0002448746003634039	-0.00022992155191711716	-0.00024572930824035
0.4669549737601532	0.0007362476534482079	0.0007416423973492344	0.0007920618740942754	0.0007958882033825305	0.0008234228137155715	0.000826296880368944	0.0008563184903416715	0.0008581411210820556	0.0009235855288343218	0.0009230978749893657	0.07803599217447929	0.0753396499230749	-0.00022788772029949667	-0.00024502318460442596	-0.00022868313733950818	-0.0002458784110991874
0.46976861237862133	0.0007356758962355957	0.0007410664506760157	0.0007914467726137097	0.0007952701304427357	0.0008227833579259493	0.0008256551926291711	0.0008556534883979725	0.0008574747037132003	0.0009228682886012574	0.0009223810134533864	0.07803599230071138	0.07533965004493444	-0.00022665852778699924	-0.00024516998484580554	-0.00022744965446663823	-0.000246025723731752
0.4725992045851658	0.0007351037986495196	0.0007404901611353767	0.0007908313049579803	0.0007946516895588698	0.0008221435214637464	0.0008250131228881185	0.0008549880905748489	0.0008568078896222735	0.0009221506213930508	0.0009216637251675933	0.07803599242945289	0.07533965016921657	-0.00022543424425552905	-0.0002453150001640869	-0.00022622109770892296	-0.00024617124521095213
0.4754468525336833	0.0007345313648548293	0.0007399135329226867	0.0007902154756076961	0.0007940328852331877	0.0008215033089869908	0.0008243706758200741	0.0008543223017164329	0.0008561406836637174	0.0009214325324343922	0.0009209460153539158	0.07803599256074575	0.07533965029596126	-0.0002242148640093089	-0.0002454582296713137	-0.0002249974613507677	-0.0002463149746459725
0.47831165899359906	0.0007339585990184034	0.0007393365702353568	0.0007895992890456492	0.0007934137219701371	0.000820862725155982	0.0008237278561016022	0.0008536561266692173	0.0008554730906943401	0.0009207140269525177	0.0009202278892368282	0.07803599269463221	0.07533965042521076	-0.0002230003812263015	-0.00024559967251350234	-0.00022377873954998462	-0.00024645691117983204
0.4811937273535759	0.0007333855053090741	0.0007387592772727678	0.0007889827497567339	0.0007927942042762794	0.0008202217746332041	0.0008230846684114619	0.0008529895702819689	0.0008548051155732277	0.0009199951101771164	0.0009195093520432571	0.07803599283115617	0.07533965055700553	-0.00022179078996076296	-0.00024573932787175234	-0.0002225649263399021	-0.00024659705399066034
0.4840931616252451	0.0007328120878975404	0.0007381816582361792	0.0007883658622278527	0.0007921743366601923	0.0008195804620832298	0.0008224411174305061	0.0008523226374056253	0.000854136763161642	0.0009192757873402197	0.0009187904090024675	0.07803599297036164	0.07533965069138861	-0.0002205860841446583	-0.0002458771949622185	-0.0002213560156314187	-0.0002467354022920587
0.4870100664469608	0.0007322383509562895	0.0007376037173286534	0.0007877486309478334	0.0007915541236323889	0.0008189387921726332	0.0008217972078415978	0.0008516553328932065	0.0008534680383229323	0.0009185560636761045	0.0009180710653459732	0.07803599311229294	0.07533965082840408	-0.00021938625758682884	-0.0002460132730338349	-0.00022015200121175416	-0.0002468719553302967
0.4899445470875755	0.0007316642986595236	0.0007370254587549793	0.0007871310604073478	0.0007909335697052361	0.000818296769569906	0.0008211529443295226	0.000850987661599727	0.0008527989459224457	0.0009178359444212008	0.0009173513263074359	0.07803599325699655	0.07533965096809485	-0.0002181913039768224	-0.00024614756137081306	-0.00021895287674836283	-0.00024700671238694905
0.49289670945023945	0.0007310899351830678	0.000736446886721582	0.0007865131550988162	0.000790312679392856	0.0008176543989453573	0.0008205083315808919	0.0008503196283820908	0.0008521294908274241	0.0009171154348139765	0.0009166311971225565	0.07803599340451743	0.0753396511105064	-0.0002170012168849489	-0.00024628005929119845	-0.00021775863578912813	-0.00024713967277772975
0.4958666600762229	0.000730515264704305	0.0007358680054364543	0.0007858949195163331	0.0007896914572110541	0.0008170116849710373	0.0008198633742840623	0.0008496512380990139	0.0008514596779069236	0.0009163945400948544	0.0009159106830289879	0.07803599355490365	0.07533965125568388	-0.0002158159897626688	-0.00024641076614567714	-0.00021656927176283425	-0.00024727083585127096
0.4988545061487607	0.0007299402914020885	0.0007352888191090705	0.0007852763581555763	0.0007890699076772269	0.0008163686323206433	0.0008192180771290438	0.0008489824956109249	0.0008507895120317167	0.0009156732655061046	0.0009151897892662308	0.07803599370820373	0.07533965140367348	-0.00021463561594556313	-0.0002465396813196019	-0.00021538477798158095	-0.00024740020099051074
0.5018603554969207	0.0007293650194566669	0.0007347093319503114	0.0007846574755137255	0.0007884480353102796	0.0008157252456694324	0.000818572444807413	0.0008483134057798748	0.0008501189980742038	0.0009149516162917489	0.0009144685210755361	0.07803599386446533	0.07533965155452256	-0.0002134600886527782	-0.0002466668042304665	-0.00021420514764086684	-0.0002475277676110832
0.5048843165994948	0.0007287894530496105	0.0007341295481723883	0.0007840382760893819	0.0007878258446305462	0.0008150815296941414	0.0008179264820122291	0.000847643973469454	0.0008494481409083251	0.0009142295976974683	0.0009137468836998131	0.07803599402373904	0.07533965170827854	-0.00021228940098946825	-0.00024679213432929337	-0.00021303037382180978	-0.00024765353516195687
0.5079264985889148	0.0007282135963637272	0.0007335494719887594	0.0007834187643824798	0.0007872033401596994	0.0008144374890728923	0.0008172801934379437	0.000846974203544693	0.000848776945409467	0.0009135072149704998	0.0009130248823835259	0.07803599418607444	0.07533965186499139	-0.00021112354594751692	-0.00024691567109993984	-0.00021186044949186855	-0.000247777503125185
0.5109870112551897	0.0007276374535829946	0.0007329691076140611	0.000782798944894211	0.0007865805264206766	0.0008137931284851151	0.0008166335837803189	0.0008463041008719839	0.0008481054164543774	0.0009127844733595473	0.000912302522372605	0.07803599435152335	0.07533965202470964	-0.00020996251640673091	-0.0002470374140585707	-0.00021069536750595308	-0.000247899671015378
0.5140659650498691	0.0007270610288924757	0.0007323884592640243	0.0007821788221269369	0.0007859574079375905	0.0008131484526114561	0.000815986657736339	0.0008456336703189836	0.0008474335589210739	0.0009120613781146814	0.0009115798089143463	0.0780359945201386	0.07533965218748408	-0.00020880630513606113	-0.00024715736275368605	-0.0002095351206078122	-0.00024802003837939846
0.5171634710900281	0.0007264843264782535	0.000731807531155405	0.0007815584005841154	0.0007853339892356536	0.0008125034661337014	0.0008153394200041306	0.0008449629167545343	0.0008467613776887602	0.0009113379344872504	0.0009108567472573238	0.07803599469197263	0.07533965235336636	-0.00020765490479465742	-0.00024727551676587134	-0.00020837970143108842	-0.000248138604796444
0.5202796411622786	0.0007259073505273467	0.0007312263275059041	0.0007809376847702124	0.0007847102748410942	0.0008118581737346861	0.0008146918752828736	0.0008442918450485693	0.000846088877637735	0.0009106141477297809	0.0009101333426512882	0.0780359948670799	0.07533965252240817	-0.00020650830793406127	-0.00024739187570846366	-0.00020722910250109416	-0.00024825536987835295
0.5234145877268029	0.0007253301052276394	0.0007306448525340935	0.0007803166791906257	0.0007840862692810751	0.0008112125800982133	0.0008140440282727202	0.0008436204600720298	0.0008454160636493062	0.000909890023095887	0.0009094096003470781	0.07803599504551566	0.07533965269466289	-0.0002053665069976507	-0.00024750643922538673	-0.00020608331623486742	-0.0002483703332678
0.5265684239214125	0.0007247525947678111	0.0007300631104593458	0.0007796953883516086	0.0007834619770836188	0.0008105666899089764	0.0008133958836747143	0.0008429487666967823	0.0008447429406057089	0.0009091655658401819	0.0009086855255965284	0.07803599522733504	0.07533965287018464	-0.00020422949432341575	-0.0002476192069928995	-0.00020494233494378067	-0.0002484834946400727
0.5297412635656308	0.0007241748233372552	0.0007294811055017532	0.000779073816760183	0.000782837402777521	0.000809920507852468	0.0008127474461907033	0.0008422767697955256	0.0008440695133900124	0.0009084407812181759	0.0009079611236523735	0.07803599541259604	0.07533965304902836	-0.0002030972621439031	-0.0002477301787179309	-0.00020380615083320786	-0.00024859485370098966
0.5329332211648017	0.000723596795126016	0.0007288988418820637	0.0007784519689240722	0.0007822125508922812	0.0008092740386149104	0.0008120987205232656	0.0008416044742417168	0.0008433957868860459	0.0009077156744861996	0.0009072363997681649	0.07803599560135584	0.07533965323125008	-0.00020196980258849195	-0.0002478393541388568	-0.0002026747560051334	-0.0002487044101880109
0.5361444119142209	0.0007230185143247057	0.0007283163238215975	0.0007778298493516103	0.0007815874259580137	0.0008086272868831616	0.0008114497113756184	0.0008409318849094749	0.0008427217659783018	0.0009069902509012968	0.0009065113591981696	0.07803599579367422	0.07533965341690674	-0.00020084710768415726	-0.0002479467330251395	-0.00020154814245856856	-0.00024881216386979377
0.5393749517032939	0.0007224399851244436	0.0007277335555421849	0.0007772074625516778	0.0007809620325053814	0.0008079802573446466	0.0008108004234515478	0.000840259006673509	0.0008420474555518644	0.0009062645157211496	0.0009057860071972904	0.07803599598961038	0.07533965360605589	-0.00019972916935605267	-0.00024805231517621706	-0.0002004263020905228	-0.00024891811454505475
0.5426249571197181	0.000721861211716775	0.0007271505412660866	0.0007765848130336151	0.0007803363750655087	0.0008073329546872701	0.0008101508614553206	0.0008395858444090273	0.0008413728604923174	0.0009055384742039781	0.0009050603490209687	0.07803599618922574	0.0753396537987572	-0.00019861597943000853	-0.0002481561004230304	-0.00019930922669840478	-0.00024902226204429057
0.5458945454536906	0.0007212821982936058	0.0007265672852159256	0.0007759619053071497	0.0007797104581699103	0.0008066853835993392	0.000809501030091608	0.0008389124029916561	0.0008406979856856639	0.0009048121316084554	0.0009043343899250984	0.07803599639258173	0.0753396539950689	-0.00019750752963237916	-0.00024825808862580234	-0.00019819690797953649	-0.000249124606227058
0.5491838347021408	0.0007207029490471329	0.000725983791614618	0.0007753387438823232	0.000779084286350415	0.0008060375487694878	0.0008088509340654093	0.0008382386872973637	0.0008400228360182495	0.0009040854931936233	0.0009036081351659412	0.07803599659974243	0.07533965419505409	-0.00019640381159166664	-0.00024835827967495394	-0.00019708933753326274	-0.000249225146983445
0.5524929435729888	0.0007201234681697711	0.0007254000646852997	0.0007747153332694125	0.0007784578641390896	0.000805389454886595	0.0008082005780819693	0.0008375647022023723	0.0008393474163766742	0.0009033585642187975	0.0009028815900000347	0.078035996810772	0.0753396543987736	-0.0001953048168400473	-0.0002484566734909932	-0.00019598650686217245	-0.00024932388423359875
0.55582199148943	0.0007195437598540862	0.0007248161086512594	0.0007740916779788582	0.0007778311960681638	0.0008047411066397095	0.0008075499668467037	0.0008368904525830813	0.0008386717316477163	0.0009026313499434878	0.0009021547596841076	0.07803599702573502	0.07533965460629118	-0.00019421053681428768	-0.00024855327002379357	-0.00019488840737330593	-0.0002494208179275037
0.5591710985942444	0.0007189638282927249	0.0007242319277358661	0.000773467782521187	0.000777204286669955	0.0008040925087179718	0.0008068991050651186	0.0008362159433159857	0.0008379957867182482	0.0009019038556273059	0.0009014276494749922	0.078035997244699	0.07533965481767037	-0.0001931209628570213	-0.00024864806925298244	-0.00019379503037884882	-0.00024951594804448196
0.5625403857541326	0.0007183836776783468	0.0007236475261625024	0.0007728436514069411	0.0007765771404767963	0.0008034436658105368	0.0008062479974427376	0.0008355411792775965	0.0008373195864751603	0.0009011760865298831	0.0009007002646295399	0.0780359974677308	0.07533965503297656	-0.00019203608621774781	-0.0002487410711873028	-0.00019270636709789457	-0.0002496092745933043
0.565929974564078	0.0007178033122035548	0.0007230629081544945	0.0007722192891466031	0.00077594976202096	0.0008027945826064997	0.0008055966486850211	0.0008348661653443621	0.000836643135805279	0.0009004480479107823	0.0008999726104045343	0.07803599769489993	0.07533965525227682	-0.00019095589805348534	-0.00024883227586366963	-0.0001916224086565832	-0.0002497007976110799
0.569339987351735	0.0007172227360608352	0.0007224780779350498	0.0007715947002505294	0.0007753221558345918	0.0008021452637948229	0.0008049450634972986	0.0008341909063925941	0.0008359664395952942	0.0008997197450294219	0.0008992446920566126	0.07803599792627564	0.07533965547563849	-0.00018988038943133778	-0.00024892168334880727	-0.00019054314609073808	-0.00024979051716467193
0.5727705471818436	0.0007166419534424781	0.000721893039727179	0.0007709698892288668	0.0007746943264496277	0.000801495714064253	0.000804293246584682	0.0008335154072983798	0.0008352895027316702	0.0008989911831449774	0.0008985165148421715	0.07803599816193019	0.07533965570312996	-0.00018880955132835608	-0.000249009293737501	-0.00018946857034607412	-0.0002498784333493931
0.5762217778606706	0.0007160609685405241	0.0007213077977536416	0.0007703448605914948	0.0007740662783977338	0.0008008459381032577	0.0008036412026520036	0.0008328396729375166	0.0008346123301005818	0.0008982623675163134	0.0008977880840172958	0.0780359984019348	0.0753396559348214	-0.0001877433746331203	-0.00024909510715287464	-0.00018839867227929408	-0.0002499645462886446
0.5796938039404782	0.0007154797855466876	0.0007207223562368682	0.0007697196188479414	0.0007734380162102248	0.0008001959405999418	0.000802988936403731	0.0008321637081854248	0.0008339349265878256	0.0008975333034018887	0.0008970594048376643	0.07803599864636449	0.07533965617078425	-0.00018668185014682204	-0.00024917912374611273	-0.0001873334426595319	-0.00025004885613430505
0.5831867507240184	0.0007148984086523016	0.0007201367193989045	0.0007690941685073264	0.0007728095444180025	0.0007995457262419837	0.0008023364525439042	0.0008314875179170827	0.0008332572970787539	0.0008968039960596853	0.0008963304825584801	0.07803599889529382	0.075339656411091	-0.00018562496858452737	-0.00024926134369623876	-0.00018627287216935184	-0.00025013136306578643
0.5867007442690553	0.0007143168420482431	0.000719550891461339	0.000768468514078279	0.0007721808675514789	0.0007988952997165536	0.0008016837557760543	0.0008308111070069393	0.0008325794464581916	0.0008960744507471172	0.0008956013224343781	0.07803599914879879	0.07533965665581556	-0.00018457272057664786	-0.0002493417672107534	-0.0001852169514064278	-0.0002502120672913388
0.5902359113929144	0.0007137350899248751	0.0007189648766452402	0.0007678426600688765	0.0007715519901405094	0.0007982446657102481	0.0008010308508031355	0.0008301344803288487	0.0008319013796103633	0.0008953446727209556	0.0008948719297193509	0.07803599940695781	0.0753396569050318	-0.00018352509666899608	-0.00024942039452352516	-0.00018416567088370972	-0.00025029096904574666
0.5937923796770596	0.0007131531564719811	0.0007183786791710945	0.0007672166109865735	0.0007709229167143239	0.0007975938289090168	0.000800377742327453	0.0008294576427559915	0.0008312231014188224	0.0008946146672372479	0.0008941423096666669	0.07803599966984937	0.07533965715881734	-0.00018248208732472848	-0.0002494972258959005	-0.00018311902103099187	-0.00025036806859135563
0.597370277471697	0.0007125710458787025	0.0007177923032587404	0.0007665903713381343	0.0007702936518014597	0.0007969427939980921	0.0007997244350505925	0.0008287805991608036	0.0008305446167663745	0.0008938844395512384	0.0008934124675287927	0.07803599993755411	0.07533965741724921	-0.00018144368292588586	-0.0002495722616172036	-0.0001820769921967863	-0.0002504433662183503
0.6009697339004076	0.0007119887623334708	0.0007172057531273019	0.0007659639456295608	0.0007696641999296862	0.0007962915656619144	0.0007990709336733447	0.0008281033544148976	0.000829865930534999	0.0008931539949172846	0.0008926824085573078	0.07803600021015368	0.07533965768040683	-0.00018040987377335171	-0.0002496455020026267	-0.00018103957464810083	-0.0002505168622430609
0.6045908788648067	0.0007114063100239544	0.0007166190329951344	0.0007653373383660345	0.0007690345656259508	0.0007956401485840715	0.0007984172428956449	0.0008274259133890001	0.0008291870476057889	0.0008924233385887893	0.0008919521380028381	0.07803600048773182	0.07533965794836937	-0.00017938065008889226	-0.00024971694739436834	-0.00018000675857259008	-0.0002505885570089905
0.6082338430492322	0.0007108236931369854	0.0007160321470797508	0.0007647105540518382	0.000768404753416296	0.0007949885474472176	0.0007977633674164915	0.0008267482809528663	0.0008285079728588642	0.0008916924758181097	0.0008912216611149635	0.07803600077037216	0.07533965822122024	-0.00017835600201614177	-0.0002497865981616054	-0.000178978534079402	-0.000250658450886343
0.611898757925461	0.0007102409158585083	0.00071544509959777	0.0007640835971903002	0.0007677747678258062	0.0007943367669330147	0.0007971093119338877	0.000826070461975222	0.0008278287111733113	0.0008909614118564916	0.000890490983142155	0.07803600105816214	0.0753396584990415	-0.00017733591962068584	-0.0002498544546984116	-0.00017795489119953878	-0.00025072654427080177
0.6155857557574533	0.0007096579823735143	0.0007148578947648502	0.0007634564722837242	0.0007671446133785354	0.0007936848117220607	0.0007964550811447677	0.000825392461323685	0.0008271492674271075	0.0008902301519539889	0.0008897601093316894	0.07803600135118881	0.07533965878191853	-0.00017632039289279533	-0.00024992051742592225	-0.0001769358198882992	-0.00025079283758486226
0.6192949696061266	0.0007090748968659793	0.0007142705367956283	0.0007628291838333234	0.0007665142945974436	0.0007930326864938201	0.00079580067974493	0.0008247142838646957	0.0008264696464970506	0.0008894987013593858	0.0008890290449295765	0.0780360016495418	0.07533965906993681	-0.00017530941174741244	-0.0002499847867908078	-0.00017592131002537592	-0.000250857331276777
0.6230265333341571	0.0007084916635188092	0.0007136830299036609	0.0007622017363391591	0.0007658838160043312	0.0007923803959265597	0.0007951461124289696	0.0008240359344634499	0.00082578985325869	0.0008887670653201256	0.0008882977951804853	0.07803600195331145	0.07533965936318422	-0.00017430296602581608	-0.00025004726326552373	-0.00017491135141675662	-0.0002509200258208055
0.6267805816108112	0.0007079082865137732	0.0007130953783013618	0.0007615741343000725	0.0007652531821197732	0.000791727944697279	0.0007944913838902103	0.0008233574179838249	0.0008251098925862545	0.0008880352490822301	0.0008875663653276635	0.07803600226258978	0.07533965966175007	-0.0001733010454960382	-0.0002501079473476442	-0.00017390593379466857	-0.0002509809217161041
0.6305572499168048	0.0007073247700314522	0.000712507586199947	0.000760946382213626	0.0007646223974630606	0.000791075337481649	0.0007938364988206431	0.0008226787392883184	0.0008244297693525893	0.0008873032578902344	0.0008868347606128732	0.07803600257747188	0.07533965996572482	-0.00017230363985458463	-0.0002501668395598067	-0.00017290504681957697	-0.00025104001948708654
0.634356674549194	0.0007067411182511741	0.0007119196578093713	0.0007603184845760355	0.0007639914665521308	0.000790422578953941	0.0007931814619108546	0.0008219999032379713	0.0008237494884290819	0.0008865710969871046	0.0008861029862763092	0.0780360028980524	0.07533966027520107	-0.00017131073872760083	-0.00025022394045046137	-0.00017190868008140625	-0.00025109731968414595
0.6381789926262927	0.0007061573353509596	0.0007113315973382707	0.0007596904458821114	0.0007633603939035088	0.0007897696737869651	0.0007925262778499646	0.0008213209146923074	0.0008230690546855974	0.0008858387716141698	0.0008853710475565284	0.07803600322442916	0.07533966059027278	-0.0001703223316708441	-0.0002502792505915119	-0.0001709168230995678	-0.0002511528228812121
0.642024342092622	0.0007055734255074653	0.0007107434089939091	0.0007590622706251975	0.0007627291840322458	0.0007891166266520079	0.0007918709513255643	0.0008206417785092656	0.0008223884729904127	0.0008851062870110527	0.0008846389496903827	0.07803600355670115	0.0753396609110353	-0.00016933840817219548	-0.0002503327705803693	-0.00016992946532526365	-0.00025120652967791646
0.6458928617238878	0.0007049893928959213	0.0007101550969821126	0.0007584339632971041	0.000762097841451853	0.0007884634422187624	0.000791215487023645	0.0008199624995451278	0.0008217077482101458	0.0008843736484155888	0.0008839066979129389	0.07803600389496872	0.0753396612375858	-0.00016835895765204834	-0.00025038450103886944	-0.0001689465961418335	-0.0002512584406979823
0.6497846911319898	0.0007044052416900806	0.0007095666655072202	0.0007578055283880532	0.0007614663706742445	0.0007878101251552707	0.0007905598896285433	0.0008192830826544607	0.0008210268852096943	0.0008836408610637656	0.0008831742974574153	0.0780360042393347	0.07533966157002377	-0.00016738396946375245	-0.0002504344426120797	-0.00016796820486554564	-0.0002513085565889195
0.6536999707700591	0.0007038209760621603	0.0007089781187720226	0.0007571769703866157	0.0007608347762096759	0.0007871566801278595	0.0007899041638228718	0.0008186035326900466	0.0008203458888521674	0.0008829079301896473	0.0008824417535551075	0.07803600458990353	0.0753396619084493	-0.00016641343289615362	-0.00025048259597007516	-0.0001669942807479563	-0.00025135687802319007
0.6576388419375281	0.0007032366001827845	0.0007083894609777066	0.0007565482937796498	0.0007602030625666823	0.0007865031118010748	0.0007892483142874581	0.000817923854502817	0.0008196647639988214	0.0008821748610253029	0.0008817090714353186	0.0780360049467809	0.075339662252965	-0.0001654473371733578	-0.00025052896180621786	-0.00016602481297538219	-0.0002514034056964598
0.661601446785229	0.0007026521182209327	0.000707800696323802	0.0007559195030522456	0.0007595712342520208	0.0007858494248376249	0.000788592345701285	0.0008172440529417939	0.0008189835155089964	0.0008814416588007425	0.0008809762563252928	0.07803600531007511	0.07533966260367521	-0.00016448567145610493	-0.00025057354083718453	-0.00016505979067087118	-0.0002514481403280422
0.6655879283205246	0.0007020675343438822	0.0007072118290081246	0.0007552906026876616	0.0007589392957706098	0.0007851956238983164	0.0007879362627414267	0.0008165641328540199	0.0008183021482400512	0.000880708328743845	0.0008802433134501436	0.07803600567989565	0.07533966296068582	-0.00016352842484324004	-0.0002506163338034939	-0.0001640992028950905	-0.00025149108266078746
0.6695984304124688	0.0007014828527171542	0.0007066228632267212	0.0007546615971672707	0.0007583072516254714	0.0007845417136419937	0.0007872800700829896	0.0008158840990845002	0.0008176206670473017	0.0008799748760802905	0.000879510248032788	0.0780360060563546	0.07533966332410517	-0.00016257558637212954	-0.0002506573414683966	-0.0001631430386471594	-0.0002515322334607495
0.6736330977969988	0.0007008980775044617	0.0007060338031738171	0.0007540324909704997	0.0007576751063176743	0.0007838876987254808	0.0007866237723990508	0.0008152039564761378	0.0008169390767839575	0.000879241306033495	0.0008787770652938793	0.07803600643956589	0.07533966369404213	-0.00016162714501996578	-0.00025069656461804146	-0.00016219128686593975	-0.0002515715935169638
0.6776920760821589	0.0007003132128676554	0.0007054446530417605	0.0007534032885747738	0.0007570428643462724	0.0007832335838035199	0.0007859673743605996	0.0008145237098696725	0.0008162573823010592	0.0008785076238245418	0.0008780437704517385	0.07803600682964489	0.07533966407060987	-0.00016068308970515477	-0.00025073400406172563	-0.00016124393643099366	-0.00025160916364133645
0.6817755117533548	0.0006997282629666694	0.0007048554170209712	0.0007527739944554571	0.0007564105302082528	0.0007825793735287121	0.0007853108806364766	0.0008138433641036173	0.0008155755884474179	0.0008777738346721141	0.0008773103687222899	0.07803600722670934	0.07533966445392058	-0.00015974340928787134	-0.00025076966063120043	-0.00016030097616370753	-0.00025164494466867193
0.6858835521786408	0.0006991432319594697	0.0007042660992998851	0.0007521446130857971	0.0007557781083984734	0.0007819250725514592	0.000784654295893315	0.0008131629240141992	0.000814893700069552	0.0008770399437924307	0.0008765768653189932	0.07803600763088002	0.07533966484409112	-0.000158808092570642	-0.000250803535179811	-0.0001593623948275419	-0.0002516789374552575
0.6900163456140378	0.0006985581240020063	0.0007036767040649072	0.0007515151489368754	0.0007551456034096152	0.0007812706855199102	0.0007839976247954872	0.0008124823944353028	0.0008142117220116333	0.0008763059563991866	0.0008758432654527844	0.07803600804227748	0.07533966524123857	-0.00015787712830055145	-0.00025083562858405073	-0.00015842818113027957	-0.00025171114288063956
0.6941740412088835	0.0006979729432481526	0.0007030872355003515	0.0007508856064775388	0.0007545130197321151	0.0007806162170798932	0.0007833408720050373	0.0008118017801983998	0.0008135296591154157	0.000875571877703475	0.0008751095743320013	0.07803600846102643	0.07533966564548299	-0.0001569505051693676	-0.0002508659417417014	-0.000157498323724109	-0.0002517415618455976
0.6983567890112157	0.0006973876938496661	0.0007024976977884008	0.0007502559901743602	0.0007538803618541251	0.0007799616718748722	0.0007826840421816369	0.0008111210861325049	0.0008128475162201903	0.0008748377129137399	0.0008743757971623326	0.07803600888725368	0.07533966605694607	-0.00015602821181452675	-0.0002508944755722775	-0.0001565728112069148	-0.0002517701952730045
0.702564739973187	0.0006968023799561267	0.0007019080951090438	0.0007496263044915709	0.0007532476342614431	0.0007793070545458775	0.0007820271399825151	0.0008104403170641018	0.0008121652981627121	0.0008741034672356987	0.0008736419391467415	0.0780360093210869	0.07533966647575203	-0.00015511023682093783	-0.00025092123101763675	-0.00015565163212381827	-0.0002517970441080486
0.7067980459565127	0.0006962170057148945	0.0007013184316400329	0.0007489965538910147	0.0007526148414374689	0.0007786523697314588	0.0007813701700624114	0.0008097594778170949	0.0008114830097771512	0.0008733691458722872	0.0008729080054854116	0.07803600976265708	0.075339666902027	-0.000154196568720677	-0.0002509462090398151	-0.00015473477496673327	-0.00025182210931601334
0.7110568597379514	0.000695631575271057	0.0007007287115568324	0.0007483667428320924	0.0007519819878631477	0.0007779976220676262	0.0007807131370735178	0.0008090785732127492	0.000810800655895033	0.0008726347540235961	0.0008721740013756829	0.07803601021209741	0.07533966733589947	-0.0001532871959948473	-0.00025096941062227596	-0.00015382222817662827	-0.00025184539188385924
0.7153413350148182	0.0006950460927673818	0.000700138939032569	0.0007477368757717103	0.0007513490780169173	0.0007773428161877978	0.0007800560456654245	0.0008083976080696341	0.0008101182413451807	0.0008719002968868111	0.0008714399320119916	0.07803601066954331	0.07533966777749997	-0.0001523821070747583	-0.0002509908367700764	-0.00015291398014444235	-0.00025186689282014063
0.7196516264105322	0.0006944605623442639	0.0006995491182379794	0.0007471069571642236	0.0007507161163746525	0.0007766879567227392	0.00077939890048506	0.0008077165872035622	0.0008094357709536558	0.0008711657796561463	0.0008707058025858029	0.07803601113513202	0.07533966822696181	-0.00015148129034230073	-0.0002510104885088127	-0.00015201001921150148	-0.00025188661315392324
0.7239878894801961	0.0006938749881396823	0.0006989592533413672	0.0007464769914613895	0.0007500831074096183	0.0007760330483005171	0.0007787417061766452	0.0008070355154275397	0.0008087532495437066	0.0008704312075227895	0.0008699716182855588	0.07803601160900443	0.07533966868441985	-0.00015058473413064044	-0.00025102836688362107	-0.0001511103336702263	-0.00025190455393417355
0.7283502807162107	0.0006932893742891517	0.000698369348508553	0.0007458469831123153	0.000749450055592416	0.0007753780955464438	0.0007780844673816356	0.0008063543975517089	0.0008080706819357117	0.0008696965856748423	0.0008692373842966152	0.0780360120913028	0.07533966915001196	-0.00014969242672650818	-0.00025104447296148136	-0.00015021491176656077	-0.0002519207162316184
0.7327389575539218	0.0006927037249256688	0.0006977794079028222	0.0007452169365634015	0.0007488169653909272	0.000774723103083018	0.0007774271887386644	0.0008056732383832874	0.0008073880729471188	0.0008689619192972528	0.0008685031058011774	0.07803601258217222	0.07533966962387847	-0.00014880435636961675	-0.000251058807828608	-0.00014932374169900064	-0.00025193510113605266
0.7371540783773028	0.0006921180441796771	0.0006971894356848866	0.0007445868562583022	0.0007481838412702744	0.0007740680755298845	0.000776769874883501	0.0008049920427265253	0.0008067054273924021	0.0008682272135717717	0.000867768787978254	0.07803601308176025	0.07533967010616198	-0.00014792051125439576	-0.000251071372591255	-0.00014843681162089728	-0.00025194770975767167
0.74159580252467	0.0006915323361790077	0.0006965994360128281	0.0007439567466378635	0.0007475506876927578	0.0007734130175037695	0.0007761125304489852	0.0008043108153826387	0.0008060227500829942	0.0008674924736768772	0.000867034436003583	0.07803601359021747	0.07533967059700734	-0.00014704087953117118	-0.0002510821683759934	-0.00014755410964116533	-0.00025195854322704325
0.746064290294433	0.0006909466050488437	0.0006960094130420602	0.0007433266121400835	0.0007469175091178172	0.0007727579336184396	0.0007754551600649877	0.0008036295611497669	0.0008053400458272454	0.0008667577047877327	0.0008663000550495889	0.07803601410769705	0.07533967109656228	-0.00014616544930619313	-0.00025109119632812926	-0.00014667562382460198	-0.00025196760269349805
0.7505597029508803	0.0006903608549116684	0.000695419370925278	0.000742696457200058	0.0007462843100019746	0.0007721028284846444	0.0007747977683583508	0.0008029482848229118	0.0008046573194303614	0.000866022912076118	0.0008655656502853156	0.07803601463435399	0.0753396716049765	-0.00014529420864344	-0.0002510984576129527	-0.00014580134219345509	-0.0002519748893262397
0.7550822027299987	0.0006897750898872242	0.0006948293138124149	0.0007420662862499351	0.0007456510947987907	0.0007714477067100704	0.0007741403599528441	0.0008022669911938919	0.0008039745756943575	0.0008652881007103828	0.000864831226876376	0.07803601517034742	0.07533967212240356	-0.00014442714556511804	-0.0002511039534148496	-0.000144931252728131	-0.0002519804043139007
0.7596319528453285	0.0006891893140924642	0.0006942392458505944	0.0007414361037188641	0.0007450178679588128	0.000770792572899287	0.000773482939469108	0.0008015856850512832	0.000803291819418001	0.0008645532758553807	0.0008640967899848912	0.07803601571583696	0.07533967264899911	-0.00014356424805295198	-0.000251107684937496	-0.0001440653433684852	-0.0002519841488644592
0.7642091174938536	0.0006886035316415102	0.0006936491711840887	0.0007408059140329488	0.0007443846339295287	0.0007701374316536998	0.0007728255115246087	0.0008009043711803748	0.0008026090553967624	0.0008638184426724214	0.000863362344769439	0.07803601627098926	0.07533967318492134	-0.0001427055040482128	-0.0002511096534027202	-0.00014320360201358628	-0.000251986124203768
0.7688138618619275	0.0006880177466456104	0.0006930590939542749	0.0007401757216152052	0.0007437513971553226	0.0007694822875715028	0.0007721680807335902	0.0008002230543631148	0.0008019262884227673	0.0008630836063192152	0.0008626278963849999	0.07803601683596877	0.07533967373033124	-0.00014185090145338308	-0.0002511098600510575	-0.00014234601652372836	-0.00025198633157677564
0.7734463521312342	0.0006874319632130945	0.0006924690182995907	0.0007395455308855094	0.0007431181620774239	0.0007688271452476285	0.0007715106517070223	0.0007995417393780613	0.0008012435232847417	0.0008623487719498165	0.0008618934499829002	0.07803601741094618	0.07533967428539225	-0.00014100042813326719	-0.00025110830614222257	-0.00014149257472143018	-0.0002519847722477486
0.7781067554847866	0.0006868461854493284	0.0006918789483554884	0.0007389153462605512	0.0007424849331338612	0.0007681720092736979	0.0007708532290525528	0.0007988604310003296	0.0008005607647679627	0.0008616139447145685	0.0008611590107107571	0.07803601799609454	0.07533967485027193	-0.00014015407191532436	-0.00025110499295377675	-0.00014064326439156005	-0.00025198144749860596
0.7827952401129585	0.0006862604174566763	0.0006912888882543961	0.0007382851721537932	0.0007418517147594186	0.0007675168842379769	0.0007701958173744619	0.0007981791340015467	0.0007998780176542107	0.0008608791297600553	0.0008604245837124296	0.07803601859158944	0.07533967542513968	-0.000139311820590321	-0.0002510999217809895	-0.00013979807328234894	-0.000251976358629058
0.7875119752195561	0.000685674663334457	0.0006906988421256742	0.0007376550129754229	0.0007412185113855905	0.0007668617747253281	0.0007695384212736154	0.0007974978531498015	0.0007991952867217213	0.000860144332229046	0.0008596901741279648	0.07803601919760962	0.0753396760101685	-0.0001384736619141208	-0.00025109309393750445	-0.00013895698910687537	-0.0002519695069574668
0.792257131027923	0.0006850889271788998	0.0006901088140955729	0.0007370248731323062	0.0007405853274405343	0.0007662066853171627	0.0007688810453474149	0.0007968165932095943	0.0007985125767451338	0.0008594095572604421	0.0008589557870935438	0.07803601981433762	0.07533967660553441	-0.00013763958360785145	-0.0002510845107546178	-0.00013811999954342624	-0.0002519608938196527
0.7970308787870847	0.000684503213083108	0.0006895188082871912	0.0007363947570279475	0.0007399521673490284	0.0007655516205913966	0.0007682236941897553	0.0007961353589417924	0.0007978298924954455	0.0008586748099892285	0.0008582214277414326	0.07803602044195879	0.0753396772114152	-0.00013680957335879262	-0.00025107417358077866	-0.00013728709223631563	-0.0002519505205688388
0.8018333907779276	0.000683917525137015	0.0006889288288204357	0.000735764669062443	0.0007393190355324265	0.0007648965851224049	0.0007675663723909774	0.0007954541551035808	0.0007971472387399652	0.0008579400955464203	0.0008574871011999303	0.07803602108066128	0.0753396778279945	-0.00013598361882152799	-0.00025106208378189443	-0.0001364582547970783	-0.00025193838857578976
0.8066648403194178	0.0006833318674273448	0.0006883388798119806	0.0007351346136324379	0.0007386859364086159	0.0007642415834809762	0.0007669090845378237	0.0007947729864484162	0.0007964646202422639	0.0008572054190590152	0.0008567528125933185	0.07803602173063763	0.0753396784554563	-0.0001351617076188888	-0.00025104824274138626	-0.00013563347480521903	-0.0002519244992285341
0.8115254017748545	0.0006827462440375721	0.000687748965375228	0.0007345045951310837	0.0007380528743919728	0.000763586620234267	0.0007662518352133917	0.0007940918577259796	0.0007957820417621305	0.0008564707856499397	0.0008560185670418125	0.0780360223920825	0.07533967909398986	-0.0001343438273424119	-0.0002510326518595507	-0.00013481273980905928	-0.0002519088539324199
0.8164152505581643	0.0006821606590478824	0.0006871590896202645	0.0007338746179479953	0.0007374198538933188	0.0007629316999457589	0.0007655946289970911	0.0007934107736821308	0.000795099508055523	0.0008557362004380013	0.0008552843696615091	0.0780360230651947	0.07533967974378684	-0.0001335299655532557	-0.0002510153125530601	-0.00013399603732637544	-0.0002518914541091155
0.8213345631402307	0.0006815751165351344	0.0006865692566538278	0.0007332446864692109	0.0007367868793198829	0.0007622768271752166	0.0007649374704646018	0.0007927297390588655	0.0007944170238745273	0.0008550016685378431	0.0008545502255643421	0.07803602375017678	0.0753396804050421	-0.00013272010978312987	-0.0002509962262552401	-0.0001331833548452177	-0.00025187230119677606
0.8262835170552626	0.0006809896205728222	0.0006859794705792644	0.0007326148050771493	0.0007361539550752566	0.0007616220064786423	0.0007642803641878283	0.0007920487585942686	0.0007937345939673111	0.0008542671950598916	0.0008538161398580324	0.07803602444723477	0.07533968107795527	-0.0001319142475354057	-0.00025097539441637506	-0.000132374679825506	-0.0002518513966509317
0.8312622909072027	0.0006804041752310318	0.0006853897354964899	0.0007319849781505669	0.0007355210855593515	0.0007609672424082332	0.0007636233147348557	0.0007913678370224672	0.0007930522230780748	0.0008535327851103079	0.0008530821176460358	0.07803602515657754	0.07533968176272769	-0.00013111236628547684	-0.0002509528185026533	-0.00013156999969882177	-0.0002518287419427667
0.8362710643761712	0.0006798187845764108	0.000684800055501955	0.0007313552100645217	0.0007348882751683633	0.0007603125395123412	0.0007629663266699125	0.0007906869790735929	0.0007923699159470156	0.0008527984437909457	0.0008523481640275055	0.07803602587841856	0.07533968245956549	-0.00013031445348175852	-0.0002509284999963335	-0.0001307693018696987	-0.00025180433855961915
0.8413100182249524	0.0006792334526721249	0.0006842104346886036	0.0007307255051903289	0.0007342555282947258	0.0007596579023354293	0.0007623094045533227	0.0007900061894737333	0.0007916876773102768	0.0008520641761992998	0.0008516142840972347	0.07803602661297503	0.07533968316867802	-0.00012952049654649245	-0.0002509024403954119	-0.00012997257371667736	-0.00025177818800503626
0.8463793343055166	0.000678648183577825	0.0006836208771458388	0.0007300958678955237	0.0007336228493270755	0.0007590033354180322	0.0007616525529414688	0.0007893254729448912	0.0007910055118999093	0.0008513299874284624	0.0008508804829456183	0.0780360273604672	0.07533968389027836	-0.0001287304828765934	-0.00025087464121378855	-0.00012917980259248563	-0.0002517502917978587
0.8514791955655843	0.0006780629813496093	0.0006830313869594857	0.0007294663025438214	0.0007329902426502106	0.0007583488432967137	0.0007609957763867498	0.0007886448342049428	0.0007903234244438285	0.0008505958825670763	0.0008501467656586042	0.07803602812112029	0.07533968462458368	-0.00012794439984449568	-0.0002508451039811288	-0.00012839097582557912	-0.00025172065147321954
0.8566097860552276	0.0006774778500399849	0.0006824419682117519	0.0007288368134950771	0.0007323577126450503	0.0007576944305040269	0.0007603390794375382	0.000787964277967593	0.0007896414196657693	0.0008498618666992893	0.0008494131373176461	0.0780360288951624	0.07533968537181421	-0.00012716223479877775	-0.0002508138302421137	-0.00012760608072044655	-0.00025168926858143426
0.861771290933513	0.000676892793697836	0.000681852624981195	0.0007282074051052497	0.000731725263688598	0.0007570401015684753	0.0007596824666381433	0.0007872838089423373	0.0007889595022852472	0.0008491279449047117	0.0008486796029996627	0.07803602968282661	0.07533968613219479	-0.000126383975064967	-0.000250780821556551	-0.00012682510455824803	-0.00025165614468733444
0.8669638964751838	0.0006763078163683887	0.0006812633613426881	0.0007275780817263648	0.0007310929001539061	0.0007563858610144732	0.000759025942528772	0.0007866034318344207	0.0007882776770175205	0.0008483941222583714	0.0008479461677769947	0.0780360304843489	0.0753396869059541	-0.00012560960794653908	-0.000250746079499542	-0.00012604803459818903	-0.0002516212813718499
0.8721877900773816	0.0006757229220931702	0.0006806741813673792	0.0007269488477064713	0.0007304606264100306	0.0007557317133623047	0.0007583695116454849	0.000785923151344793	0.0007875959485735404	0.0008476604038306676	0.0008472128367173526	0.07803603129997135	0.07533968769332454	-0.00012483912072552839	-0.00025070960566117573	-0.0001252748580779367	-0.00025158468023045444
0.877443160266411	0.0006751381149099813	0.0006800850891226616	0.0007263197073896116	0.0007298284468220016	0.0007550776631280879	0.0007577131785201636	0.0007852429721700738	0.0007869143216599208	0.0008469267946873313	0.0008464796148837846	0.07803603212993832	0.07533968849454309	-0.00012407250066302777	-0.0002506714016453637	-0.00012450556221406395	-0.0002515463428725828
0.8827301967045416	0.0006745533988528601	0.0006794960886721391	0.0007256906651157824	0.0007291963657507841	0.0007544237148237369	0.0007570569476804701	0.000784562899002512	0.0007862328009788945	0.0008461932998893824	0.0008457465073346283	0.07803603297449958	0.07533968930985054	-0.00012330973500064568	-0.0002506314690716438	-0.00012374013420371477	-0.0002515062709236848
0.8880490901968541	0.0006739687779520442	0.000678907184075587	0.0007250617252208937	0.0007285643875532373	0.0007537698729569195	0.0007564008236498052	0.0007838829365299419	0.0007855513912282697	0.0008454599244930825	0.0008450135191234654	0.07803603383390997	0.07533969013949136	-0.0001225508109606449	-0.0002505898095732373	-0.00012297856122447937	-0.00025146446602244965
0.8934000326981257	0.0006733842562339453	0.0006783183793889271	0.0007244328920367431	0.0007279325165820863	0.0007531161420310276	0.0007557448109472801	0.0007832030894357526	0.0007848700971014017	0.000844726673549902	0.0008442806552990898	0.07803603470842653	0.07533969098371661	-0.00012179571574685855	-0.00025054642479765965	-0.00012222083043561538	-0.00025142092982233244
0.8987832173197573	0.000672799837721107	0.0006777296786641842	0.0007238041698909679	0.0007273007571858781	0.0007524625265451321	0.0007550889140876677	0.0007825233623988407	0.0007841889232871417	0.0008439935521064691	0.0008435479209054539	0.07803603559831337	0.0753396918427792	-0.00012104443654548103	-0.00025050131640635964	-0.00012146692897857525	-0.0002513756639904996
0.904198838336744	0.0006722155264321821	0.0006771410859494648	0.0007231755631070237	0.0007266691137089566	0.0007518090309939561	0.0007544331375813799	0.000781843760093583	0.0007835078744698128	0.0008432605652045398	0.0008428153209816422	0.07803603650383772	0.07533969271693743	-0.00012029696052570649	-0.00025045448607452503	-0.00012071684397771398	-0.0002513286702078843
0.9096470911946843	0.0006716313263818923	0.0006765526052889148	0.0007225470760041382	0.0007260375904914174	0.000751155659867829	0.0007537774859344189	0.0007811642871897889	0.0007828269553291602	0.000842527717880948	0.0008420828605618174	0.07803603742527179	0.07533969360645469	-0.00011955327484081124	-0.00025040593549141565	-0.00011997056254148264	-0.00025127995016976934
0.915128172516836	0.000671047241581001	0.0006759642407226933	0.0007219187128972837	0.0007254061918690807	0.0007505024176526591	0.0007531219636483501	0.0007804849483526709	0.0007821461705403229	0.0008417950151675716	0.0008413505446751914	0.07803603836289347	0.07533969451159896	-0.00011881336662841746	-0.00025035566635941975	-0.00011922807176260874	-0.00025122950558448265
0.9206422801112097	0.0006704632760362792	0.0006753759962869383	0.0007212904780971411	0.0007247749221734541	0.0007498493088298929	0.0007524665752202621	0.0007798057482428041	0.0007814655247737918	0.0008410624620912909	0.0008406183783459778	0.07803603931698438	0.07533969543264188	-0.00011807722301124257	-0.00025030368039422046	-0.0001184893587189012	-0.0002511773381735638
0.9261896129777101	0.0006698794337504792	0.0006747878760137387	0.0007206623759100689	0.0007241437857317027	0.0007491963378764868	0.0007518113251427371	0.0007791266915160949	0.0007807850226953795	0.0008403300636739539	0.0008398863665933625	0.07803604028783245	0.07533969636986124	-0.00011734483109827887	-0.0002502499793248514	-0.00011775441047430502	-0.0002511234496722914
0.931770371315315	0.0006692957187222967	0.0006741998839310982	0.0007200344106380656	0.00072351278686661	0.0007485435092648646	0.0007511562179038093	0.0007784477828237376	0.000780104668966177	0.00083959782493233	0.0008391545144314553	0.07803604127572904	0.07533969732353867	-0.00011661617798494617	-0.0002501945648932802	-0.0001170232140792482	-0.0002510678418284895
0.9373847565293029	0.0006687121349463493	0.0006736120240629126	0.0007194065865787444	0.000722881929896553	0.0007478908274628937	0.0007505012579869406	0.0007777690268121899	0.0007794244682425277	0.0008388657508780832	0.0008384228268692618	0.07803604228097208	0.07533969829396155	-0.0001158912507541604	-0.00025013743885426987	-0.00011629575657157165	-0.0002510105164033327
0.9430329712385201	0.0006681286864131373	0.0006730243004289291	0.0007187789080252924	0.0007222512191354612	0.0007472382969338411	0.0007498464498709755	0.0007770904281231273	0.0007787444251759824	0.0008381338465177226	0.0008376913089106367	0.07803604330386402	0.07533969928142197	-0.00011517003647694424	-0.00025007860297543427	-0.00011557202497712582	-0.00025095147517043004
0.9487152192826929	0.0006675453771090233	0.0006724367170447286	0.000718151379266448	0.0007216206588927946	0.000746585922136351	0.0007491917980301212	0.0007764119913934187	0.0007780645444132765	0.0008374021168525784	0.0008369599655542567	0.07803604434471298	0.07533970028621774	-0.00011445252221285729	-0.0002500180590365997	-0.0001148520063102565	-0.00025089071991568623
0.9544317057297852	0.0006669622110161957	0.0006718492779216868	0.0007175240045864618	0.0007209902534735034	0.0007459337075244035	0.0007485373069339035	0.0007757337212550853	0.0007773848305962859	0.0008366705668787539	0.0008362288017935759	0.07803604540383251	0.07533970130865124	-0.0001137386950111341	-0.0002499558088302767	-0.00011413568757510928	-0.0002508282524381067
0.9601826368833979	0.0006663791921126454	0.0006712619870669513	0.000716896788265072	0.0007203600071780034	0.0007452816575472892	0.0007478829810471423	0.0007750556223352726	0.0007767052883620005	0.0008359392015870985	0.0008354978226167964	0.07803604648154155	0.07533970234903029	-0.00011302854191073963	-0.0002498918541604944	-0.0001134230557653243	-0.0002507640745479378
0.9659682202902156	0.0006657963243721357	0.0006706748484834106	0.0007162697345774711	0.000719729924302143	0.000744629776649575	0.0007472288248299176	0.0007743776992562159	0.0007760259223424896	0.0008352080259631696	0.0008347670330068295	0.07803604757816529	0.07533970340766839	-0.0001123220499420069	-0.0002498261968446047	-0.00011271409786600683	-0.00025069818806883193
0.9717886647474951	0.0006652136117641696	0.000670087866169663	0.000715642847794272	0.0007191000091371692	0.0007439780692710685	0.0007465748427375336	0.0007736999566352023	0.0007753467371648646	0.0008344770449871911	0.0008340364379412579	0.07803604869403377	0.07533970448488524	-0.00011161920612627607	-0.00024975883871081184	-0.0001120088008531861	-0.00025063059483540484
0.9776441803106027	0.0006646310582539719	0.000669501044119996	0.0007150161321814877	0.0007184702659697064	0.0007433265398467971	0.000745921039220497	0.0007730223990845499	0.000774667737451256	0.0008337462636340314	0.0008333060423923104	0.0780360498294834	0.0753397055810052	-0.00011091999747668557	-0.0002496897815985333	-0.00011130715169468952	-0.0002505612966935966
0.9835349783005937	0.0006640486678024545	0.0006689143863243547	0.0007143895920004956	0.0007178406990817214	0.0007426751928069705	0.0007452674187244804	0.0007723450312115684	0.0007739889278187756	0.0008330156868731616	0.0008325758513268205	0.07803605098485644	0.07533970669635796	-0.00011022441099985125	-0.0002496190273602872	-0.0001106091373517526	-0.00025049029550214263
0.9894612713118381	0.0006634664443661904	0.0006683278967683118	0.0007137632315080067	0.0007172113127504928	0.0007420240325769495	0.000744613985690291	0.0007716678576185275	0.0007733103128794846	0.00083228531966862	0.0008318458697061925	0.07803605216050184	0.07533970783128058	-0.0001095324336952766	-0.000249546577858889	-0.00010991474477846375	-0.00025041759313054746
0.9954232732196957	0.0006628843918973915	0.0006677415794330477	0.000713137054956045	0.0007165821112485878	0.0007413730635772236	0.0007439607445538472	0.0007709908829026318	0.0007726318972403685	0.0008315551669789873	0.0008311161024863753	0.07803605335677342	0.07533970898611546	-0.00010884405255653928	-0.0002494724349686728	-0.00010922396092313824	-0.0002503431914597509
1.0014211991882311	0.0006623025143438755	0.0006671554382953167	0.0007125110665919106	0.000715953098843828	0.0007407222902233737	0.0007433076997461407	0.0007703141116559839	0.0007719536855032984	0.0008308252337573447	0.0008303865546178204	0.07803605457403216	0.07533971016121062	-0.00010815925457213771	-0.00024939660057543556	-0.00010853677272881085	-0.00025026709238221145
1.0074552656779823	0.0006617208156490463	0.0006665694773274274	0.0007118852706581576	0.0007153242797992668	0.000740071716926049	0.0007426548556932159	0.0007696375484655594	0.0007712756822650091	0.0008300955249512478	0.000829657231045458	0.07803605581264593	0.07533971135692048	-0.00010747802672550488	-0.00024931907657527175	-0.0001078531671333191	-0.0002501892978001574
1.013525690453769	0.0006611392997518666	0.0006659837004972143	0.000711259671392566	0.0007146956583731598	0.0007394213480909365	0.0007420022168161378	0.0007689611979131759	0.0007705978921170665	0.0008293660455026941	0.0008289281367086617	0.07803605707298786	0.07533971257360646	-0.0001068003559960562	-0.0002492398648752947	-0.00010717313107076742	-0.00025010980962772433
1.0196326925925556	0.0006605579705868326	0.0006653981117680127	0.0007106342730281146	0.0007140672388189376	0.0007387711881187344	0.0007413497875309636	0.000768285064575465	0.000769920319645837	0.0008286368003480906	0.0008281992765412178	0.07803605835543888	0.07533971381163532	-0.00010612622935975147	-0.0002491589673933592	-0.0001064966514717422	-0.0002500286297895393
1.0257764924913542	0.0006599768320839473	0.0006648127150986328	0.0007100090797929519	0.0007134390253851788	0.0007381212414051221	0.0007406975722487151	0.0007676091530238398	0.0007692429694324605	0.0008279077944182227	0.0008274706554712927	0.0780360596603855	0.07533971507138074	-0.00010545563379001782	-0.0002490763860583667	-0.00010582371526405426	-0.0002499457602211097
1.0319573118751795	0.0006593958881686979	0.000664227514443336	0.0007093840959103721	0.0007128110223155828	0.0007374715123407332	0.0007400455753753507	0.00076693346782447	0.0007685658460528198	0.000827179032638223	0.0008267422784214044	0.0780360609882223	0.07533971635322355	-0.00010478855625738193	-0.00024899212280840577	-0.00010515430937277359	-0.0002498612028671854
1.0381753738050519	0.0006588151427620359	0.0006636425137518136	0.0007087593255987925	0.0007121832338489498	0.0007368220053111338	0.0007393938013117439	0.000766258013538257	0.0007678889540775192	0.0008264505199275478	0.0008260141503083956	0.07803606233935001	0.07533971765755007	-0.00010412498373074675	-0.00024890617959172356	-0.00010448842072142278	-0.0002497749596830634
1.0444309026860459	0.000658234599780347	0.0006630577169691588	0.0007081347730717235	0.0007115556642191478	0.0007361727246967916	0.0007387422544536507	0.0007655827947208014	0.0007672122980718507	0.0008257222611999398	0.0008252862760433997	0.07803606371417672	0.07533971898475568	-0.00010346490317873075	-0.00024881855836852984	-0.00010382603623301789	-0.00024968703263550385
1.05072412427539	0.0006576542631354263	0.0006624731280358415	0.0007075104425377398	0.000710928317655088	0.0007355236748730448	0.0007380909391916817	0.000764907815922373	0.000766535882595764	0.0008249942613633977	0.0008245586605318083	0.07803606511311854	0.07533972033524008	-0.00010280830156866871	-0.00024872926110711124	-0.00010316714282945089	-0.00024959742369992655
1.057055265690613	0.000657074136734466	0.0006618887508876933	0.0007068863382004685	0.0007103011983807072	0.0007348748602100902	0.0007374398599112861	0.000764233081687896	0.0007658597122038516	0.0008242665253201599	0.0008238313086732545	0.07803606653659773	0.07533972170941237	-0.00010215516586795093	-0.0002486382897855244	-0.00010251172743269005	-0.000249506134861216
1.0634245554177415	0.0006564942244800206	0.000661304589455876	0.0007062624642585519	0.0007096743106149356	0.0007342262850729449	0.0007367890209927165	0.0007635585965569108	0.0007651837914453109	0.0008235390579666625	0.0008231042253615731	0.07803606798504434	0.07533972310768738	-0.00010150548304516116	-0.0002485456463925395	-0.00010185977696570286	-0.0002494131681150813
1.0698322233195456	0.0006559145302699923	0.0006607206476668643	0.0007056388249056303	0.0007090476585716761	0.0007335779538214278	0.0007361384268110092	0.0007628843650635545	0.0007645081248639242	0.0008228118641935182	0.0008223774154847783	0.0780360694588966	0.07533972453048782	-0.00010085924006954933	-0.00024845133292525357	-0.00010121127835235194	-0.0002493185254655028
1.0762785006438331	0.0006553350579976069	0.0006601369294424228	0.0007050154243303181	0.0007084212464597819	0.0007329298708101356	0.0007354880817359595	0.0007622103917365356	0.0007638327169980338	0.0008220849488854913	0.000821650883925038	0.07803607095860034	0.07533972597824455	-0.000100216423912447	-0.000248355351390811	-0.00010056621851842196	-0.0002492222089266749
1.0827636200317978	0.0006547558115513893	0.0006595534386995811	0.000704392266716176	0.0007077950784830289	0.0007322820403884139	0.0007348379901320941	0.0007615366810991041	0.0007631575723805116	0.0008213583169214622	0.0008209246355586401	0.07803607248460964	0.07533972745139478	-9.957702154742704e-05	-0.0002482577038052658	-9.992458439211926e-05	-0.000249124220521757
1.089287815526412	0.0006541767948151484	0.0006589701793506175	0.000703769356241696	0.0007071691588400975	0.0007316344669003396	0.0007341881563586511	0.0007608632376690336	0.0007624826955387413	0.000820631973174412	0.0008201986752559745	0.07803607403738502	0.0753397289503851	-9.89410199508517e-05	-0.0002481583921933872	-9.928636290426618e-05	-0.0002490245622826237
1.0958513225808764	0.0006535980116679496	0.0006583871553030335	0.0007031466970802702	0.0007065434917245468	0.0007309871546846927	0.000733538584769555	0.0007601900659585912	0.0007618080909945886	0.0008199059225113866	0.0008194730078815001	0.07803607561739763	0.07533973047566873	-9.830840610270536e-05	-0.00024805741858957564	-9.865154098941814e-05	-0.00024892323625058665
1.1024543780671139	0.0006530194659840978	0.0006578043704595344	0.0007025242934001752	0.0007059180813247935	0.0007303401080749355	0.0007328892797133928	0.0007595171704745171	0.0007611337632643795	0.000819180169793477	0.0008187476382937223	0.07803607722512518	0.07533973202770675	-9.767916698678186e-05	-0.00024795478503641943	-9.802010558599555e-05	-0.00024882024447558937
1.1090972202843215	0.0006524411616331161	0.0006572218287180093	0.0007019021493645468	0.0007052929318240893	0.0007296933313991893	0.0007322402455333918	0.0007588445557179993	0.0007604597168588775	0.0008184547198757912	0.0008180225713451682	0.07803607886105428	0.07533973360697022	-9.705328959132287e-05	-0.0002478504935850001	-9.739204363677645e-05	-0.0002487155890158188
1.115780088967567	0.0006518631024797269	0.000656639533971512	0.0007012802691313608	0.0007046680474005015	0.0007290468289802138	0.0007315914865674	0.0007581722261846528	0.0007597859562832597	0.0008177295776074326	0.0008172978118823615	0.07803608052568048	0.07533973521393673	-9.643076090960073e-05	-0.0002477445462950034	-9.676734208958343e-05	-0.0002486092719379829
1.1225032252964444	0.0006512852923838308	0.0006560574901082389	0.0007006586568534106	0.0007040434322268898	0.0007284006051353835	0.0007309430071478606	0.0007575001863644952	0.0007591124860370945	0.0008170047478314721	0.0008165733647457976	0.07803608221950857	0.07533973684909324	-9.5811567940772e-05	-0.00024763694523516344	-9.614598789822737e-05	-0.00024850129531805987
1.1292668719037753	0.0006507077352004852	0.0006554757010115082	0.0007000373166782833	0.0007034190904708826	0.0007277546641766625	0.0007302948116017885	0.0007568284407419205	0.0007584393106143146	0.0008162802353849222	0.0008158492347699157	0.07803608394305127	0.07533973851293523	-9.51956976895374e-05	-0.0002475276924812364	-9.552796802211883e-05	-0.0002483916612393
1.1360712728843656	0.0006501304347798923	0.0006548941705597471	0.0006994162527483487	0.0007027950262948652	0.0007271090104105947	0.0007296469042507573	0.0007561569937956877	0.0007577664345032053	0.0008155560450987233	0.0008151254267830856	0.07803608569683072	0.07533974020596693	-9.458313716729366e-05	-0.00024741679011741624	-9.491326942728806e-05	-0.0002482803717930582
1.1429166738038161	0.0006495533949673722	0.0006543129026264654	0.0006987954692007275	0.0007021712438559495	0.0007264636481382692	0.0007289992894108693	0.0007554858499988875	0.0007570938621863713	0.0008148321817977083	0.0008144019456075727	0.07803608748137943	0.07533974192870169	-9.397387339277197e-05	-0.00024730424023622355	-9.430187908712057e-05	-0.0002481674290791547
1.1498033217073829	0.0006489766196033495	0.0006537319010802426	0.0006981749701672805	0.0007015477473059616	0.0007258185816553102	0.0007283519713927407	0.0007548150138189289	0.0007564215981407238	0.0008141086503005885	0.0008136787960595231	0.07803608929723801	0.07533974368166176	-9.336789339191298e-05	-0.00024719004493742314	-9.369378398230155e-05	-0.000248052835204543
1.1567314651288954	0.000648400112523335	0.0006531511697847067	0.0006975547597745857	0.0007009245407914198	0.0007251738152518515	0.0007277049545014799	0.0007541444897175153	0.0007557496468374565	0.0008133854554199268	0.0008129559829489393	0.07803609114495698	0.07533974546537905	-9.27651841989563e-05	-0.0002470742063286624	-9.30889711017735e-05	-0.00024793659228444787
1.1637013540997225	0.0006478238775579043	0.0006525707125985169	0.0006969348421439182	0.0007003016284535131	0.0007245293532125182	0.0007270582430366661	0.0007534742821506238	0.0007550780127420232	0.0008126626019621174	0.000812233511079656	0.07803609302509729	0.07533974728039448	-9.216573285673185e-05	-0.0002469567265255823	-9.248742744319416e-05	-0.00024781870244172666
1.1707132401577995	0.0006472479185326825	0.0006519905333753444	0.0006963152213912319	0.000699679014428085	0.0007238851998164061	0.0007264118412923309	0.000752804395568484	0.0007544067003141195	0.0008119400947273618	0.000811511385249319	0.07803609493822924	0.0753397491272591	-9.156952641675709e-05	-0.00024683760765004115	-9.188914001286019e-05	-0.0002476991678057039
1.177767376356704	0.0006466722392683316	0.0006514106359638607	0.0006956959016271454	0.000699056702845617	0.0007232413593370677	0.000725765753556942	0.0007521348344155646	0.0007537357140076659	0.000811217938509654	0.0008107896102493693	0.07803609688493461	0.07533975100653315	-9.097655194029164e-05	-0.0002467168518318352	-9.129409582690762e-05	-0.00024757799051378093
1.1848640172747877	0.0006460968435805243	0.0006508310242077137	0.0006950768869569177	0.0006984346978312054	0.0007225978360424856	0.0007251199841133786	0.0007514656031305441	0.0007530650582707821	0.000810496138096751	0.0008100681908650134	0.07803609886580251	0.07533975291878699	-9.038679649870512e-05	-0.0002465944612083937	-9.070228191151997e-05	-0.00024745517271054784
1.1920034190243662	0.0006455217352799353	0.0006502517019455143	0.0006944581814804345	0.0006978130035045471	0.0007219546341950598	0.0007244745372389178	0.0007507967061463002	0.0007523947375457735	0.0008097746982701578	0.0008093471318752105	0.0780361008814356	0.0753397548646025	-8.980024717349794e-05	-0.00024647043792300205	-9.011368530310176e-05	-0.0002473307165469507
1.1991858392609598	0.0006449469181722212	0.0006496726730108219	0.000693839789292189	0.0006971916239799219	0.0007213117580515885	0.0007238294172052155	0.0007501281478898869	0.000751724756269109	0.0008090536238051077	0.0008086264380526485	0.07803610293244678	0.07533975684456917	-8.921689105707842e-05	-0.0002463447841260791	-8.952829304911814e-05	-0.0002472046241810133
1.2064115371925936	0.0006443723960580073	0.0006490939412321253	0.0006932217144812677	0.0006965705633661745	0.0007206692118632511	0.000723184628278288	0.0007494599327825183	0.0007510551188714059	0.0008083329194705413	0.0008079061141637271	0.07803610501945783	0.07533975885928984	-8.863671525358857e-05	-0.000246217501975704	-8.894609220858052e-05	-0.00024707689777814235
1.2136807735891502	0.000643798172732867	0.0006485155104328256	0.0006926039611313268	0.0006959498257666957	0.0007200269998755853	0.0007225401747184922	0.0007487920652395458	0.000750385829777406	0.0008076125900290829	0.0008071861649685326	0.07803610714310412	0.0753397609093765	-8.805970687867509e-05	-0.00024608859363578484	-8.836706985218545e-05	-0.0002469475395097953
1.2209938107917835	0.0006432242519873125	0.0006479373844312264	0.0006919865333205854	0.0006953294152794111	0.0007193851263284793	0.0007218960607805138	0.0007481245496704487	0.0007497168934059657	0.0008068926402370307	0.0008064665952208281	0.07803610930403086	0.07533976299545246	-8.748585306007223e-05	-0.00024595806127611364	-8.779121306279336e-05	-0.00024681655155356363
1.2283509127223842	0.0006426506376067756	0.0006473595670405133	0.0006913694351218016	0.0006947093359967599	0.0007187435954561482	0.0007212522907133469	0.0007474573904788092	0.0007490483141700321	0.000806173074844331	0.0008057474096680267	0.07803611150289495	0.07533976511815142	-8.691514093860098e-05	-0.0002458259070740876	-8.721850893631672e-05	-0.0002466839360943107
1.2357523448931043	0.0006420773333715942	0.0006467820620687412	0.0006907526706022594	0.0006940895920056806	0.0007181024114871193	0.000720608868760277	0.0007467905920622991	0.0007483800964766295	0.0008054538985945621	0.0008050286130511774	0.07803611374036576	0.07533976727812039	-8.634755766783603e-05	-0.00024569213321226635	-8.664894458148414e-05	-0.0002465496953221735
1.2431983744159416	0.0006415043430569996	0.0006462048733188216	0.0006901362438237558	0.0006934701873875992	0.0007174615786442189	0.0007199657991588697	0.000746124158812665	0.0007477122447268436	0.0008047351162249188	0.0008043102101049491	0.07803611601712393	0.07533976947601531	-8.578309041514659e-05	-0.000245556741879871	-8.608250712086041e-05	-0.0002464138314341169
1.2506892700123766	0.0006409316704330974	0.0006456280045885022	0.0006895201588425798	0.0006928511262184058	0.0007168211011445508	0.000719323086140947	0.0007454580951157052	0.0007470447633157996	0.0008040167324661899	0.0008035922055576065	0.07803611833386191	0.0753397717125053	-8.522172636173109e-05	-0.00024541973527184013	-8.551918369093664e-05	-0.0002462763466326845
1.2582253020230734	0.0006403593192648604	0.0006450514596703615	0.0006889044197095048	0.0006922324125684489	0.0007161809831994884	0.0007186807339325815	0.0007447924053512636	0.0007463776566326548	0.0008032987520427481	0.0008028746041310021	0.07803612069128547	0.07533977398827171	-8.466345270322778e-05	-0.0002452811155891077	-8.495896144261605e-05	-0.00024613724312644303
1.2658067424176331	0.0006397872933121081	0.0006444752423517862	0.0006882890304697658	0.0006916140505025124	0.000715541229014651	0.0007180387467540713	0.0007441270938932034	0.0007457109290605736	0.0008025811796725249	0.0008021574105405499	0.07803612309011226	0.07533977630400686	-8.410825665004784e-05	-0.00024514088503804765	-8.440182754169273e-05	-0.00024599652312956577
1.2734338648044117	0.0006392155963294995	0.0006438993564149665	0.0006876739951630546	0.0006909960440798097	0.0007149018427898991	0.0007173971288199349	0.0007434621651094021	0.000745044584976722	0.0008018640200670042	0.0008014406294952185	0.0780361255310724	0.07533977866041654	-8.35561254277084e-05	-0.00024499904583047405	-8.38477691691153e-05	-0.0002458541888616661
1.2811069444403917	0.0006386442320665159	0.0006433238056368762	0.0006870593178234975	0.0006903783973539625	0.0007142628287193106	0.0007167558843388892	0.0007427976233617294	0.0007443786287522439	0.0008011472779311976	0.000800724265697508	0.07803612801491008	0.07533978105821809	-8.300704627749872e-05	-0.0002448556001842517	-8.329677352162529e-05	-0.0002457102425481861
1.2888262582411194	0.0006380732042674506	0.0006427485937892627	0.0006864450024796473	0.0006897611143729913	0.0007136241909911739	0.00071611501751384	0.0007421334730060365	0.0007437130647522529	0.0008004309579636344	0.0008000083238434389	0.07803613054238237	0.07533978349814303	-8.246100645678545e-05	-0.00024471055032254663	-8.274882781208331e-05	-0.0002455646864200911
1.296592084790695	0.0006375025166713915	0.0006421737246386324	0.000685831053154464	0.0006891441991792981	0.000712985933787966	0.000715474532541863	0.0007414697183921362	0.0007430478973358111	0.00079971506485634	0.0007992928086225309	0.07803613311425923	0.07533978598093428	-8.191799323916532e-05	-0.00024456389847343774	-8.2203919269698e-05	-0.00024541752271325934
1.3044047043518285	0.0006369321730122173	0.0006415992019462428	0.0006852174738653097	0.0006885276558096595	0.0007123480612863491	0.0007148344336141975	0.0007408063638637974	0.0007423831308559236	0.00079899960329483	0.0007985777247177972	0.07803613573132484	0.07533978850734888	-8.13779939147774e-05	-0.00024441564686941697	-8.166203514026887e-05	-0.00024526875366806533
1.312264398875954	0.0006363621770185799	0.0006410250294680869	0.000684604268623931	0.0006879114882952092	0.0007117105776571513	0.0007141947249162286	0.0007401434137587271	0.0007417187696595206	0.0007982845779580901	0.000797863076805723	0.07803613839437785	0.07533979107815832	-8.084099579144799e-05	-0.00024426579774930457	-8.112316268726882e-05	-0.0002451183815310176
1.320171452013404	0.0006357925324138921	0.000640451210954881	0.0006839914414364456	0.0006872957006614253	0.0007110734870653527	0.0007135554106274737	0.0007394808724085545	0.0007410548180874407	0.0007975699935185609	0.0007971488695562519	0.07803614110423031	0.07533979369414574	-8.030698619428817e-05	-0.0002441143533562784	-8.058728919153879e-05	-0.00024496640855303786
1.3281261491236485	0.0006352232429163187	0.0006398777501520557	0.000683378996303333	0.0006866802969281211	0.0007104367936700767	0.0007129164949215725	0.0007388187441388225	0.0007403912804744244	0.0007968558546421273	0.0007964351076327756	0.07803614386170918	0.0753397963561103	-7.977595246604074e-05	-0.00024396131593720782	-8.005440195179431e-05	-0.0002448128369892111
1.3361287772855897	0.0006346543122387677	0.0006393046507997455	0.0006827669372194246	0.0006860652811094336	0.0007098005016245787	0.0007122779819662753	0.0007381570332689758	0.0007397281611490991	0.0007961421659881065	0.0007957217956921194	0.07803614666765572	0.07533979906486328	-7.924788196826682e-05	-0.00024380668774529046	-7.95244882853749e-05	-0.00024465766910039544
1.3441796253079266	0.0006340857440888708	0.0006387319166327711	0.0006821552681738832	0.0006854506572138045	0.0007091646150762255	0.0007116398759234251	0.0007374957441123408	0.0007390654644339622	0.0007954289322092259	0.0007950089383845228	0.07803614952292735	0.07533980182123301	-7.872276208086698e-05	-0.00024365047103730442	-7.899753552809141e-05	-0.00024450090715102957
1.352278983739575	0.0006335175421689842	0.0006381595513806394	0.0006815439931502037	0.000684836429243981	0.0007085291381664965	0.0007110021809489558	0.0007368348809761245	0.0007384031946453787	0.0007947161579516237	0.0007942965403536393	0.07803615242839602	0.07533980462606107	-7.820058020271276e-05	-0.0002434926680743299	-7.847353103492688e-05	-0.00024434255341046485
1.3604271448801535	0.000632949710176168	0.000637587558767522	0.0006809331161261923	0.0006842226011969925	0.0007078940750309603	0.0007103649011928694	0.0007361744481613927	0.0007377413560935571	0.0007940038478548233	0.0007935846062365093	0.07803615538494844	0.07533980748020347	-7.768132375228498e-05	-0.00024333328112249863	-7.795246218039037e-05	-0.0002441826101525213
1.3686244027905345	0.0006323822518021826	0.0006370159425122538	0.0006803226410739608	0.0006836091770641488	0.0007072594297992716	0.0007097280407992349	0.0007355144499630651	0.0007370799530825492	0.00079329200655173	0.0007928731406635597	0.07803615839348856	0.07533981038453288	-7.716498016730605e-05	-0.0002431723124507179	-7.743431635837128e-05	-0.0002440210796540443
1.3768710533034536	0.0006318151707334791	0.0006364447063283203	0.0006797125719599179	0.0006829961608310272	0.0007066252065951596	0.0007090916039061737	0.0007348548906699053	0.0007364189899102349	0.0007925806386686184	0.0007921621482585889	0.07803616145493607	0.07533981333993713	-7.665153690592647e-05	-0.0002430097643331408	-7.691908098326344e-05	-0.0002438579641972638
1.3851673940341884	0.0006312484706511844	0.0006358738539238452	0.0006791029127447522	0.0006823835564774594	0.000705991409536413	0.0007084555946458465	0.0007341957745645023	0.0007357584708683083	0.0007918697488251159	0.0007914516336387502	0.07803616457022704	0.07533981634731916	-7.614098144657216e-05	-0.0002428456390475009	-7.640674348977083e-05	-0.0002436932660677127
1.3935137243912972	0.0006306821552310981	0.0006353033890015858	0.0006784936673834311	0.0006817713679775263	0.0007053580427348759	0.0007078200171444484	0.0007335371059232692	0.0007350984002422729	0.0007911593416341981	0.0007907416014145489	0.07803616774031362	0.0753398194075993	-7.563330128835394e-05	-0.0002426799388752232	-7.589729133339329e-05	-0.0002435269875549484
1.4019103455874267	0.0006301162281436784	0.0006347333152589194	0.000677884839825183	0.0006811595992995437	0.0007047251102964318	0.0007071848755221934	0.0007328788890164256	0.0007344387823114257	0.0007904494217021715	0.0007900320561898239	0.07803617096616608	0.07533982252171344	-7.512848395151844e-05	-0.00024251266610181288	-7.539071199073183e-05	-0.00024335913095213657
1.410357560650181	0.0006295506930540374	0.0006341636363878391	0.0006772764340134944	0.0006805482544060574	0.0007040926163209999	0.000706550173893311	0.0007322211281079927	0.0007337796213488525	0.0007897399936286688	0.0007893230025617443	0.0780361742487705	0.07533982569061405	-7.462651697746903e-05	-0.00024234382301563384	-7.488699295981477e-05	-0.00024318969855594008
1.4188556744330574	0.0006289855536219312	0.0006335943560749416	0.0006766684538860977	0.0006799373372538317	0.0007034605649025227	0.0007059159163660311	0.0007315638274557828	0.0007331209216214156	0.0007890310620066364	0.0007886144451207939	0.07803617758913298	0.0753398289152715	-7.41273879294943e-05	-0.00024217341190924113	-7.438612176050713e-05	-0.00024301869266696308
1.4274049936264492	0.00062842081350175	0.0006330254780014204	0.0006760609033749631	0.0006793268517938404	0.0007028289601289569	0.0007052821070425789	0.0007309069913113875	0.0007324626873897444	0.0007883226314223237	0.0007879063884507633	0.07803618098827503	0.07533983219667327	-7.363108439287225e-05	-0.00024200143507838168	-7.38880859346841e-05	-0.00024284611558872404
1.4360058267687137	0.0006278564763425124	0.0006324570058430577	0.0006754537864062905	0.0006787168019712599	0.0007021978060822658	0.0007046487500191645	0.0007302506239201719	0.0007318049229082273	0.0007876147064552755	0.0007871988371287418	0.07803618444723785	0.07533983553582346	-7.313759397509223e-05	-0.00024182789482191103	-7.33928730466335e-05	-0.00024267196962821092
1.4446584842573071	0.0006272925457878567	0.0006318889432702163	0.0006748471069005007	0.00067810719172546	0.0007015671068384109	0.000704015849385975	0.0007295947295212642	0.0007311476324250031	0.0007869072916783212	0.000786491795725106	0.07803618796708109	0.07533983893374513	-7.264690430632686e-05	-0.0002416527934419599	-7.290047068336108e-05	-0.00024249625709568678
1.453363278359986	0.0006267290254760341	0.0006313212939478333	0.0006742408687722294	0.0006774980249899966	0.0007009368664673428	0.000703383409227166	0.0007289393123475489	0.0007304908201819529	0.000786200391657569	0.0007857852688035135	0.07803619154888321	0.07533984239147963	-7.215900303966793e-05	-0.0002414761332437676	-7.241086645485423e-05	-0.0002423189803043846
1.4621205232260774	0.0006261659190398993	0.0006307540615354105	0.0006736350759303161	0.0006768893056926025	0.0007003070890329945	0.000702751433620854	0.0007282843766256561	0.0007298344904146898	0.000785494010952392	0.0007850792609208906	0.07803619519374194	0.07533984591008623	-7.167387785138313e-05	-0.00024129791653523802	-7.192404799431784e-05	-0.00024214014157011854
1.470930534897817	0.000625603230106908	0.0006301872496870107	0.0006730297322778018	0.0006762810377551837	0.0006996777785932738	0.0007021199266391108	0.0007276299265759577	0.0007291786473525562	0.0007847881541154279	0.0007843737766274307	0.0780361989027742	0.07533984949064394	-7.119151644126298e-05	-0.00024111814562730038	-7.144000295866704e-05	-0.00024195974321208902
1.4797936313217521	0.0006250409622991052	0.0006296208620512473	0.0006724248417119162	0.0006756732250938072	0.0006990489392000555	0.0007014888923479513	0.0007269759664125561	0.0007285232952186099	0.000784082825692563	0.0007836688204665787	0.07803620267711806	0.07533985313425046	-7.071190653299558e-05	-0.00024093682283396478	-7.095871902875611e-05	-0.00024177778755241075
1.48871013236022	0.0006244791192331203	0.0006290549022712789	0.0006718204081240744	0.0006750658716186971	0.0006984205748991729	0.0007008583348073305	0.000726322500343278	0.0007278684382296207	0.0007833780302229293	0.000782964396975028	0.07803620651793053	0.07533985684202393	-7.023503587418739e-05	-0.00024075395047115644	-7.048018390935079e-05	-0.00024159427691489155
1.4976803598028874	0.0006239177045201644	0.0006284893739848069	0.0006712164353998721	0.0006744589812342303	0.0006977926897304163	0.0007002282580711378	0.0007256695325696719	0.0007272140805960649	0.0007826737722388986	0.0007822605106827148	0.07803621042639063	0.07533986061510108	-6.976089223686283e-05	-0.00024056953085765942	-7.000438532985681e-05	-0.00024140921362658663
1.5067046373783677	0.0006233567217660182	0.0006279242808240622	0.0006706129274190728	0.0006738525578389246	0.0006971652877275197	0.0006995986661871858	0.0007250170672869928	0.0007265602265221146	0.0007819700562660707	0.0007815571661128058	0.07803621440369733	0.07533986445464057	-6.928946341776959e-05	-0.0002403835663149223	-6.9531311044424e-05	-0.00024122260001696594
1.5157832907659001	0.000622796174571031	0.0006273596264158063	0.0006700098880556094	0.0006732466053254375	0.0006965383729181599	0.0006989695631972084	0.0007243651086842049	0.0007259068802056343	0.0007812668868232713	0.0007808543677816973	0.07803621845107166	0.0753398683618204	-6.882073723851051e-05	-0.0002401960591665031	-6.906094883211283e-05	-0.00024103443841769212
1.5249166476071065	0.0006222360665301124	0.00062679541438132	0.000669407321177572	0.0006726411275805567	0.0006959119493239469	0.0006983409531368517	0.0007237136609439685	0.0007252540458381731	0.0007805642684225426	0.0007801521201990034	0.07803622256975631	0.07533987233784083	-6.835470154584189e-05	-0.00024000701173815253	-6.859328649728991e-05	-0.00024084473116275928
1.5341050375178134	0.000621676401232729	0.0006262316483364029	0.0006688052306472069	0.0006720361284851975	0.0006952860209604217	0.0006977128400356714	0.0007230627282426394	0.0007246017276049607	0.0007798622055691397	0.0007794504278675558	0.07803622676101668	0.07533987638392284	-6.78913442118817e-05	-0.00023981642635736988	-6.812831186975288e-05	-0.0002406534805877436
1.5433487920999491	0.0006211171822628982	0.0006256683318913659	0.00066820362032091	0.0006714316119143975	0.0006946605918370495	0.0006970852279171261	0.0007224123147502612	0.0007239499296849021	0.0007791607027615247	0.0007787492952833944	0.07803623102614007	0.07533988050130976	-6.743065313447733e-05	-0.00023962430535390267	-6.766601280511209e-05	-0.00024046068903055273
1.5526482449535108	0.0006205584131991849	0.0006251054686510279	0.0006676024940492223	0.0006708275817373105	0.0006940356659572145	0.0006964581207985725	0.0007217624246305615	0.0007232986562505705	0.0007784597644913617	0.0007780487269357642	0.07803623536643726	0.0753398846912657	-6.697261623768436e-05	-0.0002394306510602462	-6.720637718518607e-05	-0.00024026635883162006
1.5620037316886017	0.0006200000976146919	0.0006245430622147058	0.0006670018556768202	0.0006702240418171981	0.0006934112473182112	0.000695831522691257	0.000721113062040941	0.0007226479114682017	0.0007777593952435054	0.0007773487273071051	0.07803623978324194	0.07533988895508005	-6.65172214714474e-05	-0.00023923546580958965	-6.674939291795301e-05	-0.00024007049233246147
1.5714155899375468	0.0006194422390770629	0.0006239811161762183	0.0006664017090425194	0.0006696209960114326	0.0006927873399112493	0.0006952054376003177	0.0007204642311324792	0.000721997699497693	0.0007770595994960075	0.0007766493008730549	0.07803624427791303	0.0753398932940631	-6.60644568120719e-05	-0.0002390387519365933	-6.629504793777968e-05	-0.00023987309187614714
1.580884159367074	0.0006188848411484737	0.0006234196341238772	0.0006658020579792652	0.0006690184481714887	0.0006921639477214406	0.0006945798695247757	0.000719815936049922	0.0007213480244925972	0.0007763603817201046	0.0007759504521024402	0.078036248851832	0.07533989770954902	-6.561431026302217e-05	-0.00023884051177919252	-6.584333020612926e-05	-0.0002396741598082175
1.5904097816905756	0.0006183279073856267	0.0006228586196404804	0.0006652029063141276	0.0006684164021429364	0.0006915410747277963	0.0006939548224575297	0.0007191681809316789	0.0007206988906001154	0.0007756617463802135	0.0007752521854572696	0.0780362535064067	0.07533990220289705	-6.516676985426212e-05	-0.00023864074767526722	-6.53942277112976e-05	-0.00023947369847510114
1.5999928006804371	0.0006177714413397534	0.0006222980763033162	0.0006646042578683024	0.0006678148617654442	0.0006909187249032286	0.0006933303003853571	0.0007185209699098224	0.0007200503019610987	0.0007749636979339332	0.0007745545053927373	0.07803625824306862	0.07533990677548877	-6.47218236428937e-05	-0.0002384394619641128	-6.494772846869085e-05	-0.0002392717102242814
1.6096335621804478	0.0006172154465566061	0.0006217380076841535	0.0006640061164571047	0.0006672138308727709	0.0006902969022145426	0.0006927063072889076	0.0007178743071100835	0.0007194022627100415	0.0007742662408320375	0.0007738574163572147	0.07803626306327643	0.07533991142873239	-6.42794597136842e-05	-0.0002382366569871619	-6.4503820521436e-05	-0.00023906819740521223
1.6193324141182788	0.0006166599265764546	0.0006211784173492405	0.0006634084858899637	0.0006666133132927629	0.0006896756106224324	0.0006920828471426993	0.0007172281966518439	0.0007187547769750778	0.0007735693795184698	0.0007731609227922468	0.07803626796851336	0.07533991616405995	-6.383966617896919e-05	-0.00023803233508717936	-6.406249194038788e-05	-0.00023886316236881866
1.6290897065180392	0.0006161048849340846	0.0006206193088592993	0.0006628113699704223	0.0006660133128473498	0.0006890548540814797	0.0006914599239151147	0.0007165826426481378	0.0007181078488779776	0.0007728731184303432	0.0007724650291325484	0.07803627296029061	0.07533992098293038	-6.340243117865935e-05	-0.00023782649860681904	-6.362373082408057e-05	-0.00023865660746605344
1.6389057915129117	0.0006155503251587972	0.0006200606857695308	0.0006622147724961367	0.0006654138333525481	0.0006884346365401535	0.0006908375415684048	0.0007159376492056505	0.0007174614825341501	0.0007721774619979401	0.0007717697398060094	0.07803627804014542	0.07533992588682785	-6.296774288095525e-05	-0.0002376191498908442	-6.31875252994421e-05	-0.00023844853504992325
1.6487810233578566	0.0006149962507743995	0.0006195025516295994	0.000661618697258866	0.0006648148786184476	0.0006878149619408011	0.0006902157040586741	0.0007152932204247084	0.0007168156820526294	0.0007714824146447012	0.0007710750592336778	0.07803628320964337	0.07533993087726279	-6.2535589482271e-05	-0.00023741029128465652	-6.275386352166262e-05	-0.00023823894747396213
1.6587157584424002	0.000614442665299211	0.0006189449099836443	0.0006610231480444795	0.0006642164524492213	0.0006871958342196535	0.0006895944153358928	0.0007146493603992864	0.0007161704515360869	0.0007707879807872351	0.0007703809918297738	0.07803628847037794	0.07533993595577392	-6.210595920745632e-05	-0.00023719992513424049	-6.232273367443725e-05	-0.00023802784709217595
1.6687103553034934	0.0006138895722460525	0.0006183877643702663	0.0006604281286329458	0.0006636185586431129	0.000686577257306816	0.0006889736793438823	0.000714006073216996	0.0007155257950808157	0.0007700941648353041	0.0007696875420016741	0.07803629382397018	0.075339941123926	-6.167884031008791e-05	-0.0002369880537867186	-6.189412397045874e-05	-0.00023781523626018042
1.6787651746384535	0.0006133369751222526	0.0006178311183225333	0.0006598336427983389	0.0006630212009924418	0.000685959235126273	0.0006883535000203214	0.0007133633629590937	0.0007148817167767394	0.0007694009711918345	0.0007689947141499206	0.07803629927207104	0.07533994638331404	-6.125422107261524e-05	-0.0002367746795895742	-6.14680226512232e-05	-0.00023760111733359124
1.6888805793179813	0.0006127848774296382	0.0006172749753679725	0.0006592396943088286	0.0006624243832835972	0.0006853417715958805	0.0006877338812967397	0.0007127212337004696	0.0007142382207074024	0.0007687084042529049	0.0007683025126682114	0.07803630481636105	0.07533995173555919	-6.083208980657562e-05	-0.00023655980489084572	-6.104441798741173e-05	-0.0002373854926684127
1.6990569343992543	0.0006122332826645398	0.0006167193390285759	0.0006586462869266868	0.0006618281092970411	0.0006847248706273706	0.0006871148270985224	0.0007120796895096553	0.0007135953109499762	0.0007680164684077537	0.0007676109419434069	0.07803631045855086	0.07533995718231304	-6.041243485264969e-05	-0.0002363434320387936	-6.0623298279070814e-05	-0.00023716836462125968
1.7092946071391046	0.0006116821943177865	0.0006161642128207931	0.0006580534244082814	0.0006612323828073034	0.0006841085361263466	0.0006864963413449025	0.0007114387344488174	0.0007129529915752532	0.0007673251680387736	0.0007669200063555237	0.07803631620038191	0.07533996272525631	-5.9995244581306784e-05	-0.00023612556338292734	-6.020465185609808e-05	-0.0002369497355500516
1.7195939670072704	0.0006111316158747027	0.0006156096002555301	0.0006574611105040754	0.0006606372075829798	0.0006834927719922805	0.0006858784279489618	0.0007107983725737557	0.0007123112666476453	0.0007666345075215099	0.0007662297102777342	0.07803632204362607	0.0753399683661005	-5.958050739243714e-05	-0.00023590620127231232	-5.978846707784674e-05	-0.0002367296078117087
1.7299553856997325	0.0006105815508151132	0.000615055504838154	0.0006568693489586292	0.0006600425873867372	0.0006828775821185185	0.0006852610908176344	0.000710158607933908	0.0007116701402251891	0.0007659444912246655	0.0007655400580763706	0.07803632799008779	0.07533997410658655	-5.9168211715719676e-05	-0.00023568534805587515	-5.937473233363216e-05	-0.00023650798376356752
1.7403792371521247	0.0006100320026133379	0.000614501930068487	0.000656278143510598	0.0006594485259753073	0.0006822629703922758	0.000684644333851702	0.0007095194445723463	0.0007110296163595404	0.0007652551235100977	0.000764851054110922	0.07803633404160358	0.07533997994848787	-5.8758346011052176e-05	-0.00023546300608340287	-5.896343604307186e-05	-0.00023628486576365848
1.7508658975532332	0.0006094829747381923	0.0006139488794408075	0.0006556874978927311	0.0006588550270994887	0.0006816489406946372	0.0006840281609457944	0.0007088808865257769	0.0007103896990959762	0.000764566408732818	0.0007641627027340341	0.07803634020004319	0.07533998589360895	-5.835089876841948e-05	-0.00023523917770432168	-5.855456665600223e-05	-0.00023606025616954018
1.76141574535857	0.0006089344706529887	0.0006133963564438511	0.0006550974158318745	0.0006582620945041473	0.0006810354969005591	0.0006834125759883916	0.0007082429378245421	0.0007097503924733955	0.000763878351240995	0.0007634750082915128	0.07803634646730848	0.07533999194378702	-5.7945858508219594e-05	-0.00023501386526803003	-5.8148112652728345e-05	-0.00023583415733888224
1.7720291613040315	0.000608386493815533	0.0006128443645608075	0.0006545079010489664	0.0006576697319282143	0.0006804226428788671	0.0006827975828618212	0.000707605602492619	0.0007091117005243174	0.0007631909553759528	0.000762787975122321	0.0780363528453379	0.0753399981008918	-5.7543213781374725e-05	-0.00023478707112364883	-5.7744062544225205e-05	-0.0002356065716290212
1.7827065284196406	0.0006078390476781291	0.0006122929072693245	0.0006539189572590439	0.0006570779431046904	0.0006798103824922596	0.0006821831854422626	0.0007069688845476228	0.0007084736272748863	0.0007625042254721754	0.0007621016075585848	0.07803635933610202	0.07534000436682674	-5.714295316950474e-05	-0.0002345587976200214	-5.734240487220016e-05	-0.00023537750139673852
1.7934482320433673	0.0006072921356875756	0.000611741988041506	0.0006533305881712379	0.0006564867317606435	0.0006791987195973063	0.0006815693875997455	0.0007063327880008055	0.0007078361767448692	0.0007618181658573053	0.0007614159099255911	0.07803636594160893	0.07534001074352957	-5.674506528515616e-05	-0.00023432904710590785	-5.694312820951619e-05	-0.00023514694899928745
1.8042546598350382	0.0006067457612851667	0.0006111916103439114	0.0006527427974887765	0.0006558961016172082	0.00067858765804445	0.0006809561931981498	0.0007056973168570572	0.0007071993529476566	0.0007611327808521456	0.0007607308865417891	0.07803637266390129	0.0753400172329731	-5.6349538771927055e-05	-0.00023409782192948536	-5.654622116013641e-05	-0.00023491491679308862
1.8151262017903238	0.0006061999279066949	0.0006106417776375586	0.0006521555889089858	0.0006553060563895909	0.0006779772016780072	0.0006803436060952089	0.0007050624751149089	0.0007065631598902663	0.0007604480747706631	0.0007600465417187956	0.07803637950505934	0.07534002383716427	-5.595636230450521e-05	-0.0002338651244382095	-5.615167235916915e-05	-0.00023468140713356345
1.8260632502548164	0.0006056546389824509	0.0006100924933779249	0.0006515689661232922	0.000654716599787069	0.0006773673543361717	0.0006797316301425123	0.0007044282667665341	0.0007059276015733454	0.0007597640519199913	0.0007593628797613939	0.0780363864671994	0.07534003055814754	-5.556552458896996e-05	-0.00023363095697900849	-5.575947047334329e-05	-0.00023444642237610558
1.8370661999381863	0.0006051098979372233	0.0006095437610149457	0.0006509829328172215	0.0006541277355129912	0.0006767581198510141	0.0006791202691855033	0.0007037946957977499	0.0007052926819911691	0.0007590807166004303	0.0007586799049675388	0.07803639355247742	0.07534003739800328	-5.517701436292058e-05	-0.0002333953218981999	-5.536960420091108e-05	-0.00023420996487513723
1.848135447928429	0.0006045657081903029	0.0006089955839930191	0.0006503974926704032	0.0006535394672647825	0.0006761495020484852	0.0006785095270634858	0.0007031617661880204	0.0007046584051316475	0.0007583980731054525	0.0007579976216283581	0.07803640076308678	0.07534004435884942	-5.479082039560462e-05	-0.0002331582215413519	-5.498206227190147e-05	-0.00023397203698424796
1.8592713937061955	0.0006040220731554803	0.0006084479657510043	0.00064981264935657	0.0006529517987339421	0.0006755415047484161	0.0006778994076096219	0.000702529481910457	0.0007040247749763223	0.0007577161257217025	0.0007573160340281549	0.0780364081012605	0.0753400514428408	-5.4406931488056726e-05	-0.00023291965825320005	-5.459683344827618e-05	-0.0002337326410565277
1.8704744391592067	0.0006034789962410507	0.000607900909722225	0.0006492284065435608	0.000652364733606048	0.0006749341317645231	0.0006772899146509375	0.0007018978469318231	0.0007033917955003748	0.0007570348787290027	0.0007566351464444123	0.07803641556927228	0.07534005865217293	-5.402533647320268e-05	-0.0002326796343773696	-5.421390652399563e-05	-0.00023349177944381738
1.8817449885967616	0.0006029364808498137	0.0006073544193344708	0.0006486447678933242	0.000651778275560759	0.0006743273869044082	0.0006766810520083228	0.0007012668652125363	0.0007027594706726254	0.0007563543364003559	0.0007559549631477957	0.07803642316943547	0.07534006598907896	-5.364602421605372e-05	-0.00023243815225656994	-5.383327032520979e-05	-0.00023324945449701429
1.8930834487643238	0.0006023945303790775	0.000606808498009999	0.0006480617370619194	0.0006511924282718164	0.0006737212739695636	0.0006760728234965367	0.0007006365407066715	0.0007021278044555385	0.0007556745030019498	0.0007552754884021574	0.07803643090410596	0.07534007345583388	-5.3268983613744686e-05	-0.00023219521423203937	-5.345491371028244e-05	-0.00023300566856546134
1.9044902288582053	0.0006018531482206598	0.000606263149165539	0.0006474793176995207	0.0006506071954070499	0.0006731157967553746	0.0006754652329242105	0.0007000068773619658	0.0007014968008052259	0.0007549953827931618	0.0007545967264645424	0.07803643877568185	0.07534008105475053	-5.2894203595880984e-05	-0.0002319508226444611	-5.3078825570169325e-05	-0.00023276042399791863
1.9159657405403292	0.0006013123377608881	0.0006057183762122899	0.0006468975134504171	0.0006500225806283739	0.00067251095905112	0.0006748582840938472	0.0006993778791198174	0.0007008664636714481	0.0007543169800265597	0.0007539186815851875	0.07803644678660332	0.07534008878818729	-5.252167312443101e-05	-0.00023170497983276972	-5.2704994828380036e-05	-0.00023251372314192498
1.9275103979530908	0.0006007721023806066	0.0006051741825559283	0.0006463163279530196	0.0006494385875917981	0.0006719067646399803	0.000674251980801829	0.0006987495499152954	0.0007002367969976208	0.0007536392989479103	0.000753241358007531	0.0780364549393552	0.0753400966585412	-5.215138119385801e-05	-0.0002314576881342345	-5.2333410440912054e-05	-0.00023226556834257672
1.9391246177343011	0.000600232445455177	0.0006046305715966094	0.0006457357648398629	0.0006488552199474273	0.0006713032172990385	0.000673646326838422	0.0006981218936771413	0.0006996078047208196	0.000752962343796184	0.0007525647599682166	0.07803646323646692	0.07534010466825511	-5.1783316831522513e-05	-0.00023120894988562513	-5.196406139676424e-05	-0.00023201596194458163
1.9508088190322228	0.0005996933703544792	0.0006040875467289674	0.0006451558277376062	0.0006482724813394637	0.0006707003207992822	0.0006730413259877739	0.0006974949143277704	0.0006989794907717794	0.0007522861188035558	0.0007518888916970951	0.078036471680513	0.07534011281981341	-5.141746909747766e-05	-0.00023095876742146304	-5.159693671792989e-05	-0.0002317649062911209
1.9625634235206988	0.0005991548804429182	0.0006035451113421222	0.0006445765202670421	0.0006476903754062131	0.0006700980789056127	0.0006724369820279238	0.0006968686157832821	0.000698351859074904	0.0007516106281954152	0.0007512137574172336	0.0780364802741147	0.07534012111574667	-5.1053827084670406e-05	-0.00023070714307460438	-5.123202545923716e-05	-0.00023151240372304427
1.9743888554143678	0.0005986169790794247	0.000603003268819681	0.0006439978460430964	0.000647108905780088	0.0006694964953768447	0.0006718332987308054	0.0006962430019534593	0.0006977249135482691	0.0007509358761903696	0.0007505393613449189	0.0780364890199393	0.07534012955863072	-5.06923799192642e-05	-0.00023045407917687832	-5.086931670885905e-05	-0.00023125845658017452
1.9862855414839768	0.0005980796696174587	0.0006024620225397408	0.0006434198086748321	0.0006465280760876103	0.0006688955739657122	0.0006712302798622485	0.000695618076741775	0.0006970986581036248	0.0007502618670002488	0.0007498657076896629	0.07803649792070329	0.07534013815108684	-5.033311676038571e-05	-0.00023019957805753277	-5.0508799588139947e-05	-0.00023100306720008623
1.9982539110717792	0.0005975429554050166	0.0006019213758748961	0.0006428424117654589	0.00064594788994942	0.0006682953184188758	0.0006706279291819891	0.0006949938440454008	0.0006964730966464068	0.0007495886048301168	0.0007491928006542124	0.07803650697917106	0.07534014689578436	-4.997602680046828e-05	-0.00022994364204426132	-5.015046325175174e-05	-0.0002307462379185221
2.010294396107033	0.0005970068397846298	0.0006013813321922385	0.0006422656589123318	0.0006453683509802749	0.0006676957324769238	0.0006700262504436696	0.0006943703077552073	0.000695848233075735	0.0007489160938782701	0.0007485206444345502	0.0780365161981567	0.07534015579543935	-4.96210992654289e-05	-0.00022968627346325876	-4.979429688800954e-05	-0.00023048797106969832
2.0224074311215867	0.0005964713260933719	0.0006008418948533615	0.0006416895537069571	0.0006447894627890562	0.0006670968198743786	0.0006694252473948455	0.0006937474717557715	0.0006952240712844226	0.0007482443383362495	0.000747849243219904	0.07803652558052582	0.07534016485281844	-4.926832341454329e-05	-0.00022942747463819413	-4.94402897187364e-05	-0.00023022826898572157
2.0345934532655616	0.0005959364176628629	0.0006003030672143667	0.0006411140997350009	0.0006442112289787765	0.0006664985843397039	0.0006688249237769909	0.0006931253399253838	0.0006946006151589821	0.0007475733423888461	0.000747178601192754	0.07803653512919331	0.07534017407073658	-4.8917688540647125e-05	-0.0002291672478907103	-4.908843099938123e-05	-0.00022996713399617286
2.0468529023231294	0.0005954021178192715	0.0005997648526258663	0.000640539300576289	0.0006436336531465821	0.0006659010295953074	0.0006682252833255051	0.000692503916136053	0.0006939778685796297	0.0007469031102141071	0.0007465087225288387	0.07803654484712964	0.07534018345205894	-4.8569183970306046e-05	-0.00022890559554070156	-4.873871001921659e-05	-0.00022970456842885678
2.059186220728381	0.0005948684298833221	0.0005992272544329884	0.0006399651598048165	0.0006430567388837582	0.0006653041593575481	0.000667626329769716	0.0006918832042535118	0.0006933558354202925	0.0007462336459833435	0.0007458396113971619	0.07803655473735513	0.07534019299970374	-4.82227990637428e-05	-0.00022864251990520335	-4.8391116101380305e-05	-0.00022944057460927425
2.0715938535812968	0.000594335357170298	0.0005986902759753827	0.0006393916809887507	0.0006424804897757374	0.0006647079773367432	0.0006670280668328888	0.0006912632081372258	0.0006927345195486161	0.000745564953861139	0.0007451712719600021	0.07803656480294768	0.07534020271664059	-4.787852321505928e-05	-0.00022837802329928047	-4.8045638602937923e-05	-0.0002291751548604004
2.084076248663807	0.0005938029029900464	0.0005981539205872231	0.0006388188676904385	0.0006419049094021016	0.0006641124872371717	0.0006664304982322295	0.0006906439316403968	0.0006921139248259686	0.0007448970380053564	0.0007445037083729176	0.07803657504703754	0.07534021260589244	-4.753634585235103e-05	-0.00022811210803580506	-4.77022669150666e-05	-0.00022890831150310098
2.0966338564559543	0.0005932710706469832	0.0005976181915972146	0.0006382467234664098	0.0006413300013365901	0.0006635176927570824	0.0006658336276788935	0.0006900253786099716	0.0006914940551074488	0.0007442299025671443	0.000743836924784756	0.07803658547281317	0.07534022267053624	-4.719625643761008e-05	-0.00022784477642467937	-4.7360990462996105e-05	-0.00022864004685552164
2.109267130152151	0.0005927398634400997	0.0005970830923285982	0.0006376752518673868	0.000640755769147106	0.0006629235975887011	0.0006652374588779908	0.0006894075528866502	0.0006908749142418954	0.0007435635516909494	0.0007431709253376631	0.07803659608351983	0.07534023291370537	-4.685824446701292e-05	-0.00022757603077377953	-4.702179870626211e-05	-0.00022837036323364313
2.1219765256775314	0.0005922092846629645	0.0005965486260991543	0.0006371044564382865	0.000640182216395719	0.0006623302054182343	0.0006646419955285916	0.0006887904583048885	0.0006902565060718884	0.0007428979895145188	0.0007425057141670869	0.07803660688246046	0.07534024333858878	-4.65222994708997e-05	-0.00022730587338820607	-4.6684681138636774e-05	-0.00022809926295053184
2.1347625017044103	0.000591679337603733	0.0005960147962212122	0.0006365343407182303	0.0006396093466386773	0.0006617375199258799	0.0006640472413237371	0.0006881740986929122	0.0006896388344337642	0.0007422332201689153	0.0007418412954017934	0.07803661787299884	0.0753402539484333	-4.6188411013801944e-05	-0.00022703430657014523	-4.634962728821898e-05	-0.00022782674831633987
2.147625519668832	0.0005911500255451506	0.0005954816060016522	0.0006359649082405486	0.0006390371634264095	0.0006611455447858314	0.0006634531999504424	0.0006875584778727185	0.0006890219031576168	0.0007415692477785213	0.00074117767316387	0.07803662905855765	0.0753402647465427	-4.5856568694532807e-05	-0.00022676133261895215	-4.6016626717534925e-05	-0.00022755282163858248
2.160566043787228	0.0005906213517645602	0.0005949490587419148	0.0006353961625327908	0.0006384656703035359	0.0006605542836662889	0.0006628598750897086	0.0006869435996600905	0.0006884057160673117	0.0007409060764610536	0.0007405148515687376	0.07803664044262171	0.07534027573628148	-4.5526762146419486e-05	-0.00022648695383151174	-4.568566902372201e-05	-0.0002272774852221937
2.1735845410731627	0.0005900933195339059	0.0005944171577380017	0.0006348281071167259	0.0006378948708088692	0.0006599637402294607	0.0006622672704165238	0.0006863294678645974	0.0006877902769804869	0.0007402437103275637	0.0007398528347251567	0.07803665202873894	0.07534028692107446	-4.5198981037237324e-05	-0.0002262111725019611	-4.535674383851149e-05	-0.00022700074136930426
2.1866814813541975	0.0005895659321197401	0.0005938859062804877	0.000634260745508356	0.0006373247684754277	0.0006593739181315763	0.0006616753895998764	0.0006857160862896088	0.0006871755897085677	0.0007395821534824564	0.0007391916267352399	0.07803666382051981	0.07534029830440793	-4.487321506921674e-05	-0.00022593399092094013	-4.5029840828166023e-05	-0.00022672259237849213
2.199857337288837	0.0005890391927832311	0.0005933553076545227	0.0006336940812179195	0.0006367553668304391	0.0006587848210228914	0.0006610842363027604	0.0006851034587323009	0.0006865616580567709	0.0007389214100234948	0.0007385312316944603	0.07803667582164134	0.07534030988983033	-4.454945397918894e-05	-0.00022565541137611889	-4.470494969371214e-05	-0.00022644304054555975
2.213112584383593	0.0005885131047801677	0.0005928253651398412	0.0006331281177499016	0.0006361866693953497	0.0006581964525476983	0.0006604938141821848	0.0006844915889836666	0.0006859484858241161	0.0007382614840418119	0.0007378716536916629	0.07803668803584567	0.07534032168095457	-4.4227687538634514e-05	-0.0002253754361521143	-4.438206017092286e-05	-0.00022616208816306216
2.2264477010101436	0.0005879876713609676	0.0005922960820107675	0.0006325628586030398	0.0006356186796858319	0.0006576088163443318	0.0006599041268891815	0.0006838804808285223	0.0006853360768034342	0.0007376023796219216	0.0007372128968090734	0.07803670046694133	0.0753403336814582	-4.390790555381177e-05	-0.000225094067530629	-4.406116203047386e-05	-0.00022587973752064006
2.2398631684225956	0.0005874628957706811	0.0005917674615362223	0.0006319983072703314	0.0006350514012117908	0.0006570219160451781	0.0006593151780688118	0.0006832701380455183	0.0006847244347813745	0.000736944100841726	0.0007365549651223085	0.07803671311880767	0.0753403458950848	-4.3590097865694316e-05	-0.00022481130778986835	-4.37422450778914e-05	-0.00022559599090449245
2.2533594707748548	0.0005869387812490021	0.0005912395069797298	0.0006314344672390436	0.0006344848374773731	0.0006564357552766849	0.0006587269713601782	0.0006826605644071487	0.0006841135635384162	0.00073628665177253	0.0007358978627003881	0.07803672599539234	0.07534035832564562	-4.327425435000573e-05	-0.00022452715920431854	-4.3425299153566216e-05	-0.0002253108505971546
2.2669370951380965	0.0005864153310302724	0.0005907122215994267	0.0006308713419907209	0.0006339189919809764	0.0006558503376593696	0.0006581395103964321	0.0006820517636797603	0.0006835034668488784	0.000735630036479052	0.0007352415936057458	0.07803673910071404	0.07534037097702063	-4.2960364917500604e-05	-0.00022424162404593995	-4.311031413301372e-05	-0.0002250243188783585
2.2805965315183476	0.0005858925483434879	0.0005901856086480651	0.0006303089350011901	0.0006333538682152546	0.0006552656668078251	0.0006575527988047802	0.0006814437396235592	0.0006828941484809254	0.0007349742590194287	0.0007345861618942376	0.07803675243886364	0.07534038385315851	-4.264841951377718e-05	-0.00022395470458269617	-4.2797279926759524e-05	-0.00022473639802411682
2.294338272874165	0.0005853704364123093	0.0005896596713730251	0.0006297472497405747	0.0006327894696671297	0.0006546817463307347	0.0006569668402064978	0.0006808364959926271	0.0006822856121965831	0.0007343193234452365	0.0007339315716151566	0.07803676601400591	0.07534039695808054	-4.233840811927042e-05	-0.00022366640307841523	-4.2486186480276966e-05	-0.00022444709030627896
2.308162815134429	0.0005848489984550682	0.0005891344130163197	0.0006291862896733005	0.0006322257998177997	0.0006540985798308786	0.0006563816382169372	0.0006802300365349274	0.0006816778617517448	0.0007336652338014978	0.0007332778268112451	0.07803677983038056	0.07534041029587879	-4.2030320749616296e-05	-0.0002233767217942606	-4.217702377431326e-05	-0.0002241563979937522
2.3220706572162446	0.0005843282376847726	0.0005886098368146016	0.0006286260582581026	0.0006316628621427453	0.000653516170905141	0.0006557971964455345	0.0006796243649923145	0.0006810709008961819	0.0007330119941266908	0.000732624931518702	0.07803679389230343	0.07534042387072026	-4.1724147455447086e-05	-0.0002230856629875655	-4.186978182481316e-05	-0.00022386432335175233
2.336062301042938	0.0005838081573091176	0.0005880859459991731	0.0006280665589480373	0.0006311006601117416	0.0006529345231445241	0.000655213518495822	0.0006790194851005468	0.000680464733373555	0.0007323596084527654	0.0007319728897671983	0.0780368082041685	0.07534043768684566	-4.1419878322391385e-05	-0.0002227932289111667	-4.1564450682797516e-05	-0.00022357086864119302
2.3501382515621807	0.0005832887605304928	0.0005875627437959941	0.0006275077951904914	0.000630539197188867	0.0006523536401341562	0.0006546306079654384	0.0006784154005892971	0.0006798593629214261	0.0007317080808051558	0.0007313217055798898	0.07803682277044795	0.07534045174857301	-4.1117503471396755e-05	-0.00022249942181515325	-4.126102043471025e-05	-0.00022327603611985158
2.3642990167642037	0.0005827700505459869	0.0005870402334256864	0.000626949770427187	0.0006299784768325087	0.000651773525453299	0.0006540484684461352	0.0006778121151821596	0.0006792547932712649	0.0007310574152027872	0.0007306713829734254	0.07803683759569481	0.07534046606029836	-4.081701305842442e-05	-0.0002222042439451316	-4.09594812021824e-05	-0.00022297982804128647
2.378545107700138	0.0005822520305474014	0.0005865184181035477	0.0006263924880941975	0.0006294185024953792	0.0006511941826753632	0.0006534671035237921	0.0006772096325966671	0.0006786510281484652	0.0007304076156580964	0.0007300219259579652	0.07803685268454445	0.07534048062649494	-4.051839727466089e-05	-0.00022190769754250328	-4.065982314215011e-05	-0.00022268224665472625
2.392877038500453	0.0005817347037212553	0.0005859973010395562	0.0006258359516219527	0.0006288592776245197	0.0006506156153679148	0.0006528865167784239	0.0006766079565442978	0.0006780480712723527	0.0007297586861770398	0.0007293733385371898	0.07803686804171492	0.07534049545171828	-4.022164634657349e-05	-0.00022160978484517257	-4.0362036446944805e-05	-0.00022238329420579128
2.4072953263935135	0.0005812180732487937	0.0005854768854383807	0.0006252801644352504	0.0006283008056613139	0.0006500378270926873	0.0006523067117841927	0.0006760070907304884	0.0006774459263561985	0.0007291106307591076	0.0007287256247083148	0.07803688367200964	0.07534051054060543	-3.992675053580627e-05	-0.00022131050808639474	-4.0066111344272404e-05	-0.0002220829729358137
2.4218004917242455	0.0005807021423059998	0.0005849571744993891	0.0006247251299532666	0.0006277430900414961	0.0006494608214055934	0.0006517276921094183	0.0006754070388546461	0.0006768445971072296	0.0007284634533973395	0.000728078788462105	0.07803689958031859	0.0753405258978773	-3.9633700139370814e-05	-0.0002210098694958862	-3.9772038097265344e-05	-0.00022178128508215655
2.436393057972914	0.0005801869140635976	0.0005844381714166558	0.0006241708515895634	0.0006271861341951616	0.0006488846018567322	0.0006511494613165882	0.0006748078046101579	0.000676244087226639	0.0007278171580783328	0.0007274328337828843	0.07803691577161936	0.07534054152833818	-3.934248548960809e-05	-0.0002207078712988808	-3.947980700447912e-05	-0.0002214782328778253
2.4510735517740176	0.0005796723916870665	0.0005839198793789732	0.0006236173327521022	0.0006266299415467778	0.0006483091719904049	0.0006505720229623704	0.0006742093916844061	0.0006756444004096019	0.0007271717487822627	0.0007267877646485545	0.07803693225097964	0.07534055743688073	-3.9053096954160677e-05	-0.00022040451571657405	-3.9189408399965125e-05	-0.00022117381855180085
2.46584250293529	0.0005791585783366454	0.0005834023015698573	0.00062306457684325	0.0006260745155151923	0.0006477345353451208	0.0006499953805976218	0.0006736118037587753	0.0006750455403452822	0.0007265272294828898	0.000726143585030603	0.0780369490235581	0.07534057362848444	-3.8765524935965856e-05	-0.00022009980496509596	-3.890083265317701e-05	-0.0002208680443279848
2.4807004444568266	0.0005786454771673487	0.0005828854411675622	0.000622512587259798	0.0006255198595136489	0.0006471606954536171	0.0006494195377674056	0.0006730150445086733	0.0006744475107168524	0.0007258836041475827	0.0007255002988941259	0.07803696609460573	0.07534059010821952	-3.847975987333885e-05	-0.00021979374125637163	-3.861407016906085e-05	-0.00022056091242622644
2.4956479125503126	0.0005781330913289682	0.0005823693013450849	0.0006219613673929629	0.0006249659769497929	0.0006465876558428615	0.0006488444980109961	0.0006724191176035349	0.0006738503152014987	0.0007252408767373245	0.0007248579101978337	0.07803698346946887	0.07534060688124598	-3.819579224008038e-05	-0.00021948632679841262	-3.8329111388145376e-05	-0.00022025242506198972
2.510685446658382	0.0005776214239660876	0.0005818538852701767	0.0006214109206284046	0.0006244128712256854	0.0006460154200340697	0.0006482702648618961	0.0006718240267068402	0.0006732539574704395	0.0007245990512067328	0.0007242164228940722	0.07803700115358989	0.07534062395281833	-3.79136125454628e-05	-0.0002191775637948451	-3.8045946786566254e-05	-0.00021994258444665848
2.5258135894740787	0.0005771104782180854	0.0005813391961053498	0.00062086125034623	0.0006238605457378094	0.0006454439915427109	0.0006476968418478409	0.0006712297754761204	0.0006726584411889299	0.0007239581315040663	0.0007235758409288286	0.07803701915250899	0.07534064132828411	-3.763321133396641e-05	-0.00021886745444371636	-3.776456687583363e-05	-0.0002196313927861765
2.54103288696045	0.0005766002572191564	0.0005808252370078945	0.0006203123599210158	0.00062330900387709	0.0006448733738785316	0.0006471242324908227	0.0006706363675629834	0.0006720637700162881	0.0007233181215712554	0.0007229361682417603	0.07803703747186597	0.07534065901308917	-3.735457918559171e-05	-0.00021855600093878547	-3.7484962203068045e-05	-0.00021931885228185233
2.556343888370238	0.0005760907640983074	0.0005803120111298796	0.0006197642527218063	0.0006227582490288966	0.0006443035705455539	0.0006465524403070905	0.0006700438066131129	0.0006714699476058952	0.0007226790253438996	0.0007222974087661967	0.07803705611740314	0.07534067701277586	-3.7077706715880204e-05	-0.00021824320546959264	-3.720712335101781e-05	-0.00021900496513076184
2.571747146265715	0.0005755820019793793	0.0005797995216181707	0.0006192169321121363	0.0006222082845730614	0.0006437345850420993	0.000645981468807172	0.0006694520962662926	0.0006708769776052173	0.0007220408467512972	0.000721659566429163	0.07803707509496485	0.075340695332986	-3.68025845755883e-05	-0.00021792907021976615	-3.693104093786814e-05	-0.00021868973352452692
2.5872432165386163	0.0005750739739810502	0.000579287771614436	0.0006186704014500375	0.0006216591138838877	0.0006431664208607958	0.0006454113214958806	0.0006688612401564156	0.000670284863655817	0.0007214035897164544	0.000721022645151394	0.07803709441050123	0.07534071397946455	-3.652920345124239e-05	-0.00021761359736964525	-3.665670561760204e-05	-0.00021837315965088366
2.602832658430207	0.0005745666832168445	0.0005787767642551546	0.0006181246640880463	0.0006211107403301594	0.0006425990814885879	0.0006448420018723284	0.0006682712419114938	0.0006696936093933624	0.0007207672581560986	0.0007203866488473449	0.07803711407007047	0.07534073295805865	-3.625755406461498e-05	-0.0002172967890935601	-3.638410807958736e-05	-0.00021805524569169787
2.6185160345514573	0.0005740601327951496	0.0005782665026716333	0.0006175797233732255	0.0006205631672751597	0.0006420325704067581	0.0006442735134299439	0.0006676821051536814	0.0006691032184476496	0.000720131855980702	0.0007197515814252163	0.07803713407983905	0.07534075227472153	-3.598762717289816e-05	-0.00021697864756070606	-3.61132390488024e-05	-0.00021773599382400588
2.6342939109033563	0.0005735543258192206	0.0005777569899900114	0.0006170355826471681	0.0006200163980766776	0.000641466891090932	0.0006437058596564792	0.0006670938334992806	0.0006685136944426101	0.0007194973870944928	0.0007191174467869631	0.07803715444608411	0.07534077193551364	-3.571941356892566e-05	-0.0002166591749361707	-3.5844089285946845e-05	-0.00021741540622038924
2.6501668568973313	0.0005730492653871925	0.0005772482293312735	0.0006164922452460131	0.0006194704360870214	0.0006409020470110947	0.0006431390440340264	0.0006665064305587601	0.000667925040996327	0.0007188638553954724	0.0007184842488283144	0.07803717517519669	0.07534079194660429	-3.545290408083629e-05	-0.00021633837337906026	-3.557664958710183e-05	-0.00021709348504748982
2.666135445375801	0.0005725449545920934	0.0005767402238112615	0.0006159497145004588	0.0006189252846530343	0.0006403380416316057	0.0006425730700390324	0.0006659198999367699	0.0006673372617210516	0.0007182312647754347	0.0007178519914387905	0.0780371962736826	0.07534081231427349	-3.51880895723064e-05	-0.00021601624504380412	-3.531091078406989e-05	-0.00021677023246717553
2.6822002526328483	0.0005720413965218501	0.0005762329765406823	0.0006154079937357711	0.0006183809471161023	0.0006397748784112082	0.0006420079411423084	0.0006653342452321522	0.0006667503602232145	0.0007175996191199789	0.0007172206785017165	0.07803721774816488	0.07534083304491479	-3.4924960942428473e-05	-0.0002156927920795998	-3.5046863744211953e-05	-0.00021644565063638765
2.6983618584350144	0.0005715385942593035	0.0005757264906251213	0.0006148670862718007	0.0006178374268121693	0.0006392125608030473	0.0006414436608090466	0.0006647494700379604	0.0006661643401034429	0.0007169689223085306	0.0007165903138942438	0.07803723960538589	0.0753408541450381	-3.46635091257215e-05	-0.00021536801662995486	-3.478449937039871e-05	-0.0002161197417061833
2.71462084604223	0.0005710365508822177	0.0005752207691650535	0.0006143269954229944	0.0006172947270717512	0.0006386510922546815	0.0006408802324988339	0.0006641655779414724	0.0006655792049565755	0.0007163391782143572	0.0007159609014873649	0.07803726185220934	0.07534087562126848	-3.440372509216222e-05	-0.00021504192083340867	-3.452380860105575e-05	-0.00021579250782234605
2.730977802228858	0.0005705352694632914	0.0005747158152558538	0.0006137877244984062	0.0006167528512199468	0.0006380904762080968	0.0006403176596656659	0.0006635825725242054	0.0006649949583716767	0.0007157103907045861	0.0007153324451459313	0.07803728449562351	0.07534089748035218	-3.414559984720594e-05	-0.0002147145068234213	-3.426478241026418e-05	-0.00021546395112596872
2.747433317304874	0.0005700347530701673	0.0005742116319878064	0.000613249276801712	0.0006162118025764499	0.0006375307160997195	0.0006397559457579574	0.0006630004573619299	0.0006644116039320503	0.0007150825636402206	0.0007147049487286692	0.07803730754274117	0.07534091972915566	-3.3889124431661644e-05	-0.00021438577672751313	-3.4007411807569776e-05	-0.0002151340737520241
2.763987985137163	0.0005695350047654472	0.0005737082224461216	0.000612711655631223	0.0006156715844555669	0.0006369718153604345	0.0006391950942185637	0.0006624192360246885	0.0006638291452152596	0.0007144557008761613	0.000714078416088202	0.07803733100080451	0.07534094237467029	-3.363428992167461e-05	-0.00021405573266740363	-3.375168783796567e-05	-0.00021480287782958685
2.780642403170963	0.0005690360276067005	0.0005732055897109418	0.0006121748642798995	0.0006151322001662267	0.0006364137774155966	0.00063863510848479	0.0006618389120768103	0.0006632475857931397	0.0007138298062612226	0.0007134528510710658	0.07803735487718508	0.07534096542401253	-3.338108742887563e-05	-0.0002137243767597885	-3.349760158206927e-05	-0.00021447036548292997
2.797397172451417	0.0005685378246464768	0.0005727037368573573	0.0006116389060353624	0.000614593653011995	0.0006358566056850459	0.0006380759919884072	0.0006612594890769254	0.0006626669292318138	0.0007132048836381503	0.0007128282575177264	0.07803737917938883	0.0753409888844277	-3.312950810024917e-05	-0.00021339171111572908	-3.3245144155952255e-05	-0.00021413653883040062
2.8142528976452668	0.0005680403989323168	0.0005722026669554146	0.0006111037841799084	0.0006140559462910886	0.000635300303583122	0.0006375177481556672	0.0006606809705779818	0.0006620871790917097	0.0007125809368436415	0.0007122046392625999	0.07803740391505537	0.0753410127632916	-3.287954311810212e-05	-0.00021305773784041637	-3.299430671114059e-05	-0.00021380139998455894
2.831210187062679	0.0005675437535067647	0.0005717023830701308	0.0006105695019905231	0.0006135190832963883	0.0006347448745186798	0.0006369603804073175	0.0006601033601272614	0.0006615083389275752	0.0007119579697083622	0.0007115820001340711	0.07803742909196289	0.07534103706811277	-3.2631183700095046e-05	-0.00021272245903335152	-3.27450804346735e-05	-0.00021346495105241392
2.848269652679189	0.0005670478914073794	0.0005712028882615043	0.0006100360627388945	0.0006129830673154532	0.0006341903218951039	0.0006364038921586157	0.0006595266612663964	0.000660930412288495	0.000711335986056967	0.0007109603439545109	0.07803745471802975	0.07534106180653513	-3.2384421099179717e-05	-0.0002123858767882486	-3.249745654896469e-05	-0.0002131271941349655
2.865431910157798	0.0005665528156667478	0.0005707041855845277	0.0006095034696914289	0.0006124479016305359	0.0006336366491103243	0.0006358482868193462	0.0006589508775313866	0.0006603534027179079	0.0007107149897081193	0.0007103396745402976	0.07803748080131681	0.0753410869863406	-3.213924660357831e-05	-0.00021204799319274326	-3.2251426311802334e-05	-0.00021278813132706575
2.882697578871184	0.0005660585293124958	0.0005702062780891997	0.0006089717261092629	0.0006119135895185957	0.0006330838595568323	0.0006352935677938357	0.0006583760124526152	0.0006597773137536225	0.0007100949844745097	0.000709719995701836	0.07803750735003104	0.07534111261545073	-3.1895651536835434e-05	-0.00021170881032898936	-3.20069810164636e-05	-0.00021244776471825155
2.900067281924058	0.0005655650353672992	0.0005697091688205367	0.0006084408352482778	0.0006113801342513116	0.0006325319566216933	0.0006347397384809658	0.0006578020695548644	0.0006592021489278336	0.0007094759741628737	0.0007091013112435737	0.07803753437252622	0.07534113870193128	-3.1653627257703654e-05	-0.00021136833027306234	-3.176411199154808e-05	-0.0002121060963918564
2.9175416461756507	0.0005650723368488986	0.0005692128608185854	0.0006079108003591152	0.0006108475390950996	0.0006319809436865655	0.0006341868022741919	0.0006572290523573343	0.00065862791176714	0.0007088579625740154	0.0007084836249640252	0.07803756187730694	0.0753411652539917	-3.141316516012613e-05	-0.00021102655509482038	-3.152281060096393e-05	-0.00021176312842506595
2.9351213022623317	0.0005645804367701098	0.0005687173571184364	0.0006073816246871906	0.0006103158073111246	0.0006314308241277141	0.0006336347625615571	0.0006566569643736596	0.0006580546057925616	0.0007082409535028246	0.0007078669406557892	0.07803758987303183	0.0753411922799914	-3.117425667322274e-05	-0.0002106834868579044	-3.128306824390706e-05	-0.00021141886288875145
2.952806884620376	0.000564089338138838	0.0005682226607502369	0.0006068533114727099	0.0006097849421553188	0.000630881601316029	0.0006330836227257112	0.0006560858091119282	0.0006574822345195576	0.0007076249507383001	0.0007072512621055705	0.07803761836851567	0.07534121978843869	-3.093689326131438e-05	-0.00021033912762030704	-3.1044876354902745e-05	-0.00021107330184802486
2.970599031508854	0.0005635990439580878	0.0005677287747392007	0.00060632586395068	0.0006092549468783916	0.0006303332786170371	0.0006325333861439213	0.0006555155900746939	0.0006569108014580409	0.0007070099580635643	0.0007066365930941977	0.07803764737273132	0.07534124778799596	-3.0701066423836215e-05	-0.0002099934794337066	-3.080822640374667e-05	-0.0002107264473619752
2.9884983850326714	0.0005631095572259777	0.000567235702105623	0.000605799285350928	0.0006087258247258475	0.0006297858593909224	0.0006319840561880931	0.0006549463107589995	0.0006563403101123984	0.0007063959792558906	0.0007060229373966455	0.07803767689481393	0.07534127628748238	-3.0466767695254415e-05	-0.00020964654434316166	-3.0573109895334905e-05	-0.00021037830148271097
3.006505591165733	0.0005626208809357526	0.0005667434458648947	0.0006052735788981143	0.0006081975789380027	0.0006292393469925408	0.0006314356362247858	0.0006543779746563921	0.0006557707639815099	0.0007057830180867199	0.0007054102987820567	0.07803770694406358	0.07534130529587584	-3.0233988645187587e-05	-0.00020929832438815188	-3.03395183698478e-05	-0.00021002886625676176
3.0246212997742656	0.0005621330180757952	0.0005662520090275107	0.0006047487478117459	0.0006076702127499954	0.0006286937447714346	0.0006308881296152263	0.0006538105852529393	0.0006552021665587606	0.0007051710783216822	0.0007047986810137588	0.07803773752994814	0.07534133482231561	-3.000272087819167e-05	-0.00020894882160112094	-3.0107443402566103e-05	-0.00020967814372387095
3.0428461646402667	0.000561645971629642	0.0005657613945990896	0.0006042247953061972	0.0006071437293918075	0.0006281490560718541	0.0006303415397153307	0.0006532441460292526	0.0006546345213320669	0.0007045601637206208	0.0007041880878492912	0.07803776866210566	0.07534136487610639	-2.977295603382238e-05	-0.0002085980380083785	-2.987687660387442e-05	-0.00020932613591750915
3.0611808434850984	0.0005611597445759913	0.0005652716055803796	0.0006037017245907179	0.000606618132088273	0.0006276052842327686	0.0006297958698757149	0.0006526786604604982	0.0006540678317838867	0.000703950278037608	0.0007035785230404195	0.07803780035034812	0.07534139546672085	-2.9544685786628277e-05	-0.00020824597562991987	-2.9647809619236937e-05	-0.00020897284486466605
3.079625997993227	0.0005606743398887231	0.000564782644967278	0.0006031795388694557	0.0006060934240591009	0.0006270624325878879	0.0006292511234417182	0.0006521141320164237	0.0006535021013912449	0.0007033414250209737	0.0007029699903331646	0.0780378326046656	0.07534142660380178	-2.9317901845998112e-05	-0.00020789263647896794	-2.9420234129110684e-05	-0.00020861827258555898
3.0981822938360946	0.0005601897605369054	0.0005642945157508408	0.0006026582413414668	0.0006055696085188855	0.0006265205044656765	0.0006287073037534155	0.0006515505641613697	0.0006529373336257477	0.0007027336084133219	0.0007023624934678187	0.07803786543522684	0.07534145829716696	-2.909259595627184e-05	-0.00020753802256263942	-2.9194141849035737e-05	-0.0002082624210945211
3.116850400696155	0.0005597060094848112	0.0005638072209172967	0.0006021378352007327	0.0006050466886771235	0.0006259795031893711	0.000628164414145635	0.0006509879603542915	0.000652373531953601	0.0007021268319515538	0.0007017560361789675	0.07803789885238582	0.07534149055681008	-2.886875989654633e-05	-0.00020718213588101497	-2.8969524529413176e-05	-0.0002079052923986413
3.135630992291033	0.0005592230896919314	0.0005633207634480616	0.0006016183236361785	0.0006045246677382315	0.0006254394320769996	0.0006276224579479787	0.0006504263240487782	0.0006518106998356322	0.0007015210993668914	0.0007011506221955166	0.07803793286668063	0.07534152339290584	-2.8646385480751713e-05	-0.00020682497842787473	-2.874637395559529e-05	-0.00020754688849863867
3.1545247463978408	0.0005587410041129864	0.00056283514631975	0.000601099709831684	0.0006040035489015591	0.0006249002944413955	0.0006270814384848351	0.0006498656586930694	0.0006512488407273059	0.0007009164143848985	0.0007005462552407074	0.07803796748884197	0.07534155681581284	-2.842546455749176e-05	-0.0002064665521898379	-2.8524681947743324e-05	-0.00020718721138809904
3.1735323448776414	0.0005582597556979444	0.0005623503725041935	0.0006005819969661073	0.0006034833353614103	0.0006243620935902204	0.0006265413590754037	0.0006493059677300806	0.0006506879580787483	0.0007003127807255064	0.0006999429390321492	0.07803800272979367	0.07534159083607593	-2.8205989010137572e-05	-0.00020610685914722315	-2.8304440360886474e-05	-0.00020682626305434937
3.192654473700048	0.0005577793473920266	0.000561866444968447	0.000600065188213291	0.0006029640303070519	0.0006238248328259745	0.0006260022230337032	0.0006487472545974121	0.0006501280553347581	0.0006997102021030297	0.000699340677281828	0.07803803860065599	0.07534162546443054	-2.7987950756699215e-05	-0.00020574590127350745	-2.808564108484901e-05	-0.00020646404547788877
3.211891822967991	0.0005572997821357301	0.0005613833666748103	0.0005995492867420882	0.0006024456369227377	0.0006232885154460219	0.0006254640336685991	0.000648189522727379	0.0006495691359348349	0.0006991086822261989	0.0006987394736961437	0.0780380751127496	0.07534166071180601	-2.7771341749721623e-05	-0.00020538368053490963	-2.7868276044076823e-05	-0.00020610056063172233
3.2312450869426166	0.0005568210628648347	0.000560901140580836	0.0005990342957163722	0.0006019281583877204	0.0006227531447426031	0.0006249267942838147	0.0006476327755470243	0.0006490112033131926	0.0006985082247981748	0.0006981393319759236	0.0780381122776005	0.07534169658932735	-2.7556153976412978e-05	-0.00020502019889136192	-2.7652337197814347e-05	-0.00020573581048273504
3.2507149640683446	0.0005563431925104195	0.0005604197696393464	0.000598520218295055	0.0006014115978762683	0.0006222187240028552	0.0006243905081779521	0.0006470770164781401	0.000648454260898782	0.000697908833516577	0.0006975402558164492	0.07803815010694262	0.07534173310832341	-2.734237945836368e-05	-0.00020465545829520537	-2.7437816539809673e-05	-0.00020536979699015134
3.2703021569980693	0.0005558661739988786	0.0005599392567984481	0.0005980070576321065	0.0006008959585576854	0.0006216852565088317	0.0006238551786445119	0.00064652224893729	0.0006478983121153112	0.0006973105120735073	0.0006969422489074807	0.07803818861272022	0.07534177028032472	-2.7130010251712883e-05	-0.00020428946069223075	-2.7224706098470663e-05	-0.00020500252210660375
3.2900073726185273	0.0005553900102519296	0.0005594596050015434	0.0005974948168765659	0.0006003812435963238	0.0006211527455375164	0.0006233208089719075	0.0006459684763358253	0.0006473433603812626	0.0006967132641555705	0.0006963453149332772	0.07803822780709527	0.07534180811707084	-2.6919038447006244e-05	-0.00020392220802144256	-2.701299793672965e-05	-0.00020463398777777198
3.3098313220758016	0.0005549147041866321	0.0005589808171873456	0.0005969834991725625	0.000599867456151602	0.0006206211943608451	0.0006227874024434864	0.0006454157020799066	0.0006467894091099152	0.0006961170934439001	0.0006957494575726222	0.0780382677024471	0.07534184663051373	-2.670945616904674e-05	-0.00020355370221393498	-2.6802684151928935e-05	-0.00020426419594182788
3.329774720800988	0.0005544402587154011	0.0005585028962898953	0.0005964731076593322	0.0005993545993780249	0.0006200906062457253	0.000622254962337549	0.0006448639295705267	0.0006462364617093665	0.0006955220036141841	0.000695154680498851	0.07803830831138013	0.07534188583282038	-2.6501255576984878e-05	-0.00020318394519409921	-2.6593756875841618e-05	-0.00020389314852979623
3.349838288536016	0.0005539666767460203	0.0005580258452385721	0.0005959636454712335	0.0005988426764251975	0.0006195609844540513	0.0006217234919273667	0.0006443131622035283	0.0006456845215825504	0.0006949279983366874	0.0006945609873798695	0.07803834964672564	0.0753419257363774	-2.629442886426664e-05	-0.00020281293887945695	-2.6386208274652503e-05	-0.0002035208474658462
3.370022749359618	0.0005534939611816554	0.0005575496669581096	0.0005954551157377637	0.0005983316904378421	0.0006190323322427247	0.0006211929944811995	0.0006437634033696238	0.0006451335921272582	0.0006943350812762763	0.0006939683818781813	0.07803839172154625	0.07534196635379568	-2.6088968258428796e-05	-0.00020244068517982772	-2.6180030548791575e-05	-0.0002031472946666668
3.390328831713469	0.0005530221149208709	0.0005570743643686104	0.000594947521583579	0.000597821644555818	0.0006185046528636751	0.000620663473262318	0.00064321465645442	0.0006445836767361611	0.0006937432560924447	0.000693376867650913	0.07803843454914088	0.07534200769791323	-2.5884866021192582e-05	-0.00020206718599788398	-2.5975215932968684e-05	-0.00020277249204161962
3.4107572684284713	0.0005525511408576412	0.0005565999403855602	0.0005944408661285089	0.0005973125419141367	0.0006179779495638755	0.0006201349315290187	0.0006426669248384353	0.0006440347787968289	0.000693152526439337	0.0006927864483498378	0.07803847814304848	0.07534204978179956	-2.5682114448356136e-05	-0.00020169244322927604	-2.5771756696092024e-05	-0.00020239644149301628
3.431308796751202	0.000552081041881367	0.0005561263979198418	0.0005939351524875742	0.00059680438564298	0.000617452225585364	0.0006196073725346461	0.0006421202118971216	0.0006434869016917525	0.0006925628959657753	0.0006921971276214001	0.07803852251705223	0.07534209261876096	-2.5480705869683484e-05	-0.0002013164587617161	-2.5569645141148428e-05	-0.00020201914491518869
3.4519841583705158	0.0005516118208768909	0.0005556537398777514	0.0005934303837710072	0.0005962971788677195	0.0006169274841652636	0.0006190807995276121	0.0006415745210008885	0.0006429400487983659	0.0006919743683152847	0.0006916089091067433	0.07803856768518413	0.07534213622234297	-2.5280632648908008e-05	-0.00020093923447586648	-2.5368873605238068e-05	-0.00020164060419550212
3.47278409944432	0.0005511434807245081	0.0005551819691610115	0.0005929265630842649	0.0005957909247089305	0.0006164037285357995	0.0006185552157514133	0.0006410298555151201	0.0006423942234890655	0.000691386947126117	0.0006910217964417319	0.07803861366173011	0.07534218060633736	-2.508188718371683e-05	-0.00020056077224521462	-2.516943445949986e-05	-0.00020126082121399436
3.4937093706264992	0.0005506760242999831	0.0005547110886667853	0.0005924236935280489	0.0005952856262824122	0.0006158809619243185	0.0006180306244446511	0.0006404862188001983	0.0006418494291312312	0.000690800636031277	0.0006904357932569783	0.07803866046123295	0.07534222578478247	-2.4884461905525304e-05	-0.00020018107393508788	-2.4971320108932785e-05	-0.00020087979784257082
3.514760727094002	0.0005502094544745662	0.0005542411012876943	0.0005919217781983253	0.0005947812866992072	0.0006153591875533125	0.0006175070288410549	0.0006399436142115277	0.000641305669087253	0.0006902154386585517	0.0006898509031778715	0.07803870809849897	0.07534227177197225	-2.4688349279581093e-05	-0.00019980014140373592	-2.4774522992494774e-05	-0.00020049753594600372
3.535938928574102	0.0005497437741150037	0.0005537720099118294	0.0005914208201863369	0.0005942779090656147	0.0006148384086404323	0.0006169844321694955	0.0006394020450995508	0.0006407629467145457	0.0006896313586305303	0.0006892671298245968	0.0780387565886017	0.07534231858245793	-2.4493541804808047e-05	-0.00019941797650151194	-2.4579035582929232e-05	-0.0002001140373812521
3.557244739371806	0.0005492789860835574	0.0005533038174227702	0.0005909208225786288	0.000593775496483215	0.0006143186283985144	0.0006164628376540127	0.0006388615148097779	0.0006402212653655778	0.0006890483995646387	0.0006886844768121709	0.0780388059468865	0.07534236623105288	-2.430003201377151e-05	-0.00019903458107134453	-2.438485038675116e-05	-0.000199729303997781
3.578678928397448	0.0005488150932380146	0.0005528365266995937	0.0005904217884570579	0.0005932740520488798	0.0006137998500355936	0.0006159422485138272	0.0006383220266828013	0.0006396806283878865	0.0006884665650731569	0.0006881029477504573	0.07803885618897712	0.07534241473283991	-2.4107812472692197e-05	-0.00019864995694893195	-2.419195994421766e-05	-0.0001993433376376863
3.600242269194432	0.0005483520984317052	0.0005523701406168946	0.0005899237208988173	0.0005927735788547969	0.0006132820767549274	0.0006154226679633665	0.0006377835840543216	0.0006391410391241053	0.0006878858587632516	0.000687522546244202	0.078038907330777	0.0753424641031722	-2.3916875781151287e-05	-0.00019826410596121558	-2.4000356829081623e-05	-0.0001989561401342793
3.6219355399671502	0.0005478900045135186	0.0005519046620447998	0.0005894266229764535	0.0005922740799884875	0.0006127653117550178	0.0006149040992122851	0.0006372461902551724	0.0006386025009119861	0.0006873062842370044	0.000686943275893058	0.07803895938847955	0.07534251435768123	-2.372721457226737e-05	-0.00019787702992804523	-2.381003364875997e-05	-0.00019856771331391854
3.643759523609069	0.0005474288143279139	0.0005514400938489803	0.0005889304977578819	0.0005917755585328209	0.0006122495582296264	0.0006143865454654806	0.0006367098486113366	0.0006380650170844176	0.0006867278450914338	0.0006863651402916093	0.07803901237856825	0.07534256551228051	-2.3538821512533378e-05	-0.0001974887306614853	-2.3620983044158467e-05	-0.0001981780589952048
3.6657150077309777	0.0005469685307149382	0.0005509764388906688	0.0005884353483064075	0.0005912780175660366	0.0006117348193677996	0.0006138700099231181	0.0006361745624439746	0.0006375285909694518	0.000686150544918526	0.0006857881430294008	0.0780390663178262	0.07534261758317154	-2.335168930168996e-05	-0.00019709920996539843	-2.3433197689538138e-05	-0.00019778717898830123
3.6878027846894206	0.0005465091565102415	0.000550513700026675	0.0005879411776807436	0.0005907814601617627	0.000611221098353887	0.00061335449578065	0.000635640335069445	0.0006369932258903263	0.0006855743873052628	0.0006852122876909659	0.07803912122333893	0.07534267058684767	-2.3165810672807e-05	-0.0001967084696363891	-2.3246670292584662e-05	-0.00019739507509594634
3.710023651615288	0.0005460506945450873	0.0005500518801093977	0.0005874479889350273	0.0005902858893890312	0.0006107083983675599	0.0006128400062288344	0.0006351071697993249	0.0006364589251654838	0.0006849993758336457	0.0006846375778558512	0.07803917711250051	0.07534272454010058	-2.2981178392037296e-05	-0.00019631651146245765	-2.3061393594226223e-05	-0.0001970017491127185
3.732378410442586	0.000545593147646375	0.0005495909819868451	0.0005869557851188431	0.0005897913083123018	0.0006101967225838384	0.0006123265444537599	0.0006345750699404387	0.0006359256921086012	0.0006844255140807299	0.0006840640170986487	0.07803923400301929	0.07534277946002595	-2.2797785258626968e-05	-0.00019592333722366628	-2.287736036858147e-05	-0.0001966072028249527
3.7548678679373717	0.0005451365186366479	0.0005491310085026459	0.0005864645692772369	0.0005892977199914769	0.0006096860741731053	0.0006118141136368634	0.0006340440387948764	0.000635393530028607	0.0006838528056186466	0.0006834916089890206	0.07803929191292396	0.07534283536402658	-2.2615624104924126e-05	-0.00019552894869274973	-2.2694563422966454e-05	-0.00019621143801153151
3.777492835726878	0.0005446808103341122	0.0005486719624960653	0.000585974344450737	0.0005888051274819211	0.0006091764563011308	0.0006113027169549514	0.0006335140796600188	0.0006348624422297072	0.0006832812540146345	0.0006829203570917277	0.0780393508605686	0.07534289226982145	-2.2434687796188055e-05	-0.00019513334763399115	-2.2512995597759322e-05	-0.00019581445644314965
3.8002541303288	0.0005442260255526498	0.0005482138468020207	0.0005854851136753718	0.0005883135338344801	0.0006086678721290915	0.0006107923575802214	0.0006329851958285594	0.000634332432011408	0.000682710862831067	0.0006823502649666574	0.07803941086463878	0.07534295019544966	-2.2254969230530233e-05	-0.00019473653580333317	-2.23326497662598e-05	-0.00019541625988174494
3.823152573180761	0.0005437721671018366	0.0005477566642510987	0.0005849968799826916	0.0005878229420955033	0.0006081603248135952	0.0006102830386802861	0.0006324573905885316	0.0006338035026685415	0.0006821416356254835	0.0006817813361688567	0.07803947194415702	0.07534300915927378	-2.2076461338888312e-05	-0.0001943385149489052	-2.215351883474992e-05	-0.00019501685008170566
3.8461889906699622	0.0005433192377869527	0.0005473004176695667	0.0005845096463997822	0.000587333355306856	0.0006076538175066969	0.0006097747634181883	0.0006319306672233275	0.0006332756574912854	0.0006815735759506137	0.0006812135742485532	0.07803953411849125	0.07534306917999128	-2.1899157084935908e-05	-0.00019393928681059325	-2.1975595742360424e-05	-0.00019461622878926
3.8693642141629967	0.0005428672404090029	0.0005468451098793924	0.0005840234159492903	0.0005868447765059458	0.0006071483533559255	0.0006092675349524293	0.0006314050290117275	0.0006327488997651917	0.000681006687354413	0.0006806469827511921	0.07803959740735868	0.07534313027663632	-2.1723049465009747e-05	-0.0001935388531201926	-2.1798873460956297e-05	-0.00019421439774211513
3.892679080035866	0.0005424161777647267	0.000546390743698255	0.0005835381916494364	0.0005863572087257359	0.0006066439355042998	0.0006087613564369846	0.000630880479227917	0.0006322232327712051	0.000680440973380085	0.0006800815652174588	0.07803966183083194	0.07534319246858591	-2.1548131508000376e-05	-0.00019313721560103303	-2.1623344995122876e-05	-0.0001938113586698459
3.9161344297041563	0.0005419660526466191	0.0005459373219395655	0.0005830539765140405	0.0005858706549947694	0.0006061405670903562	0.0006082562310213305	0.0006303570211415189	0.0006316986597856933	0.0006798764375661184	0.0006795173251833137	0.07803972740934702	0.07534325577556931	-2.137439627528971e-05	-0.00019273437596810383	-2.1449003382025336e-05	-0.00019340711329353388
3.9397311096534064	0.0005415168678429398	0.0005454848474124772	0.0005825707735525347	0.0005853851183371849	0.0006056382512481647	0.0006077521618504619	0.0006298346580176104	0.0006311751840804658	0.0006793130834463099	0.0006789542661800179	0.07803979416370942	0.0753433202176706	-2.120183686078747e-05	-0.00019233033592890025	-2.127584169145033e-05	-0.00019300166332655855
3.963469971469652	0.0005410686261377313	0.0005450333229219025	0.0005820885857699857	0.0005849006017727361	0.0006051369911073522	0.0006072491520649146	0.0006293133931167504	0.0006306528089227995	0.0006787509145497974	0.0006783923917341625	0.07803986211510064	0.07534338581533749	-2.103044639061892e-05	-0.00019192509718142514	-2.110385302555272e-05	-0.0001925950104731261
3.987351871870168	0.0005406213303108367	0.0005445827512685328	0.000581607416167117	0.0005844171083168163	0.0006046367897931282	0.0006067472048007914	0.0006287932296950069	0.000630131537575468	0.0006781899344010931	0.0006778317053677048	0.07803993128508474	0.07534345258938734	-2.08602180232359e-05	-0.00019151866141575713	-2.0933030518907603e-05	-0.0001921871564293104
4.01137767273438	0.0005401749831379089	0.0005441331352488464	0.0005811272677403224	0.0005839346409804709	0.0006041376504263012	0.0006062463231897776	0.0006282741710039767	0.0006296113732967587	0.0006776301465201082	0.0006772722105979907	0.07804000169561644	0.07534352056101347	-2.0691144949326612e-05	-0.0001911110303140784	-2.0763367338432273e-05	-0.00019177810288313613
4.035548241134971	0.0005397295873904303	0.0005436844776551295	0.0005806481434816893	0.0005834532027704212	0.000603639576123303	0.000605746510359168	0.0006277562202908116	0.0006290923193405023	0.0006770715544221867	0.0006767139109377892	0.07804007336904574	0.07534358975179263	-2.0523220391609198e-05	-0.00019070220554928685	-2.0594856683191914e-05	-0.00019136785151353808
4.059864449369175	0.0005392851458357275	0.00054323678127549	0.0005801700463790188	0.000582972796689084	0.0006031425699962128	0.0006052477694318875	0.0006272393807982459	0.0006285743789560975	0.0006765141616181366	0.0006761568098953231	0.07804014632812725	0.07534366018369168	-2.035643760486469e-05	-0.0001902921887860648	-2.0427491784430832e-05	-0.0001909564039910827
4.08432717499025	0.0005388416612369848	0.0005427900488938732	0.0005796929794158424	0.0005824934257345908	0.0006026466351527763	0.0006047501035265136	0.000626723655764619	0.0006280575553885349	0.0006759579716142607	0.0006756009109742991	0.07804022059602783	0.07534373187907427	-2.0190789875865894e-05	-0.0001898809816809205	-2.0261265905496123e-05	-0.00019054376197821798
4.108937300839158	0.0005383991363532602	0.0005423442832900756	0.0005792169455714433	0.0005820150929008059	0.0006021517746964288	0.0006042535157572968	0.0006262090484238994	0.0006275418518784203	0.0006754029879123857	0.0006750462176739377	0.07804029619633168	0.07534380486070767	-2.0026270523214318e-05	-0.0001894685858815498	-2.009617234166594e-05	-0.00019012992712841292
4.133695715076422	0.0005379575739395009	0.0005418994872397624	0.0005787419478208766	0.0005815378011773487	0.0006016579917263188	0.0006037580092341866	0.0006256955620057136	0.0006270272716620037	0.0006748492140098961	0.0006744927334890061	0.07804037315305062	0.07534387915177208	-1.9862872897305484e-05	-0.00018905500302698885	-1.9932204420128677e-05	-0.00018971490108660172
4.15860331121418	0.0005375169767465577	0.0005414556635144821	0.0005782679891349875	0.0005810615535496123	0.0006011652893373288	0.0006032635870628505	0.0006251831997353676	0.0006265138179712024	0.0006742966533997649	0.0006739404619098487	0.07804045149062964	0.07534395477586592	-1.9700590380233515e-05	-0.0001886402347476418	-1.976935549989449e-05	-0.0001892986854890033
4.183660988148428	0.0005370773475212018	0.0005410128148816828	0.0005777950724804336	0.000580586352998785	0.0006006736706201	0.0006027702523447001	0.0006246719648338767	0.0006260014940336278	0.0006737453095705872	0.0006733894064224201	0.07804053123395623	0.07534403175701462	-1.9539416385720015e-05	-0.00018822428266535018	-1.9607618971684282e-05	-0.00018888128196319076
4.208869650191461	0.0005366386890061374	0.0005405709441047256	0.000577323200819701	0.000580112202501867	0.0006001831386610519	0.0006022780081769105	0.0006241618605179856	0.0006254903030726084	0.0006731951860066076	0.0006728395705083141	0.07804061240836745	0.07534411011967788	-1.937934435904988e-05	-0.0001878071483933652	-1.944698825791409e-05	-0.00018846269212811906
4.2342302071045115	0.0005362010039400191	0.0005401300539429022	0.0005768523771111279	0.0005796391050316945	0.0005996936965424083	0.0006017868576524453	0.0006236528900002001	0.0006249802483072187	0.0006726462861877592	0.0006722909576447994	0.0780406950396595	0.075344189888757	-1.9220367776922112e-05	-0.0001873888335359314	-1.9287456812525083e-05	-0.00018804291759390301
4.259743574130585	0.000535764295057466	0.0005396901471514485	0.0005763826043089232	0.0005791670635569568	0.0005992053473422174	0.0006012968038600781	0.0006231450564888088	0.0006244713329523035	0.0006720986135896908	0.0006717435713048486	0.07804077915409313	0.07534427108960481	-1.906248014744462e-05	-0.00018696933968886942	-1.9129018120961003e-05	-0.00018762195996192832
4.285410672027485	0.0005353285650890762	0.0005392512264815617	0.0005759138853631845	0.0005786960810422177	0.0005987180941343761	0.0006008078498844166	0.0006226383631879104	0.0006239635602185039	0.0006715521716838008	0.0006711974149571728	0.07804086477840617	0.07534435374803235	-1.890567500996941e-05	-0.00018654866843882678	-1.897166570002419e-05	-0.00018719982082453235
4.311232427101037	0.000534893816761444	0.0005388132946804146	0.0005754462232199223	0.0005782261604479368	0.0005982319399886534	0.0006003199988059256	0.0006221328132974409	0.0006234569333122839	0.0006710069639372738	0.0006706524920662543	0.0780409519398179	0.07534443789031513	-1.8749945935089135e-05	-0.00018612682136404102	-1.8815393097875582e-05	-0.00018677650176562866
4.337209771238533	0.0005344600527971716	0.0005383763544911703	0.0005749796208210756	0.0005777573047304856	0.0005977468879707114	0.0005998332537009482	0.0006216284100131975	0.0006229514554359556	0.0006704629938131076	0.0006701088060923769	0.07804104066604119	0.07534452354320784	-1.8595286524484417e-05	-0.0001857038000336736	-1.8660193893869914e-05	-0.0001863520043598882
4.363343641942354	0.0005340272759148879	0.0005379404086529993	0.0005745140811045358	0.0005772895168421738	0.0005972629411421309	0.0005993476176417322	0.0006211251565268678	0.0006224471297877077	0.0006699202647701519	0.000669566360491663	0.07804113098528903	0.07534461073394554	-1.8441690410882228e-05	-0.00018527960600808746	-1.850606169850888e-05	-0.0001859263301733638
4.389634982363801	0.0005335954888292596	0.0005375054599010927	0.0005740496070041631	0.0005768227997312636	0.0005967801025604321	0.0005988630936964492	0.0006206230560260541	0.0006219439595616284	0.000669378780263139	0.0006690251587161028	0.07804122292628685	0.07534469949025742	-1.828915125792578e-05	-0.00018485424083855562	-1.8352990153324908e-05	-0.00018549948076285183
4.416084741337141	0.0005331646942510102	0.0005370715109666799	0.0005735862014498113	0.0005763571563419952	0.0005962983752791013	0.0005983796849292237	0.0006201221116943018	0.0006214419479477368	0.0006688385437427205	0.0006684852042135928	0.07804131651827666	0.07534478984037406	-1.8137662760157186e-05	-0.00018442770606791337	-1.820097293084126e-05	-0.00018507145767653055
4.442693873413836	0.00053273489488693	0.0005366385645770402	0.0005731238673673418	0.0005758925896146025	0.0005958177623476083	0.0005978973944001489	0.0006196223267111221	0.000620941098132004	0.0006682995586554954	0.000667946500427963	0.07804141179103094	0.07534488181303614	-1.7987218642838768e-05	-0.000184000003229573	-1.805000373445234e-05	-0.00018464226245359927
4.469463338897009	0.0005323060934398965	0.0005362066234555222	0.0005726626076786513	0.0005754291024853377	0.000595338266811438	0.000597416225165318	0.0006191237042520268	0.0006204414132963856	0.0006677618284440528	0.0006674090507990178	0.07804150877486124	0.07534497543750508	-1.783781266189756e-05	-0.00018357113384771806	-1.7900076298271034e-05	-0.000184211896623529
4.49639410387609	0.0005318782926088851	0.0005357756903215564	0.0005722024253016859	0.0005749666978864897	0.000594859891712107	0.0005969361802768432	0.0006186262474885466	0.0006199428966188453	0.0006672253565470004	0.0006668728587625656	0.07804160750062539	0.07534507074357069	-1.7689438603923566e-05	-0.00018314109943834422	-1.7751184387208505e-05	-0.0001837803617077277
4.523487140261684	0.0005314514950889847	0.0005353457678906696	0.0005717433231504634	0.0005745053787464027	0.0005943826400871898	0.0005964572627828789	0.0006181299595882633	0.0006194455512733808	0.0006666901463989999	0.0006663379277504542	0.0780417079997414	0.07534516776156203	-1.7542090285945985e-05	-0.00018270990150784372	-1.76033217967244e-05	-0.00018334765921805551
4.550743425820648	0.0005310257035714138	0.0005349168588745023	0.0005712853041350953	0.0005740451479895014	0.0005939065149703428	0.0005959794757276489	0.0006176348437148362	0.0006189493804300552	0.0006661562014308046	0.0006658042611906073	0.07804181030419478	0.07534526652235617	-1.7395761555440148e-05	-0.00018227754155367148	-1.7456482352819908e-05	-0.00018291379065735192
4.578163944211368	0.0005306009207435328	0.0005344889659808206	0.0005708283711618036	0.0005735860085363055	0.0005934315193913266	0.0005955028221514653	0.0006171409030280275	0.0006184543872550198	0.0006656235250692915	0.0006652718625070556	0.07804191444654983	0.07534536705739078	-1.7250446290166185e-05	-0.00018184402106409536	-1.7310659911890305e-05	-0.0001824787575192277
4.605749685019276	0.0005301771492888619	0.0005340620919135356	0.0005703725271329459	0.0005731279633034574	0.000592957656376032	0.0005950273050907587	0.0006166481406837337	0.000617960574910546	0.0006650921207375002	0.0006647407351199773	0.07804202045995925	0.07534546939866964	-1.71061383981274e-05	-0.0001814093415181961	-1.7165848360674654e-05	-0.0001820425612879678
4.633501643792551	0.0005297543918870928	0.0005336362393727136	0.0005699177749470312	0.0005726710152037361	0.0005924849289465018	0.0005945529275780961	0.0006161565598340092	0.0006174679465550486	0.0006645619918546655	0.0006642108824457285	0.07804212837817703	0.07534557357877651	-1.6962831817518217e-05	-0.0001809735043863947	-1.7022041616217634e-05	-0.00018160520343939168
4.6614208220780515	0.0005293326512141029	0.0005332114110545924	0.0005694641174987419	0.0005722151671460807	0.000592013340120954	0.000594079692642207	0.0006156661636270948	0.0006169765053431153	0.0006640331418362538	0.00066368230789688	0.07804223823556648	0.0753456796308855	-1.6820520516533377e-05	-0.0001805365111296059	-1.6879233625659643e-05	-0.00018116668543961822
4.689508227457455	0.0005289119299419719	0.0005327876096515978	0.000569011557678955	0.0005717604220356108	0.0005915428929138085	0.0005936076033080086	0.000615176955207447	0.0006164862544255348	0.000663505574094	0.0006631550148822546	0.07804235006711276	0.07534578758876978	-1.667919849329333e-05	-0.0001800983631989883	-1.6737418366184753e-05	-0.00018072700874506575
4.717764873583629	0.0005284922307389969	0.0005323648378523579	0.000568560098374764	0.0005713067827736497	0.0005910735903357113	0.0005931366625966309	0.000614688937715768	0.0006159971969493268	0.0006629792920359467	0.0006626290068069648	0.0780424639084353	0.07534589748681472	-1.653885977586679e-05	-0.00017965906203748494	-1.659658984502592e-05	-0.0001802861748039647
4.746191780217212	0.0005280735562697007	0.0005319430983417132	0.0005681097424694931	0.0005708542522577376	0.0005906054353935527	0.0005926668735254338	0.0006142021142890253	0.000615509336057763	0.0006624542990664726	0.0006621042870724406	0.07804257979579597	0.07534600936002722	-1.63994984220886e-05	-0.00017921860907860188	-1.645674209926548e-05	-0.0001798441850547755
4.774789973263409	0.0005276559091948533	0.0005315223938007378	0.0005676604928427253	0.0005704028333816609	0.000590138431090499	0.0005921982391080417	0.0006137164880604901	0.000615022674890403	0.0006619305985863394	0.0006615808590764773	0.07804269776611446	0.07534612324404698	-1.6261108519398382e-05	-0.0001787770057457977	-1.631786919571547e-05	-0.00017940104092620257
4.803560484809025	0.0005272392921714822	0.0005311027269067497	0.0005672123523703177	0.0005699525290354678	0.000589672580426013	0.0005917307623543597	0.0006132320621597598	0.0006145372165831187	0.0006614081939927215	0.0006610587262132641	0.0780428178569789	0.0753462391751593	-1.6123684184887396e-05	-0.00017833425345377407	-1.6179965230960977e-05	-0.0001789567438382489
4.832504353159697	0.000526823707852887	0.0005306841003333267	0.0005667653239244255	0.0005695033421054896	0.0005892078863958787	0.0005912644462706024	0.0006127488397127878	0.0006140529642681235	0.0006608870886792483	0.0006605378918734253	0.07804294010665494	0.07534635719030697	-1.5987219565201383e-05	-0.00017789035360865624	-1.6043024331184944e-05	-0.000178511295201772
4.861622622877388	0.0005264091588886509	0.0005302665167503176	0.0005663194103735156	0.0005690552754743606	0.0005887443519922221	0.0005907992938593133	0.0006122668238419091	0.0006135699210739979	0.0006603672860360342	0.0006600183594440522	0.07804306455410462	0.07534647732709973	-1.5851708836320255e-05	-0.0001774453076063831	-1.590704065206408e-05	-0.00017806469641801215
4.890916344818065	0.0005259956479246596	0.000529849978823861	0.0005658746145823969	0.0005686083320210413	0.0005882819802035432	0.0005903353081193952	0.0006117860176658744	0.0006130880901257231	0.0006598487894497267	0.0006595001323087479	0.0780431912389912	0.07534659962382906	-1.5717146203497387e-05	-0.00017699911683313752	-1.577200837863009e-05	-0.00017761694887807877
4.9203865761696335	0.0005255831776031118	0.0005294344892163978	0.0005654309394122341	0.000568162514620838	0.0005878207740147348	0.0005898724920461329	0.0006113064242998766	0.0006126074745447074	0.0006593316023035384	0.0006589832138476609	0.07804332020169907	0.07534672411947872	-1.5583525901273487e-05	-0.00017655178266644256	-1.5637921725295684e-05	-0.00017716805396443547
4.950034380490085	0.0005251717505625337	0.0005290200505866844	0.0005649883877205706	0.0005677178261454231	0.000587360736407109	0.0005894108486312154	0.0006108280468555782	0.000612128077448815	0.0006588157279772864	0.0006584676074375234	0.07804345148334096	0.07534685085373893	-1.545084219333262e-05	-0.00017610330647470362	-1.55047749357453e-05	-0.00017671801305066404
4.979860827745887	0.0005247613694377895	0.0005286066655898044	0.000564546962361345	0.0005672742694628524	0.0005869018703584184	0.0005889503808627603	0.0006103508884411388	0.0006116499019523911	0.0006583011698474277	0.0006579533164516861	0.07804358512577496	0.07534697986701742	-1.531908937235822e-05	-0.00017565368961648675	-1.53725622827304e-05	-0.00017626682750004896
5.009866994350591	0.0005243520368601008	0.0005281943368771876	0.0005641066661849178	0.000566831847437593	0.0005864441788428861	0.0005884910917253429	0.0006098749521612502	0.0006111729511662988	0.0006577879312871055	0.0006574403442601643	0.07804372117161755	0.07534711120045366	-1.5188261759946364e-05	-0.00017520293344064353	-1.5241278068036518e-05	-0.00017581449866643784
5.040053963203681	0.0005239437554570542	0.0005277830670966196	0.0005636675020380871	0.0005663905629305373	0.0005859876648312264	0.0005880329842000166	0.0006094002411171597	0.0006106972281979417	0.0006572760156661811	0.0006569286942296699	0.07804385966425481	0.07534724489593198	-1.5058353706571062e-05	-0.0001747510392870466	-1.5110916622426002e-05	-0.0001753610278945189
5.070422823729659	0.0005235365278526188	0.0005273728588922578	0.0005632294727641115	0.0005659504187990278	0.000585532331290671	0.0005875760612643401	0.0006089267584067035	0.0006102227361512965	0.0006567654263512779	0.0006564183697236538	0.07804400064785977	0.0753473809960944	-1.4929359591478453e-05	-0.00017429800848629828	-1.4981472305520063e-05	-0.00017490641651976557
5.100974671917351	0.000523130356667154	0.0005269637149046408	0.0005627925812027267	0.0005655114178968727	0.0005850781811849909	0.0005871203258923981	0.0006084545071243305	0.0006097494781269385	0.0006562561667058163	0.0006559093741023413	0.0780441441674038	0.07534751954435538	-1.480127382251506e-05	-0.00017384384235902273	-1.4852939505675608e-05	-0.00017445066586771474
5.131710610359471	0.0005227252445174296	0.0005265556377707085	0.0005623568301901719	0.0005650735630743733	0.0005846252174745274	0.0005866657810548331	0.0006079834903611405	0.0006092774572220772	0.0006557482400900601	0.0006554017107227772	0.07804429026867381	0.07534766058491554	-1.4674090836096568e-05	-0.00017338854221633782	-1.4725312639877683e-05	-0.00017399377725427212
5.1626317482924104	0.0005223211940166313	0.0005261486301238082	0.0005619222225592039	0.0005646368571783385	0.0005841734431162094	0.0005862124297188632	0.0006075137112049044	0.0006088066765305795	0.0006552416498611499	0.0006548953829388597	0.07804443899828394	0.0753478041627744	-1.4547805097166189e-05	-0.00017293210936071557	-1.4598586153749885e-05	-0.0001735357519864339
5.193739201636265	0.000521918207774378	0.0005257426945937121	0.0005614887611391208	0.0005642013030521081	0.0005837228610635824	0.0005857602748483108	0.0006070451727401005	0.000608337139143003	0.0006547363993731473	0.0006543903941013839	0.07804459040369412	0.07534795032374701	-1.442241109896221e-05	-0.00017247454508427518	-1.4472754521320172e-05	-0.00017307659136119036
5.225034093035115	0.0005215162883967327	0.0005253378338066282	0.0005610564487557818	0.0005637669035355721	0.0005832734742668329	0.0005853093194036266	0.0006065778780479414	0.0006078688481466246	0.0006542324919770746	0.0006538867475580802	0.07804474453322169	0.0753480991144785	-1.4297903362990236e-05	-0.00017201585066936587	-1.4347812244986172e-05	-0.0001726162966656647
5.256517551897525	0.000521115438486217	0.000524934050385217	0.0005606252882316291	0.0005633336614651947	0.000582825285672815	0.0005848595663419168	0.0006061118302064074	0.0006074018066254734	0.0006537299310209588	0.0006533844466536587	0.07804490143605987	0.07534825058245827	-1.4174276438988498e-05	-0.00017155602738973263	-1.4223753855463137e-05	-0.00017215486917820932
5.288190714437326	0.0005207156606418181	0.0005245313469485955	0.0005601952823857018	0.0005629015796740272	0.0005823782982250691	0.0005844110186169617	0.0006056470322902695	0.0006069360176603524	0.0006532287198498646	0.0006528834947298411	0.07804506116229303	0.07534840477603413	-1.4051524904768256e-05	-0.00017109507650918399	-1.4100573911638228e-05	-0.0001716923101672957
5.320054723714605	0.0005203169574590064	0.0005241297261123597	0.0005597664340336643	0.0005624706609917365	0.0005819325148638546	0.0005839636791792485	0.0006051834873711273	0.0006064714843288793	0.0006527288618059454	0.0006523838951254118	0.07804522376291087	0.07534856174443118	-1.3929643366075023e-05	-0.00017063299928164744	-1.3978267000443884e-05	-0.00017122862089145874
5.352110729676963	0.0005199193315297449	0.0005237291904885901	0.0005593387459878198	0.0005620409082446197	0.000581487938526169	0.0005835175509759905	0.0006047211985174345	0.0006060082097055083	0.0006522303602284786	0.0006518856511762521	0.07804538928982836	0.07534872153776516	-1.3808626456592032e-05	-0.00017016979695179402	-1.3856827736814445e-05	-0.00017076380259983814
5.384359889201005	0.0005195227854425017	0.000523329742685868	0.0005589122210571357	0.0005616123242556286	0.0005810445721457769	0.0005830726369511571	0.0006042601687945322	0.0006055461968615658	0.000651733218453912	0.0006513887662153863	0.07804555779589882	0.0753488842070588	-1.3688468837758094e-05	-0.0001697054707545942	-1.3736250763594221e-05	-0.00017029785653215057
5.41680336613411	0.00051912732178226	0.0005229313853092835	0.0005584868620472582	0.0005611849118443854	0.0005806024186532319	0.0005826289400454927	0.0006038004012646758	0.0006050854488652764	0.0006512374398159015	0.0006508932435730188	0.07804572933493306	0.07534904980425994	-1.35691651987329e-05	-0.00016924002191541498	-1.3616530751384831e-05	-0.00016983078391814843
5.44944233133642	0.0005187329431305325	0.0005225341209604523	0.0005580626717605373	0.0005607586738272081	0.0005801614809759045	0.0005821864631965497	0.0006033418989870706	0.0006046259687817983	0.0006507430276453592	0.0006503990865765821	0.07804590396171766	0.07534921838225625	-1.3450710256280793e-05	-0.00016877345165031143	-1.3497662398526122e-05	-0.0001693625859783554
5.482277962723094	0.0005183396520653677	0.0005221379522375209	0.0005576396529960415	0.0005603336130171241	0.0005797217620380032	0.0005817452093387041	0.0006028846650178957	0.0006041677596732469	0.0006502499852704886	0.000649906298550771	0.07804608173202955	0.07534938999489314	-1.3333098754654549e-05	-0.00016830576116548535	-1.3379640430933107e-05	-0.00016889326392358073
5.515311445306831	0.0005179474511613672	0.0005217428817351853	0.0005572178085495834	0.0005599097322238975	0.0005792832647606043	0.0005813051814031902	0.0006024287024103429	0.000603710824598734	0.0006497583160168375	0.0006494148828175945	0.07804626270265791	0.07534956469699228	-1.3216325465475673e-05	-0.00016783695165714652	-1.3262459601984938e-05	-0.0001684228189543363
5.548543971240616	0.0005175563429896921	0.0005213489120446974	0.0005567971412137356	0.0005594870342540439	0.0005788459920616745	0.0005808663823181194	0.0006019740142146409	0.0006032551666143923	0.0006492680232073341	0.000648924842696412	0.0780464469314176	0.07534974254436742	-1.3100385187723995e-05	-0.00016736702431244255	-1.314611469251624e-05	-0.00016795125226233554
5.581976739860765	0.0005171663301180747	0.0005209560457538775	0.0005563776537778506	0.0005590655219108528	0.0005784099468560958	0.0005804288150085084	0.0006015206034780901	0.0006028007887734085	0.0006487791101623335	0.0006484361815039793	0.07804663447717432	0.07534992359384249	-1.2985272747598892e-05	-0.0001668959803090425	-1.303060051065924e-05	-0.00016747856502938308
5.615610957730194	0.0005167774151108285	0.0005205642854471244	0.0005559593490280813	0.0005586451979944049	0.0005779751320556898	0.0005799924823963015	0.0006010684732450908	0.0006023476941260532	0.0006482915801996596	0.0006479489025544894	0.07804682539985662	0.07535010790327269	-1.2870982998349281e-05	-0.00016642382081420715	-1.2915911891724086e-05	-0.00016700475842736096
5.649447838681973	0.0005163896005288611	0.0005201736337054297	0.0005555422297474023	0.0005582260653015973	0.0005775415505692476	0.0005795573874004006	0.000600617626557179	0.0006018958857197159	0.0006478054366346554	0.0006474630091596226	0.07804701976048058	0.07535029553155917	-1.2757510820271892e-05	-0.00016595054698592682	-1.2802043698134646e-05	-0.00016652983361842288
5.6834886038631165	0.0005160028889296811	0.0005197840931063829	0.0005551262987156259	0.0005578081266261565	0.0005771092053025486	0.0005791235329366857	0.0006001680664530523	0.00060144536659893	0.0006473206827802202	0.0006469785046285826	0.07804721762116633	0.07535048653867119	-1.2644851120600237e-05	-0.00016547615997283827	-1.2688990819352194e-05	-0.00016605379175549384
5.717734481778674	0.0005156172828674092	0.0005193956662241859	0.0005547115587094246	0.0005573913847586633	0.0005766780991583902	0.0005786909219180433	0.0005997197959686062	0.0006009961398054098	0.0006468373219468601	0.0006464953922681465	0.07804741904516072	0.07535068098566441	-1.2532998833367573e-05	-0.0001650006609136695	-1.2576748171734889e-05	-0.00016557663398154843
5.75218670833605	0.0005152327848927867	0.000519008355629661	0.0005542980125023473	0.0005569758424865692	0.0005762482350366101	0.000578259557254389	0.0005992728181369606	0.0006005482083780778	0.0006463553574427289	0.0006460136753827067	0.07804762409685467	0.0753508789346998	-1.2421948919325368e-05	-0.0001645240509374063	-1.2465310698459714e-05	-0.00016509836142994394
5.786846526889619	0.0005148493975531879	0.0005186221638902618	0.0005538856628648427	0.0005565615025942181	0.0005758196158341145	0.0005778294418526954	0.0005988271359884973	0.000600101575353099	0.0006458747925736788	0.0006455333572743167	0.07804783284180714	0.07535108044906513	-1.2311696365837482e-05	-0.00016404633116330614	-1.2354673369397579e-05	-0.0001646189752240873
5.821715188285586	0.0005144671233926258	0.0005182370935700827	0.0005534745125642751	0.0005561483678628654	0.0005753922444449007	0.0005774005786170163	0.0005983827525508871	0.0005996562437639115	0.0006453956306433022	0.000645054441242738	0.0780480453467642	0.07535128559319365	-1.2202236186835067e-05	-0.00016356750270139775	-1.2244831181073418e-05	-0.0001641384764780457
5.856793950907131	0.0005140859649517625	0.0005178531472298674	0.0005530645643649445	0.0005557364410706949	0.0005749661237600832	0.0005769729704485111	0.0005979396708491235	0.0005992122166412572	0.0006449178749529801	0.0006445769305854823	0.07804826167968129	0.07535149443268789	-1.2093563422653497e-05	-0.00016308756665185664	-1.2135779156527415e-05	-0.00016365686629626897
5.892084080719833	0.0005137059247679178	0.0005174703274270182	0.0005526558210281055	0.0005553257249928406	0.0005745412566679185	0.0005765466202454708	0.0005974978939055534	0.0005987694970132148	0.0006444415288019266	0.0006441008285978594	0.07804848190974449	0.07535170703433772	-1.1985673139935232e-05	-0.0001626065241048663	-1.2027512345190103e-05	-0.00016317414577310396
5.927586851317345	0.0005133270053750776	0.0005170886367156073	0.0005522482853119883	0.0005549162224014071	0.0005741176460538324	0.0005761215309033443	0.0005970574247399125	0.0005983280879052328	0.0006439665954872395	0.0006436261385730251	0.07804870610739366	0.07535192346614251	-1.187856043157777e-05	-0.00016212437614117337	-1.1920025822837257e-05	-0.00016269031599333572
5.963303543967366	0.000512949209303902	0.0005167080776463825	0.0005518419599718137	0.0005545079360654847	0.0005736952948004419	0.0005756977053147621	0.0005966182663693539	0.0005978879923401587	0.0006434930783039444	0.0006431528638020247	0.07804893434434652	0.0753521437973355	-1.1772220416634768e-05	-0.00016164112383226792	-1.1813314691485818e-05	-0.00016220537803246504
5.999235447657878	0.0005125725390817327	0.0005163286527667759	0.0005514368477598143	0.0005541008687511708	0.0005732742057875822	0.0005752751463695614	0.0005961804218084808	0.0005974492133382728	0.0006430209805450423	0.000642681007573841	0.07804916669361812	0.07535236809840332	-1.16666482401339e-05	-0.00016115676823917624	-1.1707374079236027e-05	-0.00016171933295565377
6.035383859143656	0.0005121969972326024	0.0005159503646209152	0.000551032951425254	0.0005536950232215905	0.0005728543818923338	0.0005748538569548147	0.0005957438940693823	0.0005970117539173218	0.0006425503055015617	0.0006422105731754436	0.07804940322954798	0.07535259644110927	-1.1561839073097671e-05	-0.0001606713104138624	-1.160219914025408e-05	-0.00016123218181883503
6.071750082993084	0.0005118225862772388	0.0005155732157496267	0.0005506302737144437	0.0005532904022369107	0.0005724358259890425	0.0005744338399548492	0.0005953086861616605	0.000596575617092548	0.0006420810564626006	0.0006417415638918321	0.07804964402782165	0.07535282889851952	-1.1457788112381219e-05	-0.0001601847513988397	-1.1497785054645493e-05	-0.0001607439256685328
6.108335431635222	0.0005114493087330738	0.0005151972086904462	0.0005502288173707603	0.000552887008554362	0.0005720185409493492	0.0005740150982512768	0.0005948748010924672	0.0005961408058767228	0.0006416132367153794	0.0006412739830060879	0.07804988916549856	0.07535306554502207	-1.1354490580538744e-05	-0.0001596970922261992	-1.139412702828857e-05	-0.00016025456554076556
6.145141225407182	0.0005110771671142514	0.0005148223459776266	0.0005498285851346684	0.0005524848449282584	0.0005716025296422142	0.0005735976347230187	0.0005944422418665357	0.0005957073232801814	0.0006411468495452901	0.0006408078337994214	0.07805013872103149	0.07535330645635316	-1.1251941725800088e-05	-0.00015920833391888656	-1.1291220292835268e-05	-0.0001597641024623231
6.182168792601758	0.0005107061639316316	0.0005144486301421429	0.0005494295797437339	0.0005520839141100127	0.0005711877949339408	0.0005731814522463289	0.0005940110114862131	0.0005952751723108531	0.0006406818982359441	0.0006403431195512204	0.07805039277429797	0.07535355170962277	-1.115013682195451e-05	-0.0001587184774904521	-1.1189060105588032e-05	-0.0001592725374507803
6.2194194695153895	0.0005103363016927973	0.000514076063711699	0.0005490318039326433	0.0005516842188481549	0.0005707743396882005	0.0005727665536948193	0.0005935811129514915	0.0005948443559742934	0.0006402183860692207	0.0006398798435390971	0.07805065140662136	0.07535380138333825	-1.1049071168209301e-05	-0.0001582275239444958	-1.108764174935755e-05	-0.00015877987151359518
6.256894600496366	0.0005099675829020603	0.0005137046492107357	0.0005486352604332236	0.0005512857618883526	0.00057036216676606	0.0005723529419394867	0.0005931525492600447	0.0005944148772737191	0.0006397563163253208	0.0006394180090389409	0.07805091470079975	0.07535405555742976	-1.094874008909525e-05	-0.00015773547427450074	-1.098696053236127e-05	-0.00015828610564812273
6.294595537993358	0.0005096000100604694	0.0005133343891604377	0.0005482399519744598	0.0005508885459734302	0.0005699512790260065	0.0005719406198487389	0.0005927253234072606	0.0005939867392100417	0.000639295692282817	0.0006389576193249682	0.07805118274113207	0.0753543143132755	-1.0849138934442351e-05	-0.00015724232946522088	-1.0887011788205184e-05	-0.00015779124084285
6.332523642604218	0.0005092335856658092	0.0005129652860787344	0.0005478458812825083	0.0005504925738433808	0.0005695416793239684	0.0005715295902884147	0.0005922994383862698	0.0005935599447818957	0.0006388365172186994	0.000638498677669767	0.07805145561344479	0.0753545777337296	-1.0750263079239292e-05	-0.00015674809049177896	-1.0787790875737245e-05	-0.00015729527807666066
6.370680283125076	0.0005088683122126116	0.0005125973424803107	0.000547453051080719	0.0005500978482353896	0.0005691333705133449	0.0005711198561218141	0.0005918748971879847	0.0005931344969856769	0.0006383787944084333	0.0006380411873443534	0.07805173340512114	0.07535484590314791	-1.0652107923472993e-05	-0.00015625275831904206	-1.068929317890252e-05	-0.00015679821831829366
6.40906683659976	0.0005085041921921555	0.000512230560876609	0.0005470614640896511	0.0005497043718838495	0.0005687263554450297	0.0005707114202097213	0.0005914517028011296	0.0005927103988155729	0.0006379225271260074	0.0006375851516182189	0.07805201620512736	0.07535511890741528	-1.055466889211213e-05	-0.00015575633390263466	-1.0591514106715431e-05	-0.00015630006252718986
6.447684688369473	0.0005081412280924743	0.0005118649437758356	0.0005466711230270901	0.0005493121475203782	0.0005683206369674355	0.0005703042854104298	0.0005910298582122754	0.0005922876532635969	0.0006374677186439864	0.0006371305737593838	0.07805230410404228	0.0753553968339736	-1.0457941435006515e-05	-0.00015525881818892473	-1.0494449093144398e-05	-0.0001558008116533116
6.486535232122802	0.0005077794223983563	0.0005115004936829627	0.0005462820306080635	0.0005489211778738356	0.0005679162179265178	0.0005698984545797667	0.0005906093664058724	0.0005918662633196208	0.000637014372233563	0.0006366774570344458	0.07805259719408884	0.07535567977185012	-1.0361921026728373e-05	-0.00015476021211434376	-1.0398093596970456e-05	-0.00015530046663672636
6.525619869945995	0.0005074187775913521	0.000511137213099737	0.0005458941895448613	0.0005485314656703431	0.000567513101165803	0.0005694939305711206	0.0005901902303642854	0.0005914462319714111	0.0006365624911646131	0.000636225804708636	0.0780528955691592	0.07535596781168612	-1.0266603166517695e-05	-0.00015426051660574758	-1.0302443101736086e-05	-0.00015479902840798143
6.564940012373588	0.0005070592961497738	0.0005107751045246774	0.0005455076025470484	0.0005481430136332967	0.0005671112895264106	0.0005690907162354628	0.0005897724530678263	0.0005910275622046582	0.0006361120787057468	0.0006357756200458676	0.07805319932485057	0.07535626104576602	-1.0171983378185097e-05	-0.0001537597325807355	-1.0207493115641127e-05	-0.00015429649788843702
6.604497078439295	0.0005067009805486995	0.0005104141704530831	0.0005451222723214843	0.0005477558244833871	0.0005667107858470787	0.0005686888144213744	0.0005893560374947884	0.0005906102570030138	0.0006356631381243624	0.0006353269063087905	0.07805350855849102	0.07535655956804768	-1.0078057210010337e-05	-0.00015325786094737281	-1.0113239171430019e-05	-0.00015379287598965563
6.644292495727218	0.0005063438332599755	0.0005100544133770337	0.0005447382015723369	0.0005473699009386142	0.0005663115929641885	0.00056828822797507	0.0005889409866214796	0.0005901943193481223	0.0006352156726867008	0.0006348796667588435	0.07805382336917482	0.07535686347419246	-9.984820234621751e-06	-0.00015275490260403812	-1.0019676826291193e-05	-0.00015328816361365183
6.684327700423376	0.0005059878567522181	0.0005096958357853935	0.0005443553930011013	0.0005469852457143055	0.0005659137137117905	0.0005678889597404242	0.0005885273034222594	0.0005897797522196571	0.0006347696856579012	0.0006344339046563096	0.07805414385779308	0.07535717286159697	-9.892268048923396e-06	-0.0001522508584397564	-9.926801661765995e-06	-0.00015278236165301717
6.724604137367524	0.0005056330534908132	0.0005093384401638117	0.0005439738493066131	0.0005466018615231309	0.000565517150921627	0.0005674910125589939	0.0005881149908695687	0.0005893665585953519	0.0006343251803020541	0.0006339896232603677	0.07805447012706603	0.07535748782942235	-9.800396274003108e-06	-0.00015174572933430996	-9.834609283673225e-06	-0.0001522754709911145
6.76512326010531	0.00050527942593792	0.0005089822289947255	0.0005435935731850662	0.0005462197510751182	0.0005651219074231578	0.0005670943892700445	0.0005877040519339679	0.0005889547414510357	0.0006338821598822579	0.0006335468258291477	0.0780548022815759	0.07535780847862963	-9.70920055499546e-06	-0.00015123951615760023	-9.74309532194087e-06	-0.00015176749250120358
6.805886530940724	0.0005049269765524705	0.000508627204757362	0.0005432145673300277	0.0005458389170776726	0.0005647279860435859	0.0005666990927105761	0.0005872944895841697	0.00058854430376067	0.0006334406276606757	0.0006331055156197881	0.0780551404278022	0.07535813491201034	-9.618676561033192e-06	-0.00015073221977059126	-9.652255430606105e-06	-0.000151258427047829
6.846895420988873	0.0005045757077901678	0.000508273369927735	0.0005428368344324515	0.0005454593622355862	0.0005643353896078788	0.000566305125715343	0.0005868863067870736	0.0005881352484963763	0.0006330005868985886	0.000632665695888485	0.07805548467415682	0.07535846723421921	-9.528819985118835e-06	-0.00015022384102467146	-9.562085287649624e-06	-0.00015074827548591796
6.888151410229076	0.0005042256221034885	0.0005079207269786516	0.0005424603771806968	0.0005450810892510604	0.000563944120938797	0.0005659124911168844	0.000586479506507801	0.000587727578628478	0.0006325620408564558	0.0006322273698905555	0.07805583513101552	0.07535880555180989	-9.439626544024103e-06	-0.0001497143807617507	-9.472580594894163e-06	-0.00015023703866068328
6.92965598755826	0.0005038767219416796	0.0005075692783797059	0.0005420851982605403	0.0005447041008237155	0.0005635541828569149	0.000565521191745544	0.0005860740917097295	0.0005873212971255293	0.0006321249927939706	0.0006317905408804872	0.07805619191075684	0.07535914997326815	-9.351091978201422e-06	-0.0001492038398143991	-9.383737077944647e-06	-0.0001497247174082894
6.971410650844719	0.0005035290097507602	0.0005072190265972839	0.0005417113003551929	0.00054432839965061	0.0005631655781806485	0.0005651312304294981	0.0005856700653545292	0.0005869164069543539	0.0006316894459701189	0.000631355212112001	0.07805655512779852	0.07535950060904827	-9.263212051704994e-06	-0.0001486922190060691	-9.295550486069365e-06	-0.00014921131255543618
7.01341690698215	0.0005031824879735148	0.0005068699740945577	0.0005413386861453122	0.000543953988426252	0.0005627783097262755	0.0005647426099947768	0.000585267430402195	0.0005865129110800759	0.0006312554036432345	0.0006309213868381013	0.07805692489863181	0.07535985757160693	-9.175982552068508e-06	-0.00014817951915091498	-9.20801659211063e-06	-0.00014869682491967795
7.055676271944047	0.0005028371590494966	0.0005065221233314874	0.0005409673583090185	0.0005435808698426166	0.0005623923803079637	0.0005643553332652905	0.0005848661898110845	0.0005861108124661578	0.0006308228690710628	0.0006304890683111399	0.07805730134186238	0.07536022097544147	-9.089399290209722e-06	-0.00014766574105372354	-9.121131192382434e-06	-0.00014818125530922932
7.098190270838397	0.0005024930254150196	0.0005061754767648164	0.0005405973195219067	0.0005432090465891573	0.0005620077927377916	0.0005639694030628515	0.0005844663465379502	0.0005857101140744319	0.0006303918455108144	0.000630058259782869	0.07805768457824719	0.07536059093712576	-9.003458100335926e-06	-0.0001471508855099557	-9.034890106548142e-06	-0.00014766460452270147
7.1409604379627405	0.0005021500895031605	0.0005058300368480735	0.0005402285724570643	0.0005428385213528257	0.0005616245498257762	0.0005635848222072036	0.0005840679035379792	0.0005853108188651412	0.0006299623362192318	0.0006296289645045062	0.07805807473073334	0.0753609675753482	-8.918154839862406e-06	-0.00014663495330613507	-8.94928917758147e-06	-0.00014714687335004584
7.183988316859528	0.0005018083537437486	0.0005054858060315619	0.0005398611197850781	0.0005424692968180765	0.0005612426543798918	0.000563201593516037	0.0005836708637648223	0.000584912929796965	0.0006295343444526405	0.0006292011857267837	0.0780584719244991	0.07536135101095022	-8.833485389308365e-06	-0.0001461179452196537	-8.864324271642444e-06	-0.0001466280625721239
7.227275460371831	0.0005014678205633672	0.0005051427867623639	0.0005394949641740541	0.0005421013756668893	0.000560862109206099	0.0005628197198050209	0.0005832752301706352	0.000584516449827064	0.0006291078734670186	0.000628774926700017	0.07805887628699344	0.0753617413669668	-8.749445652151203e-06	-0.00014559986201813369	-8.779991277906539e-06	-0.00014610817295949985
7.270823430699384	0.0005011284923853472	0.0005048009814843335	0.0005391301082896293	0.00054173476057878	0.0005604829171083668	0.0005624392038878248	0.0005828810057061128	0.000584121381911111	0.0006286829265180545	0.0006283501906741624	0.07805928794797591	0.07536213876866375	-8.666031554817842e-06	-0.00014508070446075938	-8.696286108595026e-06	-0.00014558720527473035
7.31463379945495	0.0005007903716297581	0.0005044603926380896	0.0005387665547949795	0.0005413694542308102	0.0005601050808886943	0.0005620600485761388	0.000582488193320522	0.0005837277290033243	0.0006282595068612069	0.0006279269808988737	0.07805970703956348	0.07536254334358035	-8.58323904654075e-06	-0.00014456047329768074	-8.61320469881452e-06	-0.000145065160271185
7.358708147721062	0.0005004534607134065	0.0005041210226610135	0.0005384043063508372	0.0005410054592976042	0.0005597286033471364	0.0005616822566797015	0.00058209679596174	0.0005833354940565067	0.0006278376177517693	0.0006275053006235677	0.07806013369626802	0.07536295522156959	-8.501064099229565e-06	-0.00014403916926938876	-8.530743006429468e-06	-0.00014454203869260218
7.403048066107065	0.0005001177620498275	0.0005037828739872435	0.0005380433656155029	0.0005406427784513608	0.0005593534872818279	0.000561305831006322	0.0005817068165762915	0.0005829446800220802	0.0006274172624449342	0.0006270851530974848	0.07806056805504265	0.07536337453484053	-8.419502707443342e-06	-0.0001435167931079645	-8.448897012018793e-06	-0.00014401784127410222
7.447655154806527	0.0004997832780492769	0.0005034459490476663	0.0005376837352448543	0.0005402814143618638	0.0005589797354890041	0.0005609307743619031	0.000581318258109381	0.0005825552898501207	0.0006269984441958537	0.0006266665415697497	0.07806101025532625	0.07536380141800257	-8.338550888246574e-06	-0.00014299334553630194	-8.367662718766593e-06	-0.0001434925687418681
7.49253102365499	0.0004994500111187246	0.0005031102502699116	0.0005373254178923611	0.0005399213696964959	0.0005586073507630278	0.0005605570895504649	0.0005809311235049324	0.0005821673264893941	0.0006265811662597056	0.0006262494692894351	0.07806146043908711	0.07536423600810586	-8.258204681120714e-06	-0.00014246882726839938	-8.287036152343323e-06	-0.00014296622181310392
7.537677292188054	0.0004991179636618445	0.0005027757800783437	0.0005369684162090934	0.0005395626471202494	0.0005582363358964085	0.0005601847793741674	0.0005805454157056224	0.0005817807928873925	0.0006261654318917568	0.0006258339395056242	0.07806191875087029	0.07536467844468896	-8.178460147882649e-06	-0.0001419432390092762	-8.207013360812115e-06	-0.00014243880119563235
7.583095589699846	0.0004987871380790089	0.0005024425408940558	0.0005366127328437373	0.0005392052492957393	0.0005578666936798302	0.0005598138466333377	0.0005801611376529212	0.0005813956919903722	0.0006257512443474311	0.0006254199554674784	0.07806238533784406	0.07536512886982315	-8.099313372558065e-06	-0.00014141658145502833	-8.127590414563728e-06	-0.00014191030758899104
7.628787555301809	0.0004984575367672742	0.0005021105351348563	0.0005362583704425991	0.0005388491788832116	0.0005574984269021702	0.0005594442941264856	0.0005797782922871234	0.0005810120267433843	0.0006253386068823715	0.0006250075204242941	0.07806286034984848	0.07536558742815604	-8.020760461355421e-06	-0.00014088885529356387	-8.048763406223736e-06	-0.00014138074168415504
7.674754837981857	0.0004981291621203727	0.0005017797652152638	0.0005359053316496211	0.0005384944385405558	0.0005571315383505231	0.0005590761246503325	0.000579396882547388	0.0005806298000903162	0.0006249275227525082	0.0006245966376255742	0.07806334393944118	0.07536605426696312	-7.942797542476003e-06	-0.0001403600612033401	-7.970528450475592e-06	-0.00014085010416232946
7.720999096663877	0.0004978020165287029	0.0005014502335464958	0.00053555361910639	0.0005381410309233171	0.0005567660308102259	0.0005587093409998337	0.0005790169113717757	0.0005802490149739271	0.0006245179952141288	0.0006241873103210928	0.07806383626195076	0.07536652953619136	-7.865420766075756e-06	-0.0001398301998543211	-7.892881684064962e-06	-0.0001403183956968368
7.767522000267617	0.0004974761023793148	0.0005011219425364564	0.0005352032354521453	0.0005377889586847018	0.0005564019070648775	0.0005583439459681975	0.0005786383816972833	0.0005798696743358809	0.0006241100275239394	0.0006237795417609574	0.07806433747552437	0.07536701338851073	-7.78862630416207e-06	-0.00013929927190776958	-7.815819265644466e-06	-0.00013978561695184022
7.814325227768903	0.0004971514220559009	0.0005007948945897278	0.000534854183323792	0.0005374382244755941	0.0005560391698963643	0.0005579799423469133	0.0005782612964598834	0.0005794917811167883	0.0006237036229391408	0.0006233733351956813	0.07806484774117929	0.07536750597936047	-7.712410350497502e-06	-0.00013876727801653832	-7.739337375704293e-06	-0.00013925176858320398
7.861410468260233	0.0004968279779387787	0.0005004690921075536	0.0005345064653559043	0.0005370888309445576	0.0005556778220848787	0.0005576173329257672	0.0005778856585945581	0.0005791153382562374	0.00062329878471749	0.0006229686938762457	0.07806536722285759	0.07536800746700345	-7.636769120513906e-06	-0.0001382342188249175	-7.663432216481122e-06	-0.0001387168512383269
7.908779421011744	0.0004965057724048806	0.0005001445374878305	0.0005341600841807401	0.0005367407807378504	0.0005553178664089451	0.0005572561204928705	0.0005775114710353392	0.0005787403486928351	0.0006228955161173757	0.0006225656210541709	0.07806589608747512	0.07536851801257527	-7.561698851165852e-06	-0.00013770009496813507	-7.588100011802872e-06	-0.00013818086555528186
7.956433795532517	0.0004961848078277387	0.0004998212331250932	0.0005338150424282464	0.0005363940764994328	0.0005549593056454413	0.0005568963078346798	0.0005771387367153458	0.000578366815364243	0.0006224938203978873	0.0006221641199815865	0.07806643450498056	0.07536903778013593	-7.487195800909806e-06	-0.00013716490707348095	-7.513337007081754e-06	-0.0001376438121643564
8.004375311632296	0.0004958650865774672	0.0004994991814104986	0.0005334713427260671	0.0005360487208709734	0.0005546021425696188	0.0005565378977360176	0.0005767674585668184	0.0005779947412072125	0.0006220937008188841	0.0006217641939112964	0.07806698264840602	0.0753695669367253	-7.413256249583569e-06	-0.00013662865575993222	-7.439139469184175e-06	-0.00013710569168749742
8.052605699483543	0.0004955466110207477	0.0004991783847318119	0.000533128987699551	0.0005357047164918586	0.0005542463799551254	0.0005561808929800954	0.0005763976395211587	0.000577624129157623	0.0006216951606410675	0.0006213658460968508	0.07806754069392562	0.0753701056524151	-7.339876498275305e-06	-0.00013609134163773684	-7.365503686298028e-06	-0.000136566504737895
8.101126699683881	0.0004952293835208128	0.0004988588454733908	0.0005327879799717593	0.0005353620659992016	0.0005538920205740282	0.0005558252963485359	0.000576029282508968	0.00057725498215052	0.0006212982031260557	0.0006209690797926193	0.07806810882091311	0.07537065410036507	-7.267052869270631e-06	-0.00013555296530889938	-7.292425967885853e-06	-0.0001360262519204264
8.149940063318896	0.0004949134064374273	0.0004985405660161686	0.0005324483221634723	0.0005350207720278473	0.0005535390671968338	0.0005554711106213943	0.000575662390460084	0.0005768873031201518	0.0006209028315364555	0.0006205738982538587	0.07806868721199972	0.07537121245688047	-7.194781705957207e-06	-0.00013501352736750016	-7.219902644586829e-06	-0.00013548493383211402
8.199047552025359	0.0004945986821268694	0.0004982235487376357	0.000532110016893195	0.0005346808372103796	0.0005531875225925096	0.0005551183385771781	0.0005752969663036173	0.0005765210950000047	0.0006205090491359347	0.0006201803047367857	0.07806927605313106	0.07537178090146632	-7.123059372687694e-06	-0.0001344730283987794	-7.1479300680805935e-06	-0.0001349425510611818
8.248450938054788	0.0004942852129419141	0.0004979077960118253	0.0005317730667771663	0.0005343422641771317	0.0005528373895285083	0.0005547669829928731	0.0005749330129679945	0.0005761563607228469	0.0006201168591893015	0.000619788302498655	0.07806987553363122	0.0753723596168886	-7.051882254739857e-06	-0.00013393146898039998	-7.076504611035206e-06	-0.00013439910418797107
8.298152004337403	0.0004939730012318079	0.0004975933102092875	0.000531437474429359	0.0005340050555561854	0.0005524886707707832	0.0005544170466439586	0.0005745705333809896	0.0005757931032207576	0.0006197262649625743	0.0006193978947978237	0.07807048584626207	0.07537294878923179	-6.9812467582272206e-06	-0.00013338884968221165	-7.005622667036887e-06	-0.00013385459378539855
8.348152544546481	0.0004936620493422514	0.0004972800936970751	0.0005311032424614888	0.0005336692139733815	0.0005521413690838131	0.0005540685323044313	0.0005742095304697663	0.0005754313254251708	0.0006193372697230608	0.0006190090848938324	0.0780711071872865	0.07537354860796033	-6.911149309916063e-06	-0.00013284517106509908	-6.935280650393998e-06	-0.00013330902041706894
8.398454363163072	0.0004933523596153781	0.0004969681488387214	0.000530770373483021	0.0005333347420523257	0.000551795487230625	0.0005537214427468291	0.0005738500071609187	0.0005750710302669137	0.0006189498767394376	0.0006186218760474806	0.07807173975653124	0.0753741592659804	-6.841586357248831e-06	-0.00013230043368285538	-6.8654749961613235e-06	-0.00013276238463966195
8.449059275541144	0.0004930439343897264	0.0004966574779942155	0.0005304388701011672	0.0005330016424143884	0.000551451027972808	0.0005533757807422442	0.0005734919663805024	0.0005747122206762384	0.0006185640892818217	0.000618236271520896	0.0780723837574534	0.07537478095970067	-6.772554368171535e-06	-0.0001317546380810719	-6.796202159971808e-06	-0.0001322146870016
8.49996910797308	0.0004927367760002225	0.0004963480835199848	0.0005301087349208987	0.0005326699176787155	0.0005511079940705421	0.0005530315490603528	0.000573135411054083	0.0005743548995828688	0.0006181799106218567	0.0006178522745776206	0.07807303939720547	0.07537541388909838	-6.704049831079972e-06	-0.00013120778479762396	-6.727458617980173e-06	-0.00013166592804363109
8.551185697755594	0.0004924308867781484	0.0004960399677688654	0.0005297799705449406	0.0005323395704622255	0.0005507663882826099	0.0005526887504694256	0.0005727803441067651	0.0005739990699160298	0.0006177973440327839	0.0006174698884826773	0.07807370688670283	0.07537605825778236	-6.636069254703503e-06	-0.0001306598743624765	-6.659240866748427e-06	-0.00013111610829856513
8.602710893256043	0.000492126269051124	0.0004957331330900844	0.0005294525795737835	0.0005320106033796198	0.0005504262133664259	0.0005523473877363584	0.0005724267684632409	0.0005736447346044957	0.0006174163927895333	0.0006170891165026601	0.0780743864406924	0.07537671427306247	-6.568609168026117e-06	-0.00013011090729811436	-6.591545423151324e-06	-0.0001305652282915376
8.654546553979111	0.000491822925143072	0.0004954275818292272	0.0005291265646056775	0.0005316830190433791	0.0005500874720780465	0.0005520074636266818	0.0005720746870478207	0.0005732918965766183	0.0006170370601687928	0.0006167099619058015	0.07807507827782278	0.0753773821460119	-6.5016661202066395e-06	-0.00012956088411952837	-6.524368824319116e-06	-0.00013001328854037042
8.706694550633951	0.0004915208573741976	0.0004951233163282174	0.0005288019282366408	0.0005313568200637714	0.0005497501671721989	0.0005516689809045899	0.0005717241027844789	0.0005729405587603745	0.0006166593494491011	0.0006163324279620619	0.07807578262071443	0.07537806209154062	-6.435236680429543e-06	-0.00012900980533353534	-6.45770762748403e-06	-0.00012946028955482247
8.759156765201672	0.0004912200680609554	0.0004948203389252856	0.0005284786730604576	0.00053103200904885	0.000549414301402295	0.000551331942332953	0.0005713750185968901	0.0005725907240833999	0.0006162832639109242	0.0006159565179432041	0.07807649969603313	0.07537875432846287	-6.369317437908417e-06	-0.00012845767144042952	-6.391558409966393e-06	-0.00012890623183786643
8.811935091003267	0.0004909205595160205	0.000494518651954942	0.0005281568016686786	0.0005307085886044563	0.0005490798775204515	0.0005509963506733409	0.0005710274374084685	0.0005722423954730289	0.000615908806836741	0.000615582235122878	0.07807722973456278	0.07537945907956849	-6.303905001709027e-06	-0.00012790448293262258	-6.325917769006359e-06	-0.00012835111588462012
8.865031432767935	0.0004906223340482577	0.0004942182577479466	0.0005278363166506239	0.0005303865613342214	0.0005487468982775108	0.0005506622086860404	0.0005706813621424096	0.0005718955758563352	0.0006155359815111289	0.0006152095827767027	0.07807797297128087	0.07538017657169589	-6.2389960006955375e-06	-0.00012735024029528197	-6.26078232172575e-06	-0.0001277949421831931
8.918447706701835	0.0004903253939626903	0.000493919158631279	0.0005275172205933801	0.0005300659298395654	0.0005484153664230581	0.0005503295191300743	0.0005703367957217286	0.000571550268160169	0.0006151647912208491	0.0006148385641823486	0.07807872964543572	0.07538090703580531	-6.174587083420356e-06	-0.00012679494400619218	-6.196148704992743e-06	-0.00012723771121400662
8.972185840557227	0.0004900297415604672	0.0004936213569281085	0.0005271995160818026	0.0005297466967196989	0.0005480852847054427	0.0005499982847632226	0.0005699937410693019	0.0005712064753111989	0.0006147952392549348	0.0006144691826196246	0.0780795000006216	0.07538165070705401	-6.110674918072961e-06	-0.00012623859453640696	-6.13201357537764e-06	-0.0001266794234508345
9.02624777370205	0.0004897353791388266	0.0004933248549577565	0.0005268832056985101	0.0005294288645716188	0.000547756655871792	0.0005496685083420359	0.0005696522011079052	0.0005708642002359482	0.0006144273289047749	0.0006141014413705593	0.07808028428486245	0.07538240782487377	-6.04725619234546e-06	-0.0001256811923497081	-6.068373609033166e-06	-0.00012612007936030345
9.080635457189915	0.0004894423089910634	0.0004930296550356687	0.0005265682920238875	0.0005291124359901117	0.000547429482668035	0.0005493401926218593	0.0005693121787602565	0.0005705234458608383	0.0006140610634642083	0.0006137353437194918	0.07808108275068759	0.07538317863304801	-5.9843276133519224e-06	-0.00012512273790278583	-6.005225501599064e-06	-0.0001255596794018654
9.135350853830497	0.0004891505334064913	0.0004927357594733755	0.0005262547776360794	0.0005287974135677487	0.0005471037678389162	0.0005490133403568461	0.0005689736769490544	0.0005701842151122253	0.0006136964462296101	0.0006133708929531556	0.07808189565521818	0.07538396337978977	-5.921885907562464e-06	-0.00012456323164582173	-5.942565968130968e-06	-0.00012499822402838034
9.190395938260405	0.0004888600546704054	0.0004924431705784583	0.0005259426651109892	0.000528483799894884	0.0005467795141280157	0.0005486879542999784	0.0005686366985970198	0.0005698465109164417	0.000613333480499982	0.0006130080923607675	0.07808272326024779	0.07538476231782534	-5.859927820674876e-06	-0.00012400267402168375	-5.8803917429859145e-06	-0.00012443571368551953
9.245772697014415	0.0004885708750640442	0.000492151890654512	0.0005256319570222765	0.0005281715975596525	0.0005464567242777671	0.000548364037203084	0.0005683012466269387	0.0005695103361998372	0.0006129721695770488	0.0006126469452341194	0.07808356583232968	0.0753855757044752	-5.798450117565183e-06	-0.0001234410654672169	-5.818699579766828e-06	-0.0001238721488128064
9.301483128597186	0.0004882829968645472	0.0004918619220011041	0.0005253226559413482	0.0005278608091479643	0.0005461354010294709	0.0005480415918168515	0.0005679673239616983	0.0005691756938888158	0.0006126125167653446	0.0006122874548676634	0.07808442364286318	0.07538640380173613	-5.737449582168819e-06	-0.00012287840641214687	-5.757486251198492e-06	-0.00012330752984274218
9.357529243555355	0.0004879964223449171	0.0004915732669137391	0.0005250147644373602	0.0005275514372435036	0.0005458155471233184	0.0005477206208908518	0.0005676349335243342	0.000568842586909881	0.0006122545253723134	0.0006119296245586094	0.0780852969681802	0.07538724687637023	-5.676923017386079e-06	-0.00012231469727976008	-5.696748549047746e-06	-0.00012274185720149988
9.413913064550128	0.00048771115377397385	0.0004912859276838134	0.0005247082850772059	0.0005272434844277203	0.0005454971652984016	0.0005474011271735501	0.0005673040782380671	0.0005685110181896717	0.0006118981987083991	0.0006115734576070115	0.07808618608963833	0.07538810519998765	-5.616867245025747e-06	-0.00012174993848704241	-5.636483284043696e-06	-0.0001221751313086744
9.47063662643026	0.00048742719341631375	0.0004909999065985768	0.000524403220425515	0.0005269369532798283	0.0005451802582927359	0.0005470831134123276	0.0005669747610263485	0.0005681809906550078	0.0006115435400871468	0.0006112189573158676	0.07808709129371054	0.07538897904913867	-5.557279105682794e-06	-0.00012118413044454046	-5.57668728576495e-06	-0.00012160735257746302
9.527701976305488	0.0004871445435322616	0.0004907152059410855	0.000524099573044643	0.0005266318463767959	0.000544864828843271	0.0005467665823534934	0.0005666469848128992	0.0005678525072329269	0.0006111905528252961	0.0006108661269912083	0.0780880128720785	0.07538986870540158	-5.498155458675928e-06	-0.00012061727355683338	-5.5173574025893166e-06	-0.00012103852141527593
9.585111173620431	0.00048686320637782594	0.0004904318279901597	0.0005237973454946652	0.0005263281662933414	0.000544550879685911	0.0005464515367423029	0.0005663207525217524	0.000567525570850728	0.0006108392402428821	0.0006105149699421965	0.07808895112172821	0.07539077445547486	-5.439493181946982e-06	-0.00012004936822233858	-5.458490501590585e-06	-0.00012046863822341713
9.642866290228868	0.00048658318420464867	0.0004901497750203344	0.0005234965403333672	0.0005260259156019224	0.0005442384135555272	0.0005461379793229713	0.0005659960670772954	0.0005672001844360101	0.0006104896056633332	0.0006101654894812204	0.07808990634504721	0.07539169659127185	-5.381289171949022e-06	-0.00011948041483307581	-5.400083468398882e-06	-0.00011989770339654315
9.700969410468568	0.00048630447925996126	0.0004898690493018172	0.000523197160116241	0.0005257250968727341	0.0005439274331859779	0.0005458259128386947	0.0005656729314043158	0.0005668763509167195	0.0006101416524135777	0.0006098176889239989	0.07809087884992116	0.0753926354100133	-5.323540343600379e-06	-0.00011891041377545819	-5.3421332071798555e-06	-0.00011932571732377328
9.75942263123647	0.0004860270937865261	0.0004895896531004325	0.0005228992073964667	0.0005254257126736921	0.0005436179413101179	0.0005455153400316577	0.0005653513484280371	0.0005665540732211839	0.0006097953838241376	0.000609471571589671	0.07809186894983797	0.07539359121432775	-5.266243630171891e-06	-0.00011833936543008405	-5.284636640534059e-06	-0.00011875268038870346
9.818228062064373	0.0004857510300225918	0.0004893115886775767	0.0005226026847249119	0.0005251277655704306	0.0005433099406598197	0.000545206263643055	0.0005650313210741691	0.0005662333542781615	0.0006094508032292417	0.0006091271408009059	0.07809287696398483	0.0753945643123472	-5.209395983207972e-06	-0.00011776727017190347	-5.227590709368582e-06	-0.00011817859296874011
9.877387825195074	0.00048547629020183336	0.0004890348582901625	0.0005223075946501119	0.0005248312581262858	0.0005430034339659818	0.0005448986864131016	0.0005647128522689445	0.0005659141970168765	0.0006091079139669223	0.0006087843998839969	0.07809390321735842	0.07539555501780874	-5.152994372443348e-06	-0.00011719412837045418	-5.1709923728675625e-06	-0.00011760345543639084
9.936904055658934	0.0004852028765533008	0.0004887594641905676	0.000522013939718264	0.0005245361929022883	0.0005426984239585482	0.0005445926110810489	0.0005643959449391657	0.0005655966043670662	0.0006087667193791271	0.0006084433521689692	0.07809494804086421	0.07539656365015779	-5.097035785678154e-06	-0.00011661994038925094	-5.114838608343865e-06	-0.00011702726815801534
9.996778901350961	0.00048493079130136136	0.0004884854086265792	0.0005217217224732122	0.000524242572457151	0.0005423949133665206	0.0005442880403852	0.0005640806020122483	0.0005652805792590218	0.000608427222811825	0.000608104000989683	0.07809601177143112	0.07539759053465077	-5.0415172287423746e-06	-0.00011604470658674315	-5.059126411187907e-06	-0.00011645003149469979
10.05701452310831	0.0004846600366656416	0.0004882126938413382	0.0005214309454564358	0.000523950399347257	0.0005420929049179728	0.0005439849770629222	0.0005637668264162644	0.0005649661246236318	0.0006080894276151162	0.0006077663496839396	0.07809709475211563	0.07539863600246181	-4.986435725390891e-06	-0.00011546842731642581	-5.003852794793068e-06	-0.00011587174580295068
10.117613094788254	0.00048439061486096473	0.0004879413220732785	0.000521141611207031	0.0005236596761266426	0.0005417924013400618	0.0005436834238506582	0.0005634546210799836	0.000564653243392422	0.0006077533371433393	0.0006074304015935855	0.07809819733221836	0.07539970039079162	-4.931788317208939e-06	-0.00011489110292647875	-4.949014790440326e-06	-0.00011529241143365399
10.178576803346665	0.00048412252809729357	0.00048767129555607187	0.0005208537222617017	0.0005233704053469883	0.0005414934053590447	0.0005433833834839445	0.0005631439889329229	0.0005643419384976032	0.0006074189547551887	0.0006070961600646257	0.07809931986739532	0.07540078404297673	-4.877572063521039e-06	-0.0001143127337598776	-4.8946094472011176e-06	-0.00011471202873250541
10.239907848916916	0.0004838557785796637	0.00048740261651856266	0.0005205672811547393	0.0005230825895576008	0.0005411959197002889	0.0005430848586974201	0.0005628349329053855	0.0005640322128721113	0.0006070862838138236	0.0006067636284473292	0.07810046271977399	0.07540188730860134	-4.82378404132594e-06	-0.0001137333201551155	-4.840633831903508e-06	-0.00011413059804105119
10.301608444889292	0.0004835903685081192	0.00048713528718470676	0.0005202822904180076	0.0005227962313053967	0.000540899947088285	0.0005427878522248392	0.0005625274559285089	0.0005637240694496506	0.0006067553276869839	0.0006064328100963421	0.07810162625807401	0.07540301054361177	-4.770421345189936e-06	-0.00011315286244557854	-4.7870850289916805e-06	-0.00011354811969548073
10.363680817990868	0.00048332630007764813	0.00048686930977350775	0.0005199987525809264	0.0005225113331348887	0.0005406054902466611	0.0005424923667990865	0.000562221560934309	0.0005634175111647413	0.0006064260897471096	0.0006061037083708013	0.07810281085772482	0.07540415411043422	-4.717481087167068e-06	-0.00011257136096014253	-4.733960140458279e-06	-0.00011296459402744541
10.426127208365882	0.00048306357547811177	0.00048660468649894885	0.0005197166701704514	0.0005222278975881651	0.0005403125518981917	0.0005421984051521857	0.000561917250855725	0.0005631125409527584	0.0006060985733714547	0.0006057763266344458	0.07810401690099031	0.0754053183780902	-4.664960396734939e-06	-0.00011198881602342281	-4.681256285788034e-06	-0.00011238002136457204
10.488949869656532	0.0004828021968941747	0.00048634141956992524	0.0005194360457110552	0.0005219459272048733	0.0005400211347648107	0.000541905970015312	0.000561614528626664	0.0005628091617499804	0.0006057727819422087	0.0006054506682557347	0.07810524477709249	0.0754065037223201	-4.6128564206758885e-06	-0.00011140522795551056	-4.628970601828521e-06	-0.00011179440202988
10.552151069084381	0.0004825421665052337	0.0004860795111901752	0.000519156881724708	0.0005216654245221993	0.0005397312415676228	0.0005416150641188035	0.0005613133971820482	0.0005625073764936303	0.0006054487188466182	0.0006051267366079632	0.07810649488233942	0.07540771052570326	-4.561166323006731e-06	-0.00011082059707215319	-4.577100242714703e-06	-0.00011120773634197556
10.615733087532126	0.00048228348648534394	0.000485818963558208	0.0005188791807308567	0.0005213863920748487	0.0005394428750269142	0.0005413256901921731	0.0005610138594578606	0.0005622071881219234	0.0006051263874771094	0.0006048045350693826	0.07810776762025402	0.07540893917778621	-4.509887284905034e-06	-0.00011023492368530952	-4.52564237981342e-06	-0.00011062002461577347
10.679698219625935	0.0004820261590031409	0.0004855597788672293	0.0005186029452464004	0.0005211088323950243	0.0005391560378621618	0.0005410378509641157	0.0005607159183911892	0.0005619085995741094	0.0006048057912314114	0.0006044840670233193	0.07810906340170709	0.07541019007520634	-4.459016504611106e-06	-0.00010964820810278886	-4.4745942016062926e-06	-0.00011003126716209455
10.744048773818252	0.0004817701862217667	0.00048530195930506723	0.0005183281777856714	0.0005208327480124053	0.0005388707327920456	0.0005407515491625219	0.000560419576920277	0.0005616116137905201	0.0006044869335126854	0.0006041653358582972	0.07811038264505088	0.07541146362182452	-4.4085511973325844e-06	-0.00010906045062845926	-4.423952913609058e-06	-0.00010944146428779056
10.808787072471103	0.0004815155702987871	0.0004850455070540951	0.0005180548808604082	0.0005205581414541242	0.000538586962534457	0.0005404667875144858	0.0005601248379845661	0.0005613162337126144	0.0006041698177296504	0.0006038483449681637	0.07811172577625564	0.07541276022885648	-4.3584885952080085e-06	-0.00010847165156309402	-4.373715738323e-06	-0.00010885061629672954
10.87391545193992	0.0004812623133861097	0.0004847904242911491	0.0005177830569797302	0.0005202850152447401	0.0005383047298065064	0.0005401835687463125	0.0005598317045247446	0.0005610224622830213	0.0006038544472967121	0.0006035330977522093	0.07811309322905036	0.07541408031500638	-4.308825947159367e-06	-0.00010788181120330309	-4.323879915084025e-06	-0.00010825872348838028
10.93943626265785	0.00048101041762990416	0.000484536713187453	0.0005175127086501162	0.0005200133719062196	0.0005380240373245377	0.0005399018955835333	0.000559540179482798	0.0005607303024455924	0.0006035408256340993	0.0006032195976153039	0.07811448544506332	0.07541542430660547	-4.259560518856537e-06	-0.00010729092984275435	-4.274442700047919e-06	-0.0001076657861595609
11.00535186922059	0.00048075988517051017	0.0004842843759085268	0.0005172438383753701	0.000519743213957903	0.000537744887804129	0.0005396217707509046	0.0005592502658020501	0.0005604397571454393	0.0006032289561679902	0.0006029078479680146	0.07811590287396773	0.07541679263774972	-4.210689592609729e-06	-0.00010669900777163233	-4.225401366068915e-06	-0.00010707180460364785
11.071664650471687	0.0004805107181423571	0.0004840334146141098	0.0005169764486566019	0.0005194745439164859	0.0005374672839601096	0.0005393431969724267	0.0005589619664272195	0.0005601508293289901	0.0006029188423306568	0.000602597852226748	0.07811734597362704	0.0754181857504429	-4.162210467298366e-06	-0.0001061060452772905	-4.176753202616429e-06	-0.00010647677911092279
11.138376999588447	0.0004802629186738659	0.00048378383145806554	0.0005167105419921888	0.0005192073642959823	0.0005371912285065587	0.0005390661769713416	0.0005586752843044586	0.0005598635219440276	0.0006026104875605923	0.0006022896138138727	0.07811881521024754	0.075419604094743	-4.114120458293888e-06	-0.00010551204264427905	-4.128495515723883e-06	-0.00010588070996933596
11.205491324168262	0.00048001648888736266	0.0004835356285882971	0.0005164461208777531	0.0005189416776077026	0.0005369167241568207	0.0005387907134701469	0.0005583902223814109	0.0005595778379397422	0.0006023038953026584	0.0006019831361578603	0.0781203110585301	0.07542104812890622	-4.066416897355665e-06	-0.00010491700015408112	-4.08062562785947e-06	-0.00010528359746340976
11.273010046315514	0.00047977143089898163	0.0004832888081466527	0.0005161831878061259	0.000518677486360219	0.0005366437736235059	0.0005385168091906	0.0005581067836072538	0.0005592937802667768	0.0006019990690082223	0.000601678422693419	0.07812183400182383	0.0754225183195393	-4.019097132558144e-06	-0.00010432091808568189	-4.03314087786804e-06	-0.00010468544187526574
11.340935602728974	0.0004795277468185702	0.0004830433722688339	0.0005159217452673185	0.0005184147930593377	0.0005363723796185029	0.0005382444668537264	0.0005578249709327531	0.000559011351877278	0.0006016960121353034	0.0006013754768616341	0.07812338453228793	0.07542401514175298	-3.972158528223191e-06	-0.00010372379671566567	-3.986038620896505e-06	-0.00010408624348490214
11.409270444789758	0.00047928543874958693	0.0004827993230842962	0.0005156617957484851	0.0005181536002080623	0.0005361025448529789	0.0005379736891798224	0.000557544787310308	0.0005587305557249388	0.0006013947281487154	0.0006010743021101054	0.07812496315104964	0.07542553907931604	-3.925598464832487e-06	-0.00010312563631875715	-3.939316228315781e-06	-0.00010348600257023555
11.478017038649782	0.00047904450878900195	0.00048255666271615195	0.0005154033417338903	0.0005178939103065632	0.000535834272037389	0.0005377044788884635	0.0005572662356940036	0.0005584513947650521	0.0006010952205202151	0.0006007749018930918	0.0781265703683699	0.07542709062481477	-3.879414338925184e-06	-0.00010252643716703036	-3.8929710876045576e-06	-0.00010288471940669841
11.547177865320764	0.00047880495902719337	0.0004823153932810695	0.000515146385704873	0.0005176357258521416	0.0005355675638814808	0.0005374368386985086	0.0005569893190396626	0.0005581738719545572	0.000600797492728654	0.0006004772796716554	0.07812820670381243	0.0754286702798143	-3.833603563033281e-06	-0.00010192619953063031	-3.847000602289451e-06	-0.00010228239426779417
11.616755420763786	0.0004785667915478412	0.00048207551688917073	0.0005148909301398093	0.0005173790493391955	0.0005353024230942996	0.0005371707713281061	0.0005567140403048948	0.0005578979902520918	0.0006005015482601294	0.0006001814389138095	0.07812987268641197	0.07543027855502436	-3.7881635656217792e-06	-0.00010132492367857793	-3.8014021918881917e-06	-0.00010167902742591606
11.686752215979308	0.00047833000842781515	0.00048183703564392085	0.0005146369775140728	0.0005171238832591781	0.0005350388523841893	0.0005369062794946937	0.0005564404024491463	0.0005576237526180364	0.0006002073906081359	0.0005998873830946629	0.07813156885484689	0.07543191597046416	-3.743091790981562e-06	-0.00010072260987817327	-3.756173291799038e-06	-0.0001010746191518197
11.75717077709787	0.0004780946117370669	0.0004815999516420245	0.000514384530299996	0.0005168702301005634	0.0005347768544588005	0.0005366433659150071	0.0005561684084337552	0.0005573511620145695	0.0005999150232737262	0.0005995951156965763	0.0781332957576202	0.07543358305563666	-3.6983856991253117e-06	-0.00010011925839452374	-3.71131135319799e-06	-0.00010046916971402642
11.82801364547121	0.00047786060353851683	0.00048136426697331414	0.0005141335909668317	0.000516618092348807	0.0005345164320250938	0.0005363820333050826	0.0005558980612220034	0.0005570802214057174	0.0005996244497656703	0.0005993046402093149	0.07813505395323547	0.07543528034969874	-3.6540427657671265e-06	-9.951486949240362e-05	-3.666813843021012e-06	-9.98626793809465e-05
11.899283377763982	0.0004776279858879322	0.00048112998372063333	0.0005138841619807054	0.0005163674724863002	0.0005342575877893383	0.0005361222843802553	0.0005556293637791644	0.0005568109337574003	0.0005993356736006125	0.0005990159601301984	0.07813684401038307	0.07543700840164069	-3.6100604822162687e-06	-9.890944343562968e-05	-3.6226782438495385e-06	-9.925514841994942e-05
11.970982546046038	0.0004773967608338125	0.00048089710395972303	0.0005136362458045766	0.0005161183729923326	0.0005340003244571177	0.0005358641218551666	0.0005553623190725611	0.0005565433020374895	0.0005990486983032384	0.0005987290789642664	0.07813866650812361	0.07543876777046643	-3.5664363552748157e-06	-9.830298048665864e-05	-3.5789020538111622e-06	-9.864657709703073e-05
12.043113737885237	0.0004771669304172657	0.00048066562975910285	0.0005133898448981918	0.0005158707963430466	0.0005337446447333318	0.0005356075484437636	0.0005550969300716177	0.0005562773292158553	0.000598763527406442	0.0005984440002244342	0.07814052203608246	0.07544055902537602	-3.5231679071778127e-06	-9.769548090739211e-05	-3.5354827865262915e-06	-9.803696567783904e-05
12.115679556440844	0.0004769384966718843	0.0004804355631799486	0.0005131449617180399	0.0005156247450113929	0.0005334905513221977	0.0005353525668593014	0.0005548331997479147	0.0005560130182644211	0.0005984801644514947	0.0005981607274316583	0.0781424111946408	0.07544238274595375	-3.480252675534725e-06	-9.708694495974557e-05	-3.492417971035725e-06	-9.742631442787031e-05
12.188682620557461	0.00047671146162361466	0.00048020690627596763	0.0005129015987173011	0.0005153802214670831	0.0005332380469272484	0.0005350991798143417	0.0005545711310752395	0.0005557503721572135	0.0005981986129882133	0.0005978792641150986	0.07814433459513365	0.07544423952235774	-3.437688213211911e-06	-9.64773729049545e-05	-3.4497051517004725e-06	-9.681462361225968e-05
12.26212556485955	0.00047648582729063093	0.0004799796610932723	0.0005126597583458027	0.0005151372281765443	0.0005329871342513383	0.0005348473900207564	0.0005543107270296471	0.0005554893938704186	0.0005979188765751404	0.0005975996138122904	0.07814629286005112	0.07544612995551558	-3.3954720882753767e-06	-9.586676500426827e-05	-3.407341888131063e-06	-9.620189349611452e-05
12.336011039846525	0.0004762615956831967	0.00047975382967024855	0.0005124194430499639	0.0005148957676028664	0.0005327378159966367	0.0005345972001897239	0.0005540519905895097	0.0005552300863824316	0.0005976409587797156	0.0005973217800693107	0.0781482866232433	0.07544805465732123	-3.3536018839222526e-06	-9.525512151942195e-05	-3.365325755116423e-06	-9.558812434491692e-05
12.41034171198835	0.0004760387688035319	0.00047952941403742367	0.0005121806552727475	0.0005146558422057553	0.0005324900948646324	0.0005343486130317304	0.0005537949247355764	0.000554972452673913	0.0005973648631784596	0.000597045766440955	0.07815031653012805	0.07545001425083463	-3.3120751983693394e-06	-9.46424427119702e-05	-3.3236543425280325e-06	-9.497331642425999e-05
12.485120263821853	0.00047581734864567186	0.0004793064162173313	0.000511943397453605	0.0005144174544414788	0.0005322439735561302	0.0005341016312565689	0.0005535395324510289	0.0005547164957278438	0.0005970905933571555	0.0005967715764909125	0.07815238323790472	0.07545200937049068	-3.270889644819714e-06	-9.402872884461955e-05	-3.2823252552648466e-06	-9.435747000070827e-05
12.560349394047481	0.0004755973371953226	0.0004790848382243683	0.0005117076720284201	0.0005141806067628126	0.0005319994547712477	0.0005338562575733344	0.0005532858167215357	0.0005544622185295762	0.0005968181529110331	0.0005964992137919412	0.07815448741576925	0.07545404066230367	-3.2300428513452016e-06	-9.341398018038183e-05	-3.2413361131578868e-06	-9.37405853414508e-05
12.63603181762671	0.0004753787364297192	0.0004788646820646581	0.0005114734814294561	0.0005139453016189878	0.0005317565412094175	0.0005336124946904257	0.0005530337805353147	0.0005542096240668954	0.0005965475454449609	0.0005962286819260563	0.07815662974513606	0.07545610878408474	-3.18953246082913e-06	-9.279819698336522e-05	-3.200684550898683e-06	-9.312266271471747e-05
12.712170265880024	0.00047516154831747187	0.00047864594973589896	0.0005112408280852931	0.0005137115414556305	0.0005315152355693792	0.0005333703453155383	0.0005527834268831861	0.0005539587153300684	0.0005962787745736341	0.0005959599844847081	0.07815881091986195	0.07545821440565463	-3.149356130901712e-06	-9.218137951934324e-05	-3.1603682179737885e-06	-9.250370239041739e-05
12.78876748658549	0.0004749457748184158	0.00047842864322721946	0.0005110097144207714	0.0005134793287147061	0.0005312755405491785	0.0005331298121556627	0.0005525347587586333	0.0005537094953119051	0.0005960118439217714	0.0005956931250689729	0.07816103164647391	0.0754603582090671	-3.109511533836394e-06	-9.15635280550331e-05	-3.120384778564165e-06	-9.188370463947271e-05
12.865826244077915	0.00047473141788345467	0.00047821276451902556	0.0005107801428569292	0.0005132486658344595	0.0005310374588461632	0.0005328908979170806	0.0005522877791578622	0.0005534619670078138	0.0005957467571243125	0.0005954281072897429	0.07816329264440351	0.07546254088883231	-3.069996356483938e-06	-9.094464285885895e-05	-3.0807319114836e-06	-9.126266973460972e-05
12.943349319348618	0.00047451847945440196	0.0004779983155828443	0.0005105521158109401	0.0005130195552493529	0.0005308009931569784	0.0005326536053053593	0.0005520424910798612	0.0005532161334158588	0.0005954835178266202	0.0005951649347679202	0.07816559464622329	0.07546476315214662	-3.0308083002025983e-06	-9.032472420128501e-05	-3.0414073101067175e-06	-9.06405979508168e-05
13.0213395101458	0.0004743069614638165	0.0004777852983811642	0.0005103256356960472	0.0005127919993900022	0.0005305661461775606	0.0005324179370253459	0.0005517988975264604	0.0005529719975368178	0.0005952221296846833	0.0005949036111346115	0.07816793839788959	0.07546702571912552	-2.991945080776156e-06	-8.970377235467675e-05	-3.0024086822787698e-06	-9.001748956484479e-05
13.099799631075467	0.00047409686583483826	0.0004775737148672768	0.0005101007049214988	0.0005125660006831143	0.0005303329206031338	0.0005321838957811633	0.0005515570015023943	0.0005527295623742427	0.0005949625963653259	0.0005946441400313318	0.07817032465898659	0.07546932932304273	-2.9534044283527697e-06	-8.908178759425844e-05	-2.9637337502609953e-06	-8.939334485641437e-05
13.178732513703073	0.00047388819448101414	0.0004773635669851038	0.000509877325892476	0.000512341561551416	0.0005301013191281984	0.0005319514842761995	0.0005513168060153606	0.0005524888309345143	0.0005947049215464164	0.0005943865251102019	0.07817275420298089	0.0754716747105702	-2.91518408734176e-06	-8.845877019723891e-05	-2.925380250627836e-06	-8.876816410736954e-05
13.258141006655675	0.0004736809493061302	0.00047715485666903566	0.0005096555010100294	0.0005121186844135926	0.0005298713444465319	0.0005317207052131062	0.000551078314076087	0.0005522498062269088	0.0005944491089170864	0.0005941307700341625	0.07817522781747155	0.0754740626420259	-2.8772818163572307e-06	-8.783472044379681e-05	-2.8873459342109928e-06	-8.814194760269067e-05
13.338027975724735	0.0004734751322040281	0.0004769475858437509	0.0005094352326709998	0.0005118973716842103	0.0005296429992511726	0.0005314915612937846	0.0005508415286983899	0.0005520124912636517	0.0005941951621779446	0.0005938768784771764	0.07817774630445745	0.0754764938916265	-2.8396953881586542e-06	-8.720963861770514e-05	-2.849628566028734e-06	-8.751469563073044e-05
13.418396303969553	0.0004732707450584277	0.00047674175642404426	0.00050921652326795	0.00051167762577365	0.0005294162862344172	0.000531264055219382	0.0005506064528992404	0.0005517768890599831	0.0005939430850413014	0.0005936248541244481	0.07818031048059525	0.07547896924773947	-2.8024225895320436e-06	-8.658352500522104e-05	-2.812225925185284e-06	-8.688640848270035e-05
13.49924889182131	0.0004730677897427401	0.0004765373703146438	0.0005089993751890876	0.0005114594490880309	0.0005291912080878108	0.0005310381896902797	0.0005503730896988294	0.0005515430026342193	0.0005936928812313952	0.0005933747006726382	0.07818292117747443	0.07548148951314881	-2.7654612212647985e-06	-8.595637989684823e-05	-2.7751358048300548e-06	-8.625708645403074e-05
13.580588657187745	0.0004728662681198776	0.0004763344294100252	0.0005087837908181857	0.0005112428440291344	0.000528967767502134	0.0005308139674060836	0.0005501414421206296	0.000551310835007812	0.0005934445544846189	0.0005931264218300829	0.07818557924189018	0.07548405550531552	-2.72880909803902e-06	-8.532820358654603e-05	-2.7383560120557322e-06	-8.562672984370467e-05
13.662418535558457	0.0004726661820420629	0.00047613293559422513	0.0005085697725345076	0.0005110278129943289	0.0005287459671673978	0.0005305913910656151	0.0005499115131914666	0.0005510803892054168	0.0005931981085497588	0.0005928800213170229	0.0781882855361249	0.07548666805665312	-2.6924640483677598e-06	-8.469899637239542e-05	-2.7018843678405964e-06	-8.499533895497957e-05
13.744741480110864	0.0004724675333506283	0.0004759328907406466	0.0005083573227127203	0.0005108143583764869	0.0005285258097728275	0.0005303704633668974	0.0005496833059415805	0.0005508516682549516	0.0005929535471882258	0.0005926355028658257	0.07819104093823344	0.07548932801479913	-2.656423914533003e-06	-8.406875855704321e-05	-2.6657187069739283e-06	-8.436291409563701e-05
13.827560461816718	0.00047227032387581636	0.000475734296711863	0.0005081464437228154	0.0005106024825639065	0.0005283072980068551	0.000530151187007146	0.0005494568234046961	0.0005506246751876654	0.0005927108741743017	0.0005923928702212234	0.0781938463423321	0.07549203624289821	-2.62068655249156e-06	-8.343749044745219e-05	-2.6298568779697072e-06	-8.372945557795497e-05
13.910878469549415	0.0004720745554365723	0.000475537155359417	0.0005079371379300211	0.0005103921879402263	0.0005280904345571041	0.0005299335646827548	0.0005492320686180915	0.0005503994130382027	0.0005924700932953831	0.0005921521271405456	0.07819670265889862	0.07549479361988846	-2.5852498318182544e-06	-8.28051923556089e-05	-2.594296743009799e-06	-8.309496371934622e-05
13.9946985101918	0.00047188022984033485	0.0004753414685236142	0.0005077294076947163	0.00051018347688434	0.0005278752221103785	0.0005297175990892828	0.0005490090446226663	0.0005501758848446684	0.0005922312083522319	0.0005919132773939604	0.0781996108150696	0.07549760104079124	-2.550111635628294e-06	-8.217186459857917e-05	-2.559036177865459e-06	-8.245943884239992e-05
14.079023608744702	0.0004716873488828203	0.0004751472380333142	0.0005075232553723385	0.0005099763517703085	0.0005276616633526475	0.0005295032929214409	0.0005487877544630118	0.0005499540936486959	0.0005919942231592288	0.0005916763247647188	0.07820257175495318	0.075500459417008	-2.5152698605052787e-06	-8.153750749895217e-05	-2.5240730718210057e-06	-8.182288127528414e-05
14.163856808436103	0.00047149591434780336	0.00047495446570571524	0.0005073186833132948	0.0005097708149672703	0.0005274497609690315	0.0005292906488730755	0.0005485682011874828	0.0005497340424955152	0.0005917591415446334	0.0005914412730494034	0.0782055864399376	0.07550336967662569	-2.4807224164339822e-06	-8.090212138495145e-05	-2.489405327608333e-06	-8.118529135199559e-05
14.24920117083096	0.0004713059280068926	0.0004747631533461368	0.0005071156938628651	0.0005095668688393493	0.0005272395176437873	0.0005290796696371548	0.0005483503878482675	0.0005495157344340213	0.0005915259673508458	0.0005912081260581809	0.0782086558490126	0.07550633276472153	-2.446467226716216e-06	-8.026570659076804e-05	-2.4550308613279816e-06	-8.054666941248456e-05
14.335059775941703	0.0004711173916193027	0.0004745733027477943	0.0005069142893611071	0.0005093645157455602	0.0005270309360602915	0.0005288703579057513	0.0005481343175014627	0.0005492991725168427	0.0005912947044346758	0.0005909768876150599	0.07821178097909609	0.07550934964367795	-2.4125022279027422e-06	-7.962826345657426e-05	-2.4209476023736784e-06	-7.990701580289084e-05
14.421435722339384	0.00047093030693162155	0.00047438491569157465	0.0005067144721427607	0.0005091637580397149	0.0005268240189010259	0.0005286627163700272	0.000547919993207148	0.0005490843598004162	0.0005910653566676176	0.0005907475615581554	0.07821496284536077	0.07551242129350326	-2.3788253697429665e-06	-7.898979232962011e-05	-2.387153493380728e-06	-7.926633087645962e-05
14.50833212726552	0.00047074467567756695	0.000474197993945797	0.0005065162445371388	0.0005089645980703171	0.000526618768847555	0.0005284567477202117	0.0005477074180294559	0.0005488712993450505	0.0005908379279361212	0.000590520151739948	0.07821820248157742	0.07551554871215645	-2.345434615099503e-06	-7.835029356405288e-05	-2.353646490151854e-06	-7.862461499352769e-05
14.595752126744532	0.000470560499577748	0.00047401253926597996	0.0005063196088680316	0.0005087670381804675	0.0005264151885805128	0.0005282524546455864	0.0005474965950366515	0.0005486599942150056	0.00059061242214188	0.0005902946620275617	0.07822150094045417	0.07551873291588015	-2.312327939851897e-06	-7.770976752034808e-05	-2.320424561548344e-06	-7.798186852095434e-05
14.683698875697011	0.0004703777803394168	0.0004738285533945985	0.0005061245674535993	0.000508571080707759	0.0005262132807795828	0.0005280498398344669	0.000547287527301211	0.0005484504474785645	0.0005903888432021188	0.00059007109630304	0.07822485929398983	0.07552197493953769	-2.2795033328706048e-06	-7.706821456714141e-05	-2.2874856894674993e-06	-7.733809183364804e-05
14.772175548053516	0.000470196519656209	0.0004736460380608327	0.0005059311226062608	0.0005083767279841679	0.0005260130481234755	0.0005278489059741781	0.0005470802178998937	0.0005482426622081039	0.0005901671950498811	0.0005898494584636221	0.07822827863382889	0.0755252758369574	-2.2469587959319907e-06	-7.642563508102052e-05	-2.2548278687606685e-06	-7.669328531478836e-05
14.861185336869132	0.00047001671920788977	0.00047346499498031666	0.0005057392766325847	0.0005081839823359469	0.0005258144932899093	0.0005276496557510363	0.000546874669913825	0.0005480366414801731	0.0005899474816343315	0.0005896297524220316	0.07823176007162685	0.07552863668128709	-2.214692343616414e-06	-7.578202944553969e-05	-2.222449107126996e-06	-7.604744935461871e-05
14.95073145443871	0.00046983838066009013	0.00047328542585488255	0.0005055490318331799	0.0005079928460835185	0.0005256176189555933	0.0005274520918503302	0.0005466708864285779	0.000547832388375572	0.0005897297069210602	0.0005894119821067711	0.07823530473941775	0.0755320585653461	-2.1827020032947828e-06	-7.513739805374564e-05	-2.1903474251034477e-06	-7.540058435294428e-05
15.040817132412794	0.0004696615056640298	0.00047310733237229034	0.000505360390502571	0.0005078033215413525	0.0005254224277961953	0.0005272562169562897	0.000546468870534248	0.000547629905979421	0.0005895138748923845	0.0005891961514624099	0.07823891378999624	0.07553554260199502	-2.150985815030978e-06	-7.449174130738645e-05	-2.158520855962461e-06	-7.475269071842428e-05
15.131445621914246	0.0004694860958562489	0.0004729307162059646	0.0005051733549290872	0.0005076154110178578	0.0005252289224863276	0.0005270620337520711	0.0005462686253255414	0.0005474291973812473	0.0005892999895476698	0.0005889822644498941	0.07824258839729814	0.07553908992450374	-2.1195418314834055e-06	-7.384505961612053e-05	-2.1269674456143688e-06	-7.410376886778092e-05
15.222620193655578	0.000469312152858325	0.0004727555790147178	0.0005049879273947402	0.0005074291168152621	0.0005250371056995208	0.0005268695449197302	0.0005460701539018586	0.0005472302656750624	0.0005890880549036495	0.0005887703250468508	0.0782463297567957	0.07554270168693096	-2.0883681178859165e-06	-7.319735339977873e-05	-2.0956852525952537e-06	-7.3453819228117e-05
15.31434413805701	0.0004691396782765827	0.0004725819224424682	0.0005048041101750968	0.0005072444412294879	0.0005248469801081964	0.0005266787531401946	0.0005458734593673741	0.00054703311395944	0.0005888780749947471	0.0005885603372478994	0.0782501390858931	0.07554637906450913	-2.0574627519658398e-06	-7.254862308789245e-05	-2.0646723479754436e-06	-7.280284223629141e-05
15.406620765365147	0.0004689686737018035	0.0004724097481179552	0.0005046219055391544	0.00050706138655003	0.0005246585483836433	0.0005264896610932401	0.000545678544831127	0.0005468377453376017	0.0005886700538734098	0.0005883523050649723	0.0782540176243368	0.07555012325403944	-2.0268238238594152e-06	-7.189886911984633e-05	-2.0339268152788463e-06	-7.215083833919667e-05
15.499453405772549	0.00046879914070892557	0.00047223905765444557	0.0005044413157492116	0.0005068799550598284	0.0005244718131959911	0.000526302271457463	0.0005454854134071065	0.0005466441629174968	0.0005884639956104475	0.0005881462325276377	0.07825796663462825	0.07555393547428792	-1.99644943605368e-06	-7.124809194535009e-05	-2.003446750419198e-06	-7.149780799403649e-05
15.592845409537835	0.0004686310808567389	0.0004720698526494369	0.0005042623430607349	0.0005067001490351399	0.0005242867772141818	0.0005261165869102533	0.0005452940682143407	0.0005464523698118902	0.0005882599042953753	0.0005879421236834316	0.07826198740244705	0.07555781696639674	-1.9663377033222844e-06	-7.059629202474382e-05	-1.973230261650624e-06	-7.08437516692001e-05
15.686800147106629	0.0004684644956875731	0.00047190213468435054	0.0005040849897222236	0.0005065219707454024	0.0005241034431059427	0.0005259326101277631	0.0005451045123769873	0.0005462623691384449	0.0005880577840367658	0.0005877399825981923	0.07826608123708134	0.07556176899429859	-1.9364867526526323e-06	-6.99434698293866e-05	-1.9432754694796023e-06	-7.01886698440124e-05
15.781321009233178	0.00046829938672697996	0.00047173590532422426	0.0005039092579750717	0.000506345422453102	0.0005239218135377564	0.0005257503437848813	0.0005449167490244246	0.0005460741640198117	0.0005878576389626052	0.000587539813356405	0.07827024947186646	0.07556579284514058	-1.9068947231816978e-06	-6.928962584216991e-05	-1.9135805066007767e-06	-6.953256300933075e-05
15.87641140710273	0.0004681357554834086	0.00047157116611739176	0.0005037351500534263	0.0005061705064136337	0.0005237418911748305	0.0005255697905551987	0.0005447307812913439	0.0005458877575837158	0.0005876594732206572	0.0005873416200615501	0.07827449346463064	0.07556988982971378	-1.8775597661340078e-06	-6.863476055769813e-05	-1.8841435178431828e-06	-6.88754316681417e-05
15.972074772454643	0.000467973603447874	0.0004714079185951612	0.0005035626681840423	0.0005059972248751592	0.0005235636786810669	0.0005253909531109798	0.0005445466123178448	0.0005457031529630473	0.0005874632909788342	0.000587145406836458	0.07827881459815354	0.07557406128289562	-1.8484800447396768e-06	-6.797887448242723e-05	-1.854962660083944e-06	-6.82172763352834e-05
16.06831455770623	0.0004678129320936203	0.0004712461642714841	0.0005033918145861363	0.0005058255800784632	0.0005233871787190304	0.0005252138341231289	0.0005443642452495305	0.0005455203532959531	0.0005872690964255746	0.0005869511778236742	0.07828321428062604	0.0755783085640962	-1.819653734186702e-06	-6.732196813549751e-05	-1.8260361022031692e-06	-6.75580975386253e-05
16.165134236077357	0.00046765374287577403	0.00047108590464261824	0.0005032225914712342	0.0005056555742568043	0.0005232123939499138	0.000525038436261156	0.0005441836832376058	0.0005453393617259283	0.0005870768937702273	0.0005867589371858245	0.07828769394612756	0.07558263305771622	-1.7910790215580792e-06	-6.66640420493303e-05	-1.797362025015431e-06	-6.689789581942884e-05
16.262537301715792	0.00046749603723099186	0.0004709271411867818	0.0005030550010430154	0.0005054872096357626	0.0005230393270335042	0.0005248647621931413	0.000544004929438973	0.0005451601814019083	0.0005868866872434416	0.0005865686891059915	0.07829225505510509	0.07558703617360903	-1.762754105726419e-06	-6.600509676848998e-05	-1.7689386211700193e-06	-6.623667173129288e-05
16.36052726982327	0.00046733981657710627	0.000470769875363808	0.0005028890454971614	0.000505320488433091	0.0005228679806281526	0.0005246928145857057	0.0005438279870163397	0.0005449828154783717	0.0005866984810975734	0.0005863804377881038	0.078296899094865	0.07559151934755928	-1.7346771973339968e-06	-6.534513285172405e-05	-1.7407640951192828e-06	-6.557442584194384e-05
16.459107676782416	0.00046718508231275216	0.00047061410861478037	0.0005027247270211876	0.0005051554128585508	0.0005226983573907307	0.0005245225961039675	0.0005436528591383131	0.00054480726711543	0.0005865122796070839	0.0005861941874573186	0.07830162758007413	0.075596084041763	-1.7068465187181601e-06	-6.468415087200474e-05	-1.7128366630613824e-06	-6.491115873390185e-05
16.55828208028434	0.000467031835816998	0.00047045984236167114	0.0005025620477942835	0.000504991985113754	0.0005225304599765995	0.000524354109411508	0.000543479548979509	0.0005446335394789302	0.0005863280870689597	0.0005860099423604234	0.07830644205326884	0.07560073174532105	-1.6792603038232913e-06	-6.402215141607104e-05	-1.6851545528431475e-06	-6.424687100352322e-05
16.658054059457015	0.0004668800784489628	0.00047030707800696715	0.0005024010099871428	0.0005048302073919985	0.0005223642910395692	0.0005241873571703334	0.0005433080597206569	0.0005444616357405544	0.0005861459078031341	0.0005858277067662419	0.07831134408537763	0.07560546397474013	-1.651916798170016e-06	-6.335913508612179e-05	-1.6577160039236462e-06	-6.358156326269349e-05
16.758427214994473	0.0004667298115474244	0.0004701558169332882	0.0005022416157617912	0.0005046700818780979	0.0005221998532318587	0.0005240223420408324	0.0005431383945487041	0.0005442915590779212	0.0005859657461529161	0.000585647484966044	0.07831633527624637	0.07561028227444552	-1.6248142587567578e-06	-6.269510249877486e-05	-1.6305192672796433e-06	-6.291523613795313e-05
16.859405169286727	0.0004665810364304279	0.00047000606050300313	0.0005020838672714158	0.0005045116107482145	0.0005220371492040607	0.0005238590666817418	0.0005429705566569322	0.0005441233126746942	0.0005857876064854343	0.0005854692812739738	0.07832141725518098	0.07561518821730123	-1.5979509540181049e-06	-6.203005428648267e-05	-1.6035626053726403e-06	-6.224789027201028e-05
16.960991566550526	0.0004664337543948738	0.0004698578100578265	0.0005019277666601785	0.0005043547961696772	0.0005218761816050938	0.0005236975337500968	0.0005428045492450606	0.0005439568997206801	0.0005856114931920784	0.0005852931000274697	0.07832659168149922	0.075620183405142	-1.5713251637571556e-06	-6.136399109778201e-05	-1.576844292066476e-06	-6.157952632381003e-05
17.063190072960847	0.0004662879667161099	0.00046971106691842175	0.0005017733160630414	0.0005041996403008098	0.0005217169530821667	0.0005235377459011959	0.0005426403755193668	0.0005437923234119446	0.0005854374106889615	0.0005851189455877106	0.07833186024508813	0.07562526946931326	-1.544935179074395e-06	-6.069691359729401e-05	-1.550362612567479e-06	-6.0910144968562285e-05
17.166004376783235	0.00046614367464750607	0.00046956583238398316	0.0005016205176055744	0.0005040461452907411	0.0005215594662807301	0.0005233797057885508	0.0005424780386927964	0.0005436295869509151	0.0005852653634173801	0.0005849468223400563	0.07833722466697653	0.07563044807122493	-1.518779302315653e-06	-6.002882246655683e-05	-1.5241158633654862e-06	-6.0239746898699265e-05
17.26943818850684	0.0004660008794200259	0.0004694221077318192	0.0005014693734037683	0.0005038943132792248	0.0005214037238444361	0.000523223416063847	0.0005423175419850847	0.0005434686935464979	0.0005850953558442934	0.000584776734694506	0.07834268669992014	0.07563572090291153	-1.49285584699968e-06	-5.9359718404386475e-05	-1.4981023521583835e-06	-5.956833282390328e-05
17.37349524097843	0.0004658595822417855	0.00046927989421691993	0.0005013198855638382	0.0005037441463964431	0.0005212497284150896	0.0005230688793768933	0.0005421588886228729	0.0005433096464141874	0.0005849273924628016	0.000584608687086159	0.07834824812899131	0.07564108968760822	-1.4671631377595994e-06	-5.868960212702945e-05	-1.4723203978083028e-06	-5.889590347198104e-05
17.478179289537028	0.0004657197842976075	0.00046913919307152056	0.0005011720561820256	0.0005035956467628161	0.000521097482632605	0.0005229160983755772	0.0005420020818398324	0.0005431524487761842	0.0005847614777926433	0.0005844426839756898	0.07835391077218772	0.07564655618033196	-1.4416995102826263e-06	-5.80184743689538e-05	-1.4467683302639943e-06	-5.8222459588766484e-05
17.583494112149474	0.0004655814867485619	0.00046900000550465474	0.000501025887344396	0.0005034488164888007	0.0005209469891349547	0.0005227650757058161	0.0005418471248767869	0.0005429971038615111	0.0005845976163806948	0.0005842787298498293	0.07835967648104768	0.07565212216847869	-1.4164633112380767e-06	-5.734633588287685e-05	-1.4214444904944723e-06	-5.7548001938703686e-05
17.689443509546752	0.00046544469073150284	0.00046886233270169894	0.0005008813811266333	0.0005033036576746902	0.0005207982505581255	0.0005226158140115084	0.0005416940209818414	0.0005428436149061359	0.0005844358128014875	0.0005841168292218568	0.07836554714127836	0.07565778947243068	-1.3914528982313969e-06	-5.667318744070893e-05	-1.3963472304551888e-06	-5.687253130595704e-05
17.79603130536116	0.0004653093973585878	0.0004687261758239039	0.0005007385395938241	0.0005031601724104027	0.0005206512695360621	0.0005224683159344797	0.0005415427734105058	0.0005426919851530878	0.0005842760716577232	0.0005839569866320992	0.07837152467339842	0.07566355994617402	-1.3666666397295704e-06	-5.599902983365046e-05	-1.3714749129869856e-06	-5.619604849375903e-05
17.90326134626431	0.00046517560771679764	0.00046859153600792595	0.0005005973648002483	0.0005030183627752764	0.0005205060487006226	0.0005223225841144374	0.000541393385425832	0.0005425422178525896	0.0005841183975808153	0.0005837992066484469	0.07837761103338926	0.07566943547793017	-1.3421029149999694e-06	-5.532386387246957e-05	-1.346825911777063e-06	-5.5518554325437175e-05
18.011137502105942	0.0004650433228674376	0.0004684584143653373	0.0005004578587891544	0.0005028782308378475	0.0005203625906815213	0.0005221786211889107	0.0005412458602985435	0.0005423943162621773	0.0005839627952314271	0.00058364349386687	0.07838380821336308	0.07567541799079877	-1.3177601140570115e-06	-5.464769038852901e-05	-1.3223986113026012e-06	-5.4840049645288325e-05
18.119663666053608	0.0004649125438456342	0.00046832681198213553	0.0005003200235925368	0.0005027397786556339	0.0005202208981062783	0.0005220364297932017	0.0005411002013071723	0.0005422482836468333	0.0005838092693000285	0.0005834898529119534	0.07839011824224003	0.07568150944341226	-1.2936366375945058e-06	-5.397051023360577e-05	-1.2981914067526981e-06	-5.416053531803744e-05
18.228843754733095	0.000464783271659819	0.0004681967299182385	0.000500183861230907	0.0005026030082749093	0.0005200809736001632	0.0005218960125603273	0.0005409564117381983	0.0005421041232791168	0.0005836578245074622	0.0005833382884374385	0.07839654318644075	0.07568771183060428	-1.2697308969331772e-06	-5.3292324281029035e-05	-1.274202703983266e-06	-5.348001223043353e-05
18.338681708369887	0.000464655507291202	0.0004680681692069693	0.0005000493737130577	0.0005024679217304726	0.0005199428197861392	0.0005217573721209629	0.0005408144948861896	0.0005419618384392971	0.0005835084656055187	0.0005831888051267749	0.07840308515059255	0.07569402718409196	-1.246041313951278e-06	-5.261313342570795e-05	-1.250430919445475e-06	-5.2798481290930455e-05
18.44918149093129	0.00046452925169323574	0.00046794113085453265	0.0004999165630358254	0.0005023345210454156	0.0005198064392848062	0.0005216205111033847	0.0005406744540539463	0.0005418214324154913	0.0005833611973775263	0.000583041407693687	0.07840974627824752	0.07570045757316743	-1.2225663210282088e-06	-5.193293858447856e-05	-1.226874480129373e-06	-5.2115943430283695e-05
18.56034709026951	0.00046440450579106937	0.00046781561583948076	0.0004997854311838476	0.0005022028082308834	0.0005196718347143433	0.0005214854321334117	0.0005405362925526497	0.0005416829085038035	0.000583216024638952	0.0005828961008827487	0.0784165287526162	0.07570700510540804	-1.1993043609807678e-06	-5.12517406969365e-05	-1.2035318235023053e-06	-5.143239960229973e-05
18.672182518265565	0.0004642812704809887	0.0004676916251121654	0.0004996559801293123	0.0005020727852858302	0.0005195390086904478	0.000521352137834343	0.0005404000137020095	0.0005415462700084667	0.0005830729522380131	0.0005827528894699708	0.07842343479731526	0.07571367192739706	-1.1762538870128438e-06	-5.0569540725770024e-05	-1.1804013974538348e-06	-5.074785078418298e-05
18.784691810974078	0.0004641595466298474	0.00046756915959418285	0.000499528211831706	0.0005019444541967715	0.0005194079638262756	0.0005212206308268985	0.0005402656208304178	0.000541411520241988	0.000582931985056303	0.0005826117782634009	0.07843046667712845	0.0757204602254585	-1.1534133626438584e-06	-4.988633965710698e-05	-1.157481660228523e-06	-5.006229797692441e-05
18.897879028768923	0.0004640393350744857	0.0004674482201778051	0.0004994021282375537	0.0005018178169375298	0.000519278702732378	0.0005210909137291545	0.0005401331172751056	0.000541278662525297	0.0005827931280094298	0.000582472772103735	0.07843762669878543	0.07572737222640885	-1.130781261670169e-06	-4.920213850180544e-05	-1.1347710803812604e-06	-4.937574220634233e-05
19.01174825648978	0.000463920636621136	0.00046732880772539735	0.0004992777312801533	0.0005016928754689727	0.0005191512280166365	0.0005209629891564779	0.0005400025063822977	0.0005411477001878921	0.0005826563860476626	0.0005823358758649372	0.07844491721175187	0.0757344101983196	-1.108356068076164e-06	-4.851693829453774e-05	-1.1122681366944331e-06	-4.868818452261059e-05
19.126303603589555	0.0004638034520448228	0.0004672109230688335	0.0004991550228793114	0.0005015696317387557	0.0005190255422842037	0.0005208368597214652	0.0005398737915073826	0.0005410186365680033	0.0005825217641566038	0.000582201094454886	0.0784523406090383	0.07574157645129845	-1.0861362759952316e-06	-4.7830740095233804e-05	-1.089971318140627e-06	-4.799962600157692e-05
19.241549204282624	0.00046368778208874013	0.00046709456700888563	0.0004990340049410618	0.0005014480876810442	0.0005189016481374299	0.0005207125280338697	0.0005397469760150693	0.0005408914750127395	0.000582389267357858	0.0005820684328160133	0.07845989932802229	0.07574887333828402	-1.064120389662488e-06	-4.71435449901636e-05	-1.0678791238206108e-06	-4.731006774537361e-05
19.357489217694134	0.000463573627463625	0.0004669797403146121	0.0004989146793573877	0.0005013282452162431	0.0005187795481758	0.000520589996700537	0.0005396220632795613	0.0005407662188782538	0.0005822589007097286	0.0005819378959259736	0.07846759585129025	0.07575630325585538	-1.0423069233232718e-06	-4.645535409078527e-05	-1.0459900628896103e-06	-4.661951088201499e-05
19.474127828010037	0.00046346098884711634	0.00046686644372273035	0.0004987970480059378	0.0005012101062507168	0.0005186592449958647	0.0005204692683253342	0.0005394990566847286	0.000540642871529907	0.0005821306693079239	0.0005818094887983203	0.07847543270749038	0.0757638686450583	-1.0206944012010506e-06	-4.5766168535632534e-05	-1.0243026545169766e-06	-4.592795656688242e-05
19.59146924462811	0.00046334986688309737	0.0004667546779369743	0.0004986811127497298	0.0005010936726764987	0.0005185407411911679	0.0005203503455090785	0.000539377959624281	0.0005405214363424322	0.0005820045782862749	0.0005816832164831942	0.07848341247220877	0.07577157199225042	-9.992813574375738e-07	-4.5075989490536705e-05	-1.0028154278211333e-06	-4.5235405982765875e-05
19.709517702309874	0.00046324026218102924	0.0004666444436274421	0.0004985668754368558	0.0005009789463710035	0.0005184240393521769	0.000520233230849465	0.0005392587755019507	0.0005404019167001073	0.0005818806328174727	0.0005815590840680305	0.07849153776885713	0.07577941582995744	-9.780663360295545e-07	-4.4384818149070804e-05	-9.81526921815367e-07	-4.454186034080765e-05
19.828277461333414	0.0004631321753152673	0.00046653574142992865	0.0004984543379001756	0.0005008659291967248	0.0005183091420662078	0.0005201179269409911	0.0005391415077316714	0.0005402843159969259	0.0005817588381138168	0.0005814370966782765	0.07849981126958117	0.07578740273775106	-9.57047890770557e-07	-4.3692655732924246e-05	-9.604356853479788e-07	-4.384732088064114e-05
19.94775280764713	0.0004630256068243683	0.00046642857194524644	0.000498343501957009	0.0005007546230009344	0.0005181960519173531	0.0005200044363748837	0.0005390261597377705	0.0005401686376367773	0.0005816391994279844	0.000581317259478128	0.07850823569618776	0.07579553534314148	-9.362245851941842e-07	-4.299950349244408e-05	-9.395402770385336e-07	-4.3151788870848806e-05
20.067948053024427	0.0004629205572103788	0.0004663229357385313	0.000498234369408819	0.0005006450296153708	0.0005180847714864045	0.0005198927617390208	0.0005389127349551566	0.0005400548850336274	0.0005815217220538107	0.0005811995776712786	0.07851681382108541	0.07580381632248971	-9.15594992526806e-07	-4.230536270767582e-05	-9.188392652340581e-07	-4.245526561003077e-05
20.188867535219305	0.0004628170269381117	0.000466218833338534	0.0004981269420408871	0.0005005371508559224	0.0005179753033507754	0.0005197829056178532	0.0005388012368295152	0.0005399430616117028	0.0005814064113270876	0.000581084056501685	0.07852554846825048	0.07581224840193539	-8.951576956212071e-07	-4.1610234688502223e-05	-8.983312279474583e-07	-4.175775242715174e-05
20.31051561812294	0.0004627150164344075	0.00046611626523689834	0.0004980212216219864	0.0005004309885223039	0.0005178676500844226	0.0005196748705923241	0.0005386916688175083	0.0005398331708056798	0.0005812932726263787	0.0005809707012543477	0.07853444251420587	0.07582083435834679	-8.74911286906279e-07	-4.091412077535106e-05	-8.78014752799406e-07	-4.1059250681999004e-05
20.432896691921076	0.00046261452608738055	0.0004660152318874244	0.0004979172099040432	0.0005003265443977291	0.0005177618142577649	0.000519568659239789	0.0005385840343869776	0.0005397252160608784	0.0005811823113738518	0.0005808595172561111	0.07854349888902508	0.07582957702028408	-8.548543683228362e-07	-4.021702233941715e-05	-8.57888436958925e-07	-4.035976176568201e-05
20.55601517325261	0.00046251555624565244	0.0004659157337053175	0.0004978149086217984	0.0005002238202485735	0.0005176577984376044	0.000519464274133933	0.0005384783370171541	0.0005396192008334592	0.0005810735330361312	0.0005807505098764774	0.07855272057735072	0.07583847926898703	-8.34985551277645e-07	-3.9518940783772605e-05	-8.37950887096553e-07	-3.965928710150668e-05
20.679875505368887	0.00046241810721756434	0.0004658177710664197	0.0004977143194924531	0.000500122817824031	0.0005175556051870387	0.0005193617178446841	0.0005383745801988671	0.0005395151285906243	0.0005809669431251613	0.0005806436845284379	0.07856211061943742	0.07584754403938111	-8.153034565896479e-07	-3.8819877543838643e-05	-8.182007193262286e-07	-3.8957828145516626e-05
20.804482158294064	0.00046232217927037934	0.000465721344306428	0.0004976154442153157	0.0005000235388557656	0.0005174552370653799	0.0005192609929381298	0.0005382727674347645	0.0005394130028108238	0.0005808625471990968	0.0005805390466693239	0.07857167211221373	0.07585677432110037	-7.958067144158039e-07	-3.811983408733011e-05	-7.986365591393721e-07	-3.825538638670134e-05
20.92983962898646	0.00046222777262946546	0.00046562645372009737	0.0004975182844714373	0.0004999259850575544	0.000517356696628067	0.000519162101976429	0.0005381729022395333	0.0005393128269839668	0.0005807603508632065	0.0005804366018016745	0.07858140821036481	0.07586617315953581	-7.764939642246338e-07	-3.741881191597629e-05	-7.792570413671547e-07	-3.755196334816191e-05
21.055952441500814	0.0004621348874774614	0.00046553309956042383	0.0004974228419232394	0.0004998301581249232	0.0005172599864265763	0.0005190650475177215	0.0005380749881401251	0.0005392146046116343	0.0005806603597707957	0.000580336355474121	0.07859132212743879	0.0758757436568996	-7.57363854723362e-07	-3.671681256527115e-05	-7.600608101184826e-07	-3.684756058748573e-05
21.18282514715158	0.0004620435239534284	0.0004654412820378144	0.0004973291182141372	0.0004997360597347755	0.0005171651090083346	0.0005189698321160386	0.0005379790286759897	0.0005391183392073016	0.0005805625796241533	0.0005802383132822936	0.07860141713697359	0.07588548897331752	-7.384150437972012e-07	-3.60138376049729e-05	-7.410465187149447e-07	-3.6142179697037924e-05
21.31046232467717	0.00046195368215198255	0.0004653510013192405	0.0004972371149681525	0.0004996436915450156	0.0005170720669166269	0.0005188764583212113	0.0005378850273993107	0.0005390240342965612	0.000580467016175515	0.0005801424808697463	0.07861169657364664	0.0758954123279324	-7.196461984750914e-07	-3.5309888640339127e-05	-7.222128296500464e-07	-3.543582230493281e-05
21.438868580405217	0.0004618653621224105	0.00046526225752737126	0.0004971468337895221	0.0004995530551941608	0.0005169808626905041	0.0005187849286787755	0.0005377929878752484	0.0005389316934173542	0.0005803736752280484	0.000580048863928901	0.0786221638344466	0.07590551700004407	-7.010559948663828e-07	-3.460496731258478e-05	-7.03558414535e-07	-3.47284900758249e-05
21.568048548418737	0.0004617785638677651	0.00046517505073969057	0.0004970582762622924	0.0004994641523009478	0.0005168914988646873	0.0005186952457298758	0.0005377029136821857	0.0005388413201202026	0.000580282562636858	0.0005799574682020098	0.07863282237987301	0.07591580633025784	-6.826431181018548e-07	-3.38990752991597e-05	-6.850819540349731e-07	-3.402018471103385e-05
21.69800689072348	0.0004616932873439467	0.0004650893809875985	0.0004969714439499142	0.0004993769844639331	0.0005168039779694746	0.000518607412011171	0.0005376148084119834	0.000538752917968453	0.0005801936843100149	0.0005798682994821448	0.07864367573515428	0.07592628372166756	-6.644062622829759e-07	-3.319221431440089e-05	-6.667821378205166e-07	-3.3310907949446467e-05
21.828748297416116	0.0004616095324587623	0.0004650052482554898	0.0004968863383948214	0.0004992915532610802	0.0005167183025306416	0.0005185214300547319	0.000537528675670237	0.0005386664905385183	0.0005801070462096062	0.0005797813636142006	0.07865472749149527	0.07593695264105457	-6.463441304420045e-07	-3.248438611093418e-05	-6.486576645272323e-07	-3.260066156866859e-05
21.960277486853503	0.0004615272990709652	0.00046492265247981713	0.0004968029611180062	0.0004992078602493428	0.0005166344750693414	0.000518437302387942	0.0005374445190765411	0.0005385820414201309	0.0005800226543528058	0.0005796966664959246	0.07866598130734509	0.07594781662011807	-6.284554344656614e-07	-3.1775592479063586e-05	-6.307072416722893e-07	-3.188944738442834e-05
22.092599205822967	0.00046144658698927995	0.00046484159354813584	0.0004967213136185857	0.0004991259069642417	0.0005165524981020074	0.0005183550315333977	0.0005373623422647626	0.0005384995742166016	0.000579940514812975	0.0005796142140789695	0.07867744090969671	0.07595887925672244	-6.107388950558814e-07	-3.106583524822848e-05	-6.12929585628837e-07	-3.1177267252255336e-05
22.225718229713628	0.0004613673959714007	0.00046476207129812503	0.000496641397373356	0.0004990456949194252	0.0005164723741402471	0.0005182746200088002	0.0005372821488833146	0.0005384190925450776	0.0005798606337207784	0.0005795340123699644	0.07868911009540774	0.07597014421617596	-5.931932416894815e-07	-3.0355116288113826e-05	-5.953234215724454e-07	-3.046412306839663e-05
22.359639362688714	0.00046128972572297275	0.00046468408551659195	0.0004965632138363408	0.0004989672256062275	0.0005163941056907379	0.0005181960703268514	0.0005372039425954394	0.0005383406000368143	0.0005797830172653284	0.0005794560674316117	0.0787009927325504	0.0759816152325356	-5.758172125333756e-07	-2.9643437507761994e-05	-5.778874834023919e-07	-2.9750016768984033e-05
22.494367437858962	0.0004612135758965566	0.0004646076359384583	0.000496486764438333	0.0004988905004932204	0.0005163176952551259	0.0005181193849951497	0.0005371277270795029	0.0005382641003374528	0.0005797076716953594	0.0005793803853838138	0.07871309276178912	0.0759932961099321	-5.586095544207227e-07	-2.8930800857612793e-05	-5.60620513719327e-07	-2.903495033225456e-05
22.629907317457054	0.0004611389460905612	0.000464532722245718	0.000496412050586419	0.0004988155210257444	0.0005162431453299112	0.0005180445665160749	0.0005370535060292833	0.000538189597107295	0.0005796346033204161	0.0005793069724048108	0.07872541419778449	0.07600519072393148	-5.415690227962826e-07	-2.821720832997532e-05	-5.435212637626072e-07	-2.8318925778703097e-05
22.766263893012997	0.0004610658358481661	0.00046445934406638207	0.0004963390736635028	0.0004987422886254447	0.0005161704584063436	0.000517971617386682	0.0005369812831542808	0.0005381170940215971	0.00057956381851208	0.000579235834732358	0.0787379611306298	0.07601730302291433	-5.246943816468105e-07	-2.750266195897244e-05	-5.265884933508807e-07	-2.760194517144321e-05
22.903442085530802	0.000460994244656214	0.00046438750097339685	0.000496267835027815	0.0004986708046897878	0.0005160996369703099	0.000517900540098586	0.0005369110621800245	0.0005380465947708613	0.0005794953237052154	0.0005791669786649194	0.07875073772731142	0.07602963702949227	-5.079844034678802e-07	-2.6787163821997972e-05	-5.0982097084349e-07	-2.6884010617442278e-05
23.041446845665973	0.0004609241719440847	0.0004643171924835417	0.0004961983360124128	0.0004986010705915733	0.0005160306835022199	0.0005178313371378478	0.0005368428468483904	0.0005379781030611386	0.0005794291253992457	0.0005791004105628921	0.07876374823320517	0.07604219684194786	-4.914378692005665e-07	-2.6070716039688913e-05	-4.932174730730345e-07	-2.61651242673272e-05
23.180283153904217	0.00046085561708254487	0.0004642484180563055	0.0004961305779246742	0.0004985330876784355	0.0005159636004768947	0.00051776401098486	0.0005367766409179291	0.0005379116226143394	0.0005793652301594598	0.0005790361368498589	0.07877699697359769	0.07605498663570763	-4.7505356819761875e-07	-2.5353320777687927e-05	-4.767767853180484e-07	-2.5445288317535453e-05
23.31995602074116	0.00046078857938256954	0.00046418117709273347	0.0004960645620457709	0.0004984668572723297	0.0005158983903634438	0.0005176985641142227	0.0005367124481641911	0.0005378471571685422	0.0005793036446183388	0.0005789741640138598	0.07879048835524445	0.07606801066483906	-4.588302981540712e-07	-2.463498024636579e-05	-4.6049770123231075e-07	-2.4724505009912634e-05
23.460470486863187	0.0004607230580941502	0.0004641154689342618	0.0004960002896301474	0.0004984023806690186	0.000515835055625155	0.0005176349989946309	0.0005366502723800762	0.0005377847104783276	0.000579244375476927	0.0005789144986087074	0.07880422686795496	0.0760812732635907	-4.4276686505780385e-07	-2.3915696701390377e-05	-4.443790227930209e-07	-2.400277663218431e-05
23.60183162332936	0.00046065905240506676	0.00046405129286151666	0.0004959377619049743	0.0004983396591375386	0.0005157735987193675	0.0005175733180887472	0.0005365901173761764	0.0005377242863151012	0.0005791874295062198	0.0005788571472553169	0.07881821708621611	0.07609477884794953	-4.268620831572329e-07	-2.3195472445503018e-05	-4.284195602700068e-07	-2.328010551987114e-05
23.744044531754422	0.0004605965614396409	0.0004639886480930958	0.0004958769800695987	0.0004982786939196598	0.0005157140220973534	0.0005175135238530798	0.0005365319869811336	0.0005376658884674361	0.0005791328135485892	0.0005788021166430732	0.07883246367084475	0.07610853191724165	-4.111147748925726e-07	-2.2474309828254824e-05	-4.126181321546015e-07	-2.2556494056011345e-05
23.887114344492932	0.00046053558425746146	0.00046392753378432126	0.0004958179452949821	0.0004982194862293354	0.0005156563282041922	0.0005174556187378567	0.0005364758850420056	0.0005376095207414198	0.000579080534519241	0.0005787494135312292	0.07884697137067534	0.07612253705576136	-3.9552377085550275e-07	-2.1752211247116904e-05	-3.969735651219129e-07	-2.183194467220151e-05
24.031046224824397	0.0004604761198520843	0.00046386794902596916	0.000495760658723126	0.000498162037252139	0.0005156005194786457	0.0005173996051868981	0.00053642181542464	0.0005375551869610093	0.000579030599407704	0.000578699044750331	0.07886174502428521	0.07613679893443379	-3.8008790973257343e-07	-2.1029179148132626e-05	-3.814846939740116e-07	-2.1106459849401515e-05
24.175845367139747	0.0004604181671497054	0.00046380989284297065	0.0004957051214664871	0.0004981063481446908	0.0005155465983530305	0.0005173454856374865	0.0005363697820140578	0.0005375028909683964	0.000578983015279352	0.0005786510172036807	0.07887678956175512	0.07615132231251649	-3.6480603827332946e-07	-2.0305216027097228e-05	-3.6615036160458567e-07	-2.0380042119003128e-05
24.32151699712871	0.0004603617250078017	0.0004637533641930853	0.0004956513346073775	0.0004980524200340703	0.000515494567253085	0.0005172932625202331	0.0005363197887148412	0.0005374526366243772	0.0005789377892769587	0.0005786053378688254	0.07889211000646172	0.07616611203933069	-3.4967701121376565e-07	-1.958032442922475e-05	-3.509694189262995e-07	-1.965269406256631e-05
24.468066371968433	0.00046030679221375565	0.0004636983619655537	0.0004955992991973617	0.0004980002540172243	0.000515444428597845	0.0005172429382589501	0.000536271839451544	0.0005374044278087398	0.0005788949286222969	0.0005785620137990909	0.0789077114769156	0.07618117305603192	-3.3469969124336717e-07	-1.88545069506052e-05	-3.359407248374e-07	-1.8924418313498448e-05
24.61549878051318	0.0004602533674834356	0.00046364488497970994	0.0004955490162566274	0.0004979498511603518	0.0005153961847995026	0.0005171945152705077	0.0005362259381690942	0.0005373582684206501	0.0005788544406177591	0.0005785210521251359	0.07892359918863333	0.07619651039742101	-3.1987294896607815e-07	-1.8127766239425802e-05	-3.210631461787825e-07	-1.8195217557845367e-05
24.763819543485244	0.00046020144945975856	0.0004635929319835783	0.0004955004867733578	0.0004979012124982866	0.0005153498382632754	0.0005171479959647021	0.0005361820888332198	0.0005373141623790553	0.0005788163326480284	0.0005784824600565553	0.07893977845604584	0.07621212919378469	-3.051956628291781e-07	-1.7400104995624055e-05	-3.063355576674205e-07	-1.7465094534305226e-05
24.91303401366693	0.00046015103671121795	0.0004635425016524307	0.0004954537117030813	0.0004978543390338622	0.0005153053913872673	0.0005171033827441131	0.0005361402954308804	0.0005372721136230942	0.0005787806121817811	0.0005784462448835102	0.07895625469445545	0.07622803467278368	-2.90666719089238e-07	-1.6671525972275503e-05	-2.917568418573345e-07	-1.6734052035546898e-05
25.063147576093755	0.0004601021277303818	0.0004634935925873201	0.0004954086919680133	0.0004978092317372659	0.0005152628465623303	0.0005170606780039649	0.0005361005619707091	0.0005372321261125191	0.0005787472867734289	0.000578412413978402	0.07897303342202722	0.07624423216137685	-2.7628501176528257e-07	-1.5942031976579063e-05	-2.773258890979586e-07	-1.6002092909167542e-05
25.214165648248784	0.0004600547209323574	0.00046344620331357855	0.000495365428456381	0.0004977658915453764	0.0005152222061719204	0.0005170198841319785	0.0005360628924834635	0.0005371942038281235	0.0005787163640649008	0.0005783809747975785	0.07899012026182425	0.07626072708778506	-2.620494425828457e-07	-1.5211625870009682e-05	-2.6304159747515994e-07	-1.526922005795628e-05
25.366093680258146	0.00046000881465322853	0.0004634003322792898	0.0004953239220217399	0.0004977243193610947	0.0005151834725919586	0.0005169810035082315	0.0005360272910224939	0.0005371583507721882	0.0005786878517874706	0.0005783519348830882	0.07900752094388777	0.07627752498349905	-2.4795892092431375e-07	-1.4480310569123245e-05	-2.4890287275984753e-07	-1.4535436440546445e-05
25.518937155087716	0.00045996440714845475	0.00046335597785372365	0.0004952841734822702	0.0004976845160526552	0.0005151466481906824	0.0005169440385050068	0.0005359937616642165	0.0005371245709689326	0.0005786617577636197	0.0005783253018644658	0.07902524130735984	0.07629463148532921	-2.3401236380095336e-07	-1.3748089047332934e-05	-2.349086283845534e-07	-1.3800745073497267e-05
25.672701588741027	0.0004599214965912388	0.0004633131383257387	0.0004952461836200619	0.0004976464824529231	0.0005151117353284975	0.0005169089914866415	0.0005359623085085999	0.0005370928684649746	0.0005786380899089458	0.0005783010834605624	0.07904328730265184	0.07631205233749719	-2.2020869578135392e-07	-1.3014964334409629e-05	-2.2105778536818908e-07	-1.3065149030530576e-05
25.827392530458226	0.00045988008107086256	0.00046327181190215777	0.0004952099531803871	0.0004976102193586844	0.000515078736357832	0.00051687586480938	0.0005359329356796683	0.000537063247329814	0.00057861685623412	0.0005782792874814236	0.07906166499366117	0.07632979339377663	-2.0654684895326375e-07	-1.2280939517689271e-05	-2.0734927227896577e-07	-1.2328651443960226e-05
25.983015562916506	0.00045984015859098327	0.00046323199670609937	0.0004951754828709541	0.0004975757275299121	0.000515047653622982	0.0005168446608212152	0.0005359056473260101	0.0005370357116563139	0.0005785980648468819	0.0005782599218302018	0.07908038056003015	0.07634786061967597	-1.930257628878114e-07	-1.154601774350228e-05	-1.9378202519796522e-07	-1.159125550594109e-05
26.139576302431465	0.0004598017270678962	0.0004631936907752806	0.0004951427733611479	0.0004975430076890236	0.0005150184894599584	0.0005168153818617345	0.0005358804476213043	0.000537010265561202	0.0005785817239540878	0.0005782429945051204	0.07909944029946067	0.07636626009466808	-1.7964438457293563e-07	-1.0810202216951503e-05	-1.8035498765322025e-07	-1.0852964468469062e-05
26.297080399159835	0.00045976478432876116	0.0004631568920602822	0.0004951118252812558	0.0004975120605201219	0.0005149912461963328	0.0005167880302619622	0.0005358573407648586	0.0005369869131855846	0.0005785678418638027	0.0005782285136014821	0.07911885063007314	0.07638499801447168	-1.6640166838324463e-07	-1.0073496203466537e-05	-1.6706711058827282e-07	-1.0113781644838227e-05
26.455533537303385	0.0004597293281097892	0.0004631215984227767	0.0004950826392216759	0.0004974828866682196	0.000514965926151077	0.0005167626083441972	0.0005358363309821601	0.0005369656586954698	0.0005785564269874441	0.0005782164873137214	0.07913861809281765	0.07640408069337747	-1.5329657602298694e-07	-9.335903029109027e-06	-1.5391735230622927e-07	-9.373710409876779e-06
26.614941435314055	0.00045969535605439477	0.0004630878076337204	0.0004950552157321116	0.0004974554867384505	0.0005149425316344077	0.0005167391184218536	0.0005358174225254435	0.0005369465062823091	0.0005785474878419756	0.0005782069239375125	0.07915874935394092	0.07642351456662717	-1.4032807648897173e-07	-8.597426081918824e-06	-1.4090467843311423e-07	-8.632754201653992e-06
26.77530984610034	0.00045966286571130083	0.00046305551737150163	0.0004950295553207437	0.000497429861295257	0.0005149210649476179	0.0005167175627992908	0.0005358006196742648	0.0005369294601635439	0.0005785410330521471	0.0005781998318719148	0.07917925120750045	0.07644330619284521	-1.2749514601419036e-07	-7.858068812024999e-06	-1.2802806186214266e-07	-7.890916521424707e-06
26.93664455723489	0.0004596318545326153	0.00046302472522005965	0.0004950056584533964	0.0004974060108615751	0.0005149015283829214	0.0005166979437716533	0.0005357859267361041	0.0005369145245831798	0.0005785370713528005	0.0005781952196215861	0.07920013057793894	0.07646346225651883	-1.1479676802835133e-07	-7.117834732908723e-06	-1.1528648271035176e-07	-7.148200934684046e-06
27.098951391163432	0.00045960231987185376	0.0004629954286669508	0.0004949835255526723	0.0004973839359179859	0.000514883924223278	0.0005166802636246958	0.0005357733480469674	0.0005369017038123602	0.0005785356115912146	0.0005781930957990305	0.07922139452271316	0.0764839895705384	-1.0223193312275218e-07	-6.37672742273554e-06	-1.0267892828434017e-07	-6.404611072749478e-06
27.26223620541477	0.0004595742589819292	0.00046296762510138396	0.0004949631569970822	0.0004973636369018624	0.0005148682547422307	0.0005166645246346146	0.0005357628879720154	0.0005368910021499661	0.0005785366627295179	0.000578193469126913	0.07924305023497648	0.07650489507878924	-8.979963897958951e-08	-5.634750523883514e-06	-9.020439301478216e-08	-5.6601506325110185e-06
27.426504892812353	0.0004595476690130937	0.0004629413118122082	0.0004949445531201486	0.0004973451142064932	0.0005148545222037335	0.0005166507290678743	0.0005357545509062045	0.0005368824239232253	0.000578540233847152	0.0005781963484404229	0.07926510504632785	0.076526185858799	-7.749889034442022e-08	-4.891907744594692e-06	-7.786187842195001e-08	-4.9148233776524775e-06
27.59176338168682	0.0004595225470108397	0.0004629164859858592	0.0004949277142094956	0.0004973283681801898	0.0005148427288619797	0.0005166388791810324	0.0005357483412749443	0.0005368759734883414	0.0005785463341433995	0.0005782017426896974	0.07928756642961547	0.07654786912444884	-6.532869897737242e-08	-4.148202859627359e-06	-6.565039307169541e-08	-4.168633139720046e-06
27.758017636089992	0.0004594988899137521	0.00046289314470426146	0.0004949126405059169	0.0004973133991253739	0.000514832876961227	0.0005166289772205603	0.0005357442635347719	0.0005368716552311345	0.0005785549729399667	0.0005782096609423004	0.07931044200180351	0.07656995222873901	-5.328808361324683e-08	-3.403639711518913e-06	-5.35689525344666e-08	-3.4215838193435433e-06
27.925273656010095	0.0004594766945513146	0.00046287128494268154	0.0004948993322024237	0.0004973002072976448	0.0005148249687356181	0.0005166210254226622	0.0005357423221740407	0.0005368694735677001	0.0005785661596836303	0.0005782201123857587	0.07933373952690197	0.07659244266661926	-4.137606990730659e-08	-2.6582222107385256e-06	-4.161657932784564e-08	-2.673679386111516e-06
28.09353747758831	0.00045945595764167337	0.0004628509035675429	0.0004948877894432789	0.0004972887929048337	0.0005148190064090059	0.0005166150260130964	0.0005357425217136359	0.0005368694329450896	0.0005785799039489538	0.0005782331063301702	0.07935746691896473	0.07661534807787906	-2.9591690393860823e-08	-1.9119543366585834e-06	-2.9792302877734017e-08	-1.9249238798341173e-06
28.2628151733366	0.00045943667578934573	0.00046283199733418483	0.0004948780123230028	0.0004972791561060302	0.0005148149921947692	0.0005166109812069872	0.0005357448667076969	0.0005368715378420003	0.0005785962154410587	0.0005782486522108605	0.07938163224514846	0.07663867625010246	-1.7933984449401696e-08	-1.1648401389563467e-06	-1.8095159484742343e-08	-1.175321412208441e-06
28.43311285235687	0.0004594188454828827	0.0004628145628845776	0.0004948700008853634	0.0004972712970105926	0.0005148129282956295	0.0005166088932086383	0.0005357493617443667	0.00053687579276949	0.0005786151039984721	0.0005782667595911149	0.07940624372884535	0.07666243512169386	-6.4019982347080645e-09	-4.1688373758619335e-07	-6.524192258921396e-09	-4.24876166291166e-07
28.604436660561465	0.0004594024630924818	0.0004627985967449884	0.0004948637551223462	0.0004972652156771398	0.0005148128169034678	0.000516608764211347	0.0005357560114465603	0.0005368822022717089	0.000578636579596042	0.000578287438164974	0.07943130975288394	0.07668663278496296	5.005215338764815e-09	3.319106758464807e-07	4.921548906909254e-09	3.2640760169733163e-07
28.77679278089485	0.00045938752486754327	0.00046278409532359206	0.0004948592749730975	0.0004972609121125156	0.0005148146601991338	0.0005166105963972079	0.0005357648204727464	0.0005368907709266473	0.0005786606523479186	0.0005783106977600952	0.07945683886279835	0.07671127748928588	1.628859665442177e-08	1.0815388371138157e-06	1.624300738833559e-08	1.0785255616235778e-06
28.950187433556945	0.0004593740269341781	0.0004627710549080352	0.0004948565603228503	0.000497258386270739	0.000514818460352258	0.0005166143919369238	0.0005357757935177582	0.0005369015033469092	0.0005786873325106148	0.0005783365483406877	0.07948283977017724	0.07673637764433479	2.744907943563052e-08	1.8319964088936436e-06	2.744111987184987e-08	1.8314733087887447e-06
29.124626876227456	0.00045936196529265726	0.0004627594716629404	0.000494855611001825	0.0004972576380519244	0.0005148242195210579	0.0005166201529896058	0.0005357889353136197	0.0005369144041804982	0.0005787166304861378	0.0005783650000105153	0.07950932135608356	0.07676194182337998	3.84875907951613e-08	2.583278980103354e-06	3.8516816401254483e-08	2.5852463631376166e-06
29.30011740429177	0.0004593513358148095	0.00046274934162736505	0.0004948564267841099	0.0004972586673011887	0.0005148319398521472	0.0005166278817025796	0.0005358042506303991	0.0005369294781116346	0.0005787485568252033	0.0005783960630159815	0.07953629267455486	0.07678797876666715	4.940505126511084e-08	3.335382064220682e-06	4.947102041300694e-08	3.3398401677320333e-06
29.476665351068124	0.0004593421342413535	0.0004627406607121906	0.0004948590073865104	0.0004972614738075227	0.0005148416234803326	0.0005166375802111786	0.0005358217442770739	0.0005369467298615807	0.0005787831222305172	0.0005784297477492769	0.07956376295617892	0.07681449738487181	6.02023748550156e-08	4.088301099505753e-06	6.030464879259838e-08	4.095250088917424e-06
29.654277088036206	0.00045933435617918526	0.00046273342469747185	0.000494863352467388	0.0004972660573026542	0.0005148532725284249	0.0005166492506385501	0.0005358414211024377	0.000536966164189505	0.0005788203375601582	0.0005784660647516236	0.07959174161175658	0.07684150676263193	7.088046908069155e-08	4.842031447127582e-06	7.101861190122495e-08	4.851471414324404e-06
29.832959025067048	0.00045932799709858603	0.0004627276292297064	0.000494869461625454	0.0004972724174598685	0.0005148668891070254	0.0005166628950954382	0.0005358632859960052	0.0005369877858933486	0.0005788602138310188	0.0005785050247165774	0.07962023823604208	0.0768690161621609	8.144023501866111e-08	5.596568391025292e-06	8.161381363260001e-08	5.608499352702245e-06
30.0127176106544	0.0004593230523303911	0.0004627232698190669	0.000494877334398562	0.0004972805538928251	0.0005148824753143366	0.0005166785156799897	0.0005358873438889712	0.000537011599810739	0.000578902762222361	0.0005785466384934376	0.07964926261157461	0.07689703502694475	9.188256735168966e-08	6.351907137477908e-06	9.209115145827375e-08	6.366329033571927e-06
30.193559332147448	0.00045931951706307446	0.00046272034183655214	0.0004948869702624528	0.0004972904661543287	0.0005149000332359464	0.0005166961144775348	0.0005359135997551691	0.000537037610819906	0.0005789479940794356	0.00057859091709072	0.07967882471259498	0.07692557298552209	1.0220835439328849e-07	7.108042812800641e-06	1.0245151644953411e-07	7.12495550464487e-06
30.37549071598484	0.00045931738633978297	0.0004627188405110846	0.0004948983686294856	0.0004973021537350881	0.0005149195649446263	0.0005167156935603791	0.0005359420586120694	0.000537065823840636	0.0005789959209172077	0.00057863787167973	0.07970893470905031	0.07695463985535303	1.1241847814799644e-07	7.864970463788978e-06	1.1269579334115785e-07	7.884373732405803e-06
30.55851832793038	0.0004593166550552967	0.00046271876092654176	0.0004949115288473364	0.0004973156160624413	0.0005149410725001185	0.0005167372549875883	0.0005359727255218015	0.0005370962438352468	0.0005790465544241697	0.0005786875135982215	0.07973960297069851	0.07698424564677658	1.2251381434650807e-07	8.622685056511314e-06	1.2282486056718923e-07	8.64457860105805e-06
30.742648773309874	0.00045931731795292624	0.0004627200980187199	0.0004949264501976717	0.0004973308524990579	0.0005149645579489276	0.0005167608008047735	0.0005360056055922031	0.0005371288758095921	0.0005790999064662534	0.0005787398543541499	0.07977084007129961	0.07701440056706116	1.3249523249055963e-07	9.381181475434652e-06	1.3283959029780287e-07	9.405564910969222e-06
30.92788869724955	0.0004593193696213341	0.0004627228465722291	0.0004949431318947892	0.0004973478623416078	0.0005149900233241031	0.0005167863330438692	0.0005360407039778962	0.0005371637248140867	0.0005791559890908377	0.0005787949056295162	0.0798026567929116	0.07704511502454721	1.4236359589261081e-07	1.014045452261969e-05	1.4274084848874338e-07	1.0167327378449165e-05
31.114244784915854	0.0004593228044912926	0.0004627270012173218	0.0004949615730842347	0.000497366644819408	0.0005150174706450267	0.000516813853722916	0.000536078025881396	0.0005372007959447687	0.0005792148145308641	0.0005788526792843161	0.07983506413028196	0.07707639963288856	1.521197617250676e-07	1.0900498917207346e-05	1.5252949492642817e-07	1.0929860635056077e-05
31.30172376175672	0.0004593276168323614	0.00046273255642664476	0.0004949817728413848	0.0004973871990930349	0.0005150469019171926	0.0005168433648458361	0.0005361175765542469	0.0005372400943443838	0.0005792763952090506	0.0005789131873605828	0.07986807329534379	0.0771082652153931	1.6176458104825465e-07	1.1661309293906075e-05	1.6220638325570302e-07	1.1693159225806271e-05
31.4903323937443	0.00045933380074949284	0.0004627395065119214	0.0004950037301699985	0.0004974095242529077	0.0005150783191319865	0.0005168748684022061	0.0005361593612981884	0.0005372816252035001	0.0005793407437422171	0.0005789764420865346	0.07990169572181893	0.07714072280946337	1.7129889886289065e-07	1.2422880202603293e-05	1.7177236103166696e-07	1.2457217608854987e-05
31.68007748761912	0.0004593413501795597	0.0004627478456205555	0.0004950274440007396	0.0004974336193178415	0.000515111724266464	0.000516908366367031	0.0005362033854663562	0.0005373253937616553	0.0005794078729457193	0.0005790424558808331	0.07993594306992811	0.07717378367114416	1.807235541536733e-07	1.3185206107935166e-05	1.81228269763474e-07	1.3222030155080056e-05
31.870965891135747	0.00045935025888780683	0.00046275756773216364	0.0004950529131896685	0.0004974594832335706	0.0005151471192831274	0.0005169438607005147	0.0005362496544645154	0.0005373714053085371	0.0005794777958380034	0.0005791112413569481	0.07997082723121078	0.07720745927977857	1.9003937992635896e-07	1.3948281387982098e-05	1.905749449535813e-07	1.3987591146735756e-05
32.063004493309954	0.00045936052046421607	0.0004627686666550199	0.0004950801365166931	0.0004974871148712352	0.0005151845061296972	0.000516981353347827	0.0005362981737523242	0.0005374196651851908	0.0005795505256452673	0.0005791828113276334	0.0800063603334657	0.07724176134277107	1.9924720324636033e-07	1.4712100333477696e-05	1.9981321613439518e-07	1.4753894776495247e-05
32.25620022466719	0.00045937212831979277	0.0004627811360224265	0.0004951091126839953	0.0004975165130258388	0.0005152238867388848	0.0005170208462388695	0.0005363489488446369	0.0005374701787852644	0.0005796260758062534	0.000579257178809523	0.08004255474580126	0.07727670180046596	2.0834784528818602e-07	1.5476657147406314e-05	2.0894390691597597e-07	1.552093514703423e-05
32.45056005749291	0.0004593850756827656	0.00046279496928899747	0.0004951398403144166	0.0004975476764146688	0.0005152652630281621	0.0005170623412880399	0.0005364019853128404	0.0005375229515562871	0.0005797044599771597	0.0005793343570278432	0.08007942308381183	0.07731229283114484	2.1734212136926764e-07	1.6241945943795688e-05	2.1796783502376835e-07	1.628870626985135e-05
32.64609100608406	0.00045939935559469685	0.0004628101597268573	0.0004951723179498079	0.0004975806036756845	0.0005153086368995275	0.0005171058403939916	0.0005364572887862269	0.0005375779890009832	0.0005797856920366807	0.0005794143594212502	0.0801169782148801	0.07734854685614083	2.2623084099658054e-07	1.7007960747258966e-05	2.268858123402346e-07	1.705720206454653e-05
32.84280012700226	0.0004594149609065069	0.0004628267004217526	0.0004952065440493472	0.0004976152933658676	0.0005153540102392736	0.0005171513454393952	0.0005365148649534071	0.0005376352966786226	0.0005798697860911812	0.0005794971996467924	0.08015523326359834	0.07738547654507637	2.3501480790979502e-07	1.7774695492495107e-05	2.3569864495364377e-07	1.782641635854343e-05
33.040694519328454	0.0004594318842744039	0.00046284458426907357	0.0004952425169878159	0.0004976517439595376	0.00051540138491775	0.0005171988582906955	0.0005365747195637619	0.0005376948802064097	0.0005799567564800063	0.0005795828915850057	0.0801942016173318	0.07742309482122937	2.436948201098993e-07	1.8542144022526408e-05	2.4440713318257465e-07	1.8596342885146555e-05
33.239781324919136	0.00045945011815571777	0.0004628638039697809	0.0004952802350538346	0.0004976899538466261	0.0005154507627891224	0.0005172483807978637	0.0005366368584289313	0.000537756745260908	0.000580046617780926	0.0005796714493451375	0.08023389693190963	0.07746141486702826	2.5227166991449376e-07	1.9310300089059318e-05	2.5301207162969214e-07	1.9366975283610643e-05
33.44006772866406	0.0004594696548046407	0.0004628843520262415	0.0004953196964480678	0.0004977299213309186	0.000515502145691137	0.0005172999147941545	0.0005367012874243515	0.0005378208975795115	0.0005801393848157346	0.0005797628872705187	0.08027433313745598	0.07750045012968163	2.6074614399747287e-07	2.007915735170729e-05	2.6151424922598275e-07	2.013830709858555e-05
33.64156095874556	0.0004594904862678666	0.0004629062207379647	0.0004953608992813784	0.0004977716446282509	0.0005155555354448754	0.000517353462095855	0.0005367680124908293	0.0005378873429619498	0.0005802350726559887	0.0005798572199440685	0.08031552444436553	0.0775402143269436	2.6911902342220163e-07	2.0848709376658503e-05	2.699144492606786e-07	2.0910331778728475e-05
33.84426828689945	0.000459512604380127	0.0004629294021972388	0.0004954038415729475	0.0004978151218646689	0.0005156109338545123	0.0005174090245020352	0.0005368370396361643	0.0005379560872718422	0.0005803336966289026	0.0005799544621939531	0.08035748534942415	0.07758072145302405	2.7739108368488377e-07	2.161894963621791e-05	2.782134494252759e-07	2.1683042675940678e-05
34.04819702867729	0.0004595360007596218	0.0004629538882846631	0.0004954485212483461	0.0004978603510745423	0.0005156683427070677	0.0005174666037942923	0.000536908374936813	0.0005380271364382887	0.0005804352723233996	0.0005800546290993876	0.08040023064207905	0.07762198578463976	2.855630947559782e-07	2.23898715080717e-05	2.864120218562527e-07	2.2456433044854007e-05
34.25335454371064	0.00045956066680334526	0.00046297967066457815	0.0004954949361375684	0.0004979073301986412	0.0005157277637721616	0.0005175262017364996	0.0005369820245396052	0.0005381004964575144	0.0005805398155963282	0.0005801577359966044	0.08044377541086785	0.07766402188721974	2.936358211298555e-07	2.3161468275523234e-05	2.945109331790874e-07	2.3230496042581095e-05
34.45974823597649	0.0004595865936822998	0.00046300674078038714	0.000495543083973017	0.0004979560570821654	0.0005157891988017663	0.0005175878200745479	0.0005370579946635063	0.0005381761733945555	0.000580647342578845	0.0005802637984849737	0.0804881350500027	0.07770684462126093	3.0161002185103564e-07	2.393373312555014e-05	3.025109445416521e-07	2.4005224727105534e-05
34.66738555406454	0.000459613772336594	0.0004630350898497619	0.0004955929623874422	0.0004980065294727273	0.0005158526495299513	0.0005176514605360872	0.000537136291601427	0.000538254173384993	0.0005807578696829658	0.0005803728324332926	0.08053332526611899	0.07775046914884523	3.0948645056427804e-07	2.470665914899861e-05	3.104128116606167e-07	2.4780612057323514e-05
34.87627399144595	0.000459642193470428	0.00046306470885974126	0.0004956445689118353	0.0004980587450182937	0.0005159181176726373	0.0005177171248302681	0.0005372169217220926	0.0005383345026367414	0.0005808714136083029	0.000580484853986245	0.08057936208519807	0.07779491094031699	3.1726585555209505e-07	2.5480239339722988e-05	3.18217284856143e-07	2.5556650891753185e-05
35.086421086743854	0.00045967184754695404	0.00046309558856170595	0.0004956979009732701	0.000498112701265074	0.0005159856049273359	0.0005177848146474764	0.0005372998914719545	0.0005384171674318801	0.0005809879913489746	0.0005805998795710358	0.08062626185965606	0.0778401857811273	3.249489797792042e-07	2.6254466594349823e-05	3.25925109100891e-07	2.633333398864568e-05
35.29783442400536	0.00045970272478302086	0.0004631277194662401	0.0004957529558927019	0.0004981683956553661	0.0005160551129729025	0.0005178545316590754	0.0005373852073771704	0.0005385021741285487	0.000581107620200718	0.0005807179259042108	0.08067404127561568	0.07788630977885486	3.3253656092874055e-07	2.702933371122318e-05	3.3353702405362895e-07	2.71106540046806e-05
35.51052163297529	0.0004597348151437819	0.00046316109183785906	0.0004958097308827037	0.0004982258255253443	0.0005161266434692705	0.0005179262775171336	0.0005374728760456256	0.0005385895291628842	0.0005812303177681789	0.0005808390099986546	0.08072271736036128	0.07793329937040051	3.400293314397701e-07	2.780483338994666e-05	3.4105376409587947e-07	2.7888603494272135e-05
35.72449038937153	0.00045976810833718346	0.00046319569568962094	0.0004958682230451612	0.0004982849881028042	0.000516200198057202	0.0005180000538541633	0.0005375629041690281	0.0005386792390510262	0.0005813561019724204	0.0005809631491707918	0.08077230748998375	0.0779811713293653	3.4742801856453565e-07	2.8580958231938514e-05	3.484760583902496e-07	2.866717491024906e-05
35.93974841516195	0.00045980259380831387	0.000463231520777602	0.0004959284293689085	0.000498345880504852	0.0005162757783580247	0.0005180758622828521	0.000537655298525055	0.0005387713103911752	0.000581484991058627	0.0005810903610479825	0.08082282939721795	0.07802994277361679	3.547333443914419e-07	2.9357700738516512e-05	3.558046309034158e-07	2.944636060178696e-05
36.15630347884324	0.00045983826073361526	0.0004632685565952362	0.0004959903467273066	0.000498408499735535	0.0005163533859733729	0.0005181537043957905	0.0005377500659795628	0.000538865749865708	0.0005816170036040272	0.0005812206635761189	0.08087430117948265	0.07807963117305021	3.6194602588864033e-07	3.0135053310995086e-05	3.630402004466734e-07	3.0226152814269436e-05
36.374163395721176	0.00045987509801495466	0.00046330679236751874	0.0004960539718757672	0.000498472842683421	0.0005164330224849244	0.0005182335817652026	0.0005378472134888628	0.000538962564243359	0.0005817521585260326	0.0005813540750274387	0.08092674130712775	0.07813025435754715	3.6906677495607103e-07	3.091300825089349e-05	3.701834807329652e-07	3.1006543689662824e-05
36.59333602819267	0.0004599130942735549	0.00046334621704507224	0.0004961193014492221	0.0004985389061191238	0.000516514689454143	0.0005183154959426759	0.0005379467481020677	0.0005390617603814687	0.0005818904750906145	0.0005814906140085591	0.08098016863189156	0.07818183052514133	3.7609629845777176e-07	3.169155775897825e-05	3.772351804020354e-07	3.178752526510065e-05
36.813829286029524	0.00045995223784376656	0.00046338681929805706	0.0004961863319595214	0.0004986066866927607	0.0005165983884220101	0.0005183994484588842	0.000538048676963496	0.0005391633452282874	0.0005820319729209004	0.0005816302994687266	0.08103460239557914	0.07823437825039165	3.8303529825874094e-07	3.2470693934735784e-05	3.8419600306227944e-07	3.2569089472522794e-05
37.03565112666392	0.000459992516766697	0.0004634285875099412	0.0004962550597927818	0.0004986761809313569	0.000516684120908765	0.0005184854408233162	0.0005381530073151588	0.0005392673258253585	0.0005821766720060264	0.0005817731507083081	0.08109006223896567	0.07828791649297984	3.898844712763288e-07	3.3250408776719365e-05	3.9106664733953335e-07	3.335122813871716e-05
37.25880955547555	0.00046003391878367397	0.00046347150977111017	0.000496325481206662	0.0004987473852361856	0.0005167718884136376	0.0005185734745239979	0.0005382597464993124	0.0005393737093099657	0.0005823245927102309	0.0005819191873875191	0.08114656821093387	0.07834246460652704	3.966445095177507e-07	3.403069418216054e-05	3.9784780691480386e-07	3.413393298505596e-05
37.483312626080554	0.00046007643132955336	0.0004635155738723229	0.0004963975923275819	0.0004988202958800459	0.0005168616924145871	0.0005186635510272204	0.0005383689019610924	0.000539482502917657	0.0005824757557822142	0.0005820684295353993	0.08120414077784717	0.0783980423476434	4.0331610011760076e-07	3.481154194638625e-05	4.045401705606976e-07	3.491719562652429e-05
37.70916844062219	0.000460120041525854	0.00046356076729799805	0.000496471389147863	0.0004988949090044691	0.0005169535343680317	0.0005187556717772571	0.0005384804812512177	0.0005395937139848371	0.0005826301823647551	0.0005822208975590419	0.08126280083317404	0.07845466988521566	4.0989992537731647e-07	3.559294376265232e-05	4.1114442218283774e-07	3.5701007571636856e-05
37.93638515006311	0.0004601647361737258	0.00046360707721933975	0.0004965468675228105	0.000498971220616866	0.0005170474157085859	0.0005188498381960901	0.0005385944920287839	0.000539707349951446	0.0005827878940046114	0.0005823766122530921	0.08132256970736312	0.07851236780994145	4.1639666281873856e-07	3.637489122278181e-05	4.176612408699539e-07	3.6485360222840435e-05
38.164970954479706	0.0004602105017467395	0.0004636544904872861	0.0004966240231677184	0.0004990492265875995	0.0005171433378487945	0.0005189460516831312	0.0005387109420641353	0.0005398234183637122	0.0005829489126627005	0.0005825355948095135	0.08138346917798366	0.07857115714411382	4.2280698521381804e-07	3.715737581654055e-05	4.2409130092358957e-07	3.727024487561181e-05
38.39493410335793	0.0004602573243834961	0.0004637029936252821	0.0004967028516548034	0.0004991289226469867	0.0005172413021788655	0.0005190443136149427	0.0005388298392418246	0.0005399419268769898	0.0005831132607245752	0.0005826978668276384	0.08144552148013375	0.0786310593516694	4.2913156062950215e-07	3.79403889313179e-05	4.3043527190320466e-07	3.8055652718235744e-05
38.626282895891045	0.0004603051898800459	0.000463752572821867	0.0004967833484100611	0.0004992103043822263	0.0005173413100664034	0.0005191446253449569	0.0005389511915636587	0.000540062883258681	0.0005832809610111999	0.0005828634503245075	0.081508749317129	0.0786920963485067	4.353710524728372e-07	3.872392185311213e-05	4.366938186740974e-07	3.884157483274864e-05
38.859025681279114	0.0004603540836821233	0.0004638032139230813	0.0004968655087100511	0.000499293367234257	0.0005174433628561466	0.0005192469882032022	0.0005390750071518442	0.0005401862953912514	0.0005834520367900473	0.0005830323677455146	0.08157317587147737	0.07875429051307527	4.415261195317346e-07	3.950796576603077e-05	4.4286760144079777e-07	3.9628002193842216e-05
39.09317085903034	0.00046040399087717243	0.0004638549024246673	0.0004969493276785934	0.000499378106494527	0.0005175474618696987	0.0005193514034960171	0.000539201294252217	0.0005403121712753271	0.0005836265117865084	0.0005832046419753541	0.08163882481615047	0.07881766469725919	4.47597416008581e-07	4.0292511752124116e-05	4.4895727578566497e-07	4.0414925668808e-05
39.328726879264174	0.0004604548961861797	0.0004639076234640838	0.00049703480028339	0.0004994645173016943	0.0005176536084052642	0.0005194578725057758	0.0005393300612375791	0.0005404405190328965	0.0005838044101956463	0.0005833802963492962	0.08170572032616193	0.07888224223754846	4.535855915790022e-07	4.107755079267583e-05	4.5496349272483236e-07	4.120233601886958e-05
39.56570224301631	0.00046050678395529154	0.00046396136181230807	0.0004971219213325607	0.0004995525946382389	0.0005177618037373871	0.000519566396490609	0.0005394613166111345	0.0005405713469106048	0.0005839857566942919	0.0005835593546647918	0.08177388709045967	0.07894804696651954	4.5949129141831767e-07	4.1863073767384185e-05	4.608868987353125e-07	4.1990223897836465e-05
39.80410550254544	0.00046055963814721555	0.00046401610186542564	0.0004972106854710873	0.0004996423333269884	0.0005178720491166828	0.0005196769766841224	0.0005395950690100258	0.0005407046632831476	0.0005841705764534958	0.000583741841193417	0.08184335032414303	0.07901510322462929	4.653151562540158e-07	4.2649071455652665e-05	4.6672813580508725e-07	4.2778579853283705e-05
40.04394526164196	0.000460613442332404	0.0004640718276360104	0.000497301087177178	0.0004997337280275654	0.0005179843457695819	0.0005197896142951245	0.0005397313272089886	0.0005408404766567767	0.0005843588951513558	0.0005839277806931794	0.08191413578101664	0.0790834358723294	4.7105782240868845e-07	4.343553453665938e-05	4.7248784147560854e-07	4.356739432659351e-05
40.28523017593832	0.000460668179680003	0.0004641285227442708	0.000497393120758528	0.0004998267732327324	0.000518098694898064	0.0005199043105073442	0.0005398701001241078	0.0005409787956729024	0.000584550738986217	0.0005841171984211804	0.08198626976649138	0.07915307030251803	4.767199218345085e-07	4.422245358960686e-05	4.781666488793117e-07	4.43566576531218e-05
40.52796895322162	0.00046072383294857086	0.00046418617040897437	0.0004974867803484958	0.0004999214632646567	0.0005182150976794026	0.0005200210664791599	0.0005400113968166993	0.0005411196291118204	0.0005847461346902778	0.0005843101201466693	0.08205977915084138	0.07922403245333662	4.823020821685241e-07	4.5009819095054304e-05	4.837651867890553e-07	4.51463600628782e-05
40.77217035374772	0.0004607803844765499	0.0004642447534381273	0.0004975820599021739	0.0005000177922710698	0.0005183335552659046	0.0005201398833433211	0.0005401552264973034	0.0005412629858965428	0.0005849451095435947	0.0005845065721644756	0.08213469138282872	0.07929634882132071	4.87804926768004e-07	4.5797621435084146e-05	4.892840796536825e-07	4.593649168076197e-05
41.017843190557436	0.00046083781617249094	0.0004643042542194147	0.0004976789531923654	0.0005001157542213345	0.0005184540687846574	0.000520260762206678	0.000540301598529812	0.0005414088750967567	0.0005851476913885201	0.0005847065813088582	0.0822110345037143	0.0793700464749218	4.932290747605272e-07	4.658585089459266e-05	4.947239476533159e-07	4.672704252797755e-05
41.26499632979458	0.0004608961095050198	0.0004643646547103873	0.0004977774538054534	0.0005002153429024116	0.0005185766393372749	0.0005203837041499109	0.0005404505224357165	0.0005415573059329048	0.0005853539086445691	0.0005849101749677704	0.08228883716165451	0.07944515306840491	4.985751410830144e-07	4.737449766163693e-05	5.000854067292813e-07	4.7518002521562686e-05
41.51363869102594	0.0004609552454925362	0.0004644259364283849	0.0004978775551371616	0.0005003165519147156	0.0005187012679996459	0.0005205087102272576	0.0005406020078984922	0.0005417082877803889	0.0005855637903237434	0.0005851173810975539	0.08236812862651384	0.07952169685614173	5.038437365244459e-07	4.8163551828253603e-05	5.05369068630945e-07	4.83093614754293e-05
41.763779247563185	0.0004610152046926385	0.00046448808044019486	0.0004979792503882087	0.0005004193746678694	0.0005188279558216847	0.0005206357814662472	0.0005407560647681182	0.000541861830173912	0.0005857773660463193	0.0005853282282380864	0.08244893880508503	0.0795997067073064	5.090354677824566e-07	4.895300339290143e-05	5.105755409699243e-07	4.910110910218146e-05
42.0154270267867	0.0004610759671912745	0.00046455106735143753	0.000498082532559851	0.0005005238043763491	0.0005189567038270923	0.0005207649188674381	0.0005409127030657475	0.0005420179428119576	0.0005859946660571326	0.0005855427455283994	0.08253129825675554	0.07967921212098963	5.14150937503885e-07	4.974284226094694e-05	5.157054272580345e-07	4.989323501354559e-05
42.26859111047143	0.00046113751259159024	0.00046461487729566094	0.0004981873944493014	0.0005006298340550085	0.0005190875130131093	0.0005208961234041539	0.000541071932988514	0.0005421766355614071	0.0005862157212423488	0.000585760962722767	0.08261523820961095	0.07976024324174748	5.191907443214197e-07	5.053305824519183e-05	5.20759326951524e-07	5.0685728721217016e-05
42.523280635114425	0.0004611998200024867	0.0004646794899231458	0.0004982938286450337	0.0005007374565144908	0.00051922038435028	0.000521029396022225	0.0005412337649145	0.0005423379184623059	0.0005864405631467661	0.0005859829102072986	0.08270079057700844	0.07984283087559343	5.241554829112788e-07	5.132364106852361e-05	5.257378354948765e-07	5.147857963822e-05
42.77950479226489	0.00046126286802686424	0.0004647448843894074	0.0004984018275219597	0.0005008466643565178	0.0005193553187822197	0.0005211647376397323	0.0005413982094078583	0.0005425018017327833	0.0005866692239916507	0.0005862086190170478	0.08278798797462235	0.07992700650645433	5.290457440380956e-07	5.211458036541439e-05	5.306415443722019e-07	5.2271777080462045e-05
43.03727282885567	0.0004613266347495512	0.0004648110393433849	0.0004985113832364804	0.0005009574499690536	0.000519492317225385	0.000521302149146757	0.0005415652772241021	0.0005426682957741276	0.0005869017366931322	0.0005864381208536535	0.08287686373799152	0.08001280231310072	5.338621145978533e-07	5.2905865683058884e-05	5.354710411506047e-07	5.30653102682882e-05
43.29659404753705	0.00046139109772490045	0.0004648779329153108	0.0004986224877214019	0.0005010698055213402	0.000519631380568849	0.0005214416314051319	0.0005417349793155596	0.000542837411176028	0.0005871381348811745	0.0005866714481035385	0.08296745194056945	0.08010025118657364	5.386051776686256e-07	5.369748648365036e-05	5.40226909527021e-07	5.3859168327688445e-05
43.55747780701245	0.00046145623396404953	0.0004649455427042446	0.0004987351326807171	0.0005011837229587974	0.0005197725096740823	0.0005215831852481977	0.0005419073268370081	0.0005430091587219804	0.000587378452919147	0.0005869086338566742	0.08305978741230773	0.08018938674811804	5.432755125634858e-07	5.44894321468925e-05	5.449097293767913e-07	5.465334029255975e-05
43.81993352237618	0.00046152201992183194	0.00046501384576526925	0.0004988493095842489	0.0005012991939977909	0.0005199157053747412	0.0005217268114805665	0.0005420823311514915	0.0005431835493948758	0.0005876227259240161	0.0005871497119259493	0.08315390575878338	0.08028024336764414	5.478736948725735e-07	5.528169197165089e-05	5.495200768020157e-07	5.5447815106426934e-05
44.08397066545326	0.0004615884314833247	0.0004650828185963305	0.0004989650096621411	0.0005014162101202517	0.000520060968476458	0.0005218725108778864	0.0005422600038363229	0.0005433605943827631	0.0005878709897871773	0.0005873947168671467	0.08324984338089522	0.0803728561827354	5.524002965162211e-07	5.607425517839548e-05	5.540585241768734e-07	5.6242581624274535e-05
44.349598765141174	0.00046165544395002637	0.0004651524371247127	0.0004990822238992084	0.0005015347625681541	0.0005202082997566419	0.000522020284186615	0.000542440356689285	0.0005435403050848048	0.0005881232811959552	0.0005876436839995607	0.08334763749513409	0.08046726111821788	5.568558857937424e-07	5.686711091196228e-05	5.585256401987974e-07	5.703762861510031e-05
44.6168274077539	0.0004617230320256491	0.00046522267669313853	0.0004992009430291232	0.0005016548423378411	0.0005203576999642831	0.0005221701321237973	0.0005426234017350336	0.0005437226931174263	0.0005883796376557926	0.0005878966494272779	0.08344732615447194	0.08056349490631455	5.612410274374261e-07	5.766024824441218e-05	5.629219899414917e-07	5.7832944764454886e-05
44.88566623736761	0.00046179116980151787	0.000465293512045482	0.0004993211575284508	0.0005017764401741952	0.0005205091698197688	0.0005223220553768523	0.0005428091512317118	0.0005439077703206683	0.000588640097513159	0.0005881536500611424	0.0835489482698626	0.080661595107401	5.655562826632765e-07	5.845365617795917e-05	5.67248134899492e-07	5.86285186765928e-05
45.15612495616904	0.00046185983074155547	0.0004653649173120775	0.000499442857610513	0.0005018995465646444	0.0005206627100147031	0.0005224760546033623	0.0005429976176777816	0.0005440955487647476	0.000588904699979197	0.0005884147236414326	0.08365254363239999	0.08076160013139022	5.698022092228382e-07	5.9247323648134453e-05	5.715046330427012e-07	5.9424338877664407e-05
45.42821332480542	0.00046192898766684914	0.00046543686599461836	0.0004995660332190847	0.0005020241517330091	0.0005208183212117391	0.0005226321304308758	0.0005431888138190804	0.0005442860407568365	0.0005891734851541428	0.0005886799087612766	0.08375815293613834	0.08086354925975431	5.73979361458382e-07	6.004123952732532e-05	5.756920388717921e-07	6.022039381896327e-05
45.701941162736816	0.0004619986127397816	0.0004655093309506266	0.0004996906740219171	0.00050215024563317	0.0005209760040444172	0.0005227902834567143	0.000543382752656117	0.0005444792588480697	0.0005894464940525459	0.0005889492448908332	0.08386581780161008	0.0809674826682283	5.780882903507183e-07	6.083539262764781e-05	5.798109034602745e-07	6.101667187902171e-05
45.97731834859046	0.00046206867744770475	0.0004655822843774787	0.0004998167694040699	0.0005022778179425609	0.0005211357591170121	0.0005229505142477858	0.000543579447451601	0.0005446752158407773	0.000589723768629311	0.000589222772402263	0.08397558080005976	0.08107344145019349	5.821295435835989e-07	6.16297717059705e-05	5.838617745166199e-07	6.181316136819048e-05
46.25435482051728	0.0004621391525861596	0.0004656556977959815	0.0004999443084610692	0.0005024068580554828	0.0005212975870043981	0.0005231128233404153	0.0005437789117382379	0.0005448739247959727	0.0005900053518066131	0.0005895005325955326	0.084087485478422	0.08118146764078556	5.86103665602372e-07	6.242436546820274e-05	5.878451964461693e-07	6.26098505328021e-05
46.533060576550575	0.00046221000824160906	0.0004657295420334763	0.000500073279991863	0.0005025373550762253	0.0005214614882519174	0.0005232772112401803	0.0005439811593267773	0.0005450753990410856	0.0005902912875016963	0.0005897825677250687	0.08420157638506649	0.08129160424174404	5.900111976532302e-07	6.3219162571862e-05	5.917617103852859e-07	6.34067275570721e-05
46.813445674966815	0.00046228121377366965	0.00046580378720644655	0.0005002036724915729	0.0005026692978119854	0.0005216274633752594	0.0005234436784217515	0.0005441862043143293	0.0005452796521779493	0.0005905816206555972	0.0005900689210272926	0.08431789909634292	0.08140389524702916	5.93852677860298e-07	6.40141516327214e-05	5.956118542745385e-07	6.420378056901099e-05
47.09552023464871	0.0004623527377968454	0.0004658784027026416	0.0005003354741440521	0.0005028026747656017	0.0005217955128603637	0.0005236122253287584	0.0005443940610929782	0.0005454866980910775	0.0005908763972628449	0.0005903596367490963	0.08443650024395002	0.08151838566923453	5.976286412797327e-07	6.480932122937544e-05	5.993961629172486e-07	6.500099764510103e-05
47.37929443545016	0.00046242454816171634	0.0004659533571626643	0.0005004686728142146	0.0005029374741280607	0.0005219656371633229	0.0005237828523736549	0.0005446047443586713	0.0005456965509562048	0.0005911756644021449	0.0005906547601772557	0.08455742754315945	0.08163512156682978	6.013396199507906e-07	6.56046599072646e-05	6.031151680218824e-07	6.579836681318285e-05
47.66477851856398	0.00046249661193558804	0.0004660286184610288	0.0005006032560401505	0.0005030736837707971	0.000522137836710307	0.0005239555599376004	0.0005448182691204217	0.0005459092252491277	0.0005914794702681102	0.0005909543376688484	0.08468072982192737	0.08175415007225441	6.049861429731308e-07	6.640015618628037e-05	6.06769398279138e-07	6.659587605960249e-05
47.951982786891236	0.0004625688953825767	0.00046610415368666816	0.0005007392110250149	0.0005032112912377721	0.0005223121118975057	0.0005241303483703616	0.0005450346507098287	0.0005461247357548518	0.0005917878642040731	0.0005912584166827071	0.08480645705092511	0.08187551942089828	6.085687365631936e-07	6.719579856583058e-05	6.103593794189741e-07	6.739351333402699e-05
48.24091760541319	0.0004626413639431039	0.00046617992912285997	0.0005008765246286733	0.0005033502837373139	0.0005224884630910793	0.0005243072179902193	0.000545253904790918	0.0005463430975770478	0.0005921008967360118	0.0005915670458119377	0.08493466037451787	0.08199927898100375	6.120879241133977e-07	6.799157553076529e-05	6.138856342649286e-07	6.819126655452368e-05
48.53159340156531	0.00046271398221279044	0.0004662559102265658	0.0005010151833591062	0.0005034906481337245	0.0005226668906271312	0.0005244861690838971	0.0005454760473703283	0.0005465643261478401	0.0005924186196076451	0.0005918802748175601	0.08506539214273735	0.08212547928451759	6.155442262652158e-07	6.878747555863485e-05	6.173486828038328e-07	6.898912361405496e-05
48.82402066561362	0.00046278671392072367	0.0004663320616071525	0.0005011551733635588	0.0005036323709386344	0.0005228473948116979	0.0005246672019065015	0.0005457010948078499	0.0005467884372379302	0.0005927410858167391	0.0005921981546633023	0.08519870594427308	0.08225417205893208	6.189381609727086e-07	6.95834871267953e-05	6.207490422485869e-07	6.978707238712578e-05
49.11820995103327	0.00046285952190708036	0.0004664083470044858	0.000501296480419431	0.0005037754383021076	0.0005230299759207581	0.0005248503166814855	0.0005459290638273311	0.0005470154469670814	0.0005930683496526711	0.0005925207375516065	0.08533465664052524	0.08238541026014982	6.222702435775516e-07	7.037959872019384e-05	6.240872271112349e-07	7.05851007369862e-05
49.41417187488941	0.0004629323681000797	0.0004664847292663635	0.0005014390899248934	0.0005039198360034765	0.000523214634200263	0.0005250355136006263	0.0005461599715279682	0.0005472453718149652	0.0005934004667353059	0.0005928480769608835	0.0854733004007637	0.08251924810641421	6.255409868720276e-07	7.117579883893221e-05	6.273637492592351e-07	7.138319652190417e-05
49.71191711822035	0.00046300521349224374	0.0004665611703252706	0.0005015829868892223	0.0005040655494419035	0.0005234013698661848	0.0005252227928240215	0.0005463938353959885	0.0005474782286323882	0.0005937374940552287	0.0005931802276840701	0.08561469473842369	0.08265574111333428	6.287509011773055e-07	7.197207600709299e-05	6.305791179959074e-07	7.218134760397787e-05
50.01145642642306	0.0004630780181159468	0.00046663763117443753	0.0005017281559228493	0.0005042125636266627	0.0005235901831045938	0.000525412154480113	0.0005466306733167529	0.0005477140346529244	0.0005940794900154009	0.0005935172458685477	0.08575889854858831	0.0827949461300639	6.319004944176001e-07	7.276841878185725e-05	6.337338401285215e-07	7.297954185696287e-05
50.3128006096408	0.00046315074101821907	0.0004667140718431656	0.0005018745812271007	0.0005043608631671211	0.0005237810740717536	0.0005256035986657238	0.00054687050358728	0.0005479528075049493	0.0005944265144742849	0.000593859189057463	0.08590597214670516	0.08293692137665896	6.349902721928136e-07	7.356481576241414e-05	6.368284200375775e-07	7.377776717450157e-05
50.61596054315354	0.0004632233402347892	0.0004667904513714068	0.0005020222465836345	0.0005045104322624223	0.0005239740428942453	0.0005257971254461252	0.0005471133449292225	0.0005481945652241123	0.0005947786287905031	0.0005942061162325242	0.08605597730857217	0.0830817264826718	6.380207378612604e-07	7.43612556008133e-05	6.398633597590967e-07	7.457601148028181e-05
50.9209471677702	0.00046329577276333354	0.00046686672778356364	0.0005021711353435497	0.0005046612546908497	0.0005241690896691194	0.0005259927348551262	0.0005473592165023066	0.0005484393262662513	0.0005951358958690985	0.0005945580878583203	0.08620897731165687	0.08322942252702285	6.409923926167533e-07	7.51577270118875e-05	6.428391590535768e-07	7.537426273659942e-05
51.22777149022361	0.0004633679945359011	0.0004669428580614821	0.0005023212304161588	0.0005048133137988645	0.0005243662144640708	0.0005261904268951855	0.0005476081379182509	0.0005486871095207693	0.0005954983802094485	0.000594915165928228	0.08636503697778783	0.08338007207919843	6.439057355755572e-07	7.59542187851181e-05	6.457563154930535e-07	7.617250895571026e-05
51.53644458356769	0.0004634399603904977	0.00046701879811661786	0.0005024725142574238	0.00050496659248981	0.000524565417317654	0.0005263902015375604	0.0005478601292551953	0.0005489379343245035	0.00059586614795492	0.0005952774140119855	0.08652422271727211	0.0835337392418312	6.467612638637755e-07	7.675071979673653e-05	6.486153245439333e-07	7.697073821082145e-05
51.84697758757708	0.0004635116240417837	0.0004670945027613328	0.0005026249688580217	0.0005051210732122583	0.0005247666982395203	0.0005265920587224758	0.0005481152110726461	0.0005491918204760878	0.0005962392669443193	0.000595644897304977	0.08668660257450475	0.08369048969471	6.495594726938945e-07	7.754721902092365e-05	6.514166796385513e-07	7.776893864620826e-05
52.15938170914916	0.00046358293805086223	0.0004671699256792996	0.0005027785757310434	0.0005052767379479961	0.0005249700572106916	0.0005267959983593259	0.000548373404426967	0.0005494487882508397	0.00059661780676522	0.0005960176826793187	0.08685224627511377	0.08385039074027659	6.523008554684337e-07	7.834370554472836e-05	6.541608722756762e-07	7.856709849109189e-05
52.47366822270851	0.0004636538537941325	0.00046724501939498717	0.0005029333158993102	0.0005054335681996389	0.0005251754941838757	0.0005270020203269162	0.000548634730887442	0.0005497088584162019	0.0005970018388092546	0.0005963958387368225	0.08702122527470933	0.08401351135067305	6.549859038705846e-07	7.914016858168171e-05	6.568483921058372e-07	7.936520607200459e-05
52.789848470613855	0.0004637243214311568	0.00046731973524217796	0.0005030891698822832	0.0005055915449778464	0.0005253830090838108	0.0005272101244737288	0.0005488992125529222	0.0005499720522477385	0.0005973914363294373	0.000596779435863898	0.08719361280930053	0.08417992221639063	6.576151079547418e-07	7.993659748596615e-05	6.594797270188194e-07	8.016324982605683e-05
53.107933863567155	0.00046379428987152344	0.0004673940233315011	0.0005032461176825646	0.0005057506487881395	0.000525592601807655	0.0005274203106182342	0.0005491668720690907	0.0005502383915457307	0.0005977866744996154	0.0005971685462884956	0.087369483947438	0.08434969579659021	6.601889562510201e-07	8.073298176869415e-05	6.620553632420006e-07	8.096121831570324e-05
53.42793588102576	0.0004638637067406587	0.00046746783251693045	0.0005034041387719652	0.0005059108596172936	0.0005258042722254159	0.0005276325785492337	0.0005494377326463666	0.0005505078986523836	0.000598187630476137	0.0005975632441391639	0.08754891564415906	0.08452290637115886	6.627079358691211e-07	8.152931111465866e-05	6.645757854390139e-07	8.175910024411925e-05
53.74986607161648	0.0004639325183445569	0.0004675411103612223	0.0005035632120771297	0.0005060721569193004	0.0005260180201804268	0.0005278469280262511	0.0005497118180784784	0.000550780596469679	0.0005985943834618312	0.0005979636055063214	0.08773198679680115	0.08469963009457022	6.651725326048017e-07	8.232557539972207e-05	6.670414768127466e-07	8.255688447163234e-05
54.073736053552395	0.00046400066963338276	0.0004676138031002449	0.0005037233159646965	0.0005062345196008739	0.000526233845489868	0.0005280633587799613	0.0005499891527617315	0.0005510565084778924	0.0005990070147723956	0.000598369708505827	0.08791877830276457	0.08487994505162277	6.675832310426566e-07	8.312176470842703e-05	6.694529192008587e-07	8.335456003151498e-05
54.399557515052166	0.0004640681041639066	0.00046768585560616097	0.0005038844282259766	0.0005063979260064867	0.0005264517479453341	0.0005282818705126638	0.0005502697617149948	0.0005513356587548042	0.0005994256079052972	0.0005987816333449549	0.0881093731192907	0.08506393131512979	6.699405146802593e-07	8.391786935485479e-05	6.718105931949369e-07	8.415211614948293e-05
54.727342214761876	0.00046413476406074024	0.0004677572113494317	0.0005040465260611408	0.0005065623539029275	0.0005266717273134642	0.0005285024628988134	0.0005505536706004559	0.0005516180719956472	0.0005998502486113062	0.0005991994623908853	0.08830385632535576	0.08525167100563931	6.722448660446056e-07	8.471387990303947e-05	6.74114978252492e-07	8.494954226266616e-05
55.057101982179326	0.0004642005899763106	0.0004678278123595811	0.0005042095860628842	0.0005067277804633456	0.0005268937833366163	0.000528725135585593	0.0005508409057451509	0.0005519037735338007	0.0006002810249687607	0.0005996232802418039	0.08850231518574461	0.08544324835326783	6.744967668075811e-07	8.550978718782631e-05	6.763665528028862e-07	8.574682803863531e-05
55.38884871808102	0.0004642655210495394	0.00046789759918468884	0.0005043735841995557	0.0005068941822507739	0.0005271179157336061	0.0005289498881935426	0.0005511314941633219	0.0005521927893622772	0.000600718027460692	0.0006000531738007374	0.08870483921741065	0.08563874976173284	6.766966979202937e-07	8.630558233886643e-05	6.78565794376678e-07	8.654396339756454e-05
55.722594394951685	0.0004643294948631788	0.0004679665108495608	0.0005045384957977323	0.0005070615352011093	0.0005273441242005063	0.0005291767203172491	0.0005514254635796316	0.0005524851461560367	0.0006011613490549412	0.0006004892323522456	0.0889115202582062	0.08583826387467561	6.788451397389495e-07	8.710125680420899e-05	6.807131797261856e-07	8.734093853440816e-05
56.058351057416104	0.0004643924473997445	0.0004680344848125224	0.0005047042955242124	0.0005072298146055237	0.0005275724084115084	0.0005294056315260898	0.0005517228424532677	0.0005527808712951515	0.0006016110852873872	0.0006009315476420852	0.08912245253808003	0.08604188164436444	6.809425721678595e-07	8.78968023766552e-05	6.828091849577595e-07	8.813774394286766e-05
56.39613082267415	0.0004644543129960102	0.00046810145692079586	0.0005048709573674129	0.0005073989950922951	0.0005278027680198603	0.0005296366213650481	0.0005520236600029883	0.000553079992888878	0.0006020673343484434	0.000601380213959999	0.08933773275285485	0.08624969640288088	6.829894747969155e-07	8.869221122045912e-05	6.848542856660068e-07	8.893437044063535e-05
56.7359458809379	0.0004645150242959891	0.00046816736136439356	0.0005050384546181362	0.0005075690506080213	0.0005280352026588667	0.0005298696893555879	0.0005523279462331296	0.0005533825398006558	0.0006025301971729474	0.0006018353282257453	0.08955746014067263	0.08646180393589145	6.849863270492595e-07	8.948747589986039e-05	6.868489570696417e-07	8.973080919524867e-05
57.07780849587155	0.0004645745122023679	0.0004682321306284831	0.0005052067598496947	0.000507739954398204	0.0005282697119429759	0.0005301048349966052	0.000552635731960643	0.000553688541674087	0.0006029997775336219	0.0006022969900785348	0.08978173656124369	0.08667830255911024	6.869336083419617e-07	9.02825894102538e-05	6.887936741658759e-07	9.052705175348341e-05
57.42173100503407	0.0004646327058263182	0.0004682956954441627	0.0005053758448973619	0.0005079116789871781	0.0005285062954689424	0.0005303420577654551	0.000552947048843185	0.0005539980289599377	0.0006034761821382493	0.0006027653019700203	0.09001066657798891	0.08689929319756384	6.888317982343397e-07	9.107754520859546e-05	6.90688911869305e-07	9.132309006926187e-05
57.7677258203244	0.000464689532435627	0.00046835798473758084	0.0005055456808371155	0.0005080841961573453	0.0005287449528170733	0.0005305813571190493	0.0005532619294083147	0.0005543110329441958	0.0006039595207307357	0.0006032403692609949	0.09024435754322438	0.08712487946778422	6.906813765998046e-07	9.187233724797239e-05	6.925351451739963e-07	9.211891653572446e-05
58.115805428429454	0.00046474491740109466	0.0004684189255773496	0.0005057162379636639	0.0005082574769277097	0.0005289856835525706	0.0005308227324950505	0.0005535804070838582	0.0005546275857772537	0.0006044499061962542	0.0006037223003219884	0.09048291968649765	0.08735516776304664	6.924828238065971e-07	9.266696001419827e-05	6.943328493272871e-07	9.291452401952172e-05
58.465982391274686	0.0004647987841411213	0.00046847844312017877	0.0005058874857677122	0.000508431491531668	0.0005292284872269682	0.0005310661833131486	0.0005539025162294766	0.0005549477205042455	0.0006049474546706404	0.000604211206637922	0.0907264662062161	0.08759026734178028	6.942366208902845e-07	9.346140856239527e-05	6.960824999878608e-07	9.370990589428752e-05
58.818269346477535	0.0004648510540644154	0.0004685364605546593	0.0005060593929124392	0.0005086062093940301	0.0005294733633796658	0.0005313117089764302	0.0005542282921695004	0.0005552714710966014	0.0006054522856542456	0.0006047072029170178	0.09097511336471341	0.087830290419294	6.959432497370991e-07	9.42556785561155e-05	6.9778457340193e-07	9.45050560773597e-05
59.172679007803275	0.0004649016465107551	0.00046859289904313057	0.0005062319272091572	0.000508781599107238	0.0005297203115395698	0.0005315593088728458	0.0005545577712270826	0.0005555988724848679	0.000605964522130452	0.0006052104072041604	0.0912289805868913	0.08807535226295704	6.976031932952494e-07	9.504976631129203e-05	6.994395466021876e-07	9.529996907051141e-05
59.52922416562417	0.00046495047868973276	0.0004686476776615649	0.0005064050555921288	0.000508957628406763	0.0005299693312268567	0.0005318089823767926	0.0005548909907597447	0.0005559299605928672	0.0006064842906890848	0.0006057209409989292	0.09148819056259914	0.08832557129097864	6.992169357734369e-07	9.584366883991224e-05	7.010478975932053e-07	9.609464000036316e-05
59.887917687380885	0.0004649974656173921	0.00046870071333737176	0.0005065787440924879	0.0005091342641456245	0.0005302204219548414	0.0005320607288507917	0.0005552279891963557	0.0005562647723732313	0.000607011721654926	0.0006062389293784994	0.09175286935291094	0.08858106917495105	7.007849628483734e-07	9.66373838960366e-05	7.026101055486499e-07	9.688906466137626e-05
60.24877251804685	0.00046504252005068707	0.0004687519207850628	0.0005067529578112473	0.0005093114722680162	0.0005304735832319812	0.0005323145476472959	0.0005555688060756317	0.0005566033458443974	0.0006075469492215973	0.0006067645011256683	0.09202314650046726	0.08884197094631381	7.023077619029792e-07	9.74309100273546e-05	7.041266510359303e-07	9.768323956380054e-05
60.6118016805955	0.0004650855524196778	0.000468801212439684	0.0005069276608913486	0.0005094892177819962	0.0005307288145640127	0.0005325704381106169	0.000555913482086218	0.0005569457201291215	0.0006080901115910597	0.0006072977888622362	0.09229915514406471	0.08910840510690972	7.037858222510305e-07	9.82242466264216e-05	7.055980162265323e-07	9.847716198115031e-05
60.97701827647021	0.0004651264707573676	0.00046884849838792545	0.0005071028164887097	0.0005096674647311951	0.0005309861154562237	0.0005328283995789809	0.0005562620591084224	0.0005572919354945796	0.0006086413511189944	0.0006078389291880015	0.09258103213767667	0.08938050374382327	7.052196353841403e-07	9.901739398633647e-05	7.070246851291224e-07	9.927083000220438e-05
61.34443548605718	0.00046516518062709853	0.0004688936862968254	0.0005072783867422394	0.0005098461761655147	0.0005312454854158801	0.0005330884313867266	0.000556614580257687	0.0005576420333941365	0.0006092008144663642	0.0006083880628256462	0.0928689181741005	0.0896584026486753	7.066096952361954e-07	9.981035336067978e-05	7.0840714383783e-07	0.00010006424258655888
61.71406656916102	0.000465201585047408	0.0004689366813399727	0.0005074543327427731	0.000510025314110769	0.000531506923954811	0.0005333505328666516	0.0005569710899298776	0.0005579960565108595	0.0006097686527574474	0.0006089453347717984	0.09316295791344104	0.08994224144158532	7.079564984408546e-07	0.00010060312702404872	7.097458807753254e-07	0.00010085739962117923
62.085924865483435	0.00046523558441423574	0.00046897738612109656	0.0005076306145008723	0.0005102048395372164	0.0005317704305921511	0.0005336147033525048	0.0005573316338484637	0.000558354048802848	0.0006103450217446564	0.0006095108944545588	0.09346330011664439	0.09023216370000264	7.092605446240661e-07	0.00010139571833921168	7.110413869676653e-07	0.00010165030198291958
62.46002379510434	0.00046526707642040104	0.00046901570059496587	0.0005078071909134699	0.00051038471232696	0.0005320360048572762	0.0005338809421816589	0.0005576962591137083	0.0005587160555504918	0.000610930081980498	0.0006100848958978419	0.09377009778430627	0.09052831709262728	7.105223366948507e-07	0.00010218813182623354	7.122941563175115e-07	0.00010244295160273531
62.83637685896657	0.00046529595597221156	0.0004690515219854609	0.000507984019729276	0.0005105648912401345	0.0005323036462929066	0.0005341492486979388	0.0005580650142539256	0.0005590821234057142	0.0006115239989969979	0.0006106674978928271	0.09408350830099686	0.09083085351865053	7.11742381154408e-07	0.00010298037323576426	7.135046858933961e-07	0.0001032353515338924
63.21499763936286	0.0004653221151031215	0.00046908474470073216	0.0005081610575129271	0.0005107453338798642	0.000532573354458425	0.000534419622254649	0.0005584379492789438	0.0005594523004433313	0.0006121269434929964	0.0006112588641769152	0.094403693585353	0.09113992925255729	7.129211884292913e-07	0.00010377244962832266	7.146734762458751e-07	0.00010402750602615807
63.59589980042612	0.00046534544288429655	0.00046911526024531275	0.0005083382596078006	0.0005109259966559159	0.0005328451289333934	0.0005346920622177896	0.0005588151157358514	0.0005598266362146041	0.0006127390915296851	0.0006118591636205376	0.09473082024619664	0.09145570509473952	7.140592732029572e-07	0.00010456436945534275	7.158010317170676e-07	0.00010481942060121263
63.979097088622495	0.00046536582533197786	0.00046914295712906717	0.0005085155800974517	0.0005111068347469972	0.0005331189693212938	0.0005349665679694772	0.0005591965667671517	0.0005602051818030989	0.000613360624734812	0.0006124685704222238	0.09506505974495953	0.09177834652819461	7.151571547846106e-07	0.00010535614264811644	7.168878607861917e-07	0.00010561110213518077
64.36460333324754	0.00046538314531151536	0.0004691677207728562	0.0005086929717656134	0.000511287802061655	0.0005333948752535094	0.0005352431389115913	0.0005595823571714456	0.0005605879898829767	0.0006139917305160051	0.0006130872643123574	0.0954065885647021	0.09210802388158189	7.162153574827128e-07	0.00010614778070981712	7.179344764219296e-07	0.00010640255894486805
64.75243244692527	0.00046539728243792726	0.0004691894334107727	0.0005088703860546885	0.0005114688511976916	0.0005336728463935459	0.0005355217744696454	0.0005599725434667542	0.0005609751147798127	0.0006146326022836601	0.0006137154307660423	0.0957555883860381	0.09244491249893567	7.172344109981129e-07	0.00010693929681324099	7.189413964504062e-07	0.00010719380087856334
65.14259842611021	0.00046540811297286023	0.00046920797398882354	0.0005090477730226814	0.0005116499334000569	0.0005339528824415215	0.0005358024740969072	0.0005603671839566253	0.0005613666125340897	0.0006152834396839052	0.0006143532612255659	0.09611224627027715	0.09278919291634499	7.182148508495974e-07	0.00010773070590594513	7.199091439558016e-07	0.00010798483941423798
65.53511535159264	0.0004654155097177983	0.00046922321805990515	0.0005092250812985	0.0005118309985171395	0.0005342349831389382	0.000536085237278782	0.0005607663387991594	0.0005617625409674885	0.0006159444488421638	0.000615000953332953	0.09647675485013128	0.09314105104592339	7.191572188100645e-07	0.00010852202482017348	7.208382476872523e-07	0.00010877568776186675
65.92999738900669	0.00046541934190336826	0.00046923503767492603	0.0005094022580355491	0.0005120119949553892	0.0005345191482737445	0.000536370063537467	0.0005611700700790948	0.0005621629597521149	0.0006166158426178552	0.0006156587111731264	0.09684931252833939	0.0935006783674132	7.200620633692617e-07	0.00010931327238979105	7.217292424967605e-07	0.00010956636097289585
66.32725878934137	0.00046541947507458916	0.00046924330126992003	0.0005095792488635539	0.0005121928696322002	0.000534805377685717	0.0005366569524369055	0.0005615784418831154	0.000562567930482818	0.0006172978408708361	0.0006163267455282427	0.09723012368458123	0.09386827212778981	7.209299402214601e-07	0.0001101044695742126	7.225826697932576e-07	0.00011035687605531752
66.72691388945532	0.000465415770971893	0.000469247873548981	0.0005097559978385247	0.0005123735679269775	0.0005350936712721702	0.0005369459035880424	0.0005619915203785347	0.000562977516752745	0.0006179906707401905	0.0006170052741437811	0.0976193988910793	0.09424403554923484	7.217614127790406e-07	0.00011089563959033877	7.233990780244242e-07	0.00011114725209691867
67.12897711259382	0.00046540808740775746	0.0004692486153628601	0.0005099324473907935	0.00051255403363031	0.0005353840289940258	0.0005372369166544204	0.0005624093738955413	0.0005633917842323113	0.0006186945669360396	0.0006176945220070218	0.09801735513730345	0.09462817804589325	7.225570527182815e-07	0.00011168680805234699	7.24179023191252e-07	0.00011193751039600963
67.53346296890952	0.00046539627813876075	0.0004692453835830346	0.0005101085382710284	0.0005127342088911633	0.0005356764508822529	0.0005375299913581186	0.0005628320730131745	0.0005638108007517485	0.0006194097720450577	0.0006183947216385663	0.09842421606421374	0.09502091544982552	7.233174405440112e-07	0.00011247800311925404	7.249230693747496e-07	0.00011272767459868938
67.94038605598601	0.000465380192732876	0.0004692380309710715	0.0005102842094941407	0.0005129140341620072	0.0005359709370447062	0.0005378251274860646	0.0005632596906492313	0.0005642346363874212	0.0006201365368504395	0.0006191061133976046	0.09884021220850589	0.09542247024660225	7.240431662031577e-07	0.00011326925565360857	7.25631789312846e-07	0.00011351777084724068
68.3497610593647	0.0004653596764318173	0.0004692264060430932	0.0005104593982809986	0.0005130934481417901	0.000536267487673395	0.0005381223248967475	0.0005636923021543134	0.0005646633635521105	0.0006208751206671137	0.0006198289458016827	0.0992655812573434	0.09583307182101276	7.247348297169474e-07	0.00011406059938801061	7.263057649900886e-07	0.00011430782793522831
68.7616027530747	0.0004653345700082224	0.00046921035292913184	0.0005106340399978345	0.0005132723877166551	0.0005365661030521902	0.0005384215835273392	0.0005641299854102145	0.0005650970570894618	0.0006216257916930177	0.0006205634758617433	0.09970056831409006	0.0962529567133805	7.253930418488815e-07	0.00011485207110178974	7.26945588266914e-07	0.0001150978774726863
69.17592600016614	0.00046530470961746753	0.0004691897112271747	0.000510808068093258	0.0005134507878983051	0.0005368667835650147	0.0005387229034012692	0.0005645728209328906	0.0005655357943728213	0.0006223888273773334	0.0006213099694332945	0.10014542617558253	0.09668236888699805	7.260184248245385e-07	0.00011564371081115854	7.275518615519616e-07	0.0001158879540635177
69.59274575324658	0.00046526992664389945	0.0004691643158516756	0.0005109814140327637	0.0005136285817599126	0.0005371695297045435	0.000539026284636272	0.0005650208919802558	0.0005659796554086996	0.0006231645148066284	0.0006220687015845963	0.10060041562151739	0.09712156000725056	7.266116130831427e-07	0.00011643556196962168	7.281251985070221e-07	0.00011667809549242847
70.01207705502031	0.00046523004754124353	0.0004691339968763016	0.0005111540072306202	0.0005138057003694575	0.0005374743420814387	0.000539331727452937	0.0005654742846650506	0.0005664287229450952	0.0006239531511098911	0.000622839956982806	0.10106580571654479	0.09757078973298422	7.271732540688148e-07	0.00011722767168043102	7.286662247888483e-07	0.00011746834292368502
70.43393503883172	0.00046518489366695445	0.0004690985793706755	0.0005113257749790194	0.0005139820727203803	0.0005377812214341594	0.0005396392321837929	0.0005659330880730624	0.0005668830825849452	0.00062475504388353	0.000623624030299092	0.10154187412571934	0.09803032602075078	7.277040090755997e-07	0.00011802009092420906	7.291755788386717e-07	0.00011825874111319468
70.85833492921113	0.00046513428111026085	0.0004690578832308686	0.0005114966423743726	0.0005141576256594329	0.0005380901686393837	0.0005399487992829647	0.0005663973943869873	0.0005673428229049826	0.0006255705116374708	0.000624421226633794	0.10202890744396409	0.09850044544256423	7.282045541403062e-07	0.00011881287480013103	7.296539127187723e-07	0.000119049338633756
71.2852920424243	0.00046507802051364	0.00046901172300337784	0.0005116665322406126	0.0005143322838115903	0.0005384011847230769	0.000540260429336433	0.0005668672990162335	0.000567808035580282	0.0006263998842635509	0.0006252318619627587	0.10252720154026602	0.09898143351785468	7.286755809851131e-07	0.00011960608278289986	7.30101892996971e-07	0.00011984018811525554
71.71482178702524	0.0004650159168874536	0.0004689599077023216	0.0005118353650493771	0.0005145059695019015	0.000538714270872255	0.0005405741230729446	0.0005673429007330001	0.0005682788155148196	0.0006272435035275009	0.0006260562636060752	0.10303706191734703	0.09947358506034534	7.291177980189379e-07	0.0001203997789959721	7.305202016832718e-07	0.00012063134649979712
72.14693966441222	0.000464947769417458	0.0004689022406195622	0.0005120030588369184	0.0005146786026741266	0.0005390294284474783	0.0005408898813756027	0.0005678243018149642	0.0005687552609783577	0.0006281017235858645	0.0006268947707204914	0.1035588040876043	0.099977204540603	7.295319314001717e-07	0.00012119403250333838	7.309095372228826e-07	0.00012142287531390072
72.58166126938723	0.00046487337126490123	0.0004688385191274732	0.0005121695291176065	0.0005148501008060263	0.0005393466589961375	0.0005412077052941984	0.000568311608194959	0.0005692374737500272	0.0006289749115293379	0.0006277477348169008	0.10409275396615461	0.10049260646508376	7.299187261611056e-07	0.000121988917619692	7.312706155523365e-07	0.0001222148409586038
73.01900229071879	0.000464792509358889	0.0004687685344740268	0.0005123346887938508	0.0005150203788211345	0.0005396659642665654	0.0005415275960583143	0.0005688049296180129	0.0005697255592689555	0.0006298634479540475	0.0006286155203043531	0.10463924828186669	0.10102011577251178	7.302789474021793e-07	0.00012278451424091452	7.316041712144856e-07	0.0001230073150178118
73.45897851170821	0.00046470496418070926	0.00046869207156989405	0.0005124984480622911	0.0005151893489968671	0.0005399873462230479	0.000541849555091265	0.0005693043798061819	0.0005702196267923553	0.0006307677275624534	0.0006294985050621655	0.10519863500732206	0.1015600682484999	7.306133815595216e-07	0.00012358090819693246	7.319109585445091e-07	0.0001238003745877847
73.90160581075892	0.0004646105095397738	0.0004686089087672133	0.0005126607143160737	0.000515356920868779	0.0005403108070617765	0.0005421735840249195	0.0005698100766315971	0.0005707197895614768	0.0006316881597956213	0.0006303970810417902	0.10577127380868631	0.1021128109593645	7.309228377551076e-07	0.00012437819162819386	7.321917529372378e-07	0.0001245941026293551
74.34690016194996	0.00046450891234084006	0.0004685188176296894	0.0005128213920430466	0.0005155230011308161	0.0005406363492278244	0.0005424996847154808	0.0005703221422982178	0.0005712261649758912	0.0006326251694987663	0.0006313116549002487	0.10635753651654735	0.10267870270613927	7.312081492257374e-07	0.00012517646338656985	7.324473521796385e-07	0.00012538858834176825
74.79487763561212	0.00046439993234213204	0.0004684215626936415	0.0005129803827196594	0.0005156874935313392	0.0005409639754331903	0.0005428278592602578	0.000570840703532756	0.0005717388747765529	0.0006335791976220663	0.0006322426486669846	0.10695780761882262	0.1032581144998675	7.314701748397257e-07	0.00012597582946294317	7.32678577873287e-07	0.00012618392756252872
75.24555439890803	0.00046428332190400954	0.0004683169012196402	0.0005131375847003963	0.0005158502987647597	0.0005412936886760057	0.0005431581100155318	0.0005713658917853382	0.0005722580452381721	0.0006345507019589169	0.0006331905004462264	0.1075724847769189	0.10385143005928689	7.317098007258082e-07	0.00012677640344624375	7.328862769585397e-07	0.00012698022319646007
75.6989467164156	0.00046415882572776817	0.00046820458293432836	0.0005132928931025151	0.0005160113143585543	0.0005416254922609741	0.0005434904396155668	0.0005718978434404423	0.000572783807371425	0.0006355401579239213	0.0006341556651569943	0.10820197936637985	0.1044590463321273	7.31927941984554e-07	0.00012757830701019823	7.330713233116718e-07	0.00012777758566946684
76.15507095071504	0.00046402618058418197	0.00046808434976201103	0.0005134461996858709	0.0005161704345554479	0.0005419593898211183	0.0005438248509928445	0.0005724367000387182	0.0005733162971355661	0.0006365480593730617	0.0006351386153130845	0.1088467170433527	0.1050813740412722	7.321255445273895e-07	0.00012838167043628668	7.332346194702764e-07	0.00012857613341804575
76.61394356297929	0.000463885115031351	0.00046795593554560023	0.0005135973927276116	0.0005163275501905473	0.0005422953853409479	0.0005441613473996284	0.0005729826085103449	0.0005738556556620787	0.0006375749194687316	0.0006361398418455278	0.10950713833826384	0.105718838257145	7.323035870295718e-07	0.00012918663317185164	7.333770984576521e-07	0.0001293759934105354
77.07558111356816	0.00046373534912142025	0.00046781906575645227	0.0005137463568914789	0.000516482548563166	0.0005426334831811193	0.0005444999324309183	0.000573535721420586	0.0005744020294899873	0.0006386212715924052	0.0006371598549701735	0.11018369927819362	0.10637187899774374	7.324630830037255e-07	0.00012999334442569122	7.334997257234157e-07	0.0001301773017033797
77.54000026262605	0.00046357659409570313	0.0004676734571926458	0.0005138929730914777	0.000516635313303107	0.0005429736881047108	0.000544840610048918	0.0005740961972282924	0.000574955570813548	0.0006396876703079985	0.0006381991851032561	0.11087687203952445	0.10704095185783757	7.326050830224569e-07	0.00013080196380731157	7.33603501221051e-07	0.0001309802040384278
78.00721777068286	0.000463408552067746	0.0004675188176652118	0.0005140371183496403	0.0005167857242311241	0.0005433160053052179	0.0005451833846091047	0.0005746642005581172	0.0005755164377430472	0.0006407746923791577	0.0006392583838279955	0.11158714563252844	0.10772652866894107	7.327306770846254e-07	0.00013161266201038024	7.336894616216325e-07	0.0001317848564814511
78.47725049925933	0.0004632309156938215	0.00046735484567181807	0.0005141786656476067	0.0005169336572132981	0.0005436604404363954	0.0005455282608880311	0.000575239902487288	0.0005760847945795108	0.0006418829378439555	0.0006403380249155278	0.11231502661968105	0.10842909819176792	7.328409971371977e-07	0.00013242562154416881	7.33758682673483e-07	0.00013259142610588803
78.95011541147531	0.0004630433678303487	0.00046718123005738005	0.0005143174837717227	0.0005170789840090207	0.0005440069996440686	0.0005458752441129602	0.0005758234808478071	0.0005766608121041588	0.0006430130311507313	0.0006414387054036597	0.11306103986957233	0.1091491668429803	7.329372197664545e-07	0.00013324103751663485	7.338122817174145e-07	0.00013340009172423117
79.42582957266194	0.0004628455811777054	0.00046699764966106635	0.0005144534371513493	0.0005172215721122896	0.0005443556896000618	0.0005462243399934847	0.0005764151205450443	0.0005772446678835169	0.0006441656223590744	0.0006425610467372276	0.11382572934843065	0.1098872594581619	7.330205690825103e-07	0.00013405911847574892	7.338514203856323e-07	0.00013421104467439826
79.90441015097758	0.00046263721790987597	0.0004668037729491311	0.0005145863856900627	0.0005173612845859934	0.0005447065175383996	0.0005465755547552653	0.0005770150138937336	0.000577836546591158	0.0006453413884102854	0.0006437056959741449	0.1146096589513818	0.1106439200930658	7.330923197898824e-07	0.00013488008730910828	7.338773074716184e-07	0.0001350244896599906
80.38587441802741	0.0004624179292893559	0.00046659925763297566	0.0005147161845893906	0.0005174979798888345	0.0005450594912939296	0.000546928895176034	0.0005776233609724503	0.0005784366403470889	0.0006465410344719205	0.0006448733270614486	0.11541341337570854	0.11141971286530912	7.331538004740328e-07	0.00013570418221001135	7.338912020031941e-07	0.00013584064565315412
80.87023974948666	0.0004621873552667348	0.00046638375027186326	0.0005148426841647446	0.0005176315116945525	0.0005454146193435642	0.000547284368624044	0.0005782403699977496	0.0005790451490759122	0.0006477652953614248	0.0006460646421860818	0.11623759903852152	0.11221522283883786	7.332063971257846e-07	0.00013653165771523867	7.338944165390365e-07	0.00013665974686447036
81.35752362572781	0.00046194512406433173	0.0004661568858596415	0.0005149657296531599	0.0005177617287030638	0.0005457719108503192	0.0005476419830991336	0.0005788662577192006	0.0005796622808849364	0.0006490149370542241	0.0006472803732054217	0.11708284504140741	0.11303105695362195	7.332515568981906e-07	0.00013736278581721884	7.338883206816022e-07	0.00013748204378206952
81.8477436324513	0.0004616908517432473	0.0004659182873948079	0.00051508516101245	0.0005178884744431216	0.0005461313757103584	0.0005480017472765983	0.0005795012498366468	0.0005802882524635042	0.000650290758282023	0.0006485212831630183	0.11794980418477174	0.1138678450032148	7.332907921346696e-07	0.0001381978571590725	7.33874344840393e-07	0.00013830780428804312
82.34091746132043	0.00046142414175317457	0.0004656675654332778	0.000515200812711362	0.0005180115870660909	0.0005464930246032676	0.0005483636705540801	0.0005801455814411347	0.0005809232895049013	0.0006515935922275939	0.0006497881678953515	0.11883915403480227	0.11472624066295793	7.333256846956239e-07	0.00013903718232137485	7.338539842784153e-07	0.00013913731486110692
82.83706291059936	0.00046114458446431313	0.0004654043176231412	0.0005153125135103098	0.0005181308991304127	0.0005468568690458137	0.0005487277631017145	0.0005807994974810503	0.0005815676271523211	0.0006529243083227349	0.0006510818577359846	0.11975159804613199	0.11560692257182098	7.333578905812602e-07	0.00013988109320282882	7.338288034353276e-07	0.0001399708818667772
83.33619788579601	0.00046085175668064514	0.0004651281282206788	0.0005154200862322042	0.0005182462373762786	0.000547222921449424	0.0005490940359157531	0.0005814632532550887	0.0005822215104704255	0.0006542838141566673	0.0006524032193238542	0.1206878667435141	0.11651059547105086	7.333891448901885e-07	0.000140729944505813	7.338004405598028e-07	0.00014080883294521895
83.83834040030794	0.0004605452211339036	0.0004648385675869199	0.0005155233475229254	0.0005183574224900664	0.0005475911951816955	0.0005494625008759514	0.0005821371149338552	0.000582885194944207	0.0006556730575027127	0.0006537531575230973	0.12164871896602863	0.11743799140299967	7.334212671491428e-07	0.00014158411533672643	7.337706126931721e-07	0.00014165151850668856
84.34350857607244	0.00046022452595744705	0.00046453519166395876	0.0005156221076009217	0.0005184642688580149	0.0005479617046322254	0.0005498331708069953	0.0005828213601119793	0.0005835589470069512	0.0006570930284717099	0.0006551326174623288	0.12263494317757029	0.11838987097376513	7.33456167027486e-07	0.00014244401092812498	7.337411210098796e-07	0.00014249931334084365
84.85172064422062	0.0004598892041393223	0.0004642175414302535	0.000515716169995411	0.0005185665843086228	0.0005483344652831062	0.000550206059544285	0.0005835162783928004	0.0005842430445992433	0.0006585447618013321	0.0006565425867019744	0.12364735884764065	0.11936702468347554	7.334958504791062e-07	0.00014331006449501416	7.337138565596335e-07	0.00014335261835118907
85.36299494573534	0.00045953877295370766	0.0004638851423340895	0.0005158053312726414	0.0005186641698432205	0.0005487094937844428	0.0005505811820044134	0.0005842221720078225	0.0005849377777611159	0.0006600293392912202	0.0006579840975389454	0.12468681790670498	0.12037027432834455	7.335424263352338e-07	0.00014418273923362535	7.336908064274096e-07	0.00014421186242252748
85.87734993211305	0.0004591727333699437	0.00046353750370437647	0.0005158893807496069	0.0005187568193541187	0.0005490868080352767	0.0005509585542606934	0.0005849393564732949	0.0005856434492595694	0.0006615478923946515	0.0006594582294586716	0.12575420628071585	0.12140047447888859	7.335981134029296e-07	0.0001450625304798836	7.336740603680093e-07	0.0001450775044378877
86.39480416602983	0.0004587905694383641	0.0004631741181379479	0.0005159681001946501	0.0005188443193297567	0.0005494664272703659	0.0005513381936241604	0.000585668161286499	0.0005863603752539154	0.0006631016049784248	0.0006609661117454699	0.12685044550966332	0.12245851403899545	7.336652480999283e-07	0.00014594996803722615	7.33665817941845e-07	0.0001459500354535903
86.91537632201124	0.00045839174765205804	0.0004627944608624573	0.0005160412635142765	0.0005189264485461805	0.0005498483721532562	0.0005517201187304502	0.0005864089306644564	0.0005870888860015274	0.0006646917162635194	0.0006625089262629624	0.12797649445539622	0.12354531789087883	7.337462926617234e-07	0.00014684561868820445	7.336683961854532e-07	0.00014682998104599554
87.43908518710603	0.00045797571628375405	0.00046239798907401667	0.0005161086364255398	0.0005190029777442034	0.0005502326648761658	0.0005521043496330449	0.0005871620243280529	0.0005878293266068254	0.000666319523960282	0.0006640879104174362	0.1291333511043083	0.12466184863127282	7.338438440004751e-07	0.00014775008891085295	7.336842378861258e-07	0.0001477179038491816
87.9659496615646	0.0004575419046969539	0.0004619841412486533	0.0005161699761132971	0.0005190736692915448	0.0005506193292672314	0.0005524909079033945	0.0005879278183347741	0.0005885820578165332	0.0006679863876130121	0.0006657043603180271	0.13032205447086812	0.12580910840462592	7.339606432368818e-07	0.0001486640278124951	7.337159204922087e-07	0.000148614406296127
88.4959887595208	0.00045708972263046587	0.00046155233642667813	0.0005162250308715918	0.0005191382768292102	0.0005510083909057009	0.0005528798167384648	0.0005887067059634883	0.0005893474568644814	0.0006696937321701222	0.000667359634148856	0.13154368660839688	0.1269881408394459	7.340995859854644e-07	0.00014958813030306606	7.337661657226026e-07	0.00014952013358376925
89.0292216096782	0.00045661855945546	0.0004611019734690265	0.0005162735397284215	0.0005191965449013479	0.0005513998772457373	0.0005532711010763306	0.0005894990986550573	0.0005901259183694943	0.000671443051797499	0.0006690551557695668	0.13279937473399547	0.12820003309437422	7.342637334467128e-07	0.00015052314052854676	7.338378499293502e-07	0.000150435776880245
89.56566745600044	0.000456127783404185	0.0004606324302846479	0.0005163152320530812	0.0005192482085677752	0.0005517938177495278	0.00055366478772046	0.0005903054270127601	0.0005909178552901981	0.0006732359139542347	0.0006707924185621798	0.13409029347491663	0.12944591802108288	7.344563243807988e-07	0.00015146985558774084	7.339340152857357e-07	0.00015136207679762592
90.1053456584057	0.00045561674076946974	0.0004601430630279891	0.0005163498271452386	0.000519292992998336	0.0005521902440304817	0.0005540609054734272	0.0005911261418669551	0.0005917236999408834	0.0006750739637516406	0.000672572989543754	0.13541766724438675	0.13072697645154682	7.346807880533827e-07	0.00015242912956141275	7.340578818813186e-07	0.00015229982715604662
90.6482756934654	0.0004550847550741679	0.00045963320526565455	0.0005163770338049001	0.000519330613048219	0.0005525891900073634	0.0005544594852808385	0.0005919617154086727	0.0005925439050729108	0.0006769589286183634	0.0006743985137661407	0.13678277275522788	0.1320444396178174	7.349407582123895e-07	0.000153401877876852	7.342128607782218e-07	0.00015324987906059628
91.19447715510712	0.00045453112620968657	0.00045910216711127504	0.000516396549882346	0.0005193607728132937	0.0005529906920702639	0.0005548605603863181	0.000592812642397301	0.0005933789450265081	0.0006788926232964793	0.0006762707190260265	0.13818694168046775	0.13339959171305985	7.352400882138215e-07	0.00015438908204300217	7.344025681396953e-07	0.00015421314532479413
91.74396975532183	0.00045395512954277725	0.00045854923432770746	0.0005164080618070712	0.0005193831651645457	0.0005533947892594423	0.0005552641664985156	0.0005936794414479117	0.0005942293169582381	0.0006808769551958232	0.0006781914209106333	0.13963156347071096	0.1347937726031751	7.355828673833451e-07	0.0001553917947892669	7.346308405167161e-07	0.00015519060527126316
92.29677332487483	0.0004533560149898058	0.0004579736673956167	0.0005164112440947884	0.0005193974712605687	0.0005538015234581114	0.0005556703419711414	0.000594562656404262	0.0005950955421498271	0.0006829139301362866	0.0006801625282067723	0.1411180883387094	0.13622838069912652	7.359734387405023e-07	0.0001564111456463374	7.349017514018041e-07	0.00015618330994433827
92.85290781402206	0.00045273300605772233	0.0004573747005476033	0.0005164057588314304	0.0005194033600371042	0.0005542109396003997	0.0005560791279971746	0.0005954628578040483	0.0005959781674045803	0.0006850056585107215	0.0006821860487036167	0.14264803042253218	0.1377048760007859	7.364164182027504e-07	0.00015744834701149346	7.35219629165629e-07	0.00015719238777540945
93.41239329322968	0.00045208529885104565	0.0004567515407670115	0.0005163912551331287	0.0005194004876725362	0.0005546230858957856	0.0005564905688184588	0.0005963806444435382	0.0005968777665381023	0.0006871543619041576	0.0006842640954223816	0.14422297113943017	0.13922478332394012	7.369167153998667e-07	0.0001585047007416629	7.355890764965383e-07	0.00015821905074103748
93.97524995389855	0.0004514120610441883	0.000456103366750635	0.000516367368581017	0.0005193884970282048	0.0005550380140714618	0.0005569047119520433	0.0005973166450493072	0.000597794941970656	0.0006893623802085401	0.0006863988933093655	0.14584456274353105	0.14078969572303243	7.374795562624338e-07	0.00015958160532836274	7.360149914983731e-07	0.00015926460106437113
94.54149810909283	0.00045071243081855745	0.00045542932783458894	0.0005163337206297755	0.0005193670170623806	0.0005554557796342085	0.000557321608434747	0.0005982715200655807	0.0005987303264291405	0.0006916321792760299	0.0006885927864323156	0.14751453210148394	0.14240127812315395	7.381105075470883e-07	0.0001606805637105746	7.365025905909858e-07	0.00016033043851158835
95.11115819427312	0.00044998551576394205	0.00045472854288268423	0.0005162899179886865	0.0005193356622166888	0.0005558764421535252	0.0005577413130875721	0.0005992459635663235	0.0005996845847673604	0.000693966359158202	0.0006908482457240491	0.14923468470125537	0.1440612711758288	7.388155034743931e-07	0.00016180319178495106	7.370574333847115e-07	0.0001614180683394556
95.68425076803395	0.0004492303917437842	0.0004540000991367306	0.0005162355519740085	0.0005192940317737129	0.0005563000655679096	0.0005581638848017381	0.0006002407053021524	0.0006006584159140638	0.0006963676629831914	0.0006931678773216213	0.15100690891054577	0.14577149535436507	7.396008746877146e-07	0.0001629512276846018	7.376854497225926e-07	0.00016252910996068792
96.26079651284576	0.00044844610172409553	0.00045324305102831063	0.000516170197831421	0.0005192417091844943	0.0005567267185164062	0.0005585893868483119	0.0006012565128930053	0.000601652554959071	0.0006988389865281853	0.0006955544315542251	0.15283318050250339	0.14753385530569685	7.404733797672933e-07	0.00016412654190423037	7.383929691024815e-07	0.00016366530639841392
96.84081623580131	0.00044763165456588504	0.0004524564189516837	0.000516093414027223	0.0005191782613645972	0.000557156474697718	0.000559017887213574	0.0006022941941785455	0.000602667775388783	0.000701383388550512	0.000698010812638425	0.1547155674679904	0.14935034447706047	7.414402395223662e-07	0.00016533114835141915	7.391867526928804e-07	0.00016482853460536573
97.42433086936633	0.00044678602378115864	0.0004516391879976273	0.0005160047415069953	0.0005191032379573467	0.0005575894132594202	0.0005594494589624939	0.0006033545997393641	0.0006037048914833812	0.0007040041019471784	0.0007005400891453822	0.1566562351350259	0.15122305003731587	7.425091743565684e-07	0.00016656721642169248	7.400740282174174e-07	0.00016602081673861013
98.01136147213543	0.0004459081462527397	0.00045079030664821085	0.0005159037029203595	0.0005190161705628366	0.00055802561922008	0.0005598841806329292	0.0006044386256033186	0.0006047647608892195	0.0007067045458200847	0.0007031455053115032	0.1586574516179011	0.1531541581143571	7.436884450066667e-07	0.0001678370842018162	7.410625279783583e-07	0.00016724433248546666
98.60192922959182	0.00044499692091840205	0.0004499086854327002	0.000515789801810478	0.000518916571931275	0.0005584651839273644	0.0005603221366634158	0.0006055472161527031	0.0006058482873811691	0.0007094883385323635	0.0007058304932714851	0.16072159362023744	0.15514595937178496	7.449868969869344e-07	0.00016914327291513154	7.421605303458258e-07	0.00016850143255009442
99.1960554548718	0.00044405120742004197	0.0004489931955449988	0.0005156625217668818	0.0005188039351191818	0.0005589082055555352	0.00056076341785774	0.0006066813672494174	0.0006069564238310882	0.0007123593118505015	0.0007085986863012135	0.16285115261828373	0.15720085494997432	7.464140090976032e-07	0.00017048850273522487	7.433769050347325e-07	0.00016979465341644684
99.79376158953411	0.0004430698247189559	0.0004480426674233751	0.000515521325540255	0.0005186777326069598	0.0005593547896460725	0.0005612081218897622	0.0006078421295970524	0.0006080901754002009	0.0007153215262773109	0.0007114539331674516	0.16504874145300996	0.1593213627988162	7.479799464463069e-07	0.00017187571011809122	7.447211625816424e-07	0.00017112673352538688
100.39506920433367	0.00044205154967860526	0.0004470558892934497	0.0005153656541177456	0.0005185374153763276	0.0005598050496956091	0.0005616563538524003	0.0006090306123606209	0.0006092506029748508	0.000718379287692384	0.0007144003136919143	0.16731710136199213	0.16151012443164137	7.496956184263885e-07	0.00017330806680963817	7.462035084499288e-07	0.00017250063101599544
101.00000000000001	0.0004409951156166653	0.00044603160567586916	0.0005151949257574247	0.0005183824119461022	0.000560259107795734	0.0005621082268550272	0.0006102479870667647	0.0006104388268670817	0.0007215371654298183	0.0007174421556492916	0.16965910948474142	0.16376991213245784	7.505951149747738e-07	0.00017403594427770866	7.469829703895261e-07	0.00017319841818511968
