# Supplementary material for: White matter micro- and macrostructure brain charts for the human lifespan
Source: Nature. 2026 May 13;655(8124):979–89. doi: 10.1038/s41586-026-10454-2 (PMC13391363; doi:10.1038/s41586-026-10454-2)
Supplement: Supplementary file 12 — Centiles trajectories of brain charts. SDT.T9.1–5 contain the brain charts for the global metrics; SDT.T9.6–509 contain the brain charts for the tract-specific metrics (unnormalized); and SDT.T9.510–1157 contain the brain charts for the tract-specific macrostructural metrics (normalized). Included in each table are the male and female centile trajectories for the 2.5th, 25th, 50th, 75th and 97.5th percentiles; the interquartile range normalized by the 50th centile; and the derivatives of the 50th centiles with respect to both age and log(age). Charts are sampled in logarithmically spaced intervals. Age is reported in years, while centile trajectory values are reported in metric-specific units: diffusivities in mm2 s−1, volume in mm3, surface area in mm2, average length in mm, and FA is dimensionless (unitless). [file 41586_2026_10454_MOESM12_ESM.zip › plotted_curves/SDT.T9.235-POPT_left_surface_area_curve_metrics.csv]

ages	male_0.025th_percentile	female_0.025th_percentile	male_0.25th_percentile	female_0.25th_percentile	male_0.5th_percentile	female_0.5th_percentile	male_0.75th_percentile	female_0.75th_percentile	male_0.975th_percentile	female_0.975th_percentile	male_normalized_quantile_range	fwmale_normalized_quantile_range	male_median_centile_d_age	male_median_centile_d_log_age	female_median_centile_d_age	female_median_centile_d_log_age
0.25	10890.036038864397	10604.558857116206	13756.888457395533	13170.33014224216	15136.20390580276	14407.741526112959	16423.325417484644	15566.254235870454	18639.672275119196	17571.223834337346	0.17616285937234769	0.16629421684764825	13329.203414649786	7695.999685940036	12687.70683590249	7325.6131508268645
0.25150637576242696	10904.48211256604	10618.626233896834	13775.137528034062	13187.801119526439	15156.282694759047	14426.853980171341	16445.111625713493	15586.903504369793	18664.398557953955	17594.532776877248	0.1761628594195259	0.16629421689169	13306.086013399996	7705.717442581896	12665.702009409666	7334.863219595049
0.2530218281966045	10918.964668430866	10632.729136479975	13793.43268495438	13205.316218092903	15176.412190782044	14446.014700910131	16466.952852938703	15607.604920632431	18689.187284671105	17617.900583940827	0.17616285946741644	0.16629421693639693	13259.749273564667	7725.152251891792	12621.595325043425	7353.362687040586
0.25454641199404576	10933.483703815671	10646.867562291745	13811.773924817786	13222.875434745218	15196.592390198433	14465.223684832807	16488.849095174697	15628.358480880785	18714.038450747354	17641.32725126407	0.17616285951603092	0.1662942169817798	13213.487686853856	7744.585550516378	12577.560176900588	7371.860716508236
0.2560801821758082	10948.039215691517	10661.041508382654	13830.161243798339	13240.47876582059	15216.823288798803	14484.48092793255	16510.800347854223	15649.164180785947	18738.95205099925	17664.812773960643	0.17616285956538114	0.16629421702784916	13167.301682144403	7764.0171329360455	12533.59697321523	7390.357112370431
0.25762319409447826	10962.631200643633	10675.25097142748	13848.594637582668	13258.126207189573	15237.104881837442	14503.786425692055	16532.80660582812	15670.02201546748	18763.9280795829	17688.35714652162	0.17616285961547842	0.16629421707461634	13121.19168435689	7783.446793509647	12489.706118453294	7408.851678880863
0.2591755034361701	10977.25965487105	10689.495947724938	13867.074101369566	13275.817754255688	15257.437164031902	14523.140173083106	16554.867863364852	15690.93197949295	18788.96652999345	17711.960362815018	0.17616285966633566	0.16629421712209227	13075.158114416525	7802.8743264530785	12445.888013288379	7427.344220161438
0.2607371662225343	10991.924574186436	10703.776433197505	13885.599629869748	13293.55340195518	15277.820129562702	14542.54216456631	16576.98411415019	15711.894066877647	18814.067395064714	17735.622416085414	0.176162859717964	0.16629421717028847	13029.201389364898	7822.299525902141	12402.14305468928	7445.834540255368
0.2623082388127803	11006.625954015959	10718.092423391287	13904.171217305686	13311.333144756882	15298.253772073193	14561.99239409095	16599.15535128705	15732.908271084425	18839.230666969008	17759.34329895382	0.1761628597703765	0.1662942172192168	12983.321922286414	7841.722185872495	12358.471635858528	7464.322443090379
0.2638887779057103	11021.363789398963	10732.44391347571	13922.788857411204	13329.156976661807	15318.738084669072	14581.490855094535	16621.381567294986	15753.974585023208	18864.456337216558	17783.12300341709	0.17616285982358573	0.16629421726888852	12937.520122279413	7861.142100244295	12314.874146206304	7482.807732468937
0.26547884054176485	11036.138074987799	10746.83089824336	13941.452543431264	13347.024891202951	15339.273059918165	14601.037540502588	16643.662754109937	15775.093001050782	18889.744396655216	17806.961520847697	0.17616285987760424	0.16629421731931615	12891.79639452044	7880.559062795248	12271.35097140912	7501.2902120910585
0.2670784841050822	11050.948805047596	10761.253372109735	13960.16226812167	13364.936881445008	15359.8586898501	14620.63244272833	16665.998903083884	15796.263510970422	18915.09483547008	17830.85884199332	0.17616285993244515	0.16629421737051128	12846.151140181348	7899.972867154982	12227.90249333065	7519.769685520325
0.26868776632556873	11065.795973455939	10775.71132911297	13978.918023748676	13382.892939983998	15380.494965955868	14640.275553672283	16688.390004984376	15817.486106031494	18940.50764318294	17854.814956976377	0.17616285998812206	0.16629421742248673	12800.584756518714	7919.383306856733	12184.529090113007	7538.245956226252
0.2703067452809827	11080.679573702828	10790.20476291376	13997.719802088921	13400.893058947193	15401.181879187756	14659.96686472218	16710.83604999444	15838.760776929334	18965.982808652192	17878.82985529391	0.1761628600446478	0.16629421747525489	12755.09763682168	7938.790175303817	12141.231136112474	7556.718827554025
0.2719354793990299	11095.59959889023	10804.73366679495	14016.56759442886	13418.937229992602	15421.919419958738	14679.706366752398	16733.33702771193	15860.087513804654	18991.52032007209	17902.903525816884	0.17616286010203636	0.16629421752882853	12709.69017041009	7958.193265764974	12098.00900191348	7575.188102724496
0.27357402745947257	11110.556041732028	10819.298033661467	14035.461391564717	13437.025444308883	15442.70757814239	14699.49405012388	16755.892927149453	15881.466306243445	19017.120164972664	17927.035956790125	0.1761628601603021	0.16629421758322088	12664.36274265498	7977.592371398117	12054.863054340705	7593.653584846761
0.2752224485962505	11125.548894553644	10833.897856039963	14054.401183801989	13455.157692614903	15463.546343072372	14719.32990468363	16778.50373673377	15902.897143276434	19042.78233021905	17951.227135831654	0.1761628602194589	0.16629421763844499	12619.115734928288	7996.987285197247	12011.793656413443	7612.115076880436
0.27688080229961526	11140.57814929181	10848.533126078602	14073.386960955182	13473.333965159469	15484.43570354212	14739.21391976444	16801.1694443055	15924.38001337879	19068.50680201113	17975.47704993239	0.17616286027952097	0.16629421769451416	12573.949524682947	8016.377800056711	11968.801167413592	7630.572381686419
0.2785491484182772	11155.643797494417	10863.203835546885	14092.418712347586	13491.55425172112	15505.375647804614	14759.14608418464	16823.89003711883	15945.91490446987	19094.29356588322	17999.78568545585	0.17616286034050313	0.16629421775144246	12528.864485405385	8035.763708732091	11925.885942859575	7649.025301992893
0.28022754716156506	11170.745830320146	10877.909975835315	14111.496426810849	13509.81854160771	15526.366163571893	14779.126386247672	16846.665501841027	15967.501803912715	19120.14260670353	18024.153028137596	0.17616286040242038	0.16629421780924328	12483.860986609943	8055.144803835545	11883.04833447747	7667.473640396725
0.2819160591015993	11185.884238538303	10892.651537955227	14130.620092684727	13528.126823656181	15547.407238014794	14799.15481374181	16869.49582455213	15989.140698513804	19146.053908673777	18048.579063084922	0.17616286046528765	0.16629421786793117	12438.93939387612	8074.520877854433	11840.288690254092	7685.917199367657
0.28361474517547763	11201.059012528514	10907.428512538487	14149.789697816728	13546.479086232208	15568.498857762555	14819.231353939793	16892.38099074453	16010.831574522621	19172.027455328745	18073.06377477641	0.17616286052912072	0.1662942179275208	12394.100068804808	8093.891723123845	11797.60735438671	7704.355781238992
0.2853236666874746	11216.270142280453	10922.240889837245	14169.00522956177	13564.875317229888	15589.641008902428	14839.355993598474	16915.320985322534	16032.574417631271	19198.063229535775	18097.607147061455	0.1761628605939346	0.1662942179880259	12349.343369052745	8113.257131843362	11755.004667322151	7722.78918820899
0.2870428853112538	11231.517617393598	10937.088659723673	14188.26667478185	13583.315504071403	15610.833676979346	14859.528718958465	16938.315792602025	16054.369212974127	19224.16121349437	18122.209163159903	0.17616286065974554	0.16629421804946215	12304.66964830365	8132.616896053776	11712.480965718627	7741.2172223287635
0.28877246309209376	11246.801427076896	10951.971811689655	14207.574019845635	13601.799633706658	15632.076846995436	14879.74951574372	16961.36539630994	16076.215945127353	19250.321388735607	18146.869805661496	0.17616286072657045	0.16629421811184422	12260.07925633248	8151.9708076776005	11670.036582518369	7759.639685533475
0.2905124624491269	11262.121560148647	10966.890334846667	14226.927250628325	13620.327692613108	15653.370503409888	14900.018369161362	16984.469779584073	16098.114598108728	19276.543736121952	18171.58905652566	0.17616286079442459	0.1662942181751875	12215.57253897097	8171.31865848694	11627.671846911311	7778.056379618123
0.29226294617759224	11277.478005036057	10981.844217925345	14246.326352511069	13638.899666795238	15674.714630138302	14920.335263901112	17007.62892497245	16120.065155377033	19302.828235846468	18196.366897080832	0.17616286086332522	0.16629421823950777	12171.149838053621	8190.660240071826	11585.387084277347	7796.46710620122
0.294023977451102	11292.870749774986	10996.833449275247	14265.771310380658	13657.51554178425	15696.10921055238	14940.700184134937	17030.84281443292	16142.067599831664	19329.17486743244	18221.203308024018	0.17616286093328934	0.1662942183048209	12126.811491521075	8209.995343893766	11543.182616292499	7814.871666781139
0.29579561982392083	11308.29978200973	11011.858016864624	14285.262108629255	13676.175302637812	15717.554227479583	14961.113113516787	17054.11142933283	16164.121913812342	19355.58360973295	18246.098269420472	0.17616286100433434	0.16629421837114286	12082.557833369821	8229.323761256877	11501.05876088515	7833.26986270817
0.29757793723326015	11323.765088992655	11026.91790828007	14304.798731153911	13694.87893393958	15739.049663202633	14981.574035182077	17077.434750448465	16186.228079098564	19382.054440930253	18271.05176070306	0.17616286107647805	0.16629421843849035	12038.389193650335	8248.64528329391	11459.015832215548	7851.661495165434
0.29937099400158496	11339.266657583907	11042.013110726251	14324.38116135623	13713.626419798898	15760.595499459132	15002.082931747329	17100.81275796463	16208.386076909226	19408.587338535322	18296.063760671845	0.17616286114973778	0.16629421850688017	11994.305898525752	8267.959701003041	11417.054140749853	7870.046365208924
0.3011748548389356	11354.804474251194	11057.143611025675	14344.009382142067	13732.417743850498	15782.19171744123	15022.639785309879	17124.245431474315	16230.595887902273	19435.182279387434	18321.1342474937	0.17616286122413222	0.16629421857632887	11950.308270187117	8287.266805185936	11375.173993176315	7888.424273710698
0.30298958484526295	11370.378525069278	11072.309395618217	14363.683375920898	13751.252889253894	15803.83829779494	15043.244577447202	17147.732749977913	16252.857492174	19461.83923965333	18346.26319870151	0.1761628612996796	0.16629421864685404	11906.396626924165	8306.566386485007	11333.375692464411	7906.795021388214
0.30481524951277783	11385.988795719883	11087.510450561005	14383.403124605706	13770.131838693274	15825.535220619988	15063.897289216779	17171.2746918831	16275.170869258902	19488.558194827023	18371.45059119398	0.1761628613763987	0.166294218718473	11862.57128316909	8325.858235413209	11291.659537912346	7925.158408836462
0.3066519147283146	11401.63527149129	11102.746761528048	14403.168609612465	13789.054574377014	15847.282465469283	15084.59790115559	17194.87123500423	16297.535998129117	19515.339119729142	18396.69640123506	0.17616286145430893	0.16629421879120387	11818.832549370825	8345.14214225486	11250.025825030636	7943.514236431569
0.3084996467757088	11417.317937277883	11118.018313809778	14422.97981185957	13808.021078037127	15869.08001134826	15105.346393279493	17218.52235656163	16319.952857193764	19542.181988506152	18422.000604453162	0.17616286153342958	0.16629421886506482	11775.180732090957	8364.417897129897	11208.47484562546	7961.862304396462
0.31035851233818973	11433.036777579999	11133.325092312925	14442.83671176764	13827.031330929076	15890.927836714682	15126.142745083029	17242.228033181385	16342.42142429873	19569.086774630065	18447.3631758409	0.17616286161378075	0.16629421894007426	11731.616134065203	8383.685290024616	11167.006887862459	7980.202412823681
0.3122285785007863	11448.79177650357	11148.667081560141	14462.739289259083	13846.085313831349	15912.825919478135	15146.986935538942	17265.9882408948	16364.941676726148	19596.05345089786	18472.78408975455	0.17616286169538198	0.1662942190162506	11688.13905406557	8402.944110690616	11125.622236136347	7998.534361584578
0.3141099127527488	11464.582917759599	11164.044265689497	14482.687523757406	13865.183007044803	15934.774236999307	15167.878943097503	17289.802955137602	16387.51359119367	19623.081989430568	18498.2633199132	0.1761628617782543	0.16629421909361378	11644.749787002336	8422.194148709998	11084.321171163581	8016.857950387988
0.31600258298998396	11480.410184664042	11179.456628454402	14502.681394187099	13884.324390392578	15956.772766089829	15188.818745686349	17313.67215074978	16410.137143854296	19650.172361673085	18523.800839398555	0.17616286186241825	0.16629421917218237	11601.448623936623	8441.435193489771	11043.10396999633	8035.172978775576
0.3179066575175057	11496.273560137273	11194.904153223022	14522.72087897294	13903.509443219376	15978.821483011521	15209.806320709757	17337.595801974752	16432.812310295583	19677.32453839326	18549.396620654064	0.1761628619478947	0.16629421925197654	11558.235852044076	8460.66703423718	11001.970905988943	8053.479246098548
0.3198222050518999	11512.173026703866	11210.386822978124	14542.805956039718	13922.738144391256	16000.920363476098	15230.841645048382	17361.57388245907	16455.539065539375	19704.538489681494	18575.050635484582	0.17616286203470566	0.16629421933301658	11515.111754653975	8479.889459969942	10960.922248836141	8071.776551530231
0.32174929472380437	11528.108566492105	11225.904620316562	14562.936602811624	13942.01047229501	16023.069382644479	15251.924695058593	17385.60636525165	16478.31738404106	19731.81418494993	18600.76285505558	0.1761628621228729	0.1662942194153226	11472.076611236203	8499.102259504143	10919.958264558576	8090.0646940506995
0.32368799608040405	11544.08016123372	11241.457527449036	14583.112796211915	13961.32640483785	16045.26851512643	15273.05544657213	17409.693222803387	16501.14723968922	19759.151592931994	18626.5332498927	0.17616286221241836	0.16629421949891537	11429.130697398447	8518.30522143608	10879.079215497244	8108.343472429551
0.3256383790879404	11560.087792263317	11257.045526199532	14603.334512662183	13980.685919446734	16067.517734979767	15294.233874895346	17433.8344269663	16524.02860580482	19786.55068168141	18652.36178988086	0.17616286230336506	0.16629421958381604	11386.274284924846	8537.498134172987	10838.285360358655	8126.6126852585
0.32760051413423674	11576.131440518233	11272.668598005188	14623.601728082198	14000.088993068173	16089.817015710163	15315.459954809026	17458.02994899332	16546.961455140983	19814.01141857198	18678.24844426403	0.1761628623957361	0.16629421967004632	11343.50764181465	8556.680785933975	10797.576954243239	8144.87213094905
0.3295744720312385	11592.21108653799	11288.326723915754	14643.914417889186	14019.53560216758	16112.166330270375	15336.733660567648	17482.279759537436	16569.94575988222	19841.5337702966	18704.193181644303	0.1761628624895545	0.1662942197576275	11300.831032196525	8575.852964696009	10756.954248567577	8163.121607682202
0.33156032401756863	11608.326710463918	11304.019884593228	14664.272556997388	14039.025722728808	16134.565651059736	15358.054965898904	17506.58382865117	16592.9814916439	19869.117702866686	18730.19596998135	0.17616286258484418	0.16629421984658257	11258.24471640354	8595.014458225109	10716.417491134722	8181.360913436394
0.33355814176109866	11624.478292038744	11319.748060311455	14684.676119817497	14058.559330253658	16157.014949923574	15379.423844003131	17530.94212578592	16616.06862147164	19896.763181611394	18756.256776591683	0.17616286268162965	0.16629421993693394	11215.7489509671	8614.165054064244	10675.966926131397	8199.58984598238
0.33556799736153503	11640.665810606179	11335.51123095572	14705.12508025618	14078.136399761373	16179.514198152629	15400.840267552792	17555.354619791357	16639.207119840725	19924.47017117697	18782.375568148065	0.17616286277993526	0.16629422002870417	11173.343988663051	8633.304539562669	10635.602794169914	8217.808202904649
0.3375899633530214	11656.88924511058	11351.30937602244	14725.619411715637	14097.756905788254	16202.063366482616	15422.304208692025	17579.821278914915	16662.39695665565	19952.238635526155	18808.552310678933	0.17616286287978578	0.16629422012191694	11131.030078438576	8652.43270180421	10595.32533221133	8236.015781528782
0.3396241127067558	11673.14857409629	11367.142474618497	14746.15908709275	14117.420822386825	16224.662425093282	15443.815639035744	17604.342070800798	16685.638101249147	19980.068537937055	18834.786969567307	0.17616286298120715	0.16629422021659623	11088.807465474121	8671.549327644054	10555.134773640893	8254.212378973141
0.3416705188336247	11689.443775707465	11383.010505461067	14766.744078778882	14137.128123125647	16247.311343608158	15465.374529669443	17628.9169624897	16708.93052238193	20007.959841002834	18861.079509550567	0.17616286308422494	0.16629422031276542	11046.67639124021	8690.654203739483	10515.031348306686	8272.397792161442
0.343729255586852	11705.77482768749	11398.913446877079	14787.374358659143	14156.878781088606	16270.010091093776	15486.9808511484	17653.545920417968	16732.2741882419	20035.912506630735	18887.429894719455	0.17616286318886618	0.1662942204104502	11004.637093408033	8709.747116472572	10475.015282437671	8290.571817755233
0.34580039726466444	11722.141707378518	11414.851276802743	14808.04989811179	14176.672768874363	16292.758636059008	15508.634573497087	17678.228910416834	16755.66906644345	20063.926496041284	18913.83808851737	0.17616286329515649	0.16629422050967455	10962.689805925824	8728.827851993963	10435.086798730306	8308.734252199996
0.3478840186129729	11738.544391721076	11430.823972783177	14828.770668007757	14196.510058595864	16315.556946454528	15530.33566620864	17702.965897711918	16779.11512402693	20092.001769767612	18940.30405373972	0.17616286340312406	0.16629422061046442	10920.834759014659	8747.896196205635	10395.246116319206	8326.884891699068
0.34998019482807	11754.982857253517	11446.831511971863	14849.536638709924	14216.390621879693	16338.404989672046	15552.084098244126	17727.75684692231	16802.612327457842	20120.13828765452	18966.827752533056	0.17616286351279636	0.16629422071284589	10879.072179162875	8766.951934750658	10355.493450795766	8345.023532214109
0.352089001559344	11771.457080111602	11462.873871130252	14870.347780072636	14236.314429865559	16361.302732543727	15573.879838032008	17752.601722060008	16826.160642626262	20148.336008857776	18993.409146394355	0.17616286362420125	0.16629422081684492	10837.402289179154	8785.99485303415	10315.829014246352	8363.14996947674
0.3542105149120084	11787.967036028018	11478.951026627288	14891.204061441047	14256.2814532057	16384.250141341527	15595.722853467489	17777.500486529145	16849.76003484612	20176.594891843262	19020.048196170283	0.1761628637373679	0.16629422092248816	10795.825308157131	8805.024736184627	10276.253015217371	8381.263998958282
0.35634481144984936	11804.512700331823	11495.06295443887	14912.105451650466	14276.29166206425	16407.24718177642	15617.613111911802	17802.45310312519	16873.410468854465	20204.914894386075	19046.744862056305	0.17616286385232507	0.16629422102980326	10754.341451514512	8824.041369075421	10236.765658761375	8399.36541588325
0.35849196819798806	11821.09404794804	11511.209630147448	14933.051919025802	14296.345026116698	16430.29381899783	15639.550580191639	17827.459534034304	16897.11190881081	20233.295973569755	19073.499103595976	0.1761628639691026	0.16629422113881762	10712.950931007508	8843.044536315836	10197.367146441713	8417.454015228432
0.36065206264566085	11837.71105339708	11527.39102894148	14954.04343138086	14316.441514549235	16453.39001759283	15661.535224598421	17852.519740832486	16920.864318296368	20261.738085785382	19100.310879680073	0.1761628640877304	0.1662942212495591	10671.653954694048	8862.034022211563	10158.057676304132	8435.529591681901
0.3628251727490157	11854.363690794175	11543.607125614855	14975.079956017622	14336.581096058033	16476.535741585354	15683.567010887531	17877.63368448473	16944.667660313222	20290.241186730553	19127.18014854565	0.17616286420823957	0.1662942213620572	10630.450727029704	8881.009610828012	10118.837442964315	8453.591939698905
0.3650113769339257	11871.051933849021	11559.85789456658	14996.161459725803	14356.763738848866	16499.73095443573	15705.645904277862	17902.80132534447	16968.52189728382	20318.805231408813	19154.10686777549	0.17616286433066083	0.1662942214763399	10589.341448843945	8899.971085954923	10079.706637586933	8471.64085347671
0.36721075409881926	11887.775755865137	11576.143309800107	15017.287908782004	14376.989410636248	16522.975619039724	15727.77186945092	17928.0226231526	16992.426991050022	20347.430174128476	19181.090994296996	0.17616286445502607	0.16629422159243737	10548.326317281462	8918.918231046293	10040.665447827894	8489.67612689035
0.3694233836175272	11904.535129739215	11592.463344922753	15038.459268948953	14397.258078642744	16546.26969772771	15749.944870550038	17953.297537036553	17016.382902872258	20376.115968501643	19208.132484381265	0.17616286458136807	0.1662942217103802	10507.405525906011	8937.850829283707	10001.714057935867	8507.697553558275
0.37164934534214805	11921.330027960763	11608.817973145311	15059.675505474997	14417.569709598467	16569.613152264115	15772.164871179832	17978.626025509675	17040.38959342891	20404.86256744346	19235.231293642395	0.17616286470971862	0.1662942218301985	10466.57926472649	8956.76866359124	9962.852648773696	8525.704926848412
0.3738887196059291	11938.160422611481	11625.207167281469	15080.936583093355	14437.924269740372	16593.00594384661	15794.431834405434	18004.008046470382	17064.44702281551	20433.66992317115	19262.387377036557	0.17616286484011215	0.16629422195192328	10425.847720115911	8975.671516548842	9924.081397749018	8543.698039808776
0.3761415872261661	11955.026285364605	11641.630899747157	15102.24246602126	14458.32172481142	16616.44803310513	15816.745722751584	18029.44355720108	17088.555150543758	20462.53798720284	19289.6006888609	0.17616286497258174	0.16629422207558672	10385.21107490547	8994.559170453344	9885.400478889234	8561.676685210783
0.3784080295071193	11971.927587484499	11658.089142560142	15123.59311795946	14478.76204006011	16639.939380101372	15839.1064982021	18054.932514367614	17112.713935540927	20491.466710356843	19316.871182752893	0.17616286510716214	0.16629422220122062	10344.66950836312	9013.431407288183	9846.810062835924	8579.640655529685
0.3806881282429484	11988.864299825866	11674.581867339291	15144.988502091226	14499.245180239539	16663.479944327668	15861.514122198867	18080.474874018066	17136.923336148797	20520.45604275041	19344.198811689086	0.17616286524388886	0.1662942223288579	10304.223196206149	9032.28800871037	9808.310316852294	8597.589742935728
0.38298196572066395	12005.836392833338	11691.109045304143	15166.428581081818	14519.771109606876	16687.069684706406	15883.968555641246	18106.070591582113	17161.183310123008	20549.505933798897	19371.583527984418	0.1761628653827974	0.16629422245853195	10263.872310625855	9051.128756066784	9769.901404837612	8615.523739293683
0.3852896247230969	12022.8438365407	11707.670647274164	15187.913317077526	14540.339791922444	16710.708559588988	15906.46975888508	18131.719621869885	17185.493814631984	20578.616332214548	19399.025283290972	0.1761628655239239	0.16629422259027662	10223.61702030385	9069.953430380207	9731.58348735841	8633.442436167505
0.38761118853188686	12039.886600570462	11724.266643668321	15209.442671705094	14560.951190449174	16734.396526755183	15929.017691742112	18157.421919071294	17209.854806256288	20607.787186005666	19426.524028597276	0.17616286566730568	0.16629422272412647	10183.457490441855	9088.761812364217	9693.356721669436	8651.345624827314
0.3899467409304866	12056.964654133124	11740.897004504388	15231.016606070845	14581.605267951774	16758.13354341216	15951.612313479036	18183.177436754962	17234.266240987636	20637.01844247546	19454.079714227162	0.1761628658129801	0.1662942228601165	10143.393882710021	9107.55368235847	9655.22126165405	8669.233096180018
0.39229636620718694	12074.077966026489	11757.561699398251	15252.635080759768	14602.301986695833	16781.91956619351	15974.253582816555	18208.986127867152	17258.728074227845	20666.31004822078	19481.692289838596	0.17616286596098535	0.1662942229982827	10103.42635532841	9126.32882038178	9617.177257919684	8687.104640832637
0.3946601491581577	12091.226504635166	11774.260697563443	15274.298055834906	14623.041308447266	16805.754551158538	15996.941457928751	18234.847944731035	17283.24026078817	20695.66194913132	19509.36170442293	0.17616286611136048	0.16629422313866124	10063.555063063744	9145.087006114423	9579.224857786205	8704.96004907135
0.3970381750905084	12108.410237929787	11790.993967810371	15296.00549083638	14643.82319447135	16829.63845379121	16019.675896442044	18260.762839045507	17307.802754888162	20725.07409038827	19537.087906303605	0.17616286626414462	0.1662942232812887	10023.78015723126	9163.828018878121	9541.364205285907	8722.799110838212
0.39943052982536675	12125.629133466446	11807.761478545775	15317.757344780652	14664.64760553204	16853.571228999343	16042.45685543444	18286.730761884348	17332.415510154875	20754.546416463323	19564.87084313526	0.17616286641937876	0.16629422342620287	9984.101785745937	9182.551637665369	9503.595441212878	8740.621615759097
0.4018372997009759	12142.883158386008	11824.563197772055	15339.55357615969	14685.514501891152	16877.552831113684	16065.284291434631	18312.75166369518	17357.078479621887	20784.078871117556	19592.71046190263	0.17616286657710326	0.16629422357344192	9944.520093087573	9201.257641089614	9465.918703095056	8758.427353104576
0.40425857157581063	12160.172279413395	11841.399093086577	15361.394142940026	14706.423843307486	16901.583213886865	16088.158160421042	18338.825494298373	17381.79161572827	20813.671397400147	19620.60670891937	0.1761628667373597	0.16629422372304473	9905.035220311955	9219.945807375945	9428.334125201683	8776.216111775488
0.4066944328317112	12177.496462856834	11858.269131680932	15383.279002561849	14727.375589035924	16925.66233049241	16111.078417820847	18364.952202885957	17406.55487031753	20843.323937647143	19648.55952982687	0.17616286690019084	0.16629422387505122	9865.647305137478	9238.615914418362	9390.841838621534	8793.987680353224
0.4091449713770379	12194.855674607368	11875.173280340468	15405.20811193834	14748.369697826824	16949.79013352401	16134.0450185093	18391.131738020813	17431.368194636863	20873.036433480564	19676.568869593437	0.1761628670656392	0.16629422402950098	9826.356481911149	9257.267739736475	9353.441971234977	8811.741847064346
0.411610275649843	12212.249880137935	11892.111505443396	15427.181427454554	14769.406127924929	16973.96657499429	16157.057916808542	18417.36404763537	17456.231539335902	20902.808825806882	19704.63467251283	0.1761628672337491	0.16629422418643494	9787.162881592289	9275.901060431264	9316.134647699073	8829.478399736341
0.41409043462106226	12229.6790445027	11909.083772960123	15449.198904966554	14790.484837068549	16998.191606333854	16180.117066486717	18443.64907903053	17481.14485446574	20932.64105481587	19732.756882203194	0.1761628674045647	0.16629422434589528	9748.06663184287	9294.515653253999	9278.919989533257	8847.197125869803
0.41658553779772634	12247.143132336443	11926.090048452686	15471.260499800635	14811.605782488823	17022.465178390426	16203.222420757145	18469.98677887479	17506.108089478035	20962.533059979523	19760.93544160605	0.17616286757813196	0.16629422450792375	9709.06785701355	9313.111294576898	9241.798115102574	8864.89781259466
0.41909567522619073	12264.642107853728	11943.130297073903	15493.366166752287	14832.768920908695	17046.78724142772	16226.37393227722	18496.37709320295	17531.121193223833	20992.484780050658	19789.170292984945	0.17616286775449622	0.16629422467256366	9670.166678105481	9331.687760330271	9204.769139583223	8882.58024662733
0.4216209374953856	12282.175934848072	11960.204483566613	15515.515860085132	14853.974208541958	17071.15774512427	16249.571553147354	18522.819967414896	17556.184113952415	21022.4961530615	19817.461377924177	0.17616286793370456	0.1662942248398586	9631.363212849945	9350.244826058857	9167.833175046835	8900.244214318227
0.42416141574008476	12299.744576691324	11977.312572263023	15537.709533530171	14875.22160109246	17095.576638572587	16272.815234910118	18549.31534627467	17581.29679931037	21052.567116322636	19845.80863732773	0.17616286811580498	0.16629422500985316	9592.657575736288	9368.782266929746	9130.990330463275	8917.889501648955
0.4267172016441951	12317.34799633288	11994.454527083955	15559.947140284734	14896.511053753145	17120.043870278034	16296.104928549183	18575.86317390923	17606.459196340464	21082.697606421607	19874.21201141799	0.1761628683008461	0.1662942251825928	9554.049877976067	9387.29985767696	9094.240711698309	8935.515894199256
0.42928838744406506	12334.986156298837	12011.63031153807	15582.228633011488	14917.842521205093	17144.559388157682	16319.440584488277	18602.463393807247	17631.671251480497	21112.88755922154	19902.671439734484	0.1761628684888768	0.1662942253581237	9515.540227525402	9405.797372599598	9057.58442151267	8953.123177130707
0.43187506593181346	12352.659018691198	12028.83988872102	15604.55396383736	14939.215957616494	17169.123139539195	16342.822152590052	18629.115948817853	17656.932910562085	21143.136909859735	19931.186861132494	0.17616286867994763	0.16629422553649223	9477.12872916041	9424.27458561305	9021.021559636109	8970.711135238409
0.4344773304586784	12370.366545187231	12046.083221314875	15626.92308435278	14960.631316641904	17193.73507115994	16366.249582155293	18655.820781149705	17682.244118809813	21173.4455927466	19959.758213782075	0.17616286887410942	0.16629422571774663	9438.815484416205	9442.731270171702	8984.552222721279	8988.27955288114
0.4370952749383861	12388.108697038379	12063.360271587042	15649.33594561028	14982.088551420933	17218.395129165467	16389.722821921452	18682.577832369338	17707.604820839635	21203.81354156377	19988.385435166296	0.17616286907141449	0.1662942259019348	9400.600591639988	9461.167199295014	8948.176504379604	9005.828214002773
0.4397289938505404	12405.885435069706	12080.671001389737	15671.792498123805	15003.587614577555	17243.103259108764	16413.24182006193	18709.387043400315	17733.014960658118	21234.240689263162	20017.068462080333	0.17616286927191507	0.16629422608910693	9362.48414604552	9479.582145601511	8911.894495242275	9023.356902162079
0.4423785822440318	12423.696719678952	12098.015372159047	15694.29269186751	15025.128458218973	17267.85940594891	16436.80652418479	18736.248354521835	17758.474481661036	21264.72696806538	20045.807230629944	0.17616286947566576	0.16629422627931237	9324.46623965865	9497.975881230552	8875.706282908563	9040.865400469862
0.4450441357404687	12441.542510835692	12115.39334491413	15716.836476274706	15046.71103393462	17292.663514049924	16460.416881331712	18763.161705367424	17783.983326632246	21295.272309458236	20074.60167623013	0.1761628696827208	0.16629422647260253	9286.546961354557	9516.348177860957	8839.611951976549	9058.353491590824
0.44772575053762753	12459.422768080422	12132.804880256312	15739.423800236707	15068.335292795027	17317.515527179505	16484.072837976717	18790.12703492359	17809.54143774232	21325.87664419522	20103.451733603662	0.1761628698931358	0.16629422666902943	9248.72639692016	9534.698806742206	8803.611584099941	9075.820957781747
0.4504235234129248	12477.337450523859	12150.249938368419	15762.054612101943	15090.001185351	17342.415388508052	16507.77434002529	18817.14428152876	17835.148756547573	21356.53990229432	20132.357336779936	0.17616287010696735	0.16629422686864562	9211.004629039671	9553.027538666967	8767.705257990863	9093.267580873333
0.4531375517269096	12495.286516845958	12167.728479013795	15784.728859674711	15111.708661632409	17367.363040607273	16531.52133281306	18844.21338287178	17860.805223988657	21387.262013036274	20161.318419093386	0.17616287032427297	0.16629422707150524	9173.381737266667	9571.334143913817	8731.89304936817	9110.693142193835
0.4558679334267773	12513.269925294931	12185.240461535377	15807.446490213957	15133.457671147022	17392.35842544888	16555.31376110448	18871.33427599049	17886.51078038915	21418.04290496296	20190.334913181938	0.17616287054511173	0.16629422727766296	9135.85779814329	9589.618392345961	8696.175031090155	9128.097422681749
0.45861476704990445	12531.287633686672	12202.785844855114	15830.207450432525	15155.248162879807	17417.401484403734	16579.151569092122	18898.506897270778	17912.26536545475	21448.88250587638	20219.40675098603	0.1761628707695425	0.166294227487174	9098.432885129005	9607.880053316243	8660.55127308704	9145.480202799197
0.4613781517274047	12549.339599403429	12220.364587472692	15853.011686495507	15177.080085291327	17442.492158240035	16603.034700394895	18925.73118244466	17938.068918271376	21479.780742836414	20248.533863746543	0.17616287099762654	0.16629422770009508	9061.10706864763	9626.11889568856	8625.021842389833	9162.841262525879
0.4641581871877068	12567.425779393281	12237.97664746499	15875.859144019558	15198.953386317084	17467.630387122575	16626.963098057317	18953.00706658942	17963.921377304392	21510.737542159877	20277.716182003875	0.1761628712294248	0.16629422791648377	9023.88041611854	9644.334687853232	8589.586803170387	9180.180381401442
0.4669549737601532	12585.546130168887	12255.621982484912	15898.749768071337	15220.868013366051	17492.816110611027	16650.936704547927	18980.334484125797	17989.82268039688	21541.75282941846	20306.953635595997	0.17616287146500048	0.16629422813639874	8986.75299194362	9662.527197679505	8554.246216736734	9197.497338470072
0.46976861237862133	12603.700607806775	12273.30054976066	15921.683503166589	15242.823913319779	17518.049267658924	16674.9554617583	19007.713368816858	18015.77276476857	21572.82652943742	20336.24615365726	0.1761628717044178	0.16629422835989977	8949.724857566413	9680.696192557923	8519.00014157081	9214.791912313085
0.4725992045851658	12621.889167946263	12291.01230609468	15944.66029326881	15264.821032531097	17543.32979661219	16699.01931100163	19035.143653766383	18041.77156701431	21603.958566293823	20365.59366461668	0.17616287194774052	0.16629422858704682	8912.796071460005	9698.841439368669	8483.848633333575	9232.063881031703
0.4754468525336833	12640.111765788608	12308.757207862862	15967.680081788138	15286.859316823104	17568.65763520794	16723.12819301162	19062.62527141761	18067.81902310289	21635.14886331501	20394.996096196563	0.17616287219503568	0.1662942288179022	8875.966689162888	9716.962704483885	8448.79174489202	9249.313022244722
0.47831165899359906	12658.368356095967	12326.535211013486	15990.74281158007	15308.938711487872	17594.032720573032	16747.282047941077	19090.158153551634	18093.91506837548	21666.397343076893	20424.4533754108	0.17616287244636983	0.16629422905252836	8839.236763243098	9735.059753712732	8413.829526283313	9266.539113032166
0.4811937273535759	12676.658893190302	12344.346271066224	16013.848424944079	15331.059161285195	17619.454989222584	16771.48081536052	19117.7422312858	18120.05963754418	21697.703927402046	20453.96542856319	0.1761628727018118	0.1662942292909889	8802.606343405321	9753.13235238567	8378.96202481864	9283.74193001585
0.4840931616252451	12694.983330952677	12362.190343111368	16036.996863622697	15353.220610441645	17644.92437705895	16795.724434257172	19145.37743507259	18146.252664690885	21729.068537358486	20483.532181246177	0.17616287296143107	0.1662942295333489	8766.07547644712	9771.180265289266	8344.189285044093	9300.921249303035
0.4870100664469608	12713.341622821927	12380.067381808605	16060.188068799871	15375.423002649042	17670.440819369902	16820.01284303328	19173.063694697663	18172.494083265487	21760.491093257442	20513.15355833882	0.17616287322529806	0.166294229779674	8729.644206294324	9789.203256668057	8309.511348772328	9318.076846488286
0.4899445470875755	12731.733721793955	12397.977341386299	16083.421981100053	15397.666281063568	17696.00425082764	16844.34597950513	19200.800939278775	18198.783826084848	21791.971514652127	20542.829484005615	0.17616287349348503	0.16629423003003252	8693.312574020121	9807.201090230606	8274.928255100269	9335.208496649284
0.49289670945023945	12750.1595804204	12415.920175640204	16106.69854058653	15419.950388304163	17721.614605486957	16868.723780901328	19228.58909726378	18225.121825330847	21823.509720335456	20572.55988169432	0.17616287376606476	0.1662942302844915	8657.080617840402	9825.173529110849	8240.440040403977	9352.315974322148
0.4958666600762229	12768.619150807837	12433.89583793267	16130.0176867604	15442.27526645155	17747.271816784098	16893.146183861685	19256.42809642941	18251.50801254929	21855.105628338682	20602.344674134714	0.17616287404311198	0.16629423054312098	8620.948373178951	9843.120335920714	8206.046738401987	9369.399053542875
0.4988545061487607	12787.112384616605	12451.904281191531	16153.379358559108	15464.640857046847	17772.975817535174	16917.61312443574	19284.317863879536	18277.942318648238	21886.759155929434	20632.183783336695	0.17616287432470262	0.16629423080599173	8584.915872643702	9861.041272689588	8171.7483801334165	9386.457507793792
0.5018603554969207	12805.639233059766	12469.945457909074	16176.783494355139	15487.04710109028	17798.726539934698	16942.124538081338	19312.258326043593	18304.424673896505	21918.470219609866	20662.077130588597	0.17616287461091348	0.1662942310731761	8548.983146066312	9878.936100888532	8137.544993995689	9403.491110027768
0.5048843165994948	12824.199646902094	12488.019320141031	16200.230031954694	15509.49393903996	17824.523915554142	16966.680359663285	19340.249408675012	18330.955007922174	21950.238735114963	20692.024636455535	0.17616287490182309	0.16629423134474655	8513.150220515206	9896.804581414443	8103.436605752911	9420.499632647727
0.5079264985889148	12842.793576458893	12506.12581950549	16223.718908596267	15531.981310810494	17850.367875340384	16991.28052345184	19368.291036849525	18357.533249711007	21982.06461741055	20722.02622077757	0.17616287519751156	0.16629423162077794	8477.417120305356	9914.646474577487	8069.4232385493815	9437.482847500127
0.5109870112551897	12861.42097159498	12524.264907181834	16247.250060949309	15554.509155771693	17876.2583496142	17015.924963121295	19396.383134963537	18384.159327604884	22013.9477806915	20752.081802667977	0.1761628754980592	0.16629423190134576	8441.783867035527	9932.461540114135	8035.504912944976	9454.440525884274
0.5140659650498691	12880.08178172356	12542.436533909693	16270.823425112827	15577.077412747272	17902.195268068775	17040.61361174856	19424.52562673252	18410.833169300284	22045.888138379854	20782.19130051152	0.1761628758035496	0.16629423218652725	8406.25047958875	9950.249537162483	8001.681646915618	9471.372438531835
0.5171634710900281	12898.775955805088	12560.640649987818	16294.43893661395	15599.686020013436	17928.178559768076	17065.34640181161	19452.71843518923	18437.55470184661	22077.88560312285	20812.35463196256	0.17616287611406606	0.16629423247640102	8370.816974157002	9968.010224259458	7967.953455873765	9488.278355602175
0.5202796411622786	12917.503442346157	12578.877205273007	16318.09653040652	15622.334915297562	17954.208153145337	17090.123265188045	19480.961482682073	18464.323851644625	22109.940086791034	20842.571713943307	0.17616287642969436	0.1662942327710468	8335.483364266809	9985.74335934734	7934.320352693554	9505.15804668516
0.5234145877268029	12936.264189398365	12597.146149178996	16341.796140869666	15645.024035776814	17980.28397600147	17114.944133153575	19509.25469087338	18491.14054444482	22142.051500476326	20872.842462641944	0.17616287675052086	0.16629423307054556	8300.249660782982	10003.44869974861	7900.782347718254	9522.011280785315
0.5265684239214125	12955.058144557133	12615.447430675304	16365.5377018063	15667.753318076711	18006.405955503426	17139.80893638046	19537.597980737643	18518.00470534573	22174.219754489994	20903.16679351077	0.1761628770766352	0.16629423337497998	8265.115871944465	10021.126002181787	7867.339448789135	9538.837826326955
0.5297412635656308	12973.885254960607	12633.780998286162	16389.321146441744	15690.522698269808	18032.574018182673	17164.717604936057	19565.99127255982	18544.91625879236	22206.444758360754	20933.54462126438	0.17616287740812617	0.16629423368443386	8230.082003373653	10038.775022739545	7833.991661258973	9555.637451144867
0.5329332211648017	12992.74546728841	12652.146800089318	16413.14640742216	15713.332111874199	18058.788089933467	17189.670068281193	19594.434485933518	18571.87512857444	22238.726420832692	20963.97585987773	0.1761628777450857	0.16629423399899315	8195.148058086168	10056.395516878925	7800.738987999968	9572.409922465216
0.5361444119142209	13011.63872776049	12670.544783714902	16437.013416813068	15736.181493852111	18085.048096011255	17214.666255268618	19622.92753975922	18598.88123782473	22271.064649863263	20994.460422584212	0.17616287808760772	0.16629423431874432	8160.314036518801	10073.987239421811	7767.581429425627	9589.155006909277
0.5393749517032939	13030.564982135897	12688.974896344225	16460.92210609784	15759.07077860842	18111.353961030945	17239.706094141384	19651.470352242428	18625.93450901731	22303.459352621176	21024.998221873702	0.17616287843578604	0.16629423464377632	8125.579936554655	10091.54994455725	7734.51898352243	9605.872470496688
0.5426249571197181	13049.524175711626	12707.437084708672	16484.872406176215	15781.999899989265	18137.70560896536	17264.78951253134	19680.062840891955	18653.034863965888	22335.910435484475	21055.589169490708	0.17616287878971726	0.1662942349741787	8090.945753550623	10109.08338584425	7701.551645868458	9622.562078645919
0.5458945454536906	13068.516253321393	12725.931295088487	16508.864247362755	15804.968791280573	18164.102963143483	17289.916437457505	19708.704922518074	18680.182223822118	22368.417804038392	21086.233176432408	0.17616287914949996	0.16629423531004334	8056.411480321549	10126.587316173129	7668.679409626871	9639.223596142605
0.5491838347021408	13087.541159334376	12744.45747331157	16532.897559385252	15827.977385206508	18190.54594624872	17315.086795324376	19737.396513230582	18707.376509073725	22400.981363073213	21116.93015294656	0.17616287951523338	0.16629423565146356	8021.977107166313	10144.061487755738	7635.902265563142	9655.85678712558
0.5524929435729888	13106.598837653897	12763.015564752193	16556.9722713831	15851.025613927939	18217.034480317103	17340.30051192025	19766.13752843689	18734.617639542703	22433.60101658206	21147.68000852948	0.17616287988701934	0.16629423599853388	7987.642621912062	10161.505652155727	7603.22020209115	9672.461415115278
0.55582199148943	13125.689231716302	12781.605514329885	16581.08831190582	15874.113409041009	18243.568486735698	17365.557512415682	19794.92788284026	18761.905534383633	22466.276667758917	21178.482651924143	0.1761628802649612	0.16629423635135057	7953.408009944018	10178.91956030298	7570.633205297869	9689.037243024912
0.5591710985942444	13144.812284489708	12800.227266508238	16605.245608911548	15897.240701575694	18270.147886240895	17390.85772136186	19823.76749043798	18789.240112081985	22499.00821899656	21209.33799111824	0.176162880649164	0.1662942367100121	7919.273254158441	10196.302962392569	7538.141258903313	9705.584033075254
0.5625403857541326	13163.967938472511	12818.880765293437	16629.444089765082	15920.407421993927	18296.772598916283	17416.2010626886	19852.65626451905	18816.62129045188	22531.79557188391	21240.245933341674	0.17616288103973476	0.16629423707461807	7885.238335019443	10213.655607937835	7505.744344313629	9722.101546837483
0.565929974564078	13183.156135692296	12837.565954233212	16653.683681236565	15943.61350018836	18323.442544191217	17441.58745970298	19881.59411766261	18844.048986634658	22564.63862720427	21271.20638506494	0.17616288143678205	0.16629423744527044	7851.3032306362875	10230.977245831396	7473.442440690007	9738.589545288123
0.569339987351735	13202.376817704588	12856.282776415608	16677.964309499872	15966.858865480786	18350.157640839014	17467.016835087597	19910.580961736014	18871.523117096982	22597.537284933132	21302.219251996983	0.17616288184041665	0.16629423782207217	7817.467916672118	10248.267624203116	7441.23552486673	9755.047788678203
0.5727705471818436	13221.629925591247	12875.03117446745	16702.28590013061	15990.143446620255	18376.91780697478	17492.489110898525	19939.616707892455	18899.04359762864	22630.49144423548	21333.28443908273	0.176162882250752	0.16629423820512895	7783.732366424054	10265.526490491815	7409.123571426608	9771.476036602631
0.5762217778606706	13240.915399959473	12893.811090553323	16726.648378104826	16013.467171781818	18403.722960053965	17518.004208563925	19968.701266569376	18926.610343341028	22663.501003463996	21364.40185050136	0.17616288266790142	0.16629423859454712	7750.096550863236	10282.753591465298	7377.106552739162	9787.874048019294
0.5796938039404782	13260.233180940291	12912.622466374154	16751.05166779713	16036.829968564743	18430.573016870312	17543.562048882122	19997.8345474863	18954.223268665082	22696.565860156592	21395.571389663986	0.1761628830919824	0.16629423899043555	7716.5604385938495	10299.948673136532	7345.1844389196485	9804.24158116337
0.5831867507240184	13279.583208187198	12931.465243165858	16775.495692978988	16060.231763990856	18457.46789355398	17569.162552019756	20027.016459642746	18981.8822873493	22729.685911034027	21426.79295921139	0.17616288352311354	0.16629423939290555	7683.123995905276	10317.111480802763	7313.357197876088	9820.578393588774
0.5867007442690553	13298.965420874843	12950.339361698065	16799.980376817028	16083.672484502948	18484.407505569674	17594.805637510064	20056.246911316208	19009.587312457854	22762.861051997657	21458.066461011946	0.17616288396141505	0.1662942398020697	7649.787186810281	10334.241759064142	7281.624795358162	9836.884242193308
0.5902359113929144	13318.379757697752	12969.244762272874	16824.505641871434	16107.15205596324	18511.39176771489	17620.491224251193	20085.52581006027	19037.33825636877	22796.09117812727	21489.391796159525	0.17616288440701006	0.166294240218042	7616.549973016605	10351.3392517576	7249.987194914371	9853.158883138094
0.5937923796770596	13337.826156868683	12988.181384723264	16849.071410093915	16130.670403651404	18538.42059411766	17646.21923050403	20114.853062702157	19065.135030771624	22829.376183678287	21520.768864970905	0.17616288486002377	0.16629424064093998	7583.412313982844	10368.403701996896	7218.444357955828	9869.402071904391
0.597370277471697	13357.304556117593	13007.14916841207	16873.677602826334	16154.227452263285	18565.493898235065	17671.989573890824	20144.228575341098	19092.977546665992	22862.715962079943	21552.197566984032	0.17616288532058283	0.16629424107088162	7550.374166945461	10385.434852180537	7186.9962437767535	9885.613563287072
0.6009697339004076	13376.81489268997	13026.148052230365	16898.324140798657	16177.823125908917	18592.611592850975	17697.80217139299	20173.652253345896	19120.865714359144	22896.11040593252	21583.677800955393	0.17616288578881686	0.1662942415079884	7517.435486858711	10402.432443875354	7155.642809499521	9901.793111292645
0.6045908788648067	13396.357103345377	13045.17797459606	16923.010944127087	16201.457348110755	18619.773590073983	17723.65693934919	20203.12400135269	19148.799443463915	22929.559407004774	21615.209464857653	0.1761628862648577	0.16629424195238265	7484.596226511989	10419.396217953414	7124.384010185488	9917.940469262656
0.6082338430492322	13415.931124356277	13064.238873452725	16947.737932312597	16225.13004180224	18646.979801335816	17749.553793453775	20232.64372326321	19176.778642897047	22963.06285623201	21646.79245587775	0.17616288674883912	0.1662942424041897	7451.856336522382	10436.325914538	7093.219798826147	9934.055389827583
0.611898757925461	13435.536891506423	13083.330686268051	16972.505024238875	16248.841129325874	18674.230137389044	17775.492648754644	20262.211322242307	19204.803220876885	22996.620643713235	21678.426670414305	0.17616288724089726	0.16629424286353645	7419.215765290428	10453.221272921655	7062.150126310065	9950.137624830939
0.6155857557574533	13455.174340089328	13102.45335003236	16997.312138170433	16272.59053243137	18701.524508305025	17801.47341965126	20291.826700715726	19232.87308492122	23030.23265870865	21710.11200407519	0.17616288774117084	0.16629424333055248	7386.674459105823	10470.082031675149	7031.174941510893	9966.186925426126
0.6192949696061266	13474.843404907087	13121.606801257432	17022.15919175107	16296.378172274211	18728.862823472202	17827.49601989306	20321.48976036826	19260.988141845566	23063.898789637573	21741.84835167558	0.17616288824980111	0.1662942438053697	7354.23236211203	10486.907928566914	7000.2941912589595	9982.203042000998
0.6230265333341571	13494.54402026854	13140.790975974742	17047.046102001597	16320.203969413446	18756.24499159361	17853.56036257703	20351.200402141018	19289.148297760566	23097.618924075294	21773.635607235035	0.17616288876693145	0.16629424428812223	7321.889416323043	10503.698700560257	6969.507820357569	9998.185724176466
0.6267805816108112	13514.276119988068	13160.005809734272	17071.972785318292	16344.067843810233	18783.670920685166	17879.66636014613	20380.958526229617	19317.353458070258	23131.39294875105	21805.47366397554	0.17616288929270826	0.1662942447789459	7289.645561684854	10520.45408385573	6938.815771647263	10014.134720854461
0.6305572499168048	13534.039637383958	13179.251237602939	17096.939157470853	16367.969714825862	18811.14051807342	17905.813924387126	20410.764032081694	19345.60352746976	23165.22074954523	21837.362414318875	0.17616288982727946	0.16629424527797979	7257.50073606614	10537.17381386133	6908.217985984869	10030.049780177418
0.634356674549194	13553.834505277024	13198.52719416323	17121.945133600646	16391.909501220096	18838.653690393632	17932.002966428783	20440.61681839487	19373.898409943296	23199.102211486992	21869.301749884416	0.17616289037079694	0.1662942457853649	7225.454875255469	10553.857625142671	6877.714402249083	10045.930649481714
0.6381789926262927	13573.660655988853	13217.833613511495	17146.990628218482	16415.887121149026	18866.210343587336	17958.233396739484	20470.51678311405	19402.23800876167	23233.03721875129	21901.291561486258	0.17616289092341436	0.16629424630124523	7193.507912995294	10570.50525144767	6847.304957371205	10061.77707533352
0.642024342092622	13593.518021340458	13237.170429256661	17172.075555202955	16439.902492163492	18893.810382900494	17984.50512512557	20500.463823429473	19430.622226480384	23267.025654656587	21933.33173913112	0.17616289148528855	0.16629424682576635	7161.659781031776	10587.11642574193	6816.989586384967	10077.588803552091
0.6458928617238878	13613.406532650686	13256.53757451866	17197.199827798402	16463.95553120711	18921.453712881248	18010.81806072912	20530.45783577424	19459.05096493734	23301.067401662098	21965.422172015726	0.17616289205657804	0.16629424735907766	7129.91040911153	10603.690880173352	6786.768222414888	10093.365579174366
0.6497846911319898	13633.32612073477	13275.934981927012	17222.363358613067	16488.046154614545	18949.140237377927	18037.17211202609	20560.498715822177	19487.524125250766	23335.16234136531	21997.562748524462	0.1761628926374457	0.16629424790132988	7098.259724973235	10620.228346026037	6756.640796680469	10109.107146419585
0.6536999707700591	13653.27671590248	13295.362583619059	17247.566059616798	16512.174278109294	18976.86985953651	18063.567186823886	20590.586358485045	19516.04160781662	23369.310354498906	22029.75335622648	0.17616289322805614	0.1662942484526776	7066.7076543872245	10636.728553748224	6726.607238522265	10124.81324870931
0.6576388419375281	13673.258247956865	13314.820311238691	17272.807842139435	16536.339816802123	19004.642481798808	18090.003192259646	20620.720657910635	19544.603312306725	23403.5113209285	22061.99388187356	0.17616289382857767	0.166294249013277	7035.254121189937	10653.191232965793	6696.667475443333	10140.483628680464
0.661601446785229	13693.270646192404	13334.308095934593	17298.088616868507	16560.54268518888	19032.458005899996	18116.480034797863	20650.901507479994	19573.209137666203	23437.765119649586	22094.284211397244	0.17616289443917998	0.1662942495832876	7003.899047275074	10669.616112441756	6666.821433096658	10156.118028151803
0.6655879283205246	13713.313839393604	13353.82586835885	17323.408293847413	16584.782797148775	19060.31633286658	18142.997620228492	20681.12879980532	19601.858982111444	23472.071628785063	22126.62422990649	0.17616289506003815	0.16629425016287203	6972.642352643888	10686.002920112107	6637.069035335444	10171.716188159306
0.6695984304124688	13733.387755833317	13373.373558665333	17348.766782473358	16609.060065942354	19088.217363014108	18169.555853664755	20711.40242672741	19630.552743127686	23506.430725582413	22159.01382168502	0.17616289569132812	0.1662942507521946	6941.483955369331	10702.351383006666	6607.4102041726	10187.277848862577
0.6736330977969988	13753.492323270988	13392.95109650795	17374.16399149509	16633.374404209368	19116.160995944727	18196.154639540764	20741.72227931304	19659.290317466537	23540.842286410676	22191.45287018846	0.17616289633323015	0.16629425135142387	6910.423771667294	10718.661227312405	6577.844859857112	10202.80274963146
0.6776920760821589	13773.62746895126	13412.558411039341	17399.59982901118	16657.725723967123	19144.14713054524	18222.793881609778	20772.088247852855	19688.071601144	23575.306186758095	22223.941258042127	0.17616289698592727	0.1662942519607307	6879.4617159026675	10734.932178365532	6548.3729208796285	10218.290629024152
0.6817755117533548	13793.79311960216	13432.195430909076	17425.074202467702	16682.113936608253	19172.175664984607	18249.473482941714	20802.50022185864	19716.896489437844	23609.82230122899	22256.478867038095	0.17616289764960544	0.1662942525802887	6848.59770056745	10751.163960568141	6518.994303938001	10233.741224702913
0.6858835521786408	13813.989201433387	13451.862084262011	17450.58701865609	16706.538952898678	19200.246496711556	18276.19334592095	20832.95809006076	19745.7648768852	23644.39050354085	22289.065578132424	0.17616289832445506	0.1662942532102751	6817.831636359915	10767.35629748879	6489.708924031351	10249.154273542576
0.6900163456140378	13834.215640134911	13471.558298736887	17476.13818371138	16731.000682975886	19228.359522452636	18302.953372244425	20863.461740406026	19774.67665728053	23679.01066652195	22321.701271442933	0.1761628990106683	0.16629425385086968	6787.163432167377	10783.508911790326	6460.51669443259	10264.529511556495
0.6941740412088835	13854.472360874977	13491.284001464432	17501.72760310965	16755.49903634654	19256.514638209443	18329.753462919045	20894.011060054683	19803.63172367281	23713.68266210791	22354.385826245958	0.1761628997084418	0.1662942545022561	6756.592995071784	10799.621525219176	6431.417526695877	10279.866673883516
0.6983567890112157	13874.75928829862	13511.0391190659	17527.355181666215	16780.0339218847	19284.711739256596	18356.593518259702	20924.605935378222	19832.6299683634	23748.406361339214	22387.119120973995	0.1761629004179747	0.16629425516462054	6726.120230400935	10815.693858643528	6402.411330703646	10295.165494823363
0.702564739973187	13895.076346525862	13530.823577651287	17553.02082353328	16804.605247829604	19312.95072013919	18383.473437886885	20955.24625195664	19861.67128290345	23783.181634358076	22419.90103321277	0.17616290113947125	0.16629425583815274	6695.745041717775	10831.725632002577	6373.4980146614835	10310.425707797986
0.7067980459565127	13915.42345915004	13550.637302817746	17578.724432197876	16829.212921783677	19341.231474670494	18410.39312072449	20985.931894575886	19890.755558091558	23818.008350405606	22452.73143969855	0.17616290187313716	0.16629425652304605	6665.467330872547	10847.716564359609	6344.677485145163	10325.647045391612
0.7110568597379514	13935.80054923616	13570.480219647954	17604.46591047976	16853.85685071054	19369.553895929675	18437.35246499763	21016.66274722545	19919.88268397137	23852.886377819006	22485.61021631551	0.17616290261918374	0.1662942572194962	6635.286997972056	10863.66637381073	6315.949647065718	10340.829239268787
0.7153413350148182	13956.207539318919	13590.352252708208	17630.245160528953	16878.536940932623	19397.91787625904	18464.35136823004	21047.438693095355	19949.052549828823	23887.8155840282	22518.537238092547	0.17616290337782478	0.16629425792770394	6605.203941420186	10879.574777532369	6287.314403719734	10355.972020218614
0.7196516264105322	13976.644351401213	13610.253326046954	17656.062083823817	16903.253098129353	19426.323307261984	18491.389727242087	21078.259614573897	19978.265044189957	23922.795835553265	22551.512379200856	0.17616290414927807	0.16629425864787226	6575.218057956081	10895.44149178965	6258.771656815428	10371.07511816267
0.7239878894801961	13997.110906952214	13630.18336319292	17681.916581168647	16928.00522733483	19454.770079800288	18518.46743814824	21109.125393244773	20007.520054818193	23957.82699800114	22584.535512950857	0.1761629049337656	0.16629425938020817	6545.3292426490225	10911.2662319066	6230.321306471247	10386.13826212613
0.7283502807162107	14017.607126905754	13650.142287153545	17707.808552691633	16952.793232935896	19483.258083991917	18545.584396354934	21140.03590988464	20036.817468712037	23992.90893606292	22617.606511789585	0.17616290573151294	0.166294260124922	6515.537388915196	10927.048712255899	6201.963251233567	10401.161180229392
0.7327389575539218	14038.132931658341	13670.13002041306	17733.737897842373	16977.61701866972	19511.787209208258	18572.740496557974	21170.991044460145	20066.157172102274	24028.041513510416	22650.725247297527	0.1761629065427496	0.16629426088222915	6485.842388536781	10942.78864625562	6173.697388095083	10416.143599685747
0.7371540783773028	14058.688241067577	13690.14648493092	17759.704515389833	17002.476487621887	19540.357344071886	18599.935632740395	21201.990676125508	20095.539050449624	24063.224593193463	22683.891590186013	0.17616290736770937	0.16629426165234668	6456.244131683372	10958.485746369231	6145.523612509249	10431.085246797651
0.74159580252467	14079.272974450148	13710.191602139872	17785.708303419862	17027.37154222399	19568.96837645384	18627.16969816985	21233.034683219536	20124.96298844198	24098.458037036526	22717.105410294036	0.1761629082066295	0.16629426243549675	6426.742506922223	10974.139724094886	6117.441818407504	10445.985846947879
0.746064290294433	14099.887050580179	13730.265292944327	17811.749159333085	17052.30208425162	19597.620193471288	18654.44258539644	21264.122943263148	20154.428869992007	24133.741706035846	22750.366576585595	0.17616290905975307	0.16629426323190571	6397.33740126295	10989.750289998017	6089.451898236293	10460.845124633517
0.7505597029508803	14120.530387687395	13750.367477718615	17837.826979842597	17077.268014822166	19626.312681485007	18681.754186250237	21295.25533295656	20183.936578234516	24169.075460256325	22783.67495714671	0.17616290992732514	0.1662942640418027	6368.028700121213	11005.317153619137	6061.553742926801	10475.662803375628
0.7550822027299987	14141.202903455103	13770.498076304968	17863.94166097141	17102.26923439235	19655.045726096563	18709.104391838682	21326.431728176303	20213.48599552361	24204.45915882807	22817.030419182218	0.1761629108095967	0.16629426486542234	6338.8162873829715	11020.84002354974	6033.747241955018	10490.43860579282
0.7596319528453285	14161.90451501863	13790.657008012027	17890.09309805048	17127.30564275638	19683.819212146158	18736.493092544482	21357.65200397285	20243.07700343043	24239.892659943744	22850.432829013207	0.17616291170682288	0.16629426570300185	6309.700045405421	11036.318607398309	6006.032283337787	10505.172253564931
0.7642091174938536	14182.635138963185	13810.844191612758	17916.28118571603	17152.37713904333	19712.63302370967	18763.920178022803	21388.916034567395	20272.709482740152	24275.375820854904	22883.882052073626	0.176162912619263	0.16629426655478452	6280.6798550169915	11051.752611754462	5978.408753641648	10519.863467406016
0.7688138618619275	14203.394691322177	13831.05954534282	17942.50581790741	17177.483621715142	19741.487044096288	18791.385537199047	21420.223693349337	20302.383313449525	24310.90849786913	22917.377952907562	0.17616291354718086	0.16629426742101558	6251.7555955685675	11067.141742243432	5950.876538022421	10534.51196710905
0.7734463521312342	14224.183087575258	13851.30298689864	17968.76688786463	17202.62498856424	19770.381155845847	18818.88905826626	21451.574852873317	20332.098374764137	24346.490546346704	22950.920395166064	0.17616291449084512	0.16629426830194663	6222.927144926507	11082.485703479499	5923.43552022404	10549.117471505422
0.7781067554847866	14245.000242646483	13871.574433435642	17995.064288126036	17227.80113671131	19799.315240726228	18846.43062868272	21482.969384856475	20361.85454509575	24382.121820697423	22984.509241604228	0.17616291545052973	0.1662942691978325	6194.194379480556	11097.784199053887	5896.085582589265	10563.679698455613
0.7827952401129585	14265.8460709023	13891.87380156628	18021.3979105258	17253.0119626029	19828.2891797306	18874.01013516927	21514.407160175404	20391.65170205948	24417.802174377237	23018.14435407794	0.1761629164265125	0.1662942701089331	6165.557174201589	11113.036931581795	5868.826606102521	10578.198364885058
0.7875119752195561	14286.720486149883	13912.201007358415	18047.767646191784	17278.257362009354	19857.3028530751	18901.627463707104	21545.888048863646	20421.489722471357	24453.531459885344	23051.825593541176	0.17616291741907658	0.1662942710355129	6137.01540260925	11128.243602630217	5841.658470371505	10592.673186725471
0.792257131027923	14307.623401634852	13932.5559663331	18074.173385542697	17303.537230022128	19886.35614019568	18929.28249953481	21577.411920108287	20451.36848234515	24489.30952876035	23085.552820042394	0.17616291842850995	0.16629427197784077	6108.568936795695	11143.403912713751	5814.581053645583	10607.10387890879
0.7970308787870847	14328.55473003961	13952.938593462955	18100.61501828596	17328.851461051712	19915.448919745766	18956.975127146103	21608.978642247414	20481.28785688992	24525.136231577366	23119.32589272178	0.17616291945510612	0.16629427293619053	6080.2176474833395	11158.517561368644	5787.5942328698	10621.490155432373
0.8018333907779276	14349.514383481324	13973.348803170213	18127.092433415186	17354.19994882526	19944.5810695935	18984.705230287214	21640.588082767103	20511.2477205072	24561.01141794464	23153.14466980806	0.1761629204991633	0.1662942739108401	6051.96140401368	11173.584247096907	5760.697883672547	10635.83172931103
0.8066648403194178	14370.502273510025	13993.78650932485	18153.605519207795	17379.582586384236	19973.752466819093	19012.472691954365	21672.24010829858	20541.247946788266	24596.93493650027	23187.00900861544	0.17616292156098523	0.16629427490207377	6023.800074332394	11188.603667302988	5733.891880356008	10650.128312511835
0.8115254017748545	14391.518311106405	14014.25162524246	18180.1541632222	17404.999266081802	20002.962987711755	19040.277394390854	21703.934584614864	20571.288408510984	24632.90663490845	23220.918765540027	0.17616292264088065	0.16629427591017923	5995.733525064541	11203.575518397614	5707.176095964853	10664.379616059829
0.8164152505581643	14412.562406680261	14034.744063682734	18206.738252295876	17430.449879580905	20032.212507767563	19068.11921908502	21735.671376628467	20601.36897763762	24668.926359856825	23254.873796057367	0.1761629237391643	0.1662942769354507	5967.761621501064	11218.499495738186	5680.5504022727255	10678.585349973757
0.8213345631402307	14433.63447006811	14055.263736847131	18233.357672542334	17455.934317851425	20061.50090168612	19095.99804676706	21767.450348387778	20631.48952531141	24704.993957052407	23288.87395471857	0.17616292485615634	0.16629427797818627	5939.884227587841	11233.375293571036	5654.014669774333	10692.745223219972
0.8262835170552626	14454.73441053138	14075.810556377124	18260.012309348847	17481.452471167966	20090.828043368077	19123.91375740669	21799.27136307435	20661.64992185401	24741.109271218513	23322.919095147445	0.17616292599218183	0.1662942790386906	5912.101205998566	11248.202605139464	5627.568767752731	10706.858943804167
0.8312622909072027	14475.862136754442	14096.384433352283	18286.702047373976	17507.004229107497	20120.19380591239	19151.8662302105	21831.134282999956	20691.85003676266	24777.272146091385	23357.009070037293	0.1761629271475723	0.16629428011727276	5884.412418112624	11262.981122595258	5601.212564257439	10720.926218695939
0.8362710643761712	14497.017556842477	14116.985278288194	18313.426770544862	17532.58948054678	20149.59806161337	19179.855343619172	21863.038969603385	20722.089738707175	24813.482424416583	23391.14373114751	0.17616292832266586	0.16629428121424752	5856.8177240337245	11277.710537010804	5574.945926127024	10734.9467538381
0.8413100182249524	14518.200578319527	14137.613001134574	18340.186362054792	17558.20811366001	20179.040681957988	19207.88097530491	21894.985283447473	20752.36889552716	24849.73994794563	23425.32292930046	0.17616292951780482	0.16629428232993546	5829.316982614808	11292.39053838607	5548.76871900796	10748.920254153665
0.8463793343055166	14539.41110812644	14158.267511273256	18366.980704360583	17583.860015916332	20208.521537622983	19235.943002168693	21926.973084216042	20782.687374229055	24886.044557432495	23459.546514378104	0.1761629307333386	0.16629428346466205	5801.910051461309	11307.020815618336	5522.680807359284	10762.846423514187
0.8514791955655843	14560.649052618755	14178.948717516138	18393.80967917994	17609.545074077298	20238.04049847199	19264.04130033753	21959.002230710732	20813.045040983176	24922.396092630053	23493.814335318697	0.1761629319696228	0.16629428461876009	5774.596786968876	11321.601056543179	5496.6820544863585	10776.724964776542
0.8566097860552276	14581.91431756481	14199.656528103336	18420.67316748905	17635.263174194573	20267.59743355289	19292.17574516192	21991.072580848137	20843.441761120946	24958.79439228679	23528.12624011368	0.1761629332270193	0.16629428579256636	5747.377044329187	11336.130947905127	5470.772322550649	10790.555579766165
0.861771290933513	14603.206808143552	14220.390850701056	18447.571049519833	17661.014201607297	20297.19221109476	19320.34621121299	22023.1839916565	20873.87739913184	24995.239294143095	23562.482075804182	0.17616293450589596	0.16629428698642515	5720.250677515753	11350.61017530784	5444.951472555287	10804.337969219778
0.8669638964751838	14624.52642894242	14241.151592399534	18474.503204757268	17686.798040939528	20326.824698504955	19348.5525722797	22055.336319272563	20904.35181866033	25031.730634927648	23596.88168847759	0.1761629358066273	0.1662942882006858	5693.217539344681	11365.038423278369	5419.219364400255	10818.071832851972
0.8721877900773816	14645.873083955412	14261.938659711146	18501.469511936953	17712.614576097916	20356.494762366427	19376.794701366285	22087.529418938644	20934.86488250315	25068.26825035414	23631.324923264503	0.1761629371295952	0.16629428943570462	5666.277481470257	11379.415375240613	5393.575856878655	10831.756869320758
0.877443160266411	14667.246676580857	14282.751958568257	18528.46984904232	17738.46369026902	20386.20226843465	19405.072470689323	22119.763144999295	20965.416452606118	25104.85197511745	23665.811624335103	0.17616293847518713	0.1662942906918433	5639.430354376789	11393.740713458043	5368.020807671128	10845.39277618425
0.8827301967045416	14688.647109619273	14303.591394321113	18555.504093301897	17764.34526591669	20415.94708163461	19433.385751674898	22152.03735089806	20996.006390061073	25141.48164289001	23700.341634895703	0.17616293984379802	0.16629429196947096	5612.676007441012	11408.014119117055	5342.554073403822	10858.979249977041
0.8880490901968541	14710.074285271487	14324.45687173602	18582.572121186957	17790.259184779832	20445.729066058244	19461.734414956114	22184.35188917467	21026.634555103203	25178.157086318573	23734.914797185753	0.17616294123582976	0.16629429326896242	5586.0142889218405	11422.235272284597	5317.1755096388515	10872.515986162238
0.8934000326981257	14731.528105136247	14345.348294993033	18609.673808408526	17816.205327869524	20475.548084961123	19490.118330369995	22216.706611461475	21057.300807107662	25214.8781370202	23769.530952474026	0.17616294265169105	0.1662942945906994	5559.445045949426	11436.403851838782	5291.884970864747	10886.002679077908
0.8987832173197573	14753.008470208162	14366.265567683931	18636.80902991476	17842.18357546652	20505.40400075957	19518.537366954697	22249.101368480307	21088.005004586612	25251.64462557869	23804.18994105525	0.17616294409179847	0.16629429593507034	5532.968124593142	11450.519535576925	5266.68231055839	10899.439022029284
0.904198838336744	14774.515280875703	14387.208592810282	18663.977659888427	17868.193807118827	20535.296675027916	19546.991392946922	22281.536010039497	21118.74700518639	25288.456381541215	23838.891602246942	0.17616294555657558	0.16629429730247125	5506.583369841101	11464.582000138238	5241.567381168483	10912.824707219843
0.9096470911946843	14796.048436918829	14408.177272781119	18691.17957174393	17894.23590163887	20565.225968495193	19575.48027577876	22314.010385030295	21149.5266656841	25325.313233414236	23873.63577438556	0.17616294704645324	0.16629429869330392	5480.29062561132	11478.590920996852	5216.5400341262575	10926.159425745718
0.915128172516836	14817.607837506968	14429.171509410993	18718.414638124752	17920.30973710103	20595.19174104236	19604.003882075034	22346.524341423854	21180.343841984784	25362.215008660067	23908.422294823267	0.17616294856187034	0.16629430010797816	5454.089734794805	11492.545972504653	5191.600119883893	10939.442867633887
0.9206422801112097	14839.193381196812	14450.191203917824	18745.682730900684	17946.415190839005	20625.193851699223	19632.56207765042	22379.077726267908	21211.198389118246	25399.161533693186	23943.250999924454	0.176162950103273	0.16629430154691066	5427.980539238779	11506.446827832144	5166.7474878996145	10952.674721786287
0.9261896129777101	14860.804965930085	14471.236256920707	18772.983721164994	17972.5521394431	20655.232158641353	19661.15472750643	22411.67038568341	21242.09016123588	25436.15263387632	23978.121725062036	0.17616295167111592	0.1662943030105254	5401.962879770668	11520.293158976827	5141.981986662839	10965.854675988667
0.931770371315315	14882.442489031346	14492.306568437793	18800.317479231693	17998.720458757576	20685.30651918705	19689.781695828613	22444.302164861256	21273.01901160755	25473.188133516796	24013.034304614015	0.17616295326586123	0.16629430449925464	5376.03659624001	11534.084636821412	5117.303463730961	10978.982416966464
0.9373847565293029	14904.105847205983	14513.402037884336	18827.683874632978	18024.920023878254	20715.416789794544	19718.442845983824	22476.97290805925	21303.98479261873	25510.26785586309	24047.98857196023	0.1761629548879797	0.16629430601353706	5350.201527492842	11547.820931040682	5092.711765705841	10992.057630294934
0.9430329712385201	14925.79493653768	14534.522564070225	18855.082776116044	18051.150709149442	20745.562826058518	19747.138040516948	22509.682458598312	21334.9873557669	25547.391623100488	24082.9843594783	0.17616295653795053	0.16629430755381977	5324.457511392422	11561.501710115932	5068.206738254521	11005.08000041265
0.9487152192826929	14947.509652486451	14555.668045198052	18882.514051640606	18077.412388161538	20775.744482707334	19775.86714114824	22542.43065885949	21366.02655165874	25584.55925634776	24118.021498540424	0.17616295821626093	0.1662943091205585	5298.804384863237	11575.126641385257	5043.788226150442	11018.049210671335
0.9544317057297852	14969.249889886309	14576.838378860877	18909.97756837598	18103.704933748282	20805.961613599862	19804.630008770328	22575.217350280513	21397.102230006814	25621.770575653194	24153.099819509694	0.1761629599234068	0.16629431071421563	5273.241983883083	11588.69539100537	5019.456073265057	11030.964943294413
0.9601826368833979	14991.015542943112	14598.033462040104	18937.47319269836	18130.028217984098	20836.21407172247	19833.42650344532	22608.042373352524	21428.21423962651	25659.025399990947	24188.219151736615	0.17616296165989287	0.16629431233526273	5247.7701434753835	11602.207623885944	4995.210122562014	11043.826879324857
0.9659682202902156	15012.806505232058	14619.25319110305	18965.000790187634	18156.382112181098	20866.50170918553	19862.256484401518	22640.90556761632	21459.36242843246	25696.32354725671	24223.379323555062	0.17616296342623328	0.1662943139841791	5222.388697760645	11615.663003776222	4971.050216146978	11056.634698696434
0.9717886647474951	15034.622669695807	14640.497461801122	18992.56022562507	18182.766486886827	20896.824377220866	19891.119810030945	22673.806771659543	21490.546643435904	25733.66483426458	24258.5801622793	0.17616296522295088	0.16629431566145353	5197.097479966236	11629.061193252448	4946.97619527299	11069.388080227654
0.9776441803106027	15056.463928641917	14661.766169267312	19020.151362990044	18209.181211881147	20927.18192617817	19920.01633788597	22706.745823112822	21521.76673074099	25771.04907674267	24293.82149419986	0.17616296705057807	0.1662943173675828	5171.896322410088	11642.40185363777	4922.987900329055	11082.086701545864
0.9835349783005937	15078.330173740722	14683.059208014149	19047.774065457383	18235.626156173697	20957.57420552207	19948.94592467649	22739.722558646576	21553.022535541775	25808.476089329477	24329.1031445801	0.17616296890965602	0.1662943191030719	5146.785056546098	11655.68464507768	4899.08517087996	11094.730239154771
0.9894612713118381	15100.221296022997	14704.376471931402	19075.42819539442	18262.101188001077	20988.001063828895	19977.908426266873	22772.736813967527	21584.313902118927	25845.94568556993	24364.42493765251	0.17616297080073612	0.16629432086843576	5121.763512961799	11668.909226501826	4875.2678456681315	11107.318368399516
0.9954232732196957	15122.137185877698	14725.717854283897	19103.113614358146	18288.6061748241	21018.462348783574	20006.90369767298	22805.788423815313	21615.640673836468	25883.45767791156	24399.786696615043	0.1761629727243799	0.166294322664198	5096.831521394663	11682.07525561424	4851.535762624582	11119.85076346295
1.0014211991882311	15144.077733049637	14747.083247709243	19130.83018309229	18315.14098332501	21048.957907176347	20035.931593059067	22838.877221958945	21647.00269313849	25921.011877700446	24435.188243627385	0.17616297468115738	0.16629432449089196	5071.988910731161	11695.18238886958	4827.8887588738	11132.327097340487
1.0074552656779823	15166.042826637078	14768.472544215514	19158.577761524288	18341.705479404598	21079.487584899533	20064.991965734695	22872.00304119329	21678.399801545744	25958.608095177293	24470.629399807152	0.17616297667165046	0.16629432634905966	5047.2355090517085	11708.230281536933	4804.326670768438	11144.747041890398
1.013525690453769	15188.032355089646	14789.88563517918	19186.356208762645	18368.299528179636	21110.051226944557	20094.084668151867	22905.165713335853	21709.831839652645	25996.246139473726	24506.109985226463	0.17616297869645028	0.16629432823925405	5022.5711436234415	11721.218587640207	4780.849333888851	11157.1102677905
1.0196326925925556	15210.046206205787	14811.32241134265	19214.16538309372	18394.922993979846	21140.648677398458	20123.209551901768	22938.36506922298	21741.298647123636	26033.925818607986	24541.629818907895	0.17616298075615874	0.16629433016203607	4997.995640914654	11734.146959973034	4757.456583058229	11169.41644455446
1.0257764924913542	15232.084267130622	14832.78276281221	19242.005141979073	18421.575740345335	21171.279779440938	20152.36646771192	22971.600938706677	21772.80006269022	26071.646939481372	24577.188718821075	0.17616298285138862	0.16629433211797784	4973.508826599922	11747.015050063375	4734.148252339801	11181.665240480099
1.0319573118751795	15254.146424353343	14854.266579055435	19269.87534205212	18448.257630023385	21201.94437534072	20181.555265442697	23004.873150650652	21804.335924147148	26109.409307873695	24612.786501878414	0.17616298498276334	0.1662943341076615	4949.110525587108	11759.822508207522	4710.924175067106	11193.856322696432
1.0381753738050519	15276.232563705149	14875.773748899226	19297.7758391156	18474.96852496604	21232.64230645275	20210.775794084697	23038.18153292725	21835.906068349574	26147.212728439856	24648.422983931923	0.17616298715091697	0.16629433613167957	4924.800562035525	11772.568983478937	4687.784183864947	11205.98935717158
1.0444309026860459	15298.342570356725	14897.304160527328	19325.70648813834	18501.708286327026	21263.373413214635	20240.027901755333	23071.525912413665	21867.51033120941	26185.0570047055	24684.09797976904	0.17616298935649571	0.16629433819063474	4900.578759341501	11785.254123661667	4664.728110629134	11218.064008644782
1.05072412427539	15320.476328815892	14918.857701478066	19353.66714325235	18528.476774458937	21294.137535143447	20269.311435695807	23104.90611498842	21899.148547692028	26222.941939063057	24719.811303108967	0.17616299160015722	0.16629434028514062	4876.444940169575	11797.877575279213	4641.755786558613	11230.0799406562
1.057055265690613	15342.633722925213	14940.434258641986	19381.657657749754	18555.27384891032	21324.934510832376	20298.6262422679	23138.321965527724	21930.8205518128	26260.86733276762	24755.56276659874	0.17616299388257	0.1662943424158216	4852.398926477181	11810.438983635511	4618.867042179452	11242.036815580912
1.0634245554177415	15364.814635859766	14962.033718259721	19409.677884080054	18582.09936842304	21355.764177947694	20327.972166951095	23171.773287902237	21962.52617663402	26298.832985933233	24791.352181809765	0.17616299620441506	0.1662943445833138	4828.440539498813	11822.937992733903	4596.061707332032	11253.934294563252
1.0698322233195456	15387.018950124493	14983.655965919379	19437.727673846715	18608.95319092904	21386.626373225008	20357.34905433903	23205.259904972972	21994.265254261023	26336.83869752829	24827.17935923344	0.1761629985663854	0.16629434678826344	4804.569599769078	11835.374245302286	4573.339611187344	11265.772037526593
1.0762785006438331	15409.246547552022	15005.300886554436	19465.806877804487	18635.83517354774	21417.520932466345	20386.756748136668	23238.78163858812	22026.037615839192	26374.884265371937	24863.044108277783	0.1761630009691861	0.1662943490313295	4780.785927155754	11847.747382833622	4550.7005822828505	11277.549703222234
1.0827636200317978	15431.497309300177	15026.968364441334	19493.91534585624	18662.74517258304	21448.447690536632	20416.19509115702	23272.338309579274	22057.843091550356	26412.969486129732	24898.946237263382	0.17616300341353514	0.16629435131318146	4757.089340835577	11860.057045501191	4528.144448499894	11289.266949148849
1.089287815526412	15453.771115849528	15048.658283197054	19522.05292704988	18689.683043520345	21479.40648136033	20445.663925317895	23305.92973775776	22089.681510609335	26451.094155309565	24934.88555341946	0.176163005900163	0.1662943536345018	4733.479659332894	11872.302872216795	4505.671037095366	11300.923431596719
1.0958513225808764	15476.06784700104	15070.370525776858	19550.21946957541	18716.64864102375	21510.3971379182	20475.16309163881	23339.555741911125	22121.552701260578	26489.25806725762	24970.86186288013	0.17616300842981317	0.16629435599598463	4709.956700522685	11884.484500600956	4483.280174710322	11312.518805631436
1.1024543780671139	15498.387381873588	15092.104974471862	19578.414820761776	18743.64181893305	21541.41949224384	20504.692430237737	23373.216139799395	22153.456490774657	26527.461015154142	25006.874970680416	0.17616301100324272	0.16629435839833626	4686.520281641977	11896.601566983853	4460.971687379759	11324.052725091577
1.1090972202843215	15520.729598901544	15113.861510906692	19606.638827073846	18770.66243026083	21572.47337542037	20534.25178032792	23406.91074815147	22185.392705444818	26565.702791009393	25042.924680752374	0.1761630136212218	0.1662943608422755	4663.170219310094	11908.653706419282	4438.745400547283	11335.524842599407
1.115780088967567	15543.094375832394	15135.640016037152	19634.89133410941	18797.710327189576	21603.558617577106	20563.840980214714	23440.63938266153	22217.361170583612	26603.98318565951	25079.010795921276	0.1761630162845341	0.16629436332853467	4639.906329520047	11920.640552631114	4416.601139063947	11346.934809510596
1.1225032252964444	15565.481589724091	15157.440370147659	19663.172186595843	18824.785361068516	21634.675047885954	20593.45986729215	23474.40185798511	22249.361710519115	26642.3019887621	25115.133117901387	0.17616301899397768	0.16629436585785812	4616.728427669266	11932.561738055665	4394.538727209903	11358.282275954261
1.1292668719037753	15587.89111694284	15179.262452849089	19691.481228387336	18851.887382410932	21665.822494558288	20623.108278039967	23508.197987735748	22281.394148591808	26680.658988792442	25151.2914472924	0.17616302175036466	0.16629436843100442	4593.636328574037	11944.416893850546	4372.557988716755	11369.566890848335
1.1360712728843656	15610.32283316051	15201.10614307625	19719.818302461605	18879.016240891047	21697.000784841395	20652.786048020243	23542.02758448109	22313.458307150868	26719.05397303906	25187.48558357528	0.1761630245545214	0.16629437104874492	4570.629846456926	11956.205649817828	4350.658746747533	11380.788301813882
1.1429166738038161	15632.776613352082	15222.9713190854	19748.18325091672	18906.17178534097	21728.209745014978	20682.493011874034	23575.890459739127	22345.55400755058	26757.486727599433	25223.715325108227	0.17616302740728934	0.1662943737118648	4547.708794981707	11967.927634478081	4328.840823933482	11391.946155252866
1.1498033217073829	15655.252331793363	15244.857858452024	19776.575914968205	18933.353863747896	21759.449200387935	20712.22900331833	23609.786423974703	22377.681070147053	26795.957037376098	25259.98046912295	0.1761630303095245	0.16629437642116343	4524.872987259878	11979.58247504104	4307.104042382911	11403.0400963258
1.1567314651288954	15677.749862058346	15266.765638068271	19804.99613494571	18960.562323250993	21790.718975294767	20741.99385514265	23643.71528659561	22409.839314294517	26834.464686072155	25296.280811720517	0.17616303326209867	0.16629437917745452	4502.122235855553	11991.16979739163	4285.4482236807235	11414.069768923335
1.1637013540997225	15700.269077016808	15288.6945341406	19833.443750290025	18987.797010138456	21822.018893092234	20771.78739920581	23677.67685594895	22442.028558341863	26873.00945618721	25332.61614786742	0.17616303626589827	0.16629438198156582	4479.456352783367	12002.689226046205	4263.873188888421	11425.03481564112
1.1707132401577995	15722.80984883159	15310.644422187152	19861.91859954962	19015.057769844254	21853.348776155588	20801.609466432394	23711.670939317108	22474.248619628823	26911.59112901274	25368.986271391306	0.17616303932182661	0.1662943848343405	4456.875149563653	12014.140384273138	4242.378758600447	11435.934877887368
1.177767376356704	15745.372048956582	15332.615177035777	19890.420520378128	19042.344446945717	21884.708445875804	20831.459886810102	23745.697342914686	22506.499314483088	26950.209484628696	25405.39097497772	0.17616304243080236	0.16629438773663563	4434.378437192645	12025.522893978748	4220.964752906933	11446.769595762715
1.1848640172747877	15767.955548133585	15354.606672820973	19918.94934953041	19069.656885159715	21916.09772265524	20861.338489385565	23779.755871883834	22538.780458215846	26988.864301898135	25441.830050165052	0.17616304559376048	0.16629439068932475	4411.96602615295	12036.836375695653	4199.630991412792	11457.538608070929
1.1920034190243662	15790.56021639028	15376.618782981941	19947.50492285998	19096.994927340274	21947.51642590483	20891.245102261775	23813.846330291206	22571.091865118942	27027.555358463822	25478.30328734135	0.17616304881165298	0.1662943936932963	4389.637726455694	12048.080448677763	4178.377293275204	11468.241552399471
1.1991858392609598	15813.185923037412	15398.6513802598	19976.08707531546	19124.358415475137	21978.964374040195	20921.179552594294	23847.968521123723	22603.43334846083	27066.282430743424	25514.81047573977	0.17616305208544866	0.16629439674945456	4367.393347624922	12059.254730812274	4157.203477184987	11478.87806502916
1.2064115371925936	15835.832536666456	15420.704336695355	20004.69564093769	19151.74719068298	22010.441384478425	20951.14166658824	23882.122246285126	22635.804720483302	27105.045293925563	25551.351403434874	0.17616305541613367	0.1662943998587203	4345.232698716456	12070.358838646673	4136.109361387556	11489.447780965362
1.2136807735891502	15858.499925146876	15442.777523626406	20033.33045285623	19179.16109321011	22041.94727363428	20981.131269494635	23916.30730659182	22668.205792397574	27143.843721965153	25587.925857338214	0.17616305880471178	0.1662944030220303	4323.155588325113	12081.392387370579	4115.094763690606	11499.950333927292
1.2209938107917835	15881.187955623755	15464.870811685441	20061.991343286398	19206.599962427597	22073.481856916926	21011.148185607348	23950.523501769352	22700.63637438093	27182.677487579396	25624.533623194562	0.1761630622522041	0.1662944062403382	4301.161824605195	12092.354990852997	4094.159501482267	11510.385356369894
1.2283509127223842	15903.896494515144	15486.984070797089	20090.678143525955	19234.063636828116	22105.04494872629	21041.19223825957	23984.770630448453	22733.096275572985	27221.54636224328	25661.174485577696	0.17616306575965046	0.16629440951461472	4279.25121527561	12103.246261603199	4073.303391735768	11520.752479461953
1.2357523448931043	15926.625407509611	15509.117170175681	20119.390683952002	19261.551954022972	22136.636362449633	21071.263249820604	24019.04849016136	22765.58530407217	27260.450116185435	25697.848227886425	0.17616306932810918	0.1662944128458473	4257.423567614518	12114.065810747445	4052.52625100594	11531.051333048847
1.2431983744159416	15949.374559563445	15531.269978322569	20148.128794017466	19289.064750738737	22168.25591045773	21101.361041692187	24053.356877337625	22798.103266931794	27299.38851838335	25734.554632340165	0.17616307295865763	0.16629441623504188	4235.678688494256	12124.81324807927	4031.827895459952	11541.28154571075
1.2506892700123766	15972.143814898393	15553.442363023925	20176.892302248296	19316.60186281456	22199.903404101766	21131.485434305563	24087.695587300772	22830.64997015686	27338.361336559636	25771.29347997535	0.17616307665239192	0.1662944196832219	4214.016384380637	12135.48818203248	4011.208140879171	11551.442744734697
1.2582253020230734	15994.933036998811	15575.634191347946	20205.681036239817	19344.163125198706	22231.578653709323	21161.63624711765	24122.06441426397	22863.22521869997	27377.368337177068	25808.064550640804	0.17616308041042805	0.16629442319142887	4192.436461339472	12146.090219665319	3990.6668026628904	11561.534556094091
1.2658067424176331	16017.742088609326	15597.845329642578	20234.49482265384	19371.748371945727	22263.281468581223	21191.813298608038	24156.46315132657	22895.82881645802	27416.409285434722	25844.867622994043	0.17616308423390142	0.1662944267607231	4170.938725052169	12156.618966678157	3970.2036958450917	11571.556604471989
1.2734338648044117	16040.57083173199	15620.075643532786	20263.333487215088	19399.357436213115	22295.0116569876	21222.01640627525	24190.8915904699	22928.460566268244	27455.483945263117	25881.702474496768	0.17616308812396844	0.16629443039218417	4149.522980814567	12167.074027373455	3949.8186350939795	11581.508513226174
1.2811069444403917	16063.419127623882	15642.324997918167	20292.196854708138	19426.990150258338	22326.76902616454	21252.24538663355	24225.349522553573	22961.1202699047	27494.59207932016	25918.568881410974	0.1761630920818059	0.16629443408690958	4128.189033576287	12177.455004742369	3929.5114347466733	11591.389904459938
1.2888262582411194	16086.286836794528	15664.593256970484	20321.08474897425	19454.64634543579	22358.55338231059	21282.500055209613	24259.836737311736	22993.80772807473	27533.733448986786	25955.46661879489	0.17616309610861092	0.1662944378460185	4106.936687905807	12187.761500332505	3909.2819087777752	11601.200398903806
1.296592084790695	16109.173819003016	15686.880284130815	20349.99699290767	19482.32585219329	22390.36453058272	21312.780226538685	24294.35302334868	23026.522740414766	27572.907814362043	25992.3954604983	0.17616310020560255	0.16629444167064789	4085.7657480342314	12197.993114343844	3889.1298708415125	11610.939616005402
1.3044047043518285	16132.079933255793	15709.185942107473	20378.933408452926	19510.028500069464	22422.20227509332	21343.085714161727	24328.898168135627	23059.265105487306	27612.114934259414	26029.35517915913	0.17616310437402216	0.16629444556195666	4064.6760178711265	12208.149445638992	3869.0551342850085	11620.60717394203
1.312264398875954	16155.005037803801	15731.51009287315	20407.893816601183	19537.754117690274	22454.06641890624	21373.416330621636	24363.471958006347	23092.034620776787	27651.35456620191	26066.34554619877	0.1761631086151318	0.16629444952112335	4043.6673009686638	12218.230091619305	3849.057512116153	11630.202689500526
1.320171452013404	16177.948990139814	15753.852597662368	20436.878037386938	19565.502532765844	22485.95676403312	21403.77188745977	24398.074178153296	23124.831082685865	27690.626466417616	26103.366331817917	0.1761631129302177	0.16629445354934808	4022.739400564693	12228.234648309648	3829.1368170429487	11639.725778154097
1.3281261491236485	16200.91164699589	15776.213316968984	20465.885889884794	19593.273572087375	22517.873111429875	21434.152195212584	24432.704612623722	23157.65428653178	27729.930389835357	26140.417304992454	0.17616311732058768	0.1662944576478525	4001.892119613476	12238.162710431963	3809.292861503549	11649.17605413543
1.3361287772855897	16223.892864340985	15798.592110543885	20494.917192206467	19621.067061524293	22549.8152609934	21464.5570634085	24467.36304431613	23190.504026542974	27769.26609008065	26177.498233469658	0.1761631217875735	0.16629446181787955	3981.1252607500646	12248.0138712544	3789.525457632495	11658.553130298853
1.3441796253079266	16246.892497377838	15820.988837391931	20523.97176149691	19648.882826020505	22581.783011557312	21494.98630056386	24502.04925497568	23223.380095854714	27808.63331947048	26214.608883763256	0.17616312633253084	0.16629446606069448	3960.438626302639	12257.787722616456	3769.8344172732905	11667.856618135702
1.352278983739575	16269.910400540668	15843.40335576974	20553.04941393136	19676.720689591628	22613.776160888712	21525.439714179858	24536.76302519066	23256.282286505808	27848.031829009353	26251.749021149735	0.17616313095683978	0.16629447037758527	3939.8320183483884	12267.4838550454	3750.2195520286914	11677.086127889343
1.3604271448801535	16292.946427492521	15865.835523183088	20582.149964712076	19704.5804753218	22645.79450568461	21555.91711073908	24571.50413438859	23289.210389434866	27887.461368384855	26288.918409664115	0.17616313566190378	0.16629447476986337	3919.3052386722993	12277.101857624948	3730.6806732234545	11686.241268424317
1.3686244027905345	16316.000431122431	15888.285196384166	20611.273228064736	19732.462005360292	22677.83784156795	21586.418295701795	24606.272360831987	23322.164194476285	27926.92168596285	26326.11681209544	0.17616314044915296	0.16629447923886292	3898.8580887967255	12286.641318039037	3711.217591933906	11695.32164727943
1.3768710533034536	16339.07226354299	15910.752231369192	20640.41901723539	19760.365100918552	22709.905963084282	21616.94307350273	24641.067481614686	23355.14349035678	27966.412528783298	26363.34398998287	0.17616314532004168	0.16629448378594178	3878.4903699923307	12296.101822584867	3691.8301189953927	11704.326870673802
1.3851673940341884	16362.16177608751	15933.23648337567	20669.587144486904	19788.289582266836	22741.99866369786	21647.491247547416	24675.889272657674	23388.14806469144	28005.933642555603	26400.599703611224	0.17616315027605153	0.1662944884124831	3858.201883273665	12305.482956129126	3672.5180650008842	11713.256543460302
1.3935137243912972	16385.268819307417	15955.73780687984	20698.77742109572	19816.235268731056	22774.115735788073	21678.062620208708	24710.737508705162	23421.177703979964	28045.484771654083	26437.883712006776	0.17616315531868934	0.16629449311989306	3837.9924294364173	12314.784302190877	3653.2812403328717	11722.11026920937
1.4019103455874267	16408.393242969767	15978.25605559428	20727.989657348688	19844.201978689805	22806.25697064598	21708.656992823566	24745.611963320895	23454.23219360324	28085.06565911385	26475.195772933326	0.17616316044948999	0.16629449790960513	3817.8618090299424	12324.005442830734	3634.119455141248	11730.887650106102
1.410357560650181	16431.534896054218	16000.791082464943	20757.223662539312	19872.18952957072	22838.422158470188	21739.274165689076	24780.512408883627	23487.311317818963	28124.67604662568	26512.53564288737	0.17616316567001455	0.16629450278307634	3797.8098223819397	12333.145958698355	3615.032519364264	11739.588286996353
1.4188556744330574	16454.69362675069	16023.342739668893	20786.479244964798	19900.19773784769	22870.611088363585	21769.9139380594	24815.438616583655	23520.41485975844	28164.315674532034	26549.90307709441	0.176163170981853	0.16629450774179125	3777.8362696242984	12342.205429088324	3596.0202427548356	11748.211779429112
1.4274049936264492	16477.86928245656	16045.910878611548	20815.756211922533	19928.226419037463	22902.823548329532	21800.576108142082	24850.390356418615	23553.542601422527	28203.984281822377	26587.297829504434	0.17616317638662315	0.16629451278725982	3757.9409506677184	12351.183431821875	3577.0824348528404	11756.757725552656
1.4360058267687137	16501.061709773883	16068.495349924036	20845.05436970662	19956.27538769634	22935.05932526802	21831.260473094437	24885.367397189377	23586.6943236778	28243.681606128474	26624.719652787575	0.17616318188597235	0.16629451792102004	3738.1236652294174	12360.079543321393	3558.2189050160814	11765.225722186733
1.4446584842573071	16524.27075450688	16091.096003460678	20874.373523604703	19984.344457417134	22967.318204972173	21861.966829020217	24920.369506496245	23619.869806252907	28283.40738372011	26662.16829833001	0.17616318748157667	0.1662945231446363	3718.3842128475662	12368.893338616937	3539.4294624312315	11773.615364823956
1.453363278359986	16547.496261659162	16113.712688296338	20903.713477894507	20012.433440825855	22999.5999721245	21892.694970966022	24955.396450734886	23653.068827734736	28323.161349500468	26699.643516229648	0.1761631931751429	0.16629452845970188	3698.72239287477	12377.624391300604	3520.713916109409	11781.926247591153
1.4621205232260774	16570.738075431025	16136.3452527238	20933.07403584047	20040.542149578498	23031.904410293144	21923.444692917772	24990.447995092276	23686.291165564588	28362.943237001567	26737.14505529183	0.1761631989684072	0.1662945338678381	3679.1380044911057	12386.27227354981	3502.0720748959575	11790.15796326287
1.470930534897817	16593.9960392168	16158.993544251134	20962.45499969036	20068.670394357796	23064.231301928237	21954.215787797173	25025.523903542748	23719.536596034377	28402.752778379752	26774.67266302502	0.1761632048631382	0.16629453937069547	3659.6308467164636	12394.83655612357	3483.5037474839482	11798.310103269294
1.4797936313217521	16617.269995602146	16181.657409599105	20991.85617067193	20096.817984870024	23096.580428358153	21985.008047458225	25060.623938843954	23752.80489428286	28442.589704411155	26812.2260856366	0.1761632108611351	0.16629454496995377	3640.2007184179965	12403.31680836901	3465.008742422331	11806.382257694378
1.48871013236022	16640.559786361348	16204.336694698555	21021.277348989566	20124.984729841774	23128.951569785884	22015.821262683716	25095.747862532917	23786.095834291857	28482.45374448721	26849.80506802859	0.17616321696422965	0.16629455066732296	3620.847418305697	12411.712598183192	3446.58686810988	11814.374015246518
1.4976803598028874	16663.865252454547	16227.031244687678	21050.71833382072	20153.17043701657	23161.34450528511	22046.655223181522	25130.895434921782	23819.409188882255	28522.34462660984	26887.40935379314	0.17616322317428587	0.16629455646454352	3601.570744960103	12420.02349207364	3428.2379328208044	11822.284963302314
1.5067046373783677	16687.186234025216	16249.74090390957	21080.178923312847	20181.374913151925	23193.759012796854	22077.50971758137	25166.066415094218	23852.744729710543	28562.26207738739	26925.038685208663	0.17616322949320268	0.16629456236338697	3582.3704968232196	12428.249055097811	3409.9617446989287	11830.114687864669
1.5157832907659001	16710.52257039717	16272.465515909336	21109.6589145796	20209.59796401568	23226.194869125273	22108.38453343091	25201.260560900824	23886.102227264546	28602.205822029435	26962.692803234986	0.17616323592291122	0.16629456836565723	3563.246472212253	12436.388850887306	3391.7581117707305	11837.86277358234
1.5249166476071065	16733.874100072153	16295.204923431753	21139.158103697864	20237.83939438319	23258.651849934435	22139.279457192588	25236.477628955665	23919.481450860054	28642.175584342865	27000.37144750962	0.17616324246537748	0.16629457447318932	3544.1984693310224	12444.442441658117	3373.6268419511616	11845.528803749941
1.5341050375178134	16757.240660726857	16317.95896841832	21168.676285703954	20266.09900803369	23291.129729744145	22170.194274239668	25271.717374631746	23952.88216863659	28682.17108672673	27038.074356342913	0.1761632491226034	0.16629458068785202	3525.226286269026	12452.409388181753	3355.5677430483047	11853.11236028932
1.5433487920999491	16780.62208921041	16340.72749200488	21198.213254590555	20294.376607747337	23323.62828192659	22201.128768853083	25306.979552057375	23986.304147553943	28722.192050168167	27075.801266714225	0.17616325589662613	0.16629458701154734	3506.3297210258897	12460.289249840192	3337.5806227859575	11860.613023805432
1.5526482449535108	16804.01822154162	16363.5103345189	21227.76880330319	20322.671995301866	23356.147278702443	22232.082724217715	25342.263914111976	24019.747153388176	28762.238194237627	27113.551914267395	0.17616326278951971	0.16629459344621075	3487.5085714908782	12468.081584533677	3319.6652887803502	11868.030373484828
1.5620037316886017	16827.42889290609	16386.30733547665	21257.342723736678	20350.98497146916	23388.686491137014	22263.055922418684	25377.57021242187	24053.210950727662	28802.30923708412	27151.326033306286	0.17616326980339508	0.16629459999381294	3468.7626354747918	12475.785948760808	3301.8215485743713	11875.363987185061
1.5714155899375468	16850.853937653737	16409.118333580853	21286.934806732006	20379.3153360123	23421.24568913679	22294.048144438144	25412.89819735657	24086.695302969598	28842.40489543105	27189.123356790864	0.1761632769404005	0.1662946066563602	3450.0917107062414	12483.401897580363	3284.0492096336093	11882.613441396505
1.580884159367074	16874.293189295844	16431.94316671775	21316.54484207263	20407.662887681992	23453.8246414454	22325.059170151348	25448.24761802442	24120.199972315775	28882.52488457119	27226.94361633242	0.1761632842027236	0.1662946134358942	3431.4955948337447	12490.928984598257	3266.348079345189	11889.77831121441
1.5904097816905756	16897.746480502443	16454.781671954603	21346.172618481232	20436.027424213484	23486.42311564005	22356.088778323323	25483.618222268688	24153.72471976897	28922.66891836239	27264.786542189577	0.17616329159259048	0.16629462033449247	3412.9740854557604	12498.366762037389	3248.717965050135	11896.85817043297
1.5999928006804371	16921.213643099676	16477.633685537097	21375.817923616403	20464.40874232337	23519.04087812787	22387.136746605363	25519.009756663676	24187.26930512922	28962.836709223073	27302.651863263996	0.1761632991122669	0.1662946273542712	3394.5269800950773	12505.7147806352	3231.158674017992	11903.852591422386
1.6096335621804478	16944.694508066776	16500.49904288643	21405.48054406887	20492.806637706002	23551.67769414182	22418.202851531147	25554.42196651025	24220.83348698958	29003.02796812723	27340.539307095685	0.17616330676406028	0.16629463449738377	3376.154076233739	12512.972589731216	3213.6700134773273	11910.761145227589
1.6193324141182788	16968.188905533756	16523.377578597047	21435.16026535861	20521.220905030732	23584.33332773751	22449.28686851368	25589.85459583239	24254.417022732872	29043.242404600507	27378.448599859297	0.17616331455031836	0.16629464176602185	3357.8551713060588	12520.13973721955	3196.251790614333	11917.583401515149
1.6290897065180392	16991.696664778232	16546.26912643355	21464.856871930893	20549.651337938085	23617.007541788804	22480.38857184118	25625.307387372493	24288.019668527224	29083.479726714875	27416.379466359136	0.1761633224734313	0.16629464916241707	3339.630062701879	12527.215769540519	3178.903812569799	11924.318928574212
1.6389057915129117	17015.217614223046	16569.173519328426	21494.570147153303	20578.097729036963	23649.70009798466	22511.50773467398	25660.780082587866	24321.64117932275	29123.73964108471	27454.331630025405	0.1761633305358317	0.16629465668884044	3321.478547781473	12534.200231710449	3161.6258864577394	11930.96729332488
1.6487810233578566	17038.751581433185	16592.090589378986	21524.29987331189	20606.55986990093	23682.410756824833	22542.644129040513	25696.272421646154	24355.281308847196	29164.02185286157	27492.30481290934	0.1761633387399962	0.1662946643476034	3303.400423889514	12541.092667341232	3144.417819378199	11937.528061364777
1.6587157584424002	17062.29839311355	16615.020167845232	21554.045831608386	20635.03755106555	23715.139277616858	22573.797525834394	25731.78414342205	24388.939809602834	29204.3260657305	27530.298735679662	0.1761633470884463	0.1662946721410592	3285.395488340175	12547.89261856582	3127.27941840142	11944.000796880573
1.6687103553034934	17085.857875105525	16637.96208514655	21583.80780215594	20663.530562024305	23747.885418471353	22604.967694809995	25767.314985492187	24422.616432861676	29244.651981904277	27568.313117617243	0.17616335558374682	0.16629468007160395	3267.4635384327266	12554.599626069888	3110.210490583442	11950.385062678717
1.6787651746384535	17109.429852384885	16660.916170859622	21613.585563976474	20692.038691226087	23780.648936299163	22636.15440457966	25802.864684132088	24456.31092866247	29284.99930211991	27606.34767661171	0.17616336422851064	0.16629468814167528	3249.6043714825064	12561.213229185902	3093.2108429940417	11956.680420275778
1.6888805793179813	17133.014149058727	16683.882253715463	21643.378894996884	20720.561726071526	23813.42958680715	22667.35742260977	25838.432974311592	24490.023045806473	29325.367725633532	27644.402129156675	0.17616337302539595	0.16629469635375588	3231.817784777144	12567.732965707779	3076.2802826806437	11962.886429730803
1.6990569343992543	17156.610588362655	16706.860161596705	21673.187572045525	20749.099452909668	23846.227124494377	22698.576515217068	25874.019589690743	24523.75253185347	29365.756950215688	27682.476190345304	0.17616338197710973	0.16629470471037186	3214.1035756289493	12574.158372053877	3059.4186167106964	11969.002649791539
1.7092946071391046	17180.21899265835	16729.84972153521	21703.01137084916	20777.651657035025	23879.041302648733	22729.811447565477	25909.624262616122	24557.499133118374	29406.16667214725	27720.569573866447	0.17616339108640652	0.16629471321409475	3196.461541365832	12580.488983221352	3042.6256521672476	11975.028637848794
1.7195939670072704	17203.839183430562	16752.850759709152	21732.850066029234	20806.218122684026	23911.87187334292	22761.06198366222	25945.246724116492	24591.26259466704	29446.596586214448	27758.681991999954	0.1761634003560909	0.16629472186754302	3178.89147931803	12586.724332702346	3025.901196135208	11980.96394986473
1.7299553856997325	17227.470981284372	16775.863101440355	21762.703431098453	20834.798633031725	23944.718587430598	22792.327886354244	25980.88670389868	24625.04266031239	29487.046385704256	27796.813155612326	0.1761634097890169	0.16629473067338071	3161.3931868595537	12592.86395263113	3009.2450557441916	11986.808140511625
1.7403792371521247	17251.11420594274	16798.886571191917	21792.57123845773	20863.392970188906	23977.58119454314	22823.60891732506	26016.543930344033	24658.83907261105	29527.51576240034	27834.962774152897	0.17616341938809077	0.16629473963432118	3143.9664613904897	12598.907373680733	2992.657038145	11992.560763071291
1.7508658975532332	17274.76867624335	16821.920992565145	21822.45325939226	20892.000915198307	24010.459443085285	22854.904837090628	26052.218130503712	24692.651572858875	29568.004406577795	27873.130555648877	0.17616342915627017	0.16629474875312503	3126.6111003342085	12604.854125034995	2976.1369505112525	11998.221369398758
1.76141574535857	17298.43421013609	16844.966188297083	21852.349264068365	20920.622248031606	24043.35308023169	22886.215404996074	26087.90903009499	24726.47990108747	29608.51200699891	27911.316206701344	0.17616343909656587	0.16629475803260346	3109.3269011769444	12610.703734527342	2959.684600078035	12003.789510075003
1.7720291613040315	17322.110624680394	16868.021980257967	21882.259021530204	20949.256747586285	24076.261851923326	22917.54037921229	26123.616353497346	24760.323796060457	29649.038250908794	27949.519432481145	0.17616344921204294	0.166294767475617	3092.1136614510324	12616.455728536472	2943.2997941239737	12009.264734296128
1.7827065284196406	17345.797736042332	16891.088189448354	21912.182299696142	20977.904191682133	24109.185502863525	22948.87951673211	26159.33982374816	24794.18299526942	29689.582824030513	27987.739936724265	0.17616345950582069	0.16629477708507837	3074.9711787342094	12622.10963198077	2926.982339968672	12014.646589856595
1.7934482320433673	17369.49535949189	16914.164635996516	21942.118865355376	21006.564357058047	24142.12377651427	22980.232573366826	26195.079162538754	24828.057234930133	29730.145410560566	28025.977421727635	0.17616346998107538	0.1662947868639521	3057.899250671733	12627.66496836394	2910.732044998789	12019.934623220004
1.8042546598350382	17393.20330940035	16937.251139155866	21972.06848416464	21035.237019368848	24175.07641509256	23011.59930374274	26230.834090210454	24861.94624997884	29770.72569316451	28064.231588344937	0.1761634806410397	0.16629479681525625	3040.89767497126	12633.121259756386	2894.548716660822	12025.128379479982
1.8151262017903238	17416.92139923734	16960.34751730212	22002.030920644618	21063.921953181867	24208.043159566543	23042.979461297437	26266.604325750362	24895.849774068236	29811.323352972144	28102.50213598209	0.1761634914890041	0.1662948069420625	3023.96624942217	12638.478026825003	2878.4321624750737	12030.22740238998
1.8260632502548164	17440.64944156842	16983.45358793092	22032.005938176833	21092.618931973986	24241.02374965207	23074.372798276538	26302.389586787678	24929.76753956401	29851.93806957336	28140.78876259336	0.1761635025283178	0.1662948172474975	3007.1047718785703	12643.73478876613	2862.3821900268085	12035.2312343074
1.8370661999381863	17464.387248051895	17006.569167654743	22061.993298999765	21121.327728127882	24274.017923808467	23105.77906572966	26338.189589589143	24963.699277540476	29892.569521012996	28179.091164676454	0.17616351376239178	0.1662948277347451	2990.31304028281	12648.891063366085	2846.398606985109	12040.139416251332
1.848135447928429	17488.13462943652	17029.694072200713	22091.992764206003	21150.048112929337	24307.025419235397	23137.19801350747	26374.00404905559	24997.644717777363	29933.217383786963	28217.40903726894	0.17616352519469589	0.16629483840704493	2973.5908526743297	12653.946367022581	2830.4812211112585	12044.951487919316
1.8592713937061955	17511.89139555852	17052.828116407643	22122.004093738477	21178.77985656362	24340.04597186876	23168.629390257734	26409.832678717597	25031.603588755635	29973.881332837293	28255.742073943507	0.1761635368287644	0.1662948492676958	2956.9380071701016	12658.900214638561	2814.629840238369	12049.666987576522
1.8704744391592067	17535.657355338808	17075.971114223375	22152.02704638708	21207.52272811225	24373.079316376996	23200.0729434218	26445.675190731392	25065.57561765367	30014.561041547582	28294.08996680371	0.1761635486681932	0.16629486032005522	2940.354301995132	12663.752119735815	2798.844272305025	12054.285452184267
1.8817449885967616	17559.432316780436	17099.1228787023	22182.06137978546	21236.27649554995	24406.125186157566	23231.5284192313	26481.531295875135	25099.56053034369	30055.25618173875	28332.45240647997	0.17616356071664366	0.16629487156754058	2923.8395354854874	12668.501594439149	2783.124325355515	12058.80641737394
1.8930834487643238	17583.216086965822	17122.28322200263	22212.106850407585	21265.04092574133	24439.183313333186	23262.995562704524	26517.40070354483	25133.5580513879	30095.96642366441	28370.829082125194	0.1761635729778427	0.16629488301363116	2907.3935060712975	12673.148149386048	2767.469807521091	12063.229417358525
1.9044902288582053	17607.008472053763	17145.451955383553	22242.163213564058	21293.81578443739	24472.253428747845	23294.47411764263	26553.283121749988	25167.5679040344	30136.691436006033	28409.219681410235	0.17616358545558403	0.16629489466186884	2891.016012309352	12677.691293853335	2751.8805270558223	12067.553985054605
1.9159657405403292	17630.80927727719	17168.628889202984	22272.230223399296	21322.600836272795	24505.335261963664	23325.96382662667	26589.17825711028	25201.58981021398	30177.430885869133	28447.62389052025	0.17616359815372953	0.16629490651585874	2874.70685287402	12682.130535688251	2736.356292325887	12071.779652022757
1.9275103979530908	17654.618306939923	17191.813832914493	22302.307632887565	21351.395844762115	24538.428541256588	23357.464431013508	26625.085814850874	25235.623490535705	30218.18443877799	28486.041394149815	0.1761636110762105	0.16629491857927015	2858.4658265532926	12686.465381276794	2720.8969118045643	12075.905948432162
1.9391246177343011	17678.435364414265	17215.00659506489	22332.395193829943	21380.20057229688	24571.532993613073	23388.97567093262	26661.00549879884	25269.66866428353	30258.951758671647	28524.471875499024	0.17616362422702894	0.16629493085583946	2842.292732285685	12690.695335676894	2705.5021941076266	12079.932403183542
1.9508088190322228	17702.2602521383	17238.206983291664	22362.49265685102	21409.014780142457	24604.648344726465	23420.497285282683	26696.937011379247	25303.725049412587	30299.73250789947	28562.915016269424	0.17616363761025797	0.1662949433493688	2826.1873691306682	12694.819902485237	2690.171947968891	12083.858543794602
1.9625634235206988	17726.092771612966	17261.414804320088	22392.599771395224	21437.838228434524	24637.774318992997	23452.029011727773	26732.880053610854	25337.792362545115	30340.526347216306	28601.370496659376	0.17616365123004452	0.16629495606372996	2810.1495362793794	12698.83858384844	2674.905982244527	12087.68389639724
1.9743888554143678	17749.932723399383	17284.62986396067	22422.71628572357	21466.670676175952	24670.910639508224	23483.570586693928	26768.834325102263	25371.870318966772	30381.332935778126	28639.837995359965	0.17616366509060996	0.16629496900286334	2794.179033082677	12702.75088057667	2659.7041059440235	12091.407985854894
1.9862855414839768	17773.779907116357	17307.851967106686	22452.841946910536	21495.511881233833	24704.057028063624	23515.121745365977	26804.799524048227	25405.958632623184	30422.151931137883	28678.31718955112	0.17616367919625103	0.16629498217077976	2778.2756590368226	12706.556292067282	2644.566128216102	12095.030335688032
1.9982539110717792	17797.63412143742	17331.080917731353	22482.976500840417	21524.361600335975	24737.213205142605	23546.682221683688	26840.77534722537	25440.05701611587	30462.982989240685	28716.807754897014	0.17616369355134207	0.16629499557156316	2762.439213785692	12710.254316280596	2629.4918583494145	12098.550468046218
2.010294396107033	17821.495164088232	17354.316518885273	22513.119692204116	21553.219589067856	24770.378889917018	23578.251748338484	26876.761489988414	25474.165180698656	30503.82576441952	28755.30936554207	0.17616370816033633	0.16629500920937032	2746.669497133349	12713.844449788332	2614.4811057839543	12101.967903760262
2.0224074311215867	17845.362831843828	17377.558572693757	22543.271264495725	21582.085601869323	24803.55380024339	23609.830056769828	26912.75764626608	25508.282836273815	30544.679909390692	28793.821694106657	0.17616372302776545	0.1662950230884319	2730.966309042531	12717.32618774753	2599.5336801119847	12105.282162312418
2.0345934532655616	17869.236920525887	17400.806880354212	22573.430960009184	21610.959392031426	24836.737652659318	23641.41687716182	26948.76350855727	25542.40969138843	30585.545075249447	28832.344411682952	0.17616373815824438	0.16629503721305644	2715.3294496547896	12720.699023979716	2584.6493910960853	12108.49276191555
2.0468529023231294	17893.11722500026	17424.06124213369	22603.598519835217	21639.84071169347	24869.930162380086	23673.011938439966	26984.778767927353	25576.545453230872	30626.420911465848	28870.877187831044	0.17616375355646963	0.16629505158762783	2699.758719276637	12723.962450872175	2569.8280486555304	12111.599219421856
2.059186220728381	17917.00353917394	17447.321457365975	22633.77368385757	21668.72931183942	24903.131043294594	23704.614968267302	27020.803114003807	25610.689827626673	30667.307065879828	28909.41969057429	0.17616376922722285	0.16629506621660992	2684.253918377799	12727.115959373303	2555.0694628645433	12114.601050307043
2.0715938535812968	17940.89565599247	17470.587324449083	22663.95619074985	21697.624942294897	24936.34000796189	23736.225693041102	27056.83623497247	25644.842519034977	30708.20318469699	28947.971586395342	0.17616378517537148	0.16629508110454608	2668.814847629983	12730.159039140679	2540.37344399048	12117.497768823057
2.084076248663807	17964.79336743754	17493.8586408429	22694.145777972564	21726.527351724304	24969.55676760793	23767.843837889784	27092.877817574055	25679.00323054524	30749.10891248468	28986.532540232452	0.17616380140587043	0.1662950962560622	2653.4413078785874	12733.091178403236	2525.7398024658905	12120.288887863979
2.0966338564559543	17988.696464523855	17517.135203066136	22724.342181769218	21755.43628762714	25002.78103212134	23799.4691266689	27128.927547099553	25713.17166387288	30790.023892166817	29025.102215474584	0.17616381792376284	0.16629511167586636	2638.1331001542276	12735.911863990128	2511.168348899344	12122.97391898837
2.109267130152151	18012.604737296806	17540.41680669412	22754.545137163514	21784.3514963353	25036.01251005036	23831.101281958203	27164.98510738698	25747.34751935617	30830.94776502021	29063.680273957965	0.17616383473418365	0.1662951273687521	2622.8900256870547	12738.62058137916	2496.6588940890506	12125.552372473292
2.1219765256775314	18036.517974829567	17563.703246355908	22784.754377955713	21813.27272300958	25069.25090859886	23862.740025057865	27201.050180817056	25781.530495952153	30871.880170669698	29102.266375961473	0.1761638518423594	0.1662951433395985	2607.7118858948816	12741.216814639047	2482.2112490128493	12128.023757249117
2.1347625017044103	18060.435965220502	17586.99431573183	22814.969636719496	21842.199711636724	25102.49593362295	23894.385075985258	27237.12244830955	25815.72029123318	30912.82074708409	29140.860180202817	0.17616386925361097	0.16629515959337213	2592.598482410889	12743.700046526268	2467.8252248525387	12130.387581007555
2.147625519668832	18084.35849559064	17610.28980755101	22845.190644798862	21871.132205026384	25135.747289627543	23926.036153471687	27273.2015893196	25849.916601383437	30953.769130571927	29179.461343834573	0.1761638869733541	0.16629517613512956	2577.5496170599945	12746.069758372381	2453.500632973388	12132.643350071274
2.160566043787228	18108.285352080668	17633.589513588435	22875.417132304367	21900.069944807616	25169.004679762333	23957.692974958547	27309.287281833353	25884.119121194788	30994.72495577668	29218.069522439604	0.17616390500710313	0.16629519297001785	2562.565091878525	12748.32543015387	2439.237284941366	12134.790569486097
2.1735845410731627	18132.216319848656	17656.893224662796	22905.648828110418	21929.012671426215	25202.267805818774	23989.355256594463	27345.379202364715	25918.32754406373	31035.68785567304	29256.6843700276	0.17616392336046993	0.16629521010327641	2547.6447091250448	12750.466540531255	2425.0349925342016	12136.828743038699
2.1866814813541975	18156.151183067166	17680.200730633635	22935.885459851685	21957.960124141304	25235.536368226218	24021.02271323161	27381.477025951233	25952.54156198741	31076.657461562274	29295.30553903068	0.17616394203916916	0.16629522754023932	2532.788271264173	12752.492566758767	2410.8935677258996	12138.757373181172
2.199857337288837	18180.089724920676	17703.51182039886	22966.12675391992	21986.91204102233	25268.81006604843	24052.69505842241	27417.58042615027	25986.760865560125	31117.633403067983	29333.93268029942	0.1761639610490164	0.16629524528633596	2517.9955809784587	12754.402984720655	2396.8128226972185	12140.575961058028
2.213112584383593	18204.03172760279	17726.826281892067	22996.372435460595	22015.86815894579	25302.08859697994	24084.372004416018	27453.689075035127	26020.985143969538	31158.61530813169	29372.565443098618	0.17616398039593292	0.16629526334709438	2503.2664411858423	12756.197269005701	2382.792569853831	12142.284006590024
2.2264477010101436	18227.976972313965	17750.143902080305	23026.622228370074	22044.828213592584	25335.371657342945	24116.053262155452	27489.802643191717	26055.21408499356	31199.60280300913	29411.203475103906	0.17616400008594627	0.16629528172814026	2488.6006550285965	12757.874892842956	2368.8326218156144	12143.881008397788
2.2398631684225956	18251.925239258468	17773.464466961115	23056.875855291888	22073.79193944442	25368.65894208328	24147.738541273695	27525.92079971419	26089.44737499625	31240.595512265318	29449.846422397022	0.17616402012519242	0.1662953004352025	2473.998025871464	12759.4353280738	2354.9327914126916	12145.366463780403
2.2533594707748548	18275.876307641945	17796.78776156023	23087.13303761382	22102.759069781026	25401.95014476722	24179.427550090662	27562.0432122015	26123.684698924484	31281.59305877073	29488.493929462216	0.17616404051991683	0.1662953194741114	2459.4583573255222	12760.878045253456	2341.0928917094134	12146.739868815988
2.2669370951380965	18299.82995566884	17820.11356992899	23117.393495464657	22131.72933667706	25435.24495757797	24211.119995609883	27598.169546753667	26157.925740304458	31322.59506369705	29527.145639182254	0.17616406127647863	0.16629533885080297	2444.981453235843	12762.202513583004	2327.3127359952778	12148.000718296506
2.2805965315183476	18323.785960539662	17843.441675141785	23147.656947710937	22160.702470999004	25468.54307131211	24242.815583515123	27634.299467967907	26192.170181238027	31363.601146512872	29565.801192834395	0.17616408240135045	0.16629535857131966	2430.567117688246	12763.408200931735	2313.5921377872583	12149.148505743593
2.294338272874165	18347.744098448435	17866.77185929349	23177.92311195379	22189.678202402116	25501.84417537618	24274.5140181671	27670.432638934966	26226.41770239921	31404.610924979585	29604.460230086424	0.17616410390112133	0.1662953786418129	2416.215155017795	12764.494573851116	2299.930910839583	12150.182723428123
2.308162815134429	18371.704144580122	17890.103903497053	23208.191704525827	22218.656259327494	25535.14795778326	24306.215002600275	27706.568721235504	26260.667983030744	31445.624015147245	29643.122388992866	0.17616412578249996	0.16629539906854426	2401.9253698050743	12765.461097562686	2286.3288691405905	12151.102862354368
2.3220706572162446	18395.665873107926	17913.437587880813	23238.462440487812	22247.63636899887	25568.45410514942	24337.91823851942	27742.707374936144	26294.920700940427	31486.64003135028	29681.78730599085	0.17616414805231376	0.1662954198578889	2387.6975668820087	12766.307235963643	2272.7858269177377	12151.908412267454
2.336062301042938	18419.629057190785	17936.772691586117	23268.735033625646	22276.618257419723	25601.76230269036	24369.6234262965	27778.84825858603	26329.175532497717	31527.658586203474	29720.45461589637	0.17616417071751495	0.16629544101633534	2373.531551339547	12767.032451657578	2259.301598645863	12152.598861681297
2.3501382515621807	18443.593468970754	17960.10899276476	23299.009196447183	22305.601649370263	25635.072234218016	24401.330264967368	27814.99102921304	26363.43215263028	31568.679290597847	29759.123951900383	0.17616419378517953	0.16629546255048996	2359.427128528012	12767.636205946095	2245.8759990447434	12153.17369786743
2.3642990167642037	18467.558879570493	17983.44626857655	23329.284640179147	22334.586268404448	25668.383582137187	24433.03845222858	27851.135342320234	26397.690234820533	31609.70175369661	29797.794945564983	0.17616421726251108	0.1662954844670775	2345.3841040603584	12768.117958825082	2232.50884308666	12153.632406865247
2.378545107700138	18491.525059090607	18006.784295186764	23359.56107476394	22363.571836846975	25701.69602744207	24464.74768443415	27887.280851882122	26431.94945110216	31650.725582930972	29836.467226819488	0.17616424115684312	0.1662955067729439	2331.402283807751	12768.47716896236	2219.1999459883664	12153.974473446608
2.392877038500453	18515.491776607054	18030.122847763574	23389.838208856454	22392.558075790184	25735.009249712813	24496.457656592185	27923.427210340946	26466.209472056526	31691.750383996034	29875.140423956498	0.17616426547564126	0.1662955294750582	2317.4814739163266	12768.713293770328	2205.949123228085	12154.19938118197
2.4072953263935135	18539.458800168748	18053.461700475807	23420.115749821198	22421.544705091375	25768.322927112386	24528.168062361983	27959.574068603335	26500.469966809596	31732.775760846984	29913.814163628405	0.17616429022650532	0.1662955525805148	2303.621480802074	12768.825789359398	2192.756190541899	12154.30661241524
2.4218004917242455	18563.425896794794	18076.80062649019	23450.39340372894	22450.53144336954	25801.63673638294	24559.878594050522	27995.721076036367	26534.730603028143	31773.80131569475	29952.488070843192	0.17616431541717084	0.1662955760965356	2289.822111153975	12768.814110552892	2179.620963924681	12154.295648255385
2.436393057972914	18587.392832472135	18100.139397969127	23480.670875353862	22479.518008002662	25834.950352842727	24591.588942609545	28031.867880464335	26568.991046916668	31814.8266490023	29991.161768960996	0.17616434105551457	0.16629560003047325	2276.0831719470443	12768.677710950375	2166.5432596445316	12154.165968655609
2.4510735517740176	18611.359372153027	18123.47778606822	23510.9478681705	22508.50411512481	25868.263450382787	24623.298797632433	28068.0141281651	26603.250963214	31855.851359480654	30029.834879690352	0.1761643671495532	0.1662956243898118	2262.404470421723	12768.416042789817	2153.5228942228714	12153.917052273639
2.46584250293529	18635.325279752167	18146.815560933515	23541.22408435027	22537.489479622815	25901.575701463167	24655.007847350582	28104.15946386613	26637.510015189495	31896.87504408435	30068.507023083894	0.17616439370744932	0.1662956491821708	2248.7858141100733	12768.028557099402	2140.5596844566753	12153.548376610503
2.4807004444568266	18659.290318144696	18170.152491699555	23571.49922475907	22566.473815133955	25934.88677711036	24686.715778630965	28140.303530741647	26671.76786464038	31937.89729800838	30107.177817535492	0.17616442073751082	0.16629567441530652	2235.2270108372904	12767.514703678899	2127.6534474232467	12153.059418001212
2.4956479125503126	18683.254249163307	18193.48834648657	23601.772988953806	22595.456834042656	25968.1963469135	24718.422276972524	28176.445970408655	26706.024171887915	31978.91771468364	30145.846879775912	0.1761644482481965	0.16629570009711458	2221.727868703776	12766.873930998147	2114.8040004619397	12152.449651519768
2.510685446658382	18707.216833595823	18216.822892398162	23632.045075179445	22624.438247477676	26001.504079021208	24750.127026503167	28212.586422923494	26740.278595774205	32019.935885773135	30184.513824869304	0.17616447624811699	0.1662957262356337	2208.288196112262	12766.105686348863	2102.01116120012	12151.718551118858
2.5258135894740787	18731.177831182886	18240.15589551905	23662.315180366255	22653.41776530947	26034.80964013859	24781.829709976933	28248.72452677864	26774.530793659134	32060.95140116839	30223.178266209765	0.17616450474603773	0.16629575283904652	2194.9078017524444	12765.209415724501	2089.2747475377982	12150.865589512512
2.54103288696045	18755.13700061507	18263.48712091227	23692.583000126335	22682.395096146847	26068.11269552347	24813.530008770376	28284.859918898677	26808.780421416537	32101.963848984975	30261.83981551714	0.17616453375088212	0.16629577991568364	2181.5864946149522	12764.184563915245	2076.5945776611334	12149.890238272958
2.556343888370238	18779.094099530907	18286.816332617298	23722.848228751252	22711.369947334766	26101.41290898388	24845.227602880186	28320.992234637608	26843.02713343165	32142.97281555947	30300.49808283415	0.17616456327173438	0.16629580747402453	2168.324083999265	12763.030574532226	2063.970470051281	12148.791967852972
2.571747146265715	18803.048884514126	18310.143293647336	23753.110559208704	22740.342024951104	26134.709942874415	24876.922170919755	28357.12110777495	26877.27058259745	32183.977885445143	30339.152676522324	0.1761645933178425	0.16629583552270272	2155.120379489963	12761.746889858507	2051.4022434605286	12147.570247438736
2.5872432165386163	18827.00111109107	18333.46776598686	23783.369683139466	22769.311033803755	26168.00345809296	24908.613390116014	28393.246170512222	26911.510420311293	32224.978641408004	30377.80320325827	0.17616462389862084	0.1662958640705068	2141.975190986879	12760.332951029763	2038.8897169406991	12146.224545127712
2.602832658430207	18850.95053372863	18356.78951058958	23813.625290854896	22798.276677428243	26201.293114077962	24940.30093630689	28429.367053470054	26945.746296472164	32265.97466442361	30416.449268030687	0.17616465502365297	0.16629589312638302	2128.8883286981145	12758.788197969086	2026.4327098380309	12144.754327868111
2.6185160345514573	18874.89690583142	18380.108287375737	23843.877071333558	22827.238658084516	26234.578568804835	24971.98448393784	28465.48338568431	26979.977859477043	32306.96553367275	30455.090474136236	0.17616468670269547	0.1662959226994394	2115.859603139572	12757.112069386989	2014.0310417908477	12143.159061443992
2.6342939109033563	18898.83997973966	18403.423855230056	23874.124712218716	22856.19667675452	26267.859478783223	25003.663706059288	28501.59479460319	27014.204756218132	32347.95082653818	30493.726423176526	0.17616471894568037	0.16629595279894832	2102.888825137401	12755.304002784193	2001.6845327335177	12141.43821050413
2.6501668568973313	18922.77950672641	18426.735971999056	23904.367899815035	22885.150433139068	26301.13549905344	25035.33827432322	28537.700906083428	27048.426632079234	32388.930118600434	30532.356715054106	0.17616475176271928	0.16629598343434854	2089.975805834867	12753.363434487954	1989.3930029023904	12139.591238568537
2.666135445375801	18946.715236995544	18450.044394489112	23934.606319086146	22914.099625655537	26334.406283183886	25067.007858980738	28573.801344387495	27082.643130933146	32429.902983634674	30570.980947969572	0.1761647851641051	0.16629601461524843	2077.1203566968907	12751.289799668826	1977.15627283894	12137.617608065717
2.6822002526328483	18970.646919679075	18473.348878463858	23964.839653651507	22943.043951434818	26367.671483267623	25098.67212887878	28609.895732179986	27116.853895138207	32470.86899360674	30609.59871841773	0.17616481916031668	0.16629604635143075	2064.3222895037616	12749.082532296889	1964.9741633862723	12135.516780276783
2.6983618584350144	18994.57430283489	18496.649178642012	23995.067585783698	22971.983106318792	26400.930749919495	25130.330751457415	28645.983690524525	27151.058565535383	32511.82771866961	30648.209621184375	0.1761648537620216	0.1662960786528537	2051.5814163527684	12746.741065147333	1952.8464956883108	12133.28821535036
2.71462084604223	19018.49713344418	18519.94504869487	24025.28979640536	23000.916784857345	26434.18373227281	25161.98339274666	28682.064838880226	27185.25678144488	32552.778727159563	30686.81324934256	0.17616488898007962	0.16629611152965543	2038.8975496735657	12744.264829886146	1940.7730912060943	12130.931372382678
2.730977802228858	19042.41515740943	18543.2362412444	24055.50596508686	23029.844680306218	26467.43007797685	25193.62971736415	28718.138795099047	27219.448180663687	32593.72158559321	30725.409194249904	0.17616492482554597	0.1662961449921556	2026.2705022249138	12741.653257039376	1928.7537717135856	12128.445709383115
2.747433317304874	19066.328119551727	18566.522507860627	24085.715770043098	23058.766484623866	26500.669433193427	25225.269388511813	28754.20517542212	27253.632399462036	32634.65585866342	30763.997045544635	0.1761649613096756	0.16629617905086128	2013.7000870807096	12738.905775912106	1916.7883592840517	12125.830683199689
2.763987985137163	19090.235763608463	18589.803599059407	24115.918888130753	23087.68188846892	26533.901442593942	25256.902067973115	28790.263594476597	27287.80907258048	32675.581109235794	30802.57639114236	0.17616499844392589	0.166296213716468	2001.1861176546663	12736.021814727224	1904.8766763160238	12123.085749652237
2.780642403170963	19114.137832231147	18613.079264300326	24146.114994845786	23116.590581197746	26567.12574935668	25288.52741611048	28826.31366527279	27321.977833227145	32716.496898345562	30841.146817233122	0.17616503623996044	0.16629624899986414	1988.7284076964715	12733.000800601207	1893.0185455265455	12120.210363516584
2.797397172451417	19138.034066983015	18636.349251984397	24176.303764320575	23145.492250861724	26600.341995163766	25320.145091862378	28862.354999200943	27356.138313074665	32757.40278519396	30879.707908277902	0.17616507470965384	0.16629628491213497	1976.3267712828238	12729.842159476131	1881.2137899443042	12117.203978435136
2.8142528976452668	19161.92420833654	18659.613309451655	24206.484869321026	23174.38658420449	26633.549820198037	25351.75475274038	28898.38720602786	27390.290142257014	32798.29832714452	30918.25924700522	0.1761651138650937	0.16629632146456483	1963.9810228301212	12726.54531619884	1869.4622329210397	12114.066047025844
2.831210187062679	19185.80799567139	18682.871182979186	24236.657981244156	23203.273266659668	26666.748863140503	25383.356054826716	28934.409893894255	27424.432949366954	32839.183079720104	30956.800414408284	0.1761651537185869	0.1662963586686411	1951.6909770987695	12723.10969455354	1857.763698137016	12110.796020888723
2.848269652679189	19209.685167272	18706.122617778805	24266.82277011531	23232.15198234814	26699.938761167297	25414.948652771414	28970.42266931149	27458.56636145301	32880.05659659939	30995.33098974168	0.17616519428266078	0.16629639653605965	1939.4564491823548	12719.534717173316	1846.1180095890304	12107.393350532278
2.865431910157798	19233.555460325228	18729.367357994754	24296.97890458535	23261.02241407543	26733.119149946742	25446.53219978946	29006.425137158443	27492.69000401643	32920.9184296133	31033.850550518015	0.17616523557006908	0.16629643507872605	1927.2772545233602	12715.819805640727	1834.5249916053144	12103.857485465705
2.882697578871184	19257.418610918292	18752.60514670177	24327.12605192833	23289.88424332946	26766.289663636817	25478.106347658446	29042.41690067886	27526.803501008715	32961.76812874216	31072.358672505212	0.1761652775937959	0.1662964743087607	1915.153208905831	12711.96438044589	1822.9844688405283	12100.187874158844
2.900067281924058	19281.274354036224	18775.835725902598	24357.263878038488	23318.737150277677	26799.449934881963	25509.670746715477	29078.39756147791	27560.90647482836	33002.605242111866	31110.854929722937	0.1761653203670583	0.16629651423850259	1903.0841284563066	12707.96786097996	1811.4962662749458	12096.383964041248
2.9175416461756507	19305.12242355981	18799.05883652601	24387.39204742788	23347.580813764824	26832.599594810556	25541.225045854844	29114.366719519567	27594.998546318366	33043.42931599102	31149.338894439854	0.17616536390331292	0.16629655488051334	1891.0698296624469	12703.829665653408	1800.0602092326153	12092.445201608352
2.9351213022623317	19328.96255226347	18822.27421842477	24417.51022322394	23376.414911310567	26865.738273032315	25572.768892525477	29150.32397312383	27629.07933476357	33084.239894787876	31187.810137170738	0.17616540821625815	0.1662965962475808	1879.1101293480024	12699.549211742356	1788.6761233570287	12088.371032271534
2.952806884620376	19352.79447181259	18845.481610373066	24447.61806716637	23405.23911910657	26898.865597634962	25604.301932727827	29186.268918963175	27663.148457887346	33125.03652104637	31226.268226672786	0.17616545331983968	0.16629663835272343	1867.204844695283	12695.12591551803	1777.3438346340554	12084.160900497809
2.970599031508854	19376.617912761925	18868.680750064974	24477.715239605346	23434.053112014757	26931.981195182343	25635.823811012073	29222.201152060603	27697.205531849726	33165.818735444096	31264.712729943672	0.1761654992282544	0.16629668120919514	1855.3537932460895	12690.559192257002	1766.063169391011	12079.814249804243
2.9884983850326714	19400.432604552923	18891.871374111888	24507.801399498403	23462.856563564383	26965.084690711104	25667.334170474947	29258.120265786118	27731.25017124403	33206.58607678836	31303.143212217754	0.17616554595595607	0.1662967248304878	1843.5567928808741	12685.848456102423	1754.8339542783797	12075.330522630364
3.006505591165733	19424.238275511587	18915.05321804046	24537.876204408	23491.64914594966	26998.175707728093	25698.832652757286	29294.025851853927	27765.28198909428	33247.338082013084	31341.55923696332	0.17616559351765768	0.1662967692303367	1831.8136618525023	12680.99312028382	1743.6560162999667	12070.709160549566
3.0246212997742656	19448.03465284665	18938.226016290835	24567.93931049946	23520.430530027843	27031.25386820821	25730.318898041965	29329.91750032027	27799.30059685308	33288.07428617652	31379.960365880255	0.1761656419283395	0.16629681442272576	1820.1242187718162	12675.992597027682	1732.529182801256	12065.94960417971
3.0428461646402667	19471.821462647076	18961.389502214282	24597.99037253809	23549.200385316442	27064.3187925913	25761.792545050972	29365.794799580042	27833.305604398487	33328.794222457494	31418.346158896617	0.1761656912032499	0.16629686042189065	1808.4882825996028	12670.846297495067	1721.4532814611448	12061.051293130964
3.0611808434850984	19495.598429879992	18984.543408071153	24628.029043886847	23577.958379991036	27097.370099779724	25793.253231043083	29401.657336364307	27867.29662003156	33369.49742215271	31456.71617416601	0.17616574135791374	0.16629690724232318	1796.9056726634735	12665.553631892428	1710.4281403071946	12056.013666102663
3.079625997993227	19519.365278388577	19007.687465028932	24658.05497650394	23606.70418088295	27130.407407135794	25824.700591811434	29437.50469573756	27901.273250473845	33410.18341467372	31495.069968064796	0.1761657924081353	0.1662969548987774	1785.3762086562347	12660.114009468816	1699.453587714699	12050.836160886101
3.0981822938360946	19543.121730889994	19030.821403160164	24688.06782094049	23635.437453477076	27163.43033047934	25856.1342616812	29473.336461095176	27935.235100864935	33450.85172754421	31533.407095189465	0.17616584437000457	0.16629700340627332	1773.8997106375173	12654.526838525198	1688.5294524085475	12045.518214375712
3.116850400696155	19566.86750897329	19053.944951440524	24718.067226338197	23664.1578619096	27196.43848408519	25887.553873507226	29509.152214160764	27969.181774759953	33491.50188639707	31571.727108353938	0.17616589725990092	0.1662970527801015	1762.4759990273742	12648.791526360437	1677.655563456472	12040.059262508526
3.135630992291033	19590.602333097147	19077.057837746586	24748.052840426753	23692.86506896558	27229.431480680487	25918.959058671448	29544.95153498334	28003.11287412689	33532.13341497135	31610.029558586637	0.17616595109449953	0.16629710303582868	1751.1048946148949	12642.907479345798	1666.831750277197	12034.458740342408
3.1545247463978408	19614.32592258798	19100.15978885405	24778.02430952178	23721.55873607694	27262.408931442515	25950.34944708084	29580.734001935045	28037.02799934443	33572.74583510975	31648.31399512814	0.17616600589077663	0.16629715418930285	1739.7862185615813	12636.874102942646	1656.0578426449792	12028.716082073748
3.1735323448776414	19638.037995637827	19123.250530435696	24807.981278522413	23750.238523320222	27295.370445996123	25981.724667164992	29616.499191708484	28070.926749199436	33613.338666755764	31686.579965428497	0.1761660616660148	0.16629720625665717	1728.519792394014	12630.690801648423	1645.3336706807604	12022.830720985308
3.192654473700048	19661.738269302175	19146.329787059312	24837.923390908923	23778.904089414278	27328.315632411264	26013.08434587374	29652.246679314092	28104.80872088443	33653.91142795079	31724.827015144467	0.17616611843780822	0.1662972592543159	1717.3054380157264	12624.35697909072	1634.6590648648562	12016.802089523524
3.211891822967991	19685.42645949818	19169.397282185986	24867.850288740752	23807.555091718423	27361.24409720094	26044.428108675213	29687.976038078014	28138.673509995642	33694.46363483189	31763.054688137436	0.17616617622406874	0.1662973131990007	1706.1429777010344	12617.87203797698	1624.0338560302043	12010.629619273357
3.2312450869426166	19709.102281002375	19192.452738167896	24897.761612653932	23836.19118622996	27394.155445318436	26075.755579553257	29723.686839639224	28172.520710530218	33734.994801628636	31801.262526470433	0.17616623504303086	0.16629736810773366	1695.032234100392	12611.235380139202	1613.457875367836	12004.312740983441
3.2507149640683446	19732.765447448957	19215.495876246714	24927.657001859276	23864.812027582502	27427.04928015553	26107.06638100567	29759.378653947646	28206.34991488449	33775.50444066113	31839.450070406216	0.1761662949132591	0.1662974239978451	1683.9730302371318	12604.446406509727	1602.930954424548	11997.850884553045
3.2703021569980693	19756.415671327417	19238.52641655129	24957.536094139687	23893.417269043362	27459.925203539584	26138.360134041493	29795.05104926112	28240.160713851055	33815.99206233665	31877.616858404217	0.17616635585365248	0.16629748088697724	1672.9651895089773	12597.504517139867	1592.4529251029016	11991.243479036726
3.2900073726185273	19780.052663980918	19261.54407809612	24987.39852584847	23922.006562511968	27492.782815731844	26169.63645817937	29830.70359214364	28273.952696617147	33856.45717514789	31915.762427118716	0.1761664178834507	0.16629753879309125	1662.0085357013159	12590.409111293964	1582.0236196742626	11984.489952748641
3.3098313220758016	19803.67613560422	19284.548578779395	25017.243931907055	23950.57955851771	27525.62171542506	26200.894971445297	29866.33584746288	28307.725450762286	33896.89928567021	31953.886311396407	0.17616648102224144	0.16629759773447253	1651.10289296892	12583.15958731994	1571.6428707625018	11977.589733133093
3.329774720800988	19827.28579524157	19307.539635380926	25047.07194580267	23979.135906217718	27558.44149974106	26232.135290370315	29901.94737838767	28341.47856225585	33937.31789855893	31991.98804427374	0.17616654528996564	0.16629765772973595	1640.2480858530616	12575.755342781544	1561.310511358548	11970.542246885598
3.349838288536016	19850.88135078515	19330.516963560713	25076.882199586737	24007.675253395333	27591.2417642291	26263.35702998895	29937.53774638632	28375.211615455526	33977.712516547654	32030.067156975347	0.1761666107069244	0.166297718797833	1629.443939274177	12568.195774408057	1551.0263748152647	11963.346919917502
3.370022749359618	19874.46250897269	19353.48027785665	25106.674323872267	24036.197246457636	27624.022102863142	26294.559803836637	29973.106511223723	28408.924193104587	34018.082640445034	32068.12317891105	0.17616667729378432	0.16629778095805686	1618.690278530703	12560.480278079398	1540.790294844308	11956.003177327104
3.390328831713469	19898.028975385918	19376.429291683024	25136.44794783219	24064.70153043386	27656.78210804016	26325.743223948088	30008.653230959706	28442.615876330256	34058.42776913313	32106.15563767422	0.17616674507158622	0.1662978442300493	1607.9869293126976	12552.60824894905	1530.6021055313759	11948.510443530977
3.4107572684284713	19921.58045444859	19399.363717328706	25166.20269919734	24093.187748973483	27689.521370578044	26356.906900855352	30044.177461946823	28476.286244641673	34098.74739956502	32144.164059039595	0.1761668140617503	0.16629790863380658	1597.333717690315	12544.579081348144	1520.4616413235199	11940.868142161518
3.431308796751202	19945.116649424534	19422.283265955193	25195.938204254297	24121.655544344187	27722.2394797134	26388.05044358568	30079.67875882806	28509.93487592772	34139.04102676238	32182.147966960987	0.1761668842860834	0.16629797418968562	1586.7304701225366	12536.39216886647	1510.3687370372936	11933.075696147978
3.4519841583705158	19968.637262416018	19445.187647595158	25225.654087843763	24150.1045574303	27754.93602309987	26419.17345965994	30115.156674535185	28543.561346455423	34179.30814381376	32220.10688356958	0.17616695576678643	0.16629804091841088	1576.1770134510007	12528.04690430127	1500.3232278547948	11925.132527666166
3.47278409944432	19992.141994361584	19468.07657115028	25255.349973358185	24178.534427730516	27787.6105868057	26450.27555509035	30150.610760286163	28577.165230867548	34219.548241871875	32258.040329171443	0.1761670285264606	0.16629810884108223	1565.673174903961	12519.542679701	1490.3249493254116	11917.038058191538
3.4937093706264992	20015.63054503453	19490.94974438992	25285.025482740293	24206.944793356597	27820.262755312244	26481.356334379027	30186.040565583713	28610.746102181212	34259.76081015205	32295.947822246053	0.17616710258811547	0.16629817797917873	1555.218782104901	12510.878886431456	1480.3737373750191	11908.791708541103
3.514760727094002	20039.102613041003	19513.806873949194	25314.68023648106	24235.33529103133	27852.892111511905	26512.415400516024	30221.445638213165	28644.303531785834	34299.94533593002	32333.828879444183	0.17616717797517636	0.16629824835456863	1544.8136630596127	12502.054915086366	1470.4694282930577	11900.39289880637
3.535938928574102	20062.557895818118	19536.647665327284	25344.313853617805	24263.705556086796	27885.49823670618	26543.45235497751	30256.825524240456	28677.837089441262	34340.10130453983	32371.683015585935	0.176167254711491	0.1662983199895139	1534.45764616644	12493.07015557494	1460.6118587439414	11891.84104842972
3.557244739371806	20085.99608963236	19559.471822885862	25373.925951732526	24292.055222462794	27918.080710604016	26574.466797724202	30292.179768010494	28711.346343276247	34380.22819937213	32409.509743659157	0.17616733282133848	0.1662983929066797	1524.1505602181423	12483.923997136764	1450.800865766243	11883.135576219298
3.578678928397448	20109.416889577777	19582.27904984739	25403.51614695013	24320.383922705107	27950.63911131998	26605.458327199613	30327.507912145284	28744.830859786605	34420.325501872285	32447.30857481757	0.17616741232943556	0.16629846712913962	1513.8922343944432	12474.615828290582	1441.0362867673393	11874.27590029873
3.600242269194432	20132.81998957412	19605.069048293393	25433.084053936487	24348.69128796373	27983.173015372322	26636.426540328244	30362.809497541977	28778.290203833443	34460.39269153828	32485.07901837891	0.17616749326094602	0.16629854268038485	1503.6824982706457	12465.145036922768	1431.3179595319089	11865.2614381928
3.6219355399671502	20156.205082365384	19627.841519163012	25462.629285897074	24376.97694799152	28015.68199768161	26667.37103251427	30398.084063371512	28811.723938641786	34500.42924591944	32522.82058182359	0.17616757564148763	0.1662986195843298	1493.521181815071	12455.511010256596	1421.6457222177414	11856.091606803238
3.643759523609069	20179.571859517808	19650.596162251197	25492.151454574865	24405.240531142274	28048.16563156865	26698.29139763959	30433.33114707648	28845.13162579865	34540.434640614156	32560.532770792655	0.17616765949714153	0.16629869786532148	1483.4081153871957	12445.713134858757	1412.0194133559708	11846.765822402202
3.6657150077309777	20202.92001141841	19673.332676207243	25521.650170249	24433.4816643694	28080.623488753095	26729.187228062496	30468.550284369794	28878.512825251724	34580.408349268575	32598.215089086483	0.1761677448544594	0.16629877754814656	1473.3431297467323	12435.750796708278	1402.4388718586415	11837.283500717953
3.6878027846894206	20226.249227273285	19696.05075853324	25551.125041733078	24461.699973224346	28113.05513935183	26760.05811461617	30503.74100923304	28911.867095307814	34620.34984357496	32635.867038663244	0.1761678317404726	0.16629885865803917	1463.3260560458293	12425.623381156474	1392.9039370105602	11827.644056871533
3.710023651615288	20249.559195105867	19718.750105582396	25580.57567637349	24489.895081854997	28145.46015187728	26790.903646607017	30538.902853914788	28945.193992631266	34660.25859326995	32673.488119637263	0.17616792018270064	0.16629894122069	1453.3567258344265	12415.330272973515	1383.4144484761637	11817.846905437298
3.732378410442586	20272.84960175546	19741.4304125577	25610.001680048026	24518.066613004405	28177.83809323606	26821.723411813495	30574.035348929316	28978.493072242727	34700.13406613334	32711.077830277845	0.17616801020916079	0.16629902526225251	1443.434971056413	12404.870856318623	1373.9702462952118	11807.89146042429
3.7548678679373717	20296.120132875374	19764.091373510113	25639.402657164042	24546.214188009	28210.188528727158	26852.51699648429	30609.138023054737	29011.763887517405	34739.97572798616	32748.635667007493	0.176168101848376	0.16629911080935417	1433.5606240539346	12394.244514793158	1364.5711708851159	11797.77713529393
3.777492835726878	20319.370472931594	19786.732681337347	25668.778210657292	24574.33742679753	28242.511022040828	26883.283985337333	30644.210403331963	29045.005990184072	34779.78304268972	32786.161124400955	0.17616819512938414	0.16629919788910208	1423.7335175725166	12383.450631497428	1355.2170630494365	11787.50334305223
3.8002541303288	20342.600305201133	19809.35402778233	25698.12794199038	24602.43594788959	28274.805135257087	26914.02396155838	30679.252015063263	29078.218930323706	34819.555472144195	32823.65369518393	0.17616829008174847	0.16629928652909468	1413.9534847524483	12372.488588955253	1345.9077639657771	11777.06949615106
3.823152573180761	20365.80931177038	19831.955103431636	25727.451451151213	24630.509368394163	28307.07042884422	26944.736506799552	30714.262381810746	29111.402256368026	34859.29247628712	32861.112870231605	0.17616838673556598	0.16629937675742726	1404.2203591341386	12361.35776918102	1336.643115193816	11766.47500656452
3.8461889906699622	20388.99717353372	19854.5355977142	25756.748336651788	24658.55730400848	28339.30646165761	26975.421201178302	30749.24102539531	29144.555515098553	34898.993513092435	32898.53813856779	0.17616848512147756	0.16629946860270428	1394.5339746543905	12350.057553652674	1327.4229586705333	11755.719285761006
3.8693642141629967	20412.163570191726	19877.0951988996	25786.01819552645	24686.57936901639	28371.512790938086	27006.07762327579	30784.18746589495	29177.678251644964	34938.658038568814	32935.92898736328	0.17616858527067775	0.1662995620940459	1384.8941656525712	12338.587323380634	1318.247136715334	11744.801744760945
3.892679080035866	20435.308180250002	19899.633594097028	25815.26062333105	24714.575176287548	28403.688972311156	27036.705350136188	30819.10122164415	29210.770009484528	34978.28550675919	32973.28490193543	0.17616868721492498	0.16629965726109938	1375.3007668757346	12326.94645895809	1309.1154920364497	11733.721794201992
3.9161344297041563	20458.430681017602	19922.150469253796	25844.475214141487	24742.54433727606	28435.83455978562	27067.303957265376	30853.981809232497	29243.83033044081	35017.87536973943	33010.605365746924	0.17616879098655078	0.16629975413404705	1365.7536134606926	12315.13434041664	1300.0278677138267	11722.478844184428
3.9397311096534064	20481.53074860527	19944.645509153645	25873.661560552056	24770.48646201893	28467.94910575199	27097.873018629456	30888.828743503214	29276.858754682245	35057.4270776169	33047.88986040438	0.17616889661847246	0.1662998527436172	1356.252540953108	12303.15034741722	1290.9841072153067	11711.072304463945
3.963469971469652	20504.60805792452	19967.118397415976	25902.819253674945	24798.4011591356	28500.03216098214	27128.412106654403	30923.641537552852	29309.85482072192	35096.94007853044	33085.13786565833	0.1761690041442004	0.1662999531210931	1346.7973853044678	12290.993859212846	1281.9840543958126	11699.501584408805
3.987351871870168	20527.6622826858	19989.56881649405	25931.94788313842	24826.288035826223	28532.083274627552	27158.92079222442	30958.419702729654	29342.81806541593	35136.41381864866	33122.3488594016	0.17616911359785203	0.16630005529832342	1337.3879828577628	12278.664254565723	1273.0275534837274	11687.766092927195
4.01137767273438	20550.693095397168	20011.996447673864	25961.047037085886	24854.146697870827	28564.10199421848	27189.398644681183	30993.162748632796	29375.748023962762	35175.84774216942	33159.52231766882	0.17616922501416066	0.16630015930773281	1328.02417036728	12266.160911901854	1264.1144490974257	11675.865238608792
4.035548241134971	20573.700167362997	20034.400971072846	25990.11630217483	24881.976749628262	28596.08786566304	27219.845231822925	31027.870183111594	29408.64422990243	35215.241291319144	33196.657714635774	0.17616933842848778	0.16630026518233132	1318.7057849910343	12253.483209279366	1255.2445862411987	11663.79842970334
4.059864449369175	20596.68316868259	20056.78206563866	26019.155263575693	24909.77779403524	28628.04043324623	27250.260119903578	31062.54151226461	29441.506215115773	35254.593906352115	33233.75452261873	0.1761694538768343	0.1663003729557268	1309.4326642863452	12240.630524360575	1246.417810298968	11651.565074085258
4.08432717499025	20619.6417682487	20079.139409147767	26048.16350497069	24937.549432605127	28659.959239628803	27280.64287363167	31097.176240438646	29474.33350982336	35293.90502554958	33270.81221207356	0.17616957139585068	0.1663004826621332	1300.2046462168219	12227.602234480903	1237.6339670411544	11639.164579320699
4.108937300839158	20642.575633746386	20101.472678204438	26077.14060855301	24965.291265427306	28691.843825846703	27310.99305616984	31131.773870228328	29507.125642585197	35333.17408521959	33307.830251595595	0.1761696910228513	0.16630059433638367	1291.021569153294	12214.397716675885	1228.8929026265396	11626.596352699213
4.133695715076422	20665.48443165158	20123.78154823938	26106.086155025714	24993.00289116607	28723.693731310068	27341.310229133847	31166.333902475195	29539.882140299836	35372.40051969622	33344.80810791892	0.1761698127958241	0.166300708013941	1281.8832718690392	12201.01634765137	1220.19446359633	11613.859801198356
4.15860331121418	20688.36782722987	20146.065693508674	26134.999723600846	25020.68390705984	28755.508493802514	27371.59395259196	31200.855836267176	29572.60252820386	35411.58376133925	33381.74524591603	0.17616993675344467	0.1663008237309094	1272.7895935411798	12187.457503817976	1211.5384968771832	11600.954331520014
4.183660988148428	20711.225484535127	20168.32478709245	26163.88089199844	25048.33390892023	28787.287649480295	27401.843785064124	31235.339168937826	29605.2863298712	35450.72324053369	33418.641128597315	0.17617006293508664	0.16630094152404515	1263.74037375045	12173.720561286435	1202.9248497792287	11587.879350087605
4.208869650191461	20734.05706640824	20190.55850089379	26192.729236445615	25075.952491131236	28819.030732871583	27432.059283521332	31269.783396065814	29637.933067212616	35489.818385689374	33455.49521711082	0.1761701913808366	0.16630106143076906	1254.735452487832	12159.804895964451	1194.353370003635	11574.634263139218
4.2342302071045115	20756.862234476095	20212.766505637763	26221.54433167603	25103.5392466487	28850.737276876134	27462.24000338528	31304.18801147473	29670.542260475555	35528.86862324113	33492.30697074225	0.17617032213150544	0.16630118348917933	1245.774670150131	12145.709883519448	1185.8239056377206	11561.21847668197
4.259743574130585	20779.640649150148	20234.948470870153	26250.3257509288	25131.093766999333	28882.406812764362	27492.38549852753	31338.55250723233	29703.113428243407	35567.873377648226	33529.07584691449	0.17617045522864197	0.16630130773806254	1236.8578675357858	12131.434899364598	1177.3363051516935	11547.63139649108
4.285410672027485	20802.391969625314	20257.104064956417	26279.073065947894	25158.615642280158	28914.03887017695	27522.495321269125	31372.87637365031	29735.646087435296	35606.832071394405	33565.80130118767	0.17617059071454594	0.1663014342169059	1227.9848858502228	12116.979318710975	1168.8904174027266	11533.872428155504
4.311232427101037	20825.115853878677	20279.23295508054	26307.785846981227	25186.10446115769	28945.63297712416	27552.569022379997	31407.15909928382	29768.13975330565	35645.74412498768	33602.48278725889	0.1761707286322827	0.1663015629659119	1219.1555667095818	12102.34251663927	1160.4860916396137	11519.940977145918
4.337209771238533	20847.811958668677	20301.334807244308	26336.463662780454	25213.559810867737	28977.18865998587	27582.606151078948	31441.4001709317	29800.593939444396	35684.6089569609	33639.11975696282	0.1761708690256958	0.1663016940260095	1210.3697521337308	12087.523868029937	1152.1231774947373	11505.83644874394
4.363343641942354	20870.479939533485	20323.409286265814	26365.106080599686	25240.98127721425	29008.705443510473	27612.606255032682	31475.599073635545	29833.008157776083	35723.42598387111	33675.711660270994	0.176171011939422	0.1663018274388673	1201.627284544753	12072.522747582756	1143.8015249844175	11491.558248072863
4.389634982363801	20893.11945079027	20345.45605577883	26393.71266619539	25268.368444569227	29040.182850815043	27642.568880355942	31509.755290680103	29865.381918560288	35762.19462030022	33712.257945292535	0.17617115741890463	0.16630196324690744	1192.9280067789368	12057.338529942557	1135.5209845188074	11477.105780202895
4.416084741337141	20915.73014553396	20367.47477823169	26422.282983825684	25295.720895872062	29071.620403384895	27672.49357161111	31543.868303593077	29897.7147303914	35800.91427885524	33748.75805827429	0.17617130551041013	0.16630210149332075	1184.2717620739713	12041.970589594916	1127.281406890077	11462.478450057097
4.442693873413836	20938.3116756361	20389.465114886258	26450.81659624968	25323.03821262899	29103.01762107316	27702.379871807818	31577.93759214485	29930.006100198378	35839.58437016827	33785.21144360083	0.17617145626104022	0.16630224222207743	1175.6583940768614	12026.418300955556	1119.082643280737	11447.675662509166
4.469463338897009	20960.86369174401	20411.42672581719	26479.313064727303	25350.31997491292	29134.37402210088	27732.22732240309	31611.96263434894	29962.25553324516	35878.20430289736	33821.61754379527	0.17617160971874973	0.16630238547794363	1167.08774684323	12010.681038399227	1110.9245452624164	11432.696822391823
4.49639410387609	20983.38584327958	20433.359269910885	26507.771949018676	25377.565761362897	29165.689123056683	27762.035463300992	31645.942906461787	29994.462533130547	35916.7734837267	33857.975799519416	0.1761717659323597	0.16630253130649544	1158.5596648297505	11994.758176182397	1102.8069647875382	11417.541334428824
4.523487140261684	21005.87777843815	20455.26240486446	26536.19280738355	25404.775149183577	29196.962438896495	27791.80383285241	31679.8778829828	30026.626601788124	35955.29131736697	33894.28564957411	0.17617192495157574	0.16630267975413326	1150.0739929041592	11978.649088577367	1094.7297542010783	11402.208603371866
4.550743425820648	21028.33914418785	20477.135787185198	26564.57519658139	25431.947714145364	29228.193482943905	27821.53196785542	31713.76703665497	30058.747239486955	35993.75720655651	33930.54653090026	0.17617208682700097	0.16630283086809616	1141.6305763449054	11962.353149885312	1086.6927662387025	11386.698034008965
4.578163944211368	21050.76958626841	20498.979072189497	26592.918671870793	25459.083030583883	29259.381766889957	27851.219403555075	31747.60983846492	30090.823944831565	36032.170552061674	33966.75787857926	0.17617225161015523	0.16630298469647842	1133.2292608278804	11945.869734316133	1078.695854014426	11371.0090310378
4.605749685019276	21073.168749190016	20520.791914001857	26621.22278700901	25486.180671399554	29290.526800792875	27880.865673643206	31781.405757642915	30122.856214761992	36070.53075267729	34002.9191258333	0.17617241935348948	0.166303141288244	1124.8698924424825	11929.19821618218	1070.738871035981	11355.14099926781
4.633501643792551	21095.53627623287	20542.57396555454	26649.4870942523	25513.240208057985	29321.62809307888	27910.470310259167	31815.15426166399	30154.843544554846	36108.83720522832	34039.02970402705	0.17617259011040384	0.16630330069324298	1116.5523176892893	11912.337969889864	1062.8216712027788	11339.093343604356
4.6614208220780515	21117.871809445925	20564.324878586456	26677.711144355355	25540.261210589444	29352.685150541867	27940.032843989593	31848.854816247906	30186.785427823263	36147.089304570254	34075.08904266787	0.17617276393526432	0.16630346296222662	1108.276383464632	11895.288369795308	1054.9441087911255	11322.86546891369
4.689508227457455	21140.17498964587	20586.04430364226	26705.894486570967	25567.24324758861	29383.697478343445	27969.55280386844	31882.50688535949	30218.681356517263	36185.286443589874	34111.09656940665	0.17617294088342086	0.16630362814686545	1100.041937078291	11878.048790425062	1047.1060384706943	11306.456780227832
4.717764873583629	21162.445456416706	20607.731890072042	26734.036668650515	25594.185886215044	29414.664580013814	27999.02971737781	31916.109931209878	30250.530820924865	36223.42801320711	34147.05171003946	0.17617312101122484	0.1663037962997634	1091.8488262501196	11860.618606450967	1039.3073153020232	11289.866682725959
4.746191780217212	21184.682848108532	20629.387286030294	26762.137236843508	25621.088692192807	29445.58595745163	28028.463110447894	31949.663414256676	30282.333309672333	36261.51340237565	34182.95388850816	0.17617330437604659	0.16630396747447776	1083.6968990974128	11842.997192580253	1031.5477947242325	11273.094581631944
4.774789973263409	21206.886801836703	20651.01013847514	26790.195735897472	25647.951229810435	29476.46111092432	28057.852507457275	31983.166793204608	30314.088309724724	36299.54199808412	34218.80252690149	0.1761734910362954	0.16630414172553348	1075.5860041505075	11825.183923742734	1023.8273325687042	11256.139882381074
4.803560484809025	21229.056953481286	20672.60009316795	26818.21170905843	25674.77306192135	29507.289539068945	28087.19743123371	32016.619525006747	30345.79530638708	36337.51318535792	34254.59704545678	0.17617368105143638	0.16630431910844296	1067.515990346321	11807.17817505449	1016.1457850552979	11239.001990599558
4.832504353159697	21251.192937686017	20694.15679467244	26846.184698070578	25701.553749943716	29538.070738892297	28116.497403054356	32050.021064864985	30377.453783304903	36375.42634726025	34290.336862560885	0.17617387448201213	0.16630449967972305	1059.4867070255568	11788.979321797378	1008.503008787462	11221.680312083103
4.861622622877388	21273.294387857655	20715.679886354155	26874.114243176668	25728.292853860734	29568.80420577166	28145.75194264641	32083.37086623114	30409.063222465153	36413.28086489377	34326.02139475179	0.17617407138965924	0.1663046834969124	1051.4980039357906	11770.586739485152	1000.8988607566571	11204.174252850004
4.890916344818065	21295.360936165158	20737.169010379763	26901.99988311801	25754.989932220768	29599.489433455285	28174.96056818765	32116.668380807845	30440.623104197166	36451.076117402146	34361.650056720006	0.17617427183713094	0.16630487061859273	1043.5497312312946	11751.999803879298	993.3331983411917	11186.483219162561
4.9203865761696335	21317.392213539013	20758.623807716558	26929.84115513481	25781.64454213769	29630.12591406318	28204.12279630717	32149.91305854968	30472.13290717367	36488.81148197178	34397.2222613102	0.17617447588831522	0.1663050611044041	1035.6417394721066	11733.217891009524	985.8058793062228	11168.606617552228
4.950034380490085	21339.387849670482	20780.04391813181	26957.637594966396	25808.256239291128	29660.713138087736	28233.23814208603	32183.104347664274	30503.59210841185	36526.486333833556	34432.73741952281	0.17617468360825697	0.16630525501506657	1027.773879622633	11714.240377175622	978.3167618013686	11150.543854811229
4.979860827745887	21361.347473010894	20801.428980192235	26985.38873685146	25834.824577926796	29691.250594394503	28262.306119057976	32216.24169461344	30535.000183274464	36564.10004626465	34468.1949405158	0.17617489506317827	0.16630545241239963	1019.9460030508344	11695.066638966091	970.8657043606509	11132.294338014908
5.009866994350591	21383.270710770874	20822.77863126334	27013.094113528372	25861.349110856783	29721.737770222924	28291.326239210208	32249.324544114334	30566.356605470904	36601.65199059031	34503.594231606265	0.17617511032049887	0.166305653359341	1012.1579615360242	11675.696053376421	963.4525659108185	11113.857474642806
5.040053963203681	21405.157188920093	20844.092507509336	27040.753256236017	25887.829389460443	29752.174151187726	28320.29801298471	32282.352339141373	30597.660847059025	36639.14153618661	34538.93469827299	0.17617532944886002	0.16630585791996783	1004.4096072595567	11656.127997720614	956.0772057599388	11095.23267247621
5.070422823729659	21427.006532186086	20865.37024389209	27068.365694713593	25914.264963684247	29782.55922127919	28349.220949278497	32315.32452092682	30628.91237844572	36676.568050481575	34574.2157441576	0.17617555251814473	0.16630606615951687	996.7007928027306	11636.36184963677	948.739483597572	11076.419339617714
5.100974671917351	21448.81836405395	20886.61147417097	27095.930957201508	25940.655382042693	29812.892462864555	28378.094555445034	32348.24052896277	30660.11066838879	36713.930898958046	34609.4367710671	0.17617577959950143	0.16630627814440602	989.0313711569761	11616.396987227723	941.4392595044337	11057.41688463185
5.131710610359471	21470.59230676572	20907.815830902415	27123.448570441884	25967.000191618838	29843.173356689076	28406.91833729524	32381.099801002612	30691.25518399837	36751.22944515582	34644.597178976015	0.17617601076536565	0.16630649394225538	981.4011957165203	11596.232789013535	934.1763939441298	11038.224716470577
5.1626317482924104	21492.327981319733	20928.982945439373	27150.918059679065	25993.29893806483	29873.4013818771	28435.69179909851	32413.9017730626	30722.345390738366	36788.46305067403	34679.696366028526	0.1761762460894848	0.16630671362190885	973.8101202793769	11575.86863395106	926.9507477644365	11018.84224452544
5.193739201636265	21514.025007470125	20950.112447931027	27178.338948660352	26019.551165602694	29903.576015933315	28464.414443583977	32446.645879423642	30753.380752428217	36825.631075173755	34714.73372854095	0.1761764856469412	0.16630693725345724	966.2579990467639	11555.30390147306	919.7621821983485	10999.26887864992
5.225034093035115	21535.683003726244	20971.203967322323	27205.710759636597	26045.75641702494	29933.69673474395	28493.085771941667	32479.331552632975	30784.36073124443	36862.73287638042	34749.708661003984	0.17617672951417668	0.16630716490825967	958.74468662031	11534.537971471436	912.6105588591308	10979.50402914267
5.256517551897525	21557.30158735201	20992.25713135352	27233.03301336284	26071.91423369523	29963.76301257796	28521.705283823645	32511.958223505877	30815.28478772225	36899.767810086414	34784.620556085145	0.1761769777690168	0.1663073966589671	951.2700380107854	11513.570224427618	905.4957397498656	10959.547106871381
5.288190714437326	21578.880374365825	21013.271566560215	27260.305229099566	26098.024155549643	29993.774322088975	28550.272477345872	32544.52532112815	30846.15238075802	36936.73523015449	34819.46880463198	0.1761772304906958	0.1663076325795465	943.8339086266933	11492.400041317567	898.4175872523338	10939.397523183376
5.320054723714605	21600.418979539474	21034.246898272468	27287.526924612794	26124.085721096802	30023.730134315872	28578.786849088836	32577.03227285727	30876.962967610205	36973.634488519616	34854.252795673754	0.17617748775988332	0.16630787274530293	936.4361542786937	11471.026803678833	891.3759641318466	10919.054689980112
5.352110729676963	21621.917016398256	21055.182750615044	27314.697616175697	26150.098467419535	30053.629918685157	28607.247894099804	32609.478504325285	30907.7160039023	37010.46493519299	34888.97191642526	0.17617774965870855	0.1663081172329064	929.0766311858315	11449.449893720448	884.3707335419604	10898.518019806594
5.384359889201005	21643.374097220232	21076.07874650685	27341.81681856916	26176.06193017541	30083.473143012096	28635.655105893937	32641.86343944059	30938.41094362431	37047.22591826456	34923.625552289166	0.17617801627078897	0.1663083661204136	921.7551959579578	11427.668694143184	877.4017590087606	10877.786925685592
5.41680336613411	21664.789833035615	21096.934507660517	27368.88404508255	26201.975643597558	30113.259273502117	28664.00797645566	32674.18650038983	30969.047239134747	37083.916783905945	34958.2130868587	0.17617828768125524	0.16630861948729625	914.4717056132504	11405.682588371448	870.4689044470433	10856.860821343958
5.44944233133642	21686.16383362686	21117.749654582633	27395.898807515347	26227.839140496333	30142.98777475323	28692.305996240982	32706.447107641	30999.624341163453	37120.53687637453	34992.73390192157	0.17617856397677983	0.1663088774144636	907.226017569832	11383.490960496478	863.5720341526903	10835.739121155813
5.482277962723094	21707.495707527753	21138.523806573026	27422.86061617761	26253.65195225979	30172.658109757056	28720.548654178543	32738.64467994506	31030.141698813208	37157.085538015985	35027.18737746231	0.1761788452456054	0.16630913998429098	900.0179896458867	11361.093195290305	856.711012802145	10814.421240148135
5.515311445306831	21728.785062023522	21159.256581725007	27449.768979891698	26279.413608855364	30202.26973990136	28748.735437671974	32770.7786343391	31060.59875956268	37193.562109268554	35061.5728916662	0.1761791315775719	0.16630940728064553	892.8474800607655	11338.488678266294	849.8857054544496	10792.9065940734
5.548543971240616	21750.031503150047	21179.947596924856	27476.62340599296	26305.12363883068	30231.822124971375	28776.865832601314	32802.848386148304	31090.994969268355	37229.96592866599	35095.88982092213	0.1761794230641461	0.16630967938891253	885.7143474298064	11315.676795637235	843.0959775455412	10771.194599357434
5.581976739860765	21771.234635693796	21200.596467851847	27503.42340033124	26330.781569315004	30261.314723152133	28804.939323325118	32834.853348988945	31121.329772167326	37266.296332841564	35130.13753982633	0.1761797197984517	0.16630995639602417	878.6184507664293	11292.656934367493	836.3416948899394	10749.284673153423
5.615610957730194	21792.39406319118	21221.202808977818	27530.16846727184	26356.386926020234	30290.746991030075	28832.955392682143	32866.79293477068	31151.602610879487	37302.552656531494	35164.31542118555	0.1761800218752995	0.16631023839048728	871.5596494872007	11269.428482280113	829.6227236872073	10727.17623344902
5.649447838681973	21813.509387928752	21241.7662335676	27556.85810969748	26381.939233242894	30320.118383595902	28860.913521994025	32898.66655370009	31181.812926410927	37338.73423257961	35198.42283602148	0.17618032939121656	0.1663105254624111	864.5378034082241	11245.990828039125	822.9389305164805	10704.868699038401
5.6834886038631165	21834.580210942502	21262.28635367842	27583.49182900912	26407.43801386494	30349.4283542461	28888.813191066787	32930.473614282884	31211.96015815599	37374.84039194069	35232.45915357379	0.176180642444479	0.16631081770353728	857.5527727372828	11222.343361075968	816.2901823301218	10682.361489463598
5.717734481778674	21855.606132017692	21282.762780160032	27610.069125127626	26432.882789355466	30378.676354785453	28916.65387819325	32962.21352332717	31242.043743900387	37410.87046368479	35266.42374130434	0.176180961135143	0.16631111520726904	850.6044180823956	11198.485471738502	809.6763464619871	10659.654025154188
5.75218670833605	21876.586749688635	21303.19512265459	27636.589496495224	26458.273079772152	30407.861835429285	28944.43506015525	32993.88568594636	31272.06311982403	37446.823775001474	35300.31596490098	0.17618128556507587	0.16631141806870206	843.6926004478591	11174.416551270522	803.0972906232346	10636.745727402158
5.786846526889619	21897.521661238403	21323.58298959665	27663.052440077074	26483.608403762842	30436.984244805903	28972.156212225924	33025.4895055625	31302.017720504005	37482.6996512042	35334.13518828178	0.17618161583799266	0.1663117263846537	836.8171812360524	11150.135991865769	796.5528829035466	10613.636018414982
5.821715188285586	21918.410462698692	21343.92598821316	27689.45745136293	26508.888278567243	30466.043029959113	28999.8168081722	33057.0243839094	31331.90697891779	37518.497415734826	35367.88077359919	0.1761819520594851	0.16631204025369603	829.9780222424888	11125.643186645582	790.0429917678703	10590.324321304448
5.856793950907131	21939.25274884945	21364.223724523334	27715.804024368616	26534.112220018367	30495.037636350535	29027.41632025701	33088.489721035796	31361.730326446097	37554.21639016794	35401.55208124411	0.1761822943370583	0.16631235977618644	823.1749856580864	11100.937529713847	783.567486057349	10566.810060126707
5.892084080719833	21960.048113218803	21384.47580333879	27742.09165163789	26559.27974254446	30523.96750786242	29054.954219242023	33119.884915309005	31391.48719287637	37589.85589421577	35435.148469850545	0.1761826427801659	0.1663126850543003	816.4079340711469	11076.018416215666	777.1262349917088	10543.092659947462
5.927586851317345	21980.796148082885	21404.681828263594	27768.319824244223	26584.390359170728	30552.832086800277	29082.429974390187	33151.20936341832	31421.17700640605	37625.415245733	35468.66929630006	0.17618299750024358	0.16631301619206404	809.6767304619425	11050.885242313147	770.719108163903	10519.171546811238
5.963303543967366	22001.496444465563	21424.84140169417	27794.488031792487	26609.443581521067	30581.630813895536	29109.84305346827	33182.46246037848	31450.799193645864	37660.8937607215	35502.11391572622	0.17618335861074597	0.1663133532953891	802.9812382024247	11025.537405206822	764.3459755397053	10495.04614776466
5.999235447657878	22022.14859213828	21444.95412481939	27820.595762420806	26634.43891981991	30610.363128308312	29137.192922749568	33213.64359953337	31480.35317962327	37696.29075333534	35535.48168151934	0.17618372622718406	0.1663136964721058	796.3213210612303	10999.974303231575	758.0067074631224	10470.715890954249
6.035383859143656	22042.75217962008	21465.019597620827	27846.642502802693	26659.375882894383	30639.02846763055	29164.479047016925	33244.75217255993	31509.83838778629	37731.60553588626	35568.77194533153	0.1761841004671613	0.16631404583199766	789.696843198908	10974.195335851051	751.7011746512726	10446.180205615237
6.071750082993084	22063.306794177304	21485.037418872653	27872.627738148847	26684.253978176064	30667.62626788878	29191.70088956539	33275.78756947185	31539.254240006943	37766.83741884862	35601.98405708145	0.1761844814504116	0.16631440148683851	783.1076691665803	10948.199903645553	745.4292481932207	10421.438522060402
6.108335431635222	22083.81202182357	21505.007186141873	27898.550952209232	26709.07271170312	30696.1559635472	29218.8579122052	33306.74917862359	31568.600156585027	37801.98571086491	35635.11736495939	0.17618486929883959	0.16631476355042618	776.5536639080383	10921.987408400513	739.1907995521324	10396.490271765739
6.145141225407182	22104.26744731963	21524.928495788405	27924.411627275207	26733.831588122393	30724.61698751086	29245.94957526486	33337.63638671438	31597.875556252042	37837.049718751325	35668.17121543251	0.17618526413655786	0.1663151321386219	770.0346927548526	10895.557253068313	732.985700560559	10371.334887338802
6.182168792601758	22124.672654173184	21544.800942965125	27950.209244181442	26758.530110691343	30753.008771128567	29272.97533759395	33368.448578792144	31627.07985617479	37872.02874750303	35701.14495324979	0.17618566608992856	0.16631550736938552	763.5506214296911	10868.908841842785	726.8138234228827	10345.971802573651
6.2194194695153895	22145.027224638914	21564.62412161817	27975.943282308355	26783.167781280506	30781.330744196475	29299.93465656654	33399.185138258006	31656.212471959727	37906.92210030033	35734.03792144785	0.17618607528760435	0.1663158893628147	757.1013160499278	10842.041580261663	720.6750407202053	10320.400452571921
6.256894600496366	22165.330739718564	21584.39762448722	28001.61321958451	26807.74410037582	30809.582334961495	29326.826988084566	33429.845446870706	31685.27281765716	37941.72907851466	35766.849461356505	0.17618649186056812	0.16631627824118414	750.6866431176895	10814.954875096679	714.569225400337	10294.620273628272
6.294595537993358	22185.582779160562	21604.12104310542	28027.218532488503	26832.258567080607	30837.76297012433	29353.6517865807	33460.42888475062	31714.260305765023	37976.44898171408	35799.57891260397	0.1761869159421783	0.16631667412898415	744.3064695217763	10787.648134417832	708.4962507786113	10268.63070328068
6.332523642604218	22205.78292146016	21623.793967799727	28052.758696051587	26856.710679118107	30865.872074843213	29380.408505021976	33490.93483038445	31743.174347233355	38011.081107669714	35832.225613122864	0.176187347668209	0.16631707715296087	737.9606625406886	10760.120767679065	702.4559905418428	10242.43118041195
6.370680283125076	22225.930743859317	21643.41598769108	28078.233183860008	26881.09993283387	30893.909072737384	29407.09659491314	33521.36266062982	31772.01435146868	38045.624752361946	35864.78889915604	0.17618778717689543	0.16631748744215855	731.6490898385528	10732.37218569126	696.4483187442529	10216.021145208739
6.40906683659976	22246.025822346655	21662.986690694634	28103.641468057423	26905.425823198173	30921.873385890696	29433.71550630015	33551.711750719856	31800.77972633835	38080.079209986725	35897.26810526248	0.1761882346089783	0.1663179051279595	725.3716194705339	10704.401800749823	690.4731098124175	10189.40003929194
6.447684688369473	22266.067731657735	21682.505663520245	28128.983019347812	26929.68784380889	30949.764434855766	29460.264687774135	33581.98147426851	31829.46987817556	38114.44377296256	35929.66256432392	0.17618869010775115	0.16631833034412813	719.1281198735232	10676.209026535042	684.5302385364776	10162.567305617034
6.486535232122802	22286.056045274527	21701.972491672277	28154.257306997435	26953.88548689346	30977.581638657037	29486.74358647441	33612.17120327456	31858.084211783236	38148.71773193633	35961.97160755019	0.1761891538191018	0.16631876322685338	712.9184598668362	10647.793278152123	678.6195800710702	10135.52238851972
6.525619869945995	22305.990335425737	21721.386759450157	28179.463798837864	26978.01824331195	31005.324414795155	29513.151648092655	33642.280308127236	31886.622130439264	38182.900375790676	35994.19456448622	0.17618962589156523	0.16631920391479235	706.7425086610601	10619.15397232119	672.7410099434201	10108.264733890072
6.564940012373588	22325.870173086896	21740.74804994877	28204.601961268814	27002.08560255984	31032.99217925103	29539.488316876847	33672.30815761134	31915.08303590148	38216.990991650964	36026.33076301858	0.17619010647636774	0.16631965254911638	700.6001358471112	10590.290527234785	666.8944040429778	10080.793789039366
6.604497078439295	22345.695127980056	21760.055945058444	28229.671259260478	27026.08705277037	31060.58434648943	29565.75303563475	33702.254118912024	31943.466328412105	38250.98886489185	36058.37952938161	0.17619059572747783	0.16632010927355578	694.49121139606	10561.202362610959	661.0796386210131	10053.109002750367
6.644292495727218	22365.464768573976	21779.310025465413	28254.671156356573	27050.022080717583	31088.10032946338	29591.945245738094	33732.117557620324	31971.771406703032	38284.89327914477	36090.340188164424	0.1761910938016552	0.16632057423444618	688.4156056682114	10531.888899866492	655.2965903002187	10025.209825443104
6.684327700423376	22385.17866208436	21798.50987065235	28279.60111467748	27073.890171819447	31115.539539618618	29618.064387126964	33761.89783773887	31999.997668001302	38318.70351630561	36122.212062318154	0.17619160085850102	0.16632104758077684	682.3731893991353	10502.349561944604	649.5451360605075	9997.095709020272
6.724604137367524	22404.836374473303	21817.655058898115	28304.460594922402	27097.690810140033	31142.901386897072	29644.109898313105	33791.59432168653	32028.144508033416	38352.418856541146	36153.99447316198	0.17619211706051116	0.16632152946423767	676.363833706826	10472.583773465827	643.8251532456488	9968.76610698644
6.76512326010531	22424.437470449935	21836.74516727874	28329.249056373206	27121.423478393328	31170.18527974218	29670.081216385013	33821.20637030495	32056.211321031667	38386.03857829782	36185.686740391306	0.1761926425731265	0.16632202003926944	670.3874100943794	10442.590960818343	638.1365195668186	9940.220474563539
6.805886530940724	22443.98151347018	21855.77977166743	28353.965956896987	27145.087657945805	31197.390625102777	29695.97777701179	33850.73334286381	32084.197499739003	38419.5619583088	36217.28818208447	0.17619317756478914	0.1663225194631124	664.4437904387014	10412.37055201549	632.4791130910744	9911.45826853998
6.846895420988873	22463.468065736695	21874.75844673489	28378.61075294919	27168.68282881952	31224.516828437678	29721.799014447464	33880.17459706655	32112.10243541459	38452.9882716019	36248.79811471012	0.1761937222069941	0.16632302789585923	658.5328469967353	10381.921976846643	626.8528122472344	9882.47894741036
6.888151410229076	22482.89668819909	21893.680765949815	28403.182899576834	27192.208469695368	31251.563293720363	29747.544361535573	33909.52948905648	32139.925517839492	38486.31679150777	36280.21585313487	0.1761942766743473	0.16632354550050404	652.6544524059282	10351.244666914456	621.2574958270998	9853.281971429475
6.92965598755826	22502.26694055393	21912.546301579252	28427.681850421814	27215.664057916325	31278.52942344378	29773.21324971376	33938.797373422814	32167.666135322524	38519.5467896681	36311.54071063106	0.17619484114462006	0.16632407244299732	646.8084796787589	10320.338055606	615.6930429794011	9823.866802567616
6.971410650844719	22521.578381244646	21931.354624688847	28452.107057723904	27239.049069490506	31305.414618624814	29798.805109018132	33967.977603206586	32195.32367470579	38552.67753604363	36342.77199888424	0.17619541579880799	0.16632460889229905	640.9948022043682	10289.201578157023	610.1593332120101	9794.232904576696
7.01341690698215	22540.83056746175	21950.10530514337	28476.457972324373	27262.36297909471	31332.218278809494	29824.319368088218	33997.06952990717	32222.8975213709	38585.70829892297	36373.90902800143	0.17619600082118908	0.1663251550204336	635.2132937517017	10257.834671738558	604.6562463937444	9764.379743077792
7.055676271944047	22560.0230551429	21968.79791160714	28500.734043669323	27285.605260077788	31358.939802077883	29849.75545417173	34026.07250348858	32250.387059244968	38618.638344931176	36404.95110651919	0.1761965963993829	0.16632571100254404	629.4638284597313	10226.236775359139	599.1836627470329	9734.306785465218
7.098190270838397	22579.155398972638	21987.43201154414	28524.9347198128	27308.77538446377	31385.578585048745	29875.112793129072	34054.98587238562	32277.791670806404	38651.46693903808	36435.89754141139	0.17619720272441278	0.1663262770169507	623.7462808439159	10194.407330002636	593.741462852573	9704.0135010425
7.1409604379627405	22598.227152382835	22006.007171218793	28549.059447420794	27331.87282295579	31412.134022885217	29900.390809438795	34083.808983510935	32305.11073709169	38684.19334456781	36466.74763809821	0.17619781999076586	0.1663268532452083	618.0605257935822	10162.345778635703	588.3295276470599	9673.499361022376
7.183988316859528	22617.23786755234	22024.52295569598	28573.1076717743	27354.897044939215	31438.605509299487	29925.5889262021	34112.54118226119	32332.343637701186	38716.81682320727	36497.50070045403	0.17619844839645754	0.1663274398721638	612.4064385715756	10130.051566244103	582.9477384228958	9642.763838561252
7.227275460371831	22636.187095407426	22042.978928841854	28597.078836773457	27377.847518485694	31464.992436558627	29950.706565148477	34141.18181252443	32359.48975080614	38749.336635016	36528.15603081669	0.17619908814309385	0.16632803708601757	606.7838948115823	10097.524139842018	577.5959768260363	9611.806408777833
7.270823430699384	22655.074385621345	22061.374653323815	28620.97238494061	27400.723710356328	31491.294195489358	29975.743146640318	34169.73021668635	32386.548453154643	38781.75203843475	36558.71292999559	0.17619973943593956	0.1663286450783832	601.1927705180715	10064.762948510237	572.2741248560487	9580.626548786648
7.31463379945495	22673.899286614782	22079.70969061128	28644.787757424594	27423.525086005822	31517.510175484058	30000.69808967869	34198.18573563786	32413.51912007883	38814.06229029575	36589.170697281224	0.17620040248398128	0.16632926404435042	595.6329420685652	10031.76744347997	566.982064867334	9549.223737773485
7.358708147721062	22692.661345555585	22097.983600975844	28668.524394004176	27446.251109586	31543.63976450599	30025.57081190839	34226.5477087819	32440.401125501343	38846.266645831936	36619.52863045393	0.17620107749999758	0.16632989418254865	590.1042862067115	9998.537078068592	561.7196795631316	9517.597456935793
7.403048066107065	22711.360108358836	22116.195943491777	28692.18173309192	27468.90124394966	31569.682349094957	30050.3607296234	34254.8154740407	32467.19384194219	38878.36435868683	36649.78602579306	0.17620176470062737	0.16633053569520898	584.6066800483968	9965.071307826787	556.4868520018645	9485.747189633548
7.447655154806527	22729.995119687002	22134.34627603653	28715.75921173836	27491.474950654698	31595.637314373296	30075.067257772676	34282.988367863436	32493.896640526084	38910.354680924844	36679.94217808678	0.1762024643064397	0.1663311887882328	579.1400010773796	9931.36959051527	551.2834655917832	9453.672421348281
7.49253102365499	22748.565922949765	22152.43415529099	28739.256265635668	27513.971689967806	31621.504044051406	30099.68980996547	34311.06572523337	32520.508890989197	38942.23686304115	36709.996380641154	0.1762031765420046	0.1663318536712566	573.7041271425551	9897.431386096403	546.1094040895696	9421.372639696114
7.537677292188054	22767.072060303995	22170.45913673991	28762.67232912172	27536.39092086854	31647.281920433725	30124.22779847711	34339.04687967558	32547.02996168646	38974.01015397199	36739.94792528999	0.17620390163596827	0.1663325305577203	568.2989364613895	9863.256156858057	540.9645516025485	9388.847334524617
7.583095589699846	22785.513072653874	22188.420774672435	28786.006835184333	27558.732101053516	31672.97032442487	30148.68063425491	34366.931163264766	32573.45921959905	39005.67380110545	36769.79610240478	0.176204639821124	0.1663332196649364	562.9243076159619	9828.84336737264	535.8487925859517	9356.095997902565
7.628787555301809	22803.88849965063	22206.318622182273	28809.259215465136	27580.994686940317	31698.568635535445	30173.047726923796	34394.71790663284	32599.79603034157	39037.22705029168	36799.54020090446	0.17620539133448967	0.1663339212141607	557.5801195508684	9794.192484528758	530.762011840241	9323.118124126457
7.674754837981857	22822.197879692565	22224.152231168166	28832.428900263814	27603.178133671725	31724.076231888303	30197.328484792342	34422.40643897695	32626.03975816964	39068.669145853884	36829.17950826556	0.1762061564173843	0.16633463543066324	552.2662515806151	9759.302977699786	525.704094517976	9289.913209880702
7.720999096663877	22840.440749925267	22241.92115233457	28855.515318542763	27625.281895120323	31749.492490225224	30221.52231485919	34449.99608806801	32652.189765988045	39099.99933059978	36858.71331053302	0.17620693531550558	0.16633536254380255	546.9825833808281	9724.174318636768	520.6749261164805	9256.480754162185
7.767522000267617	22858.616646241087	22259.624935191594	28878.517897930822	27647.305423892307	31774.816785912688	30245.628622818673	34477.48618025826	32678.24541535789	39131.216845832096	36888.140892330055	0.1762077282790103	0.1663361027870988	541.7289949850529	9688.80598146841	515.6743924735929	9222.82025825046
7.814325227768903	22876.72510327921	22277.263128055525	28901.436064727804	27669.248171331972	31800.04849294849	30269.646813067135	34504.87604048976	32704.206066504677	39162.32093135998	36917.461536868825	0.17620853556259494	0.16633685639830983	536.5053667929024	9653.19744288642	510.7023797760485	9188.931225903332
7.861410468260233	22894.765654425646	22294.835278049315	28924.269243909126	27691.109587526335	31825.186983968488	30293.57628870952	34532.1649923031	32730.07107832658	39193.31082551093	36946.67452596162	0.17620935742557856	0.16633762361950893	531.3115795635968	9617.348182096146	505.7587745533674	9154.813163305633
7.908779421011744	22912.737831812927	22312.340931102743	28947.016859129988	27712.88912130932	31850.231630252983	30317.416451565452	34559.35235784559	32755.839808402223	39224.185765142	36975.7791400314	0.1762101941319862	0.1663384046971624	526.1475144179421	9581.2576808827	500.843463679601	9120.465579129755
7.956433795532517	22930.64116632019	22329.77963195303	28969.678332730273	27734.5862202667	31875.181801733805	30341.16670217614	34586.43745788046	32781.51161299943	39254.944985652204	37004.77465812341	0.17621104595063597	0.16633919988220985	521.0130528324516	9544.925423567183	495.95633436751086	9085.887984498404
8.004375311632296	22948.475187572556	22347.150924144687	28992.25308573853	27756.200330740015	31900.036867000446	30364.826439810255	34613.419611794874	32807.08584708279	39285.587720993644	37033.66035791559	0.1762119131552245	0.1663400094301456	515.9080766421393	9508.35089711938	491.09727417182876	9051.07989308983
8.052605699483543	22966.239423941435	22364.45435003038	29014.740537877296	27777.730897831934	31924.79619330775	30388.395062471383	34640.2981376097	32832.56186432302	39316.113203684705	37062.43551573101	0.17621279602441645	0.16634083360110144	510.83246804238297	9471.533591210842	486.2661709904787	9016.040821191855
8.101126699683881	22983.933402543928	22381.6894507708	29037.140107567237	27799.177365410436	31949.459146582336	30411.871966904215	34667.072351988	32857.93901710495	39346.520664821735	37091.099406548754	0.176213694841936	0.1663416726599311	505.7861095829285	9434.472998191603	481.4629130589892	8980.770287676714
8.149940063318896	23001.55664924283	22398.85576633526	29059.451211932348	27820.539176113933	31974.02509143012	30435.256548601792	34693.7415702446	32883.216656536715	39376.80933409209	37119.65130401622	0.17621460989665613	0.16634252687629683	500.7688841689378	9397.168613137677	476.6873889520066	8945.267814056017
8.199047552025359	23019.1086886461	22415.952835501677	29081.673266804322	27841.815771355745	31998.493391143063	30458.548201812082	34720.30510635508	32908.39413245813	39406.978439786406	37148.09048046059	0.17621554148269644	0.16634339652475488	495.7806750598247	9359.619933894835	471.9394875811413	8909.532924507745
8.248450938054788	23036.589044106808	22432.980195857068	29103.805686727785	27863.006591329227	32022.86340770684	30481.746319545287	34746.762272965454	32933.47079345006	39437.027208811916	37176.41620690131	0.1762164898995134	0.16634428188484687	490.82136587193236	9321.826461173594	467.21909819863504	8873.56514597591
8.298152004337403	23053.9972377227	22449.93738379772	29125.84788496509	27884.111075012708	32047.134501808123	30504.85029358098	34773.11238140181	32958.445986843486	39466.95486670559	37204.627753062436	0.17621745545200287	0.16634518324118938	485.8908405696857	9283.787698440254	462.52611038828036	8837.364008074626
8.348152544546481	23071.332790335622	22466.823934529133	29147.799273501005	27905.128660174087	32071.30603284169	30527.859514474912	34799.35474167952	32983.319058728266	39496.760637646854	37232.72438738455	0.17621843845059515	0.1663461008835662	480.9889834729256	9245.503152109683	457.86041407240555	8800.929043254815
8.398454363163072	23088.595221531596	22483.63938206673	29169.659263048336	27926.058783376502	32095.37735891869	30550.773371566967	34825.48866251388	33008.089353963245	39526.44374447198	37260.70537703828	0.17621943921135735	0.16634703510702264	476.1156792528345	9206.97233151365	453.2218995083822	8764.2597867921
8.449059275541144	23105.784049639882	22500.383259235517	29191.427263052403	27946.90087998284	32119.34783687361	30573.591252987993	34851.51345132935	33032.756216185044	39556.00340868701	37288.56998793636	0.17622045805609618	0.1663479862119618	471.27081292821094	9168.194748889655	448.6104572850163	8727.355776773766
8.49996910797308	23122.89879173285	22517.055097670513	29213.102681696542	27967.654384161247	32143.216822272465	30596.312545667617	34877.42841427005	33057.31898781804	39585.43885048203	37316.31748474709	0.17622149531246106	0.1663489545042408	466.4542698704754	9129.169919530861	444.0259783268557	8690.216554226354
8.551185697755594	23139.938963625365	22533.654427816826	29234.684925907215	27988.318728890226	32166.983669420544	30618.936635341768	34903.232856209994	33081.777010084035	39614.74928874521	37343.94713090741	0.17622255131405337	0.16634994029527164	461.6659357959288	9089.897361695766	439.4683538873214	8652.841663049534
8.602710893256043	23156.904079874126	22550.180778929585	29256.17340135905	28008.893345963763	32190.64773137015	30641.462906560162	34928.926080763114	33106.12962301188	39643.93394107674	37371.45818863609	0.1762236264005307	0.16635094390212127	456.9056967724464	9050.376596769318	434.9374755547615	8615.230650161393
8.654546553979111	23173.793653777426	22566.633679074323	29277.567512480608	28029.377665997024	32214.20835992916	30663.89074269454	34954.50739029441	33130.376165447946	39672.992023804	37398.84991894778	0.1762247209177202	0.16635196564761434	452.1734392119106	9010.607149207965	430.4332352456404	8577.383065448143
8.706694550633951	23190.607197374047	22583.012655126597	29298.866662459113	28049.771118431214	32237.664905668506	30686.219525945944	34979.97608592987	33154.51597506564	39701.92275199532	37426.121581666135	0.17622583521773064	0.1663530058604397	447.4690498727141	8970.588546607643	425.9555252066348	8539.298461833969
8.759156765201672	23207.344221443116	22599.317232772428	29320.070253246467	28070.073131539542	32261.01671793107	30708.448637353278	35005.331467567914	33178.54838837623	39730.725339475735	37453.272435438375	0.1762269696590656	0.16635406487525442	442.79241585714044	8930.320319728926	421.5042380117811	8500.976395293139
8.811935091003267	23224.004235502776	22615.54693650774	29341.177685564016	28090.28313243206	32284.2631448393	30730.577456800675	35030.57283388956	33202.47274073854	39759.3989988411	37480.30173774865	0.1762281246067405	0.16635514303279567	438.14342461311026	8889.802002579905	417.07926656509517	8462.416424944066
8.865031432767935	23240.58674781016	22631.701289638957	29362.188358908894	28110.400547062003	32307.403533304536	30752.605363026512	35055.69948237045	33226.288366370354	39787.94294147447	37507.208744933356	0.1762293004324016	0.16635624067998875	433.5219639322604	8849.03313243296	412.68050409812713	8423.618113067932
8.918447706701835	23257.091265359966	22647.779814282316	29383.101671558827	28130.424800230685	32330.437229034735	30774.53173363092	35080.71070929119	33249.99459835823	39816.35637756064	37533.99271219476	0.17623049751444617	0.1663573581700609	428.92792194348294	8808.013249753043	408.3078441635589	8384.581025014631
8.972185840557227	23273.517293883753	22663.782031363902	29403.917020577985	28150.355315593304	32353.363576543383	30796.355945084288	35105.60580974892	33273.59076866852	39844.63851610206	37560.652893615916	0.17623171623814524	0.16635849586265686	424.3611871229368	8766.741898460314	403.9611806451576	8345.304729484022
9.02624777370205	23289.864337849405	22679.707460619782	29424.633801823005	28170.191515665076	32376.18191915862	30818.077372736218	35130.384077669325	33297.07620815874	39872.7885649353	37587.18854217616	0.17623295699577038	0.1663596541239544	419.82164828357054	8725.218625757843	399.64040774828754	8305.788798360154
9.080635457189915	23306.131900459484	22695.555620595216	29445.251409947956	28189.932821826234	32398.89159903126	30839.695390823214	35155.0448058173	33320.45024658776	39900.80573074614	37613.598909765176	0.17623422018671986	0.16636083332678386	415.3091945781489	8683.44298227597	395.3454200013075	8266.032806821167
9.135350853830497	23322.319483650925	22711.32602864497	29465.769238410903	28209.578654328583	32421.49195714461	30861.20937247814	35179.58728580968	33343.71221262788	39928.689219086984	37639.88324719933	0.1762355062176477	0.16636203385075007	410.8237154991366	8641.414522097446	391.0761122573167	8226.036333399825
9.190395938260405	23338.42658809336	22727.018200932554	29486.186679479033	28229.128432300764	32443.982333322736	30882.618689738323	35204.010808126375	33366.86143387539	39956.43823439242	37666.04080423636	0.17623681550259782	0.16636325608235394	406.36510087398347	8599.132802745327	386.83237968821777	8185.798959949985
9.245772697014415	23354.452713188337	22742.63165243015	29506.50312423492	28248.581573754473	32466.362066240083	30903.92271355473	35228.31466212295	33389.8972368625	39984.051979996635	37692.070829591554	0.17623814846313862	0.1663645004151206	401.9332408704795	8556.597385323606	382.61411779012997	8145.320271787234
9.301483128597186	23370.397357068043	22758.16589691817	29526.71796258234	28267.93749559042	32488.63049343057	30925.120813800877	35252.498136042625	33412.81894706884	40011.52965815018	37717.97257095358	0.17623950552849793	0.16636576724972482	397.52802598755807	8513.80783441849	378.4212223755894	8104.599857600406
9.357529243555355	23386.260016593817	22773.62044698457	29546.830583251984	28287.195613604017	32510.786951296657	30946.21235928151	35276.56051702839	33435.625888932846	40038.87047003684	37743.74527500021	0.1762408871357044	0.16636705699412324	393.1493470610585	8470.76371823065	374.25358957774006	8063.637309572659
9.413913064550128	23402.040187355124	22788.994814024685	29566.840373807765	28306.35534249183	32532.830775119157	30967.19671774218	35300.50109113593	33458.31738586415	40066.07361579154	37769.3881874152	0.17624229372973038	0.16636837006368702	388.7970952625619	8427.464608655311	370.11111585004255	8022.432223466225
9.47063662643026	23417.737363668046	22804.288508240574	29586.746720652816	28325.416095857574	32554.761299066682	30988.073255878317	35324.3191433461	33480.8927602554	40093.13829451786	37794.900552904655	0.17624372576363442	0.16636970688133557	384.4711620933376	8383.910081180744	365.9936979600461	7980.984198511578
9.527701976305488	23433.35103857362	22819.501038640174	29606.549009035283	28344.37728621801	32576.57785620495	31008.841339344264	35348.01395757745	33503.3513334941	40120.063704305525	37820.28161521334	0.17624518369870998	0.1663710678776748	380.1714393873699	8340.099715024233	361.90123299270635	7939.292837554589
9.585111173620431	23448.880703836563	22834.631913037003	29626.246623054838	28363.238325009523	32598.279778506934	31029.500332763117	35371.58481669961	33525.692425975416	40146.84904224899	37845.53061714231	0.17624666800463656	0.16637245349113833	375.89781930926256	8296.033093148842	357.83361834828975	7897.357747065835
9.642866290228868	23464.325849943347	22849.680638049045	29645.838945668445	28381.99862259398	32619.866396862257	31050.049599735783	35395.03100254583	33547.915357114056	40173.49350446522	37870.64680056535	0.17624817915963037	0.16637386416812794	371.6501943542389	8251.709802303463	353.79075174202444	7855.178537183441
9.700969410468568	23479.685966100795	22864.646719098335	29665.325358697013	28400.65758826543	32641.33704108756	31070.48850285107	35418.351795926836	33570.01944535744	40199.99628611284	37895.62940644707	0.1762497176506021	0.16637530036316167	367.4284573465702	8207.129433073103	349.7725312029361	7812.754821751267
9.75942263123647	23494.960540234017	22879.529660409753	29684.705242831256	28419.214630256072	32662.69103993616	31090.816403694924	35441.54647664367	33592.00400819788	40226.35658141035	37920.47767485992	0.17625128397331424	0.16637676253901967	363.23250143852783	8162.291579903103	345.7788550728583	7770.086218357086
9.818228062064373	23510.149058984814	22894.328965010493	29703.977977638384	28437.669155743035	32683.9277211085	31111.032662860733	35464.61432350171	33613.86836218596	40252.57358365566	37945.190845002515	0.17625287863254238	0.16637825116689525	359.0622201093938	8117.1958411308005	341.80962200579233	7727.172348363325
9.877387825195074	23525.251007709434	22909.044134728665	29723.14294156805	28456.020570854424	32705.046411262036	31131.13663995873	35487.554614323926	33635.61182294308	40278.64648524488	37969.76815521719	0.176254502142241	0.166379766726549	354.91750716324896	8071.841819005087	337.8647309644439	7684.01283690799
9.936904055658934	23540.265870476658	22923.674670192468	29742.19951195894	28474.268280675984	32726.046436021767	31151.12769362627	35510.36662596496	33657.233705174855	40304.574477692004	37994.20884300856	0.17625615502570952	0.16638130970646497	350.7982567314757	8026.2291198009625	333.9440812244138	7640.607313031331
9.996778901350961	23555.193130065705	22938.220070829055	29761.147065045236	28492.411689257686	32746.92711999068	31171.005181537934	35533.049634325165	33678.733322684464	40330.35675164875	38018.51214506198	0.17625783781576304	0.1663828806040092	346.70436326845083	7980.3573537888005	330.0475723693671	7596.955409656279
10.05701452310831	23570.032267963918	22952.67983486327	29779.98497596296	28510.45019962021	32767.68778676018	31190.768460415668	35555.60291436466	33700.109988386015	40355.99249692437	38042.67729726222	0.17625955105490668	0.1663844799255916	342.63572155166185	7934.226135273464	326.1751042905962	7553.056763605215
10.117613094788254	23584.78276436439	22967.053459316296	29798.712618756454	28528.383213761455	32788.327758920714	31210.416886039002	35578.025740117606	33721.36301431808	40381.480902505864	38066.703534712324	0.17626129529551185	0.16638610818683228	338.5922266811831	7887.835082679987	322.32657718722476	7508.911015689373
10.178576803346665	23599.44409816365	22981.340440004424	29817.329366385064	28546.21013266342	32808.84635807262	31229.94981325564	35600.317384706876	33742.49171165767	40406.82115657862	38090.59009175302	0.17626307109999642	0.16638776591272889	334.57377407862805	7841.183818561025	318.5018915652181	7464.517810731195
10.239907848916916	23614.015746959038	22995.540271537524	29835.834590729562	28563.930356298715	32829.242904836836	31249.366595991807	35622.4771203585	33763.495390733944	40432.01244654695	38114.33620198191	0.176264879041008	0.1663894536378267	330.5802594854031	7794.271969620138	314.7009482351423	7419.876797569916
10.301608444889292	23628.497187046047	23009.652447317476	29854.227662598783	28581.54328363734	32849.51671886585	31268.66658726285	35644.504218416456	33784.37336104233	40457.053959055105	38137.941098273186	0.17626671970160981	0.16639117190639457	326.6115789632895	7747.0991668133065	310.92364831338637	7374.987629164942
10.363680817990868	23642.887893415755	23023.67645953672	29872.507951736443	28599.048312653624	32869.667118854944	31287.849139184153	35666.39794935796	33805.12493125892	40481.944880008756	38161.40401279772	0.17626859367547362	0.16639292127260136	322.667628891184	7699.665045290254	307.1698932185536	7329.849962549284
10.426127208365882	23657.187339751552	23037.611799176186	29890.67482682736	28616.44484033261	32889.69342255282	31306.913602981465	35688.15758280789	33825.74940925435	40506.68439459586	38184.72417704269	0.17627050156706958	0.16639470230069692	318.74830596582615	7651.969244519249	303.43958467253833	7284.463458938524
10.488949869656532	23671.39499842668	23051.45795600392	29908.72765550476	28633.732262677466	32909.59494677349	31325.859329002382	35709.7823875549	33846.24610210897	40531.271687309156	38207.90082183259	0.1762724439918664	0.16639651556519658	314.8535072010127	7604.01140829362	299.73262469956535	7238.82778374292
10.552151069084381	23685.51034050065	23065.21441857278	29926.66580435643	28650.90997471586	32929.371007407	31344.685666726793	35731.27163156611	33866.61431612691	40555.70594196751	38230.933177349216	0.1762744215765316	0.16639836165106775	310.98312992503634	7555.791184754111	296.04891562394914	7192.942606595345
10.615733087532126	23699.532835716403	23078.880674218755	29944.488638931973	28667.9773705073	32949.020919431365	31363.391964778435	35752.62458200327	33886.85335685139	40579.98634173868	38253.820473153064	0.17627643495913428	0.16640024115392132	307.1370717815298	7507.308226460591	292.388360070443	7146.807601408102
10.679698219625935	23713.46195249667	23092.45620905858	29962.1955237492	28684.933843149727	32968.54399692369	31381.977570935684	35773.84050523811	33906.96252907932	40604.11206916141	38276.56193820397	0.17627848478935557	0.16640215468020592	303.3152307274577	7458.5621904172	288.75086096316227	7100.422446412034
10.744048773818252	23727.29715794076	23105.940507987798	29979.785822301328	28701.77878478691	32987.93955307225	31400.441832143282	35794.91866686869	33926.94113687687	40628.08230616872	38299.15680088296	0.17628057172869965	0.16640410284740598	299.51750503244693	7409.552738095634	285.1363215238962	7053.786824171431
10.808787072471103	23741.037917820682	23119.333054678144	29997.258897063428	28718.511586615034	33007.20690018771	31418.78409452324	35815.85833173499	33946.788483594275	40651.89623411038	38321.604289013274	0.1762826964507098	0.1664060862842432	295.7437932761386	7360.279535466805	281.54464527071104	7006.900421620347
10.87391545193992	23754.683696577584	23132.633331575307	30014.614109499602	28735.131638890078	33026.34534971538	31437.00370338672	35836.65876393561	33966.50387188169	40675.55303377673	38343.90362988267	0.17628485964118884	0.1664081056308821	291.9939943503705	7310.742253084667	277.97573601908516	6959.762930138968
10.93943626265785	23768.233957317785	23145.840819896293	30031.850820069692	28751.63833093473	33045.3542122469	31455.100003245363	35857.319226843916	33986.08660370455	40699.051885421955	38366.0540502653	0.17628706199842317	0.1664101615391386	288.26800745664514	7260.940566104837	274.42949788010446	6912.374045577832
11.00535186922059	23781.68816180887	23158.954999626898	30048.968388236444	28768.031051145717	33064.232797532546	31473.072337823294	35877.83898312492	34005.535980359666	40722.39196878839	38388.05477644437	0.1762893042334091	0.1664122546726933	284.5657321048493	7210.874154313467	270.90583525883267	6864.7334682820365
11.071664650471687	23795.045770475368	23171.975349518692	30065.966172472145	28784.309187000705	33082.98041449307	31490.920050068547	35898.21729475178	34024.85130249082	40745.57246313018	38409.905034234376	0.17629158707008855	0.16641438570730818	280.887068112439	7160.542702158913	267.40465285413666	6816.840903131291
11.138376999588447	23808.306242394563	23184.901347086376	30082.843530265876	28800.47212506574	33101.59637123222	31508.642482165324	35918.45342302302	34044.03187010521	40768.592547238215	38431.604049004454	0.17629391124558355	0.16641655533104785	277.2319156024314	7109.945898781531	263.92585565600893	6768.696059554815
11.205491324168262	23821.46903529177	23197.732468604354	30099.59981813011	28816.51925100205	33120.07997504868	31526.238975545468	35938.54662857913	34063.07698258923	40791.45139946428	38453.15104570092	0.1762962775104362	0.16641876424450347	273.60017500360846	7059.08343806956	260.4693489461788	6720.298651602119
11.273010046315514	23834.533605536024	23210.468189103973	30116.2343916081	28832.449949573715	33138.430532448925	31543.708870901086	35958.49617142044	34081.98593872541	40814.14819774662	38474.545248871334	0.17629868662885637	0.16642101316102265	269.99174705249607	7007.955018771812	257.0350383002951	6671.648398047313
11.340935602728974	23847.499408135165	23223.107982370082	30132.746605280834	28848.26360465481	33156.647349159706	31561.051508196597	35978.301310924435	34100.75803670895	40836.68211963516	38495.78588268803	0.17630113937897118	0.16642330280694329	266.4065327862627	6956.560344392434	253.62282958067954	6622.745022282004
11.409270444789758	23860.365896730753	23235.65132093743	30149.13581277381	28863.959599236496	33174.729730140396	31578.266226680775	35997.96130586308	34119.392574164114	40859.052342316805	38516.8721709718	0.17630363655307815	0.1664256339218286	262.8444335439999	6904.899123269133	250.23262893789797	6573.588252407499
11.478017038649782	23873.132523592987	23248.097676087185	30165.401366764207	28879.537315434398	33192.67697959586	31595.35236489927	36017.475414420805	34137.888848161434	40881.25804264142	38537.80333721632	0.17630617895790612	0.16642800725871254	259.3053509692545	6852.971068718471	246.86434281265247	6524.177821351215
11.547177865320764	23885.798739615566	23260.446517843313	30181.542618988136	28894.996134496134	33210.48840098955	31612.309260707276	36036.8428942127	34156.24615523489	40903.29839714837	38558.57860461288	0.1763087674148778	0.16643042358434287	255.78918700444046	6800.775898943655	243.517877930979	6474.513466802426
11.616755420763786	23898.363994309882	23272.697314968438	30197.55892024732	28910.33543680829	33228.16329705593	31629.136251281718	36056.06300230222	34174.46379139886	40925.17258209244	38579.19719607472	0.17631140276037977	0.166432883679435	252.29584389203228	6748.313337134197	240.193141305499	6424.594931302592
11.686752215979308	23910.827735799692	23284.849534960093	30213.449620416563	28925.554601904176	33245.70096981404	31645.832673134366	36075.134995219996	34192.541052165936	40946.87977347118	38599.65833426267	0.17631408584603597	0.16643538833892504	248.82522417459404	6695.583111524582	236.89004023504094	6374.421962304972
11.75717077709787	23923.189410815055	23296.902644046357	30229.214068450605	28940.65300847097	33263.1007205803	31662.397862124366	36094.05812898209	34210.477232564306	40968.419147051696	38619.96124161013	0.17631681753898645	0.1664379383722317	245.37723068942432	6642.5849553234875	233.6084822997218	6323.994312101975
11.82801364547121	23935.448464686182	23308.85610718139	30244.851612391078	28955.63003435698	33280.361849981644	31678.831153470957	36112.831659108524	34228.27162715535	40989.78987839787	38640.105140348656	0.17631959872217204	0.1664405346035207	241.95176657356205	6589.3186069093645	230.3483753655164	6273.311738007702
11.899283377763982	23947.60434133757	23320.709388041283	30260.36159937406	28970.485056579524	33297.483657969344	31695.131881766956	36131.45484064269	34245.923530052176	41010.9911428987	38660.08925253443	0.17632243029462247	0.16644317787197527	238.54873525953735	6535.783809775487	227.1096275805903	6222.374002330005
11.970982546046038	23959.656483281164	23332.461949019013	30275.74337563671	28985.217451331893	33314.465443831876	31711.29938099132	36149.92692816989	34263.432234937136	41032.022115795735	38679.912800073944	0.17632531317175235	0.16644586903206995	235.16804047036567	6481.980312464759	223.89214737073053	6171.180872297846
12.043113737885237	23971.604331609655	23344.113251219496	30290.996286524278	28999.82659399071	33331.30650620843	31727.33298452228	36168.24717583642	34280.79703508013	41052.88197221124	38699.57500475046	0.1763282482856596	0.16644860895385274	231.80958622746402	6427.907868837006	220.69584344577743	6119.732120306231
12.115679556440844	23983.447325990055	23355.662754455025	30306.11967649775	29014.311859123925	33348.00614310311	31743.232025151152	36186.414837369775	34298.01722335763	41073.56988717776	38719.0750882515	0.1763312365854341	0.16645139852322727	228.4732768452668	6373.566238006577	217.5206247958704	6068.027523879893
12.188682620557461	23995.18490465629	23367.10991723968	30321.11288914056	29028.67262049787	33364.56365189819	31758.995835095287	36204.42916609763	34315.092092270934	41094.085035666365	38738.41227219552	0.17633427903746476	0.1664542386422465	225.15901692659827	6318.955184257589	214.36640068597626	6016.0668655745685
12.26212556485955	24006.81650440181	23378.45419678386	30335.97526716554	29042.90825108457	33380.97832936781	31774.623746011395	36222.289414967614	34332.02093396476	41114.42659261597	38757.585778159126	0.17633737662576027	0.16645713022940595	221.86671136700897	6264.074477240443	211.2330806607788	5963.849933182821
12.336011039846525	24018.341560572335	23389.69504898896	30350.70615242235	29057.01812306964	33397.24947169228	31790.115089009534	36239.99483656763	34348.803040246814	41134.593732963425	38776.5948277054	0.17634053035226988	0.16646007421994669	218.59626535113784	6208.923891932704	208.12057454121532	5911.376519699581
12.41034171198835	24029.759507057737	23400.83192844122	30365.3048859041	29071.001607859238	33413.37637447156	31805.469194666242	36257.54468314555	34365.43770260632	41154.58563167278	38795.43864241122	0.17634374123721383	0.1664630715661619	215.3475843524502	6153.503208685666	205.02879242331255	5858.646423343569
12.485120263821853	24041.069776284377	23411.864288406043	30379.770807754867	29084.85807608798	33429.35833273986	31820.68539303871	36274.93820662999	34381.924212233906	41174.40146376628	38814.1164438963	0.1763470103194157	0.16646612323770824	212.12057413358707	6097.8122133128345	201.9576446794381	5805.659447672777
12.560349394047481	24052.271799206665	23422.79158082162	30394.10325727642	29098.58689762617	33445.19464097951	31835.763013678443	36292.17465865064	34398.26186004088	41194.04040435461	38832.62745385146	0.1763503386566473	0.16646923022192597	208.91514074165025	6041.850697011687	198.9070419537311	5752.41540150065
12.63603181762671	24063.365005298503	23433.613256292425	30408.30157293523	29112.187441587157	33460.8845931352	31850.70138564501	36309.25329055883	34414.44993667882	41213.501628667764	38850.97089406755	0.17635372732597254	0.1664723935241619	205.73119051058893	5985.618456499651	195.87689516396495	5698.914099023677
12.712170265880024	24074.348822544704	23444.328764082766	30422.36509236968	29125.65907633504	33476.427482628525	31865.499837520405	36326.173353448765	34430.48773255976	41232.78431208672	38869.145986465024	0.17635717742410442	0.16647561416810072	202.56863005977357	5929.115294027142	192.86711550070322	5645.155359844677
12.78876748658549	24085.22267743185	23454.937552109786	30436.293152396847	29139.00116949193	33491.822602372325	31880.157697422896	36342.93409817832	34446.37453787602	41251.88763017473	38887.15195312338	0.17636069006776253	0.1664788931961	199.42736629137653	5872.341017384082	189.8776144241565	5591.1390089718625
12.865826244077915	24095.98599493906	23465.43906693645	30450.085089019558	29152.213087945463	33507.06924478525	31894.67429302136	36359.53477539053	34462.10964262058	41270.81075870958	38904.98801631112	0.17636426639404362	0.16648223166953402	196.3073063895281	5815.295439913869	186.90830366421142	5536.864876849577
12.943349319348618	24106.638198528268	23475.83275376402	30463.7402374331	29165.29419785602	33522.16670180616	31909.048951549335	36375.97463553471	34477.69233660724	41289.55287371552	38922.65339851583	0.17636790756079201	0.16648563066914207	193.20835782203358	5757.978380649351	183.95909522136208	5482.3327994681895
13.0213395101458	24117.17871013476	23486.118056424893	30477.257932032604	29178.243864664564	33537.11426490945	31923.2809998199	36392.252928888774	34493.12190949178	41308.11315149669	38940.14732247533	0.1763716147469834	0.1664890912953842	190.13042833688087	5700.389664268121	181.02990136368317	5427.542618341744
13.099799631075467	24127.606950156627	23496.294417374374	30490.637506419334	29191.061453099563	33551.91122511911	31937.369764239604	36408.368905580355	34508.39765079219	41326.49076866936	38957.4690112079	0.17637538915311113	0.16649261466880313	187.07342595997034	5642.529121078551	178.12063462490914	5372.494180495851
13.178732513703073	24137.92233744459	23506.361277682838	30503.8782934079	29203.746327184625	33566.55687302411	31951.31457082332	36424.321815609335	34523.51884990993	41344.684902195906	38974.61768804402	0.17637923200158262	0.16649620193039297	184.03725899854908	5584.3965871967375	175.2312078072282	5317.187338623218
13.258141006655675	24148.1242892913	23516.318077027456	30516.97962503299	29216.29785024587	33581.0504987933	31965.11474520895	36440.110908869996	34538.48479615114	41362.694729418436	38991.59257665787	0.17638314453712067	0.16649985424197414	181.02183603713638	5525.991904482245	172.36153397787712	5261.621951049194
13.338027975724735	24158.212221420286	23526.164253683583	30529.940832556167	29228.715384919236	33595.39139219046	31978.769612672113	36455.73543517348	34553.29477874801	41380.51942809299	39008.39290109935	0.17638712802717393	0.16650357278657837	178.02706593452604	5467.314920512028	169.5115264658234	5205.797881687991
13.418396303969553	24168.185547974383	23535.89924451567	30542.76124647221	29240.99829315747	33609.57884258912	31992.278498140608	36471.19464427006	34567.948086879835	41398.158176423625	39025.01788582582	0.17639118376233565	0.16650735876883438	175.05285782704595	5408.365488741547	166.6810988651705	5149.715000206605
13.49924889182131	24178.04368150451	23545.522484968613	30555.4401965164	29253.145936237954	33623.612138988385	32005.64072620999	36486.48778587258	34582.44400969553	41415.610153098016	39041.46675573561	0.17639531305676742	0.16651121341536895	172.09912112745224	5349.143468538299	163.87016503457562	5093.373182074167
13.580588657187745	24187.786032957505	23555.033409058142	30567.977011670828	29265.157674769718	33637.49057002796	32018.85562115825	36501.61410967922	34596.78183633515	41432.87453732238	39057.73873620054	0.17639951724863343	0.16651513797520795	169.1657655183517	5289.648725031875	161.07863909000298	5036.772308394313
13.662418535558457	24197.41201166353	23564.43144936087	30580.371020170707	29277.03286870029	33651.21342400321	32031.922506960545	36516.572865396316	34610.96085595164	41449.950508856695	39073.83305309889	0.17640379770054151	0.16651913372019075	166.2527009579644	5229.88112936914	158.30643541066092	4979.91226615943
13.744741480110864	24206.92102532407	23573.71603700495	30592.621549511627	29288.770877323695	33664.779988881484	32044.84070730521	36531.36330276273	34624.98035773404	41466.83724805177	39089.748932850096	0.17640815579999333	0.1665232019453871	163.3598376766604	5169.840558653697	155.55346863609157	4922.792948219925
13.827560461816718	24216.312479998323	23582.88660165926	30604.727926455307	29300.37105928684	33678.18955231686	32057.60954560827	36545.98467157257	34638.83963092915	41483.53393588465	39105.48560244785	0.17641259295984166	0.16652734396952723	160.48708617241937	5109.5268958788365	152.81965366160148	4865.414253194816
13.910878469549415	24225.585780090136	23591.942571523046	30616.68947703635	29311.83277259698	33691.44140166617	32070.228345029074	36560.43622169946	34652.537964864525	41500.03975399591	39121.042289494995	0.1764171106187571	0.16653156113543424	157.6343572147889	5048.940030108206	150.10490564166685	4807.776085653342
13.9946985101918	24234.740328334217	23600.883373315024	30628.50552656849	29323.15537462868	33704.534824004615	32082.69642848569	36574.71720312047	34666.07464897138	41516.353884726705	39136.41822223812	0.17642171024170442	0.16653585481047062	154.80156184302177	4988.079856475815	147.4091399886238	4749.878356128
14.079023608744702	24243.77552578226	23609.708432262334	30640.175399651147	29334.338222131086	33717.46910614185	32095.013118670624	36588.826865940595	34679.448972807804	41532.47551115673	39151.61262960313	0.17642639332042462	0.16654022638698684	151.9886113621469	4926.946276125498	144.73227236876846	4691.7209810437635
14.163856808436103	24252.69077178801	23618.41717208859	30651.698420175067	29345.380671234354	33730.24353463724	32107.177738065853	36602.76446041658	34692.66022608151	41548.40381714147	39166.62474123003	0.17643116137392925	0.16654467728278383	149.1954173447739	4865.539196337573	142.0742187044234	4633.3038828661665
14.24920117083096	24261.48546399305	23627.009015002648	30663.073911329247	29356.282077457327	33742.85739581662	32119.189608959306	36616.5292369825	34705.707698674094	41564.13798735168	39181.4537875098	0.1764360159490034	0.16654920894157935	146.42189162928844	4803.858530513011	139.43489517158014	4574.626990064979
14.335059775941703	24270.158998310908	23635.483381685724	30674.301195606196	29367.041795713594	33755.3099757875	32131.04805345972	36630.120446273555	34718.5906806638	41579.677207311	39196.0989996197	0.17644095862071582	0.1665538228334876	143.66794631790253	4741.904198192991	136.8142181985022	4515.690237141214
14.421435722339384	24278.710768911973	23643.83969127944	30685.37959480863	29377.659180319002	33767.60056045588	32142.752393513252	36643.53733915209	34731.30846235021	41595.02066343628	39210.55960956083	0.176445990992942	0.16655852045550487	140.9334937785752	4679.676125165075	134.21210446761688	4456.493564749137
14.50833212726552	24287.140168207134	23652.077361372638	30696.30843005501	29388.133584998068	33779.72843554203	32154.301950918976	36656.77916673232	34743.86033427781	41610.16754307664	39224.834850194726	0.1764511146988937	0.1665633033320032	138.21844663930824	4617.174243343994	131.62847090969444	4397.036919562146
14.595752126744532	24295.446586831247	23660.195807988013	30707.08702178532	29398.46436289055	33791.69288659666	32165.696047344783	36669.84518040575	34756.24558726025	41625.117034553514	39238.92395528075	0.17645633140166034	0.16656817301523855	135.52271779172588	4554.398490952328	129.06323470766074	4337.320254459977
14.683698875697011	24303.62941362658	23668.19444556885	30717.714689767192	29408.650866558528	33803.493199017714	32176.934004343882	36682.734631867395	34768.46351240521	41639.86832720164	39252.82615951444	0.1764616427947612	0.16657313108586125	132.84622038598172	4491.348812403157	126.5163132918824	4277.34352843184
14.772175548053516	24311.688035624844	23676.072686964453	30728.190753100833	29418.69244799222	33815.12865806585	32188.015143370172	36695.446773140735	34780.513401138254	41654.420611409085	39266.54069856493	0.17646705060270548	0.16657817915344242	130.18886783297057	4428.025158436969	123.9876243416511	4217.106706685387
14.861185336869132	24319.62183803011	23683.82994341634	30738.514530225413	29428.588458617287	33826.59854888196	32198.938785795308	36707.98085660485	34792.39454522864	41668.77307865968	39280.06680911459	0.17647255658156452	0.16658331885700595	127.55057380424114	4364.427486180328	121.47708578553284	4156.6097607165575
14.95073145443871	24327.430204200147	23691.46562454311	30748.68533892402	29438.338249300756	33837.902156503	32209.704252924465	36720.33613502017	34804.10623681382	41682.92492157419	39293.40372889751	0.17647816251955528	0.16658855186557278	124.93125222667004	4300.555759026669	118.98461579647847	4095.8526682173833
15.040817132412794	24335.112515627836	23698.979138325376	30758.702496329195	29447.941170357513	33849.038765878846	32220.310866012886	36732.51186155516	34815.647768424904	41696.87533395282	39306.55069673923	0.17648387023763287	0.16659387987871452	122.33081728266552	4236.409946686588	116.5101327917946	4034.8354131020606
15.131445621914246	24342.668151921636	23706.36989108981	30768.565318927667	29457.396571556154	33860.00766188841	32230.757946281814	36744.5072898126	34827.018433011646	41710.62351081723	39319.50695259604	0.17648968159009712	0.16659930462711753	119.7491834126995	4171.990025355481	114.05355543544283	3973.557985677384
15.222620193655578	24350.09649078663	23713.6372874938	30778.27312256646	29466.70380212594	33870.808129357356	32241.04481493592	36756.32167385755	34838.217523969106	41724.16864845504	39332.27173759647	0.17649559846520593	0.1666048278731578	117.18626531070913	4107.29597758688	111.61480263381964	3912.020382536575
15.31434413805701	24357.396908003415	23720.780730508108	30787.82522245668	29475.86221076184	33881.43945307355	32251.17079317867	36767.95426824318	34849.24433516227	41737.50994446169	39344.84429408058	0.1765016227858056	0.16661045141148603	114.64197792421328	4042.327792382799	109.19379353607656	3850.222606643103
15.406620765365147	24364.568777408404	23727.7996214009	30797.220933179626	29484.87114563157	33891.90091780527	32261.135202230176	36779.404328039585	34860.098160953465	41750.64659778632	39357.22386564264	0.17650775650996875	0.16661617706962503	112.11623645448708	3977.085465230979	106.79044753406197	3788.164667365141
15.499453405772549	24371.61147087174	23734.69335971959	30806.45956869049	29493.729954380546	33902.19180831686	32270.93736334281	36790.67110886012	34870.778296227494	41763.57780877473	39369.409697171424	0.17651400163164643	0.16662200670857621	109.6089563514688	3911.5689979949966	104.40468425746076	3725.84658037778
15.592845409537835	24378.52435827607	23741.461343273433	30815.540442323556	29502.43798413812	33912.31140938629	32280.576597818475	36801.75386688992	34881.284036418736	41776.30277921521	39381.401034892915	0.1765203601813321	0.16662794222343968	107.12005331850378	3845.7783991331235	102.03642357842182	3663.2683678809553
15.686800147106629	24385.30680749417	23748.10296811523	30824.46286679655	29510.99458152319	33922.25900582205	32290.052227025386	36812.65185891376	34891.6146775378	41788.820712383844	39393.197126412764	0.17652683422673776	0.16663398554404507	104.64944330745493	3779.7136835912243	99.68558560690144	3600.430058498867
15.781321009233178	24391.95818436607	23754.617628522457	30833.22615421498	29519.399092649655	33932.033882480115	32299.363572414783	36823.364342344306	34901.7695161983	41801.13081309039	39404.797220758985	0.1765334258734833	0.16664013863559368	102.19704251928488	3713.3748728595674	97.3520906913327	3537.331687332131
15.87641140710273	24398.4778526758	23761.0047169782	30841.829616076415	29527.650863132025	33941.635324281095	32308.50995553805	36833.89057525063	34911.74784964422	41813.23228772483	39416.200568425615	0.17654013726579726	0.16664640349931392	99.76276740062167	3646.7619949216023	95.03585941522033	3473.9732959242538
15.972074772454643	24404.86517412705	23767.263624150994	30850.272563274146	29535.749238090255	33951.06261622698	32317.490698063208	36844.22981638653	34921.54897577668	41825.12434430378	39427.40642141594	0.1765469705872345	0.16665278217312812	97.34653464594157	3579.8750843722373	92.73681259909063	3410.3549323640764
16.06831455770623	24411.119508319178	23773.393738875133	30858.554306101636	29543.693562155593	33960.315043418894	32326.30512179256	36854.38132521998	34931.17219318222	41836.806192518634	39438.41403328753	0.17655392806140258	0.1666592767323319	94.94826119637582	3512.714182442054	90.45487129993853	3346.4766513360664
16.165134236077357	24417.24021272172	23779.39444812954	30866.674154255965	29551.48317947522	33969.391891073974	32334.952548679466	36864.34436196204	34940.61680116015	41848.277043783055	39449.222659196595	0.17656101195270618	0.16666588929028797	92.56786423546146	3445.279336882755	88.18995680654189	3282.3385139955208
16.262537301715792	24423.226642648653	23785.265137016493	30874.63141684127	29559.11743371721	33978.29244454252	32343.43230084534	36874.118187595974	34949.882099750495	41859.536111281246	39459.83155594305	0.17656822456710364	0.16667262199913124	90.20526119094575	3377.570602095686	85.94199064152781	3217.940588094294
16.36052726982327	24429.07815123215	23791.005188739877	30882.425402372366	29566.595668075424	33987.01598932552	32351.743700597068	36883.70206390711	34958.96738976233	41870.58261001714	39470.23998201646	0.1765755682528763	0.16667947705048694	87.86036973303999	3309.5880391076207	83.71089455977199	3153.282947987318
16.459107676782416	24434.794089395422	23796.613984582702	30890.055418777785	29573.91722527403	33995.56181109172	32359.886070444045	36893.09525351242	34967.871972802015	41881.41575686357	39480.44719764198	0.17658304540141556	0.16668645667620446	85.53310777372099	3241.3317156126723	81.49659054755466	3088.365674642846
16.55828208028434	24440.373805825267	23802.09090388425	30897.520773403005	29581.081447572185	34003.92919569532	32367.85873311566	36902.29701989082	34976.59515130206	41892.034770612525	39490.452464827256	0.17659065844802385	0.16669356314910352	83.22339346533408	3172.801705947146	79.29900082142558	3023.188855657354
16.658054059457015	24445.81664694356	23807.435324016427	30904.820773013056	29588.087676768166	34012.117429192964	32375.66101157837	36911.306627413054	34985.13622854972	41902.43887202521	39500.25504740923	0.17659840987272868	0.16670079878373553	80.93114519878873	3103.9980910960585	77.11804782642866	2957.752585247159
16.758427214994473	24451.12195687836	23812.646620359665	30911.954723795334	29594.935254203654	34020.12579786142	32383.292229053186	36920.12334137238	34993.494508716096	41912.6272838833	39509.85421110192	0.17660630220111456	0.1667081659371569	78.65628160451888	3034.9209587601945	74.95365423691692	2892.0569643117487
16.859405169286727	24456.289077434216	23817.724166278258	30918.921931361972	29601.623520767793	34027.95358821498	32390.751709033066	36928.74642801524	35001.66929688549	41922.59923104041	39519.24922354452	0.17661433800517093	0.1667156670097207	76.39872154904879	2965.57040328905	72.80574295364204	2826.1021003955975
16.960991566550526	24461.317348061704	23822.66733309489	30925.721700752	29608.151816900863	34035.6000870227	32398.038775300178	36937.17515457195	35009.65989908467	41932.3539404739	39528.439354349815	0.17662251990415279	0.16672330444588027	74.15838413647725	2895.9465257637203	70.67423710471485	2759.888107759878
17.063190072960847	24466.206105826557	23827.475490064895	30932.353336433636	29614.51948259825	34043.0645813263	32405.15275194369	36945.4087892883	35017.46562231293	41941.89064133797	39537.42387515365	0.17663085056546343	0.1667310807350107	71.93518870638218	2826.049433985725	68.55906004403369	2693.4151073768735
17.166004376783235	24470.95468537763	23832.14800434947	30938.816142305837	29620.725857413723	34050.346358457384	32412.092963377007	36953.44660145651	35025.0857745717	41951.208565016386	39546.202059664276	0.17663933270554727	0.16673899841224257	69.72905483073555	2755.879242404364	66.46013534811209	2626.6832268666476
17.26943818850684	24475.56241891431	23836.684240988387	30945.109421699843	29626.77028046265	34057.44470605483	32418.858734355206	36961.28786144686	35032.519664894644	41960.30694517615	39554.7731837123	0.1766479690908062	0.16674706005931555	67.53990231693024	2685.436072248034	64.37738681922201	2559.6926006376743
17.37349524097843	24480.028636153467	23841.083562872383	30951.232477380894	29632.652090425545	34064.35891208282	32425.44938999305	36968.93184073988	35039.76660337848	41969.18501782231	39563.13652530199	0.17665676253852752	0.1667552683054454	65.36765120370546	2614.720051448792	62.31073848129017	2492.443369806744
17.478179289537028	24484.35266429492	23845.34533071415	30957.184611548782	29638.37062555043	34071.08826484778	32431.86425578195	36976.37781195788	35046.825901212884	41977.84202135194	39571.29136466163	0.17666571591783548	0.16676362582820797	63.21222176053561	2543.7313146442175	60.2601145793742	2424.935682212934
17.583494112149474	24488.53382798692	23849.468903019377	30962.96512583921	29643.925223656	34077.63205301642	32438.102657608088	36983.62504889766	35053.69687071187	41986.27719661034	39579.23698429587	0.1766748321506547	0.16677213535444116	61.073534487426514	2472.4700032025576	58.22543957957532	2357.1696924511343
17.689443509546752	24492.571449290113	23853.453636056478	30968.57332132394	29649.315222133722	34083.989565632844	32444.163921769552	36990.67282656262	35060.37882534431	41994.48978694627	39586.97266903743	0.17668411421269806	0.16678079966116333	58.95151011509006	2400.936265297234	56.206638169445796	2289.145561946556
17.79603130536116	24496.464847641575	23857.298883826446	30974.008498511903	29654.539957950892	34090.160092136925	32450.04737499484	36997.52042119636	35066.87107976608	42002.47903826965	39594.49770610087	0.17669356513446852	0.16678962157650937	56.8460696003749	2329.1302557419986	54.203635253041284	2220.8634587973356
17.90326134626431	24500.213339816528	23861.00399803047	30979.26995734807	29659.598767651485	34096.14292238055	32455.75234445917	37004.16711031422	35073.17294985009	42010.24419910704	39601.81138513434	0.17670318800228382	0.16679860398068422	54.75713412681944	2257.052136064507	52.21635595202679	2152.323557863012
18.011137502105942	24503.816239891024	23864.56832803867	30984.356997214447	29664.49098735917	34101.937346646475	32461.278157803452	37010.61217273794	35079.283752719406	42017.784520660985	39608.91299827501	0.17671298595931845	0.166807749806936	52.68462510738755	2184.702074653469	50.24472560820868	2083.5260409004986
18.119663666053608	24507.27285920238	23867.991220856667	30989.268916928962	29669.215952778344	34107.54265566523	32466.62414315132	37016.854888628375	35085.20280677844	42025.0992568676	39615.80184020281	0.1767229622066671	0.16681706204254604	50.62846417669789	2112.080246482976	48.288669775793096	2014.4710963144898
18.228843754733095	24510.58250630916	23871.272021091794	30994.00501474468	29673.77299919543	34112.95814063256	32471.78962912675	37022.89453951908	35090.92943174508	42032.18766445542	39622.47720819528	0.17673312000442684	0.16682654372983904	48.588573194341734	2039.1868332829326	46.34811422516941	1945.1589193278924
18.338681708369887	24513.74448695045	23874.4100709188	30998.56458834895	29678.161461480235	34118.183093227286	32476.77394487207	37028.73040835063	35096.46294868335	42039.04900300537	39628.938402183594	0.17674346267280322	0.16683619796721344	46.56487424406805	1966.0220235418528	44.4229849416588	1875.5897119874135
18.44918149093129	24516.758104003995	23877.40471004438	31002.946934861982	29682.380674086762	34123.21680562867	32481.57642006552	37034.361779504565	35101.80268003594	42045.68253501084	39635.18472480858	0.17675399359323277	0.16684602791018857	44.55728963011643	1892.5860123978928	42.51320812213817	1805.7636830592528
18.56034709026951	24519.622657443248	23880.2552756709	31007.151350834934	29686.429971053574	34128.05857053376	32486.196384938772	37039.78793883764	35106.94794965677	42052.087525938296	39641.21548147724	0.17676471620953252	0.16685603677247532	42.565741878410336	1818.8790017096326	40.618710176378954	1735.681048117578
18.672182518265565	24522.3374442939	23882.961102459587	31011.177132248195	29690.308686004442	34132.70768117511	32490.63317029493	37045.00817371678	35111.8980828445	42058.26324428914	39647.02998042045	0.17677563402906843	0.16686622782706584	40.59015373440343	1744.901200012304	38.739417725009844	1665.3420295128599
18.784691810974078	24524.901758588872	23885.52152249239	31015.023574508716	29694.016152148073	34137.1634313379	32494.88610752588	37050.02177305353	35116.65240637537	42064.208961661374	39652.62753275061	0.17678675062394575	0.166876604407344	38.6304481625848	1670.6528225196525	36.8752575989638	1594.7468563644215
18.897879028768923	24527.31489132283	23887.93586523344	31018.689972447606	29697.551702278113	34141.42511537768	32498.954528630256	37054.82802733957	35121.21024853709	42069.92395281283	39658.00745252041	0.1767980696322258	0.16688716990821834	36.68654834563495	1596.1340911155567	35.02615683834301	1523.8957645650953
19.01174825648978	24529.576130405236	23890.203457489202	31022.175620316848	29700.914668772428	34145.49202823741	32502.83776623085	37059.42622868174	35125.57093916235	42075.40749572422	39663.16905678184	0.17680959475916314	0.16689792778727544	34.758377682213904	1521.3452343093231	33.192042691254755	1452.7889967551455
19.126303603589555	24531.68476061265	23892.323623367996	31025.479811785986	29704.104383592345	34149.36346546498	32506.53515359238	37063.81567083772	35129.733809662925	42080.658871663414	39668.11166564598	0.17682132977846754	0.16690888156595735	32.84585978684481	1446.286487242207	31.372842612996465	1381.4268023371696
19.241549204282624	24533.640063539788	23894.29568423836	31028.60183993828	29707.120178281406	34153.03872323032	32510.046024639007	37067.995649251796	35133.69819306376	42085.67736525006	39672.8346023434	0.17683327853359126	0.1669200348307601	30.948918488866184	1370.958091666922	29.568484265124425	1309.809437445365
19.357489217694134	24535.441317549605	23896.118958686668	31031.54099726661	29709.961383963953	34156.517098342796	32513.36971397197	37071.965461090986	35137.46342403757	42090.462264521186	39677.33719328521	0.1768454449390405	0.1669313912344574	29.06747783141327	1295.3602959401906	27.778895514609758	1237.9371649641544
19.474127828010037	24537.087797722226	23897.792762473644	31034.29657566886	29712.627331343316	34159.797888268244	32516.50555688714	37075.72440528127	35141.028838939405	42095.01286099717	39681.61876812472	0.17685783298171268	0.16694295449734542	27.201462070341222	1219.4933550003916	26.00400443340186	1165.8102545225993
19.59146924462811	24538.57877580282	23899.31640848999	31036.867866443117	29715.11735069976	34162.8803911463	32519.452889392673	37079.27178254425	35144.393775841774	42099.32844974886	39685.678659819874	0.17687044672225863	0.16695472840851389	25.35079567163484	1143.3575302632526	24.243739294965053	1093.428982378915
19.709517702309874	24539.913520147875	23900.689206710562	31039.254160281784	29717.430771887506	34165.76390580685	32522.211048225967	37082.60689543345	35147.55757456921	42103.40832946433	39689.516204695625	0.1768832902964751	0.16696671682714234	23.515403312048875	1066.953089689836	22.498028575559147	1020.7936315070838
19.828277461333414	24541.091295671136	23901.91046414832	31041.45474726644	29719.566924332492	34168.44773178777	32524.779370871718	37085.7290483719	35150.519576734325	42107.25180251801	39693.1307425083	0.17689636791671734	0.1669789236838188	21.69520987998112	990.2803078358993	20.76680095496704	947.9044916527346
19.94775280764713	24542.111363787742	23902.97948480668	31043.46891686142	29721.525137028995	34170.931169351556	32527.157195579217	37088.6375476893	35153.27912577328	42110.85817503942	39696.52161650972	0.1769096838733469	0.16699135298188678	19.890140468807658	913.3394655734301	19.049985310412012	874.7618590891361
20.067948053024427	24542.972982356838	23903.89556963045	31045.295957906626	29723.304738535506	34173.21351950166	32529.343861379104	37091.33170165886	35155.83556698105	42114.22675698208	39699.68817351146	0.17692324253620278	0.1670040087988183	18.100120381102897	836.1308503001928	17.347510720195714	801.3660368043929
20.188867535219305	24543.67540562411	23904.65801645682	31046.935158611355	29724.905056971682	34175.29408400024	32531.338708101655	37093.81082053619	35158.18824754852	42117.35686219528	39702.6297639517	0.17693704835610435	0.1670168952876115	16.325075125525473	758.6547558177263	15.65930646090419	727.7173343971372
20.31051561812294	24544.217884161542	23905.266119963762	31048.385806545735	29726.32542001303	34177.172165383774	32533.141076393	37096.07421659606	35160.33651659779	42120.24780849386	39705.345741960315	0.1769511058663802	0.16703001667821854	14.564930413966067	680.9114822065458	13.985302004788537	653.816067985259
20.432896691921076	24544.59966480705	23905.719171618464	31049.647188633233	29727.56515488663	34178.84706698024	32534.750307732895	37098.12120417135	35162.27972521931	42122.89891773096	39707.835465426666	0.17696541968443033	0.16704337727899984	12.819612164079444	602.9013359649107	12.32542702241335	579.6625603362918
20.55601517325261	24544.819990602227	23906.016459624047	31050.71859114191	29728.62358836586	34180.31809292544	32536.165744451686	37099.95109969132	35164.0172265086	42125.309515870424	39710.09829606711	0.1769799945133181	0.16705698147820708	11.089046496636001	524.6246298979968	10.679611379600829	505.25714076217264
20.679875505368887	24544.878100729013	23906.157268865278	31051.599299675534	29729.50004676481	34181.584548179526	32537.386729747454	37101.5632217205	35165.54837560333	42127.47893306048	39712.133599493616	0.1769948351433924	0.1670708337454952	9.373159732844215	446.0816829940304	9.047785135553568	430.60014503542334
20.804482158294064	24544.773230444494	23906.140880852734	31052.288599163603	29730.193855931928	34182.6457385428	32538.412607702605	37102.95689099714	35166.87252972026	42129.40650370743	39713.94074528251	0.17700994645394227	0.1670849386334644	7.671878394263331	367.272820437327	7.429878542505321	355.69191539287567
20.92983962898646	24544.50461101486	23905.966573666148	31052.785773851476	29730.70434124371	34183.50097067222	32539.242723301006	37104.13143047281	35167.98904819301	42131.091566551004	39715.51910704463	0.17702533341488608	0.16709930077923177	5.985129203705583	288.1983736520633	5.825822046317626	280.5328005850315
21.055952441500814	24544.07146964775	23905.63362189639	31053.09010728982	29731.03082759777	34184.149552097435	32539.876422444842	37105.08616535181	35168.89729250992	42132.5334647403	39716.868062496156	0.17704100108849002	0.16711392490603644	4.312839081394486	208.85868012718856	4.2355462834384525	205.12315574195236
21.18282514715158	24543.473029422825	23905.141296585847	31053.200882323123	29731.17263940517	34184.590791236435	32540.313051971036	37105.82042313063	35169.596626351726	42133.73154591001	39717.98699352957	0.17705695463112456	0.16712881582487232	2.6549351444700733	129.2540833959356	2.658982080203714	129.46334234252572
21.31046232467717	24542.708509221204	23904.48886516782	31053.117381078016	29731.12910058253	34184.823997411404	32540.55195966796	37106.333533637975	35170.08641562989	42134.685162258	39718.875286286006	0.17707319929505355	0.16714397843615622	1.0113447079784237	49.384933083318174	1.0960604536521714	53.5537282852456
21.438868580405217	24541.777123653494	23903.675591404688	31052.838884951198	29730.899534543918	34184.848480864675	32540.592494292225	37106.62482907527	35170.366028525474	42135.39367062399	39719.53233122851	0.1770897404302594	0.16715941773142773	-0.6180047196394298	-30.748415309935808	-0.4532873923162697	-22.605312312953174
21.568048548418737	24540.67808298542	23902.700735323946	31052.364674595778	29730.48326419117	34184.663552773425	32540.434005584342	37106.693644056286	35170.43483552702	42135.856432567685	39719.95752321485	0.1771065834863048	0.16717513879508447	-2.2331854355870746	-111.14560037199408	-1.9891300665622111	-99.01339907385409
21.69800689072348	24539.41059306308	23901.5635531539	31051.694029908413	29729.87961190514	34184.26852526583	32540.075844285737	37106.539315648595	35170.2922094703	42136.07281444965	39720.15026157287	0.17712373401422954	0.16719114680614786	-3.834269543775008	-191.80625482741743	-3.5115359911578707	-175.67014538124204
21.828748297416116	24537.973855235436	23900.26329725695	31050.826230014503	29729.087899535083	34183.6627114355	32539.517362154256	37106.161183413824	35169.93752557688	42136.04218751139	39720.109950175065	0.17714119766848807	0.16720744704006857	-5.421328957352671	-272.7300056768581	-5.0205734039482195	-252.5751585047692
21.960277486853503	24536.367066275983	23898.799216062147	31049.76055325369	29728.107448388433	34182.845425356914	32538.757911980596	37105.55858944924	35169.370161493964	42135.76392795743	39719.83599751504	0.177158980208925	0.16722404487056608	-6.994435397718917	-353.9164741495624	-6.516310357561451	-329.72803954966366
22.092599205822967	24534.589418302297	23897.17055399586	31048.496277164217	29726.937579219568	34181.81598210011	32537.796847604033	37104.73087842893	35168.58949733389	42135.2374170377	39719.32781678428	0.17717708750278688	0.16724094577150275	-8.553660397112253	-435.36527584679425	-7.998814722101088	-407.1283835815266
22.225718229713628	24532.640098694006	23895.376551411046	31047.032678466792	29725.577612218094	34180.573697745334	32536.633523928194	37103.677397645566	35167.59491571412	42134.462041131046	39718.58482594989	0.1771955255267787	0.16725815531879912	-10.099075300182449	-517.0760208396241	-9.468154185975436	-484.7757796831429
22.359639362688714	24530.518290008786	23893.416444514845	31045.369033047486	29724.0268669964	34179.11788939728	32535.26729693652	37102.39749705203	35166.38580179724	42133.43719182928	39717.60644783293	0.17721430036915892	0.1672756791923847	-11.630751264252467	-599.0483136903495	-10.924396256625187	-562.669810990803
22.494367437858962	24528.223169896904	23891.289465294794	31043.504615940354	29722.28466257687	34177.447875199585	32533.697523707822	37100.89052930379	35164.9615433315	42132.16226602272	39716.392110188004	0.17723341823187735	0.16729352317818974	-13.148759260584484	-681.2817535372451	-12.367608261629357	-640.8100547501817
22.629907317457054	24525.753911013606	23888.994841443186	31041.438701308914	29720.350317378216	34175.56297434862	32531.923562431464	37099.15584980104	35163.32153069134	42130.63666598606	39714.9412457833	0.17725288543275522	0.16731169317017516	-14.653170075835078	-763.7759341904894	-13.79785734975303	-719.1960823852569
22.766263893012997	24523.10968092986	23886.53179628002	31039.170562427193	29718.223149201363	34173.4625071075	32529.944772422557	37097.1928167315	35161.46515691836	42128.85979946566	39713.253292481866	0.1772727084077108	0.16733019517240427	-16.14405431319028	-846.5304442178458	-15.215210492257029	-797.827459574677
22.903442085530802	24520.289642041	23883.899548673988	31036.699471659733	29715.902475214483	34171.14579481947	32527.76051413675	37095.00079111307	35159.391817762305	42126.83107976741	39711.327693323336	0.17729289371302864	0.1673490353011561	-17.621482393806218	-929.5448670396581	-16.619734484076616	-876.7037463290617
23.041446845665973	24517.292951473468	23881.097312961938	31034.024700440987	29713.38761193749	34168.61215992134	32525.37014918501	37092.57913683696	35157.10091172249	42124.5499258457	39709.16389660692	0.17731344802767438	0.16736821978708216	-19.085524557100143	-1012.818780971691	-18.01149594419985	-955.8244970114902
23.180283153904217	24514.1187609898	23878.1242988666	31031.145519254012	29710.677875225934	34165.860925956695	32522.773040348307	37089.927220711215	35154.59184008948	42122.015762393596	39706.761355975235	0.1773343781556574	0.1673877549774041	-20.536250862496672	-1096.3517593443394	-19.390561317064567	-1035.1892604427412
23.31995602074116	24510.76621689119	23874.97971141236	31028.06119760808	29707.77258025396	34162.89141758868	32519.968551591857	37087.0444125041	35151.86400698689	42119.22801993358	39704.11953049887	0.1773556910284406	0.16740764733815963	-21.973731191566912	-1180.1433706656098	-20.756996874697506	-1114.7975800260901
23.460470486863187	24507.234459918105	23871.662750839165	31024.771004015438	29704.671041496553	34159.70296061243	32516.956048079137	37083.930084987835	35148.91681941328	42116.18613490933	39701.237884761795	0.17737739370740024	0.16742790345649014	-23.398035248421365	-1264.1931786583737	-22.110868716903497	-1194.6489937808365
23.60183162332936	24503.522625148948	23868.17261251476	31021.274205967486	29701.37257271127	34156.29488196755	32513.73489618597	37080.58361398277	35145.749687284675	42112.88954977887	39698.115888948094	0.17739949338633434	0.1674485300429776	-24.80923255982634	-1348.500742313452	-23.45224277151283	-1274.7430343795568
23.744044531754422	24499.629841896516	23864.508486845018	31017.570069910045	29697.87648691915	34152.66650975036	32510.30446351435	37077.004378401914	35142.36202347724	42109.33771310867	39694.75301892951	0.17742199739402315	0.1674695339340277	-26.2073924789147	-1433.0656161392108	-24.781184797830065	-1355.079229356721
23.887114344492932	24495.55523360176	23860.669559181813	31013.657861217056	29694.182096384367	34148.81717322504	32506.664118905406	37073.19176029475	35138.7532438696	42105.530079667915	39691.14875635331	0.17744491319684053	0.16749092209430214	-27.5925841844728	-1517.88735014759	-26.09776038551354	-1435.657101080753
24.031046224824397	24491.297917726304	23856.655009729813	31009.536844164628	29690.28871259411	34144.746202835915	32502.81323245339	37069.14514489305	35134.922767386604	42101.46611052561	39687.30258873252	0.1774682484014229	0.16751270161919832	-28.96487668310874	-1602.9654900580645	-27.402034957136493	-1516.476166936569
24.175845367139747	24486.857005641283	23852.464013450084	31005.206281902487	29686.19564623621	34140.45293021763	32498.751175517744	37064.86392065469	35130.870016041765	42097.1452731464	39683.21400953529	0.17749201075738547	0.16753487973738468	-30.324338810154586	-1688.2995773432776	-28.694073768667295	-1597.5359393535182
24.32151699712871	24482.231602515414	23848.095739962915	31000.665436426327	29681.90220717764	34135.93668820706	32494.47732073682	37060.3474793102	35126.59441498177	42092.567041490125	39678.88251827737	0.17751620816010333	0.1675574638133823	-31.671039230612223	-1773.889149390161	-29.973941910342546	-1678.835925928317
24.468066371968433	24477.42080719908	23843.549353447193	30995.913568547287	29677.407704440408	34131.19681085278	32489.991042039426	37055.595215907124	35122.09539252934	42087.73089610985	39674.30762061345	0.17754084865354108	0.16758046135020319	-33.00504644306784	-1859.7337397430092	-31.24170431031962	-1760.3756296494976
24.61549878051318	24472.423712107	23838.82401253845	30990.9499378616	29672.711446177695	34126.232633425614	32485.291714657316	37050.60652885621	35117.37238022758	42082.636324252664	39669.488828430935	0.17756594043314822	0.16760387999204146	-34.32642877669423	-1945.8328780038282	-32.49742573183903	-1842.1545487754047
24.763819543485244	24467.239403098236	23833.9188702247	30985.773802719134	29667.81273964905	34121.04349242866	32480.37871513736	37045.380819977574	35112.424812884514	42077.28281996148	39664.42565994475	0.1775914918488072	0.16762772752702	-35.63525439503428	-2032.1860901145265	-33.74117077667324	-1924.1721770903096
24.91303401366693	24461.86695935329	23828.833073739515	30980.384420190312	29662.710891194056	34115.62872560637	32475.251421352747	37039.91749454669	35107.25212861725	42071.66988417729	39659.11763979235	0.1776175114078503	0.16765201188999454	-36.931591298722196	-2118.7928985785693	-34.97300388777512	-2006.4280040943995
25.063147576093755	24456.30545324864	23823.565764452935	30974.781046032025	29657.40520620529	34109.987671953415	32469.909212514125	37034.215961340495	35101.853768896544	42065.79702484267	39653.564299130165	0.17764400777813172	0.16767674116541495	-38.215507323649945	-2205.652822422795	-36.19298934718245	-2088.921514936723
25.214165648248784	24450.5539502292	23818.116077760606	30968.962934653235	29651.89498910092	34104.11967172396	32464.351469181154	37028.27563268489	35096.229178592446	42059.663757007525	39647.76517573195	0.1776709897911685	0.1677019235902465	-39.48707014475076	-2292.765377496369	-37.401191279961495	-2171.652190696448
25.366093680258146	24444.611508676906	23812.483142969308	30962.929339077895	29646.179543294977	34098.02406643895	32458.577573272214	37022.09592450057	35090.377806018485	42053.269602934095	39641.71981408646	0.1776984664453453	0.16772756755694973	-40.746347277628956	-2380.130076638423	-38.59767365522566	-2254.619508509524
25.518937155087716	24438.477179777674	23806.666083181197	30956.6795109082	29640.258171167963	34091.70019889455	32452.586908075264	37015.67625635086	35084.299102977915	42046.61409220497	39635.42776549797	0.17772644690918427	0.16775368161652768	-41.99340607646445	-2467.7464296482503	-39.78250028449111	-2337.822941513732
25.672701588741027	24432.15000738501	23800.664015175058	30950.212700286018	29634.130174035912	34085.14741316958	32446.378858257824	37009.01605148917	35077.9925248093	42039.69676183175	39628.88858818737	0.1777549405246871	0.1677802744816279	-43.22831373938243	-2555.6139436764643	-40.95573482636246	-2421.261959215626
25.827392530458226	24425.62902788036	23794.47604928459	30943.528155852568	29627.79485211782	34078.36505463185	32439.95280987596	37002.11473690599	35071.457530432024	42032.517156364134	39622.101847393664	0.1777839568107436	0.16780735502971963	-44.45113730934099	-2643.7321233786643	-42.11744078749325	-2504.9360275994986
25.983015562916506	24418.913270030993	23788.10128927456	30936.62512470755	29621.25150450267	34071.35246994492	32433.30815038369	36994.97174337702	35064.69358239263	42025.07482800124	39615.067115477505	0.17781350546661365	0.1678349323063292	-45.66194367314165	-2732.100470942445	-43.26768152155273	-2588.844609132968
26.139576302431465	24412.001754844754	23781.538832214257	30929.50285236683	29614.499429115298	34064.10900707415	32426.444268641906	36987.58650551139	35057.700146911426	42017.36933670411	39607.783972025834	0.1778435963754833	0.1678630155283474	-46.860799565023626	-2820.718486414291	-44.406520232441835	-2672.987163052894
26.297080399159835	24404.89349542142	23774.787768347767	30922.160582718378	29607.537922680563	34056.63401529184	32419.360554926312	36979.95846179949	35050.4766939287	42009.400250308754	39600.25200395711	0.1778742396080919	0.16789161408740524	-48.04777156819182	-2909.5856678849086	-45.534019975806586	-2757.363145528361
26.455533537303385	24397.587496801094	23767.84718096177	30914.59755797719	29600.366280686783	34048.92684518232	32412.0564009355	36972.087054661715	35043.02269715175	42001.16714464125	39592.470805628305	0.1779054454264427	0.16792073755332212	-49.222926115224254	-2998.7015116252005	-46.65024365921272	-2841.9720097519457
26.614941435314055	24390.082755809355	23760.71614625042	30906.81301863877	29592.983797347875	34040.98684864634	32404.531199798417	36963.971730497076	35035.337634101954	41992.66960363392	39584.439978942995	0.1779372242875847	0.1679503956776247	-50.38632948992017	-3088.0655123200268	-47.755254043862806	-2926.8132061334327
26.77530984610034	24382.37826089906	23753.393733177218	30898.80620343109	29585.389765564192	34032.81337890494	32396.784346081397	36955.61193973221	35027.42098616212	41983.90721944288	39576.15913346067	0.17796958684748057	0.16798059839714238	-51.538047829657444	-3177.677163327113	-48.8491137468518	-3011.8861825382337
26.93664455723489	24374.472991988492	23745.87900333367	30890.576349264866	29577.583476881846	34024.405790502526	32388.81523579441	36947.007136870234	35019.272238623744	41974.879592566576	39567.62788650702	0.1780025439649542	0.16801135583767912	-52.67814712639665	-3267.5359568558633	-49.93188524177822	-3097.190384408459
27.098951391163432	24366.365920296506	23738.17101079534	30882.1226911828	29569.564221451248	34015.76343930979	32380.623266397466	36938.156780540376	35010.890880735096	41965.58633196641	39558.84586328611	0.17803610670572256	0.16804267831776135	-53.80669322729227	-3357.641384139657	-51.00363085948629	-3182.7252549231052
27.26223620541477	24358.05600817382	23730.26880197437	30873.44446230693	29561.33128798388	34006.885682525855	32372.20783680602	36929.06033354754	35002.27640574908	41956.027055188395	39549.81269699348	0.1780702863465159	0.1680745763524674	-54.92375183857803	-3447.992935821414	-52.06441279147111	-3268.490235312842
27.426504892812353	24349.542208930394	23722.17141546864	30864.540893784062	29552.883963707543	33997.77187867925	32363.568347395732	36919.717262921586	34993.428310971154	41946.20138848567	39540.52802893016	0.17810509437928368	0.1681070606573396	-56.029388525596005	-3538.590102075599	-53.11429308990773	-3354.484764958732
27.59176338168682	24340.823466659873	23713.877881908247	30855.411214730473	29544.221534320837	33988.42138762933	32354.70420000735	36910.127039967934	34984.34609780822	41936.10896694373	39530.99150861907	0.1781405425154926	0.16814014215237824	-57.123668714863015	-3629.4323728978634	-54.153333669441054	-3440.7082816408947
27.758017636089992	24331.89871605925	23705.38722379778	30846.054652173778	29535.343283945273	33978.83357056583	32345.614797950184	36900.28914031705	34975.0292718167	41925.74943460568	39521.20279392152	0.1781766426905176	0.16817383196612326	-58.206657695322065	-3720.5192383378744	-55.18159630834998	-3527.1602217182517
27.925273656010095	24322.76688224567	23696.69845535609	30836.470430994344	29526.24849507702	33969.00779000903	32336.299546006056	36890.203043975576	34965.47734275209	41915.12244460053	39511.16155115651	0.17821340706812627	0.16820814143982307	-59.27842062074342	-3811.850188792683	-56.19914265065745	-3613.8400203958154
28.09353747758831	24313.42688056819	23687.81058235147	30826.657773863586	29516.9364485358	33958.94340980775	32326.757850431368	36879.86823537611	34955.689824617264	41904.22765927127	39500.86745521983	0.17825084804506272	0.16824308213169267	-60.339022511499934	-3903.424715301022	-57.20603420767293	-3700.7471119463444
28.2628151733366	24303.87761641645	23678.722601934238	30816.61590118169	29507.406423413482	33948.63979513801	32316.989118959886	36869.284203428586	34945.66623571242	41893.06475030616	39490.32018970614	0.17828897825572781	0.168278665821266	-61.3885282555857	-3995.242309768684	-58.202332358952845	-3787.880929913372
28.43311285235687	24294.117985024346	23669.433502464803	30806.344031012435	29497.65769702004	33938.096312499874	32306.992760803772	36858.450441570734	34935.40609868407	41881.633398870166	39479.51944703116	0.1783278105769658	0.1683149045138407	-62.42700261181744	-4087.3024653550237	-59.18809835509455	-3875.2409074362367
28.604436660561465	24284.146871270008	23659.94226333841	30795.841379016812	29487.689544828463	33927.31232971405	32296.76818665467	36847.36644781944	34924.90894057494	41869.93329573887	39468.46492855625	0.17836735813295213	0.16835181044502118	-63.45451021011104	-4179.604676667601	-60.16339331794006	-3962.8264774009585
28.77679278089485	24273.96314947118	23650.2478548059	30785.107158384402	29477.50124041779	33916.2872159177	32286.314808683914	36836.031724822	34914.174292873904	41857.964141433746	39457.156344714094	0.17840763430018838	0.16838939608536044	-64.47111555369338	-4272.148440110497	-61.128278242613305	-4050.6370727429166
28.950187433556945	24263.56568317625	23640.349237790597	30774.140579762865	29467.092055414498	33905.02034155931	32275.632040542114	36824.445779907765	34903.20169156617	41845.725646359075	39445.59341513609	0.17844865271261012	0.1684276741451031	-65.47688302166353	-4364.9332542307675	-62.08281399964471	-4138.672126716934
29.124626876227456	24252.953324950526	23630.24536370085	30762.94085118517	29456.461259431853	33893.511078392614	32264.71929735783	36812.6081251396	34891.99067718348	41833.21753094039	39433.77586878101	0.17849042726680345	0.1684666575790338	-66.4718768716848	-4457.958620109595	-63.02706133754691	-4226.931073264219
29.30011740429177	24242.124916157773	23619.93517423852	30751.507177994557	29445.60812000738	33881.75879946945	32253.57599573538	36800.51827736547	34880.54079485427	41820.43952576428	39421.703444065024	0.17853297212733923	0.16850635959142973	-67.45616123940272	-4551.224041535519	-63.961080882145325	-4315.413347122259
29.476665351068124	24231.079286737615	23609.41760120371	30739.838762768282	29434.531902539275	33869.76287913275	32242.20155375285	36788.17575827126	34868.85159435526	41807.39137172134	39409.37588899456	0.17857630173222658	0.16854679364112646	-68.42980014224304	-4644.7290254719555	-64.8849331397796	-4404.118384223431
29.654277088036206	24219.81525497701	23598.691566294227	30727.934805237695	29423.231870219555	33857.52269300703	32230.595390957842	36775.580094432	34856.922630161425	41794.072820148736	39396.79296129888	0.17862043079848225	0.16858797344669188	-69.39285748229304	-4738.473082480952	-65.79867850033042	-4493.045622067526
29.832959025067048	24208.3316272775	23587.755980901344	30715.794502207136	29411.707283966265	33845.037617989095	32218.756928363564	36762.730817364696	34844.75346149753	41780.483632976204	39383.95442856582	0.1786653743278315	0.16862991299171817	-70.34539704599592	-4832.455726933666	-66.70237723636092	-4582.194499884732
30.0127176106544	24196.627197917092	23576.6097459007	30703.417047470095	29399.957402353317	33832.307032237455	32206.685588443703	36749.62746358074	34832.343652389405	41766.62358287324	39370.860068378606	0.17871114761253068	0.16867262653022946	-71.28748250805074	-4926.676477517933	-67.59608950692927	-4671.564459062181
30.193559332147448	24184.700748806674	23565.25175143847	30690.801631722883	29387.981481538092	33819.330315160405	32194.380795126304	36736.26957463842	34819.69277171529	41752.49245339801	39357.5096684543	0.17875776624132314	0.16871612859221274	-72.21917743318772	-5021.134857615456	-68.47987535900029	-4761.154943463393
30.37549071598484	24172.55104924134	23553.680876712893	30677.94744247597	29375.7787751871	33806.106847403425	32181.841973786944	36722.65669719574	34806.80039325743	41738.09003914829	39343.903026784166	0.1788052461055289	0.16876043398926807	-73.14054527807457	-5115.8303956873715	-69.35379472907516	-4850.965399760753
30.55851832793038	24160.176855646	23541.89598975073	30664.85366396272	29363.348534399327	33792.63601083531	32169.068551240955	36708.78838306329	34793.666095754015	41723.41614591431	39330.039951775674	0.17885360340526968	0.16880555782039292	-74.05164939376118	-5210.762625705451	-70.21790744547616	-4940.995277785696
30.742648773309874	24147.576911315417	23529.89594717887	30651.51947704555	29350.690007627378	33778.91718853325	32156.05995573465	36694.664189257324	34780.28946295105	41708.470590833436	39315.920262396394	0.1789028546558387	0.16885151547788946	-74.95255302882288	-5305.931087666191	-71.07227323102416	-5031.244030977599
30.92788869724955	24134.74994614817	23517.679593990397	30637.944059119087	29337.802440595984	33764.94976476633	32142.815616935324	36680.283678052496	34766.670083654215	41693.253202546424	39301.5437883192	0.17895301669421051	0.1688983226534107	-75.84331932965142	-5401.335327878594	-71.91695170312596	-5121.711116598919
31.114244784915854	24121.694676375537	23505.24576330625	30624.12658401158	29324.685076219088	33750.7331249791	32129.334965921273	36665.64641703605	34752.80755178194	41677.76382135709	39286.9103700707	0.17900410668570355	0.16894599534414	-76.72401134419488	-5496.974899542518	-72.75200237728131	-5212.395996252075
31.30172376175672	24108.409804282994	23492.593276130247	30610.066221881963	29311.337154513018	33736.266655772044	32115.61743516914	36650.75197916013	34738.70146641698	41662.00229939175	39272.01985917953	0.17905614213079046	0.16899454985911513	-77.59469202550827	-5592.849363285117	-73.57748467015335	-5303.298136327416
31.4903323937443	24094.894017926563	23479.720941099542	30595.7621391153	29297.757912508332	33721.54974488233	32101.662458541596	36635.59994279589	34724.351431859504	41645.96850076267	39256.872118328225	0.1791091408720683	0.16904400282569373	-78.45542423214647	-5688.95828753151	-74.39345789975778	-5394.417008293793
31.68007748761912	24081.145990842222	23466.62755422889	30581.21349821453	29283.946584158482	33706.58178116241	32087.469471273136	36620.18989178677	34709.75705767957	41629.66230173248	39241.46702150611	0.17916312110138816	0.16909437119616547	-79.30627073170035	-5785.3012490598485	-75.19998128863517	-5485.752089194022
31.870965891135747	24067.164381749037	23453.311898649416	30566.41945768963	29269.90240024618	33691.362154557806	32073.037909955223	36604.521415502386	34694.917958770326	41613.08359088147	39225.804454164805	0.17921810136714567	0.16914567225452198	-80.14729420338699	-5881.877833551727	-75.99711396622297	-5577.302862095647
32.063004493309954	24052.94783424529	23439.77274434097	30551.37917194307	29255.62458828656	33675.89025608288	32058.367212519694	36588.59410889193	34679.83375540062	41596.23226927617	39209.88431337496	0.17927410058174648	0.16919792362337643	-80.9785572408291	-5978.687636113726	-76.78491497090727	-5669.068816528656
32.25620022466719	24038.494976498085	23426.008847858924	30536.09179115267	29241.11237242813	33660.165477795876	32043.456818221624	36572.407572538345	34664.50407326852	41579.108250641104	39193.70650798593	0.17933113802924008	0.1692511432710456	-81.80012235410686	-6075.7302618175745	-77.56344325224927	-5761.049448952079
32.45056005749291	24023.804420925568	23412.0189520541	30520.556461150605	29226.364973350297	33644.18721277189	32028.306167620336	36555.96141271196	34648.92854355434	41561.711461532024	39177.270958786816	0.17938923337313414	0.16930534951879833	-82.61205197437084	-6173.005326393992	-78.33275767485611	-5853.244263344444
32.64609100608406	24008.874763871834	23397.80178578645	30504.772323298945	29211.38160815796	33627.95485507427	32012.91470255912	36539.25524142403	34633.10680297375	41544.04184151134	39160.57759866953	0.17944840666438902	0.16936056104826894	-83.41440845372563	-6270.512456618249	-79.09291701792972	-5945.652771499939
32.84280012700226	23993.704585275304	23383.35606363277	30488.738514362747	29196.161490273993	33611.46779972559	31997.28186614475	36522.28867648176	34617.038493832144	41526.09934332736	39143.62637279556	0.17950867834960396	0.16941679690904618	-84.2072540705849	-6368.251291097142	-79.84397998040367	-6038.274493729696
33.040694519328454	23978.292448327877	23368.68048558621	30472.454166377654	29180.70382932683	33594.72544267496	31981.407102723526	36505.06134154097	34600.723264077016	41507.8839330933	39126.41723876219	0.17957006927939254	0.1694740765264396	-84.99065103312023	-6466.221480942331	-80.58600518385356	-6131.108959430829
33.239781324919136	23962.63689912777	23353.773736750205	30455.918406515473	29165.007831036437	33577.727180765425	31965.289857857817	36487.57286616081	34584.160767352325	41489.39559047098	39108.950166773466	0.17963260071695655	0.16953241970942845	-85.76466147873725	-6564.422690157779	-81.31905117163842	-6224.155707373284
33.44006772866406	23946.736466323895	23338.63448702485	30439.130356945512	29149.072697096584	33560.47241169931	31948.929578300616	36469.82288585808	34567.350663052486	41470.634308856446	39091.225139812705	0.1796962943468651	0.16959184665879826	-86.52934748085681	-6662.854596587829	-82.04317641518719	-6317.414286540821
33.64156095874556	23930.589660751353	23323.261390785337	30422.089134691098	29132.89762505286	33542.96053400068	31932.32571196768	36451.81104216034	34550.292616375395	41451.60009556685	39073.242153816245	0.1797611722840398	0.16965237797546917	-87.28477105191268	-6761.516892598011	-82.75843931651616	-6410.884256708436
33.84426828689945	23914.1949750593	23307.653086553575	30404.79385148308	29116.48180817811	33525.19094697709	31915.477707909093	36433.536982660386	34532.986298376694	41432.292972031224	39055.00121785085	0.17982725708295805	0.16971403466902524	-88.03099414378812	-6860.4092855695635	-83.46489820853458	-6504.565188840032
34.04819702867729	23897.55088333014	23291.80819666217	30387.24361360918	29099.824435344308	33507.163050679475	31898.38501627931	36415.00036107051	34515.43138602404	41412.71297398386	39036.50235429348	0.179894571747073	0.1697768381664428	-88.76807865365117	-6959.531498848461	-84.1626113599923	-6598.456665895879
34.25335454371064	23880.655840689098	23275.725326909705	30369.437521758115	29082.92469088983	33488.87624585898	31881.047088304527	36396.200837275755	34497.62756225044	41392.86015165907	39017.74559901245	0.1799631397384638	0.16984081032103168	-89.4960864274617	-7058.8832724858075	-84.8516369787103	-6692.558283478953
34.45974823597649	23863.508282905474	23259.403066208677	30351.37467086035	29065.781754483847	33470.32993392293	31863.463376249332	36377.13807738822	34479.57451600865	41372.73456998998	38998.73100155218	0.18003298498771664	0.16990597342158933	-90.21507926192135	-7158.4643639354035	-85.53203321323963	-6786.869650405832
34.66738555406454	23846.106625984117	23242.839986224702	30333.05414992382	29048.39480098635	33451.52351688807	31845.6333333811	36357.81175380072	34461.27194232513	41352.33630880934	38979.45862532005	0.18010413190404584	0.16997235020177537	-90.9251189094357	-7258.274548947811	-86.20385815697955	-6881.390389476903
34.87627399144595	23828.449265747397	23226.03464100721	30314.475041865106	29030.76300030415	33432.456397331865	31827.55641393265	36338.22154524051	34442.71954235407	41331.6654630533	38959.9285477758	0.1801766053856616	0.1700399638497165	-91.6262670813303	-7358.313622385263	-86.86716985105886	-6976.120138154365
35.086421086743854	23810.534577407296	23208.985566611347	30295.636423335804	29012.88551724288	33413.12797834147	31809.232073063067	36318.36713682285	34423.917023431415	41310.72214296808	38940.1408606238	0.18025043083039125	0.170108838017839	-92.31858545217256	-7458.581399128772	-87.52202628816303	-7071.05854935199
35.29783442400536	23792.36091512722	23191.691280710704	30276.537364543856	28994.761511354413	33393.537663460294	31790.659766816258	36298.248220104375	34404.864099128725	41289.50647431922	38920.09567000757	0.1803256341465602	0.17017899683294677	-93.00213566319144	-7559.07771493122	-88.16848541535728	-7166.205292145722
35.51052163297529	23773.926611573752	23174.150282201026	30257.176929070152	28976.390136780326	33373.68485663253	31771.83895207807	36277.864493136585	34385.56048930741	41268.01859860436	38899.793096707755	0.1804022417641398	0.17025046490654244	-93.67697932597366	-7659.802427306771	-88.80660513714247	-7261.560052514076
35.72449038937153	23755.229977457435	23156.361050794243	30237.554173679644	28957.77054209059	33353.56896214506	31752.76908653096	36257.21566051914	34366.00592017272	41246.25867326871	38879.23327634253	0.18048028064617516	0.17032326734540515	-94.34317802744044	-7760.755416576751	-89.43644332002441	-7357.12253425736
35.93974841516195	23736.26930106256	23138.322046602483	30217.668148127006	28938.901870117417	33333.18938456657	31733.449628606344	36236.30143345258	34346.20012432736	41224.22687192339	38858.4163595706	0.1805597783004896	0.1703974297624264	-95.0007933339657	-7861.936586829834	-90.05805779597722	-7452.892459793016
36.15630347884324	23717.0428477658	23120.031709712333	30197.517894956956	28919.783257784624	33312.54552868441	31713.88003743511	36215.12152979132	34326.14284082552	41201.923384567184	38837.34251229755	0.18064076279168736	0.17047297828771582	-95.64988679518865	-7963.3458668915555	-90.67150636547012	-7548.869570970535
36.374163395721176	23697.548859543243	23101.488459748587	30177.102449298898	28900.413835931955	33291.636799438646	31694.059772795677	36193.67567409634	34305.833815226695	41179.34841781158	38816.011915885225	0.18072326275345196	0.17054993957998513	-96.29051994949987	-8064.98321147915	-91.27684680257516	-7645.0536300754175
36.59333602819267	23677.785554465194	23082.690695427103	30156.4208386552	28880.792729133904	33270.46260185292	31673.98829505933	36171.96359768708	34285.27279964883	41156.50219510843	38794.42476736335	0.1808073074011557	0.17062834083821224	-96.9227543273737	-8166.848602164537	-91.87413685752836	-7741.444420632906
36.813829286029524	23657.751126179457	23063.63679409744	30135.472082684446	28860.919055514274	33249.02234096345	31653.66506513406	36149.98503869431	34264.45955282266	41133.384956982125	38772.58127964576	0.18089292654478634	0.1707082098136018	-97.54665145707258	-8268.942048584111	-92.46343426183739	-7838.041748432443
37.03565112666392	23637.443743381024	23044.325111273203	30114.25519297714	28840.791926554	33227.315421743595	31633.089544404535	36127.73974211113	34243.393840144185	41109.99696126368	38750.48168174801	0.180980150602201	0.17078957482184448	-98.16227286899812	-8371.26358955726	-93.04479673178867	-7934.845442475751
37.25880955547555	23616.861549269976	23024.753980151992	30092.769172826418	28820.410446894864	33205.34124902701	31612.261194670995	36105.22745984542	34222.0754337289	41086.338483329964	38728.12621901006	0.18106901061271813	0.1708724647556885	-98.76968010082783	-8473.813294288702	-93.61828197307477	-8031.855356012471
37.483312626080554	23596.00266099489	23004.921711122253	30071.01301699069	28799.773714135983	33183.099227425955	31591.179478083865	36082.447950770096	34200.50411246391	41062.40981634463	38705.51515332045	0.18115953825105435	0.17095690909782718	-99.36893470431096	-8576.591263759881	-94.18394768658618	-8129.071367718279
37.70916844062219	23574.865169083227	22984.8265912586	30048.98571145027	28778.880818625257	33160.58876124716	31569.843857076452	36059.40098077414	34178.67966206097	41038.211271503715	38682.648763344885	0.18125176584162125	0.17104293793411757	-99.9600982471311	-8679.597631690092	-94.74185156988096	-8226.493382492103
37.93638515006311	23553.44713685812	22964.46688380489	30026.68623315758	28757.730843245183	33137.80925440514	31548.253794295408	36036.086322813826	34156.60187510989	41013.743178285775	38659.52734475894	0.18134572637318785	0.17113058196713685	-100.54323232082243	-8782.832566103898	-95.29205132406787	-8324.121332808398
38.164970954479706	23531.746599839375	22943.84082764321	30004.113549778423	28736.32286319087	33114.76011032989	31526.408752526397	36012.50375696161	34134.2705511299	40989.00588470342	38636.151210482305	0.18144145351392466	0.17121987253008825	-101.11839854723075	-8886.296270736493	-95.83460465937969	-8421.955179910176
38.39493410335793	23509.761565130735	22922.946636750534	29981.266619427264	28714.65594574294	33091.44073187281	31504.308194618305	35988.6530704563	34111.68549662227	40963.99975756082	38612.520690918354	0.1815389816268373	0.17131084160106302	-101.68565858114744	-8989.988986199722	-96.3695692972542	-8519.99491478037
38.626282895891045	23487.490010791607	22901.782499641504	29958.144390394467	28692.7291500334	33067.850521208406	31481.951583403836	35964.53405775225	34088.84652512237	40938.725182714516	38588.636134197026	0.18163834578559995	0.17140352181767568	-102.24507411933155	-9093.910991694778	-96.89700297846866	-8618.240559629165
38.859025681279114	23464.92988519234	22880.34657879642	29934.74580086476	28670.541526803896	33043.988879731216	31459.338381615988	35940.14652056733	34065.75345725048	40913.18256533734	38564.49790642046	0.18173958179081132	0.17149794649207897	-102.79670690535568	-9198.062606419437	-97.41696346676326	-8716.69216906093
39.09317085903034	23442.07910635434	22858.637010075756	29911.069778628815	28648.092118158078	33019.85520795017	31436.46805180254	35915.490267931535	34042.40612076373	40887.37233018794	38540.106391914036	0.18184272618666844	0.1715941496263714	-103.3406187355722	-9302.444191080518	-97.92950855418167	-8815.34983136598
39.328726879264174	23418.9355612727	22836.651902118854	29887.115240785322	28625.37995730558	32995.448905377634	31413.3400562358	35890.56511623405	34018.804350606384	40861.29492188332	38515.46199348002	0.18194781627808918	0.17169216592840994	-103.87687146649114	-9407.056149614044	-98.43469606760482	-8914.213669998571
39.56570224301631	23395.49710522204	22814.38933572772	29862.88109343482	28602.404068299013	32970.769370414826	31389.953856819364	35865.37088927015	33994.94798896048	40834.9508051761	38490.565132655924	0.18205489014828555	0.17179203082803998	-104.40552702054265	-9511.898930747993	-98.9325838732766	-9013.283844884485
39.80410550254544	23371.761561044663	22791.84736323486	29838.366231364587	28579.163465763064	32945.816000232655	31366.308914991037	35839.90741828749	33970.836885295874	40808.34046523641	38465.4162499769	0.18216398667680658	0.17189378049375595	-104.9266473944881	-9616.973029868677	-99.42322988435626	-9112.560554020107
40.04394526164196	23347.72671842011	22769.024007854474	29813.569537723604	28555.657154615044	32920.58819064742	31342.404691621286	35814.17454203098	33946.4708964193	40781.46440793718	38440.01580524157	0.18227514555806512	0.1719974518498056	-105.44029466537177	-9722.278990705498	-99.90669206575694	-9212.044034905732
40.28523017593832	23323.39033311669	22745.91726301747	29788.489883688893	28531.884129778027	32895.085335992844	31318.240646908635	35788.172106788006	33921.849886523865	40754.32316014551	38414.36427778344	0.1823884073203615	0.17210308259374946	-105.94653099749121	-9827.817407144234	-100.38302844019199	-9311.734566072002
40.52796895322162	23298.750126223204	22722.52509168874	29763.126128121297	28507.843375884677	32869.30682898637	31293.816240270204	35761.89996643209	33896.973727237375	40726.91727001765	38388.46216674566	0.1825038133454237	0.1722107112144967	-106.44541865178326	-9933.588925307617	-100.85229709625855	-9411.632468868047
40.77217035374772	23273.803783360672	22698.845425666397	29737.477117210827	28483.533866972164	32843.25206059026	31269.1309302277	35735.35798246547	33871.84229766982	40699.247307298545	38362.30999136022	0.18262140588847803	0.17232037701082403	-106.93701999177574	-10039.594245349057	-101.3145561934507	-9511.738108977675
41.017843190557436	23248.548953874437	22674.876164863526	29711.541684112563	28458.95456616885	32816.92041986856	31244.184174290123	35708.54602406211	33846.45548446145	40671.31386362776	38335.90829123296	0.18274122809886642	0.17243212011039818	-107.4213974923914	-10145.834123585373	-101.76986396962457	-9612.051898222417
41.26499632979458	23222.98325000408	22650.615176569878	29685.318648570184	28434.104425370228	32790.311293837076	31218.975428830297	35681.46396810786	33820.81318182859	40643.11755284826	38309.257626631465	0.18286332404122832	0.172545981489316	-107.89861374917382	-10252.309374697506	-102.2182787489728	-9712.574296449311
41.51363869102594	23197.104246032442	22626.060294694867	29658.806816529308	28408.982384906038	32763.42406730888	31193.504148957752	35654.11169924115	33794.915291610014	40614.659011322	38282.35857877906	0.18298773871727023	0.1726620029921817	-108.36873148541054	-10359.020873788744	-102.65985894820187	-9813.305813279934
41.763779247563185	23170.909477411955	22601.20931899014	29632.004979738762	28383.58737319691	32736.258122733503	31167.769788386126	35626.48910989181	33768.76172331193	40585.93889824985	38255.211750153234	0.18311451808813214	0.1727802273527337	-108.83181356173736	-10465.969558711164	-103.09466308444098	-9914.24701007083
42.0154270267867	23144.396439868095	22576.06001425162	29604.91191534006	28357.91830640089	32708.812840030325	31141.771799295788	35598.59610031927	33742.35239415264	40556.957895997344	38227.817764789266	0.1832437090973814	0.17290069821504198	-109.28792298572807	-10573.156432488002	-103.52274978371133	-10015.398501994088
42.26859111047143	23117.562588478635	22550.610109499714	29577.52638544389	28331.974088048446	32681.087596415113	31115.509632190417	35570.432578648695	33715.68722910542	40527.716710425004	38200.17726858829	0.1833753596946445	0.17302346015529418	-109.73712292064738	-10680.582565662451	-103.94417778823845	-10116.760960026644
42.523280635114425	23090.40533672925	22524.857297138326	29549.847136694767	28305.75360866757	32653.08176622117	31088.982735749254	35541.9984609072	33688.76616094206	40498.21607122571	38172.29092963192	0.18350951885990643	0.17314855870419205	-110.17947669499699	-10788.249098810367	-104.35900596458669	-10218.335113071837
42.77950479226489	23062.922055543073	22498.799232090376	29521.872899821483	28279.255745396265	32624.79472071279	31062.19055667257	35513.29367105751	33661.589130273955	40468.45673226639	38144.15943850101	0.18364623662849286	0.17327604036996974	-110.6150478141135	-10896.157245295122	-104.76729331364913	-10320.121750333346
43.03727282885567	23035.110072284533	22472.433530910155	29493.60238917409	28252.479361583515	32596.22582789194	31035.132539521546	35484.31814103061	33634.15608559278	40438.43947193595	38115.783508600245	0.18378556411676306	0.1734059526620676	-111.04389996909595	-11004.308293833397	-105.16909897817823	-10422.12172346469
43.29659404753705	23006.966669736717	22445.75777087188	29465.034302247204	28225.423306378394	32567.374452298416	31007.808126552543	35455.07181075743	33606.46698331056	40408.16509349989	38087.163876488994	0.18392755354853244	0.1735383441154707	-111.46609704805451	-11112.703611359932	-105.56448225249915	-10524.335949033499
43.55747780701245	22978.48908505043	22418.76948903274	29436.167319187785	28198.086414305668	32538.239954801556	30980.21675754412	35425.55462819797	33578.5217877976	40377.63442545984	38058.301302216874	0.18407225828225385	0.17367326431574184	-111.88170314772287	-11221.34464596212	-105.95350259222323	-10626.765410997905
43.81993352237618	22949.67450866537	22391.466181270745	29407.00010228854	28170.46750482897	32508.821692385063	30952.357869618358	35395.7665493698	33550.320471420244	40346.84832192039	38029.19656966617	0.1842197328389814	0.17381076392477138	-112.29078258424124	-11330.232929843478	-106.33621962351754	-10729.411163223907
44.08397066545326	22920.520083201474	22363.845301295754	29377.531295465105	28142.56538189994	32479.119017923265	30924.23089705476	35365.70753837408	33521.863014576644	40315.807662961786	37999.850486899704	0.1843700329311415	0.1739508947072643	-112.69339990581648	-11439.370082516223	-106.71269315397512	-10832.274332217872
44.349598765141174	22891.0229023201	22335.90425963327	29347.7595237172	28114.37883349344	32449.13127994928	30895.83527109732	35335.37756742002	33493.14940573146	40284.51335501919	37970.263886515044	0.18452321549214004	0.17409370955799333	-113.08961990450916	-11548.75781398639	-107.08298318254674	-10935.356119824573
44.6168274077539	22861.18000955396	22307.640422580003	29317.68339257302	28085.906631128262	32418.85782241466	30867.170419754344	35304.776616847594	33464.17964144926	40252.96633126904	37940.437626005274	0.18467933870683897	0.17423926252984342	-113.47950762913388	-11658.397928139195	-107.44714991064393	-11038.65780610498
44.88566623736761	22830.98839710465	22279.051111130222	29287.301487516088	28057.14752937267	32388.297984439872	30838.23576759047	35273.9046751478	33434.953726426145	40221.16755202178	37910.372588125836	0.1848384620429213	0.17438760886267354	-113.86312839880702	-11768.292326258495	-107.80525375357684	-11142.180752339773
45.15612495616904	22800.44500460696	22250.133599872053	29256.61237339421	28028.100265334335	32357.451100055634	30809.030735510918	35242.76173898114	33405.471673519954	40189.118005122014	37880.06968126837	0.18500064628318758	0.17453880501302452	-114.2405478160872	-11878.44301059097	-108.15735535165732	-11245.926404025406
45.42821332480542	22769.546717858844	22220.885115852805	29225.614593809845	27998.76355813437	32326.316497934706	30779.554740537704	35211.34781319377	33375.73350377893	40156.818706355785	37849.52983984139	0.18516595355880866	0.17469290868470264	-114.61183178100327	-11988.852088083513	-108.50351558242983	-11349.896294104867
45.701941162736816	22738.290367515954	22191.30283741217	29194.306670491194	27969.13610836444	32294.893501113795	30749.8071955772	35179.662910831335	33345.739246468416	40124.27069986534	37818.754024657756	0.18533444738356905	0.17484997886026754	-114.97704650621017	-12099.521774344146	-108.8437955733898	-11454.092046301812
45.97731834859046	22706.672727749352	22161.383892982212	29162.68710264304	27939.216597526483	32263.181426704676	30719.787509178863	35147.707053149985	33315.488939095674	40091.475058571086	37787.74322332932	0.18550619268913945	0.17501007583346068	-115.33625853225385	-12210.454397680238	-109.17825671496394	-11558.515378558077
46.25435482051728	22674.69051486563	22131.125359853268	29130.754366277164	27909.00368745466	32231.179585594986	30689.49508528487	35115.48026962504	33284.98262743277	40058.43288460161	37756.498450668885	0.18568125586140874	0.17517326124260052	-115.68953474257432	-12321.652403228916	-109.50696067334502	-11663.168106555939
46.533060576550575	22642.34038588808	22100.524262904586	29098.506913521363	27878.496019718834	32198.887282137814	30658.929322970493	35082.98259795707	33254.22036553759	40025.14530973176	37725.02074909998	0.18585970477792144	0.17533959810498412	-116.03694237971649	-12433.118357307278	-109.82996940416342	-11768.052147393115
46.813445674966815	22609.618937097595	22069.577573298513	29065.94317190621	27847.692215008763	32166.30381382982	30628.089616174533	35050.214084074876	33223.20221577262	39991.613495828875	37693.31118907422	0.18604160884645207	0.17550915085232985	-116.37854906284338	-12544.854951996356	-110.14734516763565	-11873.169523519464
47.09552023464871	22576.52270253166	22038.28220713666	29033.061543628493	27816.59087249802	32133.428470976858	30596.975353419137	35017.17478213513	33191.92824882092	39957.83863530671	37661.37086949608	0.18622703904476087	0.17568198536729607	-116.71442280478368	-12656.865009795874	-110.45915054290526	-11978.522366669029
47.37929443545016	22543.04815244096	22006.63502407767	28999.860404791416	27785.190569187907	32100.26053634783	30565.585917519777	34983.86475451949	33160.39854370052	39923.821951588965	37629.2009181567	0.1864160679615748	0.17585816902111517	-117.0446320299452	-12769.151488492265	-110.7654484432278	-12084.112921993248
47.66477851856398	22509.191691701148	21974.632825914214	28966.338104619386	27753.4898592293	32066.799284814937	30533.920685283454	34950.28407182755	33128.613187775394	39889.564699580566	37596.802492175026	0.18660876983883537	0.17603777071238555	-117.3692455925775	-12881.717486145906	-111.06630213164317	-12189.94355231803
47.951982786891236	22474.9496581795	21942.27235510913	28932.49296464818	27721.48727322317	32033.043982981442	30501.97902719643	34916.43281286745	33096.57227676489	39855.068166149256	37564.17677844877	0.18680522061526308	0.17622086090706254	-117.6883327975811	-12994.566246527247	-111.36177523864171	-12296.016742765903
48.24091760541319	22440.318321053073	21909.55029328737	28898.323277886804	27689.18131749659	31998.993888793626	30469.760307098404	34882.31106464064	33064.27591474832	39820.33367061407	37531.324994111885	0.18700549797128127	0.17640751167968727	-118.00196341927949	-13107.701164415106	-111.65193177806213	-12402.335105242208
48.53159340156531	22405.29387907975	21876.46325968528	28863.82730795421	27656.570473357067	31964.648251140865	30437.26388184676	34847.918922325705	33031.72421416939	39785.36256524662	37498.248387004205	0.18720968137535865	0.1765977967559084	-118.31020772223565	-13221.125791278668	-111.93683616493945	-12508.901383292861
48.82402066561362	22369.872458817	21843.007809552124	28829.003288184955	27623.653196319807	31930.00630943793	30404.489100965427	34813.256489254934	32998.91729583447	39750.15623577852	37464.94823614687	0.18741785213180942	0.17679179155633257	-118.6131364839166	-13334.843841277994	-112.2165532346553	-12615.718457191251
49.11820995103327	22334.050112790075	21809.18043250575	28793.84942070723	27590.427915311288	31895.067293193784	30371.43530628259	34778.32387688924	32965.855288910105	39714.71610192162	37431.425852230095	0.18763009343012305	0.1769895732417646	-118.9108210159975	-13448.859197291546	-112.49114826103323	-12722.789349045604
49.41417187488941	22297.822817605087	21774.977550837903	28758.363875488656	27556.893031844673	31859.83042156242	30338.101831552856	34743.12120478654	32932.53833091509	39679.04361789646	37397.68257810846	0.18784649039586412	0.1771912207598806	-119.20333318817575	-13563.175917326473	-112.76068697674782	-12830.117228289135
49.71191711822035	22261.18647200747	21740.39551776989	28722.54478935132	27523.046919168864	31824.2949028782	30304.488002066377	34707.64860056686	32898.96656771038	39643.14027297254	37363.71978930774	0.18806713014321172	0.17739681489338952	-119.49074545213807	-13677.798241151497	-113.02523559359543	-12937.705417289399
50.01145642642306	22224.13689488195	21705.430615654728	28686.39026495253	27488.88792138764	31788.45993417207	30270.593134241713	34671.90619987105	32865.140153483706	39607.00759201802	37329.53889454049	0.18829210182919848	0.17760643830974418	-119.77313086627692	-13792.730597131886	-113.28486082343443	-13045.55739716161
50.3128006096408	22186.669823194195	21670.079054126196	28649.898369732597	27454.414352550462	31752.324700671274	30236.416535204622	34635.8941463159	32831.05925073178	39570.64713606208	37295.14133623388	0.18852149670971186	0.17782017561245142	-120.050563122124	-13907.977609468624	-113.539629900828	-13153.676813932136
50.61596054315354	22148.78090986966	21634.336968190393	28613.067134825116	27419.62449571063	31715.88837527779	30201.95750234878	34599.612591441546	32796.72403023617	39534.060502866305	37260.528591065944	0.1887554081973274	0.17803811339405293	-120.32311657170794	-14023.54410568066	-113.78961060631264	-13262.067484909669
50.9209471677702	22110.465721610162	21598.200416260435	28575.894553931816	27384.516601952902	31679.150118028927	30167.215322881286	34563.061694655094	32762.134671036398	39497.24932750976	37225.702170514945	0.18899393192104358	0.17826034029082788	-120.59086625387863	-14139.435124181211	-114.03487128858978	-13370.733405098319
51.22777149022361	22071.719736644267	21561.665378130536	28538.378582158115	27349.088889387087	31642.10907553634	30132.18927334996	34526.24162316709	32727.291360397667	39460.21528298485	37190.6636214192	0.1892371657879912	0.17848694703930007	-120.85388792529557	-14255.655922573991	-114.27548089092306	-13479.678754262626
51.53644458356769	22032.53834240963	21524.727752887768	28500.517134808422	27313.339542106747	31604.764380403252	30096.878619151983	34489.152551921354	32692.194293772962	39422.96008080514	37155.41452654795	0.18948521004719862	0.17871802653459917	-121.11225808933523	-14372.21198590193	-114.51150897584739	-13588.907903947867
51.84697758757708	21992.91683316584	21487.38335676015	28462.308086140765	27277.26670911274	31567.115150620473	30061.28261402453	34451.79466351908	32656.843674761152	39385.48547162671	37119.95650518556	0.18973816735548574	0.17895367389076974	-121.3660540280689	-14489.109035474248	-114.74302575228648	-13698.425424978137
52.15938170914916	21952.850407533806	21449.62792089728	28423.749268077012	27240.868503198297	31529.160488937556	30025.400499514304	34414.168148134355	32621.239715057967	39347.79324588065	37084.29121372614	0.18999614284557828	0.17919398650308443	-121.61535383470618	-14606.35303794872	-114.97010210304143	-13808.236095177941
52.47366822270851	21912.33416596126	21411.45708908317	28384.838468869493	27204.142999796444	31490.899482211396	29989.231504427895	34376.27320342377	32585.38263440276	39309.88523442073	37048.42034628259	0.1902592441965249	0.17943906411245572	-121.86023644733359	-14723.950214814395	-115.19280961358163	-13918.344907431863
52.789848470613855	21871.36310810957	21372.866415376695	28345.57343171967	27167.08823578579	31452.331200727927	29952.774844259224	34338.11003442668	32549.27266051753	39271.76330918236	37012.3456353068	0.19052758170651343	0.17968900887202086	-122.10078168462496	-14841.907052325085	-115.41122060237831	-14028.75707813073
53.107933863567155	21829.93213016139	21333.851361679233	28305.95185334936	27129.702208255425	31413.454697498906	29916.02972059585	34299.67885345838	32512.910029040715	39233.42938385718	36976.06885222441	0.19080126836817582	0.179943925415985	-122.3370702816319	-14960.230311709456	-115.62540815119428	-14139.478055837564
53.42793588102576	21788.036022044744	21294.40729522532	28265.97138252082	27091.98287322537	31374.26900753033	29878.995320501217	34260.97987999392	32476.29498345339	39194.88541458075	36939.59180808238	0.19108041994649197	0.1802039209308226	-122.56918392828084	-15078.927039935254	-115.83544613801496	-14250.51353046298
53.74986607161648	21745.669464571773	21254.529485994615	28225.629618504714	27053.928144322144	31334.773147062973	29841.670815873014	34222.01334054314	32439.427774998734	39156.133400635335	36902.91635421096	0.19136515505938714	0.1804691052289204	-122.79720530912164	-15198.004580923356	-116.04140927072876	-14361.869442785159
54.073736053552395	21702.827026488463	21214.213104041664	28184.924109493102	27015.535891406547	31294.96611278241	29804.05536277584	34182.7794685156	32402.308662593365	39117.17538516702	36866.04438289942	0.19165559526113926	0.18073959082476732	-123.02121814475686	-15317.470587233081	-116.2433731222045	-14473.551994362846
54.399557515052166	21659.503161432913	21173.453216741204	28143.852350955873	26976.803939152636	31254.84688099852	29766.14810074776	34143.27850407585	32364.937912731133	39078.01345591862	36828.97782808687	0.19195186512871226	0.1810154930137951	-123.24130723378767	-15437.333032107912	-116.44141416616912	-14585.567657805048
54.727342214761876	21615.692204798866	21132.244785945742	28102.411783938176	26937.73006557558	31214.41440679264	29727.94815207942	34103.51069398808	32327.315799378535	39038.649745978284	36791.7186660683	0.19225409235112834	0.18129692995397542	-123.45755849793932	-15557.600222202018	-116.63560981545743	-14697.923187577166
55.057101982179326	21571.388370500954	21090.582665052134	28060.599793296027	26898.312000506023	31173.66762313068	29689.45462106422	34063.4762914493	32289.442603860978	38999.08643454395	36754.268916215726	0.1925624078220161	0.18158402275028757	-123.67005902881647	-15678.280810854398	-116.82603846171696	-14810.625631283969
55.38884871808102	21526.58574763852	21048.461595974077	28018.413705867846	26858.547424009048	31132.605439941028	29650.666593218542	34023.17555591071	32251.318614739732	38959.32574770426	36716.63064171526	0.1928769457354559	0.1818768955421756	-123.87889713576442	-15799.383811827749	-117.01277951613156	-14923.682341342792
55.722594394951685	21481.27829705473	21005.876206017343	27975.850788579548	26818.433964745564	31091.226743155945	29611.58313447101	33982.60875288712	32212.944127679362	38919.369959236836	36678.80595032087	0.19319784368527143	0.18217567559412315	-124.08416239625512	-15920.918613691814	-117.19591345216031	-15037.100987205282
56.058351057416104	21435.45984778709	20962.82100465402	27932.90824648001	26777.969198273462	31049.530393714453	29572.203290318954	33941.77615375297	32174.319445304547	38879.221391423634	36640.796995124576	0.19352524276790276	0.18248049338946912	-124.28594570843416	-16042.894994881004	-117.37552185030654	-15150.889568173327
56.39613082267415	21389.12409340567	20919.29038019221	27889.583220704037	26737.15064528611	31007.51522652515	29532.526084950823	33900.67803552467	32135.44487704601	38838.88241588414	36602.605975343904	0.19385928768902075	0.1827914827276073	-124.48433934564673	-16165.323139340617	-117.55168744440743	-15265.05642668996
56.7359458809379	21342.264588235434	20875.278596337586	27845.872786360185	26695.975769785626	30965.18004938739	29492.5505203332	33859.31468062866	32096.320738975002	38798.355454426994	36564.235137127114	0.19420012687403845	0.18310878082470994	-124.67943701352488	-16288.213652948849	-117.72449417012831	-15379.61026228778
57.07780849587155	21294.874743458382	20830.77978864276	27801.77395033971	26654.441977188115	30922.523641868524	29452.27557526055	33817.68637665406	32056.947353625597	38757.64297992015	36525.68677437631	0.19454791258268841	0.1834325284181268	-124.8713339090391	-16411.577580566518	-117.89402721512306	-15494.560146091506
57.42173100503407	21246.94782309184	20785.7879608407	27757.283649044002	26612.54661235819	30879.54475413603	29411.700204366516	33775.79341608966	32017.325049804396	38716.747517180745	36486.96322958961	0.19490280102784016	0.18376286987461551	-125.06012678216211	-16535.42642388027	-118.06037307150109	-15609.915535980836
57.7677258203244	21198.47693983821	20740.296981057752	27712.398746026425	26570.28695756946	30836.242105741676	29370.823337094524	33733.636096043825	31977.45416238665	38675.6716438843	36448.066894722106	0.1952649524987434	0.18409995330257187	-125.24591400104691	-16659.772160167806	-118.22361959132104	-15725.686292554252
58.115805428429454	21149.455050801786	20694.300577901926	27667.116029544817	26527.660230387683	30792.61438435575	29329.6438766258	33691.21471794629	31937.335032097788	38634.417991493894	36409.000212066065	0.19563453148888943	0.1844439306684298	-125.42879561808513	-16784.62726163119	-118.38385604243376	-15841.882695532404
58.465982391274686	21099.874953069204	20647.7923364229	27621.432210022365	26484.66358147465	30748.660244450304	29288.160698764386	33648.52958723274	31896.9680052813	38592.98924621157	36369.76567515274	0.19601170682869606	0.1847949579174148	-125.60887344086223	-16910.004715898074	-118.54117316896009	-15958.515461199917
58.818269346477535	21049.729279146683	20600.76569393717	27575.343917409897	26441.294092306645	30704.378305926417	29246.372650774145	33605.58101300749	31856.35343364889	38551.38814994872	36330.36582967267	0.19639665182322433	0.1851531950988427	-125.7862511054118	-17035.918047341518	-118.69566325371852	-16075.595760539174
59.172679007803275	20999.010492251833	20553.213935715918	27528.847698448822	26397.54877280695	30659.767152686243	29204.27855016914	33562.369307687535	31815.491674015826	38509.61750132053	36290.80327441922	0.19678954439515658	0.18551880649616315	-125.9610341515363	-17162.38133923523	-118.84742018193356	-16193.135238046758
59.52922416562417	20947.71088145299	20505.130190528755	27481.940013827614	26353.42455888617	30614.825331144628	29161.8771834525	33518.89478662355	31774.383088017577	38467.6801566614	36251.08066225259	0.1971905672332713	0.18589196076195857	-126.13333010328643	-17289.409257155843	-118.99653950988431	-16311.146031634882
59.887917687380885	20895.822556652238	20456.507426039298	27434.617235228827	26308.918309887784	30569.551348678997	29119.167304802875	33475.15776769827	31733.028041808502	38425.57903106395	36211.2007010869	0.19759990794665275	0.1862728310581214	-126.30324855179788	-17417.01707330998	-119.14311853513937	-16429.640793295577
60.24877251804685	20843.33744340625	20407.338444046803	27386.875642261122	26264.02680593411	30523.94367201412	29076.147634705543	33431.15857090079	31691.426905740926	38383.31709944144	36171.16615489988	0.19801775922491205	0.1866615952014435	-126.47090124218812	-17545.22069207579	-119.28725637049502	-16548.63271081727
60.6118016805955	20790.24727757974	20357.615875568466	27338.711419271338	26218.746745168402	30478.0007255387	29032.81685852553	33386.89751787493	31649.580054023398	38340.897397614106	36130.97984476612	0.1984443190046775	0.18705843581485698	-126.63640216420754	-17674.036676668562	-119.42905402112228	-16668.135530474596
60.97701827647021	20736.543599825964	20307.332175756714	27290.120652031474	26173.074740888587	30431.720889550958	28989.173625020325	33342.374931441	31607.48786435746	38298.323023420446	36090.64464991454	0.19887979064265246	0.18746354048459227	-126.79986764645582	-17803.482277028263	-119.5686144644933	-16788.163580701686
61.34443548605718	20682.2177498887	20256.4796186459	27241.099324295064	26127.00731856796	30385.102498429744	28945.216544789455	33297.59113508925	31565.150717551664	38255.59713785402	36050.16350881088	0.19932438309553754	0.1878771019235178	-126.9614164559971	-17933.575459161773	-119.70604273521894	-16908.731797059998
61.71406656916102	20627.26086071929	20205.050291721625	27191.6433142165	26080.540912757013	30338.143838727006	28900.944188656944	33252.546452442904	31522.568997110782	38212.72296622553	36009.539420265	0.19977831110714123	0.18829931814095052	-127.12116990180948	-18064.334935787134	-119.84144601288426	-17029.85574827064
62.085924865483435	20571.663852403333	20153.036090307145	27141.74839062786	26033.67186386195	30290.843147178985	28856.355085985015	33207.24120668996	31479.7430887999	38169.70379935196	35968.775444564635	0.20024179540301068	0.1887303926192329	-127.27925194200361	-18195.78019831516	-119.97493371328164	-17151.55166341923
62.46002379510434	20515.417425890835	20100.428711760273	27091.410209166792	25986.396414794108	30243.19860863183	28811.447722914658	33161.67571998197	31436.673380181728	38126.54299477321	35927.87470463622	0.20071506289293883	0.18917053449739848	-127.43578929750947	-18327.931550554	-120.10661758498463	-17273.83646059502
62.83637685896657	20458.512056522817	20047.219649473678	27040.62430824795	25938.710707483784	30195.208353876907	28766.220540529834	33115.8503127971	31393.360260124984	38083.24397799595	35886.84038723244	0.20119834688172045	0.18961995876225501	-127.59091157037619	-18460.81014398858	-120.23661181012721	-17396.72777690366
63.21499763936286	20400.937987348472	19993.400186671955	26989.386104871428	25890.610779252802	30146.87045739232	28720.671932941437	33069.76530326621	31349.804118282656	38039.810243766166	35845.67574414811	0.20169188728854653	0.19007888644723464	-127.74475136709225	-18594.43801466655	-120.36503310914122	-17520.243999822997
63.59589980042612	20342.68522222641	19938.961389998785	26937.690890260994	25842.092559039545	30098.182934985758	28674.800245287937	33023.42100646027	31306.005344538964	37996.24535737129	35804.38409346513	0.2021959308754581	0.19054754483938524	-127.89744442771189	-18728.838121907786	-120.49200085046323	-17644.404300090857
63.979097088622495	20283.74351870274	19883.894102886232	26885.533825323644	25793.151863469135	30049.143741334035	28628.603771647675	32976.817733636075	31261.964328422455	37952.552955971994	35762.96882082687	0.20271073148528948	0.1910261676948897	-128.0491297617773	-18864.03438901063	-120.61763716641144	-17769.228666358627
64.36460333324754	20224.102380659195	19828.1889386989	26832.909935922366	25743.784392761536	29999.75076741354	28582.080752858736	32929.9557914382	31217.68145848337	37908.73674996418	35721.433380742295	0.20323655028956428	0.1915149954635246	-128.19994978981413	-19000.051745836623	-120.7420670733336	-17894.737941375934
64.75243244692527	20163.75105072472	19771.836273645487	26779.814107953895	25693.985726470673	29950.00183781755	28535.229374242394	32882.83548105537	31173.157121633943	37864.80052437275	35679.781297921836	0.20377365604683395	0.19201427552249145	-128.35005049157917	-19136.916173517704	-120.86541859783028	-18020.953860019334
65.14259842611021	20102.678502442846	19714.826239449452	26726.24108222169	25643.751319045787	29899.8947079534	28488.04776322456	32835.457097327584	31128.39170244865	37820.74814027696	35638.016168644266	0.2043223253719631	0.1925242624200816	-128.49958156153298	-19274.6547513986	-120.9878229088281	-18147.899089196697
65.53511535159264	20040.8734321882	19657.14871577099	26672.185449095265	25593.07649520756	29849.427061114875	28440.533986851024	32787.82092780253	31083.385582422994	37776.58353626871	35596.14166215673	0.20488284301691545	0.19304521812965195	-128.64869657135569	-19413.295706280507	-121.10941445613571	-18275.597269752994
65.92999738900669	19978.324250824342	19598.793322371603	26617.641642945036	25541.956445129323	29798.596505422403	28392.686049190223	32739.92725173723	31038.139139187548	37732.310729944	35554.161522107526	0.20545550216360461	0.19357741231442877	-128.79755314096838	-19552.86846421752	-121.23033111584664	-18404.073060519062
66.32725878934137	19915.019075095894	19539.749411013072	26562.60393634256	25490.38621941473	29747.40057062518	28344.501888618637	32691.776339042273	30992.652745675263	37687.933819428414	35512.079568013054	0.20604060472941357	0.19412112260367137	-128.94631311723788	-19693.403704877943	-121.3507143422612	-18533.352184529416
66.72691388945532	19850.945718747374	19480.006057081817	26507.066434014712	25438.36072386171	29695.836704757756	28295.979374982435	32643.36844916552	30946.926769239017	37643.45698493726	35469.89969675941	0.20663846168603395	0.1946766348807718	-129.0951427608161	-19834.933418532833	-121.47070932712813	-18663.46147752274
67.12897711259382	19786.0916833618	19419.552050930233	26451.023066540696	25385.87471400318	29643.902270644652	28247.1163066297	32594.70382991197	30900.96157071722	37598.88449037181	35427.62588414014	0.20724939339228468	0.1952442435838885	-129.2442129430492	-19977.49096614495	-121.59046516710805	-18794.42893904727
67.53346296890952	19720.444148910767	19358.375888925155	26394.46758377831	25332.92278941251	29591.59454224359	28197.910407305506	32545.782716195183	30854.75750344306	37554.22068495083	35385.262186429536	0.20787372994164066	0.19582425201975084	-129.393699352142	-20121.11114243511	-121.71013503941504	-18926.283786127344
67.94038605598601	19653.989964009634	19296.465764195094	26337.393548007756	25279.499387763623	29538.910700820907	28148.35932290406	32496.605328717556	30808.314912195718	37509.47000487967	35342.81274199379	0.20851181152521753	0.1964169726913124	-129.5437827089263	-20265.830242143944	-121.82987638532359	-19059.056509629823
68.3497610593647	19586.715635869783	19233.809557066186	26279.79432677837	25225.598778632826	29485.84783094906	28098.46061806969	32447.17187257445	30761.634132088868	37464.63697505668	35300.28177293975	0.2091639888110204	0.1970227276399584	-129.69464899435116	-20411.686129857786	-121.94985110412381	-19192.77893369738
68.7616027530747	19518.60731994107	19170.394825177667	26221.663085444023	25171.215057030004	29432.40291631771	28048.211772638846	32397.48253577786	30714.71548739327	37419.72621081759	35257.67358680238	0.209830623340301	0.19764184880303048	-129.84648968693364	-20558.718313280493	-122.07022575521114	-19327.48427809775
69.17592600016614	19449.650809237784	19106.208793267655	26162.992779372624	25116.342136646388	29378.572835348878	27997.610177915736	32347.53748769577	30667.559290290053	37374.74241971965	35214.99257827229	0.21051208794192272	0.19827467838745808	-129.99950201321917	-20706.96802050341	-122.19117177130101	-19463.207223965786
69.59274575324658	19379.83152334049	19041.238342618693	26103.77614581234	25060.9737428036	29324.354356604832	27946.653132771313	32297.33687740062	30620.165839549245	37329.69040336418	35172.24323096273	0.21120876716568807	0.1989215692603536	-130.15388921025442	-20856.478281245567	-122.31286568225914	-19599.983982984908
70.01207705502031	19309.134497068357	18975.470000154583	26044.005695399323	25005.103405090744	29269.74413397935	27895.337839557935	32246.88083192358	30572.535419130843	37284.57505926059	35129.43011921872	0.21192105773563347	0.19958288535745972	-130.3098608010696	-21007.294012366794	-122.43548934970022	-19737.8523701746
70.43393503883172	19237.5443688148	18908.889927177763	25983.673703287575	24948.72444967244	29214.738701659422	27843.661399828517	32196.169454407158	30524.66829670206	37239.401382730306	35086.55790996723	0.21264936902436535	0.20025900211040348	-130.46763288509828	-21159.462108044885	-122.55923021453054	-19876.851880663075
70.85833492921113	19165.045368541283	18841.483907738337	25922.772199883086	24891.82999125222	29159.334468845875	27791.620809850578	32145.20282215126	30476.564722066923	37194.174468852405	35043.6313646103	0.21339412354957144	0.20095030689376803	-130.62742844202876	-21313.03153458424	-122.68428155586298	-20017.02377041895
71.2852920424243	19091.621305424156	18773.237336625196	25861.29296116255	24834.412924673845	29103.527714220476	27739.212955904204	32093.980984546455	30428.2249255027	37148.89951445162	35000.65534096189	0.2141557574939105	0.2016571994930459	-130.78947765244084	-21468.053430481814	-122.81084276442198	-20158.411141461693
71.71482178702524	19017.255555149284	18704.135206969466	25799.227498554857	24776.46591614148	29047.314580144364	27686.434609351396	32042.50396088658	30379.64911599676	37103.58182012818	34957.63479522807	0.21493472124956395	0.2023800925946147	-130.95401823423163	-21624.58121178858	-122.93911962929997	-20301.05903159734
72.14693966441222	18941.931046851543	18634.162097451986	25736.567048364755	24717.981394040522	28990.69106657538	27633.282421465836	31990.771738055093	30330.837479379337	37058.22679233152	34914.57478403307	0.2157314799887982	0.20311941229894162	-131.12129579687462	-21782.670683247037	-123.06932464030615	-20445.014509126544
72.58166126938723	18865.630249694856	18563.30215910494	25673.30256071372	24658.95153933704	28933.653024686595	27579.752918008046	31938.78426807566	30281.790176343737	37012.83994547634	34871.48046648947	0.21654651426199595	0.20387559865829316	-131.29156421409425	-21942.380155487917	-123.20167730562025	-20590.326772650704
73.01900229071879	18788.335159092225	18491.53910170067	25609.42468797557	24599.368275536126	28876.196150172105	27525.842493534357	31886.54146552081	30232.507340349573	36967.42690410367	34828.35710631582	0.2173803206246689	0.20464910624031346	-131.46508601559253	-22103.770568585955	-123.33640448605365	-20737.047256369144
73.45897851170821	18710.027282563377	18418.856179718394	25544.92377267905	24539.223258174472	28818.315976220838	27471.54740542262	31834.04320476827	30182.98907539945	36921.99340508519	34785.210073999944	0.21823341229510526	0.20544040471891853	-131.64213280030162	-22266.90562256798	-123.47374074785694	-20885.229741319083
73.90160581075892	18630.68762523142	18345.2361778827	25479.789834851585	24478.507863824474	28760.007866141386	27416.863767600757	31781.289317096824	30133.23545368318	36876.54529987249	34742.04484901005	0.21910631984436538	0.20624997949404592	-131.8229856703365	-22431.85191497393	-123.61392873305886	-21034.93047263287
74.34690016194996	18550.296674959875	18270.66139626658	25414.012558774735	24417.21317858373	28701.26700561802	27361.787543960625	31728.279587611552	30083.246513080252	36831.08855679096	34698.86702205355	0.21999959192048402	0.2070783323418921	-132.0079356890128	-22598.679086238146	-123.75721955053814	-21186.208283483982
74.79487763561212	18468.83438713364	18195.113634953716	25347.58127912105	24355.329986023044	28642.088394576855	27306.314541439748	31675.013751987713	30033.022254511983	36785.629263378214	34655.68229738377	0.22091379600883826	0.20792598209738408	-132.19728436358855	-22767.459973258898	-123.90387318828652	-21339.12472604122
75.24555439890803	18386.28016908947	18118.574178255123	25280.484966440195	24292.848754564442	28582.466838640637	27250.44040275197	31621.491493022044	29982.5626391338	36740.173628766956	34612.49649515515	0.22184951923076987	0.2087934653707382	-132.39134415273293	-22938.2707714336	-124.05415894696853	-21493.744209672324
75.6989467164156	18302.61286420396	18041.0237784774	25212.712211961312	24229.75962425987	28522.396940149378	27194.16059874797	31567.71243698053	29931.867585358457	36694.727986113445	34569.31555382785	0.22280736918269453	0.20968133730007885	-132.5904390023461	-23111.191205993295	-124.20835589776107	-21650.134147118777
76.15507095071504	18217.81073564867	17962.442639239882	25144.251211674735	24166.052392937636	28461.873088721106	27137.47042038321	31513.676149728508	29880.936965698304	36649.29879506946	34526.14553262076	0.22378797481806825	0.21059017234222993	-132.7949049104427	-23286.304713116027	-124.36675336529879	-21808.365109051578
76.61394356297929	18131.851449826012	17882.810398341135	25075.089749656374	24101.716501684055	28400.88945132745	27080.364970271978	31459.382132630628	29829.770603416175	36603.892644299114	34482.992614014154	0.22479198737474237	0.2115205651039123	-133.005090522729	-23463.698631378822	-124.52965143678375	-21968.510987447575
77.07558111356816	18044.712059501624	17802.10611017594	25005.215180594405	24036.741019624074	28339.43996185545	27022.839153802815	31404.829818205657	29778.368268972103	36558.51625403887	34439.86310630123	0.2258200813504098	0.21247313121574912	-133.2213577615512	-23643.464404335245	-124.69736150010431	-22130.64916857239
77.54000026262605	17956.36898665314	17720.308227706762	24934.61441147622	23971.114627963343	28277.51831012601	26964.887669789954	31350.018565520368	29726.72967625277	36513.176478700334	34396.763446188226	0.22687295552901574	0.21344850825162962	-133.4440824880512	-23825.697794563137	-124.87020681027207	-22294.860715744086
78.00721777068286	17866.79800506015	17637.394583997037	24863.27388239269	23904.825603253357	28215.117930338907	26906.505000635134	31294.947655307915	29674.854478571382	36467.8803095168	34353.70020144498	0.22795133406121376	0.21444735669615292	-133.673655202565	-24010.49911043886	-125.04852308892441	-22461.230563041754
78.47725049925933	17775.97422266177	17553.342373313655	24791.17954641034	23837.861799835053	28152.23198890789	26847.685401968207	31239.61628478979	29622.74226442006	36422.63487722895	34310.68007360177	0.2290559676021483	0.21547036096306896	-133.91048178415804	-24197.97344617173	-125.23265915774391	-22629.847720431164
78.95011541147531	17683.87206371723	17468.128131813446	24718.31684846468	23770.21063141908	28088.853371653135	26788.422891738595	31184.02356218565	29570.392552961985	36377.44745481211	34267.709900695394	0.23018763451006743	0.21651823046782087	-134.1549842703862	-24388.230935753323	-125.42297760612564	-22800.805490776896
79.42582957266194	17590.465250807658	17381.72771782872	24644.67070322117	23701.859051754265	28024.97467031137	26728.71123872362	31128.16850088934	29517.804789244492	36332.32546024175	34224.796660062	0.2313471421095181	0.21759170075750936	-134.40760168197448	-24581.38702208642	-125.61985549802193	-22974.201699958183
79.90441015097758	17495.726786724666	17294.11629177312	24570.225471849182	23632.793534335116	27960.58816832393	26668.543950419153	31072.050013290023	29464.97833911574	36287.276459296045	34181.94747117617	0.23253532802312957	0.21869153470183955	-134.66879089393115	-24777.56274207402	-125.82368511875757	-23150.13894069381
80.38587441802741	17399.62893629852	17205.2682956932	24494.96493765103	23563.00005109563	27895.685825859324	26607.91426027568	31015.66690421541	29411.91248382515	36242.308168393654	34139.16959853505	0.23375306157627007	0.21981852374884037	-134.93902755688396	-24976.88502882328	-126.03487476519513	-23328.724831096828
80.87023974948666	17302.143208226003	17115.157432496544	24418.872280484436	23492.464050033683	27830.259264024367	26546.815114239846	30959.017863972233	29358.60641428681	36197.42845746377	34096.470454585724	0.23500124527916685	0.22097348924943158	-135.2188070702723	-25179.4870318966	-126.25384958086943	-23510.07228877023
81.35752362572781	17203.240336967814	17023.756644894063	24341.93004991457	23421.17043170774	27764.299748215723	26485.23915656026	30902.10146095839	29305.05922498417	36152.64535284721	34053.85760269514	0.2362808163913953	0.22215728385518546	-135.50864561203707	-25385.508456947282	-126.48105243991449	-23694.299821585417
81.8477436324513	17102.890264794096	16931.038094100146	24264.120137026996	23349.1035245432	27697.798170558814	26423.178714811773	30844.916133817984	29251.269907491565	36107.967040224416	34011.33876015967	0.2375927485740004	0.22337079299395	-135.80908122754408	-25595.09592594672	-126.71694488237699	-23881.53183625266
82.34091746132043	17001.062124068543	16836.97313834308	24185.423744830314	23276.247058883167	27630.74503137967	26360.62578409118	30787.46018310976	29197.237343587774	36063.4018675679	33968.92180125285	0.23893805363487847	0.22461493642832886	-136.12067498213946	-25808.403359448537	-126.96200810474329	-24071.898965873756
82.83706291059936	16897.724219872587	16741.532311245795	24105.82135717212	23202.584139713414	27563.130419649246	26297.572010332326	30729.73176245593	29142.960297933303	36018.95834811457	33926.61476030764	0.24031778337346418	0.225890669902374	-136.44401218084386	-26025.592382272705	-127.21674400871416	-24265.538417741656
83.33619788579601	16792.844013085672	16644.685300148187	24025.29270608949	23128.097217989023	27494.943992338387	26234.008672687025	30671.72886913784	29088.43741028335	35974.64516335464	33884.425834831425	0.2417330315311941	0.2271989868822376	-136.77970365932197	-26246.832754144445	-127.48167631186516	-24462.59434267506
83.83834040030794	16686.388104051523	16546.40092445202	23943.816737509424	23052.76806048432	27426.174952615063	26169.926664912888	30613.44933410075	29033.66718720396	35930.47116603164	33842.36338864924	0.24318493585469467	0.228540920396941	-137.12838715123144	-26472.30282705091	-127.75735172469649	-24663.218227472156
84.34350857607244	16578.322216977675	16446.647114082825	23861.371575211644	22976.57771808474	27356.812026812884	26105.316475706564	30554.890811328798	28978.64799325877	35886.44538314898	33800.43595507221	0.24467468027914657	0.22991754498588513	-137.4907287361675	-26702.190031036735	-128.04434119807775	-24867.569311999716
84.85172064422062	16468.611185232534	16345.390888175782	23777.934482960252	22899.506492433437	27286.84344009347	26040.168167915108	30496.050766547083	28923.378041629334	35842.57701897649	33758.652240086005	0.24620349723983384	0.23132997876020228	-137.86742437397697	-26936.691390382126	-128.34324124573322	-25075.81503257621
85.36299494573534	16357.218937725776	16242.598334109365	23693.481824707447	22821.5339008419	27216.25689072154	25974.47135655568	30436.92646520611	28867.855384131202	35798.8754580512	33717.02112555525	0.24777267012046802	0.23277938558558095	-138.25920153037805	-27176.014072213322	-128.65467534638083	-25288.131493465975
85.87734993211305	16244.108486578556	16138.234587026052	23607.9890227661	22742.63863936733	27145.039522864645	25908.21518556669	30377.514959699056	28812.077900583485	35755.35026816428	33675.551672437345	0.24938353584753076	0.2342669773947764	-138.66682090027462	-27420.37596974708	-128.97929543145074	-25504.703968475573
86.39480416602983	16129.241916315705	16032.263809999999	23521.430513844407	22662.79854395582	27073.177897824895	25841.388303210148	30317.813075760183	28756.043287488	35712.01120332702	33634.2531240005	0.25103748764055545	0.23579401663862015	-139.09107823463273	-27670.006322514266	-129.3177834632479	-25725.72743465379
86.91537632201124	16012.580374838046	15924.649175031422	23433.779702829375	22581.990549543312	27000.657963602385	25773.97883603796	30257.817397987797	28699.749045969485	35668.86820670612	33593.13490903806	0.2527359779290345	0.23736181888502747	-139.5328062778426	-27925.146376084536	-129.67085310985203	-25951.407140347175
87.43908518710603	15894.08406646339	15815.35284507218	23345.008914201753	22500.190647002077	26927.465022684515	25705.97436133026	30197.52425443201	28643.192468926303	35625.931413519495	33552.2066450725	0.25448052144743255	0.23897175557621353	-139.99287682228533	-28186.050083958544	-130.03925152280135	-26181.95920994971
87.9659496615646	15773.712247356358	15704.335957312032	23255.089340958577	22417.37383781322	26853.583697946924	25637.361877906034	30136.929700182172	28586.370627335786	35583.2111538811	33511.47814153974	0.2562726985206724	0.24062525695512116	-140.47220288848257	-28452.984854623675	-130.4237612252873	-26417.611288080923
88.4959887595208	15651.423223703596	15591.558607984818	23163.99099091475	22333.514086340238	26778.997896544646	25568.12777520015	30076.02949988466	28529.28035565503	35540.71795558315	33470.95940294446	0.2581141585534007	0.24232381517290397	-140.9717410382582	-28726.23234678898	-130.82520211717565	-26658.603225776926
89.0292216096782	15527.17435302971	15476.979838985459	23071.682630249292	22248.584269572242	26703.69077166363	25498.257800493542	30014.81910911645	28471.918236253543	35498.46254680284	33430.66063197621	0.26000662373737504	0.24406898759023615	-141.49249382970447	-29006.08931612037	-131.2444336050903	-26905.18781168852
89.56566745600044	15400.92204909195	15360.557626624113	22978.13172415654	22162.556124198672	26627.64468199356	25427.73702417476	29953.29365453421	28414.280582808933	35456.45585871897	33390.59223257431	0.2619518929924166	0.24586240028621487	-142.0355124225498	-29292.86851692386	-131.6823568651489	-27157.63155138027
90.1053456584057	15272.621790839046	15242.248872883496	22883.304374457915	22075.40019087162	26550.841148774452	25356.54980290384	29891.447912713556	28356.363422592796	35414.70902802423	33350.76481293002	0.26395184615757933	0.2477057517896965	-142.60189934545997	-29586.899662933312	-132.13991724908192	-27416.215498436242
90.6482756934654	15142.228135968675	15122.009399586655	22787.16525402198	21987.085755502394	26473.26081025609	25284.67974053716	29829.276287583576	28298.162477565176	35373.23339931265	33311.189188409146	0.266008448450498	0.24960081704909529	-143.19281143373155	-29888.5304508619	-132.61810684117881	-27681.236140656285
91.19447715510712	15009.694739676865	14999.793945933136	22689.677537840387	21897.58078743672	26394.883373403747	25212.10964666714	29766.77278636022	28239.673144195334	35332.04052732794	33271.87638438329	0.26812375521427456	0.2515494516579255	-143.8094629489351	-30198.127651218325	-133.11796717687685	-27953.006345384754
91.74396975532183	14874.974379249137	14875.556169909993	22590.802830597244	21806.851874340908	26315.68756266576	25138.821492614374	29703.930993868253	28180.890471913972	35291.14217904793	33232.83763894932	0.2702999169728117	0.2535535963547741	-144.45312889287015	-30516.07827109471	-133.6405921341502	-28231.856368227862
92.29677332487483	14738.018985212491	14749.248654145018	22490.50109057039	21714.864153629496	26235.651065611863	25064.796364703907	29640.74404513945	28121.80914010061	35250.55033558653	33194.08440552163	0.27253918481715045	0.25561528181786203	-145.12514852790991	-30842.790793919936	-134.1871310090828	-28518.13492968958
92.85290781402206	14598.779679834266	14620.822916828498	22388.73054969448	21621.581240253232	26154.750475231773	24990.014414639496	29577.20459615953	28062.423433496446	35210.27719388452	33155.62835527299	0.27484391614718123	0.2577366337760125	-145.82692911709455	-31178.696501411498	-134.75879178780815	-28812.21036446374
93.41239329322968	14457.206823834736	14490.229428402605	22285.447629618553	21526.965150665204	26072.961228675493	24914.45480678282	29513.30479263366	28002.727215930943	35170.33516816656	33117.48137940543	0.2772165807950415	0.25991987845958203	-146.55994989688406	-31524.25088327937	-135.35684462697827	-29114.471848447807
93.97524995389855	14313.250072259472	14357.417634789206	22180.60685358459	21430.976222772635	25990.25754219624	24838.09566212532	29449.036236624313	27942.713902236235	35130.736891132496	33079.65559122399	0.27965976755863736	0.2621673484168557	-147.3257662997712	-31879.935141162015	-135.982625558976	-29425.33070943691
94.54149810909283	14166.858440547769	14222.335988010052	22074.160753955253	21333.573031678352	25906.612342043143	24760.91399872818	29384.389950907003	27882.376428216314	35091.49521485171	33042.16332798708	0.2821761911760333	0.26448148872349114	-148.12601444012034	-32246.257792780176	-136.637540434127	-29745.221826950088
95.11115819427312	14017.980381928752	14084.93198514256	21966.059775220623	21234.712301011998	25821.99719103377	24682.885668389903	29319.35634087766	27821.707218527827	35052.62321132688	33005.01715250488	0.28476869977394076	0.2668648636148509	-148.96241588086923	-32623.756383467466	-137.3230691171484	-30074.605127860792
95.68425076803395	13866.563877377232	13945.152216649332	21856.252172315202	21134.348809645133	25736.382210516065	24603.985289282107	29253.925153830398	27760.69815231605	35014.1341726878	32968.229854452584	0.28744028282624956	0.26932016357355987	-149.83678269839947	-33012.999312299304	-138.04076995408104	-30413.9671845017
96.26079651284576	13712.556539470674	13802.942425225508	21744.68390408383	21032.43529358462	25649.73599741218	24524.186174278253	29188.085435413028	27699.340526439963	34976.04161097634	32931.81445136478	0.2901940796614892	0.2718502129072812	-150.75102286403853	-33414.58778068703	-138.7922845274843	-30763.822922581807
96.84081623580131	13555.905731601777	13658.247576418595	21631.298521741188	20928.922342834965	25562.02553601268	24443.46025467753	29121.82548304973	27637.625016103953	34938.35925747519	32895.78418927113	0.29303338856131045	0.2744579778546371	-151.70714596174366	-33829.15787173435	-139.57934271905833	-31124.717446732335
97.42433086936633	13396.558704123167	13511.01194239789	21516.03705218321	20823.758293023842	25473.216104170377	24361.77799900798	29055.132796105878	27575.54163270242	34901.10106153422	32860.1525429332	0.29596167649550925	0.2771465752603736	-152.70726926076532	-34257.38276886009	-140.4037680982001	-31497.22799170483
98.01136147213543	13234.462749126422	13361.179200378941	21398.837876023124	20716.88911158688	25383.27117351775	24279.108326568985	28987.994022551888	27513.079678666145	34864.281188840905	32824.93321563665	0.2989825895429307	0.2799192818643218	-153.75362416655116	-34699.975123389624	-141.26748365935782	-31881.966008476913
98.60192922959182	13069.565375689856	13208.69254734662	21279.63660024457	20608.258278314013	25292.15230330671	24195.418515349156	28920.39490186184	27450.227699082054	34827.91401907637	32790.1401384884	0.3020999640516286	0.28277954425246304	-154.84856307003793	-35157.68958058953	-142.1725179286732	-32279.579394332133
99.1960554548718	12901.81450756689	13053.494832867824	21158.365925392005	20497.806660071135	25199.819027445297	24110.67410393236	28852.32020386535	27386.973429841757	34792.01414289699	32755.787469166728	0.30531783859613465	0.2857309895224798	-155.99456661859585	-35631.32547454443	-143.12101146356508	-32690.75487700384
99.79376158953411	12731.158705425907	12895.528711938305	21034.955507248735	20385.47237952239	25106.228734275595	24024.838786975142	28783.753663244595	27323.303742052256	34756.59635817203	32721.889590064176	0.30864046679448215	0.28877743672066386	-157.19425143260014	-36121.72970287874	-144.11522377002984	-33116.220563652925
100.39506920433367	12557.54741589642	12734.736819972071	20909.331812994795	20271.190677699717	25011.336538610176	23937.87430381225	28714.677909346537	27259.20458242166	34721.67566540511	32688.461105760467	0.31207233105286375	0.29192290911181945	-158.45037829078865	-36629.79979249649	-145.15754066229783	-33556.74866572302
101.00000000000001	12380.931249818947	12571.061972210806	20781.417971885352	20154.89377029012	24915.095145513045	23849.740319715806	28645.074390953072	27194.660909309572	34687.26726225942	32655.5168397557	0.3156181573115078	0.29517164734912876	-159.09488124359422	-36888.366756702635	-145.69267216650923	-33780.877691554444
