# Supplementary material for: White matter micro- and macrostructure brain charts for the human lifespan
Source: Nature. 2026 May 13;655(8124):979–89. doi: 10.1038/s41586-026-10454-2 (PMC13391363; doi:10.1038/s41586-026-10454-2)
Supplement: Supplementary file 12 — Centiles trajectories of brain charts. SDT.T9.1–5 contain the brain charts for the global metrics; SDT.T9.6–509 contain the brain charts for the tract-specific metrics (unnormalized); and SDT.T9.510–1157 contain the brain charts for the tract-specific macrostructural metrics (normalized). Included in each table are the male and female centile trajectories for the 2.5th, 25th, 50th, 75th and 97.5th percentiles; the interquartile range normalized by the 50th centile; and the derivatives of the 50th centiles with respect to both age and log(age). Charts are sampled in logarithmically spaced intervals. Age is reported in years, while centile trajectory values are reported in metric-specific units: diffusivities in mm2 s−1, volume in mm3, surface area in mm2, average length in mm, and FA is dimensionless (unitless). [file 41586_2026_10454_MOESM12_ESM.zip › plotted_curves/SDT.T9.236-POPT_left_volume_curve_metrics.csv]

ages	male_0.025th_percentile	female_0.025th_percentile	male_0.25th_percentile	female_0.25th_percentile	male_0.5th_percentile	female_0.5th_percentile	male_0.75th_percentile	female_0.75th_percentile	male_0.975th_percentile	female_0.975th_percentile	male_normalized_quantile_range	fwmale_normalized_quantile_range	male_median_centile_d_age	male_median_centile_d_log_age	female_median_centile_d_age	female_median_centile_d_log_age
0.25	11797.326032817902	11378.939375155092	14995.10598888685	14346.933413531935	16486.951962262825	15733.440453279367	17848.376257122363	17001.140584833254	20125.465225229244	19127.40143262111	0.17306232678826244	0.1686984597668271	11846.710386866767	6840.039616811916	11305.274195561251	6527.425829729629
0.25150637576242696	11810.095543259502	11391.256020943525	15011.336800809948	14362.462638766901	16504.797559654093	15750.470444315151	17867.69547053025	17019.54274413708	20147.2491769867	19148.10507277427	0.17306232684141837	0.16869845981833545	11826.309231659397	6848.7610845649615	11285.805444721133	6535.748695871327
0.2530218281966045	11822.89761748786	11403.604075660447	15027.609003276602	14378.031465414484	16522.68866549587	15767.543863905923	17887.063950295196	17037.99183119789	20169.08868049348	19168.861509749546	0.17306232689537746	0.16869845987062207	11785.422027539462	6866.207245085388	11246.786929281428	6552.39750577556
0.25454641199404576	11835.73226754393	11415.983550919804	15043.922611592025	14393.639908118332	16540.62529661621	15784.660728110648	17906.481714634974	17056.487863368682	20190.983756291742	19189.67076307038	0.173062326950152	0.16869845992369842	11744.61128869839	6883.659811861813	11207.841384388506	6569.052429149393
0.2560801821758082	11848.599505305203	11428.394458177881	15060.277640853676	14409.287981323314	16558.607469614784	15801.821052770327	17925.948781520092	17075.030857766946	20212.934424644824	19210.53285199519	0.1730623270057553	0.16869845997757846	11703.87735225726	6901.118697517086	11168.969131757505	6585.713382608723
0.25762319409447826	11861.499342486373	11440.836808733935	15076.674105952092	14424.97569927632	16576.635200863708	15819.024853508827	17945.465168674757	17093.620831275533	20234.94070553835	19231.447795518485	0.17306232706220073	0.16869846003227437	11663.220551444218	6918.583815094084	11130.170489387587	6602.380283169914
0.2591755034361701	11874.431790640243	11453.310613731082	15093.112021572046	14440.703076027377	16594.708506508912	15836.272145734147	17965.030893578267	17112.257800544034	20257.002618681803	19252.4156123723	0.1730623271195016	0.16869846008779907	11622.641215520911	6936.05507802451	11091.445771490224	6619.053048220929
0.2607371662225343	11887.396861158251	11465.815884156786	15109.591402193217	14456.47012543028	16612.8274024708	15853.562944639081	17984.645973465813	17130.94178198951	20279.120183509396	19273.43632102707	0.17306232717767198	0.16869846014416642	11582.139669839293	6953.532400146592	11052.795288551599	6635.731595541816
0.2623082388127803	11900.394565271494	11478.352630843867	15126.112262091485	14472.276861143833	16630.99190444572	15870.897265202608	18004.31042533001	17149.67279179796	20301.29341918184	19294.50993969328	0.17306232723672604	0.16869846020138962	11541.71623588726	6971.015695739072	11014.219347367994	6652.415843327995
0.2638887779057103	11913.424914051331	11490.920864471056	15142.674615339703	14488.12329663259	16649.202027906773	15888.275122190666	18024.024265921806	17168.4508459252	20323.52234458734	19315.63648632243	0.17306232729667712	0.1686984602594827	11501.371231160127	6988.504879437387	10975.718250915408	6669.105710111558
0.26547884054176485	11926.487918410094	11503.520595563723	15159.278475808607	14504.00944516773	16667.45778810488	15905.69653015714	18043.787511751598	17187.275960097897	20345.806978342876	19336.815978608247	0.17306232735754026	0.1686984603184591	11461.104969324544	7005.999866325874	10937.292298525572	6685.801114859525
0.2670784841050822	11939.583589102065	11516.151834494765	15175.92385716804	14519.935319828212	16685.759200070053	15923.161503445132	18063.600179090667	17206.148149814962	20368.147338795796	19358.04843398818	0.17306232741933034	0.16869846037833394	11420.917760076001	7023.500571853016	10898.941785744391	6702.50197688723
0.26868776632556873	11952.711936723885	11528.814591485054	15192.610772887494	14535.900933501318	16704.106278612027	15940.670056187522	18083.46228397181	17225.067430348146	20390.543444024544	19379.333869644142	0.17306232748206163	0.16869846043912082	11380.809909227304	7041.006911878474	10860.667004411109	6719.2082158997655
0.2703067452809827	11965.872971715646	11541.508876604443	15209.339236237478	14551.90629888393	16722.499038321774	15958.222202308432	18103.37384219101	17244.033816743606	20412.995311840546	19400.672302504234	0.17306232754574996	0.16869846050083487	11340.781718736514	7058.518802684266	10822.468242679723	6735.919752005022
0.2719354793990299	11979.066704361387	11554.234699772289	15226.109260290168	14567.951428483193	16740.937493572186	15975.817955523871	18123.334869308168	17263.04732382265	20435.502959789028	19422.063749243585	0.17306232761041085	0.1686984605634912	11300.83348660171	7076.036160906311	10784.345784925856	6752.6365056457
0.27357402745947257	11992.293144789914	11566.992070758202	15242.920857920428	14584.03633461745	16759.42165851924	15993.45732934283	18143.34538064833	17282.107966182873	20458.0664051504	19443.508226285638	0.17306232767605934	0.16869846062710483	11260.965506944805	7093.558903585654	10746.299911831506	6769.358397657983
0.2752224485962505	12005.552302975502	11579.780999182762	15259.774041806722	14600.16102941715	16777.951547102955	16011.140337068236	18163.40539130279	17301.21575819921	20480.68566494151	19465.005749803324	0.1730623277427116	0.16869846069169142	11221.1780700339	7111.086948167998	10708.330900409259	6786.085349266883
0.27688080229961526	12018.844188738707	11592.601494518276	15276.66882443213	14616.32552482581	16796.527173048544	16028.866991798042	18183.514916130287	17320.370714025095	20503.36075591697	19486.556335720394	0.17306232781038441	0.16869846075726644	11181.471462267451	7128.62021249719	10670.43902393803	6802.817282050848
0.2785491484182772	12032.168811747024	11605.453566089365	15293.60521808521	14632.529832600743	16815.14854986733	16046.637306425975	18203.673969758016	17339.57284759331	20526.091694570325	19508.15999971235	0.1730623278790937	0.16869846082384593	11141.84596610535	7146.15861476073	10632.624551991	6819.554117951542
0.28022754716156506	12045.526181515514	11618.337223073722	15310.583234860747	14648.773964314023	16833.815690857627	16064.45129364267	18223.882566582557	17358.822172617143	20548.87849713508	19529.816757207722	0.17306232794885654	0.1686984608914462	11102.301860179752	7163.702073556837	10594.887750481255	6836.295779296197
0.2819160591015993	12058.916307407726	11631.25247450284	15327.602886660994	14665.057931353404	16852.52860910601	16082.308965936569	18244.140720771305	17378.11870259146	20571.721179586322	19551.52662338934	0.17306232801968982	0.16869846096008376	11062.839419296011	7181.250507882331	10557.228881618008	6853.042188763153
0.28361474517547763	12072.339198636239	11644.199329262603	15344.66418519629	14681.381744923054	16871.287317488128	16100.210335594842	18264.448446263254	17397.462450793588	20594.6197576416	19573.289613195295	0.17306232809161082	0.16869846102977543	11023.458914347924	7198.803837080952	10519.648203927092	6869.793269389775
0.2853236666874746	12085.794864263436	11657.177796094009	15361.767141986104	14697.74541604448	16890.091828669683	16118.155414704335	18284.8057567702	17416.853430284416	20617.574246762295	19595.105741320134	0.17306232816463768	0.1686984611005387	10984.16061237827	7216.3619808699	10482.145972276106	6886.548944578972
0.2870428853112538	12099.283313202135	11670.18788359388	15378.911768359778	14714.148955557412	16908.942155107412	16136.144215152544	18305.21266577765	17436.291653909415	20640.58466215461	19616.975022216087	0.17306232823878762	0.16869846117239037	10944.944776657969	7233.9248593831435	10444.722437872551	6903.309138098732
0.28877246309209376	12112.804554216476	11683.229600215507	15396.098075457716	14730.592374120626	16927.838309050276	16154.176748628535	18325.66918654623	17455.777134299642	20663.651018771197	19638.897470094147	0.17306232831407972	0.1686984612453482	10905.811666541733	7251.492393073626	10407.37784820702	6920.0737740271725
0.2905124624491269	12126.358595922244	11696.302954269171	15413.326074231754	14747.075682212593	16946.78030253994	16172.253026623646	18346.175332112114	17475.309883872505	20686.773331311622	19660.873098924934	0.1730623283905316	0.1686984613194305	10866.761537596583	7269.064502784517	10370.112447197549	6936.842776848469
0.29226294617759224	12139.945446788006	11709.407953923146	15430.595775446624	14763.59889013276	16965.768147412327	16190.373060432898	18366.73111528879	17494.889914833264	20709.951614224363	19682.901922440407	0.17306232846816275	0.16869846139465514	10827.79464160651	7286.641109747812	10332.926475102082	6953.616071381606
0.294023977451102	12153.565115135409	11722.544607203976	15447.907189680314	14780.162008001873	16984.80185529809	16208.536861155342	18387.336548667474	17514.51723917544	20733.185881707264	19704.983954134288	0.17306232854699213	0.1686984614710412	10788.911226454191	7304.222135498188	10295.820168478414	6970.393582747318
0.29579561982392083	12167.217609140043	11735.712921997349	15465.260327325179	14796.765045763095	17003.88143762372	16226.74443969528	18407.99164461843	17534.191868682108	20756.476147709043	19727.119207263553	0.1730623286270393	0.1686984615486074	10750.111536288634	7321.807501972187	10258.793760320172	6987.175236456096
0.29757793723326015	12180.902936832063	11748.912906048667	15482.655198588745	14813.408013182736	17023.00690561254	16244.995806763074	18428.69641529194	17553.913814926786	20779.82242593036	19749.30769484942	0.17306232870832441	0.16869846162737262	10711.395811472088	7339.397131469101	10221.84748000186	7003.960958355572
0.29937099400158496	12194.6211060969	11762.14456696374	15500.09181349458	14830.090919851102	17042.178270285596	16263.2909728761	18449.450872619316	17573.683089274436	20803.224729824997	19771.549429678464	0.17306232879086705	0.16869846170735645	10672.764288546517	7356.9909466113895	10184.981553263962	7020.750674610026
0.3011748548389356	12208.372124675783	11775.407912209312	15517.570181882986	14846.813775183176	17061.39554246246	16281.629948359452	18470.25502831376	17593.499702882284	20826.68307260078	19793.84442430353	0.17306232887468806	0.16869846178857942	10634.217200286686	7374.588870380539	10148.196202211082	7037.544311700389
0.30298958484526295	12222.156000166537	11788.70294911373	15535.090313412	14863.576588419462	17080.658732762295	16300.012743346882	18491.108893871526	17613.363666700774	20850.197467220925	19816.192691044875	0.17306232895980803	0.16869846187106094	10595.754775708541	7392.190826104488	10111.491645416245	7054.341796475463
0.30481524951277783	12235.972740024103	11802.029684867648	15552.652217558056	14880.379368626864	17099.9678516046	16318.439367781784	18512.012480572717	17633.274991474664	20873.767926404937	19838.59424199129	0.17306232904624821	0.1686984619548217	10557.37724006828	7409.796737454366	10074.868097858503	7071.143056104891
0.3066519147283146	12249.822351561279	11815.388126524533	15570.255903616933	14897.222124699329	17119.32290921026	16336.90983141788	18532.965799482427	17653.233687743774	20897.394462629858	19861.049089001048	0.17306232913403044	0.16869846203988328	10519.08481489215	7427.406528444029	10038.325770908967	7087.948018058203
0.3084996467757088	12263.704841949262	11828.778281001296	15587.901380704443	14914.104865358648	17138.723915602273	16355.4241438201	18553.968861451536	17673.2397658439	20921.077088131213	19883.55724370286	0.17306232922317674	0.16869846212626605	10480.877717928961	7445.020123401191	10001.864872384816	7104.756610133685
0.31035851233818973	12277.62021821828	11842.200155078905	15605.588657757227	14931.027599155213	17158.17088060667	16373.982314365423	18575.02167711767	17693.293235907764	20944.815814904072	19906.118717496982	0.173062329313709	0.16869846221399212	10442.75616326835	7462.637447028421	9965.485606564209	7121.568760453258
0.3122285785007863	12291.56848725835	11855.653755402995	15623.317743533726	14947.99033446881	17177.663813853545	16392.584352243724	18596.124256906365	17713.394107865908	20968.610654704353	19928.733521556216	0.1730623294056502	0.1686984623030831	10404.720361221582	7480.258424305823	9929.188174164854	7138.384397445247
0.3141099127527488	12305.549655819577	11869.13908848439	15641.08864661456	14964.993079509255	17197.202724777486	16411.23026645851	18617.2766110315	17733.542391447492	20992.461619049325	19951.40166682677	0.17306232949902306	0.16869846239356198	10366.770518414676	7497.882980559953	9892.972772385925	7155.203449855093
0.31600258298998396	12319.56373051313	11882.65616069981	15658.90137540377	14982.035842317302	17216.787622618933	16429.920065827864	18638.478749496786	17753.73809618132	21016.368719219277	19974.123164029483	0.17306232959385123	0.16869846248545092	10328.906837805174	7515.511041445192	9856.839594881982	7172.0258467188105
0.3179066575175057	12333.610717811494	11896.204978292246	15676.755938129128	14999.1186307651	17236.418516424543	16448.653758984998	18659.73068209615	17773.981231396425	21040.331966257952	19996.898023660415	0.17306232969015872	0.168698462578773	10291.12951862812	7533.142532907892	9820.788831794634	7188.851517375093
0.3198222050518999	12347.6906240493	11909.785547371712	15694.65234284322	15016.241452557162	17256.09541504835	16467.431354379285	18681.032418414987	17794.271806223194	21064.35137097398	20019.726255992166	0.1730623297879696	0.1686984626735519	10253.438756507821	7550.7773812483065	9784.820669800974	7205.680391488597
0.32174929472380437	12361.803455423835	11923.397873915746	15712.590597424045	15033.404315230977	17275.818327152436	16486.252860276927	18702.383967830912	17814.6098295941	21088.426943941686	20042.607871074648	0.17306232988730863	0.16869846276981143	10215.834743364714	7568.415513039567	9748.93529205583	7222.512398992665
0.32368799608040405	12375.949217995538	11937.04196376991	15730.570709575708	15050.60722615765	17295.587261207707	16505.1182847617	18723.785339514554	17834.995310244474	21112.558695502023	20065.542878735992	0.17306232998820054	0.1686984628675762	10178.317667457275	7586.0568551463075	9713.132878208533	7239.3474700907245
0.3256383790879404	12390.127917688576	11950.717822648312	15748.592686829104	15067.850192542572	17315.402225494625	16524.027635735598	18745.236542430397	17855.428256713258	21136.7466357635	20088.5312885834	0.17306233009067115	0.16869846296687047	10140.88771345187	7603.701334768906	9677.413604491856	7256.185535313562
0.32760051413423674	12404.339560291557	11964.42545613432	15766.656536542845	15085.133221426286	17335.26322810422	16542.98092091991	18766.73758533786	17875.908677344087	21160.990774603404	20111.57311000432	0.17306233019474632	0.16869846306771985	10103.54506238643	7621.348879387602	9641.777643668465	7273.02652545739
0.3295744720312385	12418.584151457839	11978.164869680833	15784.762265903642	15102.456319684874	17355.170276938556	16561.97814785553	18788.288476791786	17896.436580285703	21185.291121668353	20134.66835216696	0.17306233030045293	0.1686984631701496	10066.289891676977	7638.999416775536	9606.225165040698	7289.8703715889715
0.33156032401756863	12432.861696706304	11991.936068611061	15802.909881927311	15119.819494030902	17375.12337971178	16581.019323904056	18809.889225143572	17917.011973493092	21209.647686375574	20157.817024021533	0.17306233040781668	0.16869846327418558	10029.122375154868	7656.652874991298	9570.75633450225	7306.71700506378
0.33355814176109866	12447.17220142168	12005.73905811882	15821.099391459153	15137.22275101381	17395.12254395056	16600.104456248195	18831.539838541703	17937.63486472795	21234.060477913496	20181.0191343008	0.1730623305168655	0.1686984633798541	9992.042683058418	7674.3091823714785	9535.371314501856	7323.566357486416
0.33556799736153503	12461.515670855219	12019.573843269163	15839.330801174843	15154.666097020718	17415.167776995124	16619.233551892652	18853.24032493278	17958.305261559643	21258.52950524291	20204.27469152114	0.1730623306276276	0.16869846348718273	9955.050982060842	7691.9682675362565	9500.070264102891	7340.418360742275
0.3375899633530214	12475.8921101251	12033.440428998814	15857.604117580928	15172.149538276946	17435.259085999667	16638.40661766472	18874.990692062067	17979.023171365807	21283.054777097608	20227.583703983233	0.17306233074013047	0.16869846359619853	9918.147435273044	7709.630059368443	9464.853338971268	7357.27294697566
0.3396241127067558	12490.301524217022	12047.338820116725	15875.919347015584	15189.67308084675	17455.396477933333	16657.623660215035	18896.79094747446	17999.78860133321	21307.636301985436	20250.94617977303	0.17306233085440276	0.16869846370692856	9881.332202313468	7727.294487062376	9429.720691388007	7374.130048583262
0.3416705188336247	12504.743917984726	12061.269021304468	15894.276495649265	15207.236730633773	17475.579959580853	16676.884686018133	18918.64109851524	18020.601558458347	21332.27408818918	20274.3621267624	0.17306233097047463	0.16869846381940232	9844.60543918889	7744.961480010301	9394.672470279504	7390.98959822068
0.343729255586852	12519.219296150257	12075.231037116802	15912.675569485078	15224.840493381816	17495.80953754294	16696.189701373252	18940.541152330472	18041.462049548274	21356.968143767008	20297.831552610118	0.17306233108837435	0.16869846393364782	9807.967298433185	7762.630967895966	9359.708821201697	7407.851528783329
0.34580039726466444	12533.72766330477	12089.22487198202	15931.116574359754	15242.484374675223	17516.08521823742	16715.538712404774	18962.491115868244	18062.370081221114	21381.718476553826	20321.354464762375	0.17306233120813322	0.16869846404969432	9771.417929109186	7780.302880680654	9324.829886370804	7424.715773404576
0.3478840186129729	12548.269023908751	12103.250530202506	15949.599515943979	15260.168379939614	17536.40700789954	16734.93172506303	18984.49099587899	18083.32565990692	21406.525094161716	20344.930870453798	0.17306233132978144	0.16869846416757184	9734.957476755604	7797.977148540784	9290.035804698244	7441.582265474368
0.34998019482807	12562.843382292618	12117.308015955123	15968.124399743121	15277.892514442376	17556.774912582794	16754.368745124833	19006.540798916387	18104.328791848242	21431.388003980894	20368.560776708062	0.17306233145335012	0.1686984642873101	9698.586083442438	7815.653701907489	9255.326711768284	7458.450938606169
0.352089001559344	12577.45074265705	12131.397333291707	15986.691231097671	15295.656783293256	17577.18893815942	16773.84977819411	19028.64053133789	18125.379483100853	21456.307213180313	20392.244190338697	0.17306233157887152	0.16869846440894068	9662.303887806833	7833.332471464295	9220.702739871107	7475.321726644412
0.3542105149120084	12592.091109073628	12145.51848613942	16005.300015184042	15313.46119144485	17597.649090321214	16793.374829702476	19050.790199305644	18146.4777395343	21481.28272870873	20415.981117949752	0.17306233170637744	0.16869846453249457	9626.111025017686	7851.013388109859	9186.164017986506	7492.194563635159
0.35634481144984936	12606.764485484966	12159.671478301145	16023.95075701475	15331.30574369307	17618.15537457985	16812.943904909713	19072.989808786748	18167.62356683247	21506.314557294972	20439.771565936382	0.1730623318359008	0.1686984646580031	9590.007626824081	7868.696382977068	9151.71067186771	7509.069383883383
0.35849196819798806	12621.470875705465	12173.856313456079	16042.643461439364	15349.190444677895	17638.707796267772	16832.55700890463	19095.239365554353	18188.816970494496	21531.402705449174	20463.6155404859	0.17306233196747536	0.16869846478549888	9553.993821605574	7886.381387458183	9117.342824002262	7525.9461218919605
0.36065206264566085	12636.210283421542	12188.072995159904	16061.3781331448	15367.115298883602	17659.30636053866	16852.21414660526	19117.538875188024	18210.05795583501	21556.547179463207	20487.513047578046	0.17306233210113475	0.1686984649150151	9518.069734277204	7904.068333107978	9083.06059360085	7542.82471235143
0.3628251727490157	12650.982712191962	12202.321526845295	16080.154776655756	15385.080310639389	17679.951072367818	16871.91532275962	19139.88834307425	18231.346527984904	21581.74798541123	20511.464092985843	0.17306233223691347	0.16869846504658556	9482.235486412887	7921.757151725702	9048.86409670394	7559.705090195406
0.3650113769339257	12665.788165448477	12216.60191182234	16098.97339633549	15403.085484119929	17700.641936553053	16891.660541946236	19162.287774407385	18252.682691891932	21607.005129150773	20535.4686822763	0.1730623323748467	0.16869846518024312	9446.491196226794	7939.447775326204	9014.753446097951	7576.587190525606
0.36721075409881926	12680.62664649597	12230.914153278782	16117.83399638604	15421.130823345642	17721.378957714925	16911.44980857448	19184.737174189908	18274.066452321116	21632.318616323013	20559.52682081082	0.17306233251497086	0.16869846531602348	9410.836978571955	7957.140136117116	8980.72875140328	7593.4709486616775
0.3694233836175272	12695.498158512997	12245.258254280534	16136.736580848903	15439.216332183376	17742.162140297496	16931.283126885377	19207.236547233195	18295.49781385549	21657.688452353665	20583.638513746093	0.17306233265732102	0.16869846545396155	9375.272944981232	7974.834166512359	8946.79011903843	7610.356300093234
0.37164934534214805	12710.40270455205	12259.634217771834	16155.681153605356	15457.342014346588	17762.99148856867	16951.16050095169	19229.785898157974	18316.976780896337	21683.114642453467	20607.80376603432	0.17306233280193548	0.1686984655940931	9339.799203648232	7992.529799100477	8912.937652255408	7627.24318049103
0.3738887196059291	12725.34028753994	12274.04204657583	16174.667718376955	15475.507873396076	17783.867006620752	16971.08193467877	19252.38523139484	18338.503357664045	21708.59719161878	20632.022582424193	0.17306233294885093	0.16869846573645456	9304.41585949203	8010.226966679096	8879.171451196074	7644.131525740959
0.3761415872261661	12740.310910278178	12288.481743394721	16193.696278726029	15493.713912740179	17804.78869837099	16991.047431804833	19275.034551184897	18360.07754819837	21734.136104632325	20656.294967461195	0.1730623330981057	0.168698465881083	9269.123014132958	8027.92560221348	8845.491612818092	7661.021271855105
0.3784080295071193	12755.314575443232	12302.953310810124	16212.766838055979	15511.960135635212	17825.7565675619	17011.05699590135	19297.7338615801	18381.699356358924	21759.731386063522	20680.620925488143	0.17306233324973908	0.16869846602801625	9233.920765920542	8045.62563884398	8811.898230985273	7677.912355038803
0.3806881282429484	12770.35128558694	12317.456751283451	16231.879399611835	15530.24654518597	17846.77061776186	17031.110630373652	19320.483166443915	18403.368785825787	21785.383040269287	20705.00046064587	0.1730623334037908	0.16869846617729256	9198.809209978674	8063.327009899542	8778.391396477353	7694.8047116696835
0.38298196572066395	12785.421043136766	12331.992067156169	16251.033966480552	15548.573144346024	17867.830852365496	17051.20833846123	19343.282469451657	18425.08584009985	21811.09107139439	20729.43357687364	0.1730623335603004	0.1686984663289508	9163.78843817534	8081.029648857657	8744.971196937375	7711.698278244119
0.3852896247230969	12800.523850396099	12346.559260649983	16270.230541591425	15566.939935917993	17888.93727459407	17071.35012323806	19366.131774091016	18446.850522503155	21836.855483372034	20753.920277909474	0.17306233371930932	0.16869846648303094	9128.85853916267	8098.733489352744	8711.637716990896	7728.592991450336
0.38761118853188686	12815.65970954457	12361.15833386737	16289.46912771646	15585.346922554176	17910.08988749592	17091.535987613264	19389.031083662474	18468.66283617961	21862.676279924348	20778.460567291022	0.1730623338808589	0.1686984666395728	9094.019598405808	8116.438465183135	8678.391038199887	7745.488788116723
0.3899467409304866	12830.82862263833	12375.789288791584	16308.749727470748	15603.794106756597	17931.288693946866	17111.76593433119	19411.980401279765	18490.522784095094	21888.553464562912	20803.054448355637	0.1730623340449918	0.16869846679861822	9059.27169816941	8134.144510282669	8645.231239067856	7762.385605191812
0.39229636620718694	12846.030591610262	12390.45212728712	16328.072343312728	15622.281490877547	17952.53369665051	17132.039965971973	19434.97972987018	18512.43036903804	21914.487040589065	20827.70192424105	0.1730623342117511	0.1686984669602084	9024.614917579107	8151.851558743045	8612.158395092469	7779.283379774075
0.3946601491581577	12861.26561827037	12405.146851099782	16347.43697754467	15640.809077119718	17973.82489813877	17152.358084951728	19458.029072175137	18534.385593619638	21940.47701109459	20852.402997885583	0.1730623343811798	0.16869846712438563	8990.049332594033	8169.559544780292	8579.172578749247	7796.182049071882
0.3970381750905084	12876.533704305866	12419.873461857038	16366.84363231282	15659.376867536623	17995.162300771983	17172.720293522947	19481.128430750385	18556.388460274316	21966.5233789619	20877.15767202871	0.17306233455332398	0.1686984672911934	8955.575016032904	8187.268402727321	8546.273859565146	7813.081550454721
0.39943052982536675	12891.834851281501	12434.631961068295	16386.292309607783	15677.984864032933	18016.545906739426	17193.12659377494	19504.277807966402	18578.43897126015	21992.626146864546	20901.96594921149	0.1730623347282277	0.16869846746067563	8921.192037637345	8204.97806707304	8513.462304074317	7829.981821386144
0.4018372997009759	12907.169060639813	12449.422350124936	16405.783011264863	15696.633068364563	18037.97571805959	17213.57698763389	19527.477206008858	18600.53712865895	22018.785317267673	20926.827831776707	0.1730623349059374	0.16869846763287677	8886.900464022066	8222.688472395763	8480.737975836731	7846.882799424231
0.40425857157581063	12922.536333701222	12464.244630300676	16425.31573896417	15715.321482139076	18059.45173658039	17234.071476863282	19550.726626878724	18622.682934376753	22045.00089242819	20951.743321869377	0.17306233508650018	0.1686984678078425	8852.70035873307	8240.399553391151	8448.100935508963	7863.7844222649
0.4066944328317112	12937.936671664369	12479.098802751721	16444.89049423107	15734.050106815917	18080.973963979563	17254.610063064196	19574.026072392782	18644.876390144098	22071.272874395334	20976.712421437085	0.17306233526996356	0.16869846798561935	8818.591782260686	8258.1112448629	8415.551240813453	7880.686627686489
0.4091449713770379	12953.370075606172	12493.98486851689	16464.50727843624	15752.818943706568	18102.542401764815	17275.19274767545	19597.375544183735	18667.11749751619	22097.601265010773	21001.73513223019	0.1730623354563762	0.16869846816625347	8784.574792059604	8275.823481718544	8383.088946579024	7897.589353573974
0.411610275649843	12968.836546482175	12508.902828517925	16484.166092796106	15771.6279939749	18124.15705127425	17295.819531974008	19620.775043700694	18689.406257873357	22123.9860659092	21026.811455802283	0.17306233564578738	0.1686984683497935	8750.649442545138	8293.536198943388	8350.714104741346	7914.492537889164
0.41409043462106226	12984.336085126468	12523.852683559453	16503.86693837278	15790.477258637175	18145.817913676317	17316.490417074972	19644.224572209114	18711.742672421027	22150.427278518207	21051.941393510195	0.1730623358382473	0.16869846853628787	8716.815785141196	8311.24933161959	8318.426764353644	7931.39611866232
0.41658553779772634	12999.868692252128	12538.834434329287	16523.60981607456	15809.366738562396	18167.52498997039	17337.205403931952	19667.724130791405	18734.126742190136	22176.92490405902	21077.12494651448	0.17306233603380713	0.16869846872578587	8683.073868291918	8328.962814916391	8286.22697165655	7948.300034036394
0.41909567522619073	13015.434368451128	12553.848081398559	16543.39472665588	15828.29643447249	18189.278280986622	17357.964493337277	19691.273720346835	18756.55846803736	22203.478943546346	21102.36211577963	0.17306233623251868	0.16869846891833792	8649.423737446778	8346.676584052853	8254.114770038053	7965.204222206958
0.4216209374953856	13031.03311419458	12568.893625221759	16563.221670717576	15847.266346942339	18211.077787386363	17378.767685922063	19714.873341591898	18779.037850645156	22230.08939778885	21127.652902074144	0.17306233643443483	0.168698469113995	8615.865435119718	8364.390574323945	8222.090200048871	7982.108621404972
0.42416141574008476	13046.664929832783	12583.971066136852	16583.09064870696	15866.276476399955	18232.923509662145	17399.614982156334	19738.522995060357	18801.56489052196	22256.756267389144	21152.997305970744	0.17306233663960938	0.1686984693128098	8582.399000901263	8382.10472109681	8190.153299470898	7999.013169954531
0.4267172016441951	13062.329815595462	12599.080404365499	16603.001660918126	15885.326823126736	18254.81544813806	17420.506382349377	19762.222681103634	18824.13958800249	22283.479552744255	21178.395327846738	0.17306233684809674	0.16869846951483497	8549.024471465033	8399.818959786091	8158.3041033218615	8015.917806239333
0.42928838744406506	13078.027771591673	12614.221640013053	16622.95470749183	15904.417387257477	18276.75360296963	17441.441886649707	19785.97239989067	18846.761943247755	22310.259254045453	21203.846967883997	0.17306233705995297	0.16869846972012398	8515.741880578455	8417.53322584182	8126.54264380876	8032.822468644939
0.43187506593181346	13093.758797810067	12629.394773068601	16642.94978841583	15923.548168780417	18298.737974144133	17462.42149504511	19809.772151408306	18869.43195624514	22337.095371278694	21229.35222606907	0.17306233727523465	0.1686984699287326	8482.551259147469	8435.247454768047	8094.868950418197	8049.727095615584
0.4344773304586784	13109.52289411879	12644.5998034051	16662.986903524747	15942.719167537398	18320.76856148055	17483.445207362896	19833.62193546114	18892.149626808547	22363.987904224476	21254.911102193346	0.17306233749399894	0.1686984701407157	8449.452635216992	8452.961582098156	8063.283049928024	8066.631625644863
0.4370952749383861	13125.320060265705	12659.836730779456	16683.066052500366	15961.930383224002	18342.84536462977	17504.51302326992	19857.521751671873	18914.914954578602	22390.936852458188	21280.523595853287	0.17306233771630444	0.16869847035613048	8416.446033992805	8470.67554339068	8031.784966384526	8083.535997231957
0.4397289938505404	13141.150295878271	12675.105554832451	16703.18723487146	15981.181815389413	18364.968383074527	17525.624942272578	19881.471599481123	18937.727939022472	22417.94221534991	21306.189706450194	0.1730623379422109	0.1686984705750344	8383.531477847602	8488.389274212066	8000.374721147586	8100.440148893278
0.4423785822440318	13157.013600463672	12690.406275088862	16723.350450013986	16000.473463436609	18387.13761612949	17546.780963716905	19905.471478147625	18960.588579434097	22445.00399206469	21331.9094331905	0.17306233817177893	0.16869847079748654	8350.708986372221	8506.102710156236	7969.052332902327	8117.344019162003
0.4450441357404687	13172.909973408825	12705.73889095746	16743.55569715106	16019.80532662233	18409.35306294133	17567.981086788564	19929.521386748223	18983.496874934135	22472.12218156245	21357.68277508572	0.17306233840507	0.168698471023546	8317.978576389607	8523.815786841325	7937.817817702889	8134.24754659459
0.44772575053762753	13188.839413980415	12721.103401731047	16763.802975353028	16039.177404057153	18431.614722488768	17589.225310512982	19953.621324177955	19006.452824470085	22499.296782598158	21383.50973095254	0.17306233864214665	0.16869847125327392	8285.340261925478	8541.528439847287	7906.671188938431	8151.150669719093
0.4504235234129248	13204.80192132474	12736.499806586316	16784.092283537266	16058.589694705288	18453.92259358233	17610.51363375506	19977.77128914981	19029.456426816032	22526.527793721507	21409.39029941257	0.173062338883073	0.16869847148673262	8252.794054274913	8559.240604756866	7875.612457389478	8168.053327067755
0.4531375517269096	13220.797494467888	12751.928104584018	16804.42362046839	16078.042197384819	18476.276674864617	17631.84605521949	20001.97128019497	19052.507680572897	22553.81521327723	21435.324478892628	0.17306233912791363	0.16869847172398367	8220.339962021913	8576.95221715467	7844.641631246544	8184.955457166769
0.4558679334267773	13236.826132315537	12767.388294668763	16824.79698475803	16097.534910767417	18498.67696481003	17653.222573450395	20026.22129566257	19075.60658416817	22581.15903940476	21461.312267624402	0.1730623393767347	0.1686984719650921	8187.9779910319485	8594.663212588057	7813.7587161026895	8201.856998503208
0.45861476704990445	13252.887833653027	12782.880375669089	16845.212374864892	16117.06783337847	18521.12346172486	17674.6431868315	20050.52133371974	19098.753135856	22608.55927003836	21487.353663644593	0.17306233962960357	0.1686984722101228	8155.708144488744	8612.373526578769	7782.963715001009	8218.757889552973
0.4613781517274047	13268.982597145194	12798.404346297308	16865.669789094576	16136.640963596867	18543.61616374706	17696.107893585904	20074.871392351397	19121.94733371696	22636.015902906845	21513.448664794632	0.17306233988658798	0.16869847245914113	8123.530422915239	8630.083094618283	7752.256628436968	8235.65806875145
0.4641581871877068	13285.110421336407	12813.960205149551	16886.169225599602	16156.25429965504	18566.155068846318	17717.61669177608	20099.2714693603	19145.189175658117	22663.52893553365	21539.59726872076	0.1730623401477578	0.1686984727122153	8091.444824171253	8647.791852141265	7721.637454369571	8252.557474485133
0.4669549737601532	13301.271304650341	12829.547950705513	16906.71068237913	16175.90783963868	18588.74017482369	17739.169579303627	20123.721562366685	19168.47865941268	22691.09836523641	21565.799472873634	0.1730623404131834	0.1686984729694139	8059.451343511231	8665.499734550714	7691.106188272592	8269.456045113038
0.46976861237862133	13317.46524539007	12845.167581328593	16927.294157279084	16195.601581486884	18611.37147931179	17760.76655390938	20148.221668808445	19191.815782540158	22718.724189127155	21592.055274508493	0.17306234068293733	0.16869847323080586	8027.54997356236	8683.206677174661	7660.662823108025	8286.353718915954
0.4725992045851658	13333.69224173769	12860.81909526549	16947.919647991675	16215.335522991665	18634.048979774227	17782.40761317289	20172.77178594051	19215.200542425802	22746.406404111684	21618.36467068456	0.1730623409570917	0.16869847349646236	7995.740704362746	8700.912615277804	7630.307349371258	8303.250434118789
0.4754468525336833	13349.952291754447	12876.502490646346	16968.58715205555	16235.109661798118	18656.772673505817	17804.09275451265	20197.371910835103	19238.632936280814	22774.14500688975	21644.727658265252	0.1730623412357219	0.16869847376645564	7964.023523401935	8718.61748407036	7600.039755119011	8320.146128889173
0.47831165899359906	13366.24539338042	12892.217765484434	16989.2966668554	16254.923995404051	18679.5425576321	17825.821975185572	20222.022040381205	19262.112961141862	22801.93999395453	21671.14423391765	0.1730623415189028	0.16869847404085864	7932.398415584583	8736.321218649857	7569.8600259479135	8337.040741295088
0.4811937273535759	13382.571544434433	12907.964917676081	17010.04818962186	16274.778521159846	18702.35862910924	17847.595272286984	20246.722171284477	19285.640613870986	22829.791361592488	21697.614394112366	0.17306234180671226	0.16869847431974683	7900.865363320801	8754.023754064925	7539.768145074602	8353.934209352825
0.4840931616252451	13398.930742613911	12923.743945000515	17030.841717431314	16294.673236268325	18725.22088472385	17869.412642750372	20271.472300066995	19309.215891155363	22857.699105883134	21724.138135123318	0.17306234209922758	0.16869847460319515	7869.424346485175	8771.725025242195	7509.764093293808	8370.82647096645
0.4870100664469608	13415.322985494606	12939.554845119612	17051.677247205527	16314.608137784378	18748.129321092554	17891.274083347045	20296.27242306686	19332.838789506935	22885.66322269854	21750.715453027275	0.17306234239652948	0.1686984748912815	7838.075342463795	8789.424967010971	7479.847849023528	8387.717463940382
0.4899445470875755	13431.748270530485	12955.397615577787	17072.554775711567	16334.583222614867	18771.0839346619	17913.179590685962	20321.122536438055	19356.509305262243	22913.683707703178	21777.34634370372	0.1730623426986983	0.16869847518408404	7806.818326178007	8807.123514099512	7450.019388330635	8404.607125986367
0.49289670945023945	13448.206595053465	12971.272253801748	17093.47429956139	16354.598487518286	18794.08472170792	17935.129161213405	20346.022636149988	19380.227434582062	22941.76055635343	21804.030802834375	0.1730623430058169	0.16869847548168296	7775.653270095587	8824.820601115935	7420.278684937395	8421.495394696482
0.4958666600762229	13464.697956273254	12987.17875710026	17114.4358152117	16374.653929104488	18817.131678335958	17957.122791212692	20370.97271798731	19403.993173451057	22969.893763897384	21830.76882590286	0.1730623433179693	0.16869847578415928	7744.580144237261	8842.516162533313	7390.625710246153	8438.382207552437
0.4988545061487607	13481.22235127695	13003.117122663976	17135.439318963407	16394.74954383446	18840.224800480126	17979.160476803885	20395.972777549276	19427.806517677524	22998.083325374086	21857.560408194386	0.17306234363524034	0.16869847609159577	7713.598916214891	8860.210132692475	7361.060433336999	8455.267501881812
0.5018603554969207	13497.779777028989	13019.087347565057	17156.48480696158	16414.88532801984	18863.364083903154	18001.242213943286	20421.02281024968	19451.66746289282	23026.329235613477	21884.405544795125	0.17306234395771738	0.16869847640407673	7682.709551266395	8877.902445819695	7331.582821036223	8472.15121491719
0.5048843165994948	13514.370230370756	13035.08942875714	17177.572275194954	16435.0612778229	18886.54952419595	18023.367998423422	20446.12281131628	19475.576004551345	23054.63148923578	21911.304230592188	0.17306234428548833	0.1686984767216877	7651.912012232933	8895.593035969883	7302.1928379000165	8489.033283746801
0.5079264985889148	13530.993708020324	13051.123363074836	17198.70171949558	16455.277389255898	18909.781116777147	18045.537825872336	20471.272775790385	19499.53213792977	23082.990080650965	21938.256460272718	0.1730623446186435	0.1686984770445162	7621.206259593368	8913.28183703171	7272.8904462014325	8505.913645265624
0.5109870112551897	13547.650206572109	13067.189147233517	17219.8731355384	16475.533658180804	18933.058856892683	18067.751691753274	20496.472698526333	19523.5358581267	23111.405004058244	21965.26222832359	0.17306234495727396	0.1686984773726498	7590.592251511291	8930.968782755546	7243.675606013276	8522.792236250825
0.5140659650498691	13564.339722496674	13083.286777829084	17241.086518841006	16495.83008030902	18956.382739615503	18090.009591364375	20521.72257419123	19547.587160062383	23139.8762534457	21992.32152903101	0.17306234530147313	0.16869847770617985	7560.069943820592	8948.653806705493	7214.548275190406	8539.668993304484
0.5171634710900281	13581.062252140242	13099.416251337529	17262.341864763013	16516.16665120083	18979.752759844883	18112.311519838084	20547.02239726417	19571.686038478012	23168.40382258947	22019.434356479764	0.17306234565133505	0.16869847804519744	7529.639290063176	8966.336842270102	7185.508409405593	8556.543852869887
0.5202796411622786	13597.817791724505	13115.577564114737	17283.639168505822	16536.54336626515	19003.16891230619	18134.657472140894	20572.372162036005	19595.832487935455	23196.98770505343	22046.60070455292	0.17306234600695697	0.16869847838979563	7499.300241516903	8984.017822670285	7156.555962150451	8573.416751201265
0.5234145877268029	13614.606337346218	13131.770712396012	17304.978425112105	16556.960220758916	19026.63119155025	18157.047443072635	20597.771862608664	19620.026502816545	23225.627894188492	22073.820566931005	0.1730623463684361	0.16869847874006988	7469.052747160662	9001.696680878289	7127.690884742886	8590.287624347024
0.5265684239214125	13631.427884976663	13147.995692295768	17326.359629465118	16577.41720978673	19050.139591952677	18179.481427266095	20623.221492894398	19644.268077322617	23254.32438313169	22101.093937091508	0.17306234673587212	0.16869847909611643	7438.896753768902	9019.373349707574	7098.913126399275	8607.156408201903
0.5297412635656308	13648.282430461573	13164.252499807246	17347.78277628861	16597.91432830046	19073.69410771372	18201.95941918661	20648.721046615647	19668.55720547407	23283.077164806065	22128.420808308372	0.17306234710936674	0.16869847945803343	7408.832205912098	9037.047761777416	7070.222634202801	8624.02303843759
0.5329332211648017	13665.16996952049	13180.54113080195	17369.247860146024	16618.45157109858	19097.294732857405	18224.481413131296	20674.270517304078	19692.89388110959	23311.886231919583	22155.80117365114	0.17306234748902283	0.16869847982592145	7378.859045905061	9054.719849420246	7041.619353123475	8640.887450504117
0.5361444119142209	13682.090497746323	13196.86158102937	17390.754875439903	16639.02893282576	19120.94146123089	18247.047403228677	20699.869898299912	19717.278097885643	23340.751576964358	22183.23502598435	0.1730623478749455	0.16869848019988207	7348.977213928476	9072.389544795267	7013.103226072621	8657.749579658732
0.5393749517032939	13699.044010605172	13213.213846116521	17412.303816411702	16659.64640797237	19144.63428650421	18269.657383438036	20725.51918275167	19741.709849275878	23369.673192216374	22210.72235796691	0.1730623482672416	0.1686984805800182	7319.186648006551	9090.056779835373	6984.674193893094	8674.609360925853
0.5426249571197181	13716.030503435628	13229.59792156755	17433.894677140874	16680.303990873894	19168.37320216935	18292.311347548857	20751.218363615102	19766.189128570473	23398.651069734293	22238.263162051328	0.1730623486660201	0.1686984809664353	7289.4872839865275	9107.721486181952	6956.33219537884	8691.466729088686
0.5458945454536906	13733.049971448381	13246.013802763204	17455.527451544393	16701.001675710326	19192.15820153965	18315.00928918013	20776.967433652604	19790.715928875397	23427.68520135877	22265.85743048288	0.17306234907139084	0.16869848135924057	7259.879055605736	9125.383595241234	6928.07716729166	8708.321618686896
0.5491838347021408	13750.102409725752	13262.461484960424	17477.202133376148	16721.73945650563	19215.989277749177	18337.75120177976	20802.766385432522	19815.29024311178	23456.7755787117	22293.505155298935	0.17306234948346655	0.16869848175854332	7230.36189451348	9143.043038180098	6899.9090444026515	8725.173964028712
0.5524929435729888	13767.187813221222	13278.940963291887	17498.918716226355	16742.51732712718	19239.866423752093	18360.53707862396	20828.615211328444	19839.91206401522	23485.922193195383	22321.20632832815	0.1730623499023619	0.168698482164454	7200.935730269644	9160.699745881837	6871.827759490814	8742.023699157406
0.55582199148943	13784.306176758893	13295.452232765476	17520.677193520853	16763.335281285075	19263.78963232183	18383.366912816477	20854.513903518346	19864.581384135017	23515.12503599161	22348.9609411896	0.173062350328193	0.16869848257708558	7171.600490371231	9178.353648964781	6843.8332433723845	8758.87075786898
0.5591710985942444	13801.457495033017	13311.995288263835	17542.477558520543	16784.1933125316	19287.758896050505	18406.240697288067	20880.462453983946	19889.298195833508	23544.384098060866	22376.768985292067	0.17306235076107843	0.16869848299655277	7142.356100250501	9196.004677728284	6815.925424890127	8775.715073651634
0.5625403857541326	13818.641762607245	13328.570124543672	17564.3198043204	16805.091414260336	19311.77420734786	18429.158424795427	20906.460854509525	19914.062491285014	23573.699370141097	22404.63045183282	0.17306235120113864	0.1686984834229721	7113.2024833429605	9213.652762221172	6788.104230959434	8792.556579725817
0.565929974564078	13835.858973914459	13345.176736235473	17586.203923849276	16826.02957970579	19335.835558441002	18452.120087920855	20932.509096681693	19938.874262475427	23603.070842747347	22432.54533179716	0.1730623516484964	0.1686984838564631	7084.139561068732	9231.297832173295	6760.369586605113	8809.395209052134
0.569339987351735	13853.109123255768	13361.815117842763	17608.129909868632	16847.00780194249	19359.942941373007	18475.12567907124	20958.607171887863	19963.733501201088	23632.498506170115	22460.513615957174	0.17306235210327614	0.16869848429714593	7055.167252833024	9248.939816973638	6732.721414927393	8826.230894260574
0.5727705471818436	13870.392204800206	13378.485263741584	17630.097754972143	16868.026073884324	19384.096348002542	18498.17519047734	20984.75507131581	19988.64019906806	23661.982350474806	22488.535294870904	0.17306235256560468	0.16869848474514362	7026.285476126242	9266.578645757865	6705.159637172706	8843.06356770685
0.5762217778606706	13887.708212584077	13395.187168180006	17652.107451584885	16889.084388283907	19408.295770002907	18521.26861419308	21010.9527859527	20013.59434749136	23691.522365500667	22516.61035888147	0.17306235303561188	0.16869848520058178	6997.494146449026	9284.214247282594	6677.684172706213	8859.893161408138
0.5796938039404782	13905.057140510215	13411.920825277346	17674.158991962366	16910.1827377316	19432.541198861025	18544.405942094487	21037.200306583916	20038.595937693775	23721.118540859454	22544.738798115774	0.1730623535134285	0.16869848566358758	6968.79317737557	9301.846549973823	6650.294939051382	8876.719607059378
0.5831867507240184	13922.438982347481	13428.6862290237	17696.25236818992	16931.32111465495	19456.832625876723	18567.587165879067	21063.497623792355	20063.644960705224	23750.770865934635	22572.920602483766	0.17306235399918843	0.1686984861342901	6940.182480580173	9319.475481928326	6622.99185192585	8893.542836050503
0.5867007442690553	13939.853731730034	13445.483373279261	17718.387572181764	16952.499511317797	19481.17004216173	18590.812277064844	21089.844727957297	20088.7414073617	23780.47932988014	22601.155761677226	0.17306235449302712	0.16869848661282158	6911.661965845618	9337.100970883854	6595.7748252265155	8910.362779415678
0.5902359113929144	13957.301382156691	13462.312251773683	17740.5645956802	16973.717919819497	19505.55343863882	18614.081266989466	21116.241609253495	20113.88526830434	23810.243921619287	22629.444265168775	0.1730623549950841	0.16869848709931606	6883.231541079003	9354.72294422239	6568.643771075178	8927.179367860314
0.5937923796770596	13974.781926990265	13479.172858105429	17762.78343025476	16994.976332094095	19529.9828060408	18637.39412680937	21142.688257650076	20139.076533978445	23840.064629843608	22657.786102210717	0.173062355505499	0.16869848759390937	6854.891112332698	9372.341328950133	6541.598599819932	8943.992531728
0.597370277471697	13992.295359456823	13496.065185741074	17785.044067301264	17016.274739909444	19554.458134909553	18660.750847498744	21169.18466290952	20164.31519463247	23869.941443011627	22686.181261833946	0.17306235602441608	0.16869848809674143	6826.640583813656	9389.956051677931	6514.639220041223	8960.80220098095
0.6009697339004076	14009.84167264492	13512.989228014587	17807.34649804088	17037.613134866293	19578.979415594957	18684.151419848567	21195.73081458646	20189.601240316882	23899.874349347578	22714.629732846628	0.17306235655198043	0.16869848860795283	6798.479857927654	9407.567038654815	6487.765538606793	8977.60830524005
0.6045908788648067	14027.420859505017	13529.944978126716	17829.690713519332	17058.99150839754	19603.546638254054	18707.595834465792	21222.3267020268	20214.93466088334	23929.86333684035	22743.131503833305	0.17306235708834086	0.1686984891276876	6770.408835278824	9425.174215726089	6460.977460664231	8994.41077374015
0.6082338430492322	14045.032912848554	13546.932429144139	17852.076704605795	17080.409851767152	19628.159792849787	18731.08408177214	21248.972314366347	20240.31544598337	23959.908393242	22771.686563153402	0.17306235763364755	0.1686984896560916	6742.427414687816	9442.777508321218	6434.274889652617	9011.209535312839
0.611898757925461	14062.677825347346	13563.951573998836	17874.504461992048	17101.868156069362	19652.818869150098	18754.616152003222	21275.667640529868	20265.743585067437	23990.009506066643	22800.294898940167	0.17306235818805496	0.16869849019331354	6714.535493214149	9460.376841459889	6407.657727351878	9028.004518425558
0.6155857557574533	14080.35558953261	13581.002405487288	17896.97397619131	17123.366412227664	19677.52385672667	18778.192035207492	21302.412669229645	20291.21906738377	24020.166662588843	22828.956499099357	0.17306235875171863	0.16869849073950535	6686.732966180891	9477.97213974595	6381.12587385904	9044.795651112683
0.6192949696061266	14098.066197794387	13598.084916269658	17919.485237537472	17144.904610993806	19702.274744954044	18801.811721245052	21329.207388964598	20316.74188197712	24050.379849842648	22857.671351307865	0.17306235932479783	0.1686984912948205	6659.0197271867655	9495.563327343669	6354.6792276282795	9061.582860996947
0.6230265333341571	14115.809642380522	13615.199098869056	17942.0382361838	17166.482742946835	19727.071523008184	18825.475199786688	21356.051788018733	20342.312017687695	24080.649054619786	22886.439443012463	0.17306235990745428	0.16869849185941638	6631.395668120123	9513.150327976327	6328.31768550165	9078.366075305734
0.6267805816108112	14133.585915395992	13632.34494567078	17964.63296210209	17188.100798492167	19751.91417986562	18849.18246031278	21382.945854460137	20367.929463149994	24110.974263468608	22915.260761428573	0.17306236049985227	0.16869849243345178	6603.8606791924685	9530.73306492297	6302.041142706294	9095.145220820326
0.6305572499168048	14151.395008801906	13649.522448921385	17987.269405081413	17209.758767860392	19776.802704301997	18872.933492112057	21409.8895761395	20393.594206791448	24141.355462692325	22944.13529353868	0.17306236110215997	0.16869849301708922	6576.414648935199	9548.311460993718	6275.849492856301	9111.920223861467
0.634356674549194	14169.236914414756	13666.731600727857	18009.94755472717	17231.456641106262	19801.737084891058	18896.72828428044	21436.882940688934	20419.306236831188	24171.792638347786	22973.063026090935	0.1730623617145465	0.168698493610494	6549.0574642391875	9565.88543853769	6249.742628022563	9128.691010345705
0.6381789926262927	14187.111623905455	13683.972393056909	18032.667400459814	17253.194408107775	19826.717310003274	18920.5668257201	21463.925935520565	20445.065541278975	24202.285776243807	23002.043945598034	0.17306236233718636	0.16869849421383393	6521.789010360371	9583.454919424374	6223.7204387136735	9145.45750572253
0.642024342092622	14205.019128798502	13701.244817733956	18055.428931513863	17274.972058564905	19851.743367804702	18944.449105137952	21491.01854782525	20470.872107933683	24232.834861939755	23031.07803833541	0.17306236297025585	0.1686984948272797	6494.609170933254	9601.019825026393	6197.782813869882	9162.219634940848
0.6458928617238878	14222.959420470954	13718.548866442205	18078.232136936575	17296.78958199847	19876.815246255537	18968.375111044545	21518.160764571036	20496.725924381986	24263.43988074383	23060.165290339828	0.1730623636139339	0.16869849545100563	6467.517828014214	9618.580076241866	6171.9296409389935	9178.977322519291
0.6497846911319898	14240.932490151657	13735.884530721938	18101.077005586925	17318.64696774918	19901.93293310909	18992.344831752944	21545.35257250199	20522.62697799721	24294.1008177117	23089.30568740806	0.17306236426840368	0.16869849608518878	6440.51486207312	9636.135593452025	6146.160805856809	9195.73049247777
0.6536999707700591	14258.938328920094	13753.251801969369	18123.963526134226	17340.544204976268	19927.0964159101	19016.358255377225	21572.593958136495	20548.5752559377	24324.817657644642	23118.499215095067	0.17306236493385102	0.16869849673000886	6413.600152015686	9653.686296520289	6120.476193064358	9212.479068346322
0.6576388419375281	14276.976927705608	13770.650671435906	18146.89168705708	17362.481282656496	19952.305681993723	19040.415369831444	21599.884907766027	20574.570745145684	24355.590385088108	23147.74585871272	0.1730623656104646	0.16869849738564938	6386.773575218394	9671.232104797848	6094.875685540494	9229.222973160446
0.661601446785229	14295.048277286245	13788.081130227027	18169.86147664192	17384.458189582776	19977.56071848388	19064.516162828066	21627.225407453447	20600.613432345606	24386.418984329834	23177.0456033279	0.17306236629843716	0.16869849805229675	6360.0350075196475	9688.772937085945	6069.359164802823	9245.96212943783
0.6655879283205246	14313.152368287876	13805.543169301469	18192.87288298193	17406.47491436316	20002.86151229204	19088.660621876857	21654.615443031675	20626.70330404294	24417.30343939833	23206.398433761202	0.17306236699796454	0.1686984987301408	6333.3843232681975	9706.30871166801	6043.926510929596	9262.696459177416
0.6695984304124688	14331.289191183088	13823.036779470032	18215.925893975607	17428.53144541931	20028.208050115718	19112.848734283274	21682.055000102016	20652.840346522382	24448.243734060987	23235.80433458488	0.1730623677092461	0.1686984994193741	6306.821395306848	9723.839346244931	6018.577602586709	9279.425883859862
0.6736330977969988	14349.45873629016	13840.561951394833	18239.02049732547	17450.62777098555	20053.600318436947	19137.080487147363	21709.54406403258	20679.024545846733	24479.239851822345	23265.263290121587	0.17306236843248385	0.16869850012019355	6280.3460950157605	9741.364757970441	5993.312317040283	9296.15032443637
0.6776920760821589	14367.66099377203	13858.118675588064	18262.156680536755	17472.763879107348	20079.038303520963	19161.35586736211	21737.082619956796	20705.25588785509	24510.29177592234	23294.775284442363	0.17306236916788467	0.16869850083279897	6253.958292336669	9758.884863452055	5968.130530162249	9312.869701306336
0.6817755117533548	14385.895953635249	13875.706942411114	18285.334430916086	17494.939757640175	20104.52199141465	19185.674861612206	21764.670652771772	20731.534358161513	24541.399489334526	23324.340301365104	0.17306236991565815	0.16869850155739377	6227.657855756115	9776.399578684475	5943.032116453163	9329.583934308495
0.6858835521786408	14404.163605728758	13893.326742073354	18308.553735569923	17517.155394247984	20130.051367944907	19210.037456372353	21792.308147136493	20757.85994215319	24572.562974763998	23353.95832445255	0.17306237067601823	0.16869850229418476	6201.444652345963	9793.908819077536	5918.016949059907	9346.292942717206
0.6900163456140378	14422.463939742918	13910.978064631203	18331.814581403316	17539.41077640204	20155.626418717224	19234.443637906024	21819.995087470303	20784.2326249891	24603.782214645704	23383.62933701071	0.17306237144918202	0.16869850304338257	6175.318547791336	9811.412499460857	5893.08489981154	9362.996645266656
0.6941740412088835	14440.796945208336	13928.660899987011	18355.116955118458	17561.705891379508	20181.247129114094	19258.893392263875	21847.73145795121	20810.652391598313	24635.057191142536	23413.35332208702	0.17306237223537083	0.16869850380520188	6149.279406378511	9828.910534036811	5868.235839193221	9379.694960072637
0.6983567890112157	14459.16261149464	13946.375237887863	18378.460843213084	17584.040726261963	20206.913484293305	19283.38670528211	21875.51724251397	20837.11922667821	24666.387886143166	23443.13026246829	0.17306237303480934	0.16869850457986002	6123.327091035899	9846.402836399153	5843.469636398368	9396.387804679107
0.702564739973187	14477.560927809422	13964.121067924561	18401.84623197918	17606.415267934088	20232.62546918649	19307.923562581127	21903.352424848574	20863.633114692995	24697.774281260317	23472.96014067907	0.17306237384772696	0.16869850536757952	6097.4614633359015	9863.889319500886	5818.786159326322	9413.075096019544
0.7067980459565127	14495.991883196946	13981.898379530385	18425.273107501278	17628.82950308213	20258.38306849723	19332.503949563696	21931.236988398185	20890.194039871807	24729.2163578285	23502.8429389795	0.17306237467435645	0.16869850616858573	6071.68238352472	9881.369895667769	5794.185274609365	9429.756750424858
0.7110568597379514	14514.45546653708	13999.707161980043	18448.741455655167	17651.28341819257	20284.186266699668	19357.127851413625	21959.170916357634	20916.801986207203	24760.71409690225	23532.778639363605	0.1730623755149351	0.168698506983109	6045.989710547961	9898.844476600178	5769.666847642977	9446.432683635503
0.7153413350148182	14532.951666543968	14017.547404388428	18472.251262106183	17673.776999550577	20310.03504803665	19381.795253094027	21987.15419167138	20943.45693745327	24792.267479253867	23562.7672235572	0.1730623763697039	0.16869850781138215	6020.383302019443	9916.31297328975	5745.230742545333	9463.102810707875
0.7196516264105322	14551.480471764758	14035.419095709347	18495.80251230757	17696.31023323838	20335.929396517862	19406.506139345467	22015.18679703156	20970.158877123748	24823.87648537121	23592.808673015752	0.17306237723890885	0.1686985086536441	5994.863014304545	9933.775296110194	5720.876822250895	9479.76704611769
0.7239878894801961	14570.041870578558	14053.322224734551	18519.395191499218	17718.883105134075	20361.86929591849	19431.260494684797	22043.26871487648	20996.907788490596	24855.541095456003	23622.902968922765	0.17306237812279937	0.16869850951013643	5969.428702490404	9951.231354736723	5696.604948464315	9496.42530366173
0.7283502807162107	14588.635851194811	14071.256780092148	18543.02928470554	17741.495600909617	20387.8547297769	19456.058303402784	22071.399927388113	21023.703654581608	24887.261289420992	23653.050092187128	0.1730623790216296	0.16869851038110564	5944.08022040315	9968.681058137678	5672.414981695823	9513.077496475074
0.7327389575539218	14607.262401652355	14089.222750245695	18566.704776734307	17764.147706029675	20413.885681393287	19480.899549563008	22099.58041649069	21050.54645817907	24919.037046888392	23683.250023441582	0.17306237993565854	0.16869851126680208	5918.817420666572	9986.124314626213	5648.306781305	9529.723537061363
0.7371540783773028	14625.921509817843	14107.2201234927	18590.421652174653	17786.839405749743	20439.96213382759	19505.784216999687	22127.81016384836	21077.436181817535	24950.86834718721	23713.502743040222	0.17306238086514966	0.1686985121674816	5893.640154674184	10003.561031791382	5624.280205476563	9546.363337230869
0.74159580252467	14644.61316338463	14125.248887963497	18614.179895395646	17809.570685114748	20466.084069897806	19530.71228931623	22156.089150863438	21104.372807782147	24982.75516935132	23743.808231056606	0.1730623818103703	0.16869851308340328	5868.548272617627	10020.991116493009	5600.335111251101	9562.996808106545
0.746064290294433	14663.337349871168	14143.30903161976	18637.97949054427	17832.34152895716	20492.251472177875	19555.683749883094	22184.417358674065	21131.35631810642	25014.697492116775	23774.166467281288	0.17306238277159344	0.16869851401483119	5843.54162351042	10038.414474873804	5576.471354539506	9579.623860115651
0.7505597029508803	14682.094056619897	14161.400542253386	18661.82042154399	17855.151921895587	20518.46432299604	19580.6985818363	22212.794768152475	21158.386694570574	25046.69529391989	23804.577431219906	0.17306238374909638	0.1686985149620339	5818.620055210311	10055.831012353301	5552.688790154178	9596.244403003715
0.7550822027299987	14700.883270795686	14179.523407485018	18685.702672092815	17878.001848332922	20544.722604432725	19605.756768075356	22241.221359902676	21185.46391869936	25078.74855289461	23835.04110209076	0.1730623847431614	0.16869851592528562	5793.783414409496	10073.240633578505	5528.987271794584	9612.858345774002
0.7596319528453285	14719.704979384458	14197.67761476271	18709.626225661537	17900.891292454675	20571.02629831863	19630.858291261473	22269.69711425839	21212.587971760047	25110.857246870208	23865.557458822546	0.1730623857540756	0.16869851690486448	5769.031546679325	10090.643242462073	5505.366652087774	9629.465596730355
0.7642091174938536	14738.559169191836	14215.863151360592	18733.591065491983	17923.820238227265	20597.37538623279	19656.00313381568	22298.222011280955	21239.758834760432	25143.021353368895	23896.126480052128	0.17306238678213143	0.16869851790105347	5744.364296465181	10108.038742130157	5481.826782598626	9646.06606344413
0.7688138618619275	14757.445826841551	14234.080004377465	18757.59717459505	17946.788669396286	20623.76984950042	19681.1912779169	22326.796030756996	21266.976488446777	25175.240849603222	23926.748144122197	0.17306238782762629	0.16869851891414098	5719.781507118139	10125.427034946624	5458.367513830308	9662.659652729053
0.7734463521312342	14776.364938774173	14252.32816073533	18781.644535749056	17969.796569484628	20650.209669191092	19706.42270549992	22355.419152196475	21294.24091330159	25207.515712473843	23957.422429078775	0.17306238889086353	0.16869851994442062	5695.283020901494	10142.808022483718	5434.988695246633	9679.24627063889
0.7781067554847866	14795.3164912454	14270.607607177975	18805.7331314976	17992.843921790725	20676.694826116425	19731.697398253455	22384.0913548301	21321.552089541536	25239.845918566658	23988.14931266891	0.17306238997215012	0.16869852099219046	5670.868679004721	10160.181605507154	5411.6901753067505	9695.825822500512
0.7827952401129585	14814.300470324786	14288.918330269646	18829.86294414792	18015.930709386863	20703.2253008282	19757.015337618286	22412.812617607444	21348.909997115457	25272.231444150635	24018.92877233838	0.17306239107180044	0.1686985220577546	5646.538321567699	10177.547683985438	5388.4718014581595	9712.398212851025
0.7875119752195561	14833.316861894002	14307.260316393373	18854.03395576871	18039.05691511708	20729.801073616054	19782.376504785003	22441.582919194298	21376.314615701875	25304.67226517486	24049.760785228966	0.17306239219013322	0.16869852314142203	5622.291787698399	10194.906157075427	5365.333420155337	9728.96334545035
0.792257131027923	14852.365651645514	14325.633551749701	18878.24614818844	18062.222521595584	20756.42212450558	19807.78088069221	22470.402237970677	21403.765924707117	25337.16835726628	24080.64532817626	0.17306239332747256	0.16869852424350718	5598.128915468231	10212.256923083682	5342.274876875337	9745.521123259794
0.7970308787870847	14871.446825080764	14344.03802235495	18902.499502993036	18085.427511204532	20783.088433255787	19833.228446024154	22499.27055202811	21431.263903262698	25369.719695726642	24111.58237770679	0.17306239448414926	0.16869852536433042	5574.049541942775	10229.59987947857	5319.296016129665	9762.071448433213
0.8018333907779276	14890.560367508824	14362.473714039888	18926.79400152418	18108.671866092405	20809.799979357256	19858.71918120888	22528.187839167567	21458.80853022338	25402.326255530166	24142.571910035807	0.17306239566049986	0.16869852650421738	5550.053503212053	10246.934922912158	5296.396681496641	9778.614222340751
0.8066648403194178	14909.70626404467	14380.940612448101	18951.12962487715	18131.955568171918	20836.556742029716	19884.25306641597	22557.154076896906	21486.39978416471	25434.988011320667	24173.61390106453	0.1730623968568661	0.1686985276634992	5526.140634366311	10264.261949128006	5273.576715605566	9795.149345498066
0.8115254017748545	14928.884499607539	14399.438703034384	18975.506353898694	18155.27859911802	20863.358700219764	19909.830081554388	22586.169242428343	21514.03764338067	25467.70493740872	24204.70832637746	0.1730623980735957	0.16869852884251368	5502.310769543983	10281.580853025429	5250.83596017817	9811.676717609633
0.8164152505581643	14948.095058919378	14417.967971063246	18999.924169185073	18178.640940366007	20890.205832598687	19935.450206270358	22615.23331267617	21541.722085881414	25500.477007769045	24235.855161239924	0.1730623993110441	0.16869853004160432	5478.563741942868	10298.891528625507	5228.1742560321	9828.196237537544
0.8213345631402307	14967.337926503133	14436.528401607278	19024.383051079927	18202.04257310946	20917.098117560115	19961.113419945115	22644.346264254127	21569.453089390838	25533.3041960376	24267.05438059525	0.17306240056957062	0.16869853126112033	5454.899383819196	10316.193869044539	5205.591443093028	9844.707803287078
0.8262835170552626	14986.613086681042	14455.119979545489	19048.882979672067	18225.483478298174	20944.035533217597	19986.81970169267	22673.508073472876	21597.230631344137	25566.186475508694	24298.30595906208	0.17306240184954289	0.16869853250141698	5431.317526519066	10333.487766505685	5183.087360413978	9861.211312007625
0.8312622909072027	15005.920523573022	14473.742689561757	19073.423934793453	18248.96363663619	20971.018057402394	20012.569030357594	22702.718716337535	21625.054688885462	25599.123819132223	24329.609870931716	0.17306240315133417	0.16869853376285635	5407.818000485422	10350.773112318479	5160.66184618487	9877.706659970805
0.8362710643761712	15025.260221094815	14492.396516143042	19098.005896016835	18272.483028579547	20998.045667660906	20038.361384512642	22731.978168544898	21652.925238865293	25632.116199510554	24360.966090165166	0.17306240447532428	0.16869853504580673	5384.40063526528	10368.049796847627	5138.314737748122	9894.193742563482
0.8413100182249524	15044.63216295635	14511.081443577807	19122.628842653692	18296.04163433433	21025.118341252328	20064.196742456515	22761.28640548098	21680.84225783807	25665.16358889572	24392.374590390482	0.17306240582190022	0.1686985363506423	5361.065259539522	10385.317709542345	5116.045871608658	9910.672454276122
0.8463793343055166	15064.036332659949	14529.797455954249	19147.29275375193	18319.639433854394	21052.2360551462	20090.07508221142	22790.643402218284	21708.805722059566	25698.26595918637	24423.835344899795	0.1730624071914555	0.16869853767774512	5337.811701127561	10402.576738894451	5093.855083464878	9927.142688717693
0.8514791955655843	15083.472713498486	14548.544537158683	19171.997608093592	18343.27640683937	21079.39878601987	20115.996381520912	22820.049133513065	21736.81560748448	25731.42328192469	24455.348326646646	0.17306240858439034	0.16869853902750281	5314.639787014807	10419.826772458851	5071.742208205396	9943.604338573758
0.8566097860552276	15102.941288553768	14567.322670873693	19196.74338419275	18366.952532732314	21106.606510256144	20141.96061784724	22849.503573802845	21764.87188976368	25764.635528293584	24486.91350824284	0.1730624100011124	0.16869854040031051	5291.549343353137	10437.067696814425	5049.707079917658	9960.05729558831
0.861771290933513	15122.442040694468	14586.131840576403	19221.530060292927	18390.667790717565	21133.859203940538	20167.96776836907	22879.006697203353	21792.97454424165	25797.902669113235	24518.53086195561	0.1730624114420364	0.1686985417965699	5268.540195459267	10454.299397526775	5027.7495319151785	9976.501450585201
0.8669638964751838	15141.974952574392	14604.972029536684	19246.357614364886	18414.422159718462	21161.15684285875	20194.017809978977	22908.558477505863	21821.12354595381	25831.22467483811	24550.200359704577	0.17306241290758445	0.16869854321669014	5245.612167873187	10471.521759213414	5005.869396752678	9992.936693445314
0.8721877900773816	15161.540006630677	14623.84322081545	19271.226024104355	18438.215618395207	21188.499402494217	20220.110719281034	22938.158888174537	21849.31886962397	25864.60151555395	24581.921973058925	0.17306241439818656	0.1686985446610874	5222.765084340936	10488.734665479977	4984.066506232601	10009.362913098652
0.877443160266411	15181.137185081818	14642.745397262728	19296.1352669295	18462.048145142446	21215.88685802531	20246.24647258825	22967.807902343375	21877.560489661482	25898.03316097436	24613.695673234142	0.17306241591427954	0.16869854613018562	5199.9987678304315	10505.937998912763	4962.340691412101	10025.779997493606
0.8827301967045416	15200.766469925764	14661.678541515847	19321.085319978556	18485.919718086985	21243.31918432279	20272.425045920005	22997.505492813416	21905.848380158513	25931.519580437634	24645.52143108903	0.17306241745630765	0.16869854762441544	5177.313040552661	10523.131641074084	4940.691782629583	10042.187833610922
0.8880490901968541	15220.427842938014	14680.642635997589	19346.07616010737	18509.830315085477	21270.796355947034	20298.646414999588	23027.25163204986	21934.182514887354	25965.06074290351	24677.39921712259	0.17306241902472475	0.16869854914421625	5154.707723969128	10540.315472488757	4919.119609508198	10058.58630744135
0.8934000326981257	15240.121285669653	14699.637662914305	19371.10776388693	18533.779913722043	21298.31834714538	20324.91055525148	23057.04629217908	21962.562867297536	25998.656616949833	24709.329001470887	0.17306242061999122	0.16869855069003373	5132.182638821891	10557.48937265994	4897.624000977725	10074.975303983316
0.8987832173197573	15259.846779445454	14718.663604254065	19396.180107600965	18557.76849130594	21325.88513184944	20351.21744179889	23086.889444985765	21990.989410513143	26032.307170769305	24741.31075390393	0.17306242224257593	0.16869855226232275	5109.737605119357	10574.653219999745	4876.204785278067	10091.354707219172
0.904198838336744	15279.604305361718	14737.72044178461	19421.293167243217	18581.79602486899	21353.496683672136	20377.567049460926	23116.78106190971	22019.462117329727	26066.012372165875	24773.344443822247	0.17306242389295584	0.1686985538615455	5087.372442166554	10591.806891856715	4854.86178997159	10107.724400100764
0.9096470911946843	15299.393844284408	14756.808157051513	19446.446918515034	18605.862491163276	21381.15297590507	20403.95935275004	23146.721114042964	22047.980960211607	26099.772188551524	24805.43004025385	0.17306242557161708	0.1686985554881731	5065.0869685972575	10608.95026454283	4833.594841979444	10124.084264592733
0.915128172516836	15319.21537684715	14775.92673137628	19471.641336822886	18629.967866658764	21408.85398151576	20430.394325869423	23176.70957212684	22076.545911289013	26133.58658694293	24837.567511851037	0.17306242727905394	0.16869855714268395	5042.881002336973	10626.083213213831	4812.403767553158	10140.434181564488
0.9206422801112097	15339.068883448926	14795.07614585411	19496.876397275413	18654.112127540455	21436.59967314438	20456.87194270992	23206.746406548424	22105.156942354773	26167.455533957473	24869.75682688662	0.17306242901576918	0.16869855882556592	5020.754360663239	10643.205611957237	4791.288392316783	10156.774030851666
0.9261896129777101	15358.954344252326	14814.25638135221	19522.152074681213	18678.29524970629	21464.390023101438	20483.392176847705	23236.831587337947	22133.814024861786	26201.378995810337	24901.997953251153	0.1730624307822744	0.1686985605373144	4998.706860209815	10660.317333766725	4770.248541285517	10173.103691254277
0.931770371315315	15378.871739181212	14833.467418507553	19547.468343545894	18702.51720876433	21492.22500336439	20509.9550015412	23266.96508416531	22162.51712991973	26235.356938310542	24934.29085844916	0.17306243257909154	0.16869856227843524	4976.738316946896	10677.418250452261	4749.284038843121	10189.423040448688
0.9373847565293029	15398.821047918638	14852.709237724866	19572.825178069437	18726.777980030216	21520.104585574853	20536.560389728296	23297.14686633688	22191.266228292017	26269.38932685738	24966.63550959577	0.17306243440674976	0.16869856404944145	4954.848546235124	10694.508232726716	4728.394708787091	10205.731955054216
0.9430329712385201	15418.802249904791	14871.981819174633	19598.222552143558	18751.07753852468	21548.028741035665	20563.208314023614	23327.37690279245	22220.06129039286	26303.476126436944	24999.031873413383	0.17306243626578985	0.1686985658508558	4933.037362829316	10711.587150165346	4707.580374339363	10222.030310608912
0.9487152192826929	15438.815324334797	14891.285142791012	19623.660439348976	18775.41585897089	21575.99744070788	20589.898746715615	23357.655162101895	22248.902286284163	26337.617301618422	25031.479916228192	0.17306243815675998	0.1686985676832114	4911.30458086892	10728.654871150386	4686.840858134907	10238.317981513683
0.9544317057297852	15458.860250156442	14910.619188269588	19649.13881295249	18799.79291579167	21604.010655207574	20616.631659763538	23387.981612461776	22277.789185672184	26371.812816550195	25063.97960396643	0.1730624400802196	0.16869856954704912	4889.650013902457	10745.711262885947	4666.17598224571	10254.594841046724
0.9601826368833979	15478.937006068036	14929.983935065382	19674.65764590427	18824.208683106957	21632.068354802865	20643.407024794622	23418.356221692084	22306.721957904552	26406.06263495623	25096.530902150997	0.17306244203673748	0.16869857144292014	4868.073474926874	10762.756191440392	4645.585568207083	10270.860761381686
0.9659682202902156	15499.04557051627	14949.379362390639	19700.216910835185	18848.663134731065	21660.170509410975	20670.224813101097	23448.778957233066	22335.700571967038	26440.366720132493	25129.133775897877	0.17306244402689236	0.16869857337138572	4846.5747763519175	10779.789521630388	4625.069437007187	10287.115613525268
0.9717886647474951	15519.18592169367	14968.805449212638	19725.816580053528	18873.156244169873	21688.317088594646	20697.08499563713	23479.24978614135	22364.72499648021	26474.72503494253	25161.78818991232	0.1730624460512734	0.16869857533301655	4825.153730040882	10796.811117080506	4604.627409117529	10303.359267357271
0.9776441803106027	15539.358037536704	14988.262174251584	19751.456625542636	18897.687984618242	21716.508061559478	20723.98754301597	23509.768675087103	22393.7951996964	26509.137541814376	25194.494108485465	0.17306244811048044	0.16869857732839422	4803.810147344135	10813.82084023906	4584.259304499719	10319.591591590084
0.9835349783005937	15559.561895723251	15007.749515978318	19777.137018957692	18922.258328957076	21744.74339715049	20750.932425506748	23540.33559035025	22422.91114949619	26543.604202736144	25227.251495490415	0.17306245020512406	0.16869857935810936	4782.543839049526	10830.818552248646	4563.964942591498	10335.81245371839
0.9894612713118381	15579.797473670196	15027.267452611992	19802.857731622684	18946.867249750452	21773.023063848716	20777.91961303128	23570.950497816808	22452.072813385057	26578.124979252065	25260.060314378396	0.17306245233582443	0.16869858142276412	4761.354615451302	10847.804113047663	4543.744142358191	10352.021720085759
0.9954232732196957	15600.064748531364	15046.81596211802	19828.618734527747	18971.51471924301	21801.347029768345	20804.949075161305	23601.61336297582	22481.280158490263	26612.699832458886	25292.920528175324	0.17306245450321436	0.16869858352297082	4740.242286347086	10864.777381330263	4523.596722291317	10368.219255846925
1.0014211991882311	15620.363697194907	15066.395022205612	19854.419998325906	18996.200709356857	21829.71526265307	20832.020781115007	23632.324150915396	22510.533151557214	26647.328723001505	25325.832099477688	0.17306245670793707	0.16869858565935325	4719.206661023665	10881.738214476965	4503.5225003962405	10384.40492490679
1.0074552656779823	15640.694296280992	15086.00461032552	19880.261493330116	19020.925191688762	21858.1277298729	20859.13469975398	23663.08282631924	22539.831758946108	26682.011611069014	25358.794990448787	0.17306245895064692	0.16869858783254554	4698.247548318934	10898.68646864919	4483.521294243168	10400.578589994926
1.013525690453769	15661.056522139499	15105.644703667818	19906.143189510363	19045.688137507343	21886.58439842098	20886.290799580132	23693.88935346323	22569.175946628635	26716.748456390844	25391.80916281501	0.17306246123201097	0.16869859004319346	4677.364756581606	10915.621998664457	4463.5929209401365	10416.740112563595
1.0196326925925556	15681.450350847343	15125.315279159324	19932.06505649024	19070.48951774981	21915.08523490976	20913.489048732128	23724.74369621127	22598.56568018412	26751.539218232145	25424.874577861534	0.17306246355270669	0.1686985922919542	4656.558093703818	10932.544658029452	4443.737197164912	10432.889352827799
1.0257764924913542	15701.875758206234	15145.016313461441	19958.02706354415	19095.3293030193	21943.63020556798	20940.729414982477	23755.64581801206	22628.000924796375	26786.383855390068	25457.991196428713	0.17306246591342503	0.16869859457949687	4635.827367152786	10949.454298976809	4423.953939181985	10449.026169772726
1.0319573118751795	15722.332719740072	15164.747782967639	19984.029179593992	19120.20746358169	21972.219276237054	20968.01186573403	23786.595681895094	22657.481645249893	26821.282326189335	25491.158978907893	0.1730624683148678	0.16869859690650135	4615.172383951489	10966.35077237431	4404.24296283396	10465.150421082508
1.0381753738050519	15742.821210692488	15184.509663801098	20010.071373206043	19145.12396936261	22000.852412367552	20995.33636801669	23817.593250466984	22687.007805926383	26856.234588478033	25524.37788523746	0.17306247075775033	0.16869859927366126	4594.59295071126	10983.233927774243	4384.604083568556	10481.261963180732
1.0444309026860459	15763.341206024339	15204.301931812273	20036.153612587786	19170.078789944415	22029.529579015834	21022.702888484135	23848.638485907682	22716.579370801133	26891.2405996234	25557.647874898754	0.17306247324279986	0.1686986016816814	4574.088873626897	11000.103613349609	4365.037116440944	10497.360651187599
1.05072412427539	15783.892680411054	15224.124562576348	20062.275865584546	19195.07189456299	22058.250740840263	21050.111393410283	23879.731349966507	22746.196303439247	26926.300316507342	25590.96890691187	0.17306247577075745	0.16869860413127952	4553.659958497621	11016.959675910883	4345.541876127012	10513.446338920854
1.057055265690613	15804.475608240185	15243.977531390865	20088.438099676398	19220.103252104742	22087.015862097855	21077.56184868604	23910.87180395844	22775.858566992094	26961.413695522227	25624.34093983162	0.1730624783423767	0.16869860662318564	4533.306010733359	11033.801960884593	4326.1181769298855	10529.518878870178
1.0634245554177415	15825.089963608638	15263.86081327307	20114.640281974658	19245.1728311033	22115.824906640406	21105.05421981562	23942.05980875996	22805.566124193392	26996.580692566255	25657.763931743193	0.1730624809584244	0.168698609158143	4513.0268353684805	11050.630312303081	4306.765832795529	10545.578122199979
1.0698322233195456	15845.735720320232	15283.774382957536	20140.88237921879	19270.280599736507	22144.6778379111	21132.58847191331	23973.295324805415	22835.318937355692	27031.80126303932	25691.23784025813	0.173062483619682	0.16869861173690914	4492.822237078333	11067.444572806358	4287.484657323686	10561.62391874101
1.0762785006438331	15866.412851882886	15303.718214893472	20167.16435777284	19295.42652582303	22173.57461894062	21160.16456969973	24004.578312082722	22865.116968366296	27067.075361838182	25724.76262250982	0.17306248632694396	0.1686986143602531	4472.692020187154	11084.244583621621	4268.274463783484	10577.656116976403
1.0827636200317978	15887.121331506145	15323.692283242324	20193.486183622317	19320.61057681939	22202.51521234369	21187.782477498567	24035.908730129693	22894.960178683807	27102.402943352336	25758.33823514954	0.17306248908101846	0.16869861702895897	4452.635988667607	11101.030184522271	4249.135065106442	10593.674564010464
1.089287815526412	15907.861132098218	15343.696561874924	20219.847822370433	19345.832719816313	22231.49958031494	21215.442159232633	24067.28653802958	22924.8485293338	27137.78396145899	25791.964634341653	0.173062491882729	0.16869861974382447	4432.653946149861	11117.801213819534	4230.066273900447	10609.679105548188
1.0958513225808764	15928.63222626342	15363.73102436902	20246.249239234858	19371.09292153572	22260.527684625373	21243.143578420495	24098.711694407215	22954.781980905238	27173.218369518705	25825.64177575955	0.17306249473291366	0.16869862250566106	4412.745695962105	11134.557508408092	4211.067902483046	10625.669585945085
1.1024543780671139	15949.434586299456	15383.79564400667	20272.690399044295	19396.391148327344	22289.59948661858	21270.886698172835	24130.184157424912	22984.760493546495	27208.706120370804	25859.369614581166	0.17306249763242443	0.16869862531529498	4392.911041120067	11151.298903713934	4192.139762867708	10641.645848137792
1.1090972202843215	15970.26818419455	15403.890393771446	20299.17126623485	19421.727366165316	22318.714947206794	21298.671481188652	24161.703884778217	23014.784026961333	27244.247166328565	25893.14810548451	0.17306250058212985	0.16869862817356782	4373.149784326786	11168.025233653374	4173.281666775467	10657.60773363337
1.115780088967567	15991.132991624707	15424.015246345793	20325.69180484655	19447.101540644795	22347.874026866983	21326.497889751616	24193.270833691702	23044.852540404874	27279.841459174477	25926.977202643084	0.17306250358291292	0.1686986310813351	4353.461727986578	11184.73633061722	4154.493425652152	10673.555082517676
1.1225032252964444	16012.02897995074	15444.170174108285	20352.251978519573	19472.513636978536	22377.076685636817	21354.3658857263	24224.884960914544	23074.96599267957	27315.488950155308	25960.85685972139	0.17306250663567235	0.1686986340394676	4333.846674239961	11201.43202554062	4135.774850676069	10689.487733437214
1.1292668719037753	16032.956120215726	15464.355149130935	20378.851750491056	19497.963619993505	22406.322883111075	21382.275430554437	24256.546222716708	23105.124342131196	27351.189589977726	25994.787029870407	0.1730625097413236	0.1686986370488521	4314.304424966918	11218.112147855572	4117.1257527682465	10705.405523586553
1.1360712728843656	16053.914383141906	15484.570143176345	20405.49108359117	19523.451454127306	22435.612578437398	21410.226485251078	24288.254574884286	23135.327546644643	27386.943328803132	26028.76766572287	0.17306251290079752	0.1686986401103912	4294.834781754995	11234.776525371708	4098.545942599885	10721.308288688306
1.1429166738038161	16074.903739127745	15504.81512769497	20432.169940239353	19548.97710342476	22464.9457303121	21438.21901040077	24320.009972715037	23165.575563639835	27422.750116242576	26062.798719388695	0.1730625161150421	0.16869864322500291	4275.437545957509	11251.424984397367	4080.03523060563	10737.195862996858
1.1498033217073829	16095.924158245209	15525.090073822308	20458.888282440927	19574.540531534345	22494.322296976483	21466.252966153697	24351.812371014363	23195.86835006757	27458.609901352258	26096.880142450256	0.17306251938502248	0.168698646393623	4256.112518695183	11268.057349697687	4061.5934269882273	10753.068079269491
1.1567314651288954	16116.975610236677	15545.394952376013	20485.646071783136	19600.141701704597	22523.742236212507	21494.328312221744	24383.661724090587	23226.205862405197	27494.522632628214	26131.01188595761	0.17306252271171987	0.16869864961720196	4236.859500837978	11284.673444407992	4043.2203417203855	10768.924768730067
1.1637013540997225	16138.058064511899	15565.72973385295	20512.443269431347	19625.7805767804	22553.20550533857	21522.44500787441	24415.55798575047	23256.588056652297	27530.48825800123	26165.193900423572	0.17306252609613373	0.16869865289670838	4217.678293054691	11301.273090125993	4024.915784583427	10784.765761140268
1.1707132401577995	16159.171490145314	15586.094388426609	20539.279836125614	19651.457119199753	22582.712061205762	21550.603011935294	24447.50110929512	23287.014888326838	27566.506724832292	26199.426135819413	0.17306252953928133	0.16869865623312796	4198.568695790134	11317.85610681586	4006.6795651423745	10800.590884693433
1.177767376356704	16180.315855872563	15606.488885943743	20566.155732176274	19677.17129098952	22612.26186019304	21578.802282777408	24479.49104751477	23317.486312460136	27602.57797990661	26233.708541569213	0.17306253304219818	0.16869865962746428	4179.530509280274	11334.42231280636	3988.511492762482	10816.399966019206
1.1848640172747877	16201.49113008783	15626.913195921794	20593.070917460605	19702.923053762242	22641.854858203544	21607.04277831971	24511.527752684782	23348.00228359308	27638.701969429254	26268.04106654562	0.1730625366059376	0.16869866308073742	4160.5635335925035	11350.97152485419	3970.411376649514	10832.192830257583
1.1920034190243662	16222.697280840604	15647.367287545787	20620.025351418713	19728.712368712204	22671.49101066007	21635.324456022787	24543.611176560804	23378.562755771538	27674.878639019575	26302.42365906465	0.17306254023157241	0.16869866659398758	4141.667568580713	11367.503557999618	3952.379025805043	10847.96930090338
1.1991858392609598	16243.93427583246	15667.85112966522	20647.018993049456	19754.539196611528	22701.17027250064	21663.647272884606	24575.741270373892	23409.16768254168	27711.107933705793	26336.85626688049	0.17306254392019363	0.1686986701682723	4122.8424139383715	11384.018225658685	3934.4142490813974	10863.729199910536
1.2064115371925936	16265.202082414175	15688.364690791295	20674.0518009068	19780.403497806743	22730.89259817445	21692.011185436713	24607.91798482623	23439.817016945926	27747.389797920117	26371.33883718091	0.17306254767291288	0.16869867380466733	4104.087869202951	11400.515339592472	3916.516855169786	10879.472347631585
1.2136807735891502	16286.500667582439	15708.907939093639	20701.123733095665	19806.305232214607	22760.657941637317	21720.416149739667	24640.141270086147	23470.51071151806	27783.72417549318	26405.87131658175	0.173062551490861	0.1686986775042693	4085.403733741259	11416.994709844701	3898.6866526100785	10895.198562797159
1.2209938107917835	16307.829997976614	15729.480842397428	20728.23474726782	19832.244359318545	22790.466256347234	21748.862121379163	24672.411075783264	23501.248718278966	27820.111009648565	26440.45365112219	0.17306255537518792	0.1686986812681931	4066.7898067734204	11433.456144757569	3880.9234498064034	10910.90766253369
1.2283509127223842	16329.190039875639	15750.083368180134	20755.384800617943	19858.22083816455	22820.317495259947	21777.349055461527	24704.72735100386	23532.03098873181	27856.550242997568	26475.085786259267	0.1730625593270665	0.16869868509757424	4048.2458873880096	11449.899450973608	3863.2270550229587	10926.599462305196
1.2357523448931043	16350.580759194725	15770.71548356849	20782.57384987951	19884.234627357364	22850.21161082453	21805.876906609552	24737.090044285906	23562.857473857515	27893.041817533616	26509.767666862866	0.17306256334768794	0.168698688993568	4029.7717745376285	11466.324433390051	3845.5972764026374	10942.273775931448
1.2431983744159416	16372.002121482064	15791.377155335273	20809.80185132056	19910.28568505647	22880.14855497867	21834.445628958078	24769.49910361412	23593.728124110017	27929.585674626695	26544.49923721033	0.17306256743826676	0.16869869295734974	4011.3672670575324	11482.730895170942	3828.0339219742455	10957.930415577255
1.2506892700123766	16393.454091915686	15812.068349896237	20837.06876073974	19936.373968972213	22910.128279144363	21863.05517614977	24801.954476415205	23624.64288941172	27966.18175501802	26579.280440981373	0.17306257160003743	0.16869869699011733	3993.0321636700537	11499.118637719192	3810.536799664842	10973.569191738032
1.2582253020230734	16414.9366352999	15832.78903330686	20864.37453346183	19962.49943636172	22940.15073422301	21891.705501330645	24834.456109552608	23655.601719148624	28002.829998814068	26614.111221252617	0.173062575834258	0.16869870109308877	3974.766262989491	11515.487460653298	3793.10571729159	10989.189913187176
1.2658067424176331	16436.44971606218	15853.539171259026	20891.71912433379	19988.662044024768	22970.215870591033	21920.396557145556	24867.003949321763	23686.604562165467	28039.530345481297	26648.99152049211	0.17306258014220768	0.1686987052675036	3956.569363548653	11531.837161841802	3775.740482586203	11004.792387016118
1.2734338648044117	16457.993298249712	15874.318729077972	20919.10248772037	20014.86174829992	23000.323638095117	21949.128295733914	24899.59794144491	23717.651366761165	28076.28273384024	26683.92128055423	0.17306258452518902	0.16869870951462465	3938.4412637732457	11548.167537298985	3758.4409031958785	11020.376418584958
1.2811069444403917	16479.567345525847	15895.127671718754	20946.52457749967	20041.098505060123	23030.47398604727	21977.900668724946	24932.23803106582	23748.742080683587	28113.08710205963	26718.900442673792	0.17306258898452745	0.16869871383573617	3920.3817620223854	11564.478381251916	3741.2067866972648	11035.941811535507
1.2888262582411194	16501.171821166965	15915.965963763247	20973.985347059137	20067.372269708903	23060.666863220482	22006.713627233476	24964.92416274507	23779.876651125083	28149.943387651034	26753.928947461045	0.17306259352157288	0.16869871823214563	3902.390656586038	11580.76948610507	3724.0379405946005	11051.488367747515
1.296592084790695	16522.806688058707	15936.833569416483	21001.48474929082	20093.68299717581	23090.902217843515	22035.56712185494	24997.65628045437	23811.05502471709	28186.85152746248	26789.006734895593	0.17306259813769875	0.16869872270518427	3884.467745680595	11597.040642379783	3706.9341723287944	11067.015887326561
1.3044047043518285	16544.471908692714	15957.730452503547	21029.022736587245	20120.0306419125	23121.179997596315	22064.461102661124	25030.434327571682	23842.277147525514	28223.811457672993	26824.13374432121	0.17306260283430278	0.16869872725620683	3866.6128274798393	11613.29163877014	3689.8952893014066	11082.524168640375
1.312264398875954	16566.167445163013	15978.656576466057	21056.59926083684	20146.415157888347	23151.50014960505	22093.395519195343	25063.2582468758	23873.5429650455	28260.82311378642	26859.30991443999	0.17306260761280787	0.16869873188659137	3848.8257001081947	11629.522262095474	3672.921098859282	11098.013008236885
1.320171452013404	16587.89325916251	15999.61190435881	21084.21427341952	20172.836498586206	23181.86262043728	22122.370320467777	25096.127980541118	23904.852422196505	28297.88643062562	26894.535183306776	0.1730626124746624	0.168698736597742	3831.106161651667	11645.732297269627	3656.0114083183	11113.482200875878
1.3281261491236485	16609.64931197941	16020.59639884631	21111.867725202126	20199.29461699808	23212.267356096883	22151.3854549508	25129.043470132194	23936.2054633171	28335.001342326283	26929.809488323335	0.17306261742134058	0.16869874139108654	3813.45401016064	11661.921527298167	3639.166024961043	11128.9315394843
1.3361287772855897	16631.435564493593	16041.610022199293	21139.559566533895	20225.789465620735	23242.714302019132	22180.44087057409	25162.004656598387	23967.602032159863	28372.167782330926	26965.132766232626	0.17306262245434284	0.16869874626807987	3795.8690436612815	11678.089733254164	3622.3847560447175	11144.360815146938
1.3441796253079266	16653.251977172946	16062.652736291197	21167.28974724178	20252.32099645133	23273.203403065545	22209.536514719908	25195.01148026831	23999.042071886135	28409.385683382647	27000.504953112908	0.17306262757519658	0.16869875123020128	3778.3510601799935	11694.23669433035	3605.66740882257	11159.76981713716
1.352278983739575	16675.098510069987	16083.724502594776	21195.0582166262	20278.8891609831	23303.734603519228	22238.67233421836	25228.063880844777	24030.52552506099	28446.654977519407	27035.925984372094	0.17306263278545622	0.16869875627895717	3760.8998577240855	11710.362187722698	3589.0137905371375	11175.158332852647
1.3604271448801535	16696.97512281771	16104.825282178384	21222.864923455796	20305.493910200756	23334.307847079108	22267.848275342345	25261.16179739858	24062.052333647764	28483.975596067063	27071.395794741573	0.17306263808670383	0.16869876141588067	3743.515234288294	11726.465988627635	3572.423708421411	11190.52614778094
1.3686244027905345	16718.88177462622	16125.95503570245	21250.709815963182	20332.13519457602	23364.923076855288	22297.064283802665	25294.305168363473	24093.6224390028	28521.347469633696	27106.91431827037	0.17306264348055037	0.1686987666425328	3726.196987899253	11742.5478703361	3555.896969725378	11205.873045556247
1.3768710533034536	16740.818424278932	16147.113723415914	21278.592841840113	20358.812964063203	23395.58023536372	22326.320304743214	25327.493931530396	24125.235781870204	28558.77052810313	27142.481488319187	0.17306264896863488	0.16869877196050198	3708.944916582899	11758.60760409385	3539.4333817113657	11221.198807900771
1.3851673940341884	16762.78503012868	16168.301305152509	21306.513948232612	20385.5271680945	23426.279264520872	22355.616282735824	25360.728024041728	24156.8923023763	28596.244700628424	27178.097237554237	0.17306265455262576	0.16869877737140473	3691.7588183961343	11774.644959163852	3523.032751664752	11236.503214620054
1.3935137243912972	16784.781550094107	16189.51774032724	21334.47308173638	20412.277755575607	23457.02010563871	22384.95216177543	25394.00738238584	24188.591940024457	28633.769915625784	27213.761497941374	0.17306266023422168	0.16869878287688672	3674.63849141472	11790.659702742472	3506.69488688861	11251.786043554544
1.4019103455874267	16806.80794165554	16210.76298793241	21362.470188391595	20439.06467488073	23487.802699418942	22414.327885274623	25427.331942390898	24220.33463368919	28671.346100767558	27249.47420073951	0.17306266601515102	0.16869878847862357	3657.58373375237	11806.65159999393	3490.4195947262924	11267.047070609406
1.410357560650181	16828.864161851467	16232.037006534232	21390.505213678443	20465.887873848344	23518.626985948173	22443.743396059035	25460.70163921962	24252.120321611135	28708.97318297636	27285.235276494976	0.17306267189717425	0.16869879417831998	3640.594343571458	11822.620414037257	3474.2066825646907	11282.286069736816
1.4188556744330574	16850.95016727432	16253.339754268774	21418.578102511845	20492.74729977608	23549.492904692062	22473.19863636173	25494.11640736293	24283.948941391052	28746.651088417897	27321.044655034726	0.17306267788208143	0.1686987999777117	3623.6701190846507	11838.565905916505	3458.0559578407556	11297.502812908031
1.4274049936264492	16873.065914066894	16274.67118883847	21446.68879923687	20519.642899416416	23580.400394490345	22502.693547818493	25527.576180634613	24315.820429984688	28784.379742494966	27356.902265460645	0.17306268397169625	0.1686988058785651	3606.8108585576992	11854.487834569998	3441.9672280426603	11312.697070092894
1.4360058267687137	16895.211357918026	16296.031267508039	21474.837247623313	20546.574618971492	23611.34939355083	22532.228071462094	25561.080892164817	24347.734723696685	28822.15906984016	27392.808036142655	0.17306269016787387	0.16869881188267857	3590.0163603192195	11870.38595682662	3425.940300707007	11327.868609209545
1.4446584842573071	16917.386454058942	16317.419947100747	21503.023390861083	20573.54240408849	23642.339839444387	22561.802147717324	25594.630474394628	24379.69175817511	28859.988994309722	27428.76189471261	0.17306269647250366	0.1686988179918822	3573.286422772566	11886.260027406737	3409.9749834570102	11343.017196208239
1.453363278359986	16939.59115725897	16338.8371839946	21531.247171554784	20600.546199854823	23673.37166909896	22591.415716395684	25628.224859069604	24411.691468405785	28897.869438976308	27464.763768057885	0.17306270288750789	0.16869882420803883	3556.620844389079	11902.109798851423	3394.071083985502	11358.142594987527
1.4621205232260774	16961.825421821635	16360.282934118402	21559.508531718777	20627.585950793204	23704.444818794193	22621.068716689984	25661.863977233945	24443.73378870645	28935.800326122393	27500.81358231484	0.17306270941484334	0.16869883053304485	3540.0194237385876	11917.935021608137	3378.2284100574907	11373.24456736166
1.470930534897817	16984.089201580664	16381.757152947754	21587.807412772137	20654.661600856645	23735.559224155855	22650.761087168892	25695.547759224522	24475.81865272089	28973.781577233563	27536.911262862246	0.17306271605650256	0.1686988369688309	3523.4819594733417	11933.735443912446	3362.446769525064	11388.322873072699
1.4797936313217521	17006.38244989565	16403.259795501162	21616.143755533212	20681.773093423573	23766.714820149897	22680.49276577155	25729.27613466438	24507.945993413105	29011.813112991214	27573.056734314712	0.17306272281451243	0.16869884351736095	3507.0082503433805	11949.510811821558	3346.725970341591	11403.37726980634
1.48871013236022	17028.705119648166	16424.790816336077	21644.51750021467	20708.92037129288	23797.911541077017	22710.26368980222	25763.049032456907	24540.115743061546	29049.894853265985	27609.249920516217	0.17306272969093675	0.1686988501806353	3490.598095193971	11965.260869160295	3331.065820554737	11418.407513124868
1.4976803598028874	17051.057163237274	16446.350169544778	21672.928586417864	20736.103376678755	23829.149320566445	22740.073795924596	25796.86638077916	24572.327833252966	29088.02671711021	27645.490744533214	0.1730627366878771	0.16869885696068967	3474.2512929902878	11980.98535756208	3315.466128305532	11433.413356442004
1.5067046373783677	17073.438532575736	16467.937808750365	21701.376953128023	20763.32205120568	23860.42809157074	22769.923020156253	25830.728107076113	24604.582194876497	29126.208622751514	27681.77912864796	0.17306274380747094	0.16869886385959584	3457.967642813921	11996.684016427957	3299.9267018630635	11448.394551085308
1.5157832907659001	17095.84917908537	16489.553687102747	21729.862538708414	20790.576335903377	23891.747786359316	22799.811297863296	25864.634138053785	24636.87875811773	29164.44048758502	27718.1149943519	0.17306275105189523	0.16869887087946264	3441.746943857055	12012.356582867913	3284.447349601658	11463.350846196525
1.5249166476071065	17118.289053693075	16511.197757274374	21758.385280895345	20817.866171201505	23923.108336512978	22829.738563754352	25898.58439967328	24669.21745245244	29202.722228166673	27754.498262338595	0.173062758423365	0.16869887802243763	3425.5889954529703	12028.002791755833	3269.02788001881	11478.281988756731
1.5341050375178134	17140.758106826397	16532.869971456246	21786.945116792504	20845.19149692464	23954.509672917735	22859.704751875266	25932.57881714412	24701.59820664064	29241.053760205727	27790.92885249704	0.1730627659241361	0.16869888529070548	3409.4935970599763	12043.622375657782	3253.6681017482188	11493.187723586336
1.5433487920999491	17163.25628840924	16554.57028135366	21815.541982865616	20872.55225228695	23985.951725758907	22889.709795603143	25966.61731491786	24734.020948720314	29279.43499855755	27827.40668390466	0.17306277355650382	0.1686988926864904	3393.460548279574	12059.215064835735	3238.3678235425614	11508.067793256603
1.5526482449535108	17185.78354785745	16576.29863818199	21844.175814936832	20899.948375886914	24017.43442451503	22919.75362764058	26000.699816681474	24766.485606001188	29317.86585721621	27863.931674820295	0.17306278132280448	0.1686989002120572	3377.489648853196	12074.780587211251	3223.126854300732	11522.921938146465
1.5620037316886017	17208.339834074428	16598.054992662437	21872.846548179223	20927.379805702014	24048.957697951715	22949.83618000997	26034.82624535079	24798.992105058456	29356.34624930709	27900.503742677134	0.17306278922541612	0.16869890786971012	3361.580698685255	12090.318668411113	3207.945003072964	11537.749896431342
1.5714155899375468	17230.925095446863	16619.839295017922	21901.55411711136	20954.846479083582	24080.521474115823	22979.957384047717	26068.99652306414	24831.54037172668	29394.876087079665	27937.12280407593	0.17306279726676058	0.16869891566179457	3345.733497832669	12105.82903167978	3192.8220790550113	11552.55140400771
1.580884159367074	17253.539279839984	16641.651494968522	21930.298455591383	20982.348332751095	24112.125680328863	23010.117170398134	26103.210571175245	24864.130331093133	29433.45528189962	27973.788774777444	0.17306280544930155	0.16869892359069952	3329.94784650323	12121.31139784772	3177.757891585119	11567.326194473542
1.5904097816905756	17276.182334593246	16663.491541727282	21959.07949681149	21009.885302786923	24143.770243180996	23040.31546900754	26137.46831024673	24896.761907491476	29472.08374424145	28010.50156969543	0.17306281377554766	0.16869893165885463	3314.2235450884327	12136.765485407785	3162.7522501777858	11582.073999189772
1.5999928006804371	17298.854206515796	16685.35938399588	21987.89717329228	21037.457324630912	24175.455088524828	23070.552209118494	26171.76966004342	24929.435024495502	29510.76138368097	28047.26110288953	0.1730628222480522	0.1686989398687349	3298.5603941506706	12152.191010430455	3147.8049645142164	11596.794547223486
1.6096335621804478	17321.554841881858	16707.254969960148	22016.751416876905	21065.064333074795	24207.180141468983	23100.827319263593	26206.114539525388	24962.149604912433	29549.48810888747	28084.06728755782	0.17306283086941396	0.16869894822285822	3282.958194430219	12167.587686554529	3132.9158444397617	11611.487565304153
1.6193324141182788	17344.28418642619	16729.178247285698	22045.642158725346	21092.70626225671	24238.945326371842	23131.140727259477	26240.5028668412	24994.90557077651	29588.263827616163	28120.92003602958	0.17306283964227887	0.16869895672378818	3267.416746857809	12182.955224989913	3118.084699984174	11626.152777846903
1.6290897065180392	17367.042185339455	16751.129163113474	22074.569329308586	21120.38304565562	24270.750566835133	23161.492360200747	26274.934559320987	25027.702843342413	29627.088446700305	28157.819259757885	0.17306284856933957	0.16869896537413476	3251.9358525360003	12198.293334424496	3103.3113413425162	11640.789906864055
1.6389057915129117	17389.828783263318	16773.107664055027	22103.53285840243	21148.09461608541	24302.59578569716	23191.882144453513	26309.409533469126	25060.541343078246	29665.961872043048	28194.764869311795	0.17306285765333712	0.1686989741765535	3236.515312779695	12213.601721120998	3088.5955789103173	11655.398672054522
1.6487810233578566	17412.643924286196	16795.113696188382	22132.532675082115	21175.840905689754	24334.48090502695	23222.31000564975	26343.927704957903	25093.420989659553	29704.88400861024	28231.75677436957	0.1730628668970625	0.16869898313374904	3221.154929108219	12228.880088855512	3073.9372232775204	11669.978790735826
1.6587157584424002	17435.487551938124	16817.147205053137	22161.56870771591	21203.621845935926	24366.405846117115	23252.77586868056	26378.48898861983	25126.341701961937	29743.854760421837	28268.794883710445	0.1730628763033553	0.16869899224847254	3205.8545032329857	12244.128138842992	3059.3360852212645	11684.5299777966
1.6687103553034934	17458.359609186235	16839.208135646066	22190.640883959335	21231.437367609346	24398.370529477615	23283.279657690196	26413.093298440894	25159.3033980547	29782.87403054429	28305.879105207427	0.17306288587510701	0.16869900152352577	3190.6138370826375	12259.345569784753	3044.791975723114	11699.051945711486
1.6787651746384535	17481.260038429744	16861.296432416315	22219.749130748925	21259.287400807552	24430.3748748289	23313.821296069476	26447.740547553127	25192.30599519373	29821.94172108217	28343.00934581935	0.1730628956152607	0.16869901096176163	3175.4327328030486	12274.532077829354	3030.3047059699893	11713.54440452531
1.6888805793179813	17504.18878149534	16883.41203926093	22248.893374296356	21287.171874934636	24462.418801095446	23344.40070644966	26482.430648227637	25225.349409814833	29861.057733170357	28380.185511583433	0.17306290552681158	0.1686990205660814	3160.310992759187	12289.687356556766	3015.8740873623174	11728.007061834447
1.6990569343992543	17527.145779632097	16905.554899519986	22278.073540082078	21315.090718695115	24494.502226398796	23375.0178106958	26517.163511867097	25258.433557526656	29900.221966965568	28417.40750760724	0.17306291561280907	0.16869903033944084	3145.248419538606	12304.811096934602	3001.4999315112364	11742.439622743987
1.7092946071391046	17550.130973506726	16927.72495597196	22307.289552849295	21343.04386008818	24526.625068050915	23405.67252990043	26551.939048998607	25291.558353103803	29939.434321638353	28454.675238061012	0.1730629258763577	0.16869904028484764	3130.2448159686755	12319.902987367474	2987.182050255593	11756.841789904982
1.7195939670072704	17573.14430319856	16949.92215082896	22336.541336597715	21371.03122640173	24558.787242547438	23436.36478437701	26586.757169266275	25324.723710479822	29978.69469536472	28491.988606169816	0.17306293632061667	0.16869905040536304	3115.2999851081986	12334.962713615038	2972.92025565519	11771.213263445534
1.7299553856997325	17596.18570819458	16972.146425731877	22365.828814577213	21399.052744206285	24590.988665560624	23467.094493653356	26621.617781423723	25357.929542740058	30018.002985317733	28529.34751420548	0.17306294694880203	0.168699060704104	3100.413730248809	12349.989958756603	2958.7143599928822	11785.55374094285
1.7403792371521247	17619.25512738435	16994.397721745496	22395.151909281485	21427.10833934891	24623.229251932436	23497.861576464904	26656.520793326596	25391.17576211445	30057.35908765907	28566.751863478527	0.17306295776418834	0.16869907118424293	3085.5858549331315	12364.984403242357	2944.564175795298	11799.862917480059
1.7508658975532332	17642.35249905505	17016.675979353866	22424.510542441814	21455.197936947425	24655.508915667717	23528.665950748407	26691.466111925136	25424.46227997072	30096.762897530698	28604.201554330542	0.17306296877010802	0.168699081849009	3070.8161629552487	12379.945724844001	2930.4695158216637	11814.14048555214
1.76141574535857	17665.477760886344	17038.981138455023	22453.904635020575	21483.3214613838	24687.82756992706	23559.507533634755	26726.45364325652	25457.789006806608	30136.21430904621	28641.696486125427	0.1730629799699531	0.1686990927016898	3056.1044583600014	12394.873598620296	2916.430193067994	11828.386135057546
1.7720291613040315	17688.63084994524	17061.31313835637	22483.334107204784	21511.47883629838	24720.18512701976	23590.386241442597	26761.483292437224	25491.155852243013	30175.713215282296	28679.23655724177	0.1730629913671771	0.16869910374563102	3041.4505454518367	12409.767696914263	2902.44602079154	11842.599553359672
1.7827065284196406	17711.811702681	17083.671917769592	22512.798878399688	21539.669984583572	24752.581498396707	23621.301989671483	26796.554963655417	25524.562725016585	30215.25950827013	28716.821665064446	0.17306300296529475	0.1686991149842386	3026.854228795506	12424.627689315006	2888.5168124872725	11856.780425150879
1.7934482320433673	17735.020254919764	17106.057414805513	22542.298867221998	21567.89482837737	24785.01659464312	23652.254692994793	26831.668560162994	25558.009532972137	30254.853078986453	28754.45170597617	0.17306301476788497	0.1686991264209808	3012.3153132260777	12439.453242675401	2874.6423819104675	11870.92843251396
1.8042546598350382	17758.25644185957	17128.46956696933	22571.833991493633	21596.15328905743	24817.49032547153	23683.2442652532	26866.823984268092	25591.496183055548	30294.49381734516	28792.126575349506	0.17306302677858926	0.16869913805938622	2997.833603848703	12454.244021058083	2860.8225430750754	11885.043254886754
1.8151262017903238	17781.520198064827	17150.908311155214	22601.40416823475	21624.445287234343	24850.00259971424	23714.270619447383	26902.021137326923	25625.022581305933	30334.181612188077	28829.8461675381	0.17306303900111578	0.16869914990304755	2983.4089060402475	12468.99968571309	2847.0571102537215	11899.124569007196
1.8260632502548164	17804.811457461146	17173.373583641394	22631.00931365726	21652.770742745473	24882.5533253162	23745.333667731258	26937.25991973605	25658.588632848365	30373.916351276315	28867.610375868462	0.17306305143923836	0.1686991619556225	2969.04102546745	12483.719895118847	2833.3458979960997	11913.172048977576
1.8370661999381863	17828.130153330036	17195.865320085002	22660.649343158126	21681.129574648534	24915.142409327647	23776.433321404962	26972.54023092448	25692.19424188626	30413.697921281375	28905.41909263151	0.17306306409679928	0.16869917422083347	2954.7297680685297	12498.404304862022	2819.688721110113	11927.185366136953
1.848135447928429	17851.47621830326	17218.383455516665	22690.324171312306	21709.52170121483	24947.7697578964	23807.56949090747	27007.86196934529	25725.839311693464	30453.526207775707	28943.272209073628	0.17306307697770892	0.1686991867024702	2940.474940075539	12513.052567696199	2806.085394684458	11941.164189123549
1.8592713937061955	17874.84958435776	17240.92792433558	22720.03371186633	21737.947039923132	24980.43527626077	23838.742085809885	27043.22503246805	25759.523744607002	30493.401095224228	28981.169615388535	0.17306309008594836	0.16869919940439018	2926.276348018786	12527.66433353629	2792.535734095145	11955.10818386916
1.8704744391592067	17898.250182809952	17263.49866030406	22749.777877731183	21766.40550745284	25013.138868741822	23869.951014808004	27078.6293167704	25793.24744201905	30533.322466974823	29019.111200708317	0.17306310342557019	0.16869921233052004	2912.133798712166	12542.239249331877	2779.0395549831446	11969.017013465986
1.8817449885967616	17921.677944310217	17286.09559654216	22779.55658097531	21794.897019677326	25045.880438735683	23901.196185714973	27114.074717729753	25827.010304369065	30573.29020524903	29057.096853094576	0.17306311700069943	0.1686992254848572	2898.0470992738847	12556.77695915196	2765.5966732846573	11982.890338265337
1.8930834487643238	17945.1327988375	17308.718665522534	22809.36973281787	21823.421491657456	25078.659888706155	23932.47750545429	27149.561129815338	25860.812231136195	30613.30419113311	29095.12645952988	0.17306313081553512	0.16869923887147092	2884.0160571350716	12571.277104158886	2752.206905233208	11996.7278158525
1.9044902288582053	17968.614675693698	17331.36779906499	22839.217243621675	21851.97883763484	25111.47712017697	23963.794880052395	27185.088446479836	25894.653120831263	30653.364304568608	29133.199905908878	0.17306314487435195	0.16869925249450235	2870.040480023483	12585.739322520792	2738.8700673463754	12010.529100944288
1.9159657405403292	17992.123503497904	17354.042928330975	22869.099022885963	21880.56897102496	25144.332033723887	23995.14821463111	27220.656560150834	25928.53287098875	30693.470424342784	29171.31707702917	0.17306315918150095	0.1686992663581687	2856.1201759788673	12600.163249426521	2725.585976431612	12024.293845392764
1.9275103979530908	18015.659210180886	17376.743983818124	22899.014979239437	21909.19180441034	25177.22452896707	24026.537413400234	27256.265362222588	25962.451378158687	30733.622428079343	29209.47785658231	0.17306317374141134	0.16869928046676158	2842.2549533555284	12614.548517071642	2712.3544496095274	12038.021698244847
1.9391246177343011	18039.221722979262	17399.470895354923	22928.965020432985	21937.847249533923	25210.15450456309	24057.962379650337	27291.914743047433	25996.408537898908	30773.820192228766	29247.682127145104	0.17306318855859237	0.1686992948246506	2828.444620832568	12628.894754657522	2699.1753043067874	12051.712305677123
1.9508088190322228	18062.81096842995	17422.22359209507	22958.949053332664	21966.53521729201	25243.121858197268	24089.423015744957	27327.60459192746	26030.40424476667	30814.063592058974	29285.929770170187	0.1730632036376336	0.16869930943628228	2814.688987408299	12643.201588341966	2686.04835824552	12065.365310913883
1.9625634235206988	18086.42687236419	17445.00200251187	22988.96698391224	21995.255617727307	25276.126486575486	24120.919223113036	27363.334797105694	26064.43839231055	30854.352501645408	29324.220665976933	0.1730632189832071	0.16869932430618514	2800.9878623997793	12657.468641187996	2672.9734294614755	12078.980354277417
1.9743888554143678	18110.069359901776	17467.806054392608	23019.018717245894	22024.0083600219	25309.168285416217	24152.450902241304	27399.10524575751	26098.510873062085	30894.686793861376	29362.55469374213	0.17306323460006912	0.16869933943896676	2787.3410554637667	12671.6955332309	2659.950336312875	12092.557073188946
1.9862855414839768	18133.73835544536	17490.635674833124	23049.104157501097	22052.79335249047	25342.247149442694	24184.017952666785	27434.915823982177	26132.62157852788	30935.066340368554	29400.93173149106	0.17306325049306173	0.16869935483931967	2773.7483765822835	12685.881881378591	2646.9788974672556	12106.095102078281
1.9982539110717792	18157.433782674234	17513.490790231783	23079.22320793084	22081.610502572807	25375.362972374416	24215.62027296866	27470.766416793653	26166.770399180696	30975.491011606653	29439.351656087554	0.17306326666711272	0.1686993705120186	2760.209636075888	12700.027299417183	2634.0589319134597	12119.594072394073
2.010294396107033	18181.1555645387	17536.371326284017	23109.3757708665	22110.459716827034	25408.515646919368	24247.257760760865	27506.656908112178	26200.95722445156	31015.960676783965	29477.81434322515	0.1730632831272386	0.1686993864619257	2746.724644601578	12714.131397992373	2621.190258965129	12133.05361260008
2.0224074311215867	18204.90362325385	17559.277207976396	23139.561747710046	22139.340900922147	25441.705064765396	24278.93031268391	27542.5871807551	26235.18194272091	31056.475203867038	29516.31966741712	0.17306329987854754	0.1686994026939891	2733.2932131604757	12728.193784587085	2608.3726982625667	12146.47334813606
2.0345934532655616	18228.677880293708	17582.20835958093	23169.78103892675	22168.253959630998	25474.93111657235	24310.63782439729	27578.557116428176	26269.444441310425	31097.034459570936	29554.867501987363	0.1730633169262373	0.16869941921324738	2719.9151531001553	12742.214063505642	2595.6060697750654	12159.852901404724
2.0468529023231294	18252.478256384995	17605.1647046491	23200.03354403729	22197.198796822817	25508.193691963337	24342.380190571213	27614.566595716322	26303.744606474113	31137.638309348797	29593.457719060378	0.1730633342756011	0.16869943602482745	2706.590276114177	12756.191835835576	2582.8901938053314	12173.191891746596
2.059186220728381	18276.304671501206	17628.14616600612	23230.31916161037	22226.175315456076	25541.492679516687	24374.1573048789	27650.615498074825	26338.08232339004	31178.286617382026	29632.090189551993	0.1730633519320258	0.1686994531339509	2693.318394255941	12770.126699471846	2570.224890996469	12186.489935449325
2.0715938535812968	18300.15704485636	17651.152665744925	23260.637789254848	22255.183417571014	25574.82796675734	24405.969059988358	27686.703701820086	26372.45747615142	31218.979246569845	29670.764783159408	0.17306336990099502	0.16869947054593085	2680.099319919944	12784.018248994835	2557.609982321039	12199.746645654552
2.084076248663807	18324.0352948987	17674.184125220112	23290.98932361185	22284.2230042821	25608.199440148146	24437.81534755418	27722.831084120295	26406.869947757827	31259.71605851882	29709.48136835131	0.17306338818809217	0.16869948826617745	2666.932865869603	12797.86607577093	2545.0452890970046	12212.961632398888
2.0966338564559543	18347.93933930472	17697.240465042076	23321.373660347308	22313.29397577071	25641.606985081806	24469.69605820957	27758.997520986588	26441.319620106544	31300.496913532977	29748.23981235819	0.1730634067989995	0.16869950630019712	2653.818845224683	12811.66976785101	2532.5306329884334	12226.134502592497
2.109267130152151	18371.86909497254	17720.32160507088	23351.790694143583	22342.39623127753	25675.050485871623	24501.61108155797	27795.202887263204	26475.806373983625	31341.32167060266	29787.039981162347	0.17306342573950248	0.16869952465359545	2640.7570714696776	12825.428909969516	2520.065836008289	12239.264859983698
2.1219765256775314	18395.824478015944	17743.427464410244	23382.24031869207	22371.529669095045	25708.52982574346	24533.560306164956	27831.447056618705	26510.330089055107	31382.190187394768	29825.88173948798	0.17306344501548984	0.16869954333207954	2627.7473584580002	12839.143083544448	2507.6507205148228	12252.352305118926
2.1347625017044103	18419.8054037577	17766.557961401228	23412.72242668479	22400.694186559725	25742.044886826454	24565.543619549626	27867.729901536062	26544.890643857743	31423.102320241524	29864.764950790854	0.17306346463295658	0.168699562341458	2614.7895204053493	12852.811866594478	2495.285109218443	12265.396435337141
2.147625519668832	18443.81178672335	17789.71301361625	23443.236909806612	22429.88968004455	25775.595550144586	24597.560908176478	27904.05129330348	26579.48791579027	31464.05792413024	29903.68947724851	0.17306348459800558	0.16869958168764407	2601.8833719087997	12866.434833799489	2482.9688251907937	12278.396844775416
2.160566043787228	18467.843540634665	17812.892537852742	23473.783658727054	22459.11604495113	25809.181695607687	24629.612057446833	27940.411102004695	26614.12178110413	31505.05685269241	29942.655179749847	0.17306350491684863	0.16869960137665765	2589.0287279343465	12880.011556415819	2470.7016918546287	12291.353124299087
2.1735845410731627	18491.90057840316	17836.096450126923	23504.362563092156	22488.373175701978	25842.803202002546	24661.69695169032	27976.8091965094	26648.792114894393	31546.098958192928	29981.661917884947	0.1730635255958098	0.1686996214146269	2576.22540383006	12893.541602284648	2458.48353300069	12304.264861532487
2.1866814813541975	18515.98281212363	17859.324665667573	23534.9735115164	22517.66096573275	25876.45994698401	24693.81547415651	28013.245444463693	26683.498791090606	31587.184091519375	30020.70954993485	0.17306354664132684	0.16869964180778962	2563.473215321661	12907.02453579288	2446.3141727774637	12317.131640790962
2.199857337288837	18540.090153067376	17882.577098909504	23565.61639157423	22546.97930748415	25910.151807065846	24725.967507005986	28049.719712280097	26718.24168244732	31628.31210217084	30059.797932860918	0.17306356805995354	0.1686996625624967	2550.7719785161316	12920.459917847067	2434.1934356956044	12329.953043061309
2.213112584383593	18564.222511675758	17905.853663487313	23596.291089791936	22576.328092394167	25943.878657611705	24758.152931301902	28086.231865127924	26753.020660534894	31669.482838247044	30098.926922294537	0.17306358985836065	0.16869968368521165	2538.121509908	12933.847305865958	2422.1211466416717	12342.728646028787
2.2264477010101436	18588.379797553418	17929.154272228923	23626.997491639246	22605.707210890014	25977.640372825994	24790.371627001237	28122.7817669234	26787.83559573013	31710.696146437327	30138.09637252662	0.1730636120433396	0.16869970518251584	2525.521626381553	12947.186253762804	2410.0971308684675	12355.458024013788
2.2398631684225956	18612.561919461587	17952.478837149054	23657.735481520915	22635.11655238009	26011.436825744684	24822.623472945936	28159.369280319715	26822.686357206727	31751.951872009413	30177.306136496925	0.17306363462180344	0.16869972706110825	2512.97214520711	12960.476311890408	2398.1212139986455	12368.140747933649
2.2533594707748548	18636.76878531126	17975.82726944272	23688.50494276814	22664.556005245813	26045.26788822593	24854.908346854056	28195.99426669693	26857.57281292574	31793.249858798095	30216.55606578336	0.1730636576007902	0.1686997493278082	2500.472884053597	12973.717027066275	2386.1932220371673	12380.776385352947
2.2669370951380965	18661.000302156535	17999.199479478735	23719.305757630325	22694.025456833657	26079.133430941005	24887.226125311074	28232.656586152203	26892.49482962621	31834.589949194302	30255.846010591486	0.17306368098746386	0.1686997719895581	2488.0236609819112	12986.907942501828	2374.3129813615233	12393.36450038571
2.2805965315183476	18685.256376187528	18022.595376792964	23750.137807266132	22723.52479344668	26113.033323364554	24919.57668376062	28269.356097489293	26927.452272815182	31875.971984133255	30295.175819743337	0.1730637047891179	0.16869979505342414	2475.624294450041	13000.04859780334	2362.4803187274374	12405.904653697275
2.294338272874165	18709.53691272368	18046.014870081803	23781.00097173516	22753.05390033651	26146.967433765523	24951.959896495726	28306.092658208698	26962.44500675838	31917.395803083447	30334.54534066697	0.1730637290131761	0.1686998185266016	2463.274603316444	13013.13852894213	2350.6950612743385	12418.396402495913
2.308162815134429	18733.8418162066	18069.457867195335	23811.895129988992	22782.612661694784	26180.93562919726	24984.37563664955	28342.866124497123	26997.472894470044	31958.861244034793	30373.954419385096	0.17306375366719678	0.16869984241641348	2450.9744068416767	13026.177268232219	2338.9570365257096	12430.839300500229
2.3220706572162446	18758.170990193263	18092.924275130747	23842.820159862677	22812.200960645037	26214.937775488343	25016.823776186437	28379.676351217408	27032.535797703466	32000.36814348737	30413.40290050448	0.17306377875887277	0.16869986673031503	2438.7235246930504	13039.164344321005	2327.2660723910667	12443.23289792519
2.336062301042938	18782.52433734878	18116.414000025386	23873.775938065723	22841.818679234064	26248.97373723261	25049.304185892564	28416.523191897973	27067.63357694085	32041.916336439488	30452.890627204557	0.17306380429603743	0.16869989147589615	2426.5217769414885	13052.099282137118	2315.6219971667742	12455.576741438359
2.3501382515621807	18806.901759439428	18139.926947150027	23904.76234017335	22871.465698423555	26283.043377779704	25081.816735366792	28453.40649872243	27102.766091383448	32083.505656376117	30492.41744122644	0.17306383028666342	0.16869991666088197	2414.3689840703737	13064.981602901593	2304.0246395422146	12467.8703741692
2.3642990167642037	18831.303157325503	18163.46302090197	23935.779240617605	22901.14189808158	26317.14655922523	25114.361293011378	28490.326122519135	27137.933198941613	32125.13593525713	30531.983182861746	0.1730638567388673	0.1686999422931378	2402.264966967865	13077.810824045911	2292.473828593269	12480.11333563272
2.378545107700138	18855.728430953943	18187.022124797986	23966.826512678133	22930.84715697379	26351.2831424008	25146.93772602237	28527.281912750324	27173.134756224463	32166.807003505113	30571.587690940996	0.17306388366091152	0.16869996838067092	2390.209546939819	13090.586459260434	2280.9693937951233	12492.305161776952
2.392877038500453	18880.177479351412	18210.604161467592	23997.90402847351	22960.581352755125	26385.452986864442	25179.54590038061	28564.273717501896	27208.3706185301	32208.518689993893	30611.23080282274	0.17306391106120775	0.16869999493163088	2378.2025457089767	13103.308018441312	2269.5111650201725	12504.44538493175
2.4072953263935135	18904.65020061671	18234.209032645795	24029.011658951847	22990.34436196081	26419.655950890425	25212.185680841845	28601.30138347233	27243.640639835114	32250.27082203611	30650.91235438174	0.17306393894831865	0.16870002195431566	2366.2437854093732	13115.97500762716	2258.098972532316	12516.533533732407
2.4218004917242455	18929.14649191359	18257.836639166122	24060.149273881743	23020.136059997712	26453.89189145931	25244.856930927363	28638.364755962026	27278.944672784375	32292.063225371283	30690.63217999759	0.1730639673309608	0.16870004945717143	2354.333088594605	13128.586929014884	2246.7326469967375	12528.569133159705
2.436393057972914	18953.666249463284	18281.486880953442	24091.31674184299	23049.956321135454	26488.160664247822	25277.559512914253	28675.46367886237	27314.28256868067	32333.895724153503	30730.39011254305	0.17306399621800814	0.16870007744879717	2342.4702782446984	13141.143280965276	2235.4120194854913	12540.551704528742
2.4510735517740176	18978.20936853725	18305.159657016957	24122.513930217574	23079.805018497747	26522.462123618978	25310.293287826036	28712.597994645104	27349.654177474495	32375.768140939555	30770.185983372714	0.17306402561849396	0.16870010593794646	2330.6551777572604	13153.6435578987	2224.136921473546	12552.480765422806
2.46584250293529	19002.775743449376	18328.85486544284	24153.740705179862	23109.682024053254	26556.79612261142	25343.05811542258	28749.76754435082	27385.059347753322	32417.68029667595	30810.01962231093	0.17306405554161458	0.16870013493352945	2318.887610953534	13166.087250323966	2212.907184832031	12564.355829648674
2.4807004444568266	19027.365267548757	18352.572403386952	24184.996931687685	23139.587208606597	26591.16251292962	25375.853854190427	28786.9721675784	27420.49792673113	32459.63201068717	30849.890857640083	0.17306408599673145	0.1687001644446185	2307.167402085266	13178.473844815046	2201.72264184535	12576.17640726734
2.4956479125503126	19051.977833211884	18376.312167067626	24216.282473472518	23169.52044178941	26625.561144933192	25408.680361332983	28824.21170247348	27455.969760237815	32501.623100662644	30889.799516088784	0.1730641169933744	0.16870019448044765	2295.494375830516	13190.802823968232	2190.58312520897	12587.942004571669
2.510685446658382	19076.61333183517	18400.07405175835	24247.597193030255	23199.4815920513	26659.99186762679	25441.537492760614	28861.485985717616	27491.474692708674	32543.653382644636	30929.745422820073	0.17306414854124555	0.16870022505041848	2283.8683572961017	13203.073666376993	2179.488468024181	12599.652124017477
2.5258135894740787	19101.271653827123	18423.857951780217	24278.940951611377	23229.470526650497	26694.454528649363	25474.425103080564	28898.794852516665	27527.012567173388	32585.72267101524	30969.728401419103	0.17306418065022114	0.16870025616410078	2272.289172020741	13215.285846610554	2168.4385038060136	12611.306264228188
2.54103288696045	19125.95268860071	18447.663760494594	24310.313609211513	23259.4871116448	26728.948974263858	25507.34304558702	28936.138136589703	27562.58322524545	32627.830778483916	31009.7482738813	0.17306421333035563	0.16870028783123767	2260.7566459778463	13227.438835203648	2157.4330664826557	12622.903919966891
2.556343888370238	19150.65632456554	18471.491370295553	24341.71502456161	23289.531211882208	26763.475049346493	25540.29117225091	28973.51567015745	27598.186507111135	32669.97751607453	31049.80486060005	0.17306424659188407	0.1687003200617465	2249.2706055692397	13239.532098582014	2146.471990391845	12634.4445820814
2.571747146265715	19175.38244911989	18495.340672602244	24373.14505511813	23319.602690991513	26798.032597376023	25573.26933370966	29010.927283930723	27633.822251518544	32712.16269311243	31089.89798035441	0.17306428044522607	0.16870035286572452	2237.83087764401	13251.565099128522	2135.55511029833	12645.927737562917
2.5872432165386163	19200.13094864315	18519.211557851588	24404.60355705355	23349.70141137324	26832.621460423405	25606.277379257353	29048.37280709931	27669.490295766933	32754.3861172119	31130.027450297195	0.1730643149009893	0.1687003862534499	2226.4372894831467	13263.537295075133	2124.6822613802506	12657.352869450115
2.602832658430207	19224.9017084875	18543.103915490272	24436.090385246043	23379.827234189783	26867.241479140455	25639.315156833916	29085.852067319753	27705.190475695166	32796.64759426256	31170.193085942046	0.17306434996997191	0.168700420235386	2215.089668799541	13275.448140454479	2113.853279226925	12668.7194567658
2.6185160345514573	19249.694612970055	18567.017633967167	24467.605393269692	23409.980019356037	26901.892492749277	25672.382513014974	29123.364890703895	27740.922625670784	32838.94692841649	31210.39470115122	0.17306438566316643	0.16870045482218549	2203.7878437604522	13287.297085200436	2103.067999855848	12680.026974598877
2.6342939109033563	19274.50954536495	18590.952600725625	24499.148433384675	23440.159625529865	26936.57433903146	25705.47929300147	29160.91110180734	27776.686578578792	32881.28392207529	31250.632108123034	0.1730644219917642	0.16870049002469226	2192.53164296865	13299.083575013094	2092.326259710244	12691.27489404101
2.6501668568973313	19299.34638789502	18614.908702195735	24530.7193565269	23470.365910102573	26971.286854316768	25738.605340609218	29198.490523617234	27812.482165810514	32923.65837587635	31290.90511737942	0.1730644589671573	0.16870052585394532	2181.3208954703296	13310.807051352225	2081.6278956531314	12702.462682138197
2.666135445375801	19324.205021723807	18638.885823786288	24562.318012298067	23500.59872918898	27006.02987347235	25771.7604982582	29236.102977540595	27848.309217251983	32966.070088679895	31331.213537752945	0.17306449660094328	0.16870056232118275	2170.1554307560436	13322.466951424256	2070.972744966857	12713.58980183769
2.6822002526328483	19349.085326947195	18662.883849876926	24593.94424895527	23530.857937617715	27040.803229891335	25804.94460696191	29273.748283392117	27884.167561272578	33008.51885755518	31371.557176374074	0.17306453490492898	0.1687005994378451	2159.0350787658244	13334.062708169222	2060.3606453664834	12724.65571203921
2.6983618584350144	19373.987182585322	18686.902663810288	24625.597913400987	23561.143388921566	27075.606755481942	25838.15750631688	29311.42625938238	27920.057024713733	33051.00447776735	31411.935838658577	0.17306457389113408	0.16870063721557954	2147.959669886972	13345.593750220723	2049.7914349935018	12735.659867537208
2.71462084604223	19398.91046657413	18710.942147883892	24657.27885117254	23591.45493532742	27110.440280655923	25871.399034491715	29349.136722105453	27955.97743287716	33093.52674276356	31452.34932829434	0.17306461357179387	0.16870067566624306	2136.9290349521907	13357.059501855634	2039.2649524159497	12746.601718969643
2.730977802228858	19423.855055757027	18735.002183342072	24688.98690643177	23621.79242774637	27145.30363431739	25904.669028216395	29386.87948652681	27991.92860951324	33136.08544415942	31492.79744722845	0.1730646539593652	0.16870071480190477	2125.9430052492535	13368.45938300807	2028.781036633416	12757.480712824501
2.747433317304874	19448.820825876475	18759.08265036793	24720.721921954595	23652.15571576378	27180.19664385134	25937.96732277133	29424.654365971008	28027.91037680947	33178.6803717252	31533.279995654186	0.17306469506652847	0.1687007546348533	2115.001412510406	13379.792809196748	2018.339527070988	12768.296291378327
2.763987985137163	19473.807651565403	18783.18342807501	24752.48373912034	23682.544647629013	27215.119135112054	25971.293751976278	29462.46117210922	28063.922555378384	33221.31131337184	31573.79677199759	0.17306473690619345	0.16870079517759762	2104.10408893181	13391.059191589244	2007.940263595432	12779.047892747447
2.780642403170963	19498.815406338977	18807.304394499395	24784.272197901548	23712.959070245724	27250.070932412	26004.64814817976	29500.299714947214	28099.964964246243	33263.97805513756	31614.347572904808	0.1730647794915018	0.1687008364428724	2093.250867155497	13402.257936854847	1997.583086501225	12789.734950778075
2.797397172451417	19523.843962585554	18831.44542659101	24816.087136852744	23743.39882916113	27285.0518585095	26038.030342247377	29538.169802812205	28136.037420840465	33306.68038117303	31654.932193228036	0.1730648228358329	0.16870087844364187	2082.4415802755393	13413.388447185978	1987.2678365135798	12800.356895035133
2.8142528976452668	19548.893191558396	18855.606400205612	24847.928393100185	23773.863768556163	27320.061734597657	26071.440163551095	29576.07124234078	28172.13974097811	33349.41807372797	31695.550426012673	0.17306486695280615	0.1687009211931035	2071.676061850274	13424.450120320544	1976.9943547993898	12810.913150822744
2.831210187062679	19573.96296336677	18879.787190096253	24879.795802330817	23804.353731234944	27355.10038029221	26104.8774399578	29614.003838465986	28208.271738853615	33392.190913136576	31736.2020624836	0.17306491185628756	0.16870096470469353	2060.9541458904278	13435.442349449731	1966.7624829588458	12821.403139124624
2.848269652679189	19599.053146967304	18903.98766990491	24911.689198781565	23834.868558614537	27390.167613619935	26138.341997818134	29651.967394404743	28244.43322702676	33434.99867780353	31776.88689203174	0.17306495756039272	0.16870100899208929	2050.2756668676157	13446.36452322919	1956.5720630296273	12831.82627657149
2.865431910157798	19624.163610155032	18928.207712153922	24943.608415228256	23865.40809071434	27425.263251006578	26171.83366195498	29689.96171164483	28280.624016410326	33477.84114418938	31817.60470220029	0.17306500407949127	0.16870105406921565	2039.640459709568	13457.2160257129	1946.4229374878341	12842.181975435466
2.882697578871184	19649.29421955467	18952.447188237536	24975.553282974797	23895.97216614576	27460.38710726495	26205.352255652237	29727.98658993221	28316.843916258018	33520.718086796354	31858.35527867118	0.17306505142821182	0.16870109995024854	2029.048359804554	13467.996236350387	1936.3149492481025	12852.469643583521
2.900067281924058	19674.44484061149	18976.70596841314	25007.523631841916	23926.560622101413	27495.538995582763	26238.897600643042	29766.041827257857	28353.092734151818	33563.629278153625	31899.138405251037	0.1730650996214481	0.1687011466496185	2018.4992030014982	13478.704529958777	1926.2479416627903	12862.6886844486
2.9175416461756507	19699.615337582498	19000.983921792787	25039.519290156197	23957.173294344688	27530.71872751063	26272.46951709842	29804.127219844817	28389.370275989826	33606.57448880287	31939.95386385752	0.1730651486743602	0.16870119418201682	2007.9928256173152	13489.340276723728	1916.221758533502	12872.838497063145
2.9351213022623317	19724.80557352734	19025.280916334385	25071.540084738892	23987.810017198994	27565.926112949906	26306.067823615664	29842.242562135194	28425.676345973716	33649.55348728362	31980.801434505367	0.1730651986023834	0.16870124256239963	1997.5290644258494	13499.902842104435	1906.2362440963043	12882.918475944549
2.952806884620376	19750.01541029912	19049.596818832917	25103.58584089449	24018.47062353688	27601.160960140187	26339.69233720641	29880.38764677669	28462.01074659601	33692.56604011828	32021.68089529217	0.17306524942123075	0.1687012918059928	1987.1077566660242	13510.391586854123	1896.2912430318538	12892.92801111564
2.970599031508854	19775.244708535327	19073.931494911667	25135.65638239962	24049.154944769358	27636.42307564725	26373.342873285103	29918.56226460959	28498.373278627645	33735.61191179756	32062.592022384466	0.173065301146898	0.16870134192829708	1976.72874003998	13520.805866962299	1886.3866004622541	12902.86648805812
2.9884983850326714	19800.493327648437	19098.28480901318	25167.75153149131	24079.86281083476	27671.712264350255	26407.01924565683	29956.766204653082	28534.763741104925	33778.690864765114	32103.534590003248	0.1730653537956705	0.1687013929450923	1966.3918527206406	13531.145033679903	1876.5221619590884	12912.733287732117
3.006505591165733	19825.761125816945	19122.65662439063	25199.871108856005	24110.594050188156	27707.028329429817	26440.721266505898	29994.999254092294	28571.18193131722	33821.80265940312	32144.508370410153	0.17306540738412593	0.16870144487244254	1956.0969333439134	13541.408433430828	1866.6977735367836	12922.527786497027
3.0246212997742656	19851.047959975596	19147.046803098423	25232.014933617476	24141.348489789856	27742.371072354752	26474.448746383252	30033.261198264227	28607.627644793534	33864.947054016484	32185.51313389253	0.1730654619291423	0.1687014977267026	1945.8438210060121	13551.595407762565	1856.9132816486526	12932.249356059358
3.0428461646402667	19876.353685806265	19171.45520598339	25264.18282332554	24172.12595509459	27777.740292869876	26508.20149419478	30071.5518206445	28644.100675289897	33908.12380481807	32226.54864874932	0.17306551744790197	0.16870155152452182	1935.6323552848771	13561.705293455161	1847.168533205986	12941.89736356493
3.0611808434850984	19901.678157728507	19195.881692675724	25296.374593944445	24202.926270040403	27813.135788983345	26541.979317189194	30109.870902833733	28680.600814776382	33951.33266591343	32267.614681276624	0.17306557395789549	0.16870160628284922	1925.4623762188712	13571.737422342412	1837.4633755609393	12951.471171447076
3.079625997993227	19927.021228889796	19220.32612157954	25328.590059840815	24233.749257037118	27848.557356953494	26575.782020945586	30148.218224543503	28717.127853423714	33994.573389285135	32308.710995752732	0.17306563147693096	0.16870166201894043	1915.3337243132992	13581.691121322103	1827.7976565125864	12960.970137445256
3.0981822938360946	19952.38275115615	19244.788349863895	25360.829033772086	24264.594736955325	27884.004791276246	26609.609409361357	30186.593563582748	28753.68157959039	34037.84572477757	32349.837354423747	0.1730656900231363	0.16870171875036194	1905.2462405493716	13591.565712387674	1818.1712243123911	12970.393614602275
3.116850400696155	19977.762575102377	19269.26823345337	25393.091326874473	24295.462529114833	27919.4778846721	26643.46128463978	30224.99669584376	28790.26177980924	34081.14942008126	32390.993517488616	0.17306574961496765	0.16870177649499704	1895.1997663768707	13601.360512538813	1808.583927658503	12979.740951194428
3.135630992291033	20003.160550002394	19293.76562701876	25425.37674865111	24326.352451273324	27954.976428073107	26677.337447277583	30263.42739528824	28826.868238774216	34124.4842207173	32432.1792430844	0.17306581027121293	0.16870183527105206	1885.1941437131027	13611.074833745137	1799.035615697503	12989.011490712874
3.1545247463978408	20028.57652381936	19318.28038396756	25457.685106959798	24357.264319614682	27990.50021060963	26711.23769605239	30301.885433933036	28863.50073932678	34167.849870021426	32473.394287271058	0.1730658720110001	0.16870189509706127	1875.2292149483692	13620.707982943393	1789.5261380261509	12998.204571844079
3.1735323448776414	20054.010343195936	19342.812356434624	25490.01620800112	24388.197948737583	28026.049019597347	26745.161828010216	30340.370581836214	28900.159062442646	34211.24610912842	32514.6384040167	0.1730659348538019	0.16870195599189403	1865.3048229510896	13630.259262053296	1780.0553446961567	13007.319528471678
3.192654473700048	20079.461853444398	19367.3613952726	25522.36985630623	24419.153151643834	28061.622640524027	26779.10963845289	30378.88260708277	28936.842987218162	34254.672676956216	32555.91134518241	0.17306599881944132	0.16870201797475928	1855.420811058837	13639.727967868559	1770.623086209176	13016.355689612217
3.211891822967991	20104.930898536615	19391.92735004232	25554.74585472449	24450.129739726573	28097.220857036045	26813.080920925244	30417.421275770266	28973.552290856634	34298.129310189746	32597.212860506952	0.17306606392810112	0.16870208106521353	1845.5770230772905	13649.11339201685	1761.2292135133175	13025.312379345298
3.2312450869426166	20130.4173210939	19416.51006900302	25587.14400441108	24481.1275227584	28132.8434509249	26847.07546720218	30455.986351994256	29010.286748654456	34341.615743264774	32638.542697591354	0.1730661302003267	0.16870214528316568	1835.773303292226	13658.414821024053	1751.8735780130373	13034.188916869462
3.2507149640683446	20155.920962377204	19441.109399102876	25619.56410481488	24512.146308879746	28168.490202114062	26881.093067276117	30494.577597834195	29047.04613398761	34385.131708352084	32679.900601883866	0.17306619765703465	0.16870221064888372	1826.0094964653254	13667.631536231376	1742.556031571119	13042.984616472386
3.2703021569980693	20181.441662276677	19465.725185969102	25652.00595366568	24543.18590458688	28204.160888645085	26915.13350934392	30533.194773338484	29083.830218297717	34428.67693534083	32721.286316664362	0.17306626631951869	0.16870227718300174	1816.285447827424	13676.76281373296	1733.2764264923753	13051.698787390254
3.2900073726185273	20206.979259301588	19490.35727389793	25684.46934696181	24574.24611471961	28239.85528666411	26949.196579793617	30571.837636510056	29120.63877107774	34472.25115182239	32762.699583028505	0.1730663362094578	0.1687023449065266	1806.6010030884063	13685.807924398221	1724.0346155415755	13060.330733897164
3.3098313220758016	20232.533590570056	19515.00550584506	25716.9540789575	24605.326742449695	28275.57317040811	26983.28206319179	30610.505943291588	29157.471559858473	34515.85408307389	32804.14013987257	0.17306640734892154	0.16870241384084303	1796.9560084313853	13694.766133803874	1714.8304519366939	13068.87975522969
3.329774720800988	20258.10449179849	19539.66972341532	25749.459942149973	24636.427589268224	28311.314312191025	27017.389742269894	30649.199447550476	29194.328350193944	34559.48545204148	32845.607723877314	0.1730664797603778	0.16870248400772353	1787.350310519687	13703.636702256277	1705.6637893520528	13077.345145577565
3.349838288536016	20283.691797291543	19564.349766853058	25781.986727267118	24667.548454973912	28347.078482390105	27051.519397911616	30687.91790106444	29231.208905647738	34603.14497932415	32887.10206949264	0.1730665534667005	0.16870255542933169	1777.7837564881193	13712.418884686194	1696.534481913317	13085.726194016635
3.370022749359618	20309.295339931174	19589.04547503157	25814.53422325405	24698.689137660225	28382.86544943154	27085.670809138817	30726.661053505843	29268.112987778106	34646.83238315634	32928.622908921076	0.17306662849117563	0.16870262812823297	1768.2561939477455	13721.111930649728	1687.4423841986572	13094.02218447905
3.390328831713469	20334.91495116641	19613.756685443303	25847.102217260635	24729.849433703483	28418.674979776777	27119.843753098743	30765.42865242718	29305.040356124104	34690.54737939169	32970.16997210231	0.1730667048575105	0.16870270212739905	1758.7674709935673	13729.715084363706	1678.3873512505088	13102.23239582032
3.4107572684284713	20360.55046100268	19638.48323418953	25879.69049462837	24761.029137750287	28454.506837908342	27154.038005050355	30804.22044324576	29341.990768191015	34734.28968148599	33011.742986696976	0.17306678258983968	0.1687027774502164	1749.3174361943966	13738.227584579028	1669.3692385612521	13110.356101667508
3.431308796751202	20386.201697991044	19663.22495597004	25912.298838877217	24792.22804270496	28490.36078631551	27188.2533383507	30843.036169228384	29378.963979435775	34778.05900048008	33053.34167807042	0.17306686171273403	0.16870285412049416	1739.9059385937871	13746.648664573207	1660.387902077171	13118.392570432276
3.4519841583705158	20411.868489217424	19687.98168407275	25944.92703169248	24823.44593971696	28526.23658548005	27222.48952444131	30881.875571476037	29415.959743252366	34821.85504498274	33094.96576927645	0.17306694225120742	0.16870293216247126	1730.532827714691	13754.977552141063	1651.443198204157	13126.341065305285
3.47278409944432	20437.550660291865	19712.753250363356	25977.57485291161	24854.682618168303	28562.133993861888	27256.746332834577	30920.738388908536	29452.977810957207	34865.6775211536	33136.614981041086	0.17306702423072556	0.16870301160082385	1721.1979535598075	13763.213469567709	1642.5349838028196	13134.200844203122
3.4937093706264992	20463.248035337583	19737.539485274836	26010.24208051085	24885.93786566079	28598.052767884696	27291.02353109987	30959.624358249017	29490.017931774375	34909.526132685874	33178.289031746084	0.1730671076772147	0.16870309246067447	1711.901166610769	13771.355633586645	1633.6631161922123	13141.971159755252
3.514760727094002	20488.960436980044	19762.340217796907	26042.928490591905	24917.21146800327	28633.992661921326	27325.320884849803	30998.53321400836	29527.079852820778	34953.40058078895	33219.98763741249	0.17306719261706816	0.1687031747675979	1702.6423178262776	13779.403255336918	1624.8274531472707	13149.65125925839
3.535938928574102	20514.687686335896	19787.15527546539	26075.633857368422	24948.50320919865	28669.953428279205	27359.638157726167	31037.464688469503	29564.16331909119	34997.3005641709	33261.710511683945	0.17306727907715663	0.1687032585476321	1693.4212586454814	13787.355540359393	1616.0278528997442	13157.240384655073
3.557244739371806	20540.429603001918	19811.984484351564	26108.357953152517	24979.812871431113	28705.934817185684	27393.975111386033	31076.418511671753	29601.268073443356	35041.225779021086	33303.45736581015	0.1730673670848355	0.16870334382728489	1684.2378409823868	13795.211688503623	1607.264174137148	13164.737772479653
3.578678928397448	20566.1860050437	19836.827669051305	26141.100548340954	25011.140235052833	28741.93657677304	27428.331505487447	31115.394411394736	29638.393856582643	35085.17591899212	33345.22790862978	0.17306745666795512	0.16870343063354248	1675.0919172331924	13802.970893973485	1598.536276005092	13172.14265386574
3.600242269194432	20591.95670898461	19861.684652674452	26173.86141140172	25042.485078571182	28777.958453063995	27462.707097675546	31154.39211314275	29675.540407047203	35129.150675182624	33387.02184655402	0.1730675478548671	0.16870351899387823	1665.9833402772201	13810.632345290855	1589.8440181107726	13179.454254524782
3.6219355399671502	20617.741529794403	19886.55525683383	26206.640308860122	25073.847178635417	28814.000189956543	27497.101643568167	31193.411340128678	29712.707461192607	35173.14973611912	33428.83888354942	0.17306764067443692	0.1687036089362627	1656.9119634664385	13818.19522518199	1581.1872605136596	13186.671794650145
3.643759523609069	20643.54028087775	19911.439301634266	26239.437005284854	25105.226310023358	28850.06152920889	27531.514896741428	31232.45181325774	29749.894753176377	35217.17278773809	33470.67872112077	0.1730677351560505	0.16870370048917113	1647.87764063559	13825.658710620366	1572.5658637317829	13193.794488939457
3.6657150077309777	20669.3527740629	19936.33660566161	26272.251263274167	25136.62224562819	28886.142210424496	27565.946608715454	31271.51325111148	29787.102014942724	35261.21951336803	33512.541058294126	0.17306783132962514	0.16870379368159277	1638.8802260976518	13833.021972768009	1563.9796887412667	13200.821546545252
3.6878027846894206	20695.17881959002	19961.246985971597	26305.082843441738	25168.03475644493	28922.241971036692	27600.39652893976	31310.595369931296	29824.328976206907	35305.2895937112	33554.425591599385	0.17306792922561734	0.16870388854304058	1629.9195746448822	13840.284176939167	1555.4285969752818	13207.752171051688
3.710023651615288	20721.018226099724	19986.170258078764	26337.931504402666	25199.463611557057	28958.360546293585	27634.864404778775	31349.697883602286	29861.575364439796	35349.382706825585	33596.33201505317	0.17306802887503528	0.1687039851035614	1620.9955415518489	13847.444482607767	1546.9124503278872	13214.585560466163
3.732378410442586	20746.870800621386	20011.10623594521	26370.797002759315	25230.908578122977	28994.497669242646	27669.34998149724	31388.820503636744	29898.84090485218	35393.49852810655	33638.26002014144	0.17306813030944648	0.1687040833937441	1612.107982574962	13854.502043357119	1538.4311111518182	13221.320907173678
3.7548678679373717	20772.736348561415	20036.054731969358	26403.6790930871	25262.369421362426	29030.65307071539	27703.85300224545	31427.962939157696	29936.125320379077	35437.636730268554	33680.20929580197	0.17306823356098844	0.16870418344473	1603.2567539412994	13861.456006756984	1529.984442249639	13227.957397826016
3.777492835726878	20798.614673691154	20061.015556974242	26436.577527919733	25293.845904542377	29066.826479311338	27738.373208044122	31467.12489688184	29973.42833166348	35481.79698332607	33722.179528406385	0.1730683386623806	0.1687042852882239	1594.4417123611784	13868.305514443666	1521.5723068852676	13234.494213412516
3.8002541303288	20824.50557813538	20085.98852019653	26469.492057735355	25325.33778896377	29103.017621383067	27772.910337769983	31506.306081103394	30010.749657041	35525.97895457574	33764.17040174309	0.17306844564693197	0.16870438895650297	1585.6627150342101	13875.049702133983	1513.1945687890984	13240.930529282428
3.823152573180761	20850.408862360244	20110.97342927488	26502.42243094189	25356.84483394754	29139.226221020297	27807.46412814071	31545.506193677214	30048.089012523753	35570.18230857749	33806.181596999355	0.17306855454855463	0.16870449448242744	1576.919619628461	13881.68769941479	1504.851092139259	13247.265514928848
3.8461889906699622	20876.324325160964	20135.97009023811	26535.36839386212	25388.366796820326	29175.4520000338	27842.03431369948	31584.72493400145	30085.446111783855	35614.40670713535	33848.21279274306	0.17306866540177263	0.1687046018994511	1568.2122842906974	13888.218629802577	1496.5417415705742	13253.49833405856
3.8693642141629967	20902.25176364996	20160.978307493777	26568.32969071935	25419.90343290076	29211.694677939813	27876.620626800195	31623.96199900096	30122.82066613765	35658.651809278934	33890.26366490512	0.17306877824173408	0.16870471124163347	1559.540567655	13894.641610774212	1488.2663821837632	13259.628144631162
3.892679080035866	20928.190973244626	20185.997883816486	26601.306063622622	25451.45449548542	29247.953971944135	27911.222797592298	31663.217083110238	30160.212384529445	35702.917271244485	33932.33388676151	0.17306889310422238	0.16870482254364774	1550.9043288319372	13900.955753661692	1480.0248795301886	13265.654098697938
3.9161344297041563	20954.14174765499	20211.02862033583	26634.297252551798	25483.01973583431	29284.22959692594	27945.840554005095	31702.489878256118	30197.62097351482	35747.2027464557	33974.42312891472	0.17306901002566735	0.1687049358407947	1542.3034274115926	13907.16016362328	1471.8170996245462	13271.575342475437
3.9397311096534064	20980.10387887149	20236.070316524965	26667.302995342747	25514.598903157166	29320.52126542177	27980.47362173302	31741.78007384068	30235.04613724487	35791.50788550466	34016.531059276276	0.17306912904315785	0.16870505116901358	1533.7377234579762	13913.253939579241	1463.6429089333396	13277.391016228124
3.963469971469652	21006.077157152213	20261.122770188038	26700.323027671995	25546.191744598353	29356.828687608962	28015.12172421928	31781.087356723456	30272.487577448723	35835.83233613213	34058.65734304737	0.17306925019445196	0.1687051685648916	1525.2070775200846	13919.236174265854	1455.5021743808175	13283.100254274905
3.987351871870168	21032.06137101092	20286.1857774488	26733.357083042272	25577.798005223212	29393.151571289996	28049.7845826412	31820.41141120479	30309.944993417936	35880.17574320903	34100.80164270158	0.17306937351799118	0.16870528806567892	1516.7113506274763	13925.105954181403	1447.3947633547941	13288.702185022645
4.01137767273438	21058.056307204053	20311.259132738112	26766.404892766812	25609.417428003093	29429.489621875564	28084.461915894048	31859.751919007656	30347.418081989174	35924.53774871629	34142.96361796563	0.1730694990529109	0.16870540970929795	1508.2504042821238	13930.862359456718	1439.3205436908174	13294.195930784568
4.035548241134971	21084.061750718192	20336.342628781866	26799.46618595428	25641.049753800886	29465.842542368293	28119.15344057539	31899.1085592603	30384.906537527604	35968.917991725546	34185.14292580105	0.17306962683905466	0.1687055335343569	1499.8241004690062	13936.50446393527	1431.2793836882338	13299.58060789574
4.059864449369175	21110.077484757403	20361.43605658884	26832.540689493508	25672.694721356478	29502.210033346204	28153.85887096954	31938.481008478597	30422.410051910178	36013.316108379564	34227.33922038559	0.17306975691698587	0.1687056595801616	1491.432301648776	13942.031335075386	1423.2711520992452	13304.855326594785
4.08432717499025	21136.103290730232	20386.539205438185	26865.628128037868	25704.35206727178	29538.59179294593	28188.577919031304	31977.868940548018	30459.928314508397	36057.73173187226	34269.55215309419	0.173069889328001	0.16870578788672866	1483.074870762881	13947.442033960484	1415.295718133566	13310.019191022962
4.108937300839158	21162.1389482371	20411.651862867293	26898.728223990114	25736.021525996257	29574.987516846257	28223.310294370436	32017.272026706185	30497.461012171705	36102.164492429314	34311.781372480575	0.17307002411414338	0.16870591849479785	1474.7516712312354	13952.735615244135	1407.3529514594702	13315.07129921019
4.133695715076422	21188.184235057037	20436.773814659082	26931.84069748643	25767.7028298117	29611.39689825101	28258.05570423527	32056.689935524475	30535.007829209993	36146.61401728776	34354.02652425785	0.17307016131821673	0.16870605144584586	1466.462566948263	13957.91112708766	1399.4427221980877	13320.010742989369
4.15860331121418	21214.238927134797	20461.904844829587	26964.965266380987	25799.39570881742	29647.8196278723	28292.81385349676	32096.122332890183	30572.568447376594	36191.079930676235	34396.28725127974	0.17307030098379744	0.16870618678209867	1458.2074222840602	13962.967611130327	1391.5649009232875	13324.836607966572
4.183660988148428	21240.30279856752	20487.044735615123	26998.101646229898	25831.099890914975	29684.255393913263	28327.584444631968	32135.56888198811	30610.14254585074	36235.561853794534	34438.56319352113	0.17307044315525083	0.16870632454654588	1449.9861020927783	13967.904102549888	1383.7193586708745	13329.547973578796
4.208869650191461	21266.375621591877	20512.193267459985	27031.249550275876	25862.815101793458	29720.70388205156	28362.367177708336	32175.029243282883	30647.729801220736	36280.059404794054	34480.853988059476	0.17307058787774385	0.16870646478295456	1441.798471704009	13972.719629941508	1375.905966931954	13334.14391299989
4.2342302071045115	21292.457166570435	20537.350219003278	27064.408689431817	25894.541064913832	29757.164775421563	28397.161750366795	32214.503074500044	30685.32988746595	36324.57219875682	34523.15926905487	0.1730707351972603	0.1687066075358829	1433.6443969183601	13977.413215240464	1368.1245976466453	13338.623493048362
4.259743574130585	21318.547201978367	20562.51536706619	27097.578772264966	25926.277501493805	29793.637754597414	28431.967857805448	32253.99003060787	30722.942475939486	36369.099847675294	34565.478667730895	0.17307088516061542	0.16870675285069475	1425.5237440171186	13981.98387379758	1360.375123212696	13342.985774247907
4.285410672027485	21344.645494390028	20587.68848663908	27130.759504980826	25958.024130492428	29830.1224975756	28466.785192763065	32293.489763798858	30760.567235350565	36413.64196043197	34607.81181235515	0.17307103781547076	0.16870690077357448	1417.4363797585247	13986.43061429169	1352.6574164842023	13347.229810775258
4.311232427101037	21370.751808465408	20612.869350868445	27163.950591406963	25989.780668594638	29866.618679757576	28501.61344550245	32333.001923471125	30798.203831746796	36458.1981427787	34650.1583282196	0.17307119321034967	0.16870705135154115	1409.3821713749785	13990.75243868772	1344.971350767999	13351.354650403373
4.337209771238533	21396.865906936433	20638.057731043787	27197.151732976665	26021.546830195653	29903.125973932096	28536.452303793685	32372.52615620967	30835.851928496344	36502.76799731594	34692.51783762097	0.173071351394654	0.16870720463246472	1401.3609865730396	13994.948342206888	1337.3167998230783	13355.359334464185
4.363343641942354	21422.987550593305	20663.253396584456	27230.36262871264	26053.32232738535	29939.644050257702	28571.301452897253	32412.062105767603	30873.511186270032	36547.351123472035	34734.889959840904	0.17307151241867766	0.1687073606650807	1393.3726935358718	13999.017313309014	1329.6936378626851	13359.242897837423
4.389634982363801	21449.11649827061	20688.456115026343	27263.582975210436	26085.106869932504	29976.172576244946	28606.160575547256	32451.60941304718	30911.181263023318	36591.947117482225	34777.274311126064	0.17307167633362472	0.16870751949900525	1385.4171609223122	14002.958333653398	1322.1017395551316	13363.004368932918
4.416084741337141	21475.252506833625	20713.665652008658	27296.812466622152	26116.90016526911	30012.71121673869	28641.029351934445	32491.16771608108	30948.861813978412	36636.555572367884	34819.670504668415	0.17307184319162514	0.1687076811847527	1377.4942578654736	14006.770378064364	1314.5409800207708	13366.64276962541
4.442693873413836	21501.395331164123	20738.88177126038	27330.050794639545	26148.70191847436	30049.259633900143	28675.90745968908	32530.736650013107	30986.552491605937	36681.1760779152	34862.07815058495	0.17307201304575226	0.1687078457737509	1369.6038539686706	14010.452414449304	1307.0112348297844	13370.157115207985
4.469463338897009	21527.544724146363	20764.104234586714	27363.297648477335	26180.5118322586	30085.817487188717	28710.79457386373	32570.315847079008	31024.252945606626	36725.80822065401	34904.49685589753	0.1730721859500394	0.16870801331835744	1361.7458193118218	14014.003403839655	1299.512380005559	13373.546414402314
4.49639410387609	21553.70043665304	20789.332801855646	27396.55271485655	26212.329606947453	30122.384433344312	28745.690366916187	32609.90493658739	31061.962822893216	36770.45158383667	34946.92622451287	0.17307236195949557	0.16870818387187783	1353.9200244517997	14017.42230036296	1292.0442920265486	13376.809669339098
4.523487140261684	21579.862217531077	20814.56723098426	27429.815677987648	26244.154940465665	30158.960126369002	28780.59450869215	32649.503544900504	31099.681767571987	36815.10574741681	34989.36585720219	0.1730725411301269	0.16870835748858082	1346.1263404096244	14020.708051072434	1284.6068478196394	13379.94587545842
4.550743425820648	21606.029813586967	20839.807277924843	27463.08621955309	26275.987528320707	30195.544217508424	28815.50666640765	32689.111295414215	31137.409420924083	36859.77028802722	35031.81535158064	0.173072723518952	0.16870853422371682	1338.3646386845503	14023.859596077353	1277.199924758519	13382.954021481797
4.578163944211368	21632.20296957288	20865.052696651015	27496.364018690965	26307.827063586417	30232.136355234157	28850.42650463153	32728.727808539323	31175.145421386915	36904.44477895925	35074.27430208678	0.17307290918402024	0.1687087141335369	1330.6347912497586	14026.875868454576	1269.82340067497	13385.833089476451
4.605749685019276	21658.38142817175	20890.303239144152	27529.648751977238	26339.673236887025	30268.736185224658	28885.3536852683	32768.352701681295	31212.88940453591	36949.1287901404	35116.74229996248	0.173073098184432	0.1687088972753085	1322.936670541414	14029.75579411257	1262.4771538471687	13388.58205472678
4.633501643792551	21684.564929982775	20915.55865537889	27562.940093408655	26371.525736380067	30305.34335034692	28920.287867539824	32807.98558922071	31250.641003065095	36993.821888112754	35159.218933231496	0.17307329058035617	0.16870908370733595	1315.2701494755456	14032.498291932046	1255.161063002015	13391.19988571573
4.6614208220780515	21710.75321350696	20940.81869330946	27596.237714385654	26403.384247740363	30341.957490638153	28955.228707968203	32847.626082493836	31288.39984676887	37038.523636011516	35201.70378667944	0.17307348643305132	0.16870927348897768	1307.6351014352404	14035.10227361042	1247.875007317809	13393.685544129461
4.689508227457455	21736.94601513201	20966.083098855153	27629.541283694496	26435.24845414291	30378.578243286578	28990.175860357383	32887.27378977212	31326.165562522547	37083.23359354246	35244.19644183233	0.17307368580488272	0.16870946668066683	1300.0314002716914	14037.56664363388	1240.6188664184301	13396.037984772585
4.717764873583629	21763.14306911774	20991.351615886328	27662.850467490094	26467.118036246447	30415.205242613054	29025.128975775657	32926.928316242775	31363.937774263697	37127.951316960454	35286.6964769361	0.1730738887593457	0.16870966334392967	1292.458920308156	14039.89029929135	1233.3925203783438	13398.256155580282
4.746191780217212	21789.344107580913	21016.62398620982	27696.16492927812	26498.992672176395	30451.838120051885	29060.08770253733	32966.589263988244	31401.716102972736	37172.67635904685	35329.20346693514	0.1730740953610831	0.16870986354140521	1284.917536337045	14042.072130618617	1226.1958497197484	13400.338997574523
4.774789973263409	21815.548860480427	21041.89994955474	27729.484329897572	26530.872037508187	30488.47650413214	29095.051686184954	33006.2562319665	31439.500166654067	37217.40826908777	35371.71698345166	0.17307430567590879	0.16871006733686666	1277.4071236193413	14044.11102035921	1219.0287354122847	13402.285444817506
4.803560484809025	21841.75705560195	21067.17924355771	27762.80832750272	26562.75580525	30525.120020458315	29130.0205694708	33045.92881599038	31477.28958031644	37262.14659285136	35414.236594764065	0.17307451977082638	0.16871027479524098	1269.9275578841334	14046.005843927152	1211.8910588721628	13404.094424389303
4.832504353159697	21867.9684185429	21092.46160374848	27796.136577545432	26594.64364582593	30561.768291691395	29164.993992338932	33085.606608707574	31515.08395595392	37306.890872565724	35456.76186578595	0.17307473771405274	0.16871048598263014	1262.47871532524	14047.755469350144	1204.7827019589022	13405.764856315218
4.861622622877388	21894.182672696785	21117.74676353485	27829.468732756817	26626.535227058394	30598.420937529278	29199.971591906342	33125.28919957972	31552.882902525896	37351.64064689594	35499.29235804427	0.17307495957503882	0.1687107009663321	1255.060472606041	14049.35875728447	1197.7035469809198	13407.295653601177
4.890916344818065	21920.399539238282	21143.034454188353	27862.80444312971	26658.430214151434	30635.077574687868	29234.953002445185	33164.97617486254	31590.686025938245	37396.39545092216	35541.82762965855	0.173075185424493	0.16871091981486275	1247.6727068592445	14050.814560979605	1190.6534766948316	13408.685722194612
4.9203865761696335	21946.6187371073	21168.324404829003	27896.14335590002	26690.328269672915	30671.737816881356	29269.937855363707	33204.667117584664	31628.492929023145	37441.15481611636	35584.36723531874	0.17307541533440257	0.16871114259797831	1240.3152956788545	14052.121726176701	1183.6323742957902	13409.933960862458
4.950034380490085	21972.839982993544	21193.616342410438	27929.48511552868	26722.229053537227	30708.40127480273	29304.92577918784	33244.36160752716	31666.30321151954	37485.918270319795	35626.91072626378	0.17307564937805828	0.16871136938669742	1232.9881171265733	14053.279091137461	1176.6401234280202	13411.039261264727
4.979860827745887	21999.06299132085	21218.909991704884	27962.829363683304	26754.13222298782	30745.067556104255	29339.91639954254	33284.059221202755	31704.116470053377	37530.68533772017	35669.45765025993	0.1730758876300778	0.16871160025332368	1225.6910497277277	14054.28548657056	1169.6766081759706	13412.000507841818
5.009866994350591	22025.28747423123	21244.205075287882	27996.175739219583	26786.03743257942	30781.73626537759	29374.90933913277	33323.75953183474	31741.932298117546	37575.45553882848	35712.00755157873	0.17307613016642817	0.16871183527146982	1218.423972471268	14055.139735610224	1162.7417130674585	13412.816577811725
5.040053963203681	22051.51314156908	21269.5013135231	28029.52387816287	26817.94433416043	30818.407004134126	29409.90421772483	33363.46210933615	31779.750286052025	37620.2283904561	35754.559970975206	0.17307637706445247	0.16871207451608092	1211.1867648150073	14055.840653842315	1155.8353230783832	13413.486341205426
5.070422823729659	22077.739700865353	21294.798424547145	28062.873413689736	26849.852576855326	30855.07937078528	29444.900652127533	33403.16652028893	31817.570021024017	37665.00340569191	35797.11444566618	0.17307662840289356	0.168712318063459	1203.9793066752027	14056.38704915531	1148.957323620969	13414.008660700172
5.100974671917351	22103.966857321047	21320.09612425376	28096.22397610875	26881.761807046292	30891.752960622016	29479.89825617264	33442.872327922145	31855.39108700725	37709.78009387842	35839.67050930749	0.17307688426191975	0.16871256599128717	1196.8014784288243	14056.7777217431	1142.1076005493524	13414.38239165768
5.131710610359471	22130.194313791388	21345.394126278617	28129.57519284213	26913.6716683557	30928.427365795196	29514.89664069627	33482.57909209132	31893.21306476223	37754.55796058906	35882.22769197247	0.1730771447231507	0.16871281837865382	1189.6531609194935	14057.011464140378	1135.2860401603975	13414.606382111087
5.1626317482924104	22156.42177076934	21370.692141983483	28162.92668840653	26945.58180162777	30965.10217529525	29549.89541351924	33522.28636925673	31931.03553181564	37799.33650760437	35924.78552012928	0.1730774098696835	0.16871307530608035	1182.5342354520108	14057.087061138824	1128.4925291929394	13414.679472723976
5.193739201636265	22182.648926369427	21395.989880440757	28196.278084394376	26977.491844910724	31001.77697493211	29584.89417942828	33561.993712462376	31968.85806244029	37844.11523288898	35967.34351661902	0.17307767978611974	0.168713336855546	1175.4445837869425	14057.003289684653	1121.726954821439	13414.600496689789
5.225034093035115	22208.875476310826	21421.28704841718	28229.628999454184	27009.40143343802	31038.451347314338	29619.892540155834	33601.700671313745	32006.680227633915	37888.89363056721	36009.90120063254	0.1730779545585927	0.168713603110513	1168.3840881494107	14056.758918967098	1114.9892046612804	13414.368279777467
5.256517551897525	22235.10111390133	21446.583350358524	28262.97904927209	27041.31019961068	31075.124871829503	29654.890094361497	33641.4067919571	32044.501595099497	37933.6711909004	36052.45808768892	0.1730782342747949	0.16871387415595612	1161.3526312233298	14056.352710309438	1108.2791667681304	13413.981640282087
5.288190714437326	22261.325530020113	21471.87848837302	28296.32784655188	27073.21777297827	31111.79712462279	29689.88643761162	33681.11161705697	32082.321729223768	37978.44740026223	36095.01368961193	0.17307851902400764	0.16871415007838778	1154.3500961507089	14055.783417150378	1101.5967296334566	13413.439388961531
5.320054723714605	22287.548413101416	21497.17216221572	28329.675000996245	27105.12378022094	31148.46767857723	29724.881162360354	33720.814685775054	32120.140191057184	38023.221741115696	36137.56751450819	0.1730788088971271	0.16871443096588712	1147.3763665314764	14055.049784994684	1094.9417821871466	13412.740329026245
5.352110729676963	22313.769449117168	21522.46406927185	28363.020119286626	27137.027845130222	31185.136103292083	29759.873857929226	33760.51553374762	32157.956538292365	38067.993691988304	36180.119066743595	0.17307910398669704	0.16871471690812848	1140.431326422433	14054.15055138804	1088.314213794598	13411.883256096393
5.384359889201005	22339.988321560442	21547.753904540914	28396.3628050643	27168.929588590963	31221.80196506291	29794.86411048794	33800.21369306425	32195.77032524386	38112.76272744886	36222.66784692126	0.1730794043869359	0.16871500799640912	1133.5148603403359	14053.084445923567	1081.7139142588712	13410.866958183236
5.41680336613411	22366.20471142798	21573.041360619936	28429.702658910202	27200.828628562	31258.46482686001	29829.8515030339	33839.90869224526	32233.581102826567	38157.52831808285	36265.213351857914	0.17307971019376925	0.1687153043236806	1126.6268532545655	14051.850190122612	1075.1407738191192	13409.69021566026
5.44944233133642	22392.41829720322	21598.326127687364	28463.03927832551	27232.724580057864	31295.124248307875	29864.835615372827	33879.600056219875	32271.388418535287	38202.28993046843	36307.75507456166	0.17308002150485918	0.16871560598457763	1119.7671905920724	14050.446497478522	1068.5946831469773	13408.3518011868
5.482277962723094	22418.628754838843	21623.607893485943	28496.372257711555	27264.617055129125	31331.779785663835	29899.816024097887	33919.28730630376	32309.191816422717	38247.04702715212	36350.29250420792	0.17308033841963602	0.1687159130754482	1112.935758233827	14048.872073370963	1062.0755333471461	13406.85047969129
5.515311445306831	22444.83575773939	21648.886343306465	28529.701188350005	27296.505662843963	31368.430991797082	29934.79230257021	33958.96996017693	32346.99083707896	38291.79906662446	36392.825126117175	0.1730806610393326	0.16871622569438574	1106.1324425165658	14047.1256150743	1055.5832159639103	13405.18500842154
5.548543971240616	22471.03897674379	21674.161159970794	28563.02565838282	27328.39000926877	31405.077416167333	29969.764020898314	33998.64753186121	32384.785017609847	38336.54550329561	36435.352421731295	0.17308098946701303	0.16871654394125982	1099.3571302287164	14045.2058116775	1049.1176229693228	13403.354136787355
5.581976739860765	22497.238080107585	21699.43202381492	28596.345252792013	27360.269697448894	31441.718604803486	30004.73074591776	34038.31953169775	32422.57389161553	38381.28578747069	36477.87386859024	0.17308132380760968	0.16871686791774929	1092.6097086106893	14043.111344058067	1042.6786467676284	13401.356606376357
5.615610957730194	22523.43273348526	21724.698612671964	28629.65955337942	27392.144327389306	31478.3541002821	30039.692041170707	34077.98546632442	32460.356989168948	38426.01936532521	36520.38894030868	0.17308166416795506	0.1687171977273747	1085.8900653567398	14040.84088488575	1036.266180196486	13399.191150949337
5.649447838681973	22549.62259991242	21749.960601855142	28662.96813874651	27424.013496035353	31514.983441706085	30074.64746688551	34117.64483865329	32498.13383679441	38470.74567888057	36562.897106552606	0.17308201065681678	0.16871753347553128	1079.1980886132806	14038.393098570406	1029.8801165246405	13396.856496394612
5.6834886038631165	22575.80733978778	21775.2176641405	28696.27058427382	27455.87679725312	31551.606164682926	30109.59657995602	34157.29714784775	32535.903957445833	38515.464165979065	36605.39783301574	0.17308236338493252	0.1687178752695242	1072.533666976029	14035.766641204245	1023.5203494504094	13394.351360671222
5.717734481778674	22601.986610855103	21800.469469749583	28729.56646210051	27487.733821809874	31588.221801303032	30144.53893392094	34196.94188929977	32573.666870484965	38560.174260259155	36647.89058139592	0.17308272246504644	0.16871822321860133	1065.8966894887271	14032.960160516202	1017.1867730998201	13391.674453772604
5.75218670833605	22628.16006818488	21825.715686331943	28762.85534110353	27519.584157354268	31624.829880117777	30179.474078942887	34236.57855460673	32611.422091659497	38604.87539113032	36690.37480937118	0.17308308801194455	0.16871857743399032	1059.2870456485543	14029.972295922227	1010.8792820314993	13388.824477761053
5.786846526889619	22654.32736415636	21850.955978947863	28796.136786877374	27551.42738839692	31661.429926118068	30214.40156178795	34276.206631548965	32649.169133081545	38649.56698374864	36732.849970576535	0.17308346014249296	0.16871893802893384	1052.704625399434	14026.801678408869	1004.5977712298045	13385.800126652233
5.821715188285586	22680.48814843875	21876.190010050366	28829.410361712726	27583.263096290077	31698.02146071179	30249.320925804153	34315.82560406603	32686.90750320509	38694.24845899093	36775.315514579466	0.17308383897567411	0.16871930511872596	1046.1493191293557	14023.446930477396	998.3421361043584	13382.600086397491
5.856793950907131	22706.64206797286	21901.417439467696	28862.675624575797	27615.09085920797	31734.604001702075	30284.231710900895	34355.434952233874	32724.63670680432	38738.919233430024	36817.7708868564	0.17308422463262738	0.16871967882074929	1039.6210176811437	14019.906666256487	992.1122724969173	13379.22303493414
5.892084080719833	22732.788766952697	21926.637924385475	28895.932131087615	27646.910252126723	31771.177063265386	30319.1334535277	34395.034152241875	32762.356244951443	38783.57871930987	36860.21552876871	0.17308461723668578	0.16872005925451428	1033.1196123374393	14016.179491288029	985.9080766715342	13375.667642046697
5.927586851317345	22758.92788680616	21951.851119328614	28929.179433502235	27678.72084680414	31807.74015592858	30354.02568665293	34434.622676368715	32800.06561499431	38828.226324519295	36902.648877538464	0.1730850169134173	0.16872044654169527	1026.644994827162	14012.264002577402	979.7294453186914	13371.932569391094
5.963303543967366	22785.059066176706	21977.056676143373	28962.417080686217	27710.52221175957	31844.29278654732	30388.907939742665	34474.1999929598	32837.764310534316	38872.86145256757	36945.07036622453	0.17308542379066583	0.16872084080617225	1020.1970573265571	14008.158788595349	973.5762755520991	13368.01647043787
5.999235447657878	22811.181940904033	22002.254243979038	28995.644618096878	27742.31391225342	31880.834458283152	30423.7797387391	34513.765566403184	32875.45182140377	38917.48350255831	36987.47942369804	0.17308583799859134	0.16872124217406947	1013.7756924551795	14003.86242919229	967.4484649118385	13363.917990477756
6.035383859143656	22837.296144005206	22027.44346926984	29028.861587761265	27774.095510267034	31917.364670581395	30458.64060603946	34553.3188571064	32913.12763364382	38962.09186916443	37029.8754746186	0.1730862596697118	0.16872165077379703	1007.3807932744967	13999.37349556107	961.3459113598801	13359.63576655835
6.071750082993084	22863.401305655156	22052.623995716323	29062.067528254283	27805.866564481876	31953.882919148124	30493.49006047408	34592.859321472424	32950.79122948154	39006.685942602104	37072.25793940947	0.17308668893894755	0.16872206673609194	1001.0122532887617	13994.690550223924	955.2685132780462	13355.168427416123
6.108335431635222	22889.497053167648	22077.795464266914	29095.261974677473	27837.626630259037	31990.388695927926	30528.327617284966	34632.386411876294	32988.442087307434	39051.26510860546	37114.62623423333	0.17308712594366335	0.16872249019405944	994.6699664455373	13989.812147015706	949.216169474239	13350.514593551867
6.145141225407182	22915.583010975584	22102.957513099453	29128.44445863706	27869.37525961877	32026.881489080817	30563.152788104253	34671.89957664102	33026.079681653086	39095.828748400614	37156.97977096808	0.17308757082371376	0.16872292128321922	988.3538271309226	13984.736830999143	943.1887791754561	13345.672877111472
6.182168792601758	22941.6588006115	22128.109777602203	29161.614508222305	27901.112001219375	32063.360782959546	30597.965080932147	34711.39826001384	33063.70348316788	39140.37623867996	37199.31795718187	0.17308802372148818	0.16872336014154418	982.0637301751412	13979.463138520718	937.186242030235	13340.641881898046
6.2194194695153895	22967.724040688056	22153.25189035529	29194.77164798384	27932.836400336706	32099.82605808681	30632.76400011545	34750.881902142435	33101.31295859678	39184.90695157657	37241.640196108994	0.17308848478195613	0.1687238069095103	975.7995708424132	13973.989597039297	931.2084581023082	13335.42020325642
6.256894600496366	22993.778346877698	22178.383481111265	29227.915398911045	27964.547998842623	32136.276791131662	30667.54904632491	34790.34993905018	33138.9075707566	39229.420254637436	37283.94588662447	0.17308895415271466	0.1687242617301383	969.5612448391039	13968.314725228585	925.2553278774722	13330.006428158842
6.294595537993358	23019.82133189341	22203.50417677665	29261.045278410882	27996.246335184733	32172.712454887274	30702.319716534184	34829.80180261307	33176.48677851404	39273.915510798644	37326.23442322031	0.1730894319840368	0.16872472474904165	963.3486483098241	13962.4370328933	919.3267522611422	13324.399135144427
6.332523642604218	23045.852605468008	22228.61360139217	29294.160800284924	28027.930944364543	32209.132518246905	30737.07550399686	34869.23692053453	33214.05003676178	39318.392078358236	37368.505195979895	0.17308991842891924	0.16872519611447304	957.1616778332391	13956.355020898394	913.4226325717755	13318.596894208342
6.370680283125076	23071.87177433439	22253.71137611384	29327.261474707666	28059.601357916697	32245.536446181242	30771.81589822485	34908.65471632185	33251.59679639595	39362.84931095088	37410.75759055367	0.1730904136431315	0.16872567597737267	951.0002304278896	13950.067181215622	907.5428705476806	13312.598266878165
6.40906683659976	23097.87844220497	22278.79711919327	29360.346808203845	28091.257103887383	32281.923699714695	30806.540384965818	34948.05460926144	33289.12650429261	39407.286557521176	37452.99098813393	0.17309091778526747	0.1687261644914171	944.8642035453231	13943.57199682016	901.6873683410231	13306.40180610679
6.447684688369473	23123.872209751353	22303.87044595828	29393.416303626163	28122.89770681308	32318.293735902145	30841.248446181027	34987.436014394596	33326.638603284686	39451.70316229774	37495.20476543011	0.17309143101679525	0.16872666181306833	938.7534950711415	13936.867941682227	895.8560285186977	13300.00605626963
6.486535232122802	23149.852674583657	22328.93096879308	29426.469460132565	28154.522687698896	32354.646007805204	30875.93956002272	35026.79834249285	33364.13253213845	39496.0984647666	37537.398294643484	0.1730919535021113	0.16872716810162458	932.6680033272714	13929.953480767086	890.048754064017	13293.409553170204
6.525619869945995	23175.819431230007	22353.978297118705	29459.505773163895	28186.13156399724	32390.979964468967	30910.613200811986	35066.14100003373	33401.60772553051	39540.47179964529	37579.57094344255	0.17309248540859173	0.16872768351927317	926.6076270667254	13922.827069953084	884.2654483711231	13286.61082392931
6.564940012373588	23201.772071115414	22379.012037372766	29492.524734420742	28217.723849585745	32427.29505089786	30945.268839015647	35105.4633891756	33439.063614023806	39584.82249685584	37621.72207493733	0.1730930269066475	0.16872820823114065	920.572265474766	13915.487156025134	878.5060152465594	13279.608387007378
6.604497078439295	23227.710182541134	22404.031792989794	29525.52583184105	28249.29905474589	32463.59070803233	30979.90594122412	35144.76490773355	33476.49962404463	39629.149881498946	37663.85104765478	0.17309357816977894	0.16872874240534871	914.5618181693717	13907.932176662609	872.7703589125886	13272.400752221234
6.644292495727218	23253.633350663342	22429.03716438078	29558.50854957683	28280.856686140858	32499.86637272464	31014.523970128495	35184.04494915417	33513.91517785866	39673.45327382696	37705.9572155132	0.17309413937463292	0.16872928621306585	908.5761851967545	13900.160560349002	867.0583839974715	13264.986420588568
6.684327700423376	23279.541157471966	22454.027748913024	29591.472367971255	28312.39624679365	32536.121477715096	31049.122384497532	35223.30290249087	33551.309693547446	39717.731989217515	37748.039927797035	0.1730947107010592	0.16872983982856546	902.6152670360752	13892.170726435259	861.3699955429183	13257.363884421997
6.724604137367524	23305.433181769524	22479.003140889818	29624.416763535733	28343.91723606519	32572.355451608157	31083.70063915522	35262.53815237913	33588.68258498485	39761.985338147104	37790.09852913179	0.1730952923321679	0.1687304034292809	896.6789645928657	13883.961085007526	855.7050990001298	13249.53162724711
6.76512326010531	23331.308999149303	22503.962931529695	29657.341208926315	28375.41914963191	32608.567718848	31118.258184957394	35301.75007901121	33626.0332618129	39806.21262616399	37832.13235945833	0.17309588445439092	0.168730977195862	890.7671791999601	13875.530036899261	850.0636002257816	13241.488123735413
6.805886530940724	23357.168181974004	22528.90670894593	29690.245172920637	28406.9014794637	32644.757699694655	31152.794468768905	35340.93805811132	33663.36112941827	39850.41315386182	37874.14075400769	0.17309648725754026	0.16873156131223607	884.8798126204056	13866.875973705202	844.4454054888338	13233.231839773245
6.846895420988873	23383.010299353922	22553.834058125794	29723.128120394525	28438.363713801646	32680.92481019968	31187.30893344062	35380.10146091058	33700.66558890833	39894.58621685286	37916.12304327571	0.1730971009348706	0.16873215596566501	879.0167670424562	13857.997277695686	838.8504214628483	13224.761232350953
6.888151410229076	23408.834917125	22578.7445609095	29755.989512298347	28469.805337135433	32717.068462181825	31221.801017786	35419.23965412162	33737.946037087015	39938.73110574104	37958.07855299731	0.17309772568314044	0.16873276134680704	873.1779450782342	13848.892321774736	833.2785552269779	13216.074749544263
6.92965598755826	23434.641597826805	22603.637795969233	29788.828805633435	28501.225830180923	32753.18806320248	31256.270156557985	35458.3519999135	33775.201866430914	39982.84710609518	38000.00660412105	0.17309836170267828	0.16873337764977822	867.3632497664657	13839.559469505213	827.7297142682364	13207.170830544084
6.971410650844719	23460.42990068047	22628.513338788056	29821.645453428537	28532.624669857705	32789.2830165415	31290.715780425766	35497.43785588649	33812.432465065314	40026.933498422215	38041.90651278379	0.17309900919744534	0.1687340050722153	861.5725845689303	13829.997075045481	822.2038064762019	13198.047905554064
7.01341690698215	23486.19938156619	22653.370761638445	29854.43890471579	28564.001329266135	32825.35272117231	31325.13731595112	35536.49657504648	33849.63721673978	40070.989558140056	38083.77759028469	0.17309966837510246	0.16873464381534048	855.805853369995	13820.20348311495	816.700740145403	13188.704395811073
7.055676271944047	23511.94959300098	22678.20963356105	29887.208604507043	28595.35527766489	32861.396571737554	31359.5341855653	35575.52750577982	33886.81550080427	40115.0145555509	38125.61914306	0.17310033944707684	0.16873529408402438	850.062960478419	13810.17702901829	811.2204239736893	13179.13871355541
7.098190270838397	23537.680084116022	22703.02952034294	29919.953993769825	28626.685980447804	32897.41395852429	31393.90580754515	35614.52999182779	33923.96669218461	40159.00775581414	38167.430472657026	0.1731010226286313	0.16873595608685507	844.3438106232788	13799.916038556956	805.7627670600777	13169.349261969328
7.1409604379627405	23563.390400633903	22727.829984496107	29952.67450940325	28657.992899121196	32933.404267439226	31428.251595989783	35653.503372261075	33961.09016135848	40202.968418919365	38209.210875708755	0.17310171813893385	0.16873663003620454	838.6483089502435	13789.418827958405	800.3276789052761	13159.334435184486
7.183988316859528	23589.080084845562	22752.610585235398	29985.369584213568	28689.275491280558	32969.366879983536	31462.57096079665	35692.446981453824	33998.185274330695	40246.895799658945	38250.95964390776	0.17310242620112778	0.1687373161482959	832.9763610282098	13778.683703969233	794.9150694110431	13149.092618245631
7.227275460371831	23614.748675587667	22777.370878456793	30018.038646890447	28720.533210587702	33005.301173228574	31496.86330763805	35731.3601490587	34035.25139260923	40290.789147601645	38292.67606398088	0.17310314704240523	0.1687380146432771	827.327872848371	13767.708963829093	789.5248488809448	13138.622187122703
7.270823430699384	23640.395708219265	22802.110416715215	30050.681121982347	28751.765506747462	33041.206519790525	31531.128037937287	35770.24219998084	34072.287873180525	40334.64770706519	38334.359417663225	0.17310388089407933	0.16873872574528806	821.7027508129249	13756.492895066738	784.1569280134863	13127.921508577652
7.31463379945495	23666.020714598235	22826.828749202105	30083.296429871792	28782.971825484154	33077.082287805104	31565.364548844438	35809.092454351856	34109.29406848481	40378.47071708881	38376.008981672145	0.17310462799166104	0.16873944968253637	816.100901743921	13745.033775635064	778.8112179071759	13116.988940234296
7.358708147721062	23691.623223058243	22851.525421723367	30115.88398675131	28814.151608518594	33112.9278409029	31599.57223321294	35847.91022750456	34146.26932639199	40422.25741140666	38417.624027681886	0.1731053885749341	0.16874018668737023	810.5222328806412	13733.329873858951	773.4876300590695	13105.822830553167
7.403048066107065	23717.202758384767	22876.199976676573	30148.44320459839	28845.30429354425	33148.74253818377	31633.750479575156	35886.694829946675	34183.2129901766	40466.00701842022	38459.2038222973	0.17310616288803235	0.16874093699635329	804.9666518749436	13721.379448343068	768.1860763598816	13094.421518728137
7.447655154806527	23742.75884179154	22900.851953028436	30180.973491150937	28876.42931420389	33184.52573419173	31667.898672118477	35925.44556733521	34220.12439849344	40509.71876117127	38500.74762702822	0.1731069511795207	0.1687417008503417	799.4340667971992	13709.180748057552	762.9064690999221	13082.783334783278
7.49253102365499	23768.29099089672	22925.480886292113	30213.474249882576	28907.52610006601	33220.27677888982	31702.016190661365	35964.16174045066	34257.00288535296	40553.39185731491	38542.25469826375	0.1731077537024743	0.16874247849456253	793.9243861294817	13696.732012213208	757.648720963276	13070.906599455513
7.537677292188054	23793.798719698585	22950.086308504036	30245.944879977433	28938.594076600846	33255.99501763427	31736.102410628828	36002.842645170625	34293.84778009626	40597.02551909195	38583.724287245976	0.17310857071455987	0.16874327017869303	788.4375187632977	13684.031470221467	752.4127450243686	13058.789624137804
7.583095589699846	23819.28153855138	22974.667748200893	30278.384776305196	28969.632665156616	33291.679791149225	31770.15670302823	36041.48757244402	34330.658407370356	40640.61895330175	38625.15564004421	0.17310940247812237	0.16874407615694084	782.9733740051743	13671.077341757715	747.198454753845	13046.430710952729
7.628787555301809	23844.73895414105	22999.224730396476	30310.793329396132	29000.641282935692	33327.33043550122	31804.178434425092	36080.095808264974	34367.43408710355	40684.17136127519	38666.54799752919	0.17311024926026528	0.1687448966881283	777.5318615740398	13657.867836732417	742.0057640162413	13033.828152729198
7.674754837981857	23870.170469460736	23023.756776558344	30343.169925415936	29031.619342970702	33362.94628207376	31838.16696691878	36118.666633646986	34404.17413448061	40727.681938847454	38707.900595347266	0.1731111113329425	0.16874573203577392	772.1128915958689	13644.401155175641	736.8345870651538	13020.98023288697
7.720999096663877	23895.575583785823	23048.263404584082	30375.513946140087	29062.56625410008	33398.52665754115	31872.121658117725	36157.1993245962	34440.8778599175	40771.14987633035	38749.21266389402	0.173111988973042	0.16874658246817972	766.7163746053702	13630.675487251952	731.6848385438789	13007.88522545062
7.767522000267617	23920.953792649365	23072.7441287778	30407.824768928826	29093.481420944234	33434.07088384322	31906.041861115198	36195.693152085776	34477.54456903687	40814.574358485515	38790.48342828878	0.17311288246247925	0.16874744825851776	761.3422215504106	13616.68901334703	726.5564334907103	12994.541395134293
7.814325227768903	23946.304587817118	23097.198459826453	30440.10176670171	29124.364243881348	33469.578278159555	31939.92692446494	36234.147382029616	34514.173562643155	40857.95456449722	38831.71210834878	0.17311379208828534	0.16874832968491826	755.9903437808389	13602.439903842285	721.4492873279378	12980.946997135878
7.861410468260233	23971.627457261962	23121.625904775403	30472.344307911568	29155.214119022527	33505.04815288308	31973.776192155885	36272.56127525562	34550.764136696955	40901.28966794444	38872.89791856258	0.17311471814270316	0.16874922703056	750.6606530545978	13587.92631923873	716.3633158665616	12967.100277225487
7.908779421011744	23996.92188513906	23146.025967004807	30504.551756519428	29186.030438188	33540.47981559491	32007.589003588226	36310.934087480084	34587.31558229084	40944.5788367745	38914.04006806495	0.17311566092328032	0.1687501405837635	745.3530615369091	13573.146410115995	711.2984353069332	12952.999471731484
7.956433795532517	24022.18735176002	23170.398146204938	30536.72347196834	29216.812588882087	33575.872569037725	32041.364693548094	36349.265069280824	34623.82718562357	40987.82123327514	38955.13776061029	0.1731166207329655	0.16875107063808217	740.067481796199	13558.098317059688	706.2545622362522	12938.642807510681
8.004375311632296	24047.42333356742	23194.74193835217	30568.8588091578	29247.55995426916	33611.22571109025	32075.102592183455	36387.55346607126	34660.29822797579	41031.016014047775	38996.19019454749	0.1731175978802089	0.16875201749239893	734.8038268046803	13542.780170679092	701.2316136244917	12924.028501861729
8.052605699483543	24072.62930310881	23219.05683568381	30600.957118417577	29278.27191314819	33646.53853474072	32108.802024978348	36425.79851807366	34696.72798568398	41074.16232997987	39037.196562792975	0.17311859267906018	0.16875298145102458	729.5620099389344	13527.190091586672	696.2295068279491	12909.15476258006
8.101126699683881	24097.804729011008	23243.342326674065	30633.017745482117	29308.947839928896	33681.81032806126	32142.462312729036	36463.99946029327	34733.11573011636	41117.25932621833	39078.1560528061	0.1731196054492712	0.1687539628237937	724.3419449778157	13511.326190378517	691.2481595893041	12894.01978795603
8.149940063318896	24122.949075953584	23267.597896008498	30665.040031463937	29339.587104606137	33717.04037418123	32176.082771518282	36502.15552249135	34769.460727646925	41160.3061421417	39119.06784656225	0.1731206365164001	0.1687549619261677	719.143546097388	13495.186567528173	686.2874900299939	12878.62176664453
8.199047552025359	24148.0618046426	23291.823024559355	30697.023312827558	29370.18907273539	33752.227951261055	32209.662712690777	36540.26592915884	34805.76223963068	41203.301911333176	39159.93112052756	0.17312168621191623	0.1687559790793354	713.9667278786656	13478.76931352634	681.3474166568485	12862.958877768368
8.248450938054788	24173.142371784375	23316.017189360206	30728.966921363615	29400.75310540764	33787.372332466315	32243.201442827987	36578.329899490374	34842.0195223784	41246.245761554004	39200.74504563298	0.17312275487330814	0.16875701461031847	708.811405301094	13462.072508751415	676.4278583567357	12847.02929081861
8.298152004337403	24198.1902300584	23340.17986358053	30760.87018416189	29431.278559224207	33822.47278594089	32276.698263723047	36616.346647357175	34878.2318271313	41289.1368147156	39241.508787248415	0.1731238428441948	0.1687580688520771	703.6774937398732	13445.094223435037	671.5287343971431	12830.831165677868
8.348152544546481	24223.204828090726	23364.310516500267	30792.732423585254	29461.764786271713	33857.52857478087	32310.152472355723	36654.31538128092	34914.398400036	41331.97418685304	39282.22150515712	0.17312495047443377	0.16875914214361912	698.564908972301	13427.832517758943	666.6499644273426	12814.36265262682
8.398454363163072	24248.185610426943	23388.4086134841	30824.552957243122	29492.21113409683	33892.53895700818	32343.563360867345	36692.23530440733	34950.51848211932	41374.75698809801	39322.882353530025	0.17312607812023803	0.16876023483010918	693.4735671690432	13410.285441703163	661.7914684731513	12797.621892253868
8.449059275541144	24273.132017504715	23412.473615955427	30856.33109796448	29522.616945680726	33927.50318554376	32376.930216535304	36730.10561447924	34986.591309262694	41417.4843226514	39363.490480899745	0.17312722614429008	0.1687613472629795	688.4033848964609	13392.451035079546	656.9531669385033	12780.607015470043
8.49996910797308	24298.043485626567	23436.504981370468	30888.066153771462	29552.981559413907	33962.42050818133	32410.252321748074	36767.9255038104	35022.616112177384	41460.15528875677	39404.04503013532	0.1731283949158606	0.16876247980004827	683.3542791188229	13374.327327584848	652.1349806049839	12763.316143519245
8.551185697755594	24322.919446932352	23460.50216319193	30919.757427852546	29583.30430907048	33997.29016756079	32443.528953979716	36805.69415925897	35058.592116378764	41502.768978673426	39444.54513841623	0.17312958481092744	0.16876363280563078	678.3261671910877	13355.912338658236	647.3368306305492	12745.747387949377
8.602710893256043	24347.759329371227	23484.46461086277	30951.40421853538	29613.584523782847	34032.111401141345	32476.75938576481	36843.410762200634	35094.518542161524	41545.32447864918	39484.989937207276	0.17313079621229888	0.1687648066506622	673.3189668626292	13337.204077544622	642.5586385497008	12727.898850604892
8.654546553979111	24372.56255667396	23508.391769779486	30983.005819260143	29643.821528015837	34066.88344117519	32509.94288467287	36881.07448850246	35130.39460457406	41587.82086889405	39525.37855223273	0.17313202950973716	0.1687660017128151	668.3325962765957	13318.20054330863	637.800326269702	12709.768623579293
8.706694550633951	24397.32854832467	23532.283081265494	31014.561518552287	29674.01464154109	34101.605514680654	32543.078713283056	36918.68450849616	35166.219513393386	41630.25722355325	39565.71010345106	0.17313328510008608	0.16876721837662373	663.3669739650213	13298.899724712595	633.0618160724407	12691.35478922911
8.759156765201672	24422.05671953244	23556.13798254409	31046.07059999538	29704.163179411124	34136.27684341536	32576.166129158664	36956.239986951485	35201.99247309973	41672.632610680455	39605.983705029415	0.17313456338739924	0.1687684570336085	658.4220188523177	13279.299600320868	628.343030613265	12672.655420177616
8.811935091003267	24446.746481202987	23579.95590671155	31077.532342204064	29734.26645193368	34170.89664384982	32609.204384821835	36993.74008304998	35237.71268285155	41714.94609221148	39646.1984653185	0.17313586478307225	0.16876971808240382	653.4976502516074	13259.398138396442	623.6438929185388	12653.66857925523
8.865031432767935	24471.397239909642	23603.73628270966	31108.94601879642	29764.323764645447	34205.46412714008	32642.192727727743	37031.18395035801	35273.3793364599	41757.19672393727	39686.35348682696	0.17313718970597547	0.1687710019288873	648.5937878634431	13239.193296905607	618.9643263854086	12634.392319504172
8.918447706701835	24496.008397864713	23627.478535298418	31140.310898366843	29794.33441828626	34239.97849910137	32675.13040023936	37068.5707368006	35308.99162236349	41799.38355547776	39726.44786619649	0.17313853858259115	0.16877230898631176	643.710351778951	13218.683023583144	614.3042547836667	12614.824684226885
8.972185840557227	24520.579352890243	23651.18208502837	31171.626244458475	29824.297708772927	34274.43896018106	32708.01663960183	37105.8995846348	35344.548723603366	41841.50563025543	39766.480694176564	0.17313991184715144	0.1687736396754395	638.8472624727874	13197.865255787037	609.6636022492312	12594.963706860319
9.02624777370205	24545.109498388625	23674.846348212675	31202.891315535475	29854.21292717287	34308.84470543155	32740.850677916642	37143.16963042303	35380.049817797524	41883.56198546863	39806.45105559919	0.17314130994178092	0.16877499442467978	634.0044408083195	13176.737920620479	605.0422932900256	12574.807411092333
9.080635457189915	24569.598223313416	23698.470736899453	31234.105364955827	29884.079359678297	34343.19492448387	32773.631742116595	37180.38000500708	35415.49407711619	41925.55165206603	39846.35802935449	0.17314273331663874	0.16877637367022738	629.1818080318626	13155.298934815452	600.440252778877	12554.35381073691
9.135350853830497	24594.04491213907	23722.054658843055	31265.267640942897	29913.89628757916	34377.48880151996	32806.35905393928	37217.52983348085	35450.88066825584	41967.47365471943	39886.20068836485	0.17314418243006677	0.16877777785620562	624.3792857744847	13133.546204780228	595.8574059564271	12533.600909795612
9.190395938260405	24618.44894483165	23745.597517476283	31296.37738655842	29943.66298723752	34411.725515246544	32839.03182990243	37254.61823516479	35486.20875241497	42009.3270117988	39925.97809956118	0.1731456577487373	0.16877920743481056	619.5967960517155	13111.477626611479	591.2936784305493	12512.54670246318
9.245772697014415	24642.8096968182	23769.098711881372	31327.433839673988	29973.37873006045	34445.904238867435	32871.64928127737	37291.644323578796	35521.477485268144	42051.110735345384	39965.68932385726	0.173147159747806	0.16878066286645715	614.8342612597626	13089.091086002067	586.748996172857	12491.18917304743
9.301483128597186	24667.126538956745	23792.557636761543	31358.436232943484	30003.042782473887	34480.024140056936	32904.210614064	37328.607206416295	35556.68601694148	42092.823831046415	40005.33341612573	0.17314868891106733	0.16878214461993019	610.0916041773162	13066.384458325803	582.2232855202747	12469.526296045631
9.357529243555355	24691.398837505556	23815.973682411848	31389.383793774818	30032.65440589572	34514.0843809326	32936.7150289646	37365.50598551751	35591.83349198716	42134.465298209	40044.909425173166	0.17315024573110854	0.16878365317253688	605.3687479620567	13043.355608541518	577.7164731714875	12447.556036039256
9.413913064550128	24715.62595409244	23839.346234690107	31420.275744301827	30062.212856709208	34548.084118028135	32969.1617213583	37402.33975684337	35626.91904935856	42176.03412973447	40084.41639371573	0.173151830709476	0.168785189010262	600.6656161525752	13020.002391270362	573.2284861884546	12425.276347779669
9.47063662643026	24739.807245683816	23862.67467498754	31451.111301356206	30091.7173862362	34582.02250226654	33001.549881275314	37439.10761044914	35661.941822385204	42217.52931209305	40123.85335835491	0.17315344435683225	0.16878675262792683	595.9821326651145	12996.322650722228	568.7592519964674	12402.685176170431
9.527701976305488	24763.942064553434	23885.958380199354	31481.889676439016	30121.167240710394	34615.89867893265	33033.87869337132	37475.80863045805	35696.90093874787	42258.949825298	40163.2193495533	0.17315508719312706	0.16878834452934896	591.3182217949652	12972.314220751636	564.3086983803078	12379.780456221662
9.585111173620431	24788.02975825119	23909.196722694793	31512.61007569269	30150.56166125022	34649.71178764658	33066.14733690146	37512.4418950355	35731.79552045348	42300.29464288087	40202.513391610344	0.17315675974776482	0.16878996522750825	586.6738082125084	12947.97492478881	559.8767534821527	12356.560113009997
9.642866290228868	24812.069669571036	23932.38907028717	31543.271699871995	30179.899883831822	34683.460962335834	33098.35498569448	37549.00647636211	35766.62468381008	42341.562731865466	40241.734502638195	0.17315846255977702	0.16879161524471253	582.0488169653108	12923.30257588718	555.4633458076278	12333.022061824799
9.700969410468568	24836.061136519773	23955.534786204098	31573.87374431633	30209.181139262502	34717.145331209096	33130.50080812756	37585.50144060859	35801.387539402574	42382.75305274378	40280.8816945385	0.17316019617799874	0.16879329511276794	577.4431734767859	12898.294976731762	551.0684042199282	12309.164208058268
9.75942263123647	24860.00349228442	23978.633229056668	31604.415398920475	30238.40465315301	34750.76401672833	33162.583967099825	37621.92584790885	35836.08319206731	42423.86455945023	40319.95397297789	0.17316196116124719	0.16879500537315434	572.8568035413045	12872.949919532984	546.691857935919	12284.98444714956
9.818228062064373	24883.89606520013	24001.683752809087	31634.895848106196	30267.569645890646	34784.31613558201	33194.603620006885	37658.278752334314	35870.7107408675	42464.89619933717	40358.950337364724	0.17316375807850373	0.1687967465771984	568.2896333290846	12847.265186153352	542.3336365327705	12260.480664722621
9.877387825195074	24907.738178717667	24024.685706747896	31665.314270793595	30296.675332612023	34817.80079865792	33226.558918715105	37694.55920186799	35905.26927906869	42505.8469131503	40397.8697808256	0.17316558750909955	0.16879851928625647	563.7415893816506	12821.238548045978	537.9936699416721	12235.65073649399
9.936904055658934	24931.529151370578	24047.638435450903	31695.669840372168	30325.720923175653	34851.217111015976	33258.449009535616	37730.76623837846	35939.75789411389	42546.71563500402	40436.71129018189	0.173167450042905	0.16880032407189596	559.2125986131141	12794.867766276933	533.6718884495203	12210.49252831377
9.996778901350961	24955.26829674231	24070.541278756133	31725.96172467214	30354.705622134796	34884.564171861275	33290.27303319883	37766.89889759426	35974.17566759931	42587.50129235731	40475.473845926885	0.17316934628052164	0.1688021615160825	554.7025883056922	12768.150591467507	529.3682226944366	12185.003896099515
10.05701452310831	24978.954923432637	24093.393571729976	31756.18908593512	30383.6286287095	34917.84107451653	33322.030124828096	37802.95620907761	36008.521675249205	42628.20280598904	40514.15642220197	0.17317127683347797	0.16880403221136947	550.2114861117443	12741.084763849154	525.0826036711806	12159.182685961016
10.117613094788254	25002.588335024586	24116.194644636187	31786.35108078558	30412.489136759916	34951.04690639539	33353.71941391487	37838.93719619932	36042.79498689241	42668.81908997457	40552.75798677495	0.17317324232443027	0.16880593676109126	545.7392200540635	12713.668013305403	520.8149627243401	12133.026734095067
10.178576803346665	25026.16783005044	24138.9438229033	31816.446860201475	30441.28633475785	34984.18074897515	33385.34002429183	37874.84087611275	36076.994666436905	42709.349051661455	40591.277501016004	0.17317524338736312	0.16880787577956086	541.2857185212779	12685.89805928152	516.5652315492043	12106.533866805024
10.239907848916916	25049.692701957854	24161.64042709306	31846.475569485214	30470.019405759835	35017.241677769576	33416.891074108105	37910.66625972853	36111.119771846366	42749.791591646	40629.71391987618	0.17317728066780094	0.16880984989227016	536.8509102698299	12657.772610853426	512.3333421949064	12079.701900606044
10.301608444889292	25073.162239075627	24184.283772867835	31876.436348234394	30498.6875273791	35050.22876230195	33448.371675803	37946.41235168889	36145.16935511547	42790.145603749654	40668.066191864455	0.17317935482301378	0.16881185973609314	532.4347244212404	12629.28936671	508.1192270561005	12052.528642076999
10.363680817990868	25096.575724579146	24206.873170958046	31906.32833031249	30527.289871757846	35083.14106607785	33479.78093608042	37982.07815034229	36179.14246224583	42830.40997499567	40706.333259025654	0.17318146652223473	0.16881390595949528	528.0370904615847	12600.446015141904	503.9228188780835	12025.011887971312
10.426127208365882	25119.932436455758	24229.40792712946	31936.150643819583	30555.825605539543	35115.97764655811	33511.11795588317	38017.66264771829	36213.038133222064	42870.5835855861	40744.51405691846	0.17318361644687924	0.16881598922274532	523.6579382421332	12571.24023410678	499.7440507537103	11997.149425212294
10.488949869656532	25143.23164746969	24251.8873421501	31965.90241106288	30584.293889841007	35148.73755513191	33542.38183036735	38053.164829502144	36246.85540198768	42910.6653088788	40782.60751459356	0.17318580529076466	0.16881811019812903	519.2971979764989	12541.669691179879	495.58285612257896	11968.939030868001
10.552151069084381	25166.472625126895	24274.310711756974	31995.5827485273	30612.69388022449	35181.41983708957	33573.57164887656	38088.583675009904	36280.59329642132	42950.65401136479	40820.612554572	0.17318803376034114	0.16882026957017213	514.9548002406373	12511.732043587603	491.4391687703901	11940.378472186625
10.615733087532126	25189.654631639445	24296.677326622605	32025.19076684588	30641.024726669762	35214.0235315957	33604.686494916445	38123.918157163236	36314.25083831291	42990.54855264568	40858.52809282377	0.17319030257491838	0.1688224680358606	510.63067597098416	12481.424938200973	487.31292282708455	11911.465506580658
10.679698219625935	25212.7769238897	24318.986472321092	32054.725570770068	30669.285573545865	35246.54767166205	33635.72544612883	38159.16724246449	36347.82704333985	43030.3477854113	40896.35303874638	0.17319261246690407	0.16882470630487126	506.32475646591047	12450.746011596173	483.204052769026	11882.197881707922
10.744048773818252	25235.83875339458	24341.237429294477	32084.186259140417	30697.475559583458	35278.99128412092	33666.687574266674	38194.3298909723	36381.32092104388	43070.05055541811	40934.08629514433	0.1731949641820417	0.1688269850998024	502.0369733827538	12419.69289000798	479.1124934149848	11852.57333540637
10.808787072471103	25258.839366268745	24363.429472818054	32113.57192485636	30725.593817846195	35311.35338959781	33697.57194516789	38229.40505627629	36414.73147480702	43109.65570146667	40971.72675820767	0.1731973584796545	0.16882930515640987	497.76725873473333	12388.26318932511	475.0381799241295	11822.589595691301
10.87391545193992	25281.778003188356	24385.561872966104	32142.88165484671	30753.63947570278	35343.63300248477	33728.37761873026	38264.39168547293	36448.05770182857	43149.162055380504	41009.27331749176	0.173199796132895	0.16883166722384915	493.51554489682894	12356.454515228048	470.9810478008876	11792.244380892254
10.93943626265785	25304.653899354184	24407.633894577208	32172.11453003992	30781.611654798868	35375.82913091378	33759.10364888598	38299.288719141136	36481.298593101965	43188.56844198487	41046.724855897104	0.17320227792899645	0.16883407206491932	489.28176459815586	12324.264463061467	466.94103288807673	11761.535399537534
11.00535186922059	25327.466284454225	24429.64479721894	32201.2696253338	30809.509471028392	35407.94077672946	33789.749083575996	38334.09509131758	36514.45313339124	43227.8736790852	41084.08024964872	0.1732048046695318	0.16883652045631253	485.06585092208115	12291.690617881715	462.9180713678943	11730.460350408219
11.071664650471687	25350.214382626382	24451.593835152795	32230.346009565765	30837.332034505445	35439.96693546263	33820.31296472477	38368.80972947272	36547.52030120831	43267.07657744649	41121.338368276614	0.17320737717067577	0.16883901318886957	480.86773731024005	12258.730554571375	458.9120997643913	11699.016922634095
11.138376999588447	25372.89741242087	24473.480257298692	32259.34274548295	30865.078449536013	35471.90659630373	33850.79432821517	38403.43155448693	36580.4990687902	43306.175940772955	41158.49807459624	0.17320999626347156	0.16884155106783705	476.6873575563659	12225.381837759167	454.92305493779713	11667.202795603313
11.205491324168262	25395.514586761932	24495.303307198952	32288.25888971185	30892.747814589264	35503.758742075835	33881.19220386276	38437.95948062625	36613.388402076045	43345.17056568738	41195.55822468884	0.17321266279410377	0.16884413491313263	472.5246458064066	12191.642021839507	450.95087408449035	11635.015639001504
11.273010046315514	25418.065112909688	24517.06222298237	32317.09349272832	30920.3392222692	35535.52234920827	33911.50561539087	38472.392415518734	36646.187260684594	43384.05924171118	41232.51766788247	0.1732153776241748	0.16884676555961278	468.37953656032914	12157.508651067503	446.9954947405786	11602.453112932853
11.340935602728974	25440.54819242152	24538.7562373279	32345.84559882746	30947.851759286223	35567.19638771009	33941.73358040554	38506.72926013102	36678.89459789192	43422.840751244905	41269.37524673339	0.1732181416309887	0.16884944385734654	464.2519646670262	12122.97925948631	443.0568547747389	11569.512867799029
11.409270444789758	25462.96302111296	24560.38457742778	32374.514246093095	30975.284506428234	35598.779821143304	33971.875110369925	38540.96890874437	36711.50936060869	43461.51386954825	41306.12979700694	0.17322095570783613	0.16885217067189412	460.1418653257133	12088.051370997913	439.13489239054616	11536.19254438579
11.478017038649782	25485.308789018654	24581.946464950845	32403.09846636773	31002.636538532322	35630.27160659672	34001.92921057974	38575.11024893184	36744.03048935837	43500.07736472147	41342.78014765982	0.17322382076429071	0.16885494688459038	456.049174087384	12052.722499446012	435.2295461278118	11502.489773962647
11.547177865320764	25507.58468035282	24603.441116005353	32431.597285222204	31029.906924456067	35661.67069465963	34031.894880138156	38609.152161534956	36776.45691825518	43538.52999768624	41379.32512082194	0.17322673772650382	0.16885777339283387	451.9738268479996	12016.990148499608	431.3407548556279	11468.402178136632
11.616755420763786	25529.789873469126	24624.867741101196	32460.009721924944	31057.0947270485	35692.97602939506	34061.77111193048	38643.09352064044	36808.7875749819	43576.870522166995	41415.763531778364	0.17322970753751096	0.1688606511103825	447.91575985227246	11980.851811795495	427.4684577769076	11433.927369025536
11.686752215979308	25551.923540820895	24646.225545112513	32488.334789411994	31084.199003121823	35724.186548314115	34091.55689259993	38676.9331935579	36841.02138076862	43615.09768467311	41452.094188952535	0.17323273115754007	0.16886358096765014	443.8749096922111	11944.304972942919	423.6125944267842	11399.062949264422
11.75717077709787	25573.984848920296	24667.513727239348	32516.571494256117	31111.218803422234	35755.301182349365	34121.25120252244	38710.670040796715	36873.15725037095	43653.210224480616	41488.31589388873	0.17323580956432608	0.1688665639120161	439.8512133046752	11907.347105534747	419.773104669468	11363.806511976756
11.82801364547121	25595.972958297796	24688.731480969516	32544.71883663659	31138.153172601465	35786.318855829166	34150.85301578219	38744.302916044035	36905.1940920489	43691.20687361511	41524.42744123567	0.173238943753434	0.16886960090813258	435.84460797026986	11869.975673147477	415.949928697577	11328.15564080514
11.899283377763982	25617.88702346062	24709.87799403958	32572.775810308114	31165.001149187374	35817.23848645108	34180.3613001466	38777.83066614184	36937.13080754522	43729.086356833854	41560.42761872952	0.17324213473858316	0.1688726929382425	431.855031313753	11832.18812942598	412.1430070331262	11292.107909996994
11.970982546046038	25639.726192851685	24730.952448396296	32600.74140257072	31191.76176555564	35848.05898525663	34209.77501704232	38811.2521310656	36968.96629206509	43766.84739160974	41596.31520717855	0.17324538355198263	0.16887584100250333	427.8824213037151	11793.98191812355	408.3522805261309	11255.660884423181
12.043113737885237	25661.48960880746	24751.95402015702	32628.614594238657	31218.434047900373	35878.77925660493	34239.09312153031	38844.566143901815	37000.6994342548	43804.4886881142	41632.08898044675	0.1732486912446683	0.16887904611931462	423.9267162483593	11755.354473042302	404.57769035254023	11218.812119567767
12.115679556440844	25683.176407515937	24772.88187957024	32656.39435960985	31245.017016205307	35909.39819814714	34268.31456228179	38877.77153082657	37032.32911618132	43842.008949201314	41667.7477054387	0.17325205888684958	0.16888230932565176	419.98785479803337	11716.303218179382	400.81917801406235	11181.55916160345
12.188682620557461	25704.78571897405	24793.73519097568	32684.07966643505	31271.50968421481	35939.91470080082	34297.4382815537	38910.86711108403	37063.85421331195	43879.40687039209	41703.29014208455	0.17325548756826165	0.1688856316774088	416.0657759439782	11676.825567738153	397.0766853384557	11143.899547438137
12.26212556485955	25726.316666944982	24814.513112764125	32711.66947588721	31297.91105940489	35970.32764872451	34326.46321516489	38943.851696965336	37095.27359449419	43916.68113985931	41738.715043325436	0.17325897839852217	0.16888901424974403	412.16041901311837	11636.918926048093	393.3501544749888	11105.830804667436
12.336011039846525	25747.76836891444	24835.214797336484	32739.162742530014	31324.22014295367	36000.63591929163	34355.38829247134	38976.72409378686	37126.58612193517	43953.83043841179	41774.021155098504	0.17326253250749754	0.16889245813743392	408.27172367370804	11596.580687799491	389.63952789860195	11067.350451738574
12.41034171198835	25769.1399360478	24855.839391063593	32766.558414287912	31350.435929713094	36030.83838306621	34384.212436343194	39009.48309987055	37157.79065118294	43990.85343948109	41809.20721632424	0.17326615104567455	0.1688959644552344	404.3996299301507	11555.808237945661	385.944748405891	11028.455997915938
12.485120263821853	25790.430473145425	24876.386034244286	32793.85543241422	31376.55740817891	36060.93390377646	34412.934563139825	39042.12750652212	37188.88603110577	44027.74880910611	41844.271958891615	0.17326983518453903	0.16889953433824645	400.54407812081627	11514.598951730877	382.26575911286636	10989.144943272695
12.560349394047481	25811.639078598848	24896.85386106432	32821.05273146079	31402.583560462128	36090.92133829046	34441.55358268683	39074.65609801155	37219.871103873615	44064.51520592028	41879.21410764587	0.1732735861169615	0.16890316894229	396.7050089231634	11472.95019489061	378.60250345937675	10949.414778895676
12.63603181762671	25832.764844345864	24917.24199955431	32848.14923924676	31428.513362259593	36120.79953659088	34470.0683982521	39107.06765155263	37250.74470493874	44101.151281137965	41914.0323803755	0.17327740505758996	0.16890686944428518	392.88236334576504	11430.859323493205	374.95492520171683	10909.262986740097
12.712170265880024	25853.806855825354	24937.549571547414	32875.14387682736	31454.345782824632	36150.56734174983	34498.47790652212	39139.36093728296	37281.505663016724	44137.6556785414	41948.7254877998	0.17328129324324978	0.16891063704263995	389.0760827308113	11388.32368409913	371.32296841585776	10868.687039776705
12.78876748658549	25874.764191931972	24957.77569263684	32902.035558462994	31480.07978493798	36180.22358990436	34526.78099757881	39171.5347182446	37312.152800068005	44174.02703446869	41983.29213355719	0.17328525193335262	0.168914472957644	385.28610875469167	11345.340613838285	367.7065774964576	10827.68440206442
12.865826244077915	25895.635924970284	24977.919472132944	32928.82319158815	31505.714324878572	36209.76711023179	34554.97655487616	39203.58775036468	37342.68493127961	44210.26397780176	42017.73101419387	0.1732892824103105	0.1689183784318721	381.5123834234546	11301.907440355048	364.1056971537473	10786.252528712153
12.943349319348618	25916.421120608306	24997.9800130197	32955.50567677994	31531.24835239391	36239.19672492487	34583.06345521687	39235.518782436026	37373.10086504669	44246.36512995468	42052.04081915246	0.17329338597995939	0.16892235473059378	377.7548490737099	11258.021481920965	360.5202724142291	10744.388865978457
13.0213395101458	25937.11883783106	25017.956411911277	32982.081907727224	31556.68081067111	36268.51124916772	34611.04056872959	39267.32655609868	37403.39940295501	44282.329104863034	42086.220230761865	0.17329756397198917	0.1689264031421897	374.0134483726579	11213.680047512054	356.9502486200945	10702.090851341374
13.099799631075467	25957.72812889344	25037.84775900783	33008.550771199225	31582.010636307343	36297.70949111135	34638.90675884581	39299.0098058212	37433.57933976319	44318.15450897323	42120.267924226995	0.17330181774038375	0.16893052497857838	370.2881243144802	11168.880436773412	353.39557142634294	10659.355913480744
13.178732513703073	25978.248039272563	25057.653138051075	33034.911147014165	31607.236759280437	36326.79025184951	34666.660882277094	39330.56725888233	37463.63946338532	44353.839941232465	42154.18256761909	0.1733061486638675	0.16893472157564784	366.57882022246486	11123.619940177538	349.85618680284824	10616.181472425349
13.258141006655675	25998.677607620193	25077.37162627966	33061.161908008275	31632.358102919756	36355.75232539494	34694.301788992685	39361.99763535332	37493.57855487421	44389.38399307955	42187.96282186697	0.17331055814636062	0.1689389942936976	362.8854797463864	11077.89583902806	346.33204103127355	10572.564939544536
13.338027975724735	26019.01586571409	25097.002294383747	33087.30192000413	31657.373583876488	36384.59449865527	34721.828322196714	39393.299648079905	37523.395388404315	44424.78524843562	42221.607340747985	0.17331504761744249	0.16894334451788762	359.20804685892654	11031.705405429937	342.8230807026266	10528.50371755194
13.418396303969553	26039.261838409242	25116.54420645941	33113.33004177928	31682.28211209418	36413.315551409156	34749.239318305845	39424.47200266494	37553.08873125521	44460.04228369563	42255.1147708799	0.1733196185328261	0.1689477736586969	355.54646586137824	10985.045902562328	339.3292527218582	10483.995200740173
13.49924889182131	26059.414543589173	25135.99641996313	33139.245125035464	31707.082590779915	36441.91425628355	34776.53360692768	39455.51339745202	37582.657343796105	44495.15366772132	42288.483751714055	0.17332427237483733	0.1689522831523882	351.90068137765047	10937.914584576152	335.85050430198316	10439.036774881184
13.580588657187745	26079.472992115567	25155.357985664694	33165.046014366366	31731.77391637396	36470.3893787293	34803.71001083789	39486.42252350776	37612.09997946902	44530.11796183267	42321.71291552711	0.17332901065290585	0.16895687446148486	348.27063835179433	10890.308696618304	332.3867829630908	10393.625817286782
13.662418535558457	26099.43618777868	25174.627947600977	33190.7315472267	31756.354978520983	36498.73967699859	34830.76734595893	39517.19806460606	37641.41538477396	44564.933719802	42354.80088741541	0.17333383490406612	0.16896154907525346	344.65628205327084	10842.225475073792	328.93803653595387	10347.759697014466
13.744741480110864	26119.303127246665	25193.805343028493	33216.300553900684	31780.824660040296	36526.96390212182	34857.704421338276	39547.83869721189	37670.6022992534	44599.599487847605	42387.746285288675	0.17333874669346422	0.168966308510197	341.05755807075184	10793.662147490308	325.5042131563823	10301.435774778947
13.827560461816718	26139.07280001453	25212.889202375798	33241.75185747048	31805.181836896354	36555.060797884515	34884.52003912663	39578.34309046549	37699.65945547739	44634.113804628025	42420.547719864444	0.17334374761487784	0.1689711543105585	337.4744123117125	10744.61593264155	322.08526126647484	10254.651403095573
13.910878469549415	26158.74418835256	25231.878549195553	33267.08427378457	31829.42537816942	36583.02910080471	34911.21299455696	39608.709906166834	37728.585579029124	44668.475201237	42453.203794663525	0.17334883929124315	0.1689760880488297	333.90679100490524	10695.084040719084	318.681129613542	10207.403926332481
13.9946985101918	26178.316267254697	25250.772400115828	33292.29661142662	31853.554146025777	36610.86754011078	34937.78207592293	39638.937798761115	37757.37938849044	44702.68220119953	42485.71310600528	0.17335402337519407	0.16898111132627477	330.35464069468435	10645.063673247583	315.29176724812714	10159.690680754371
14.079023608744702	26197.78800438554	25269.569764791373	33317.38767168328	31877.56699568841	36638.57483771836	34964.22606455818	39669.02541532322	37786.03959542815	44736.733320467254	42518.074243004216	0.1733593015496092	0.16898622577346048	326.81790824385826	10594.552023275755	311.91712352534523	10111.508994659409
14.163856808436103	26217.158360028137	25288.26964585426	33342.35624851349	31901.462775407494	36666.1497082092	34990.543734815474	39698.97139554452	37814.56490438053	44770.6270674165	42550.285787566885	0.17336467552817095	0.16899143305079656	323.2965408314194	10543.546275421046	308.55714810133213	10062.856188371778
14.24920117083096	26236.42628702988	25306.87103886391	33367.20112851603	31925.240326430667	36693.59085880833	35016.73385404598	39728.77437171792	37842.95401284394	44804.36194284468	42582.34631438916	0.17337014705593423	0.16899673484908748	319.79048594945925	10492.04360586591	305.2117909343797	10013.729574381374
14.335059775941703	26255.59073074902	25325.372932257043	33391.92109089847	31948.89848297373	36720.89698936287	35042.79518257909	39758.43296872496	37871.20561126028	44837.93643996915	42614.25439095464	0.17337571790990605	0.16900213289009322	316.29969140613684	10440.041182559915	301.8810022830148	9964.126457391307
14.421435722339384	26274.650629000014	25343.774307296775	33416.51490744531	31972.436072190907	36748.06679232026	35068.726473701936	39787.94580402246	37899.318383004334	44871.34904442584	42646.008577533255	0.17338138989963628	0.16900762892710122	312.82410532128415	10387.536165208556	298.56473270466086	9914.044134374708
14.50833212726552	26293.60491199866	25362.074138021515	33440.98134248642	31995.851914145373	36775.09895270704	35094.52647363959	39817.31148762973	37927.29100437187	44904.59823426879	42677.6074271807	0.17338716486781738	0.16901322474551006	309.36367612713366	10334.525705385953	295.26293305531726	9863.479894681834
14.595752126744532	26312.452502306474	25380.271391193153	33465.319152865246	32019.144821779617	36801.9921481076	35120.19392153505	39846.5286221162	37955.1221445678	44937.68247997025	42709.049485738404	0.17339304469089956	0.16901892216342104	305.9183525670087	10281.006946624257	291.9755544885702	9812.43102011457
14.683698875697011	26331.192314774868	25398.3650262451	33489.52708790735	32042.313600886035	36828.74504864348	35145.7275494299	39875.59580258971	37982.810465695184	44970.60024442192	42740.33329183451	0.1733990312797145	0.16902472303224547	302.4880836948287	10226.977024505846	288.7025484558253	9760.894785056822
14.772175548053516	26349.823256488486	25416.353995229543	33513.60388938865	32065.35705007734	36855.35631695262	35171.12608224491	39904.51161668489	38010.354622744264	45003.349982936474	42771.45737688527	0.17340512658011037	0.1690306292373186	299.07281887254794	10172.433066694997	285.4438667027862	9708.868456454016
14.861185336869132	26368.344226708003	25434.237242764186	33537.54829150355	32088.273960756822	36881.82460816875	35196.38823776066	39933.27464455193	38037.75326358186	45035.93014324972	42802.42026509685	0.1734113325736011	0.1690366426985284	295.6725077703013	10117.372193080373	282.1994612698909	9656.349293973297
14.95073145443871	26386.754116812554	25452.01370597873	33561.35902083343	32111.063117089012	36908.14856990143	35221.512726598885	39961.8834588462	38065.005028941596	45068.339165524085	42833.22047346853	0.1734176512780268	0.16904276537095567	292.287100365269	10061.791515847668	278.9692844915844	9603.334550082684
15.040817132412794	26405.051810241424	25469.682314460584	33585.034796314765	32133.723295969947	36934.32684221586	35246.498252203615	39990.33662471788	38092.10855241411	45100.575482352266	42863.856511796024	0.17342408474822577	0.16904899924552486	288.91654694179306	10005.68813960068	275.75328899591113	9549.821470152587
15.131445621914246	26423.23618243537	25487.241990200357	33608.574329207644	32156.25326699788	36960.35805761347	35271.34351082299	40018.63269980251	38119.06246043818	45132.637518762225	42894.32688267602	0.17343063507671994	0.16905534634966818	285.56079808826325	9949.059161411598	272.55142770221573	9495.80729252845
15.222620193655578	26441.306100776983	25504.691647536394	33631.97632306366	32178.651792443423	36986.240841012026	35296.047191490754	40046.77023421138	38145.86537229168	45164.52369222227	42924.63008151095	0.1734373043944142	0.1690618087480018	282.2198046958365	9891.901670874096	269.3636538196297	9441.2892485708
15.31434413805701	26459.260424530752	25522.03019309907	33655.23947369427	32200.917627220068	37011.973809726536	35320.60797600837	40074.74777052285	38172.51590008344	45196.2324126474	42954.76459651477	0.17344409487130807	0.16906838854301712	278.89351796059054	9834.212750348262	266.1899208489922	9386.264562890865
15.406620765365147	26477.098004782692	25539.25652575468	33678.36246913933	32223.049518854947	37037.55557345055	35345.024538927624	40102.5638437744	38199.012648745724	45227.76208240687	42984.728908719975	0.17345100871721947	0.16907508787577968	275.5818893800897	9775.989474936388	263.03018257932854	9330.730453322642
15.499453405772549	26494.817684378733	25556.36953654825	33701.34398963479	32245.04620745884	37062.98473423703	35369.29554753271	40130.21698145427	38225.35421602646	45259.1110963314	43014.52149198438	0.17345804818252517	0.169081908926648	272.2848707510275	9717.2289125612	259.8843930866278	9274.684131032787
15.592845409537835	26512.418297863103	25573.368108646264	33724.18270758121	32266.906425696885	37088.25988648	35393.41966182334	40157.70570349442	38251.53919248264	45290.277841722316	43044.14081299951	0.17346521555891226	0.16908885391600073	269.0024141727481	9657.928124232218	256.7525067362294	9218.122800740413
15.686800147106629	26529.89867141598	25590.25111727883	33746.87728751215	32288.62889875928	37113.37961689684	35417.39553449798	40185.02852226408	38277.56616147422	45321.26069836151	43073.585331299975	0.17347251318014686	0.16909592510498045	265.7344720422989	9598.084164006636	253.63447817787528	9161.043660677038
15.781321009233178	26547.257622790014	25607.01742968072	33769.42638606185	32310.21234433127	37138.34250450969	35441.22181093676	40212.18394256276	38303.43369915771	45352.05803852122	43102.85349927258	0.1734799434228539	0.1691031247962506	262.4809970536444	9537.694079092704	250.53026234649587	9103.4439027505
15.87641140710273	26564.493961246913	25623.66590503256	33791.828651933945	32331.65547256412	37163.14712062832	35464.89712918558	40239.1704616152	38329.14037448139	45382.66822697612	43131.943762167604	0.17348750870731552	0.1691104553347676	259.2419421976956	9476.754910024814	247.43981446078396	9045.320712645538
15.972074772454643	26581.606487492627	25640.195394400656	33814.082725869084	32352.95698604515	37187.79202883243	35488.42011993954	40265.98656906545	38354.68474917985	45413.08962101494	43160.85455810968	0.17349521149828082	0.1691179191085648	256.0172607622226	9415.263690784574	244.3630900234275	8986.671269971877
16.06831455770623	26598.593993612674	25656.60474067706	33836.187240613755	32374.115579768793	37212.27578495517	35511.78940652778	40292.630746973045	38380.06537777044	45443.32057045453	43189.58431811098	0.1735030543057948	0.16912551854955626	252.80690632929327	9353.217448878102	241.3000448194798	8927.492748349905
16.165134236077357	26615.45526300601	25672.892778518213	33858.14082088791	32395.129941106716	37236.59693706583	35535.003604897414	40319.101469808236	38405.280807548945	45473.359417653344	43218.131466083876	0.17351103968604065	0.1691332561343518	249.6108327730035	9290.613205393776	238.2506349128089	8867.782315441407
16.262537301715792	26632.18907031861	25689.058334283385	33879.94208335332	32415.998749778395	37260.75402545365	35558.06132359851	40345.397204448636	38430.329578586374	45503.2044975268	43246.494418855196	0.17351917024219687	0.1691411343850881	246.42899426209624	9227.447975262068	235.21481664985185	8807.537133229896
16.36052726982327	26648.7941813764	25705.10022597254	33901.58963658184	32436.720677821926	37284.745582611875	35580.961163769425	40371.516410176475	38455.21022372664	45532.85413756351	43274.6715861817	0.1735274486253153	0.16914915587027712	243.26134525518864	9163.718767236918	232.19254665478365	8746.754357997328
16.459107676782416	26665.269353117095	25721.017263163147	33923.08208102326	32457.29438956421	37308.570133221496	35603.7017191218	40397.45753867586	38479.921268583996	45562.30665784207	43302.66137076561	0.1735358775352121	0.1691573232056709	240.10784050216898	9099.422584110871	229.18378183009918	8685.431140509434
16.55828208028434	26681.61333352188	25736.80824694692	33944.41800897386	32477.718541591934	37332.22619413638	35626.28157592673	40423.21903403141	38504.46123154191	45591.560371049556	43330.46216827211	0.17354445972137478	0.1691656390551391	236.96843504259596	9034.556422812864	226.18847935597296	8623.564626145177
16.658054059457015	26697.824861545672	25752.471969865233	33965.5960045441	32497.991782721772	37355.712274367565	35648.6993130005	40448.799332726696	38528.828623751746	45620.61358250017	43358.07236734688	0.17355319798389132	0.16917410613157002	233.84308420243906	8969.117274471559	223.20659668720327	8561.151954953559
16.758427214994473	26713.902667047238	25768.007215844405	33986.614643627094	32518.11275397127	37379.02687506867	35670.95350169104	40474.19686364397	38553.0219491326	45649.46459015575	43385.49034963529	0.17356209517439342	0.16918272719778113	230.73174359623226	8903.102124634199	220.2380915544927	8498.190261849202
16.859405169286727	26729.845470718083	25783.4127601299	34007.47249386647	32538.080088529245	37402.16848952136	35693.04270586466	40499.41004806402	38577.039704371346	45678.11168464671	43412.71448980214	0.17357115419701763	0.16919150506745256	227.6343691245711	8836.507953374647	217.28292196252733	8434.676676728763
16.960991566550526	26745.65198401096	25798.68736922015	34028.168114624765	32557.89241172663	37425.13560312137	35714.96548189316	40524.43729966714	38600.880378923765	45706.55314929459	43439.74315555295	0.17358037800938692	0.16920044260607842	224.55091697303578	8769.331735399552	214.34104618892889	8370.608324575238
17.063190072960847	26761.320909067235	25813.829800799354	34048.70005695129	32577.548341006914	37447.92669336444	35736.72037864106	40549.277024534254	38624.54245501562	45734.787260135156	43466.574707655505	0.17358976962360992	0.16920954273193015	221.48134360913537	8701.570440135896	211.41242278189748	8305.982325562276
17.166004376783235	26776.850938643493	25828.838803669634	34069.06686355017	32597.046485896764	37470.540229832826	35758.3059374533	40573.92762114886	38648.02440764487	45762.81228594277	43493.20749996305	0.1735993321072999	0.16921880841704826	218.42560578568373	8633.221032029018	208.49701056227786	8240.795795309357
17.26943818850684	26792.240756037874	25843.71311768286	34089.26706874895	32616.385447977103	37492.974674182784	35779.72069214372	40598.387480400255	38671.32470458476	45790.62648825664	43519.63987943877	0.17360906858461156	0.16922824268824327	215.3836605360557	8564.280470515601	205.59476861989242	8175.045844883658
17.37349524097843	26807.489035014514	25858.451473670826	34109.299198465946	32635.563820853127	37515.22848013099	35800.96316898288	40622.65498558608	38694.44180638644	45818.22812140655	43545.87018618024	0.17361898223730055	0.16923784862812255	212.35546517299372	8494.74571020715	202.70565631243517	8108.729580973275
17.478179289537028	26822.594439728273	25873.052593375687	34129.16177017894	32654.580190125595	37537.30009344292	35822.0318866874	40646.7285124171	38717.37416638375	45845.61543254165	43571.89675344636	0.17362907630580138	0.16924762937613488	209.34097729009227	8424.6137011135	199.8296332663158	8041.844106097706
17.583494112149474	26837.555624647754	25887.515189378773	34148.85329289285	32673.433133361144	37559.18795192045	35842.92535640882	40670.6064290215	38740.120230697416	45872.78666165895	43597.717907684324	0.17363935409032683	0.16925758812963435	206.34015475859633	8353.881388693117	196.96665937430225	7974.386518678628
17.689443509546752	26852.371234477978	25901.837965029245	34168.37226710809	32692.12122006329	37580.89048539053	35863.64208172338	40694.287095950676	38762.678438240735	45899.74004163396	43623.331968558494	0.17364981895198883	0.169267728144964	203.35295572606265	8282.545714018866	194.11669479354168	7906.353913172148
17.79603130536116	26867.039904081732	25916.019614371347	34187.717184788264	32710.643011642784	37602.406115693615	35884.180558621556	40717.76886618498	38785.04722072532	45926.47379825172	43648.737248979574	0.17366047431393913	0.1692780527385652	200.37933861729107	8210.603613994084	191.27969994733576	7837.743380316533
17.90326134626431	26881.560258400652	25930.058822071613	34206.88652932877	32728.99706138897	37623.73325667346	35904.53927549911	40741.0500851414	38807.22500266849	45952.98615024032	43673.93205513631	0.17367132366253546	0.1692885652881011	197.4192621303664	8138.052021401934	188.45563552036765	7768.552007144317
18.011137502105942	26895.9309123743	25943.954263344087	34225.87877552395	32747.181914439618	37644.870314165855	35924.71671314671	40764.12909068014	38829.21020139978	45979.27530930364	43698.91468652632	0.1736823705485268	0.1692992692336091	194.472685237939	8064.887865150347	185.6444624607393	7698.776877244934
18.119663666053608	26910.150470859848	25957.704603876286	34244.69238953622	32765.196107752836	37665.815685989655	35944.71134474235	40787.00421311434	38851.001227070425	46005.339480158116	43723.68343599079	0.17369361858826357	0.1693101680786696	191.53956718411064	7991.108070360497	182.84614197714836	7628.415070868097
18.228843754733095	26924.217528548957	25971.308499752387	34263.32582886284	32783.03817007659	37686.56776193597	35964.521635841484	40809.673775217925	38872.596482660905	46031.17686056767	43748.236589747416	0.1737050714649318	0.16932126539160175	188.61986748475465	7916.7095585707575	180.0606355375785	7557.46366506163
18.338681708369887	26938.13066988568	25984.764597377507	34281.777542305164	32800.70662192067	37707.124923760326	35984.14604437021	40832.13609223695	38893.99436399203	46056.78564138322	43772.57242742758	0.17371673292980816	0.16933256480668019	185.71354592576972	7841.68924788665	177.28790487078368	7485.9197339285165
18.44918149093129	26951.888468981353	25998.07153339944	34300.04596993537	32818.19997552662	37727.48554517257	36003.58302061671	40854.38947189902	38915.193259734355	46082.16400658024	43796.689222112254	0.1737286068035434	0.16934407002537538	182.82056256118813	7766.044053122401	174.5279119607003	7413.780348628759
18.56034709026951	26965.489489530395	26011.22793463051	34318.129543065515	32835.516734838995	37747.64799182977	36022.83100722444	40876.43221442611	38936.19155141996	46107.3101333008	43820.58524037085	0.1737406969774672	0.16935578481761918	179.94087771396153	7689.770886029117	171.78061904918286	7341.042577669956
18.672182518265565	26978.9322847235	26024.232417967993	34336.02668421461	32852.6553954759	37767.61062132735	36041.88843918512	40898.26261254599	38956.987613454185	46132.22219189436	43844.258742300495	0.173753007414922	0.16936771302309428	177.0744519706932	7612.866655311547	169.04598863248248	7267.703486997634
18.784691810974078	26992.215397160722	26037.08359031382	34353.73580707693	32869.614444699946	37787.37178319208	36060.75374383237	40919.878951505874	38977.579813128614	46156.898345961585	43867.707981567044	0.17376554215261877	0.16937985855255008	174.22124618600355	7535.328267017379	166.3239834626438	7193.760140262544
18.897879028768923	27005.33735876339	26049.78004849339	34371.255316489965	32886.39236138916	37806.92981887519	36079.42534083608	40941.27950908667	38997.966510634724	46181.33675239924	43890.93120544752	0.17377830530202446	0.16939222538914026	171.38122147638933	7457.152624514885	163.614566542994	7119.209598843008
19.01174825648978	27018.296690684394	26062.32037917293	34388.58360840188	32902.9876160074	37826.28306174528	36097.901642196215	40962.46255561727	39018.14605907792	46205.535561445766	43913.926654873154	0.17379130105076926	0.16940481758979245	168.55433922170778	7378.336628779769	160.91770112951053	7044.048922127113
19.126303603589555	27031.09190321824	26074.703158776658	34405.71906983988	32919.39867057576	37845.429837082935	36116.18105223861	40983.42635399109	39038.11680449345	46229.492916729745	43936.69256447515	0.17380453366408935	0.16941763928659975	165.74056106375065	7298.877178563736	158.23335072977352	6968.2751677064225
19.241549204282624	27043.721495709182	26086.926953402133	34422.66007887754	32935.623978642885	37864.36846207448	36134.261967609775	41004.16915968217	39057.87708586194	46253.20695531831	43959.22716263044	0.17381800748629328	0.1694306946882422	162.9398489028099	7218.771170470864	155.5614790986292	6891.885391384363
19.357489217694134	27056.183956458593	26098.990318735	34439.405004602755	32951.66198525595	37883.09724580708	36152.142777272806	41024.68922076286	39077.425235126466	46276.67580776806	43981.528671509725	0.17383172694225707	0.169443988081434	160.1521648983762	7138.015499240719	152.9020502398198	6814.87664751336
19.474127828010037	27068.477762631188	26110.89179996257	34455.95220708539	32967.5111269314	37901.614489263855	36169.82186250388	41044.984777922204	39096.75957721041	46299.89759817707	44003.59530712662	0.17384569653894938	0.16945752383240267	157.37747146797483	7056.607057923451	150.25502840531408	6737.245989168063
19.59146924462811	27080.60138016007	26122.629931686566	34472.30003734513	32983.16983162596	37919.918485319955	36187.29759688909	41065.05406448558	39115.87843003628	46322.870444238884	44025.425279388706	0.17385992086699031	0.16947130638839236	154.61573128588498	6974.542738072574	147.620378092397	6658.990468274802
19.709517702309874	27092.553263650443	26134.203237834357	34488.44683731902	32998.636518707215	37938.00751873869	36204.56834632162	41084.895306434766	39134.78010454514	46345.592457297615	44047.01679214951	0.17387440460223352	0.16948534027920148	151.86690727988025	6891.819429840893	144.99806404215633	6580.107135773636
19.828277461333414	27104.33185628212	26145.61023156935	34504.390939828954	33013.909598924416	37955.87986616809	36221.63246899942	41104.50672242907	39153.462904717	46368.06174240461	44068.368043262155	0.1738891525073857	0.16949963011874664	149.13096263157786	6808.434022249654	142.38805123930797	6500.593041856773
19.94775280764713	27115.935589710927	26156.849415200253	34520.130668549435	33028.98747437927	37973.53379613844	36238.488315423645	41123.88652382776	39171.92512759242	46390.27639837727	44089.47722463483	0.17390416943365603	0.16951418060666243	146.40786077469238	6724.383403362706	139.7903049106826	6420.4452361362055
20.067948053024427	27127.362883968595	26167.919280089012	34535.664337974784	33043.86853849659	37990.96756905975	36255.134228397175	41143.032914712894	39190.16506329452	46412.23451785884	44110.342522287356	0.17391946032243785	0.16952899652992556	143.69756539462833	6639.664460511878	137.20479052420706	6339.66076786723
20.188867535219305	27138.612147361808	26178.81830655795	34550.990253387055	33058.551175995286	38008.17943722045	36271.56854302423	41161.94409191397	39208.18099505271	46433.9341873807	44130.96211641005	0.17393503020702356	0.169544082764519	141.00004042539513	6554.2740804273635	134.6314737868379	6258.236686076038
20.31051561812294	27149.68177636919	26189.54496379509	34566.1067108228	33073.03376285864	38025.167644785586	36287.78958670957	41180.61824503234	39225.97119922629	46455.37348742515	44151.33418142308	0.17395088421435506	0.16955944427712302	138.3152500486176	6468.209149442613	132.07032064339728	6176.170039785095
20.432896691921076	27160.570155537738	26200.09770975892	34581.01199704086	33087.31466630529	38041.93042779652	36303.795679159266	41199.05355646789	39243.53394533007	46476.55049249115	44171.45688603857	0.1739670275668068	0.169575086126844	135.64315869403072	6381.466553790495	129.52129727628198	6093.457878250629
20.55601517325261	27171.27565737742	26210.474991081526	34595.70438948949	33101.392244759794	38058.46601417072	36319.58513238116	41217.24820144601	39260.867496060375	46497.46327116113	44191.328393323754	0.1739834655840057	0.16959101346697453	132.98373103549238	6294.043179680593	126.98437010316411	6010.097251107916
20.679875505368887	27181.79664225443	26220.675242970516	34610.18215627342	33115.26484782314	38074.772623701865	36335.15625068637	41235.200348045706	39277.970107322115	46518.109886169506	44210.94686076584	0.1740002036846875	0.16960723154679042	130.33693199034315	6205.935913530178	124.45950577530311	5926.085208559409
20.804482158294064	27192.131458283053	26230.696889109597	34624.44355612092	33128.93081624327	38090.8484680608	36350.507330690765	41252.9081572287	39294.84002825682	46538.48839447315	44230.31044033848	0.1740172473885888	0.16962374571338276	127.70272671972634	6117.14164227061	121.94667117766221	5841.4188016606495
20.92983962898646	27202.278441216382	26240.538341558324	34638.486838351186	33142.38848188596	38106.691750797276	36365.63666131791	41270.36978287025	39311.47550127224	46558.596847324145	44249.41727857072	0.17403460231837917	0.16964056141352615	125.08108062541578	6027.65725346189	119.44583342695842	5756.095082475804
21.055952441500814	27212.235914334964	26250.19800064963	34652.31024284083	33155.63616770477	38122.30066734148	36380.542523801414	41287.58337178986	39327.87476207199	46578.43329034333	44268.26551661642	0.17405227420162803	0.16965768419558688	122.47195934722549	5937.479635448195	116.95695986854844	5670.111104212701
21.18282514715158	27222.00218833434	26259.67425488673	34665.91199999084	33168.67218771177	38137.67340500659	36395.223191688536	41304.54706378401	39344.03603968699	46597.99576359657	44286.85329032639	0.17407026887281668	0.16967511971146448	119.87532876402838	5846.605677687563	114.48001807741821	5583.463921544142
21.31046232467717	27231.575561211022	26268.965480838277	34679.29033069333	33181.49484694775	38152.80814299208	36409.676930844216	41321.25899165968	39359.9575565077	46617.28230167249	44305.17873032201	0.17408859227538528	0.16969287371857744	117.29115499119507	5755.0322709279135	112.01497585565085	5496.150590776466
21.438868580405217	27240.954318146858	26278.070043032316	34692.4434462982	33194.102441452684	38167.70305238709	36423.90199945559	41337.71728126899	39375.63752831755	46636.29093376252	44323.239962070795	0.17410725046382317	0.16971095208188455	114.71940437937155	5662.756307415664	109.56180123187369	5408.168170077726
21.568048548418737	27250.136731391805	26286.98629384859	34705.36954857968	33206.49325823582	38182.35629617488	36437.89664803716	41353.9200515451	39391.07416432736	46655.01968374252	44341.03510596359	0.17412624960580225	0.16972936077595155	112.16004351185984	5569.7746810736135	107.1204624582897	5319.513719637878
21.69800689072348	27259.121060144902	26295.71257340937	34718.06682970242	33218.66557524577	38196.76602923717	36451.659119436204	41369.86541453882	39406.26566721056	46673.466570256234	44358.562277393656	0.17414559598435322	0.1697481058870523	109.6130392041523	5476.084287766367	104.69092801012448	5230.184301933274
21.828748297416116	27267.905550433996	26304.247209469006	34730.533472188166	33230.61766134076	38210.93039835989	36465.187648839266	41385.5514754571	39421.21023314029	46691.6296068015	44375.81958683803	0.17416529600008332	0.16976719361532172	107.0783585018944	5381.682025503367	102.27316658414202	5140.176981921308
21.960277486853503	27276.488434993214	26312.58851730157	34742.767648881425	33242.3477762583	38224.84754223862	36478.480463778644	41400.97633270175	39435.9060518266	46709.50680181729	44392.80513993995	0.17418535617344127	0.1697866302769437	104.55596868047724	5286.564794702455	99.86714709806256	5049.488827325404
22.092599205822967	27284.867933139467	26320.734799587524	34754.767522916045	33253.854170585626	38238.51559148574	36491.53578414032	41416.138077910684	39450.35130655603	46727.09615877446	44409.51703759469	0.17420578314702867	0.16980642230638818	102.04583724119584	5190.729498332366	97.47283868709928	4958.116908752359
22.225718229713628	27293.04225064618	26328.684346297887	34766.53124768027	33265.13508572871	38251.93266863658	36504.35182217106	41431.034795998545	39464.54417423082	46744.395676266424	44425.95337603534	0.17422658368795607	0.16982657625869338	99.5479319106089	5094.173042150214	95.09021070299787	4866.058299942873
22.359639362688714	27301.00957961621	26336.435434577685	34778.05696678302	33276.18875388254	38265.09688815783	36516.92678248769	41445.66456520031	39478.48282541068	46761.40334810407	44442.11224692251	0.1742477646902487	0.16984709881179155	97.06222064100439	4996.892335064709	92.71923271473497	4773.310078110546
22.494367437858962	27308.768098352444	26343.986328627303	34789.342814019205	33287.01339800054	38278.00635645555	36529.25886208594	41460.02545711524	39492.16542435515	46778.11716341152	44457.991737435106	0.17426933317730198	0.16986799676888592	94.58867160481168	4898.88428914547	90.35987450322136	4679.869323972613
22.629907317457054	27316.31597122632	26351.335279581886	34800.386913334776	33297.60723176368	38290.659171883686	36541.34625034987	41474.1155367517	39505.59012906664	46794.53510672412	44473.58993036282	0.17429129630438306	0.16988927706087237	92.12725319524179	4800.14581997972	88.01210606220411	4585.733122115955
22.766263893012997	27323.651348544954	26358.48052538955	34811.18737879214	33307.9684595501	38303.05342475387	36553.18712906262	41487.93286257426	39518.75509133571	46810.65515808923	44488.90490420167	0.17431366136118998	0.16991094674881446	89.67793402605457	4700.6738469796255	85.67589759756811	4490.898561264388
22.903442085530802	27330.772366416222	26365.42029068766	34821.74231453521	33318.095276404376	38315.18719734561	36564.779672417295	41501.47548655157	39531.65845678709	46826.475293169104	44503.934733251255	0.17433643577445762	0.16993301302646505	87.24068292643642	4600.465293423273	83.35121952244663	4395.362734334543
23.041446845665973	27337.67714661124	26372.15278667679	34832.04981475356	33327.98586800597	38327.05856391626	36576.12204702793	41514.741454204915	39544.29836492634	46841.993483345075	44518.67748771337	0.1743596271106205	0.16995548322284457	84.81546894041821	4499.5170867675915	81.03804245742504	4299.12273877766
23.180283153904217	27344.363796425612	26378.676210993555	34842.10796364741	33337.63841063854	38338.66559071287	36587.212411942164	41527.728804659106	39556.67294918878	46857.20769582539	44533.131233793945	0.1743832430785284	0.16997836480486647	82.40226132719545	4397.826158992015	78.73633723030798	4202.175676875748
23.31995602074116	27350.83040853827	26384.988747581243	34851.914835391726	33347.05107115847	38350.00633598391	36598.04891865382	41540.43557069414	39568.78033698914	46872.11589375455	44547.29403380674	0.17440729153221962	0.17000166538002218	80.00102955682087	4295.389446673915	76.44607487219037	4104.518655865453
23.460470486863187	27357.075060868046	26391.08856655841	34861.46849410017	33356.22200696336	38361.07884999156	36608.62971111613	41552.85977879815	39580.618649772456	46886.716036325146	44561.16394627897	0.17443178047375102	0.1700253926991173	77.61174330953509	4192.203891318291	74.16722661597305	4006.1487881774083
23.60183162332936	27363.09581642845	26396.973824085595	34870.76699378898	33365.149365960126	38371.881175025104	36618.95292575565	41564.999449221956	39592.186003066265	46901.00607889215	44574.7390260593	0.17445671805608565	0.17004955465906843	75.2343724728853	4088.266439524479	71.89976389564981	3907.0631917323917
23.744044531754422	27368.89072317965	26402.642662230195	34879.80837834011	33373.83128653336	38382.41134541415	36629.016691486984	41576.852596034434	39603.480506534404	46914.98397308919	44588.01732442858	0.17448211258604196	0.17007415930575312	72.86888714076485	3983.5740432636812	69.64365834411001	3807.2589901518077
23.887114344492932	27374.457813878973	26408.093208828985	34888.590681464775	33382.26589751288	38392.66738754343	36638.81912972779	41588.417227180114	39614.50026403167	46928.64766694808	44600.99688921215	0.17450797252730374	0.17009921483692453	70.51525761277298	3878.123660207726	67.39888179190166	3706.733313026838
24.031046224824397	27379.795105928657	26413.32357734893	34897.111926666345	33390.4513181418	38402.64731986772	36648.35835441493	41599.69134453762	39625.243373660414	46941.99510502038	44613.675764895335	0.1745343065034914	0.17012472960518094	68.17345438891789	3771.9122537514195	65.16540626359347	3605.4832960488275
24.175845367139747	27384.90060122091	26418.331866745186	34905.37012720238	33398.38565804317	38412.34915292683	36657.63247202016	41610.672943979	39635.707927827374	46955.024228500624	44626.05199274003	0.17456112330129922	0.17015071212100227	65.8434481700242	3664.93679341767	62.94320397749834	3503.5060813529417
24.32151699712871	27389.772285981515	26423.11616131788	34913.36328604755	33406.06701718787	38421.77088936256	36666.63958156806	41621.36001543191	39645.89201330347	46967.732975353916	44638.12361090538	0.1745884318736993	0.17017717105584715	63.52520985699084	3557.1942551368847	60.73224734519317	3400.7988178078085
24.468066371968433	27394.408130610136	26427.674530565848	34921.08939585517	33413.49348586108	38430.91052393517	36675.37777465324	41631.750542941845	39655.79371128367	46980.11928044451	44649.88865456958	0.17461624134320752	0.17020411524531634	61.21871054469375	3448.6816212702543	58.532508965567104	3297.3586610518396
24.61549878051318	27398.80608951825	26432.005029038213	34928.54643891848	33420.66314462864	38439.76604354049	36683.845135458454	41641.84250473615	39665.41109744839	46992.181075667206	44661.3451560542	0.17464456100522477	0.17023155369238005	58.92392152338289	3339.395881040953	56.34396162642224	3193.1827739207074
24.763819543485244	27402.96410096509	26436.10569618414	34935.73238713228	33427.574064303735	38448.33542722861	36692.03974077404	41651.633873290244	39674.74224202716	47003.916290082394	44672.491144952044	0.17467340033144452	0.17025949557067713	56.64081427673227	3229.3340307818726	54.16657830240729	3088.268326677382
24.91303401366693	27406.88008689033	26439.97455619966	34942.645201953455	33434.224305912634	38456.61664622227	36699.95966001724	41661.12261539444	39683.785209862865	47015.32285005274	44683.324648256465	0.1747027689733325	0.17028795022788032	54.36936047617928	3118.493073966354	52.0003321498516	2982.6124970801175
25.063147576093755	27410.55195274406	26443.609617871974	34949.28283436082	33440.61192065992	38464.60766393574	36707.60295525199	41670.306692222075	39692.53806047724	47026.39867938227	44693.8436904932	0.1747326767656819	0.17031692718913488	52.10953198214702	3006.8700216468424	49.84519650794391	2876.212470798753
25.214165648248784	27413.977587314803	26447.008874421983	34955.643224815685	33446.73494989428	38472.3064359955	36714.96768121041	41679.18405940045	39700.99884813891	47037.141699459724	44704.04629385594	0.17476313373024294	0.1703464361605681	49.86130084239994	2894.461892717518	47.70114489701518	2769.0654416736215
25.366093680258146	27417.154862553987	26450.170303343573	34961.72430322097	33452.59142507318	38479.710910260466	36722.05188531395	41687.75266708207	39709.165621931956	47047.54982940343	44713.93047834346	0.17479415007942875	0.17037648703287556	47.624639286412275	2781.2657139552757	45.56815101353277	2661.1686117872596
25.518937155087716	27420.081633397607	26453.091866240415	34967.52398887986	33458.17936772703	38486.819026842895	36728.85360769525	41696.01046001751	39717.03642582591	47057.620986208756	44723.49426189942	0.1748257362201023	0.17040708988498213	45.399519725106074	2667.2785203736275	43.44618872972205	2552.5191918080673
25.672701588741027	27422.755737585394	26455.77150866031	34973.040190454485	33463.49678942354	38493.628718130465	36735.37088122109	41703.95537763042	39724.609298747804	47067.35308489947	44732.735660555416	0.17485790275744195	0.17043825498778103	43.18591474929417	2552.497355496511	41.33523209193663	2443.114401246421
25.827392530458226	27425.174995476606	26458.207159926682	34978.270805923654	33468.54169173118	38500.13790880858	36741.60173151555	41711.585354093615	39731.88227465535	47076.74403868113	44741.652688576425	0.17489066049889193	0.17046999280795405	40.98379712656606	2436.91927154921	39.235255318155396	2332.9514686809853
25.983015562916506	27427.337209863075	26460.396732967318	34983.21372254035	33473.31206618249	38506.34451588351	36747.54417698421	41718.89831840713	39738.85338261183	47085.791759097934	44750.24335860917	0.17492402045819685	0.17050231401187316	38.79313979850849	2320.541329668835	37.14623279502848	2222.027631962672
26.139576302431465	27429.240165778712	26462.338124140068	34987.86681678813	33477.80589423645	38512.246448705715	36753.196228838286	41725.89219447715	39745.52064686208	47094.49415619172	44758.50568183278	0.17495799385952107	0.1705352294695852	36.613915878289845	2203.3606001241133	35.06813907553442	2110.3401384176686
26.297080399159835	27430.881630306165	26464.02921305586	34992.22795433743	33482.021147240855	38517.84160899418	36758.55589111998	41732.56490119726	39751.88208691053	47102.84913866477	44766.43766811287	0.17499259214166116	0.17056875025888413	34.446098649001215	2085.374162604101	33.00094887835439	1997.8862452041358
26.455533537303385	27432.259352380075	26465.467862398582	34996.294990000984	33485.95578639386	38523.12789086126	36763.6211607284	41738.91435253098	39757.93571760051	47110.85461404519	44774.037326158184	0.1750278269623461	0.1706028876694686	32.28966156113893	1966.5791064379737	30.944637084248825	1884.6632194621488
26.614941435314055	27433.371062587037	26466.65191774198	35000.06576768867	33489.60776270508	38528.1031808381	36768.390027445734	41744.938457596014	39763.67954919518	47118.50848885548	44781.302663680195	0.17506371020263198	0.17063765320719287	30.14457822975237	1846.9725308008492	28.899178734063753	1770.6683385577053
26.77530984610034	27434.21447296207	26467.579207363437	35003.53812036164	33492.97501695617	38532.7653579006	36772.86047396445	41750.63512075007	39769.11158746017	47125.80866878408	44788.2316875557	0.17510025397139142	0.1706730585984076	28.010822431766428	1726.551544930786	26.864549025907763	1655.898890292272
26.93664455723489	27434.78727678164	26468.247542054247	35006.709869985694	33496.05547966043	38537.11229349598	36777.03047591453	41756.002241678405	39774.229833747326	47132.753058860224	44794.82240399194	0.1751374706099037	0.17070911579439532	25.88836810248904	1605.3132682964206	24.840723312678165	1540.3521731356159
27.098951391163432	27435.087148352715	26468.654714927008	35009.57882748354	33498.84707102222	38541.14185156958	36780.89800189192	41761.0377154825	39779.03228508065	47139.33956363123	44801.07281869527	0.17517537269654096	0.1707458369759051	23.77718933505821	1483.2548309415579	22.82767710117332	1424.0254965368658
27.26223620541477	27435.111742799043	26468.79850121955	35012.14279268729	33501.34770089567	38544.85188859323	36784.46101348734	41765.73943277171	39783.51693424373	47145.566087344494	44806.9809370429	0.17521397305156192	0.17078323455778377	21.67726037662942	1360.3733736295253	20.825386047392385	1306.9161810176447
27.426504892812353	27434.858695842602	26468.676658095086	35014.39955428885	33503.55526874217	38548.24025359284	36787.717465315276	41770.105279755015	39787.681769868235	47151.43053413095	44812.54476425681	0.175253284742006	0.17082132119370963	19.588555624548462	1236.666048004292	18.83382595477451	1189.021558447741
27.59176338168682	27434.32562358189	26468.28692443924	35016.34688979033	33505.46766358778	38551.30478817758	36790.6653050442	41774.13313833558	39791.52477652479	47156.93080819311	44817.762305581884	0.17529332108670007	0.17086010978103086	17.511049625914893	1112.1300169229507	16.852972772641806	1070.3389723189175
27.758017636089992	27433.510122266183	26467.62702065338	35017.98256545335	33507.08276397959	38554.0433265692	36793.30247342699	41777.820886206755	39795.04393481528	47162.064813995894	44822.631566466705	0.1753340956613731	0.17089961346571175	15.44471707266348	986.7624545460567	14.882802591833752	950.865777858533
27.925273656010095	27432.409768065343	26466.694648443896	35019.30433624702	33508.398437941054	38556.45369563167	36795.62690433175	41781.166396949346	39798.237221466254	47166.8304564606	44827.150552747094	0.17537562230388487	0.17093984564738401	13.389532799090375	860.5605465527624	12.92329164329567	830.599342319183
28.09353747758831	27431.02211683596	26465.4874906083	35020.30994579548	33509.41254292706	38558.5337149017	36797.63652477373	41784.16754013125	39801.102609425114	47171.22564116272	44831.31727083394	0.17541791511957175	0.1709808199845179	11.34547177964123	733.5214904025197	10.974416294513503	709.5370451351628
28.2628151733366	27429.34470388304	26464.003210816652	35020.99712632414	33510.122925777294	38560.281196619646	36799.329254946955	41786.82218140852	39803.6380679566	47175.24827453305	44835.12972790285	0.17546098848671002	0.1710225503996996	9.312509125404176	605.6424954738468	9.03615304651612	587.6762781143188
28.43311285235687	27427.375043717337	26462.239453389793	35021.363598604774	33510.52742266959	38561.6939457608	36800.7030082572	41789.12818262813	39805.84156274231	47178.89626406198	44838.585932088536	0.17550485706210406	0.17106505108503497	7.290620080777444	476.9207832412794	7.1084785323473625	465.0144457174465
28.604436660561465	27425.11062980821	26460.19384307294	35021.407071899695	33510.623859071675	38562.76976006725	36801.755691355014	41791.08340193266	39807.711055981	47182.16751850767	44841.68389268154	0.1755495357867976	0.17110833650766713	5.279780020762701	347.3535874923691	5.191369513137033	341.5489651923999
28.77679278089485	27422.548934332066	26457.863984805303	35021.12524390469	33510.41004969218	38563.506430080204	36802.48520416941	41792.68569386668	39809.24450649103	47185.059948107584	44844.42162032876	0.17559503989191347	0.17115242141542228	3.279964447574457	216.93815446738154	3.2848028750013327	217.27726674452424
28.950187433556945	27419.687407915953	26455.247463485408	35020.515800690686	33509.88379843058	38563.901739172725	36802.88943994181	41793.93290948503	39810.439869814414	47187.57146479372	44846.79712723726	0.1756413849046295	0.17119732084258318	1.291148987293127	85.67174304556102	1.3887556261906866	92.19679375179112
29.124626876227456	27416.523479376414	26452.34184373195	35019.57641664423	33509.04289832595	38563.95346358289	36802.966285260816	41794.82289646262	39811.29509832259	47189.69998241128	44848.808427381555	0.17568858665428214	0.17124305011578983	-0.6866906137147453	-46.448375126346946	-0.4967951059807092	-33.69499708060175
29.30011740429177	27413.054555453382	26449.144669640064	35018.30475440651	33507.885131504605	38563.65937244726	36802.71362009699	41795.35349920623	39811.80814132382	47191.44341694115	44850.453536714245	0.17573666127861665	0.17128962486007573	-2.6535784914449323	-179.42491543106735	-2.3718720780161675	-160.4006355209276
29.476665351068124	27409.27802053922	26445.653464533236	35016.698464811336	33506.40826912675	38563.01722783511	36802.12931783865	41795.522558968274	39811.97694517278	47192.79968672627	44851.73047338061	0.17578562523017327	0.17133706100504378	-4.609538668068126	-313.26058014761657	-4.236497933481587	-287.9226376423612
29.654277088036206	27405.191236402337	26441.8657307102	35014.7551868213	33504.610071331634	38562.02478478255	36801.21124532753	41795.32791396214	39811.79945338141	47193.76671270149	44852.63725793627	0.1758354952828257	0.17138537479117813	-6.554595055888058	-447.9580583507195	-6.090695207036333	-416.2635057196021
29.832959025067048	27400.791541905608	26437.778949186955	35012.472547462625	33502.488287181426	38560.679791327326	36799.957262895136	41794.76739947929	39811.273606731724	47194.34241862724	44853.17191356864	0.17588628853846278	0.1714345827763054	-8.48877146068844	-583.5200257627293	-7.934486327052582	-545.4257280435413
30.0127176106544	27396.07625271938	26433.390579434006	35009.84816175851	33500.04065460392	38558.97998854368	36798.36522439936	41793.838848008505	39810.39734339047	47194.52473132727	44853.332466322194	0.17593802243382978	0.1714847018422011	-10.412091585836606	-719.949144653976	-9.767893619660754	-675.4117787918076
30.193559332147448	27391.04266102881	26428.69805910814	35006.87963266071	33497.264900333605	38556.92311057767	36796.432977261466	41792.540089356626	39809.16859902544	47194.311580929956	44853.11694532711	0.17599071474752462	0.17153574920135078	-12.324579034306225	-857.2480636211112	-11.590939310757676	-806.2241178229451
30.37549071598484	27385.68803523577	26423.698803779454	35003.56455097979	33494.158739851664	38554.506884683215	36794.15836250386	41790.86895077175	39807.585306923946	47193.700901114265	44852.52338303225	0.17604438360715732	0.17158774240386374	-14.226257314338	-995.4194176141173	-13.403645531463553	-937.8651906680316
30.55851832793038	27380.00961965434	26418.390206652268	34999.90049531304	33490.719877323754	38551.72903125727	36791.5392147871	41788.823257067306	39805.645398112356	47192.69062935852	44851.54981544097	0.17609904749667357	0.17164069934455292	-16.117149844081723	-1134.4658278720453	-15.206034321396146	-1070.3374283835292
30.742648773309874	27374.0046342007	26412.76963828103	34995.885031970975	33486.946005536796	38548.587263876165	36788.57336244837	41786.4008307488	39803.34680147809	47191.278707194106	44850.19428235155	0.1761547252638544	0.17169463827017292	-17.997279952818644	-1274.3899016845971	-16.99812763069349	-1203.6432473370805
30.92788869724955	27367.670274076867	26406.834446280587	34991.51571490214	33482.834805834136	38545.079289332076	36785.25862753965	41783.59949214239	39800.68744389355	47189.46308046336	44848.45482760158	0.17621143612798487	0.17174957778683356	-19.866670886884094	-1415.1942324182019	-18.779947326154797	-1337.7850492699072
31.114244784915854	27361.00370944776	26400.581955029866	34986.79008561535	33478.383948048155	38541.202807669186	36781.592825865904	41780.41705952485	39797.66525034081	47187.241699580794	44846.32949931513	0.1762691996877082	0.171805536867581	-21.725345814804314	-1556.8813995560631	-20.551515194092644	-1472.765221153386
31.30172376175672	27354.00208511174	26394.009465370495	34981.70567310005	33473.591090432106	38536.95551221998	36777.57376702395	41776.8513492554	39794.278144039476	47184.612519798684	44843.81635015533	0.17632803592906096	0.171862534860163	-23.57332782924641	-1699.4539684671909	-22.312852943272446	-1608.586135013029
31.4903323937443	27346.662520165155	26387.11425429877	34976.25999374526	33468.453879589615	38532.335089642605	36773.19925444153	41772.900175910516	39790.524046575694	47181.57350147804	44840.9134375802	0.17638796523370248	0.17192059149497274	-25.410639952504425	-1842.914490471594	-24.063982210631366	-1745.250148021616
31.68007748761912	27338.982107658932	26379.8935746511	34970.450551255075	33462.969950401835	38527.339219956804	36768.46708541582	41768.56135241898	39786.40087803266	47178.1226103619	44837.61882410231	0.17644900838733626	0.17197972689318372	-27.23730514199997	-1987.2655028887093	-25.804924565236433	-1882.7596024032682
31.870965891135747	27330.95791424899	26372.344654783396	34964.27483656285	33457.136925953266	38521.96557658103	36763.37505115287	41763.83269020004	39781.90655712377	47174.25781785452	44833.93057755306	0.17651118658833184	0.17203996157507764	-29.053346292843344	-2132.5095289032906	-27.535701511078514	-2021.1168253254145
32.063004493309954	27322.586979838998	26364.464698243504	34957.73032774248	33450.95241745501	38516.21182636911	36757.92093680673	41758.711999303	39777.039001327	47169.977101304205	44829.84677135091	0.17657452145655733	0.17210131646856838	-30.858786244527437	-2278.649077711627	-29.25633449340239	-2160.324128991924
32.25620022466719	27313.866317215594	26356.250883436664	34950.81448991715	33444.41402416572	38510.07562964654	36752.10252151843	41753.19708854842	39771.79612702117	47165.27844429043	44825.365484773465	0.17663903504241704	0.17216381291793442	-32.653647784056375	-2425.6866444572806	-30.966844901209697	-2300.383810522966
32.45056005749291	27304.79291167647	26347.7003632844	34943.52477516604	33437.51933331082	38503.55464024757	36745.91757845569	41747.285765672146	39766.17584962462	47160.15983691623	44820.48480323464	0.17670474983611428	0.17222747269275765	-34.437953651620774	-2573.6247103009373	-32.667254072992364	-2441.2981520239264
32.64609100608406	27295.363720649937	26338.810264875476	34935.85862242748	33430.265919998536	38496.64650555101	36739.36387485153	41740.97583746996	39760.176083734856	47154.61927610401	44815.20281856506	0.1767716887771308	0.17229231799707911	-36.21172654579277	-2722.465742544271	-34.35758330124372	-2583.069420637563
32.84280012700226	27285.575673306896	26329.577689109952	34927.81345739995	33422.65134713408	38489.3488665168	36732.4391720438	41734.26510994515	39753.79474327076	47148.65476589679	44809.51762929762	0.17683987526394254	0.17235837147877628	-37.974989128808375	-2872.2121946960688	-36.03785383736249	-2725.699868558906
33.040694519328454	27275.425670164073	26319.99971033508	34919.38669243961	33414.6731653306	38481.659357721386	36725.1412255136	41727.151388457074	39747.02974161594	47142.26431776327	44803.42734095663	0.17690933316396804	0.17242565623916895	-39.72776403097669	-3022.8665065290406	-37.70808689587284	-2869.1917330650613
33.239781324919136	27264.910582679397	26310.073375973967	34910.575726455565	33406.32891281826	38473.57560739401	36717.4677849247	41719.6324778727	39739.8789917649	47135.445950908645	44796.93006635256	0.17698008682376126	0.17249419584285822	-41.47007385654433	-3174.4311042455956	-39.36830365960486	-3013.54723662138
33.44006772866406	27254.02725283772	26299.795706145323	34901.37794480086	33397.61611534952	38465.09523745125	36709.41659416143	41711.706182718684	39732.340406469804	47128.19769258877	44790.023925879825	0.17705216107945582	0.17256401432780635	-43.201941189021454	-3326.908400609158	-41.01852528487507	-3158.768586963415
33.64156095874556	27242.772492728534	26289.163693275827	34891.79071916149	33388.53228610255	38456.21586353259	36700.98539136763	41703.370307336816	39724.411898390514	47120.51757843071	44782.70704782066	0.17712558126746528	0.17263513621566726	-44.923388597526355	-3480.3007951639593	-42.65877290691424	-3304.8579772468656
33.84426828689945	27231.1430841132	26278.174301702747	34881.81140744045	33379.07492558028	38446.93509503384	36692.171908983786	41694.62265603954	39716.09138024469	47112.40365275608	44774.97756865179	0.17720037323544915	0.17270758652236773	-46.63443864202418	-3634.6106744054705	-44.28906764558633	-3451.817586204037
34.04819702867729	27219.135777983927	26266.824467268878	34871.437353639805	33369.241521507574	38437.250535141786	36682.97387378515	41685.4610332691	39707.3767649614	47103.853968911455	44766.83363335742	0.17727656335354894	0.17278139076895468	-48.33511387908948	-3789.8404119899496	-45.909430609317496	-3599.649578211829
34.25335454371064	27206.747294111778	26255.11109690769	34860.66588773754	33359.02954872424	38427.15978086657	36673.389006918565	41675.88324375696	39698.2659658355	47094.86658960165	44758.2733957459	0.1773541785259085	0.17285657499271032	-50.025436868483666	-3945.9923689905554	-47.51988290257577	-3748.3561035869643
34.45974823597649	27193.97432058563	26243.03106821932	34849.49432556201	33348.436469074855	38416.66042307491	36663.415023938935	41665.88709268654	39688.75689668398	47085.439587229885	44749.29501877129	0.17743324620248035	0.1729331657585441	-51.705430178306415	-4103.06889413204	-49.12044563026575	-3897.9392987275496
34.66738555406454	27180.81351333994	26230.58122903717	34837.91996866122	33337.459731295174	38405.75004652136	36653.04963484542	41655.47038585643	39678.847472004556	47075.57104424152	44739.89667486016	0.1775137943911271	0.17301119017067368	-53.375116392970085	-4261.072324194945	-50.71113990397134	-4048.4012863542885
34.87627399144595	27167.261495672286	26217.758396984296	34825.94010416851	33326.09677089455	38394.42622987937	36642.29054411662	41644.63092984619	39668.53560713542	47065.25905347356	44730.07654624262	0.177595851670033	0.1730906758845954	-55.03451811893319	-4420.004984285682	-52.29198684862058	-4199.744175835513
35.086421086743854	27153.314857749676	26204.559359019742	34813.55200466371	33314.34501003448	38382.68654577113	36631.13545074506	41633.36653218359	39657.819218417055	47054.501718509055	44719.832825288526	0.17767944720042686	0.17317165111936364	-56.683657990797656	-4579.869188169017	-53.86300760759332	-4351.970063386485
35.29783442400536	27138.970156103882	26190.9808709746	34800.75292803006	33302.20185740347	38370.52856079691	36619.58204827132	41621.675001513955	39646.69622335601	47043.29715403723	44709.163714848924	0.17776461073962943	0.17325414467017508	-58.32255867942877	-4740.66723875422	-55.42422335020092	-4505.081032487564
35.51052163297529	27124.223913114598	26177.019657076784	34787.54011730587	33289.66470808704	38357.949835562365	36607.62802481635	41609.55414777057	39635.164540789694	47031.64348621781	44698.067428601666	0.1778513726544343	0.1733381859212794	-59.95124289802334	-4902.401428440586	-56.97565527707047	-4659.079154138453
35.72449038937153	27109.072616481437	26162.67240946551	34773.91080053232	33276.730943434355	38344.947924706066	36595.27106311432	41597.00178234798	39623.22209105406	47019.53885305224	44686.54219140347	0.1779397639348329	0.17342380485921735	-61.569733409778564	-5065.074039638042	-58.517324627697235	-4813.966487322003
35.93974841516195	27093.512718682527	26147.935787693277	34759.86219059479	33263.39793091903	38331.52037692408	36582.50884054243	41584.01571827541	39610.86679615142	47006.98140475839	44674.58623964525	0.17802981620809452	0.17351103208640054	-63.17805303579371	-5228.687345311046	-60.04925268731313	-4969.745079424232
36.15630347884324	27077.540636421483	26132.80641821709	34745.39148506033	33249.66302399648	38317.66473499474	36569.33902915163	41570.59377039337	39598.096579921534	46993.96930415243	44662.197821614456	0.17812156175320668	0.17359989883504137	-64.77622466141474	-5393.2436093902215	-61.571460792722064	-5126.416966576129
36.374163395721176	27061.15275006064	26117.280893876963	34730.49586600882	33235.523561955495	38303.378535800926	36555.75929569464	41556.733755531015	39584.909368213295	46980.5007270352	44649.3751978615	0.178215033515697	0.17369043698144715	-66.3642712450237	-5558.745087471791	-63.08397034074005	-5283.984174266458
36.59333602819267	27044.34540304112	26101.355773362146	34715.1724998588	33220.976869765225	38288.65931035132	36541.76730165344	41542.43349268551	39571.30308905848	46966.57386258454	44636.11664157192	0.17831026512283646	0.17378267906067896	-67.94221582573664	-5725.19402740337	-64.58680279494729	-5442.448717799038
36.813829286029524	27027.11490128887	26085.027580664377	34699.41853718715	33206.020257916454	38273.50458379959	36527.36070326493	41527.69080320271	39557.275672846954	46952.18691375307	44622.420438943765	0.17840729089924612	0.17387665828160437	-69.5100815322221	-5892.592669990845	-66.07997969392454	-5601.812602917664
37.03565112666392	27009.457512606572	26068.292804517932	34683.231112542846	33190.6510222576	38257.91187546193	36512.53715154516	41512.50351095965	39542.82505250353	46937.33809767163	44608.284889570365	0.17850614588291217	0.17397240854233856	-71.06789159101027	-6060.943249729462	-67.56352265892201	-5762.077826414257
37.25880955547555	26991.369466050575	26051.147897825875	34666.60734425402	33174.866443824736	38241.87869883245	36497.29429231181	41496.869442548144	39527.949163666046	46922.02564605845	44593.70830682842	0.17860686584162652	0.17406996444609302	-72.61566933411814	-6230.247995454818	-69.0374534008879	-5923.246376690455
37.483312626080554	26972.846951293384	26033.589277072737	34649.544334229206	33158.66378866625	38225.40256159732	36481.62976620549	41480.78642746089	39512.64594486596	46906.24780563479	44578.68901827255	0.17870948728986322	0.1741693613174507	-74.15343820858106	-6400.509131224826	-70.50179372903949	-6085.3202344905585
37.70916844062219	26953.886117969694	26015.613321722074	34632.03916775066	33142.04030766059	38208.480965645576	36465.54120870839	41464.2522982778	39496.91333770925	46890.00283854556	44563.22536603422	0.17881404750610716	0.1742706352190667	-75.68122178722115	-6571.728877314366	-71.9565655610204	-6248.301373787224
37.93638515006311	26934.483075006636	25997.216373599094	34614.0889132609	33124.99323632751	38191.11140707802	36449.026250160976	41447.26489085412	39480.749287059	46873.289022785844	44547.31570722653	0.17892058455064544	0.17437382296882134	-77.19904377580679	-6743.909450960346	-73.4017909293616	-6412.191762401722
38.164970954479706	26914.63388993789	25978.39473625858	34595.690622142334	33107.519794633576	38173.29137621419	36432.08251577738	41429.822044510685	39464.15174122036	46856.10465263472	44530.95841435596	0.17902913728384198	0.17447896215743267	-78.7069280234573	-6917.053067384288	-74.83749199098384	-6576.993362881243
38.39493410335793	26894.334588200185	25959.144674336112	34576.841328488445	33089.61718678962	38155.01835759591	36414.70762565753	41411.921602224436	39447.118652125675	46838.44803909372	44514.15187573836	0.17913974538490196	0.17458609116654306	-80.20489853316394	-7091.161940892227	-76.26369103696197	-6742.708133475855
38.626282895891045	26873.581152412404	25939.462412883327	34557.53804886726	33071.28260104145	38136.28982998852	36396.89919479746	41393.56141082086	39429.6479755216	46820.31751033221	44496.894495921704	0.17925244937115214	0.17469524918729912	-81.69297947226733	-7266.2382859950885	-77.680410502202	-6909.33802910056
38.859025681279114	26852.369521636363	25919.344136685984	34537.77778207618	33052.51320945272	38117.10326637855	36378.65483309638	41374.73932116701	39411.73767115702	46801.7114121384	44479.18469611413	0.17936729061784254	0.17480647623943574	-83.17119518198888	-7442.284318495542	-79.08767297385202	-7076.885002247058
39.09317085903034	26830.69559061946	25898.78598956521	34517.55750888884	33033.30616768059	38097.45613396934	36359.97214536225	41355.45318836687	39393.385702973086	46782.62810837779	44461.0209146191	0.17948431137849807	0.17491981319088368	-84.6395701886795	-7619.302256743424	-80.48550120208529	-7245.351004131138
39.328726879264174	26808.555209017235	25877.78407365993	34496.874191792005	33013.65861474231	38077.345894172104	36340.848731312886	41335.70087195633	39374.590039293274	46763.065981456464	44442.40160727517	0.17960355480582582	0.17503530177791654	-86.09812921541743	-7797.294323000126	-81.87391811060661	-7414.737985872664
39.56570224301631	26785.944180596765	25856.334448691498	34475.72477471383	32993.56767277413	38056.770002594465	36321.28218557535	41315.48023610042	39355.34865301552	46743.02343279214	44423.325247903056	0.17972506497320442	0.17515298462585419	-87.54689719241287	-7976.262744715437	-83.25294680593652	-7585.047899574973
39.80410550254544	26762.858262419217	25834.433131208945	34454.106182742136	32973.03044678112	38035.725909024855	36301.27009768141	41294.789149791024	39335.65952180513	46722.498883291104	44403.790328758565	0.17984888689677347	0.17527290527034187	-88.98589927073044	-8156.209756150842	-84.62261059027514	-7756.282699784264
40.04394526164196	26739.293164001007	25812.07609381412	34432.015321832056	32952.044024377254	38014.211057412555	36280.810052059336	41273.62548704504	39315.52062828802	46701.490773831254	44383.79536099111	0.1799750665581395	0.1753951081792223	-90.4151608327229	-8337.137599778362	-85.98293297101918	-7928.444344716147
40.28523017593832	26715.244546453872	25789.259264367287	34409.44907850418	32930.60547551713	37992.222885844814	36259.89962802298	41251.987127104476	39294.929960246256	46679.99756575316	44363.338875109934	0.18010365092771916	0.17551963877502147	-91.8347075048805	-8519.0485279141	-87.33393767257803	-8101.534797682427
40.52796895322162	26690.708021601793	25765.978525170987	34386.404319530804	32908.71185221668	37969.7588265184	36238.536399756085	41229.87195463626	39273.88551081323	46658.01774135652	44342.41942145556	0.18023468798874548	0.17564654345806832	-93.24456517168437	-8701.944804534316	-88.67564864897577	-8275.556028699502
40.77217035374772	26665.67915107492	25742.229712132517	34362.87789161117	32886.36018826399	37946.81630570716	36216.71793629299	41207.27785993316	39252.38527867005	46635.54980440397	44321.035570678105	0.18036822676195363	0.17577586963026895	-94.64475998804846	-8885.828706981614	-90.00809009498334	-8450.51001595147
41.017843190557436	26640.15344537971	25718.008613904334	34338.866621034955	32863.54749891982	37923.392743724726	36194.44180149531	41184.202739115295	39230.42726824323	46612.59228063192	44299.1859142228	0.18050431733097125	0.1759076657195573	-96.03531839279458	-9070.702527856454	-91.33128645930265	-8626.398747554049
41.26499632979458	26614.126362944273	25693.31097100066	34314.36731333342	32840.27078060597	37899.4855548822	36171.70555402344	41160.644494332206	39208.00948990174	46589.14371826828	44276.8690648209	0.18064301086843768	0.17604198120504377	-97.41626712333527	-9256.568577060476	-92.64526245754678	-8803.224223308265
41.51363869102594	26587.593309138207	25668.132474891136	34289.37675291764	32816.527010583195	37875.092147440206	36148.506747304076	41136.60103396507	39185.129960156075	46565.202688557016	44254.0836569887	0.1807843596628767	0.1761788666428896	-98.7876332301239	-9443.429183894768	-93.9500430849148	-8980.988456506282
41.763779247563185	26560.549635266143	25642.468767069226	34263.891702703506	32792.31314661622	37850.20992355559	36124.84292949229	41112.07027282936	39161.78670185667	46540.76778629003	44230.82834753238	0.1809284171463467	0.17631837369292513	-100.14944409152668	-9631.286699251272	-95.24565363071451	-9159.693475959823
42.0154270267867	26532.990637534203	25616.315438095447	34237.908903722964	32767.626126626583	37824.83627922206	36100.71164342847	41087.050132377626	39137.97774439321	46515.837630346236	44207.10181606007	0.1810752379228944	0.1764605551460436	-101.50172742926225	-9820.143497941084	-96.53211969199765	-9339.341328036971
42.26859111047143	26504.911555988456	25589.668026614538	34211.42507472082	32742.462868332368	37798.96860420474	36076.11042658978	41061.53854090249	39113.7011238941	46490.410864237885	44182.9027655011	0.18122487779784724	0.17660546495239213	-102.84451132448157	-10010.00198115129	-97.80946718851919	-9519.934078830294
42.523280635114425	26476.307573424372	25562.52201834523	34184.43691173652	32716.82026887428	37772.60428196801	36051.03681103578	41035.53343373923	39088.954883425904	46464.486156664156	44158.22992263172	0.18137739380795892	0.1767531582503895	-104.17782423352764	-10200.864578932524	-99.07772237699828	-9701.473816392943
42.77950479226489	26447.173814266826	25534.87284504262	34156.94108767085	32690.695204428044	37745.74068959704	36025.48832334823	41009.032753468964	39063.73707319353	46438.06220207292	44133.08203860902	0.18153284425245345	0.17690369139660203	-105.50169500561606	-10392.733752969652	-100.33691186741635	-9883.962653192692
43.03727282885567	26417.505343418623	25506.715883430938	34128.93425183565	32664.084529801352	37718.37519771116	35999.46248456385	40982.03445012041	39038.0457507392	46411.137721228726	44107.457889510675	0.18169128872498785	0.1770571219965	-106.81615290009358	-10585.611999383196	-101.58706263876229	-10067.402728613466
43.29659404753705	26387.297165078056	25478.04645410729	34100.4130294877	32636.985078016423	37690.505170370845	35972.95681010114	40954.53648137238	39011.87898114244	46383.71146179001	44081.35627688337	0.18185278814657066	0.17721350893613397	-108.12122760439524	-10779.501851696521	-102.82820205546159	-10251.796211595647
43.55747780701245	26356.544221522818	25448.859820413898	34071.374021344134	32609.39365987584	37662.12796497555	35945.96880967933	40926.53681275448	38985.23483721866	46355.78219889245	44054.776028297434	0.18201740479946868	0.17737291241475645	-109.41694925239426	-10974.405883904546	-104.06035788438749	-10437.145303402096
43.81993352237618	26325.241391860938	25419.15118727928	34041.8138030808	32581.3070635128	37633.240932154695	35918.495987230795	40898.033417848506	38958.11139971839	46327.348735741885	44027.715997910156	0.1821852023621383	0.1775353939784277	-110.70334844404715	-11170.326713783666	-105.28355831193039	-10623.452240491286
44.08397066545326	26293.383490745768	25388.915700025955	34011.72892481048	32552.722053923342	37603.84141564822	35890.53584080494	40869.02427848729	38930.50675752496	46298.409904213266	44000.17506703568	0.18235624594521507	0.17770101655463558	-111.98045626512612	-11367.267006319948	-106.49783196349745	-10810.71929770615
44.349598765141174	26260.965267055704	25358.148443144444	33981.115910542634	32523.63537248104	37573.9267521797	35862.08586246406	40839.50738495401	38902.41900785176	46268.96456545939	43972.15214472289	0.18253060212860284	0.1778698444879702	-113.24830430686416	-11565.229477187619	-107.70320792071288	-10998.94879134465
44.6168274077539	26227.981402536174	25326.844439032528	33949.97125762195	32494.043736433436	37543.49427131875	35833.14353817118	40809.48073617929	38873.846256439	46239.01161052659	43943.6461683416	0.18270833899969832	0.17804194357688694	-114.50692468830675	-11764.216896645725	-108.89971574116498	-11188.143082534894
44.88566623736761	26194.42651040305	25294.99864669782	33918.29143614581	32463.943838378553	37512.54129533377	35803.70634766824	40778.942339937086	38844.78661774884	46208.54996097896	43914.65610417585	0.1828895261927957	0.17821738111160235	-115.75635007720848	-11964.232093391009	-110.08738547909888	-11378.304580884054
45.15612495616904	26160.29513390661	25262.605960423098	33886.07288835981	32433.332345721537	37481.06513903432	35773.771764345016	40747.89021303926	38815.238215159385	46177.578569531244	43885.180948025445	0.18307423492971306	0.178396225913158	-116.99661371318507	-12165.277958716266	-111.26624770490889	-11569.435748026706
45.42821332480542	26125.5817448541	25229.661208393314	33853.312028029985	32402.205900110665	37449.063109602066	35743.33725509867	40716.322381527796	38785.19918115775	46146.0964206894	43855.219725816	0.18326253806168286	0.17857854837369938	-118.22774943073455	-12367.357450836338	-112.43633352719917	-11761.539101594128
45.701941162736816	26090.280742090057	25196.159151281994	33820.005239791266	32370.561116850848	37416.53250641065	35712.400280182024	40684.236880865385	38754.66765753063	46114.102531400385	43824.77149421621	0.18345451011255667	0.17876442049801194	-119.44979168281134	-12570.473599354737	-113.59767461442243	-11954.61721925158
45.97731834859046	26054.38644993292	25162.094480797117	33786.14887847123	32338.394584295304	37383.47062083335	35680.95829304204	40651.6317561238	38723.64179555403	46081.595951710435	43793.83534126458	0.1836502273233702	0.17895391594636298	-120.66277556655405	-12774.629510084167	-114.75030321772647	-12148.672742947936
46.25435482051728	26017.893116565956	25127.461818183623	33751.73926838724	32305.702863212762	37349.87473603773	35649.008740145895	40618.50506216913	38692.11975617997	46048.575765431444	43762.41038700319	0.18384976769832018	0.17914711007869308	-121.86673684844573	-12979.828369970433	-115.89425219431723	-12343.70838338323
46.533060576550575	25980.7949123821	25092.25571268253	33716.77270261761	32272.482486130986	37315.74212676764	35616.54906079617	40584.85486384529	38660.099710222006	46015.041090817256	43730.49578412139	0.1840532110522067	0.17934408000021526	-123.06171199103119	-13186.073452289216	-117.02955503176781	-12539.726924671791
46.813445674966815	25943.08592827982	25056.47063994393	33681.24544224367	32238.729956653944	37281.07005911075	35583.5766869326	40550.67923615335	38627.57983853724	45980.991081247754	43698.090718606785	0.18426063905939113	0.1795449046084645	-124.24773818090034	-13393.368122151121	-118.15624587377533	-12736.731229304336
47.09552023464871	25904.76017390949	25020.101000393115	33645.153715563225	32204.44174875268	37245.85579025184	35550.089042921325	40515.97626442837	38594.5583322061	45946.42492592264	43665.1944104055	0.18447213530433657	0.17974966464186137	-125.42485335626407	-13601.715842101723	-119.27435954512475	-12934.724243173376
47.37929443545016	25865.811575868374	24983.141117548228	33608.4937172736	32169.61430602874	37210.09656821108	35516.08354533049	40480.744044512554	38561.033392709345	45911.3418505645	43631.80611409154	0.18468778533377894	0.17995844272984102	-126.59309623695299	-13811.120178150944	-120.38393157902465	-13133.709000988863
47.66477851856398	25826.233975841984	24945.585236287367	33571.26160762269	32134.244040948277	37173.78963156588	35481.55760269117	40444.98068292417	38527.00323210129	45875.74111813062	43597.92511954442	0.18490767671060113	0.18017132344460948	-127.75250635495468	-14021.584806017578	-121.48499824509054	-13333.688631908968
47.951982786891236	25786.02112869082	24907.427521063797	33533.453511527325	32098.3273340464	37136.93220915658	35446.50861524361	40408.684297022635	38492.46607317987	45839.62202953458	43563.550752636336	0.1851318990694696	0.18038839335459125	-128.90312408533646	-14233.113517601043	-122.57759657797578	-13534.666365427896
48.24091760541319	25745.166700480288	24868.662054067398	33495.06551765737	32061.8605331001	37099.521519774535	35410.93397466747	40371.85301516903	38457.420149652615	45802.983924377346	43528.68237592807	0.1853605441743026	0.18060974107962854	-130.04499067982397	-14445.710227922536	-123.66176440715935	-13736.645537518896
48.53159340156531	25703.664266451553	24829.282833330715	33456.09367748355	32024.839952268816	37061.554771831565	35374.83106379593	40334.48497688121	38421.86370629869	45765.826181687415	43493.31938937461	0.18559370597764419	0.1808354573480028	-131.1781483001978	-14659.378982242197	-124.73754038786137	-13939.629597106948
48.82402066561362	25661.5073089324	24789.283770777318	33416.53400428884	31987.261871200677	37023.02916301095	35338.197256312225	40296.57833298448	38385.79499912615	45728.14822067151	43457.461231039626	0.185831480682012	0.18106563505535203	-132.3026400528106	-14874.123963478953	-125.80496403305006	-14143.622112815268
49.11820995103327	25618.689215185143	24748.65869021117	33376.38247214065	31949.12253410391	36983.94187989812	35301.029916428546	40258.131245756136	38349.21229552472	45689.949501474686	43421.10737781998	0.186073966803304	0.18130036932555066	-133.41851002538897	-15089.949500114657	-126.86407574616896	-14348.626780009829
49.41417187488941	25575.203275190048	24707.401325244457	33335.63501482279	31910.41814878108	36944.29009759041	35263.326398545774	40219.14188906409	38312.113874413175	45651.22952595043	43384.25734617946	0.18632126523633658	0.18153975757363877	-134.5258033248465	-15306.860074425116	-127.9149168561562	-14554.647428262979
49.71191711822035	25531.042679361643	24665.50531716189	33294.28752472506	31871.144885624915	36904.070979284836	35225.084046893455	40179.608448498766	38274.49802638093	45611.98783844064	43346.91069289224	0.18657347932260923	0.18178389957087218	-135.62456611602101	-15524.8603310287	-128.95752965264546	-14761.688029076904
50.01145642642306	25486.200516196517	24622.964212719748	33252.335851689706	31831.2988765745	36863.28167584319	35186.30019514925	40139.52912149862	38236.363053823996	45572.22402656636	43309.06701579645	0.18683071492037426	0.18203289751198373	-136.71484566166328	-15743.95508582145	-129.99195742211305	-14969.75270390883
50.3128006096408	25440.66976984966	24579.77146187733	33209.77580181175	31790.876214029973	36821.91932533323	35146.97216603703	40098.90211746788	38197.70727107483	45531.93772202843	43270.72595455803	0.1870930804771074	0.182286856084743	-137.79669036473206	-15964.14933543466	-131.01824448727712	-15178.845732795075
50.61596054315354	25394.443317637088	24535.920415457524	33166.60313619189	31749.872949722823	36779.98105254445	35107.09727090131	40057.725657886454	38158.529004524	45491.12860141866	43231.887191443326	0.18736068710448228	0.1825458825419049	-138.87014981192624	-16185.448267054744	-132.03643624610413	-15388.97156316135
50.9209471677702	25347.51392746273	24491.40432273623	33122.81356964001	31708.28509354246	36737.46396847795	35066.67280925937	40015.997976411665	38118.826592736405	45449.79638704179	43192.550452103904	0.18763364865594015	0.18281008677564747	-139.9352748183228	-16407.857268683612	-133.0465792124669	-15600.134819077328
51.22777149022361	25299.87425516664	24446.21632895608	33078.40276932697	31666.108612314525	36694.365169808734	35025.69606832742	39973.71731897077	38078.59838655822	45407.940847747865	43152.715506370165	0.1879120818069665	0.18307958139459485	-140.99211747451773	-16631.38193994481	-134.04872105962568	-15812.340311087668
51.53644458356769	25251.516841792294	24400.349472763228	33033.36635338253	31623.339428530577	36650.681738319174	34984.16432252142	39930.88194384416	38037.842749216186	45365.56179977565	43112.382169056145	0.18819610613818696	0.18335448180353436	-142.0407311947056	-16856.028103294782	-135.04291066366568	-16025.593046303838
51.84697758757708	25202.434110770206	24353.796683564306	32987.69988943755	31579.973419026595	36606.41074030281	34942.074832930564	39887.49012173857	37996.558056408176	45322.65910760718	43071.550300775016	0.1884858442213924	0.1836349062859421	-143.08117076729104	-17081.801815859042	-136.02919814983034	-16239.898239120841
52.15938170914916	25152.618365014976	24306.550778800585	32941.39889310717	31536.0064136078	36561.549225936054	34899.42484676219	39843.540135849136	37954.74269638371	45279.23268483285	43030.219808764836	0.18878142170862164	0.18392097608942157	-144.11349240758864	-17308.70938179642	-137.00763494042621	-16455.261322407052
52.47366822270851	25102.061783933343	24258.60446113697	32894.4588264135	31491.43419361805	36516.09422861747	34856.2115967569	39799.030281910425	37912.395070015074	45235.28249502823	42988.39064772563	0.18908296742442535	0.1842128155141922	-145.1377538109009	-17536.757365092635	-137.9782738034046	-16671.687959077768
52.789848470613855	25050.75642034019	24209.950315563037	32846.87509614478	31446.25249045132	36470.0427642727	34812.43230057303	39753.95886823553	37869.51359085772	45190.808552642324	42946.06282066767	0.1893906134614453	0.1845105520047409	-146.1540142095837	-17765.952603133395	-138.9411689041808	-16889.18405437842
53.107933863567155	24998.694197279438	24160.580806402784	32798.643052148065	31400.456984002347	36423.391830622975	34768.08416013776	39708.32421574194	37826.09668519912	45145.81092389687	42903.23637977041	0.18970449527944722	0.1848143162447784	-147.16233443201054	-17996.30222091358	-139.89637585939636	-17107.7557687331
53.42793588102576	24945.86690474666	24110.48827423018	32749.757985552696	31354.043301054175	36376.13840641587	34723.164360964445	39662.12465796382	37782.14279209567	45100.28972769739	42859.911427252904	0.19002475180795844	0.18512424225563737	-148.16277696268662	-18227.813645736314	-140.84395179162675	-17327.409531054087
53.74986607161648	24892.266196310993	24059.66493268799	32700.215126922187	31307.007013600087	36328.27945061706	34677.6700714343	39615.358541050475	37737.65036339727	45054.24513655636	42816.08811625599	0.1903515255526595	0.18544046749825957	-149.15540600565146	-18460.49462273158	-141.78395538755285	-17548.152052838355
54.073736053552395	24837.88358563214	24008.102865205714	32650.009644330356	31259.343637096415	36279.81190156019	34631.59844204023	39568.02422374887	37692.6178637578	45007.67737752766	42771.76665173545	0.1906849627056917	0.185763132978923	-150.14028755004983	-18694.35323106125	-142.7164469572308	-17769.990342784673
54.399557515052166	24782.710442870186	23955.794021614453	32599.136641359626	31211.04862864425	36230.73267605403	34584.9466045922	39520.120077370724	37647.043770632205	44960.58673315383	42726.947291367775	0.1910252132600504	0.18609238335887385	-151.11748943910789	-18929.397900972515	-143.64148849721823	-17992.931722276844
54.727342214761876	24726.737990983525	23902.730214653846	32547.5911550165	31162.117385095193	36181.03866844336	34537.711671380275	39471.64448574153	37600.9265742571	44912.97354242417	42681.63034646625	0.19137243112824465	0.1864283670680312	-152.0870814405207	-19165.63743147254	-144.55914375434804	-18216.983841359615
55.057101982179326	24669.957301913426	23848.90311636984	32495.36815356294	31112.545241080727	36130.72674962389	34489.89073429663	39422.59584513292	37554.264777617296	44864.83820174674	42635.81618291131	0.19172677426539975	0.18677123642293672	-153.0491353201869	-19403.08100893628	-145.46947829352575	-18442.154695666395
55.38884871808102	24612.35929264932	23794.304254396782	32442.46253425738	31062.327466958035	36079.79376600608	34441.48086391026	39372.9725641746	37507.05689639319	44816.18116593134	42589.50522209029	0.19208840479701006	0.18712114774914645	-154.0037249201414	-19641.738226721995	-146.37255956842273	-18668.452644165605
55.722594394951685	24553.93472117314	23738.92500812311	32388.86912100329	31011.459266672304	36028.23653842768	34392.479108496416	39322.77306374682	37459.301458891896	44767.00294918556	42542.697941851635	0.19245748915153915	0.1874782615082464	-154.95092623746314	-19881.6191054089	-147.268456992766	-18895.886427436955
56.058351057416104	24494.674182278093	23682.756604735005	32334.582661900622	30959.935775529568	35976.05186101195	34342.882493015924	39271.99577685159	37410.99700595892	44717.30412612381	42495.39487747063	0.19283419819808512	0.18784274242970891	-155.8908175081815	-20122.734114282764	-148.15724201784178	-19124.46518727485
56.39613082267415	24434.56810325791	23625.79011513442	32279.59782669536	30907.75205787632	35923.23649996814	34292.688018042325	39220.63914846065	37362.14209086916	44667.08533278804	42447.59662262704	0.19321870738933686	0.18821475964780027	-156.82347929385287	-20365.09419367183	-149.03898821063194	-19354.198486856185
56.7359458809379	24373.606739463572	23568.016449728522	32223.909204123727	30854.9031046831	35869.78719233305	34241.89265863596	39168.70163534059	37312.73527919776	44616.347267682555	42399.30383039671	0.1936111969100634	0.1885944868437629	-157.74899457189895	-20608.71077841334	-149.91377133616334	-19585.096332024783
57.07780849587155	24311.78016972254	23509.4263540851	32167.51129914521	30801.383831025905	35815.7006446492	34190.49336316007	39116.181705851894	37262.77514866758	44565.09069282072	42350.517214254534	0.19401185183137834	0.18898210239351967	-158.6674488298013	-20853.59582243301	-150.78166944365512	-19817.16919363849
57.42173100503407	24249.078291617363	23450.010404451095	32110.398530060444	30747.189073462563	35760.97353157803	34138.487052038276	39063.07783972208	37212.260288973615	44513.3164347854	42301.23754909131	0.19442086227105107	0.18937778952113954	-159.5789301630357	-21099.76182447467	-151.64276295531454	-20050.428030848503
57.7677258203244	24185.49081661896	23389.759003129064	32052.565225507944	30692.313587298	35705.60249444383	34085.870616449174	39009.3885277902	37161.18930158188	44461.02538580198	42251.46567224279	0.19483842356013492	0.18978173645833554	-160.48352937701566	-21347.22185504902	-152.4971347594328	-20284.88431558106
58.115805428429454	24121.00726507111	23328.66237370809	31994.005621335327	30636.752043734614	35649.58413970639	34032.64091695609	38955.11227172249	37109.56079950248	44408.21850482542	42201.20248453266	0.19526473641620712	0.19019413661027154	-161.38134009386704	-21595.989584743977	-153.34487030756281	-20520.550058222376
58.465982391274686	24055.616961021115	23266.710556144015	31934.713857337894	30580.499026901318	35592.91503735715	33978.794782067656	38900.247583695695	37057.3734070339	44354.896818639594	42150.44895132777	0.19570000712352462	0.19061518872796385	-162.27245886377204	-21846.07931389101	-154.1860577157422	-20757.437834513374
58.818269346477535	23989.30902689328	23203.893401685145	31874.683973860087	30523.549030756873	35535.59171923701	33924.32900672722	38844.7929860482	37004.62575947847	44301.06142297081	42099.20610360734	0.19614444772042122	0.19104509708759146	-163.15698527999484	-22097.506003539078	-155.02078786986385	-20995.560813738964
59.172679007803275	23922.072378000612	23140.200567638574	31813.909908252757	30465.896455860962	35477.61067727096	33869.24035072635	38788.747010896026	36951.3165028261	44246.71348361458	42047.475039045	0.19659827619428044	0.19148407167703282	-164.03502210017177	-22350.285308096558	-155.84915453522262	-21234.932788241655
59.52922416562417	23853.89571689018	23075.621511972957	31752.38549117973	30407.53560600793	35418.96836161554	33813.52553704023	38732.10819971181	36897.44429340586	44191.854237575666	41995.256923105175	0.1970617166844471	0.19193232838997265	-164.90667537250556	-22604.433609505184	-156.671254471883	-21475.56820449792
59.887917687380885	23784.767527518343	23010.14548775223	31690.104442767053	30348.460684715348	35359.66117871502	33757.181250078975	38674.87510286512	36843.00779750159	44136.484994221886	41942.55299015166	0.19753499969345273	0.19239008922793416	-165.77205456681986	-22859.968052989803	-157.48718755450682	-21717.482195642777
60.24877251804685	23714.67606925153	22943.761537396927	31627.060368587892	30288.665791562675	35299.68548926251	33700.20413385336	38617.04627912197	36788.00569093198	44080.60713645169	41889.36454457103	0.19801836230694736	0.1928575825106184	-166.63127271232952	-23116.90658471454	-158.29705689713592	-21960.690615564585
60.6118016805955	23643.60937068755	22876.45848676697	31563.246755474505	30228.144918371276	35239.03760605956	33642.59079004821	38558.620295100285	36732.436658590865	44024.22212187463	41835.692961908666	0.19851204842276635	0.19333504309494554	-167.48444654069317	-23375.267991142347	-159.1009689836501	-22205.21007468272
60.97701827647021	23571.555223294803	22808.22493906264	31498.656967151364	30166.89194522025	35177.713791771865	33584.33777600147	38499.59572468101	36676.299393947615	43967.331484006754	41781.53969001967	0.19901630898956188	0.193822712603219	-168.33169663589797	-23635.07194043789	-159.8990338043368	-22451.05797754973
61.34443548605718	23498.50117486304	22739.04926853748	31433.2842396783	30104.90063628836	35115.710256572864	33525.44160258134	38439.971148369266	36619.59259850298	43909.93683347784	41726.90625023196	0.19953140225547544	0.1943208396608567	-169.17314759091823	-23896.339025884867	-160.69136499864544	-22698.252562301233
61.71406656916102	23424.434522763928	22668.91961402011	31367.121676698025	30042.164635516303	35053.023155672905	33465.89873195952	38379.745152606396	36562.31498120064	43852.039859254095	41671.794238524606	0.20005759402733464	0.1948296801441544	-170.0089281707551	-24159.090811409056	-161.47808000360237	-22946.812942001037
62.085924865483435	23349.342307015322	22597.823872238478	31300.16224447598	29978.677462078635	34989.64858672526	33405.70557527261	38318.916329026644	36504.465257789205	43793.64232987258	41616.20532671846	0.20059515794089772	0.19534949743857688	-170.83917148377077	-24423.349879473448	-162.25930020966916	-23196.759148124605
62.46002379510434	23273.21130314713	22525.749690943747	31232.398766725313	29914.432505658544	34925.582587105455	33344.85849016845	38257.48327365856	36446.04215013457	43734.74609469068	41560.14126368189	0.20114437574269445	0.19588056270809592	-171.66401516000042	-24689.139881242067	-163.03515112366586	-23448.11217622459
62.83637685896657	23196.028014863707	22452.684461827474	31163.823919204962	29849.423021514074	34860.82113105544	33283.3537782293	38195.44458606536	36387.044385477086	43675.35308514771	41503.60387654856	0.20170553758403417	0.19642315517612535	-172.48360153793328	-24956.48558934219	-163.80576253820618	-23700.89403375704
63.21499763936286	23117.778666500322	22378.615313229602	31094.430224081618	29783.642125328464	34795.360126687614	33221.187682268464	38132.798868423066	36327.47069563377	43615.46531604072	41446.59507195077	0.20227894232780497	0.1969775624186374	-173.29807786035963	-25225.412953323685	-164.57126871040236	-23955.127790546976
63.59589980042612	23038.449195269593	22303.529102630684	31024.210044043168	29717.082787831197	34729.1954128397	33158.35638349031	38069.544724530875	36267.319816138246	43555.0848868123	41389.11683726387	0.2028648978686959	0.19754408067006723	-174.10759647833038	-25495.949157785624	-165.33180854807142	-24210.8376316661
63.979097088622495	22958.025243295888	22227.412408926684	30953.15557615348	29649.737829182377	34662.322755775385	33094.855998510924	38005.68075875239	36206.590485319575	43494.213982852874	41331.17124186652	0.2034637214675357	0.198123015142662	-174.91231506502663	-25768.122683529742	-166.08752580379223	-24468.048912925646
64.36460333324754	22876.49214943382	22150.251524480176	30881.2588454342	29581.599913106013	34594.73784572011	33030.68257622852	37941.20557488118	36145.281443312546	43432.85487681408	41272.76043841219	0.20407574010046747	0.19871468035995946	-175.71239684055763	-26041.963371944614	-166.83856928016758	-24726.7882194696
64.75243244692527	22793.834940869747	22072.03244694597	30808.511698162387	29512.66154076223	34526.43629322578	32965.832094538426	37876.1177749286	36083.39143099803	43371.00992993558	41213.88666411477	0.20470129082371888	0.19931940050511873	-176.50801080553356	-26317.502492454834	-167.58509304255858	-24987.08342708368
65.14259842611021	22710.038324503785	21992.740870866877	30734.905794869417	29442.91504434505	34457.41362535457	32900.30045688355	37810.4159578283	36020.919188868516	43308.68159338392	41154.552242046775	0.20534072115478094	0.19993750978487454	-177.299331986811	-26594.772813551128	-168.32725664282043	-25248.963766768575
65.53511535159264	22625.086678111355	21912.362179037133	30660.432603027275	29372.35258039275	34387.66528167305	32834.08348863241	37744.098718053545	35957.86345581492	43245.87240960334	41094.759582450366	0.20599438947085247	0.20056935280992874	-178.08654169525107	-26873.808677570894	-169.0652253542794	-25512.45989276655
65.92999738900669	22538.964041283034	21830.881433630217	30585.083389406496	29300.96612279623	34317.18661004572	32767.176933274663	37677.16464414119	35894.222967829366	43182.585013677475	41034.5111840599	0.2066626654254523	0.2012152849926404	-178.86982779525715	-27154.64607924968	-169.79917041728913	-25777.60395398736
66.32725878934137	22451.654106143604	21748.283367090055	30508.849212091056	29228.747455492026	34245.97286221932	32699.576448426444	37609.61231711863	35829.99645662068	43118.822134703	40973.80963543747	0.2073459303841603	0.20187567296292366	-179.64938498696574	-27437.322748332284	-170.52926929638488	-26044.429669157602
66.72691388945532	22363.14020784994	21664.552372782957	30431.720912132463	29155.68816482319	34174.0191891853	32631.27760163377	37541.44030882694	35765.182648136106	43054.58659717314	40912.657616319244	0.20804457788050915	0.20255089500332632	-180.42541510284354	-27721.87823657319	-171.2557059505998	-26312.972405962646
67.12897711259382	22273.40531487031	21579.672495410377	30353.689104826477	29081.779631552967	34101.320636310076	32562.275865964843	37472.64718013515	35699.78026098499	42989.88132237178	40851.05789897352	0.20875901409309697	0.20324134150430725	-181.1981274181744	-28008.35400926508	-171.9786711163688	-26583.26926431153
67.53346296890952	22182.432019046868	21493.627421181693	30274.744170593305	29007.013022513427	34027.87213822	32492.56661537908	37403.23147903891	35633.78800475816	42924.709329776815	40789.01334956913	0.20948965834507488	0.2039474154408044	-181.96773897708044	-28296.793541604653	-172.69836260470038	-26855.359164020047
67.94038605598601	22090.20252544558	21406.400467748183	30194.87624544258	28931.379281871647	33953.668513428755	32422.14511986183	37333.19173863734	35567.204578237455	42859.073738472405	40726.52692955428	0.2102369436272118	0.20466953287124415	-182.7344749347394	-28587.242420211434	-173.41498561322805	-27129.282937209122
68.3497610593647	21996.698641997784	21317.974573899362	30114.075211001895	28854.869121993805	33878.7044586926	32351.006540311308	37262.526474980354	35500.0286674883	42792.97776856882	40663.60169704419	0.2110013171458305	0.2054081234602153	-183.498568915973	-28879.748449927196	-174.12875305295893	-27405.083425476216
68.7616027530747	21901.90176894074	21228.33228902536	30032.330684088873	28777.473013888713	33802.97454308047	32279.145923166212	37191.2341847806	35432.25894383013	42726.42474263048	40600.24080821881	0.21178324089698106	0.20616363102610424	-184.26026339163946	-29174.36176633276	-174.8398858917135	-27682.805582368746
69.17592600016614	21805.792888063883	21137.455762348192	29949.632005802814	28699.18117720809	33726.47320174212	32206.558194758025	37119.31334298038	35363.89406167565	42659.41808710968	40536.44751872726	0.21258319226829858	0.206936514115076	-185.0198100751586	-29471.13495451212	-175.54861351527506	-27962.496581400745
69.59274575324658	21708.35255177075	21045.32673192837	29865.968230112787	28619.983569783086	33649.19472935854	32133.23815537495	37046.762400165935	35294.932656232995	42591.96133378542	40472.22518510061	0.2134016646700905	0.2077272466028571	-185.77747033745982	-29770.123173926957	-176.25517410592875	-28244.205929805525
70.01207705502031	21609.56087196871	20951.9265134531	29781.32811191796	28539.869876672874	33571.13327325848	32059.180473020693	36973.579779821106	35225.37334106164	42524.05812120736	40407.577266170156	0.21423916819728658	0.2085363183258827	-186.53351564350305	-30071.38429021556	-176.9598150410966	-28527.98558859527
70.43393503883172	21509.397508798804	20857.235988814933	29695.700094552405	28458.829498701216	33492.28282618117	31984.379676851913	36899.76387540922	35155.21470547399	42455.71219614182	40342.50732449122	0.215096230324	0.2093642357434606	-187.28822801107162	-30374.979014093988	-177.66279331114492	-28813.890098962
70.85833492921113	21407.841659223413	20761.235594492147	29609.07229670878	28376.851540455937	33412.63721866797	31908.830150277394	36825.31304727534	35084.4553117743	42386.9274150207	40277.0190277716	0.21597339663254045	0.2102115226327108	-188.04190049308818	-30680.971047908068	-178.36437595968164	-29101.976715815254
71.2852920424243	21304.872045488723	20663.905309742422	29521.432498749637	28293.924797722724	33332.19011106052	31832.526123698797	36750.2256193559	35013.093692323426	42317.70774538918	40211.11615030178	0.21687123157885613	0.21107872081815052	-188.79483768495993	-30989.42724024318	-179.06484054651082	-29392.305548601784
71.71482178702524	21200.466903485125	20565.22464462648	29432.768128377873	28210.037744326444	33250.93498508555	31755.46166687497	36674.49987568675	34941.128346421414	42248.057267353295	40144.802574387555	0.21779031929649798	0.21196639093792055	-189.54735625709145	-31300.417748888955	-179.76447563357215	-29684.939709804952
72.14693966441222	21094.6039710298	20465.172627878845	29343.066245633152	28125.178518348956	33168.8651350027	31677.630680887854	36598.13405669641	34868.55773699554	42177.980175024015	40078.08229178232	0.21873126444133528	0.212875113248766	-190.29978551635577	-31614.016213031486	-180.46358129737928	-29979.94547182601
72.58166126938723	20987.260476100037	20363.72779464711	29252.313527180533	28039.33490769214	33085.97365829086	31599.026889688186	36521.126355271845	34795.380287082924	42107.48077795621	40010.959405117515	0.21969469307939965	0.213805488472036	-191.05246799644374	-31930.299934961833	-181.16246966779	-30277.39243258722
73.01900229071879	20878.413125050258	20260.86817412399	29160.496249856344	27952.494334952855	33002.2534458478	31519.643831197296	36443.474912583704	34721.59437609513	42036.56350258075	39943.438129329734	0.22068125362038496	0.21475813868310273	-191.8057600786633	-32249.35007185582	-181.86146549504338	-30577.353690362535
73.45897851170821	20768.038090849615	20156.571277100666	29067.600273433658	27864.643841575085	32917.697171675805	31439.474847940517	36365.17781365667	34647.19833585222	41965.23289362747	39875.522793082455	0.22169161779950544	0.21573370824676588	-192.56003264623723	-32571.251838439144	-182.5609067471305	-30879.90602850821
73.90160581075892	20656.111001382178	20050.814083473368	28973.611022568148	27775.770071242103	32832.297282023894	31358.51307718513	36286.23308266914	34572.19044637172	41893.49361553611	39807.21784017991	0.22272648171057913	0.21673286480137197	-193.3156717733291	-32896.09472106863	-183.26114523901197	-31185.130110688508
74.34690016194996	20542.606927856887	19943.573029740288	28878.513467883007	27685.859252469956	32746.04598395628	31276.75144055504	36206.638677966366	34496.56893139804	41821.35045385288	39738.52783097098	0.22378656689341145	0.2177563002945686	-194.07307944978675	-33223.972703821026	-183.9625472949483	-31493.110687061213
74.79487763561212	20427.500373381383	19834.823996531348	28782.2921061503	27594.897180362095	32658.935233314824	31194.182633092798	36126.39248677017	34420.33195365704	41748.80831661023	39669.457443741005	0.22487262147873943	0.21880473207379653	-194.83267434627487	-33554.98450767156	-184.66549444738484	-31803.93681243155
75.24555439890803	20310.765261758468	19724.542296217514	28684.930939521877	27502.869197481024	32570.956722039624	31110.79911173607	36045.492319565376	34343.477609817804	41675.87223568512	39600.01147608723	0.22598542139423447	0.21987890403484578	-195.5948926193305	-33889.23384317104	-185.37038417283475	-32117.70207678899
75.6989467164156	20192.374926573815	19612.70266065496	28586.41345376385	27409.760173793547	32482.101864812892	31026.59308317665	35963.93590414555	34266.003925145495	41602.54736813478	39530.19484627719	0.2271257716352893	0.22097958783201255	-196.3601887604018	-34226.82967768796	-186.07763066797634	-32434.50484915916
76.15507095071504	20072.302100648827	19499.279229123655	28486.722595442785	27315.554485640503	32392.36178498509	30941.556491064526	35881.72087929497	34187.90884782454	41528.838997503706	39460.01259458425	0.2282945076045676	0.22210758415365023	-197.12903649141663	-34567.88651815802	-186.78766566848208	-32754.448535662144
76.61394356297929	19950.518905943565	19384.245536529863	28385.8407480123	27220.23599368253	32301.727299743456	30855.681002520345	35798.844788086135	34109.19024293322	41454.75253509993	39389.469884598686	0.22949249652456546	0.22326372406714945	-197.90192970875796	-34912.52471014019	-187.50093931250012	-33077.641852539964
77.07558111356816	19826.99684400248	19267.57450194855	28283.749706743747	27123.78801976834	32210.18890447764	30768.957993914853	35715.30507076801	34029.84588604708	41380.29352123458	39318.5720045089	0.23072063892773934	0.22444887043768405	-198.6793834789205	-35260.870754250325	-188.2179210513059	-33404.19911505934
77.54000026262605	19701.70678704811	19149.23841759288	28180.430652444727	27026.19332267203	32117.736756297098	30681.37853587382	35631.09905722125	33949.87345644957	41305.46762642215	39247.3243683505	0.2319798702290478	0.22566391942533198	-199.4619350898647	-35613.05764127243	-188.9391006115111	-33734.24054359179
78.00721777068286	19574.61896983698	19029.208938305474	28075.86412390242	26927.434072639422	32024.36065664815	30592.933377460427	35546.22395895076	33869.27052992286	41230.28065253315	39175.732517215685	0.23327116238611056	0.2269098020655283	-200.25014515987277	-35969.225206820294	-189.66498900992883	-34067.892587599345
78.47725049925933	19445.702982407623	18907.457071680736	27970.029988991148	26827.491824685647	31930.050032980736	30503.61292948962	35460.67686059049	33788.03457109593	41154.73853389768	39103.80212042172	0.23459552565255007	0.2281874859381369	-201.04459880804643	-36329.5205069324	-190.39611962532945	-34405.288268828765
78.95011541147531	19314.92776386149	18783.953168936085	27862.90741437514	26726.347490577762	31834.793919405565	30413.407246919625	35374.45471088593	33706.16292531869	41078.84733834994	39031.538976629505	0.23595401043045464	0.22949797693081128	-201.8459068907032	-36694.09821602423	-191.13304933088148	-34746.56754504889
79.42582957266194	19182.26159733549	18658.666916666967	27754.474833739376	26623.981309438193	31738.580936284474	30322.30601026846	35287.55431312501	33623.65281003508	41002.61326821084	38958.949014909565	0.2373477092283479	0.23084232110270533	-202.65470730650122	-37063.121048412286	-191.87635968983886	-35091.877695418894
79.90441015097758	19047.67210633875	18531.567329632035	27644.709914474257	26520.37281689738	31641.399268688012	30230.298505994542	35199.97231497961	33540.50130562105	40926.04266119878	38886.03829574666	0.23877775873148446	0.23222160665504543	-203.47166637573537	-37436.760205158964	-192.62665821967312	-35441.37372914236
80.38587441802741	18911.12625264672	18402.622744733842	27533.589522739876	26415.500812724156	31543.236643654167	30137.37360578086	35111.70519772247	33456.70534565498	40849.141991263336	38812.81301197813	0.24024534199178796	0.23363696601551895	-204.29748029672555	-37815.19584757835	-193.38457972729884	-35795.21881858539
80.87023974948666	18772.59033596379	18271.80081637621	27421.089686830623	26309.343326857077	31444.08030617523	30043.519744655572	35022.74926477834	33372.26170658344	40771.91786933263	38739.27948965778	0.2417516907452638	0.23508957804395686	-205.13287668554767	-38198.61759940628	-194.15078772150082	-36153.58475886006
81.35752362572781	18632.029995587578	18139.06851339933	27307.185558758178	26201.877583756752	31343.9169938362	29948.72489787808	34933.10062956737	33287.16699674313	40694.37704396584	38665.44418883703	0.24329808786530527	0.2365806703673178	-205.97861620353797	-38587.225079357624	-194.92597590585137	-36516.652455218136
81.8477436324513	18489.410214331612	18004.392117815667	27191.85137396792	26093.079964997403	31242.73291002275	29852.976556516434	34842.7552025945	33201.41764469847	40616.52640190127	38591.31370425608	0.24488586996088774	0.23811152185256482	-206.83549427682738	-38981.22846585605	-195.71086975720755	-36884.61244018562
82.34091746132043	18344.69532498867	17867.737225591332	27075.060409101297	25982.925970010183	31140.513695612914	29756.261701634972	34751.708677737835	33115.00988684948	40538.37296849119	38516.894765934725	0.24651643012934712	0.23968346522666265	-207.7043429152327	-39380.84909632243	-196.50622819643104	-37257.66542258207
82.83706291059936	18197.849019643578	17729.06874974379	26956.784937711614	25871.390174888977	31037.244399057992	29658.56677700702	34659.95651768146	33027.939754262734	40459.92390801021	38442.19423965322	0.24819122087409412	0.24129788985359585	-208.58603263610712	-39786.32010319922	-197.31284535533632	-37636.02287022397
83.33619788579601	18048.834362175323	17588.35092605376	26836.99618383994	25758.446189165417	30932.909444755453	29559.877660261947	34567.49393843925	32940.20305867446	40381.18652382736	38367.219127312615	0.2499117571984482	0.24295624467903834	-209.48147449797398	-40197.88708877843	-198.13155244614973	-38019.90762858279
83.83834040030794	17897.613804320474	17445.54732171936	26715.664273354174	25644.066610456925	30827.492599608522	29460.179632369658	34474.31589290892	32851.79537761192	40302.16825842849	38291.97656716324	0.2516796198875179	0.2446600413541074	-210.39162225271502	-40615.80884179473	-198.96321974080274	-38409.554577955976
84.34350857607244	17744.149205704296	17300.620847312024	26592.758182951122	25528.22297688745	30720.976937660063	29359.45734535868	34380.41705339269	32762.71203857387	40222.876693275255	38216.47383388816	0.2534964589910184	0.24641085755047487	-211.3174746225268	-41040.35809829179	-199.80875866569477	-38805.211331474595
84.85172064422062	17588.401858284124	17153.533772429713	26468.245686719754	25410.885717178742	30613.34480268189	29257.69478815838	34285.79179301643	32672.94810220838	40143.319548485706	38140.71833852875	0.25536399752084	0.24821034048003154	-212.2600777083062	-41471.822349445894	-200.66912401928494	-39207.13897666428
85.36299494573534	17430.332515691178	17004.247745480454	26342.093300162775	25292.024098306276	30504.577768593455	29154.875250447614	34190.43416597474	32582.498344421132	40063.50468232232	38064.717628237995	0.2572840353782036	0.2500602106333117	-213.22052753900425	-41910.50469978899	-201.54531632021826	-39615.612863502465
85.87734993211305	17269.901427998728	16852.723818070393	26214.266221569265	25171.60617061191	30394.656597572968	29050.981284384874	34094.33788652211	32491.357237342414	39983.44009046768	37988.479385845574	0.2592584535264028	0.2519622657519292	-214.19997277011498	-42356.724778957665	-202.43838429428797	-40030.923442044295
86.39480416602983	17107.06838249395	16698.922474514566	26084.728270633583	25049.598710262537	30283.561195718597	28945.994664086233	33997.496306627785	32399.5189290758	39903.13390507176	37912.011429217826	0.2612892184262955	0.25391838505147063	-215.1996175380773	-42810.819710104726	-203.34942750752452	-40453.377152704634
86.91537632201124	16941.79275108026	16542.803667037424	25953.441824213754	24925.96715894394	30171.27056610644	28839.896342709988	33899.902392204276	32306.977222147652	39822.59439355084	37835.321710395736	0.2633783867530376	0.25593053371252666	-216.22072448322433	-43273.14513923414	-204.27959915592146	-40883.29737293348
87.43908518710603	16774.033544990292	16384.326857279615	25820.367749122266	24800.675560675332	30057.76275908069	28732.666406994944	33801.54869781145	32213.725550566724	39741.82995711517	37758.41831448934	0.2655281104139397	0.25800076765888635	-217.2646179488329	-43744.076328993775	-205.23010902007445	-41321.025423802435
87.9659496615646	16603.749477548874	16223.451064784707	25685.465331846193	24673.686495632846	29943.014819604206	28624.284029092654	33702.427339735266	32119.75695540192	39660.84912900505	37681.30945830996	0.26774064188887986	0.2601312386434248	-218.332687367154	-44224.00932112336	-206.20222659489446	-41766.92164041009
88.4959887595208	16430.899035785475	16060.134923197034	25548.69220509395	24544.96101086833	29827.00273148299	28514.727415520272	33602.52996732794	32025.064058774664	39579.66057240853	37604.00348871589	0.27001833991630014	0.2623241996637496	-219.42639084391703	-44713.36217211746	-207.1972844053671	-42221.36651046295
89.0292216096782	16255.440561761585	15894.336744965756	25410.004271072143	24414.458547813334	29709.701358269183	28403.97375305187	33501.847732492504	31929.63903615817	39498.27307803647	37526.5088806488	0.2723636755496412	0.26458201073141624	-220.54725895200318	-45212.576266638935	-208.21668151886115	-42684.761885290965
89.56566745600044	16077.33234454667	15726.014595416602	25269.35562140011	24282.136866459776	29591.084380632125	28291.999151352094	33400.37125718239	31833.473586865883	39416.69556132472	37448.83423483346	0.2747792386109436	0.2669071450203696	-221.69689874717005	-45722.11771381274	-209.261887266166	-43157.53226820752
90.1053456584057	15896.532723849716	15555.126377124763	25126.698453579196	24147.951966114528	29471.12422997554	28178.778582144932	33298.09059877953	31736.558902603647	39334.93705923421	37370.98827511359	0.27726774457043213	0.2693021954222504	-222.87699801664348	-46242.47883127909	-210.33444518254328	-43640.12618494127
90.6482756934654	15713.000206389752	15381.629925597459	24981.98298394392	24011.858002631438	29349.79201806483	28064.28581469643	33194.99521320496	31638.885633950955	39253.00672661678	37292.97984539393	0.27983204188315614	0.27176988153838816	-224.08932977570294	-46774.1797229778	-211.43597718223464	-44133.01764166355
91.19447715510712	15526.693596167526	15205.483117354164	24835.157357033462	23873.80720203253	29227.057462411376	27948.493347375508	33091.07391560081	31540.443854625926	39170.91383210928	37214.817906155404	0.2824751198161225	0.2743130571406393	-225.3357570246335	-47317.76995625533	-212.56818798024324	-44636.707676262595
91.74396975532183	15337.572139885177	15026.643991575973	24686.16755134127	23733.749770441656	29102.88880714875	27831.372335042164	32986.314838416576	31441.22302337773	39088.66775352099	37136.51153050847	0.2852001168020297	0.2769347181357522	-226.61823777918835	-47873.83034420386	-213.73286977364478	-45151.726008431055
92.29677332487483	15145.595688845768	14845.070886583742	24534.957281418374	23591.63380026984	28977.252739116862	27712.892511998205	32880.70538671635	31341.211943340448	39006.277972672375	37058.06989974877	0.2880103293585149	0.279638011070676	-227.93883039051798	-48442.974840052426	-214.9319071977552	-45678.63279506564
92.85290781402206	14950.724878752486	14660.72259249363	24381.467896330978	23447.40517260677	28850.114298853186	27593.022110215763	32774.23219050894	31240.398718666293	38923.754069641705	36979.50229837281	0.2909092216148198	0.28242624221919943	-229.2996991688451	-49025.85255012475	-216.16728257287104	-46218.02049760148
93.41239329322968	14752.921328918545	14473.558521494238	24225.63827450301	23301.00745579787	28721.43678617331	27471.72777254426	32666.881053891586	31138.770708245425	38841.105716372826	36900.81810851165	0.2939004354911745	0.2853028872934872	-230.70312032468064	-49623.14987221453	-217.44108145475911	-46770.515867775306
93.97524995389855	14552.147862489344	14283.538897285003	24067.404715010132	23152.3818002128	28591.181660004284	27348.974460577367	32558.636900779988	31036.31447630377	38758.34266959484	36822.02680373645	0.2969878015796771	0.2882716018275346	-232.15148824385324	-50235.59276679624	-218.75549850592506	-47336.782059261575
94.54149810909283	14348.368749368965	14090.62496531294	23906.700825432654	23001.46682924335	28459.308432113932	27224.725356841438	32449.483716979434	30933.015739654773	38675.47476299859	36743.137942185174	0.3001753507793242	0.2913362322833595	-233.647322111814	-50863.94916869607	-220.11284370386784	-47917.52087269351
95.11115819427312	14141.54997363341	13894.779225544109	23743.457406426158	22848.198526609387	28325.7745543602	27098.941760947968	32339.404488334334	30828.85931136213	38592.511898612596	36664.16115895712	0.30346732674199717	0.2945008279346759	-235.19327290084038	-51509.031546671875	-221.5155489009121	-48513.47514160443
95.68425076803395	13931.659527299807	13695.965689604109	23577.60233322789	22692.510120098585	28190.53529906461	26971.582979332266	32228.381134673797	30723.82904055484	38509.464037316626	36585.10615771821	0.3068681991907032	0.29776965358727664	-236.7921307354518	-52171.699618886225	-222.96617475229505	-49125.43126733601
96.26079651284576	13718.667732402742	13494.15016421786	23409.060434386105	22534.331961921678	28053.543632092307	26842.606208178793	32116.3944392481	30617.90774811433	38426.34118842628	36505.9827014552	0.3103826781762108	0.3011472032000242	-238.44683265049753	-52852.86323246267	-224.4674180287002	-49754.22191132605
96.84081623580131	13502.547593404206	13289.30056297113	23237.753368080903	22373.59140593091	27914.750078200068	26711.96640911152	32003.423973327463	30511.077157930482	38343.15339827617	36426.800602311545	0.31401572934346567	0.30463821447543654	-240.16047075393362	-53553.48541490268	-226.0221193275138	-50400.72885288671
97.42433086936633	13283.275182030244	13081.387248503459	23063.59949650144	22210.212682028927	27774.10257819414	26579.61617720749	31889.44801561099	30403.31782340342	38259.91073772661	36347.569710435375	0.317772590284838	0.30824768449441464	-241.93630080663934	-54274.5856055757	-227.63327119781752	-51065.88602113444
98.01136147213543	13060.830056679224	12870.38340731825	22886.51375885265	22044.116768184467	27631.546337416345	26445.505600866585	31774.443466063178	30294.60904883838	38176.62328850904	36268.29990176101	0.3216587880633822	0.31198088647560424	-243.77775122858293	-55017.24307491351	-229.30402669210525	-51750.682709388435
98.60192922959182	12835.195718586136	12656.265459464516	22706.407543696205	21875.221260581537	27487.023665060577	26309.582113052336	31658.38575376996	30184.92880535816	38093.30112832451	36189.00106464419	0.3256801579958921	0.31584338774632714	-245.68843253851082	-55782.60053886194	-231.03770835603063	-52456.16698044725
99.1960554548718	12606.360106941616	12439.013505393097	22523.18856147528	21703.440242549965	27340.473803798934	26171.790333393183	31541.248738370312	30074.253640923904	38009.95431459798	36109.68308526089	0.32984286379272554	0.3198410690190127	-247.67214723258803	-56571.867975728586	-232.83781766668835	-53183.44927100185
99.79376158953411	12374.316135157169	12218.611812322897	22336.760718245812	21528.684153072078	27191.83274918183	26032.071900615418	31423.00460458758	29962.55858402586	37926.59286678734	36030.35583167599	0.33415341915910984	0.3239801450745993	-249.73290009997072	-57386.32665126864	-234.7080449239511	-53933.70620247815
100.39506920433367	12139.062270428447	11995.049342459608	22147.023991833757	21350.85965582761	27041.033058261368	25890.365294759573	31303.623749347527	29849.817040570888	37843.22674713881	35951.029136480654	0.33861871097104096	0.3282671869625392	-251.874908972939	-58227.33335768897	-236.6522795997662	-54708.18460576236
101.00000000000001	11900.603158669186	11768.320325384055	21953.874311860905	21169.869509930268	26888.0036468724	25746.60564861244	31183.074660927254	29736.000683453713	37759.86583976863	35871.712777887304	0.3432460241480176	0.33270914583589384	-252.97011242484749	-58654.6481739041	-237.64643357059995	-55101.63954648057
