# Supplementary material for: White matter micro- and macrostructure brain charts for the human lifespan
Source: Nature. 2026 May 13;655(8124):979–89. doi: 10.1038/s41586-026-10454-2 (PMC13391363; doi:10.1038/s41586-026-10454-2)
Supplement: Supplementary file 12 — Centiles trajectories of brain charts. SDT.T9.1–5 contain the brain charts for the global metrics; SDT.T9.6–509 contain the brain charts for the tract-specific metrics (unnormalized); and SDT.T9.510–1157 contain the brain charts for the tract-specific macrostructural metrics (normalized). Included in each table are the male and female centile trajectories for the 2.5th, 25th, 50th, 75th and 97.5th percentiles; the interquartile range normalized by the 50th centile; and the derivatives of the 50th centiles with respect to both age and log(age). Charts are sampled in logarithmically spaced intervals. Age is reported in years, while centile trajectory values are reported in metric-specific units: diffusivities in mm2 s−1, volume in mm3, surface area in mm2, average length in mm, and FA is dimensionless (unitless). [file 41586_2026_10454_MOESM12_ESM.zip › plotted_curves/SDT.T9.237-POPT_right_ad-mean_curve_metrics.csv]

ages	male_0.025th_percentile	female_0.025th_percentile	male_0.25th_percentile	female_0.25th_percentile	male_0.5th_percentile	female_0.5th_percentile	male_0.75th_percentile	female_0.75th_percentile	male_0.975th_percentile	female_0.975th_percentile	male_normalized_quantile_range	fwmale_normalized_quantile_range	male_median_centile_d_age	male_median_centile_d_log_age	female_median_centile_d_age	female_median_centile_d_log_age
0.25	0.0014288048832611592	0.0014273376061568388	0.0014836333058954733	0.001481890101426248	0.0015151899619535469	0.0015132760495840717	0.0015489155064440905	0.0015468096186201114	0.0016200159962683547	0.001617473550283095	0.04308515908094348	0.04289998325930465	-0.0001883950180244896	-0.00010877529244963016	-0.00018815704684714316	-0.00010863789293300878
0.25150637576242696	0.0014285372693943427	0.0014270702671097778	0.0014833554227300257	0.0014816125447614306	0.0015149061682646328	0.0015129926143691713	0.0015486253960022098	0.0015465199026090078	0.0016197125687945162	0.0016171705990068086	0.043085159094013545	0.042899983272317394	-0.0001879566406711164	-0.00010884760331492105	-0.00018771922323029822	-0.00010871011245899842
0.2530218281966045	0.0014282692997223201	0.0014268025726228977	0.0014830771701060646	0.0014813346190721984	0.0015146219972590183	0.0015127088023141773	0.001548334899845358	0.0015462298014073455	0.0016194087379004301	0.0016168672449433988	0.0430851591072815	0.04289998328552657	-0.00018707863178246686	-0.0001089919349289703	-0.00018684232339893914	-0.00010885426176060475
0.25454641199404576	0.0014280009756726024	0.0014265345241222436	0.0014827985495058842	0.0014810563258391026	0.0015143374504505264	0.0015124246149310018	0.0015480440195210555	0.001545939316560541	0.001619104505204661	0.0016165634897088884	0.04308515912074969	0.04289998329893523	-0.00018620340742858676	-0.0001091356860607462	-0.0001859682045849409	-0.00010899783131329555
0.2560801821758082	0.001427732298673924	0.0014262661230350824	0.0014825195624130476	0.0014807776665439639	0.001514052529354279	0.0015121400537328512	0.0015477527565781505	0.0015456484496153373	0.0016187998723271593	0.0016162593349206857	0.043085159134421756	0.04289998331254714	-0.00018533097085360328	-0.00010927885622158406	-0.00018509687002821185	-0.0001091408206287392
0.25762319409447826	0.0014274632701562014	0.0014259973707898622	0.001482240210312346	0.0014804986426698288	0.0015137672354866496	0.0015118551202341858	0.0015474611125667714	0.001545357202119755	0.0016184948408892153	0.0016159547821975374	0.04308515914830066	0.04289998332636502	-0.00018446132517596636	-0.00010942144494563433	-0.00018422832284370472	-0.00010928322924180778
0.2591755034361701	0.0014271938915504602	0.0014257282688161386	0.0014819604946897226	0.0014802192557008948	0.0015134815703651905	0.001511569815950639	0.0015471690890382513	0.0015450655756230171	0.0016181894125133793	0.001615649833159446	0.043085159162390335	0.04289998334039235	-0.00018359447339583168	-0.00010956345179358173	-0.00018336256602796697	-0.00010942505671418523
0.2607371662225343	0.0014269241642887768	0.0014254588185445185	0.0014816804170322121	0.001479939507122449	0.0015131955355085676	0.0015112841423989584	0.0015468766875450608	0.0015447735716754847	0.0016178835888233918	0.0016153444894276045	0.043085159176693553	0.04289998335463265	-0.00018273041838923199	-0.00010970487634953674	-0.00018249960245247943	-0.00010956630262975997
0.2623082388127803	0.0014266540898042255	0.0014251890214066042	0.0014813999788278846	0.0014796593984208138	0.0015129091324365034	0.001510998101096949	0.0015465839096407527	0.001544481191828598	0.0016175773714441253	0.001615038752624335	0.043085159191213925	0.04289998336908902	-0.00018186916290846566	-0.00010984571822025835	-0.00018163943486654288	-0.00010970696659595713
0.2638887779057103	0.0014263836695308169	0.0014249188788349333	0.0014811191815657825	0.0014793789310832816	0.0015126223626697158	0.0015107116935634058	0.0015462907568798952	0.0015441884376348116	0.0016172707620015136	0.00161473262437302	0.04308515920595512	0.04289998338376526	-0.0001810107095868152	-0.000109985977037097	-0.0001807820659003867	-0.00010984704824501534
0.26547884054176485	0.0014261129049034378	0.001424648392262919	0.001480838026735859	0.0014790981065980543	0.0015123352277298507	0.0015104249213180535	0.0015459972308180065	0.001543895310647528	0.001616963762122485	0.0016144261062980337	0.04308515922092047	0.04289998339866463	-0.00018015506093543854	-0.00011012565245493988	-0.0001799274980619492	-0.0001099865472319328
0.2670784841050822	0.001425841797357798	0.001424377563124797	0.001480556515828921	0.0014788169264541887	0.0015120477291394273	0.0015101377858814874	0.0015457033330114973	0.0015436018124210431	0.001616656373434901	0.001614119200024684	0.04308515923611364	0.042899983413790664	-0.0001793022193473659	-0.00011026474415248844	-0.0001790757337409299	-0.00011012546323602157
0.26868776632556873	0.0014255703483303643	0.001424106392855559	0.0014802746503365621	0.0014785353921415246	0.001511759868421767	0.0015098502887751057	0.0015454090650175987	0.00154330794451047	0.001616348597567482	0.001613811907179133	0.04308515925153841	0.04289998342914747	-0.0001784521870946687	-0.00011040325183164779	-0.00017822677520668018	-0.00011026379595918678
0.2703067452809827	0.001425298559258313	0.001423834882890906	0.001479992431751113	0.0014782535051506395	0.0015114716471009457	0.001509562431521058	0.001545114428394312	0.0015430137084716923	0.0016160404361497524	0.0016135042293883499	0.04308515926719842	0.04289998344473863	-0.00017760496633179024	-0.00011054117521780427	-0.00017738062461103432	-0.00011040154512770295
0.2719354793990299	0.0014250264315794619	0.0014235630346671785	0.0014797098615655692	0.0014779712669727753	0.0015111830667017166	0.0015092742156421724	0.0015448194247003324	0.0015427191058612856	0.001615731890811964	0.0016131961682800272	0.04308515928309753	0.04289998346056757	-0.00017676055909382482	-0.0001106785140592148	-0.00017653728398614454	-0.00011053871048949393
0.27357402745947257	0.0014247539667322276	0.0014232908496213158	0.0014794269412735496	0.0014776886790997953	0.0015108941287494701	0.0015089856426619126	0.0015445240554950064	0.0015424241382364758	0.0016154229631850496	0.0016128877254825372	0.04308515929923964	0.04289998347663832	-0.0001759189672990158	-0.00011081526812706244	-0.00017569675524808925	-0.0001106752918164089
0.2752224485962505	0.0014244811661555514	0.0014230183291907821	0.001479143672369217	0.001477405743024107	0.0015106048347701528	0.0015086967141042973	0.0015442283223382476	0.001542128807155057	0.001615113654900535	0.0016125789026248463	0.043085159315628445	0.04289998349295509	-0.00017508019274881104	-0.0001109514372159004	-0.00017485904019642895	-0.00011081128890355618
0.27688080229961526	0.0014242080312888603	0.0014227454748135264	0.0014788600563472394	0.0014771224602386226	0.0015103151862902273	0.0015084074314938602	0.001543932226790498	0.0015418331141753487	0.0016148039675904988	0.0016122697013364715	0.04308515933226814	0.042899983509521386	-0.00017424423712741888	-0.00011108702114226432	-0.00017402414051270743	-0.00011094670156741593
0.2785491484182772	0.0014239345635719996	0.0014224722879279147	0.001478576094702718	0.0014768388322366857	0.0015100251848365973	0.0015081177963555772	0.0015436357704126517	0.0015415370608561224	0.0016144939028874922	0.0016119601232474014	0.043085159349162704	0.04289998352634151	-0.0001734111020048612	-0.00011122201974655965	-0.00017319205776467061	-0.0001110815296480605
0.28022754716156506	0.0014236607644451818	0.0014221987699726813	0.0014782917889311373	0.0014765548605120244	0.0015097348319365587	0.0015078278102148158	0.0015433389547660026	0.0015412406487565504	0.0016141834624244858	0.0016116501699880435	0.043085159366316246	0.042899983543419555	-0.00017258078883541916	-0.00011135643289056363	-0.0001723627934053784	-0.00011121577300815533
0.2819160591015993	0.0014233866353489295	0.0014219249223868691	0.001478007140528302	0.001476270546558686	0.001509444129117736	0.0015075374745972692	0.00154304178141218	0.0015409438794361378	0.0016138726478347998	0.001611339843189155	0.04308515938373314	0.04289998356075957	-0.00017175329895957603	-0.00011149026045959021	-0.0001715363487738708	-0.00011134943153306986
0.28361474517547763	0.0014231121777240217	0.0014216507466097775	0.0014777221509902838	0.001475985891870984	0.0015091530779080238	0.001507246791028903	0.0015427442519130908	0.0015406467544546688	0.001613561460752046	0.0016110291444817845	0.04308515940141752	0.04289998357836603	-0.00017092863360301802	-0.00011162350235965901	-0.00017071272509361357	-0.00011148250512876823
0.2853236666874746	0.0014228373930114425	0.0014213762440809107	0.0014774368218133677	0.0014757008979434452	0.0015088616798355368	0.0015069557610359009	0.0015424463678308659	0.0015403492753721494	0.0016132499028100693	0.0016107180754972113	0.043085159419373714	0.04289998359624313	-0.00017010679387879923	-0.00011175615851954923	-0.00016989192347627302	-0.00011161499372408512
0.2870428853112538	0.0014225622826523202	0.0014211014162399177	0.0014771511544939887	0.0014754155662707468	0.0015085699364285406	0.0015066643861445998	0.0015421481307277916	0.0015400514437487426	0.0016129379756428784	0.0016104066378668813	0.043085159437606046	0.04289998361439499	-0.0001692877807896176	-0.00011188822889135475	-0.00016907394492343686	-0.00011174689727111442
0.28877246309209376	0.0014222868480878764	0.0014208262645265394	0.0014768651505286774	0.001475129898347661	0.0015082778492154015	0.0015063726678814337	0.0015418495421662556	0.0015397532611447116	0.0016126256808845882	0.001610094833222343	0.04308515945611927	0.042899983632826454	-0.00016847159522392907	-0.00011201971344698691	-0.00016825879032306146	-0.0001118782157423226
0.2905124624491269	0.0014220110907593748	0.00142055079038056	0.0014765788114140103	0.0014748438956690057	0.0015079854197245304	0.001506080607772883	0.0015415506037086925	0.001539454729120367	0.0016123130201693618	0.0016097826631951962	0.04308515947491774	0.04289998365154205	-0.00016765823795977797	-0.0001121506121803395	-0.00016744646045147027	-0.00011200894913121484
0.29226294617759224	0.001421735012108068	0.0014202749952417517	0.0014762921386465508	0.0014745575597295856	0.0015076926494843252	0.0015057882073454152	0.0015412513169175232	0.0015391558492360055	0.001611999995131349	0.0016094701294170257	0.043085159494005904	0.042899983670546524	-0.00016684770966651774	-0.00011228092510839893	-0.00016663695597707306	-0.00011213909745450001
0.294023977451102	0.0014214586135751367	0.0014199988805498154	0.0014760051337227886	0.001474270892024133	0.0015073995400231093	0.0015054954681254242	0.0015409516833550933	0.0015388566230518474	0.0016116866074046207	0.0016091572335193368	0.043085159513388885	0.042899983689843844	-0.00016604001090286813	-0.00011241065226830216	-0.00016583027745842305	-0.00011226866074970365
0.29579561982392083	0.0014211818966016485	0.0014197224477443388	0.001475717798139095	0.0014739838940472602	0.0015071060928690857	0.001505202391639181	0.001540651704583624	0.0015385570521279906	0.0016113728586231173	0.0016088439771335065	0.04308515953307168	0.04289998370943963	-0.0001652351421181919	-0.00011253979371844691	-0.0001650264253439948	-0.00011239763907500144
0.29757793723326015	0.0014209048626284988	0.0014194456982647378	0.0014754301333916645	0.001473696567293404	0.0015068123095502743	0.0015049089794127765	0.00154035138216515	0.0015382571380243468	0.0016110587504205855	0.0016085303618907176	0.043085159553058035	0.04289998372933811	-0.0001644331036547153	-0.00011266834953871374	-0.00016422539997534846	-0.00011252603250988535
0.29937099400158496	0.0014206275130963606	0.001419168633550206	0.0014751421409764586	0.0014734089132567684	0.0015065181915944602	0.0015046152329720665	0.0015400507176614666	0.0015379568823005875	0.001610744284430521	0.0016082163894219016	0.043085159573353946	0.042899983749544665	-0.0001636338957466954	-0.00011279631982985538	-0.0001634272015869631	-0.00011265384115555221
0.3011748548389356	0.0014203498494456332	0.0014188912550396628	0.0014748538223891554	0.0014731209334312744	0.001506223740529138	0.0015043211538426145	0.0015397497126340717	0.0015376562865160866	0.0016104294622861079	0.0016079020613576794	0.043085159593964674	0.04289998377006403	-0.0001628375185210862	-0.00011292370471294166	-0.00016263183030579276	-0.00011278106513273878
0.30298958484526295	0.0014200718731163934	0.0014186135641717072	0.0014745651791250997	0.0014728326293105087	0.0015059289578814611	0.0015040267435496456	0.0015394483686441138	0.0015373553522298712	0.0016101142856201664	0.0016075873793283092	0.04308515961489428	0.042899983790901666	-0.00016204397200020315	-0.00011305050433058073	-0.00016183928615343124	-0.0001129077045836091
0.30481524951277783	0.0014197935855483387	0.001418335562384558	0.0014742762126792406	0.001472544002387665	0.0015056338451781795	0.0015037320036179816	0.0015391466872523307	0.001537054081000557	0.0016097987560650864	0.0016072723449636183	0.0430851596361486	0.042899983812062586	-0.00016125325610111263	-0.00011317671884614189	-0.00016104956904711143	-0.00011303375967119944
0.3066519147283146	0.001419514988180743	0.0014180572511160103	0.0014739869245460875	0.001472255054155497	0.0015053384039455955	0.001503436935571997	0.0015388446700190007	0.0015367524743863	0.0016094828752527773	0.0016069569598929554	0.043085159657733164	0.04289998383355159	-0.00016046537063435506	-0.00011330234844192377	-0.00016026267879826195	-0.00011315923057819699
0.3084996467757088	0.0014192360824524044	0.001417778631803386	0.0014736973162196583	0.0014719657861062658	0.0015050426357095064	0.0015031415409355606	0.0015385423185038877	0.0015364505339447443	0.0016091666448146114	0.0016066412257451325	0.0430851596796527	0.04289998385537463	-0.00015968031530866345	-0.00011342739332154128	-0.00015947861511544925	-0.00011328411750749501
0.31035851233818973	0.001418956869801596	0.0014174997058834802	0.0014734073891934222	0.0014716761997316872	0.0015047465419951525	0.0015028458212319876	0.0015382396342661854	0.0015361482612329634	0.001608850066381364	0.0016063251441483647	0.043085159701913484	0.04289998387753703	-0.0001588980897289649	-0.00011355185370864884	-0.0001586973776042111	-0.0001134084206826369
0.3122285785007863	0.0014186773516660148	0.001417220474792514	0.0014731171449602534	0.0014713862965228803	0.001504450124327164	0.0015025497779839812	0.0015379366188644635	0.0015358456578074085	0.001608533141583159	0.0016060087167302178	0.043085159724520226	0.042899983900044424	-0.00015811869339749096	-0.00011367572984644081	-0.00015791896576738962	-0.00011353214034648396
0.3141099127527488	0.0014183975294827366	0.0014169409399660872	0.001472826585012379	0.0014710960779703202	0.0015041533842295126	0.0015022534127135888	0.0015376332738566195	0.0015355427252238584	0.0016082158720494154	0.0016056919451175546	0.043085159747479514	0.042899983922902396	-0.00015734212571549833	-0.00011379902199815106	-0.0001571433790070187	-0.00011365527676177045
0.31600258298998396	0.001418117404688163	0.0014166611028391264	0.001472535710841328	0.001470805545563782	0.0015038563232254547	0.0015019567269421426	0.0015373296007998188	0.0015352394650373611	0.0016078982594087887	0.0016053748309364732	0.0430851597707962	0.042899983946116174	-0.0001565683859840461	-0.00011392173044738607	-0.0001563706166251011	-0.00011377783021199184
0.3179066575175057	0.0014178369787179747	0.0014163809648458383	0.0014722445239378796	0.0014705147007922938	0.0015035589428374822	0.0015016597221902109	0.001537025601250447	0.0015349358788021867	0.0016075803052891184	0.0016050573758122585	0.04308515979447675	0.042899983969692475	-0.00015579747340249694	-0.00011404385549590446	-0.00015560067782222076	-0.00011389980099851815
0.3198222050518999	0.001417556253007087	0.001416100527419664	0.0014719530257920185	0.00147022354514409	0.0015032612445872767	0.0015013623999775533	0.0015367212767640592	0.0015346319680717751	0.0016072620113173743	0.0016047395813693272	0.04308515981852703	0.04289998399363684	-0.00015502938707040448	-0.00011416539746444965	-0.0001548335616985419	-0.0001140211894414267
0.32174929472380437	0.0014172752289896028	0.0014158197919932343	0.0014716612178928862	0.0014699320801065624	0.001502963229995657	0.0015010647618230678	0.00153641662889533	0.0015343277343986875	0.0016069433791196075	0.0016044214492311787	0.043085159842952976	0.04289998401795505	-0.00015426412599206518	-0.00011428635669524789	-0.00015406926725997083	-0.00011414199588283269
0.32368799608040405	0.0014169939080987525	0.001415538759998308	0.001471369101728719	0.001469640307166198	0.0015026649005825182	0.0015007668092447296	0.0015361116591979895	0.0015340231793345412	0.0016066244103208802	0.001604102981020324	0.043085159867760764	0.042899984042653674	-0.0001535016890715779	-0.00011440673354840003	-0.00015330779341182765	-0.00011426222068205982
0.3256383790879404	0.0014167122917668675	0.001415257432865745	0.0014710766787868184	0.0014693482278085518	0.0015023662578668006	0.0015004685437595606	0.0015358063692247927	0.0015337183044299798	0.0016063051065452346	0.0016037841783582568	0.04308515989295681	0.04289998406773851	-0.0001527420751150088	-0.0001145265284014374	-0.00015254913896167732	-0.00011438186421608432
0.32760051413423674	0.0014164303814253206	0.001414975812025449	0.0014707839505534916	0.0014690558435181843	0.0015020673033664298	0.0015001699668835693	0.0015355007605274554	0.00153341311123461	0.0016059854694156273	0.0016034650428653871	0.04308515991854735	0.04289998409321618	-0.00015198528283372204	-0.0001146457416520974	-0.0001517933026230489	-0.00011450092688297664
0.3295744720312385	0.0014161481785044836	0.001414693898906322	0.0014704909185140065	0.0014687631557786178	0.0015017680385982694	0.0014998710801317012	0.0015351948346566094	0.0015331076012969546	0.0016056655005538803	0.0016031455761609905	0.0430851599445389	0.04289998411909302	-0.00015123131084415764	-0.00011476437371715775	-0.0001510402830134372	-0.00011461940909818225
0.33156032401756863	0.0014158656844336804	0.001414411694936221	0.0014701975841525424	0.0014684701660722884	0.0015014684650780715	0.0014995718850177966	0.0015348885931617503	0.0015328017761644039	0.0016053452015806287	0.0016028257798631586	0.043085159970938265	0.04289998414537624	-0.00015048015766627731	-0.0001148824250304381	-0.00015029007865480226	-0.00011473731129502118
0.33355814176109866	0.001415582900641147	0.0014141292015419147	0.00146990394895215	0.001468176875880504	0.0015011685843204356	0.0014992723830545398	0.0015345820375911945	0.0015324956373831671	0.001605024574115272	0.001602505655588751	0.04308515999775181	0.042899984172071096	-0.00014973182172733912	-0.00011499989604502048	-0.00014954268797684467	-0.00011485463392635342
0.33556799736153503	0.001415299828553977	0.0014138464201490317	0.001469610014394693	0.001467883286683387	0.0015008683978387494	0.0014989725757534075	0.0015342751694920206	0.0015321891864982212	0.0016047036197759188	0.0016021852049533348	0.043085160024986455	0.042899984199185885	-0.00014898630136100932	-0.00011511678723180596	-0.0001487981093148405	-0.0001149713774623029
0.3375899633530214	0.00141501646959809	0.001413563352182027	0.0014693157819608165	0.001467589399959843	0.0015005679071451558	0.0014986724646246323	0.0015339679904100344	0.0015318824250532697	0.0016043823401793436	0.0016018644295711481	0.04308516005264918	0.04289998422672691	-0.00014824359480758442	-0.00011523309907868207	-0.0001480563409112512	-0.00011508754238997998
0.3396241127067558	0.001414732825198178	0.0014132799990641295	0.0014690212531298912	0.0014672952171875047	0.0015002671137504958	0.001498372051177148	0.0015336605018897117	0.0015315753545906883	0.0016040607369409317	0.0016015433310550401	0.043085160080747066	0.042899984254700915	-0.0001475037002175994	-0.00011534883209318725	-0.00014731738091916524	-0.00011520312921631248
0.3416705188336247	0.0014144488967776632	0.0014129963622173006	0.0014687264293799694	0.0014670007398426878	0.001499966019164265	0.0014980713369185425	0.0015333527054741522	0.001531267976651479	0.0016037388116746285	0.0016012219110164245	0.0430851601092874	0.042899984283115526	-0.0001467666156498848	-0.00011546398679951331	-0.00014658122740007773	-0.00011531813846527017
0.343729255586852	0.0014141646857586574	0.0014127124430621902	0.0014684313121877423	0.0014667059694003482	0.0014996646248945685	0.0014977703233550158	0.0015330446027050342	0.0015309602927752234	0.0016034165659928937	0.0016009001710652292	0.043085160138277206	0.042899984311977196	-0.00014603233907245494	-0.00011557856373883846	-0.00014584787832450097	-0.00011543257067697654
0.34580039726466444	0.0014138801935619197	0.0014124282430180999	0.0014681359030284979	0.00146641090733404	0.0014993629324480786	0.0014974690119913367	0.0015327361951225718	0.0015306523045000421	0.0016030940015066553	0.001600578112809854	0.043085160167724075	0.04289998434129455	-0.00014530086836345157	-0.00011569256346916079	-0.00014511733157318574	-0.00011554642640881907
0.3478840186129729	0.0014135954216068156	0.0014121437635029365	0.001467840203376075	0.0014661155551158717	0.0014990609433299883	0.0014971674043307973	0.0015324274842654663	0.0015303440133625445	0.0016027711198252598	0.0016002557378571199	0.043085160197635565	0.04289998437107408	-0.00014457220131502968	-0.00011580598656774077	-0.0001443895849407295	-0.00011565970623717003
0.34998019482807	0.001413310371311264	0.0014118590059331634	0.0014675442147028131	0.0014658199142164516	0.0014987586590439576	0.0014968655018751588	0.0015321184716708537	0.0015300354208977757	0.0016024479225564155	0.0015999330478122117	0.0430851602280195	0.042899984401323865	-0.00014384633563119253	-0.00011591883362827016	-0.00014366463613424418	-0.00011577241075505507
0.352089001559344	0.0014130250440917082	0.0014115739717237695	0.0014672479384795181	0.0014655239861048582	0.0014984560810920823	0.0014965633061246192	0.0015318091588742686	0.001529726528639184	0.0016021244113061579	0.0015996100442786448	0.04308516025888324	0.042899984432051584	-0.0001431232689267925	-0.00011603110525976179	-0.00014294248277174626	-0.00011588454057087638
0.3542105149120084	0.00141273944136307	0.0014112886622882233	0.001466951376175416	0.001465227772248591	0.0014981532109748438	0.0014962608185777647	0.0015314995474095979	0.0015294173381185695	0.0016018005876787976	0.0015992867288582117	0.04308516029023525	0.04289998446326519	-0.00014240299873152784	-0.0001161428020886035	-0.00014222312238609813	-0.00011599609631002261
0.35634481144984936	0.0014124535645387106	0.0014110030790384345	0.0014666545292581136	0.0014649312741135318	0.0014978500501910705	0.0014959580407315298	0.001531189638809036	0.0015291078508660443	0.0016014764532768764	0.0015989631031509384	0.04308516032208295	0.04289998449497278	-0.00014168552249022026	-0.00011625392475794749	-0.00014150655242528565	-0.00011610707861520186
0.35849196819798806	0.0014121674150303857	0.00141071722338471	0.0014663573991935495	0.0014646344931638982	0.0014975466002378867	0.0014956549740811481	0.001530879434603038	0.0015287980684099826	0.0016011520097011173	0.0015986391687550366	0.04308516035443513	0.042899984527182224	-0.00014097083756348106	-0.00011636447392782134	-0.00014079277025308423	-0.00011621748814516497
0.36065206264566085	0.0014118809942482093	0.0014104310967357147	0.0014660599874459586	0.0014643374308622034	0.0014972428626106773	0.0014953516201201154	0.0015305689363202797	0.0015284879922769813	0.0016008272585503814	0.0015983149272668577	0.04308516038729995	0.042899984559902384	-0.00014025894122793314	-0.00011647445027407333	-0.00014008177314950299	-0.00011632732557487202
0.3628251727490157	0.0014115943036006114	0.0014101447004984328	0.0014657622954778267	0.0014640400886692159	0.0014969388388030402	0.0014950479803401443	0.001530258145487611	0.0015281776239918147	0.0016005022014216215	0.0015979903802808475	0.0430851604206859	0.04289998459314108	-0.00013954983067560045	-0.0001165838544874287	-0.0001393735583103961	-0.00011643659159449316
0.3650113769339257	0.0014113073444943058	0.0014098580360781337	0.0014654643247498584	0.0014637424680439231	0.001496634530306756	0.0014947440562311288	0.0015299470636300227	0.0015278669650774003	0.0016001768399098448	0.0015976655293895112	0.04308516045460191	0.04289998462690773	-0.00013884350301851534	-0.00011669268727615423	-0.00013866812285140417	-0.00011654528691140698
0.36721075409881926	0.0014110201183342374	0.0014095711048783188	0.0014651660767209208	0.0014634445704434789	0.0014963299386117263	0.0014944398492810905	0.0015296356922705867	0.0015275560170547385	0.001599851175608054	0.00159734037618335	0.043085160489056216	0.042899984661209915	-0.0001381399552868312	-0.0001168009493639488	-0.0001379654638062333	-0.00011665341224809112
0.3694233836175272	0.001410732626523559	0.0014092839083007006	0.0014648675528480214	0.001463146397323178	0.001496025065205956	0.0014941353609761537	0.0015293240329304345	0.0015272447814428936	0.0015995252101072212	0.001597014922250839	0.043085160524058114	0.042899984696057596	-0.00013743918442798986	-0.00011690864148822255	-0.00013726557812643314	-0.00011676096834128957
0.37164934534214805	0.0014104448704635852	0.0014089964477451552	0.0014645687545862586	0.0014628479501364098	0.0014957199115754995	0.0014938305928004958	0.0015290120871287046	0.0015269332597589377	0.0015991989449962332	0.0015966891691783728	0.043085160559616656	0.04289998473145918	-0.0001367411873128277	-0.00011701576440453776	-0.0001365684626865038	-0.00011686795594556543
0.3738887196059291	0.0014101568515537519	0.0014087087246096803	0.0014642696833887798	0.0014625492303346136	0.0014954144792044184	0.0014935255462363037	0.001528699856382498	0.0015266214535179104	0.0015988723818618484	0.001596363118550218	0.043085160595740614	0.04289998476742451	-0.00013604596073252262	-0.00011712231888300062	-0.00013587411428195306	-0.00011697437582991466
0.3761415872261661	0.0014098685711915842	0.0014084207402903666	0.0014639703407067486	0.0014622502393672493	0.0014951087695747485	0.0014932202227637419	0.001528387342206847	0.0015263093642327828	0.00159854552228866	0.0015960367719484814	0.043085160632440445	0.042899984803962135	-0.00013535350139765034	-0.00011722830570692899	-0.00013518252962735344	-0.00011708022877693347
0.3784080295071193	0.0014095800307726614	0.0014081324961813604	0.0014636707279893093	0.0014619509786817574	0.0014948027841664643	0.0014929146238609142	0.0015280745461146734	0.0015259969934144206	0.0015982183678590553	0.0015957101309530663	0.043085160669724815	0.04289998484108218	-0.0001346638059426808	-0.00011733372567551692	-0.00013449370536156025	-0.00011718551558465018
0.3806881282429484	0.0014092912316905762	0.001407843993674823	0.0014633708466835417	0.0014616514497235178	0.0014944965244574318	0.0014926087510038204	0.0015277614696167455	0.0015256843425715376	0.0015978909201531683	0.0015953831971416272	0.04308516070760383	0.042899984878794206	-0.0001339768709269773	-0.00011743857960444526	-0.00013380763804804463	-0.00011729023706746888
0.38298196572066395	0.0014090021753368955	0.001407555234160892	0.001463070698234424	0.0014613516539358105	0.0014941899919233693	0.0014923026056663155	0.001527448114221637	0.0015253714132106562	0.001597563180748839	0.0015950559720895275	0.043085160746087134	0.042899984917107864	-0.0001332926928327427	-0.00011754286832205141	-0.00013312432417356135	-0.00011739439405300534
0.3852896247230969	0.001408712863101133	0.0014072662190276557	0.001462770284084802	0.001461051592759787	0.0014938831880378196	0.0014919961893200802	0.0015271344814356963	0.001525058206836078	0.0015972351512215798	0.0015947284573698073	0.043085160785185005	0.042899984956033546	-0.00013261126806629608	-0.00011764659267121669	-0.00013244376014914794	-0.00011749798738308614
0.38761118853188686	0.0014084232963707099	0.0014069769496611083	0.001462469605675348	0.0014607512676344258	0.001493576114272104	0.0014916895034345773	0.0015268205727630025	0.0015247447249498352	0.00159690683314453	0.0015944006545531358	0.04308516082490778	0.04289998499558119	-0.00013193259296179205	-0.00011774975351047656	-0.0001317659423135109	-0.00011760101791508104
0.3899467409304866	0.0014081334765309137	0.001406687427445117	0.0014621686644445207	0.0014604506799964967	0.0014932687720952851	0.0014913825494770134	0.0015265063897053235	0.0015244309690516556	0.001596578228088412	0.0015940725652077718	0.043085160865265495	0.04289998503576094	-0.0001312566637787227	-0.00011785235171135611	-0.00013109086693058325	-0.00011770348651929385
0.39229636620718694	0.0014078434049648763	0.001406397653761392	0.001461867461828539	0.00146014983128053	0.0014929611629741363	0.0014910753289123103	0.0015261919337620905	0.0015241169406389307	0.001596249337621504	0.0015937441908995304	0.04308516090626932	0.04289998507658398	-0.00013058347670302783	-0.00011795438815870307	-0.0001304185301914118	-0.00011780539407968416
0.3946601491581577	0.001407553083053531	0.0014061076299894488	0.0014615659992613403	0.0014598487229187788	0.001492653288373103	0.0014907678432030619	0.0015258772064303515	0.0015238026412066731	0.0015959201633095924	0.0015934155331917416	0.043085160947929364	0.042899985118060396	-0.0001299130278504257	-0.00011805586375285282	-0.0001297489282167663	-0.00011790674149531055
0.3970381750905084	0.00140726251217558	0.001405817357506574	0.001461264278174544	0.00145954735634118	0.0014923451497542615	0.0014904600938094989	0.0015255622092047354	0.0015234880722474798	0.0015955907067159347	0.0015930865936452086	0.043085160990256874	0.042899985160201416	-0.00012924531326574673	-0.00011815677940740787	-0.00012908205705586262	-0.00011800752967838779
0.39943052982536675	0.0014069716937074605	0.0014055268376877916	0.0014609622999974196	0.0014592457329753248	0.0014920367485772893	0.0014901520821894553	0.0015252469435774185	0.001523173235251499	0.0015952609694012214	0.0015927573738181734	0.04308516103326319	0.042899985203017986	-0.00012858032892215654	-0.00011825713604868282	-0.00012841791268741742	-0.00011810775955439778
0.4018372997009759	0.0014066806290233143	0.001405236071905832	0.001460660066156852	0.0014589438542464207	0.0014917280862994293	0.0014898438097983326	0.0015249314110380875	0.001522858131706391	0.0015949309529235411	0.0015924278752662785	0.04308516107695947	0.04289998524652183	-0.00012791807072326522	-0.00011835693461614838	-0.00012775649102020337	-0.0001182074320615345
0.40425857157581063	0.001406389319494957	0.0014049450615311022	0.0014603575780773115	0.0014586417215772646	0.0014914191643754574	0.0014895352780890693	0.001524615613073908	0.0015225427630972998	0.0015946006588383457	0.0015920980995425343	0.04308516112135722	0.04289998529072371	-0.00012725853450529234	-0.00011845617606337511	-0.0001270977878958246	-0.0001183065481524248
0.4066944328317112	0.0014060977664918368	0.0014046538079316437	0.00146005483718081	0.0014583393363881974	0.0014911099842576398	0.0014892264885120964	0.0015242995511694803	0.0015222271309068066	0.001594270088698403	0.0015917680481972725	0.04308516116646818	0.042899985335635715	-0.00012660171603606774	-0.00011855486135697868	-0.0001264417990872735	-0.00011840510879207455
0.4091449713770379	0.0014058059713810127	0.0014043623124731124	0.001459751844886879	0.001458036700097083	0.0014908005473957095	0.0014889174425153162	0.0015239832268068142	0.0015219112366149075	0.0015939392440537745	0.0015914377227781206	0.043085161212304025	0.0428999853812697	-0.0001259476110165858	-0.00011865299147623132	-0.00012578852030070697	-0.0001185031149584792
0.411610275649843	0.0014055139355271143	0.001404070576518736	0.0014594486026125273	0.0014577338141192652	0.0014904908552368225	0.0014886081415440577	0.0015236666414652881	0.0015215950816989683	0.0015936081264517666	0.0015911071248299574	0.043085161258877576	0.04289998542763782	-0.00012529621508011735	-0.00011875056741228462	-0.00012513794717533555	-0.00011860056764179117
0.41409043462106226	0.001405221660292322	0.001403778601429297	0.0014591451117722213	0.0014574306798675488	0.0014901809092255401	0.0014882985870410558	0.0015233497966216244	0.0015212786676337044	0.0015932767374369108	0.0015907762558948898	0.04308516130620062	0.0428999854747523	-0.00012464752379548472	-0.00011884759016933533	-0.00012449007528536615	-0.00011869746784498592
0.41658553779772634	0.0014049291470363237	0.0014034863885630862	0.0014588413737778388	0.001457127298752152	0.0014898707108037782	0.001487988780446406	0.0015230326937498441	0.001520961995891132	0.001592945078550912	0.001590445117512203	0.04308516135428589	0.04289998552262553	-0.00012400153266711733	-0.00011894406076501385	-0.00012384490014111238	-0.00011879381658419508
0.41909567522619073	0.0014046363971162929	0.0014031939392758835	0.0014585373900386472	0.001456823672180687	0.0014895602614107882	0.0014876787231975414	0.0015227153343212434	0.0015206450679405477	0.001592613151332626	0.0015901137112183383	0.043085161403146055	0.04289998557127045	-0.0001233582371346631	-0.00011903998022771978	-0.0001232024171874957	-0.00011888961488643046
0.4216209374953856	0.001404343411886855	0.0014029012549209238	0.001458233161961269	0.0014565198015581236	0.0014892495624831202	0.0014873684167291982	0.0015223977198043574	0.0015203278852484892	0.0015922809573180217	0.0015897820385468529	0.0430851614527942	0.042899985620699826	-0.0001227176325749868	-0.00011913534959900884	-0.00012256262180798672	-0.00011898486379235962
0.42416141574008476	0.0014040501927000586	0.001402608336848867	0.0014579286909496498	0.0014562156882867575	0.0014889386154545905	0.00148705786247338	0.001522079851664927	0.0015200104492787043	0.001591948498040145	0.0015894501010283865	0.04308516150324374	0.04289998567092664	-0.00012207971430244768	-0.00011923016993165003	-0.00012192550932221824	-0.00011907956435314171
0.4267172016441951	0.0014037567409053483	0.001402315186407772	0.001457623978405033	0.001455911333766186	0.0014886274217562555	0.0014867470618593372	0.0015217617313658712	0.0015196927614921246	0.0015916157750290923	0.0015891179001906342	0.04308516155450757	0.042899985721964747	-0.00012144447756895493	-0.00011932444229006967	-0.00012129107498815017	-0.00011917371763170426
0.42928838744406506	0.0014034630578495342	0.0014020218049430658	0.0014573190257259256	0.0014556067393932727	0.0014883159828163782	0.0014864360163135278	0.0015214433603672546	0.0015193748233468276	0.001591282789811972	0.0015887854375583085	0.04308516160659976	0.04289998577382732	-0.00012081191756718734	-0.00011941816775146163	-0.00012065931400495611	-0.00011926732470413093
0.43187506593181346	0.0014031691448767598	0.0014017281937975118	0.0014570138343080665	0.0014553019065621168	0.0014880043000603934	0.0014861247272595864	0.001521124740126251	0.0015190566362980069	0.0015909495439128721	0.0015884527146531042	0.04308516165953455	0.04289998582652868	-0.00012018202942837286	-0.0001195113474033449	-0.00012003022150963716	-0.00011936038665655291
0.4344773304586784	0.0014028750033284831	0.0014014343543111904	0.0014567084055444061	0.001454996836664032	0.00148769237491089	0.0014858131961183044	0.001520805872097123	0.0015187382017979474	0.001590616038852836	0.0015881197329936775	0.04308516171332551	0.04289998588008248	-0.00011955480822412046	-0.00011960398234434066	-0.00011940379258013056	-0.00011945290458609259
0.4370952749383861	0.0014025806345434415	0.0014011402878214643	0.00145640274082507	0.0014546915310875107	0.0014873802087875699	0.0014855014243075914	0.0015204867577311848	0.0015184195212959908	0.0015902822761498226	0.0015877864940956055	0.04308516176798705	0.04289998593450315	-0.00011893024896891813	-0.00011969607368561563	-0.00011878002223736361	-0.00011954487960263993
0.4397289938505404	0.0014022860398576241	0.0014008459956629507	0.001456096841537331	0.001454385991218195	0.001487067803107224	0.0014851894132424472	0.001520167398476773	0.001518100596238503	0.001589948257318677	0.0015874529994713547	0.043085161823534106	0.042899985989805225	-0.00011830834661835654	-0.000119787622548162	-0.00011815890544314422	-0.00011963631282568832
0.4423785822440318	0.001401991220604251	0.001400551479167501	0.0014557907090655858	0.0014540802184388562	0.001486755159283705	0.0014848771643349397	0.0015198477957792218	0.0015177814280688548	0.0015896139838711058	0.0015871192506302602	0.04308516187998144	0.042899986046003855	-0.00011768909607157152	-0.0001198786300646848	-0.00011754043710282547	-0.00011972720538633297
0.4450441357404687	0.0014016961781137397	0.0014002567396641662	0.0014554843447913217	0.001453774214129358	0.0014864422787278938	0.0014845646789941678	0.001519527951080828	0.0015174620182273812	0.0015892794573156383	0.0015867852490784823	0.04308516193734417	0.04289998610311365	-0.00011707249217091098	-0.00011996909737771455	-0.00011692461206574967	-0.00011981755842604969
0.44772575053762753	0.001401400913713685	0.0013999617784791777	0.0014551777500930957	0.0014534679796666375	0.00148612916284768	0.0014842519586262418	0.00151920786582083	0.0015171423681513635	0.0015889446791576048	0.00158645099631899	0.0430851619956381	0.04289998616115034	-0.00011645852970243453	-0.00012005902564005133	-0.00011631142512441572	-0.00011990737309597321
0.4504235234129248	0.0014011054287288314	0.0013996665969359201	0.0014548709263465052	0.0014531615164246755	0.0014858158130479308	0.0014839390046342544	0.0015188875414353757	0.0015168224792749974	0.0015886096508991054	0.0015861164938515246	0.043085162054878084	0.04289998622012932	-0.00011584720339935517	-0.00012014841601648563	-0.00011570087101842041	-0.00011999665055933972
0.4531375517269096	0.001400809724481042	0.001399371196354899	0.0014545638749241556	0.0014528548257744653	0.001485502230730457	0.0014836258184182465	0.0015185669793574914	0.001516502353029361	0.0015882743740389743	0.0015857817431725687	0.04308516211508078	0.04289998628006689	-0.00011523850794004087	-0.00012023726968141135	-0.0001150929444330151	-0.00012008539198904433
0.4558679334267773	0.0014005138022892827	0.0013990755780537258	0.0014542565971956444	0.0014525479090839947	0.001485188417293998	0.0014833124013751908	0.0015182461810170625	0.0015161819908423944	0.0015879388500727614	0.0015854467457753244	0.043085162176262175	0.04289998634097847	-0.0001146324379485697	-0.00012032558781815972	-0.00011448763999916123	-0.00012017359856725252
0.45861476704990445	0.0014002176634695912	0.0013987797433470867	0.0014539490945275286	0.0014522407677182163	0.0014848743741341902	0.0014829987548989594	0.0015179251478408006	0.0015158613941388711	0.001587603080492698	0.0015851115031496816	0.043085162238438945	0.04289998640288102	-0.0001140289879980605	-0.00012041337162177479	-0.00011388495229697204	-0.000120261271487343
0.4613781517274047	0.0013999213093350534	0.0013984836935467195	0.0014536413682833013	0.0014519334030390193	0.0014845601026435373	0.0014826848803802977	0.0015176038812522192	0.0015155405643403675	0.001587267066787671	0.0015847760167821885	0.04308516230162769	0.04289998646579131	-0.00011342815260850792	-0.0001205006222956273	-0.000113284875852937	-0.00012034841195096568
0.4641581871877068	0.0013996247411957848	0.0013981874299613944	0.001453333419823371	0.0014516258164052151	0.0014842456042113961	0.001482370779206808	0.001517282382671611	0.0015152195028652463	0.0015869308104431987	0.0015844402881560343	0.04308516236584521	0.042899986529725806	-0.00011282992624928045	-0.00012058734105313551	-0.00011268740514364106	-0.0001204350211699845
0.4669549737601532	0.0013993279603588997	0.0013978909538968835	0.0014530252505050294	0.001451318009172501	0.0014839308802239396	0.001482056452762912	0.0015169606535160175	0.001514898211128622	0.0015865943129413998	0.0015841043187510096	0.04308516243110973	0.04289998659470234	-0.00011223430334061923	-0.00012067352911854234	-0.00011209253459643076	-0.00012052110036758767
0.46976861237862133	0.001399030968128488	0.0013975942666559372	0.0014527168616824296	0.001451009982693437	0.0014836159320641353	0.0014817419024298298	0.0015166386951992008	0.0015145766905423342	0.0015862575757609636	0.0015837681100434832	0.04308516249743801	0.04289998666073854	-0.00011164127825086245	-0.00012075918772314065	-0.00011150025858674972	-0.00012060665077306965
0.4725992045851658	0.0013987337658056052	0.0013972973695382754	0.001452408254706573	0.0014507017383174393	0.0014833007611117323	0.001481427129585568	0.0015163165091316355	0.00151425494251494	0.001585920600377141	0.0015834316635063904	0.043085162564848505	0.042899986727852	-0.00011105084530166343	-0.00012084431810943652	-0.0001109105714433567	-0.0001206916736273822
0.4754468525336833	0.0013984363546882264	0.0013970002638405404	0.0014520994309252628	0.0014503932773907273	0.0014829853687432146	0.001481112135604872	0.001515994096720457	0.0015139329684516617	0.0015855833882616917	0.0015830949806091815	0.04308516263335967	0.0428999867960608	-0.0001104629987664918	-0.0001209289215290954	-0.00011032346744666022	-0.00012077617018052544
0.47831165899359906	0.0013981387360712473	0.0013967029508562979	0.0014517903916831062	0.0014500846012563268	0.0014826697563317998	0.0014807969218592258	0.0015156714593694638	0.0015136107697543886	0.001585245940882885	0.001582758062817821	0.04308516270298965	0.042899986865383974	-0.00010987773286930125	-0.000121012999240111	-0.00010973894082838553	-0.00012086014168921633
0.4811937273535759	0.0013978409112464514	0.001396405431876005	0.0014514811383214772	0.0014497757112540378	0.0014823539252474076	0.001480481489716817	0.0015153485984790804	0.0015132883478216422	0.001584908259705463	0.0015824209115947515	0.0430851627737577	0.04289998693583997	-0.00010929504178891492	-0.00012109655251157925	-0.00010915698577479427	-0.00012094358942094097
0.4840931616252451	0.001397542881502489	0.001396107708186989	0.0014511716721784984	0.001449466608720409	0.001482037876856634	0.001480165840542516	0.0015150255154463364	0.0015129657040485517	0.0015845703461906172	0.0015820835283988713	0.04308516284568271	0.042899987007448195	-0.00010871491965863678	-0.00012117958262075623	-0.0001085775964261293	-0.00012102651465134562
0.4870100664469608	0.0013972446481248573	0.001395809781073427	0.001450861994589018	0.0014491572949887211	0.0014817216125227336	0.001479849975697855	0.0015147022116648447	0.001512642839826835	0.0015842322017959648	0.00158174591468551	0.04308516291878488	0.04289998708022815	-0.00010813736056575207	-0.00012126209085339124	-0.00010800076687744742	-0.00012110891866429219
0.4899445470875755	0.0013969462123958794	0.0013955116518163256	0.0014505521068845886	0.0014488477713889623	0.0014814051336055937	0.001479533896541004	0.0015143786885247767	0.0015123197565447741	0.001583893827975526	0.0015814080719064054	0.043085162993083854	0.042899987154199494	-0.00010756235855369223	-0.00012134407850383777	-0.00010742649117956304	-0.00012119080275246885
0.49289670945023945	0.001396647575594683	0.0013952133216934988	0.0014502420103934457	0.0014485380392478071	0.0014810884414617148	0.0014792176044267503	0.0015140549474128421	0.0015119964555871926	0.0015835552261797	0.0015810700015096804	0.04308516306859988	0.04289998722938256	-0.00010698990762184057	-0.00012142554687433194	-0.00010685476333932575	-0.00012127216821666842
0.4958666600762229	0.0013963487389971815	0.0013949147919795498	0.0014499317064404862	0.0014482280998885963	0.001480771537444189	0.0014789011007064765	0.001513730989712265	0.001511672938335434	0.0015832163978552417	0.0015807317049398185	0.043085163145353544	0.042899987305797464	-0.00010642000172603194	-0.00012150649727488139	-0.00010628557732048072	-0.00012135301636523321
0.4988545061487607	0.0013960497038760567	0.0013946160639458536	0.0014496211963472532	0.00144791795463132	0.0014804544229026818	0.0014785843867281432	0.001513406816802769	0.001511349206167347	0.0015828773444452441	0.0015803931836376487	0.043085163223365724	0.04289998738346597	-0.0001058526347794686	-0.00012158693102282125	-0.00010571892704389074	-0.00012143334851394405
0.5018603554969207	0.0013957504715007374	0.0013943171388605352	0.001449310481431912	0.001447607604792594	0.0014801370991834105	0.0014782674638362668	0.0015130824300605516	0.0015110252604572567	0.0015825380673891148	0.001580054439040318	0.04308516330265792	0.04289998746240874	-0.00010528780065535703	-0.00012166684944570072	-0.00010515480639053387	-0.00012151316598857376
0.5048843165994948	0.0013954510431373724	0.001394018017988444	0.0014489995630092222	0.001447297051685634	0.0014798195676291143	0.0014779503333718906	0.001512757830858256	0.00151070110257594	0.0015821985681225424	0.0015797154725812623	0.043085163383252106	0.04289998754264765	-0.0001047254931849928	-0.00012174625387700866	-0.00010459320919914417	-0.00012159247012072383
0.5079264985889148	0.001395151420048828	0.0013937187025911493	0.001448688442390536	0.0014469862966202513	0.0014795018295790518	0.0014776329966725823	0.0015124330205649671	0.0015103767338906211	0.0015818588480774958	0.0015793762856902032	0.04308516346516977	0.0428999876242044	-0.00010416570615803811	-0.00012182514565678426	-0.00010403412926754396	-0.00012167126224893465
0.5109870112551897	0.0013948516034946587	0.0013934191939269113	0.0014483771208837653	0.001446675340902821	0.0014791838863689709	0.001477315455072401	0.0015121080005461806	0.0015100521557649383	0.001581518908682191	0.0015790368797931138	0.04308516354843398	0.04289998770710159	-0.00010360843332690717	-0.00012190352613472566	-0.0001034775603559468	-0.000121749543721128
0.5140659650498691	0.0013945515947310872	0.0013931194932506644	0.001448065599793365	0.0014463641858362662	0.001478865739331086	0.0014769977099018806	0.0015117827721637827	0.0015097273695589264	0.001581178751361068	0.0015786972563121993	0.04308516363306782	0.04289998779136194	-0.00010305366840399066	-0.00012198139666663721	-0.0001029234961847092	-0.0001218273158913874
0.5171634710900281	0.0013942513950109963	0.001392819601814004	0.0014477538804203217	0.0014460528327200435	0.0014785473897940718	0.001476679762488015	0.0015114573367760377	0.0015094023766290033	0.001580838377534781	0.0015783574166658837	0.04308516371909357	0.04289998787700864	-0.00010250140506251615	-0.00012205875861431847	-0.0001023719304351911	-0.0001219045801200691
0.5202796411622786	0.0013939510055839064	0.0013925195208651672	0.00144744196406213	0.0014457412828501235	0.0014782288390830364	0.0014763616141542397	0.0015111316957375676	0.0015090771783279485	0.0015804977886201739	0.001578017362268787	0.04308516380653554	0.04289998796406537	-0.00010195163693979548	-0.0001221356133483953	-0.00010182285675236491	-0.00012198133777568954
0.5234145877268029	0.0013936504276959544	0.0013922192516490118	0.0014471298520127725	0.001445429537518969	0.001477910088519502	0.0014760432662204077	0.0015108058503993272	0.00150875177600488	0.0015801569860302567	0.0015776770945317008	0.043085163895418124	0.042899988052555786	-0.00010140435763641986	-0.00012221196224659892	-0.0001012762687453983	-0.00012205759023459217
0.5265684239214125	0.00139334966258988	0.0013919187954070013	0.0014468175455627055	0.0014451175980155194	0.0014775911394213884	0.0014757247200027726	0.001510479802108589	0.001508426171005239	0.001579815971174189	0.0015773366148615735	0.043085163985764834	0.042899988142504474	-0.00010085956071509417	-0.00012228780669126804	-0.00010073215998468443	-0.00012213333887695077
0.5297412635656308	0.0013930487115050183	0.0013916181533771984	0.0014465050459988482	0.0014448054656251827	0.001477271993103005	0.001475405976813986	0.0015101535522089372	0.0015081003646707824	0.0015794747454572718	0.0015769959246615005	0.0430851640776019	0.04289998823393655	-0.00010031723970374551	-0.00012236314807212434	-0.00010019052400636608	-0.00012220858509082166
0.5329332211648017	0.0013927475756772677	0.0013913173267942325	0.0014461923546045545	0.0014444931416298043	0.0014769526508750192	0.0014750870379630582	0.0015098271020402298	0.0015077743583395468	0.001579133310280912	0.0015766550253306882	0.04308516417095361	0.04289998832687681	-9.977738809607839e-05	-0.00012243798778621695	-9.96513543127242e-05	-0.00012228333027192173
0.5361444119142209	0.0013924462563390887	0.0013910163168892981	0.0014458794726596063	0.0014441806273076626	0.0014766331140444512	0.0014747679047553584	0.0015095004529386	0.0015074481533458477	0.0015787916670426195	0.0015763139182644534	0.043085164265846576	0.042899988421351114	-9.923999935124161e-05	-0.0001225123272364792	-9.91146443709845e-05	-0.00012235757582107487
0.5393749517032939	0.001392144754719475	0.0013907151248901276	0.001445566401440188	0.001443867923933443	0.0014763133839146478	0.0014744485784925871	0.0015091736062364234	0.0015071217510202507	0.001578449817135976	0.0015759726048541905	0.04308516436230639	0.04289998851738578	-9.870506689446668e-05	-0.00012258616783139553	-9.858038761462184e-05	-0.00012243132314504468
0.5426249571197181	0.0013918430720439544	0.0013904137520209898	0.0014452531422188854	0.0014435550327782352	0.0014759934617852798	0.0014741290604727737	0.0015088465632623204	0.0015067951526895685	0.0015781077619506363	0.001575631086487372	0.04308516446036006	0.0428999886150072	-9.817258411812246e-05	-0.00012265951098572314	-9.80485774442208e-05	-0.00012250457365664547
0.5458945454536906	0.001391541209534559	0.0013901121995026622	0.001444939696264654	0.0014432419551095043	0.0014756733489523118	0.001473809351990246	0.0015085193253411215	0.001506468359676831	0.0015777655028722916	0.0015752893645475158	0.043085164560034514	0.042899988714242554	-9.764254438354714e-05	-0.00012273235812143568	-9.751920722975149e-05	-0.00012257732877613003
0.5491838347021408	0.0013912391684098174	0.0013898104685524226	0.0014446260648428122	0.0014429286921910827	0.0014753530467079949	0.0014734894543356222	0.0015081918937938624	0.0015061413733012767	0.0015774230412826655	0.0015749474404141742	0.04308516466135801	0.04289998881511905	-9.71149410187444e-05	-0.00012280471066417054	-9.699227030765534e-05	-0.00012264958992763697
0.5524929435729888	0.0013909369498847452	0.0013895085603840387	0.0014443122492150324	0.001442615245283159	0.0014750325563408545	0.0014731693687958	0.0015078642699377703	0.001505814194878343	0.0015770803785594982	0.0015746053154629272	0.04308516476435801	0.042899988917665395	-9.658976732165869e-05	-0.0001228765700465595	-9.646775998414792e-05	-0.00012272135854157762
0.55582199148943	0.0013906345551708203	0.0013892064762077445	0.0014439982506393124	0.001442301615642254	0.0014747118791356665	0.001472849096653933	0.0015075364550862392	0.0015054868257196369	0.0015767375160765226	0.0015742629910653501	0.04308516486906358	0.0428999890219094	-9.606701656036942e-05	-0.0001229479377068965	-9.594566953599615e-05	-0.0001227926360546916
0.5591710985942444	0.0013903319854759793	0.0013889042172302365	0.0014436840703699737	0.0014419878045212155	0.0014743910163734512	0.0014725286391894222	0.0015072084505488243	0.001505159267132934	0.001576394455203457	0.0015739204685890117	0.04308516497550359	0.04289998912788029	-9.554668197186977e-05	-0.00012301881508758328	-9.542599220851988e-05	-0.00012286342390727123
0.5625403857541326	0.0013900292420046018	0.001388601784654657	0.0014433697096576455	0.001441673813169203	0.001474069969331458	0.0014722079976779055	0.0015068802576312277	0.0015048315204221603	0.0015760511973059903	0.001573577749397457	0.04308516508370798	0.04289998923560739	-9.502875676573042e-05	-0.000123089203637905	-9.490872122008831e-05	-0.00012293372354721388
0.565929974564078	0.0013897263259574906	0.0013882991796805764	0.0014430551697492435	0.001441359642831667	0.0014737487392831447	0.0014718871733912298	0.0015065518776352744	0.0015045035868873713	0.0015757077437457579	0.0015732348348501835	0.04308516519370648	0.04289998934512123	-9.451323412268398e-05	-0.00012315910481219827	-9.439384975995502e-05	-0.00012300353642663575
0.569339987351735	0.001389423238531868	0.0013879964035039874	0.0014427404518879655	0.001441045294750345	0.001473427327498172	0.0014715661675974545	0.00150622331185891	0.001504175467824747	0.0015753640958803374	0.0015728917263026386	0.043085165305530256	0.042899989456451834	-9.400010719462504e-05	-0.00012322852006818596	-9.388137098842453e-05	-0.0001230728640013723
0.5727705471818436	0.0013891199809213624	0.0013876934573172938	0.0014424255573132784	0.0014407307701632477	0.001473105735242392	0.0014712449815608316	0.001505894561596184	0.0015038471645265788	0.0015750202550632339	0.0015725484251062033	0.04308516541921015	0.042899989569630606	-9.348936910696937e-05	-0.0001232974508696416	-9.337127804007195e-05	-0.00012314170773375377
0.5762217778606706	0.0013888165543159913	0.00138739034230929	0.0014421104872609002	0.0014404160703046407	0.0014727839637778272	0.0014709236165417884	0.001505565628137234	0.0015035186782812486	0.0015746762226438616	0.0015722049326081713	0.04308516553477778	0.04289998968468879	-9.298101295907024e-05	-0.00012336589868566783	-9.286356402288254e-05	-0.0001232100690909954
0.5796938039404782	0.001388512959902153	0.001387087059665156	0.001441795242962791	0.0014401011964050368	0.0014724620143626635	0.0014706020737969222	0.0015052365127682752	0.0015031900103732235	0.0015743319999675317	0.0015718612501517447	0.04308516565226569	0.04289998980165909	-9.247503182349681e-05	-0.00012343386498891995	-9.235822201780763e-05	-0.0001232779495434766
0.5831867507240184	0.0013882091988626165	0.0013867836105664478	0.001441479825647144	0.0014397861496911872	0.0014721398882512394	0.0014702803545789875	0.0015049072167715907	0.0015028611620830428	0.0015739875883754456	0.001571517379076018	0.04308516577170685	0.04289998992057341	-9.197141874786596e-05	-0.00012350135125727135	-9.18552450815957e-05	-0.00012334535056740537
0.5867007442690553	0.0013879052723765066	0.0013864799961910781	0.0014411642365383679	0.0014394709313860605	0.001471817586694029	0.0014699584601368782	0.0015045777414255128	0.001502532134687301	0.0015736429892046731	0.001571173320715962	0.04308516589313437	0.04289999004146584	-9.147016675511987e-05	-0.0001235683589730363	-9.135462624570989e-05	-0.00012341227364331964
0.5902359113929144	0.001387601181619297	0.0013861762177133144	0.0014408484768570812	0.001439155542708842	0.0014714951109376364	0.0014696363917156244	0.0015042480880044192	0.0015022029294586427	0.0015732982037881475	0.0015708290764024188	0.04308516601658283	0.04289999016437013	-9.097126884349827e-05	-0.00012363488962224833	-9.085635851746598e-05	-0.00012347872025519901
0.5937923796770596	0.0013872969277627985	0.0013858722763037635	0.0014405325478200998	0.0014388399848749176	0.0014711724622247819	0.001469314150556376	0.0015039182577787167	0.001501873547665747	0.0015729532334546512	0.0015704846474620846	0.04308516614208627	0.04289999028932031	-9.047471798867557e-05	-0.00012370094469638104	-9.036043488136469e-05	-0.00012354469189285178
0.597370277471697	0.0013869925119751434	0.0013855681731293594	0.0014402164506404204	0.0014385242590958588	0.0014708496417942868	0.0014689917378963896	0.001503588252014827	0.001501543990573314	0.0015726080795288003	0.001570140035217495	0.043085166269680265	0.04289999041635195	-8.998050714251193e-05	-0.00012376652568979463	-8.986684829803693e-05	-0.00012361019004847318
0.6009697339004076	0.001386687935420787	0.0013852639093533616	0.0014399001865272225	0.0014382083665794253	0.0014705266508810732	0.0014686691549690282	0.0015032580719751872	0.0015012142594420643	0.0015722627433310422	0.0015697952409870265	0.04308516639940088	0.042899990545500116	-8.948862923410794e-05	-0.00012383163410067954	-8.937559170574261e-05	-0.00012367521621858835
0.6045908788648067	0.0013863831992604891	0.0013849594861353373	0.0014395837566858487	0.0014378923085295423	0.0014702034907161463	0.0014683464030037408	0.0015029277189182286	0.0015008843555287185	0.0015719172261776384	0.001569450266084873	0.0430851665312838	0.04289999067680201	-8.8999077171803e-05	-0.00012389627143183368	-8.888665802175844e-05	-0.00012373977190432983
0.6082338430492322	0.001386078304651307	0.0013846549046311564	0.0014392671623177978	0.0014375760861462972	0.0014698801625265853	0.0014680234832260563	0.0015025971940983718	0.0015005542800859907	0.0015715715293806542	0.0015691051118210397	0.04308516666536651	0.042899990810293935	-8.851184384239819e-05	-0.00012396043919016275	-8.840004014165626e-05	-0.00012380385861016086
0.611898757925461	0.0013857732527465855	0.0013843501659929792	0.0014389504046207141	0.001437259700625928	0.0014695566675355333	0.0014677003968575739	0.0015022664987660139	0.0015002240343625782	0.0015712256542479489	0.0015687597795013349	0.043085166801687	0.04289999094601346	-8.802692211168361e-05	-0.00012402413888540353	-8.791573094021898e-05	-0.00012386747784393082
0.6155857557574533	0.0013854680446959496	0.001384045271369251	0.0014386334847883812	0.001436943153160815	0.0014692330069621914	0.0014673771451159548	0.001501935634167522	0.0014998936196031528	0.0015708796020831683	0.0015684142704273563	0.04308516694028346	0.042899991083998654	-8.75443048253266e-05	-0.00012408737203051246	-8.74337232723843e-05	-0.00012393063111715286
0.6192949696061266	0.0013851626816452967	0.0013837402219046917	0.0014383164040107108	0.001436626444939472	0.0014689091820218076	0.001467053729214911	0.0015016046015452222	0.0014995630370483526	0.0015705333741857326	0.0015680685858964843	0.043085167081195246	0.0428999912242893	-8.706398480978761e-05	-0.00012415014014294234	-8.695400997363323e-05	-0.00012399331994517038
0.6230265333341571	0.0013848571647367847	0.0013834350187402872	0.0014379991634737345	0.001436309577146537	0.001468585193925666	0.0014667301503641966	0.0015012734021373902	0.0014992322879347688	0.001570186971850826	0.0015677227272018707	0.04308516722446166	0.04289999136692446	-8.658595487207044e-05	-0.0001242124447420334	-8.647658386001789e-05	-0.0001240555458453807
0.6267805816108112	0.0013845514951088315	0.001383129663013286	0.0014376817643595992	0.0014359925509627683	0.0014682610438810854	0.0014664064097696056	0.0015009420371782482	0.0014989013734949448	0.0015698403963693953	0.0015673766956324346	0.04308516737012367	0.04289999151194407	-8.611020780111e-05	-0.0001242742873517888	-8.600143772952151e-05	-0.00012411731033967754
0.6305572499168048	0.0013842456738960953	0.0013828241558571821	0.00143736420784655	0.0014356753675650268	0.0014679367330913998	0.0014660825086329516	0.001500610507897945	0.0014985702949573574	0.0015694936490281276	0.0015670304924728443	0.04308516751822224	0.04289999165938963	-8.563673636843849e-05	-0.0001243356694988207	-8.552856436278011e-05	-0.00012417861495284122
0.634356674549194	0.0013839397022294784	0.001382518498401716	0.0014370464951089324	0.0014353580281262776	0.0014676122627559599	0.0014657584481520714	0.0015002788155225584	0.001498239053546418	0.0015691467311094538	0.0015666841190035174	0.043085167668799024	0.04289999180930281	-8.516553332740817e-05	-0.00012439659271246128	-8.505795652244408e-05	-0.00012423946121248308
0.6381789926262927	0.0013836335812361118	0.0013822126917728617	0.0014367286273171762	0.001435040533815576	0.0014672876340701207	0.0014654342295208082	0.0014999469612740817	0.0014979076504824569	0.0015687996438915333	0.0015663375765006063	0.04308516782189704	0.04289999196172606	-8.469659141421837e-05	-0.00012445705852381916	-8.458960695381657e-05	-0.00012429985064776883
0.642024342092622	0.0013833273120393604	0.0013819067370928308	0.0014364106056378027	0.0014347228857980725	0.0014669628482252431	0.0014651098539290198	0.0014996149463704263	0.0014975760869817298	0.0015684523886482582	0.0015659908662360037	0.04308516797755943	0.04289999211670194	-8.422990334991387e-05	-0.00012451706846877686	-8.412350838699068e-05	-0.0001243597847921385
0.6458928617238878	0.0013830208957587985	0.001381600635480048	0.0014360924312333955	0.0014344050852349848	0.0014666379064086686	0.0014647853225625471	0.0014992827720253952	0.00149724436425639	0.0015681049666492251	0.0015656439894773122	0.04308516813583037	0.04289999227427538	-8.376546183930245e-05	-0.00012457662408488224	-8.365965353626659e-05	-0.00012441926518180768
0.6497846911319898	0.0013827143335102216	0.0013812943880491628	0.0014357741052626178	0.0014340871332836145	0.0014663128098037354	0.001464460636603233	0.001498950439448699	0.001496912483514502	0.0015677573791597506	0.001565296947487863	0.04308516829675472	0.04289999243449031	-8.330325957178752e-05	-0.00012463572691207014	-8.31980351001238e-05	-0.0001244782933545463
0.6536999707700591	0.0013824076264056222	0.001380987995911027	0.0014354556288801834	0.0014337690310973197	0.0014659875595897484	0.0014641357972288937	0.0014986179498459266	0.0014965804459600171	0.0015674096274408426	0.0015649497415266842	0.04308516846037831	0.04289999259739286	-8.284328922278372e-05	-0.00012469437849355058	-8.27386457632473e-05	-0.00012453687085151044
0.6576388419375281	0.0013821007755532018	0.0013806814601727035	0.0014351370032368708	0.001433450779825526	0.0014656621569419943	0.00146381080561333	0.0014982853044185594	0.0014962482527927808	0.0015670617127492134	0.001564602372848515	0.043085168626747716	0.04289999276302854	-8.238554345230131e-05	-0.00012475258037342174	-8.228147819497322e-05	-0.0001245949992149109
0.661601446785229	0.0013817937820573521	0.0013803747819374503	0.0014348182294795034	0.0014331323806137093	0.001465336603031721	0.0014634856629263115	0.0014979525043639502	0.0014959159052085195	0.0015667136363372604	0.0015642548427037865	0.043085168795909866	0.0428999929314452	-8.193001490780505e-05	-0.000124810334099279	-8.182652505189791e-05	-0.00012465267999034468
0.6655879283205246	0.001381486647018657	0.0013800679623047212	0.0014344993087509516	0.0014328138346033977	0.0014650108990261392	0.0014631603703335744	0.0014976195508753273	0.0014955834043988377	0.001566365399453066	0.0015639071523386218	0.04308516896791327	0.042899993102690256	-8.147669622329823e-05	-0.00012486764122043859	-8.13737789773783e-05	-0.00012470991472524062
0.6695984304124688	0.001381179371533882	0.0013797610023701561	0.0014341802421901214	0.0014324951429321592	0.0014646850460884131	0.0014628349289968132	0.0014972864451417807	0.0014952507515512091	0.0015660170033403877	0.0015635593029948258	0.04308516914280692	0.04289999327681263	-8.10255800198223e-05	-0.00012492450328815963	-8.092323260203149e-05	-0.000124766704969137
0.6736330977969988	0.0013808719566959738	0.0013794539032255795	0.0014338610309319554	0.0014321763067336023	0.0014643590453776588	0.001462509340073679	0.0014969531883482629	0.0014949179478489756	0.001565668449238657	0.0015632112959098844	0.043085169320640195	0.0428999934538623	-8.057665890651156e-05	-0.00012498092185569964	-8.047487854395685e-05	-0.00012482305227273782
0.6776920760821589	0.0013805644035940546	0.001379146665958995	0.0014335416761074246	0.0014318573271373703	0.0014640328980489354	0.0014621836047177743	0.001496619781675583	0.00149458499447134	0.0015653197383829719	0.0015628631323169565	0.04308516950146433	0.0428999936338893	-8.012992548117603e-05	-0.0001250368984784811	-8.002870941056783e-05	-0.00012487895818996675
0.6817755117533548	0.0013802567133134136	0.001378839291654578	0.0014332221788435219	0.001431538205269131	0.0014637066052532435	0.0014618577240786423	0.0014962862263003976	0.0014942518925933584	0.0015649708720040895	0.0015625148134448662	0.043085169685330944	0.04289999381694533	-7.968537233005168e-05	-0.0001250924347132587	-7.958471779748177e-05	-0.00012493442427569112
0.6858835521786408	0.001379948886935509	0.0013785317813926764	0.0014329025402632625	0.0014312189422505807	0.0014633801681375183	0.0014615316993017722	0.001495952523395211	0.0014939186433859414	0.0015646218513284261	0.0015621663405181055	0.04308516987229212	0.04289999400308233	-7.924299202843876e-05	-0.00012514753211800844	-7.914289628910276e-05	-0.00012498945208549994
0.6900163456140378	0.0013796409255379628	0.0013782241362498057	0.0014325827614856798	0.001430899539199438	0.001463053587844631	0.0014612055315285902	0.0014956186741283727	0.0014935852480158498	0.0015642726775780536	0.0015618177147568271	0.043085170062401694	0.04289999419235386	-7.880277714170103e-05	-0.00012520219225264917	-7.870323746039798e-05	-0.00012504404317764672
0.6941740412088835	0.0013793328301945531	0.0013779163572986417	0.0014322628436258162	0.001430579997229435	0.0014627268655133777	0.0014608792218964543	0.001495284679664067	0.0014932517076456841	0.0015639233519706888	0.0015614689373768358	0.043085170255713956	0.04289999438481383	-7.836472022626495e-05	-0.00012525641667976428	-7.826573387720304e-05	-0.00012509819911260545
0.6983567890112157	0.0013790246019752107	0.0013776084456080164	0.0014319427877947208	0.0014302603174503159	0.0014624000022784756	0.0014605527715386482	0.0014949505411623093	0.0014929180234338835	0.0015635738757196899	0.0015611200095895855	0.043085170452283904	0.04289999458051738	-7.792881382825967e-05	-0.00012531020696143758	-7.783037809497295e-05	-0.00012515192145057252
0.702564739973187	0.0013787162419460239	0.0013773004022429242	0.001431622595099453	0.0014299405009678392	0.0014620729992705697	0.001460226181584389	0.001494616259778953	0.0014925841965347292	0.0015632242500340646	0.0015607709326021844	0.04308517065216823	0.04289999477952083	-7.74950504849603e-05	-0.00012536356466119614	-7.73971626604475e-05	-0.00012520521175302113
0.7067980459565127	0.0013784077511692274	0.001376992228264509	0.001431302266643073	0.0014296205488837693	0.0014617458576162198	0.001459899453158813	0.0014942818366656765	0.0014922502280983324	0.0015628744761184534	0.001560421707617383	0.04308517085542424	0.04289999498188045	-7.70634227268141e-05	-0.00012541649134600874	-7.696608011359407e-05	-0.00012525807158503266
0.7110568597379514	0.0013780991307031957	0.0013766839247300587	0.0014309818035246323	0.0014293004622958662	0.0014614185784378936	0.0014595725873829699	0.0014939472729699748	0.0014919161192706292	0.001562524555173126	0.001560072335833566	0.04308517106211017	0.04289999518765532	-7.663392307494243e-05	-0.00012546898858117883	-7.65371229849432e-05	-0.00012531050251002318
0.7153413350148182	0.0013777903816024578	0.0013763754926930194	0.0014306612068391918	0.0014289802422979042	0.001461091162853983	0.0014592455853738385	0.001493612569835178	0.0014915818711933942	0.0015621744883939951	0.0015597228184447687	0.04308517127228523	0.04289999539690387	-7.620654404283389e-05	-0.00012552105793312007	-7.61102837973926e-05	-0.00012536250609224142
0.7196516264105322	0.0013774815049176776	0.0013760669332029771	0.0014303404776777994	0.0014286598899796497	0.0014607636119787829	0.0014589184482443065	0.0014932777284004282	0.0014912474850042206	0.0015618242769725977	0.0015593731566406566	0.04308517148600967	0.04289999560968614	-7.578127813887003e-05	-0.00012557270097185436	-7.56855550685942e-05	-0.00012541408389943332
0.7239878894801961	0.0013771725016956558	0.0013757582473056572	0.0014300196171274924	0.001428339406426863	0.0014604359269224923	0.001458591177103172	0.0014929427498006822	0.0014909129618365224	0.0015614739220960916	0.0015590233516065246	0.04308517170334529	0.042899995826063735	-7.535811786385516e-05	-0.00012562391926645988	-7.526292930906675e-05	-0.00012546523749917826
0.7283502807162107	0.001376863372979331	0.001375449436042928	0.0014296986262713	0.0014280187927213001	0.001460108108791219	0.0014582637730551433	0.0014926076351667132	0.0014905783028195346	0.0015611234249472642	0.0015586734045233022	0.04308517192435407	0.042899996046098614	-7.493705571151588e-05	-0.00012567471438490463	-7.484239902222356e-05	-0.00012551596845766788
0.7327389575539218	0.001376554119807785	0.0013751405004528044	0.0014293775061882468	0.0014276980499407187	0.00145978015868698	0.001457936237200846	0.0014922723856251165	0.00149024350907832	0.001560772786704532	0.001558323316567556	0.04308517214910042	0.04289999626985396	-7.45180841712767e-05	-0.0001257250878983207	-7.442395670656521e-05	-0.0001255662783435918
0.7371540783773028	0.0013762447432162231	0.0013748314415694288	0.0014290562579533338	0.0014273771791588567	0.0014594520777076853	0.0014576085706368032	0.0014919370022982868	0.0014899085817337474	0.0015604220085419234	0.0015579730889114698	0.04308517237764862	0.04289999649739428	-7.41011957278992e-05	-0.00012577504137900597	-7.400759485648445e-05	-0.00012561616872708292
0.74159580252467	0.0013759352442359858	0.0013745222604230837	0.0014287348826375504	0.0014270561814454447	0.0014591238669471476	0.0014572807744554469	0.0014916014863044327	0.0014895735219025055	0.0015600710916290875	0.0015576227227228582	0.043085172610064254	0.04289999672878556	-7.368638286009421e-05	-0.0001258245763974819	-7.359330596018454e-05	-0.0001256656411769974
0.746064290294433	0.0013756256238945483	0.0013742129580401887	0.0014284133813078726	0.001426735057866206	0.0014587955274950823	0.0014569528497451146	0.0014912658387575752	0.0014892383306970996	0.0015597200371312969	0.0015572722191651625	0.043085172846414915	0.04289999696409414	-7.327363804243703e-05	-0.00012587369452488062	-7.318108250195521e-05	-0.00012571469726291307
0.7505597029508803	0.0013753158832155146	0.001373903535443297	0.001428091755027259	0.001426413809482849	0.0014584670604371028	0.0014566247975900484	0.0014909300607675415	0.0014889030092258484	0.0015593688462094395	0.001556921579397449	0.0430851730867681	0.04289999720338839	-7.286295374639429e-05	-0.00012592239733433264	-7.277091696256122e-05	-0.00012576333855535138
0.7550822027299987	0.0013750060232186165	0.001373593993651094	0.0014277700048546484	0.00142609243735307	0.001458138466854717	0.0014562966190703906	0.0014905941534399656	0.001488567558592881	0.0015590175200200194	0.0015565708045744049	0.043085173331194146	0.04289999744673662	-7.245432243946359e-05	-0.0001259706863980803	-7.23628018189093e-05	-0.00012581156662444526
0.7596319528453285	0.0013746960449197176	0.0013732843336784007	0.0014274481318449648	0.0014257709425305528	0.0014578097478253347	0.00145596831526219	0.0014902581178762896	0.001488231979898143	0.0015586660597151595	0.001556219895846344	0.0430851735797628	0.04289999769420956	-7.204773658583963e-05	-0.00012601856328792183	-7.195672954490862e-05	-0.00012585938304038313
0.7642091174938536	0.0013743859493308113	0.001372974556536171	0.0014271261370491133	0.001425449326064968	0.0014574809044222612	0.001455639887237396	0.0014899219551737636	0.001487896274237392	0.001558314466442598	0.0015558688543592034	0.04308517383254657	0.042899997945879044	-7.164318864760766e-05	-0.0001260660295771543	-7.155269261213681e-05	-0.00012590678937440813
0.7688138618619275	0.001374075737460017	0.00137266466323149	0.0014268040215139788	0.0014251275890019709	0.0014571519377146972	0.001455311336063859	0.0014895856664254412	0.001487560442702195	0.001557962741345689	0.0015555176812545406	0.0430851740896183	0.04289999820181744	-7.124067108427168e-05	-0.000126113086837909	-7.115068348964582e-05	-0.0001259537871968197
0.7734463521312342	0.0013737654103115858	0.0013723546547675773	0.0014264817862824314	0.0014248057323832054	0.0014568228487677449	0.0014549826628053341	0.0014892492527201868	0.0014872244863799351	0.001557610885563405	0.00155516637766954	0.0430851743510526	0.04289999846209911	-7.084017635330953e-05	-0.0001261597366424283	-7.075069464443362e-05	-0.00012600037807775077
0.7781067554847866	0.0013734549688858976	0.0013720445321437863	0.0014261594323933214	0.0014244837572463022	0.0014564936386424008	0.001454653868521479	0.0014889127151426695	0.0014868884063538076	0.001557258900230334	0.0015548149447370083	0.04308517461692483	0.04289999872679951	-7.044169691158841e-05	-0.00012620598056373167	-7.035271854269332e-05	-0.00012604656358794486
0.7827952401129585	0.0013731444141794602	0.0013717342963556018	0.0014258369608814811	0.0014241616646248777	0.001456164308395559	0.001454324954267853	0.0014885760547733665	0.0014865522037028195	0.0015569067864766814	0.0015544633835853756	0.04308517488731269	0.04289999899599533	-7.004522521350531e-05	-0.00012625182017261816	-6.995674764853632e-05	-0.00012609234529636915
0.7875119752195561	0.0013728337471849194	0.0013714239483946509	0.0014255143727777333	0.0014238394555485436	0.0014558348590800203	0.0014539959210959263	0.0014882392726885696	0.0014862158795017994	0.0015565545454282778	0.0015541116953387052	0.04308517516229401	0.042899999269764504	-6.965075371384577e-05	-0.00012629725704105255	-6.956277442649039e-05	-0.00012613772477360063
0.792257131027923	0.0013725229688910422	0.0013711134892486847	0.0014251916691088752	0.0014235171310428903	0.001455505291744475	0.0014536667700530638	0.0014879023699603709	0.0014858794348213808	0.0015562021782065635	0.0015537598811166753	0.04308517544194885	0.04289999954818671	-6.925827486720104e-05	-0.00012634229274083308	-6.917079134027837e-05	-0.0001261827035886065
0.7970308787870847	0.0013722120802827364	0.0013708029199016017	0.0014248688508976984	0.0014231946921295087	0.0014551756074335236	0.0014533375021825476	0.0014875653476566822	0.001485542870728024	0.0015558496859286082	0.0015534079420346028	0.04308517572635853	0.04289999983134274	-6.886778112719094e-05	-0.00012638692884159308	-6.878079085317901e-05	-0.00012622728330935473
0.8018333907779276	0.0013719010823410422	0.0013704922413334333	0.0014245459191629787	0.001422872139825977	0.0014548458071876658	0.0014530081185235623	0.0014872282068412249	0.001485206188284003	0.0015554970697071028	0.0015530558792034295	0.04308517601560542	0.0429000001193147	-6.847926494915613e-05	-0.00012643116691435363	-6.839276543013639e-05	-0.00012627146550509005
0.8066648403194178	0.0013715899760431312	0.0013701814545203496	0.0014242228749194782	0.0014225494751458653	0.0014545158920433036	0.001452678620111201	0.0014868909485735323	0.0014848693885474106	0.0015551443306503583	0.0015527036937297274	0.043085176309774105	0.04290000041218667	-6.809271878868706e-05	-0.00012647500852885907	-6.800670753626115e-05	-0.0001263152517430588
0.8115254017748545	0.0013712787623623164	0.0013698705604346631	0.0014238997191779517	0.0014222266990987417	0.0014541858630327477	0.0014523490079764703	0.0014865535739089564	0.0014845324725721635	0.0015547914698623166	0.001552351386715704	0.04308517660895027	0.04290000071004362	-6.77081351021791e-05	-0.00012651845525291083	-6.762260963749656e-05	-0.00012635864358978566
0.8164152505581643	0.0013709674422680471	0.0013695595600448289	0.001423576452945147	0.00142190381269017	0.0014538557211842167	0.0014520192831462898	0.0014862160838986667	0.001484195441408001	0.0015544384884425466	0.0015519989592592015	0.043085176913220426	0.042900001012972325	-6.732550634802603e-05	-0.00012656150865480997	-6.724046420175656e-05	-0.0001264016426111847
0.8213345631402307	0.001370656016725916	0.0013692484543154485	0.0014232530772238057	0.0014215808169217143	0.0014535254675218405	0.001451689446643495	0.0014858784795896535	0.0014838582961004911	0.00155408538748625	0.001551646412453702	0.0430851772226735	0.04290000132106142	-6.694482498648124e-05	-0.0001266041703016363	-6.686026369867593e-05	-0.0001264442503722818
0.8262835170552626	0.0013703444866976578	0.001368937244207269	0.0014229295930126666	0.0014212577127909402	0.0014531951030656593	0.001451359499486839	0.0014855407620247305	0.0014835210376910278	0.0015537321680842613	0.001551293747388326	0.043085177537399745	0.04290000163440019	-6.656608348018511e-05	-0.00012664644175974793	-6.648200060047071e-05	-0.00012648646843743672
0.8312622909072027	0.001370032853141151	0.0013686259306771866	0.0014226060013064663	0.0014209345012914155	0.0014528646288316299	0.0014510294426909943	0.0014852029322425344	0.0014831836672168361	0.0015533788313230501	0.0015509409651478373	0.04308517785749077	0.04290000195308029	-6.618927429438703e-05	-0.00012668832459455937	-6.610566738210477e-05	-0.0001265282983705096
0.8362710643761712	0.0013697211170104224	0.0013683145146782484	0.0014222823030959426	0.0014206111834127143	0.0014525340458316244	0.0014506992772665545	0.0014848649912775306	0.001482846185710974	0.0015530253782847251	0.0015505880668126451	0.04308517818304028	0.04290000227719463	-6.581438989711197e-05	-0.0001267298203702638	-6.573125652084566e-05	-0.0001265697417332512
0.8413100182249524	0.0013694092792556499	0.0013680029971596566	0.0014219584993678388	0.0014202877601404208	0.0014522033550734379	0.0014503690042200427	0.0014845269401600161	0.0014825085942023377	0.0015526718100470382	0.0015502350534588082	0.04308517851414359	0.04290000260683806	-6.544142275938247e-05	-0.00012677093064900058	-6.535876049754141e-05	-0.00012661080008607994
0.8463793343055166	0.0013690973408231662	0.0013676913790667733	0.0014216345911049083	0.001419964232456133	0.0014518725575607908	0.0014500386245539095	0.0014841887799161237	0.0014821708937156645	0.0015523181276833893	0.0015498819261580412	0.04308517885089664	0.04290000294210699	-6.50703653564122e-05	-0.00012681165699290897	-6.498817179659278e-05	-0.00012665147498908125
0.8514791955655843	0.001368785302655459	0.001367379661341119	0.0014213105792859125	0.0014196406013374636	0.0014515416542933276	0.0014497081392665383	0.001483850511567823	0.0014818330852715334	0.0015519643322628258	0.0015495286859777125	0.04308517919339872	0.04290000328309903	-6.470121016777242e-05	-0.00012685200096357319	-6.461948290720221e-05	-0.0001266917680017854
0.8566097860552276	0.0013684731656911713	0.0013670678449203722	0.0014209864648856226	0.0014193168677580378	0.0014512106462666197	0.0014493775493522423	0.0014835121361329185	0.0014814951698863656	0.0015516104248500433	0.0015491753339808444	0.04308517954174971	0.04290000362991449	-6.433394967614303e-05	-0.0001268919641190247	-6.425268632159753e-05	-0.0001267316806804475
0.861771290933513	0.0013681609308651172	0.0013667559307383886	0.001420662248874837	0.0014189930326875136	0.0014508795344721822	0.0014490468558012836	0.00148317365462507	0.0014811571485724415	0.0015512564065054042	0.0015488218712261346	0.043085179896051214	0.042900003982654415	-6.396857636958853e-05	-0.00012693154801707296	-6.388777453725236e-05	-0.00012677121458076757
0.8669638964751838	0.00136784859910827	0.0013664439197251857	0.0014203379322203663	0.0014186690970915666	0.001450548319897458	0.0014487160595998583	0.0014828350680537777	0.0014808190223378887	0.001550902278284923	0.0015484682987679385	0.04308518025640781	0.042900004341422285	-6.360508274125265e-05	-0.0001269707542145282	-6.352474005685838e-05	-0.00012681037125789052
0.8721877900773816	0.0013675361713477764	0.0013661318128069587	0.0014200135158850507	0.0014183450619319048	0.001450217003525838	0.0014483851617301138	0.0014824963774243984	0.001480480792186696	0.001550548041240284	0.0015481146176562891	0.043085180622924914	0.0429000047063236	-6.324346128908087e-05	-0.0001270095842659802	-6.316357538771467e-05	-0.0001268491522637416
0.877443160266411	0.001367223648506956	0.0013658196109060795	0.0014196890008277582	0.0014180209281662703	0.0014498855863366545	0.001448054163170148	0.0014821575837381433	0.001480142459118714	0.0015501936964188406	0.0015477608289368942	0.04308518099570946	0.04290000507746504	-6.288370451709713e-05	-0.00012704803972490852	-6.280427304333758e-05	-0.0001268875591503571
0.8827301967045416	0.0013669110315053042	0.0013655073149411003	0.0014193643880033879	0.0014176966967484404	0.0014495540693051916	0.00144772306489401	0.001481818687992085	0.0014798040241296583	0.0015498392448636178	0.0015474069336511404	0.04308518137487138	0.042900005454955474	-6.252580493484872e-05	-0.00012708612214284987	-6.244682554304437e-05	-0.00012692559346755283
0.8880490901968541	0.0013665983212584995	0.001365194925826759	0.0014190396783628771	0.0014173723686282354	0.001449222453402686	0.0014473918678717106	0.0014814796911791614	0.0014794654882111168	0.0015494846876133214	0.0015470529328361017	0.04308518176052193	0.04290000583890597	-6.216975505782263e-05	-0.00012712383306862085	-6.209122541131484e-05	-0.00012696325676170295
0.8934000326981257	0.0013662855186784108	0.001364882444473989	0.0014187148728532102	0.0014170479447515268	0.0014488907395963397	0.0014470605730692305	0.0014811405942881865	0.0014791268523505583	0.001549130025702346	0.0015466988275245484	0.043085182152774376	0.04290000622942924	-6.18155474086668e-05	-0.00012716117405114913	-6.173746518053913e-05	-0.00012700055057984772
0.8987832173197573	0.0013659726246730882	0.001364569871789909	0.0014183899724174082	0.001416723426060228	0.0014485589288493078	0.0014467291814485072	0.0014808013983038388	0.0014787881175313223	0.0015487752601607658	0.0015463446187449358	0.04308518255174358	0.0429000066266399	-6.14631745170513e-05	-0.00012719814663747497	-6.138553738976871e-05	-0.00012703747646736208
0.904198838336744	0.0013656596401467817	0.0013642572086778406	0.0014180649779945479	0.001416398813492313	0.0014482270221207192	0.0014463976939674582	0.0014804621042066835	0.0014784492847326398	0.0015484203920143541	0.0015459903075214264	0.04308518295754768	0.04290000703065479	-6.111262891847491e-05	-0.00012723475237058635	-6.103543458382821e-05	-0.00012707403596501354
0.9096470911946843	0.0013653465659999424	0.001363944456037311	0.0014177398905197642	0.0014160741079818173	0.0014478950203656782	0.0014460661115799816	0.0014801227129731718	0.0014781103549296342	0.0015480654222845868	0.0015456358948738912	0.043085183370305605	0.042900007441593176	-6.0763903156957344e-05	-0.0001272709927934712	-6.068714931622976e-05	-0.0001271102306139027
0.915128172516836	0.0013650334031292206	0.0013636316147640501	0.0014174147109242475	0.001415749310458838	0.0014475629245352618	0.0014457344352359527	0.0014797832255756401	0.0014777713290933198	0.0015477103519886389	0.0015452813818179068	0.04308518379013882	0.04290000785957589	-6.041698978381804e-05	-0.00012730686944667502	-6.0340674147757456e-05	-0.00012714606195274314
0.9206422801112097	0.0013647201524274813	0.001363318685750007	0.00141708944013526	0.0014154244218495477	0.0014472307355765364	0.0014454026658812414	0.0014794436429823273	0.0014774322081906178	0.001547355182139403	0.0015449267693647749	0.04308518421717131	0.0429000082847259	-6.007188135812025e-05	-0.0001273423838679677	-5.99960016467449e-05	-0.00012718153151719536
0.9261896129777101	0.0013644068147838002	0.0013630056698833454	0.0014167640790761313	0.001415099443076192	0.0014468984544325548	0.0014450708044577093	0.0014791039661573694	0.0014770929931843535	0.0015469999137454845	0.001544572058521517	0.04308518465152871	0.042900008717168536	-5.972857044753144e-05	-0.00012737753759389792	-5.9653124390407486e-05	-0.00012721664084208717
0.931770371315315	0.001364093391083474	0.0013626925680484527	0.0014164386286662693	0.001414774375057098	0.0014465660820423653	0.001444738851903218	0.0014787641960608115	0.001476753685033265	0.0015466445478112133	0.0015442172502908838	0.043085185093339445	0.04290000915703142	-5.938704962799024e-05	-0.00012741233215851633	-5.931203496398196e-05	-0.00012725139145935982
0.9373847565293029	0.0013637798822080242	0.0013623793811259458	0.0014161130898211647	0.0014144492187066805	0.001446233619341017	0.0014444068091516353	0.0014784243336486112	0.001476414284692011	0.0015462890853366494	0.0015438623456713644	0.043085185542733356	0.04290000960444469	-5.9047311484261567e-05	-0.00012744676909326458	-5.897272596153136e-05	-0.00012728578489851206
0.9430329712385201	0.0013634662890352031	0.0013620661099926772	0.0014157874634523966	0.0014141239749354492	0.001445901067259566	0.0014440746771328418	0.0014780843798726476	0.0014760747931111748	0.0015459335273175893	0.0015435073456571912	0.04308518599984374	0.04290001005953979	-5.8709348610130885e-05	-0.00012748084992764142	-5.863518998625028e-05	-0.00012731982268709974
0.9487152192826929	0.0013631526124389989	0.0013617527555217378	0.0014154617504676381	0.0014137986446500098	0.0014455684267250812	0.0014437424567727345	0.0014777443356807237	0.0014757352112372702	0.0015455778747455705	0.0015431522512383432	0.04308518646480543	0.04290001052245162	-5.8373153608987094e-05	-0.00012751457618936923	-5.829941965088126e-05	-0.0001273535063510134
0.9544317057297852	0.0013628388532896396	0.0013614393185824626	0.0014151359517706606	0.0014134732287530722	0.0014452356986606474	0.0014434101489932327	0.0014774042020165722	0.0014753955400127474	0.0015452221286078786	0.0015427970634005553	0.04308518693775541	0.04290001099331714	-5.803871909360048e-05	-0.0001275479494031173	-5.79654075775482e-05	-0.0001273868374129794
0.9601826368833979	0.0013625250124536033	0.0013611258000404407	0.0014148100682613437	0.0014131477281434592	0.001444902883985377	0.001443077754712287	0.0014770639798198674	0.0014750557803760009	0.0015448662898875569	0.0015424417831253262	0.043085187418834	0.04290001147227482	-5.77060376862476e-05	-0.00012758097109066835	-5.7633146397839674e-05	-0.0001274198173928376
0.9659682202902156	0.0013622110907936208	0.001360812200757518	0.0014144841008356787	0.00141282214371611	0.001444569983614414	0.0014427452748438862	0.0014767236700262277	0.0014747159332613772	0.0015445103595634116	0.0015420864113899235	0.04308518790818381	0.04290001195946699	-5.737510201983542e-05	-0.0001276136427725838	-5.7302628753932994e-05	-0.00012745244780926201
0.9717886647474951	0.0013618970891686813	0.001360498521591802	0.0014141580503857756	0.0014124964763620853	0.0014442369984589381	0.0014424127102980577	0.0014763832735672211	0.0014743759995991775	0.001544154338610017	0.00154173094916739	0.04308518840594892	0.04290001245503832	-5.704590473711024e-05	-0.00012764596596520628	-5.697384729795585e-05	-0.00012748473017676343
0.9776441803106027	0.0013615830084340449	0.0013601847633976753	0.0014138319177998732	0.0014121707269685816	0.0014439039294261793	0.0014420800619808854	0.00147604279137038	0.0014740359803156711	0.0015437982279977297	0.001541375397426558	0.04308518891227753	0.04290001295913455	-5.671843849172631e-05	-0.00012767794218376816	-5.6646794692666314e-05	-0.00012751666600835376
0.9835349783005937	0.0013612688494412382	0.0013598709270257914	0.0014135057039623377	0.0014118448964189258	0.001443570777419412	0.0014417473307945037	0.0014757022243591952	0.0014736958763330945	0.001543442028692685	0.0015410197571320446	0.04308518942731905	0.04290001347190598	-5.639269594805152e-05	-0.00012770957294000462	-5.6321463611785916e-05	-0.00012754825681399184
0.9894612713118381	0.0013609546130380725	0.001359557013323091	0.0014131794097536792	0.001411518985592594	0.0014432375433379768	0.0014414145176371166	0.0014753615734531375	0.0014733556885696659	0.001543085741656817	0.0015406640292442712	0.04308518995122657	0.04290001399350389	-5.606866978162539e-05	-0.00012774085974359695	-5.5997846740193924e-05	-0.00012757950410174912
0.9954232732196957	0.0013606403000686383	0.001359243023132799	0.0014128530360505481	0.0014111929953652066	0.001442904228077272	0.0014410816234029906	0.0014750208395676511	0.0014730154179395853	0.0015427293678478532	0.0015403082147194612	0.04308519048415578	0.0429000145240839	-5.574635267921457e-05	-0.00012777180410117328	-5.5675936773830204e-05	-0.0001276104093760333
1.0014211991882311	0.001360325911373324	0.001358928957294442	0.0014125265837257532	0.001410866926608547	0.001442570832528776	0.0014407486489824784	0.0014746800236141724	0.0014726750653530486	0.0015423729082193337	0.0015399523145096558	0.043085191026264145	0.0429000150638026	-5.542573733900713e-05	-0.00012780240751608662	-5.535572642009767e-05	-0.00012764097413847653
1.0074552656779823	0.0013600114477888134	0.0013586148166438447	0.0014122000536482592	0.0014105407801905594	0.0014422373575800423	0.0014404155952620116	0.0014743391265001303	0.0014723346317162501	0.0015420163637206122	0.0015395963295627166	0.04308519157771331	0.04290001561282073	-5.510681647116766e-05	-0.0001278326714898026	-5.503720839830639e-05	-0.00012767119988826847
1.013525690453769	0.0013596969101480993	0.0013583006020131457	0.0014118734466832014	0.001410214556975363	0.0014419038041147152	0.0014400824631241196	0.0014739981491289585	0.0014719941179313955	0.0015416597352968687	0.001539240260822338	0.04308519213866685	0.04290001617130145	-5.4789582797545866e-05	-0.00012786259751990103	-5.472037543963193e-05	-0.00012770108812154568
1.0196326925925556	0.0013593822992804857	0.0013579863142307981	0.0014115467636918884	0.0014098882578232543	0.001441570173012534	0.0014397492534474283	0.0014736570924001	0.0014716535248967028	0.0015413030238891129	0.0015388841092280506	0.04308519270929132	0.042900016739410546	-5.447402905237042e-05	-0.00012789218710135275	-5.4405220287490064e-05	-0.0001277306403315026
1.0257764924913542	0.0013590676160115985	0.0013576719541215814	0.0014112200055318121	0.001409561883590718	0.0014412364651493412	0.0014394159671066746	0.0014733159572090178	0.0014713128535064172	0.001540946230434198	0.0015385278757152354	0.04308519328975711	0.04290001731731714	-5.4160147982623696e-05	-0.0001279214417272967	-5.4091735697814336e-05	-0.0001277598580087247
1.0319573118751795	0.0013587528611633888	0.001357357522506603	0.001410893173056652	0.001409235435130431	0.001440902681397087	0.0014390826049727075	0.0014729747444471976	0.0014709721046508126	0.0015405893558648226	0.0015381715612151244	0.04308519388023615	0.04290001790519345	-5.3847932347500516e-05	-0.00012795036288626438	-5.3779914439056054e-05	-0.0001277887426404667
1.0381753738050519	0.0013584380355541443	0.0013570430202033117	0.001410566267116287	0.0014089089132912742	0.0014405688226238438	0.0014387491679125027	0.0014726334550021628	0.001470631279216204	0.0015402324011095448	0.0015378151666548164	0.043085194480904386	0.042900018503213816	-5.353737491894939e-05	-0.00012797895206423382	-5.3469749292447966e-05	-0.0001278172957106527
1.0444309026860459	0.0013581231399984962	0.0013567284480255019	0.001410239288556802	0.0014085823189183375	0.0014402348896938105	0.001438415656789166	0.0014722920897574804	0.0014702903780849559	0.0015398753670927902	0.0015374586929572834	0.04308519509194134	0.04290001911155724	-5.322846848217211e-05	-0.00012800721074368582	-5.3161233052115286e-05	-0.00012784551869976513
1.05072412427539	0.0013578081753074264	0.0013564138067833251	0.001409912238220497	0.0014082556528529331	0.0014399008834673226	0.001438082072461948	0.0014719506495927694	0.0014699494021354913	0.0015395182547348616	0.001537102141041382	0.043085195713528604	0.0429000197304042	-5.292120583594295e-05	-0.00012803514040549135	-5.285435852593612e-05	-0.00012787341308684308
1.057055265690613	0.00135749314228827	0.001356099097283288	0.0014095851169458877	0.001407928915932591	0.001439566804800853	0.0014377484157862377	0.0014716091353837028	0.0014696083522422916	0.0015391610649519384	0.0015367455118218516	0.043085196345851624	0.04290002035993969	-5.2615579792192335e-05	-0.0001280627425259695	-5.254911853512512e-05	-0.00012790098034670683
1.0634245554177415	0.0013571780417447337	0.001355784320328272	0.0014092579255677263	0.0014076021089910822	0.0014392326545470328	0.0014374146876135895	0.001471267548002029	0.001469267229275919	0.0015388037986561022	0.0015363888062093385	0.04308519698909894	0.04290002100035159	-5.231158317636764e-05	-0.00012809001857816416	-5.2245505913969814e-05	-0.0001279282219500688
1.0698322233195456	0.0013568628744768927	0.001355469476717533	0.0014089306649169976	0.0014072752328584167	0.001438898433554649	0.0014370808887917183	0.0014709258883155681	0.0014689260341030136	0.001538446456755331	0.0015360320251103943	0.04308519764346239	0.042900021651830704	-5.2009208828265874e-05	-0.00012811697003273226	-5.194351351132942e-05	-0.0001279551393658096
1.0762785006438331	0.0013565476412812074	0.0013551545672467137	0.001408603335820936	0.0014069482883608566	0.001438564142668659	0.001436747020164514	0.00147058415718823	0.001468584767586308	0.001538089040153518	0.00153567516942749	0.04308519830913778	0.042900022314571344	-5.170844960120102e-05	-0.00012814359835605638	-5.1643134189663376e-05	-0.00012798173405870195
1.0827636200317978	0.0013562323429505256	0.001354839592707849	0.0014082759391030291	0.0014066212763209223	0.0014382297827301978	0.0014364130825720485	0.001470242355480017	0.0014682434305846365	0.0015377315497504753	0.0015353182400590247	0.043085198986323854	0.04290002298877226	-5.140929836287833e-05	-0.00012816990501129943	-5.134436082561422e-05	-0.00012800800748991037
1.089287815526412	0.0013559169802740971	0.0013545245538893792	0.0014079484755830317	0.001406294197557406	0.0014378953545765884	0.0014360790768505874	0.0014699004840470395	0.0014679020239529435	0.0015373739864419519	0.001534961237899337	0.043085199675222945	0.042900023674634524	-5.111174799575513e-05	-0.0001281958914589043	-5.1047186310590464e-05	-0.00012803396111787935
1.0958513225808764	0.0013556015540375716	0.0013542094515761485	0.0014076209460769649	0.00140596705288537	0.0014375608590413442	0.001435745003832591	0.0014695585437415146	0.0014675605485422866	0.0015370163511196288	0.001534604163838707	0.043085200376040876	0.04290002437236298	-5.081579139680492e-05	-0.0001282215591558722	-5.075160355061392e-05	-0.00012805959639811126
1.1024543780671139	0.0013552860650230178	0.0013538942865494233	0.0014072933513971343	0.0014056398431161658	0.0014372262969541871	0.0014354108643467325	0.0014692165354117865	0.0014672190051998556	0.0015366586446711428	0.0015342470187633755	0.04308520108898765	0.04290002508216695	-5.052142147744798e-05	-0.0001282469095549299	-5.045760546606992e-05	-0.00012808491478127904
1.1090972202843215	0.0013549705140089255	0.0013535790595868957	0.0014069656923521342	0.0014053125690574382	0.00143689166914105	0.001435076659217901	0.0014688744599023287	0.001466877394768975	0.0015363008679800897	0.001533889803555548	0.0430852018142763	0.04290002580425831	-5.022863116442566e-05	-0.00012827194410580667	-5.016518499260936e-05	-0.00012810991771533553
1.115780088967567	0.0013546549017702178	0.0013532637714626934	0.0014066379697468584	0.0014049852315131356	0.001436556976424089	0.0014347423892672145	0.0014685323180537572	0.0014665357180891172	0.001535943021926036	0.0015335325190934082	0.043085202552124065	0.04290002653885352	-4.993741339950897e-05	-0.000128296664254679	-4.98743350808295e-05	-0.00012813460664445886
1.1225032252964444	0.0013543392290782566	0.0013529484229473875	0.0014063101843825076	0.0014046578312835172	0.0014362222196216922	0.0014344080553120272	0.0014681901107028385	0.0014661939759959095	0.0015355851073845283	0.0015331751662511252	0.0430852033027524	0.04290002728617299	-4.9647761139637314e-05	-0.00012832107144350458	-4.958504869662095e-05	-0.00012815898300905237
1.1292668719037753	0.0013540234967008551	0.0013526330148080044	0.0014059823370566019	0.0014043303691651675	0.0014358873995484905	0.0014340736581659407	0.0014678478386825008	0.001465852169321147	0.0015352271252271048	0.0015328177458988675	0.04308520406638593	0.04290002804643995	-4.935966735772346e-05	-0.00012834516711218713	-4.9297318821847624e-05	-0.00012818304824707694
1.1360712728843656	0.0013537077054022787	0.0013523175478080257	0.0014056544285629819	0.0014040028459509934	0.0014355525170153592	0.0014337391986388053	0.0014675055028218365	0.0014655102988927941	0.0015348690763213	0.0015324602589028044	0.0430852048432533	0.04290002881988303	-4.9073125041779186e-05	-0.00012836895269546789	-4.901113845336147e-05	-0.00012820680379155291
1.1429166738038161	0.0013533918559432683	0.0013520020227074118	0.0014053264596918314	0.0014036752624302514	0.0014352175728294433	0.0014334046775367464	0.0014671631039461276	0.001465168365535009	0.0015345109615306685	0.0015321027061251315	0.04308520563358839	0.04290002960673406	-4.8788127195706354e-05	-0.0001283924296242578	-4.8726500603862855e-05	-0.0001282302510716149
1.1498033217073829	0.0013530759490810332	0.0013516864402625963	0.001404998431229673	0.0014033476193885408	0.0014348825677941502	0.0014330700956621555	0.0014668206428768377	0.001464826370068138	0.0015341527817147778	0.001531745088424065	0.04308520643762795	0.04290003040722916	-4.850466683996302e-05	-0.00012841559932774693	-4.8443398302608354e-05	-0.00012825339151445458
1.1567314651288954	0.00135275998556927	0.0013513708012265026	0.001404670343959386	0.00140301991760782	0.0014345475027091686	0.0014327354538137126	0.001466478120431633	0.0014644843133087338	0.0015337945377292318	0.0015313874066538629	0.04308520725561333	0.04290003122160863	-4.8222737010605865e-05	-0.00012843846322974084	-4.816182459442542e-05	-0.0001282762265419901
1.1637013540997225	0.0013524439661581674	0.0013510551063485505	0.0014043421986602112	0.0014026921578664158	0.0014342123783704756	0.001432400752786388	0.0014661355374243875	0.0014641421960695639	0.001533436230425675	0.0015310296616648292	0.04308520808779011	0.04290003205011724	-4.79423307599286e-05	-0.00012846102275010374	-4.788177254051729e-05	-0.00012829875757280895
1.1707132401577995	0.0013521278915944212	0.0013507393563746705	0.0014040139961077674	0.001402364340939036	0.0014338771955703519	0.0014320659933714612	0.001465792894665201	0.001463800019159624	0.0015330778606518103	0.0015306718543033333	0.04308520893440932	0.04290003289300396	-4.766344115658683e-05	-0.00012848327930481407	-4.76032352181438e-05	-0.00012832098602050257
1.177767376356704	0.0013518117626212388	0.0013504235520473084	0.0014036857370740567	0.0014020364675967757	0.001433541955097386	0.001431731176356525	0.0014654501929604006	0.0014634577833841454	0.0015327194292514038	0.0015303139854118144	0.043085209795724416	0.042900033750522114	-4.738606128630585e-05	-0.00012850523430718575	-4.7326205721828773e-05	-0.0001283429132969971
1.1848640172747877	0.0013514955799783471	0.001350107694105432	0.0014033574223274706	0.0014017085386071235	0.0014332066577364831	0.0014313963025254926	0.0014651074331125523	0.001463115489544601	0.0015323609370642948	0.0015299560558287894	0.043085210671994695	0.04290003462292983	-4.711018425146429e-05	-0.00012852688916659138	-4.705067716265221e-05	-0.00012836454080972226
1.1920034190243662	0.001351179344402004	0.001349791783284545	0.001403029052632804	0.001401380554733977	0.0014328713042688784	0.001431061372658612	0.001464764615920474	0.0014627731384387215	0.0015320023849264095	0.0015295980663888695	0.043085211563484105	0.04290003551048959	-4.683580317069169e-05	-0.00012854824528674147	-4.677664266800052e-05	-0.0001283858699606677
1.1991858392609598	0.001350863056625014	0.001349475820316701	0.0014027006287512707	0.0014010525167376562	0.0014325358954721528	0.0014307263875324816	0.0014644217421792515	0.0014624307308605095	0.001531643773669778	0.001529240017922775	0.043085212470461695	0.042900036413468214	-4.656291118006195e-05	-0.0001285693040684599	-4.6504095382565724e-05	-0.00012840690214893646
1.2064115371925936	0.001350546717376726	0.001349159805930501	0.0014023721514405023	0.0014007244253749019	0.0014322004321202313	0.0014303913479200483	0.0014640788126802347	0.00146208826760024	0.001531285104122533	0.0015288819112573362	0.04308521339319927	0.0429000373321386	-4.629150143324601e-05	-0.00012859006691001706	-4.6233028468678494e-05	-0.0001284276387710781
1.2136807735891502	0.0013502303273830493	0.0013488437408511105	0.0014020436214545622	0.0014003962813988926	0.0014318649149833989	0.0014300562545906236	0.0014637358282110584	0.001461745749444474	0.0015309263771089276	0.0015285237472155082	0.04308521433197588	0.04290003826677682	-4.602156710052652e-05	-0.00012861053520379917	-4.5963435105156325e-05	-0.0001284480812174249
1.2209938107917835	0.0013499138873664667	0.0013485276258002718	0.0014017150395439631	0.0014000680855592593	0.0014315293448283154	0.0014297211083098996	0.0014633927895556554	0.001461403177176077	0.0015305675934493513	0.0015281655266163891	0.04308521528707423	0.042900039217664665	-4.575310136931132e-05	-0.00012863071033736295	-4.569530848820558e-05	-0.00012846823087425685
1.2283509127223842	0.001349597398046041	0.0013482114614963103	0.0014013864064556698	0.00139973983860209	0.0014311937224180246	0.001429385909839954	0.0014630496974942617	0.0014610605515742244	0.001530208753960337	0.0015278072502752271	0.04308521625878205	0.04290004018508923	-4.548609744546572e-05	-0.00012865059369676635	-4.542864183205986e-05	-0.00012848808912518939
1.2357523448931043	0.0013492808601374205	0.0013478952486541426	0.001401057722933109	0.0013994115412699387	0.0014308580485119557	0.0014290506599392598	0.0014627065528034276	0.0014607178734144088	0.0015298498594545687	0.0015274489190034272	0.043085217247393136	0.042900041169342304	-4.52205485521745e-05	-0.00012867018666296026	-4.516342836853593e-05	-0.0001285076573500632
1.2431983744159416	0.001348964274352856	0.0013475789879852874	0.0014007289897161835	0.001399083194301838	0.0014305223238659452	0.0014287153593626947	0.001462363356256031	0.001460375143468454	0.0015294909107408995	0.0015270905336085677	0.04308521825320579	0.04290004217072069	-4.495644792994191e-05	-0.00012868949061156654	-4.489966134689494e-05	-0.00012852693692277928
1.2506892700123766	0.001348647641401209	0.0013472626801978816	0.0014004002075412834	0.0013987547984333144	0.001430186549232245	0.0014283800088615618	0.0014620201086212885	0.0014600323625045327	0.001529131908624363	0.0015267320948944162	0.043085219276523014	0.042900043189527254	-4.4693788837729675e-05	-0.00012870850691537594	-4.4637334034258735e-05	-0.00012854592921390795
1.2582253020230734	0.0013483309619879578	0.00134694632599668	0.001400071377141291	0.001398426354396389	0.0014298507253595277	0.0014280446091835877	0.0014616768106647648	0.001459689531287165	0.001528772853906179	0.0015263736036609304	0.04308522031765481	0.042900044226069536	-4.4432564552499e-05	-0.0001287272369434045	-4.4376439716289906e-05	-0.00012856463559096643
1.2658067424176331	0.0013480142368152111	0.001346629926083072	0.0013997424992455954	0.001398097862919595	0.0014295148529929029	0.0014277091610729402	0.0014613334631483836	0.001459346650577238	0.0015284137473837716	0.001526015060704278	0.04308522137691557	0.042900045280660506	-4.417276836900241e-05	-0.000128745682058784	-4.411697169613704e-05	-0.0001285830574154212
1.2734338648044117	0.0013476974665817209	0.0013463134811550939	0.0013994135745801065	0.0013977693247279894	0.001429178932873929	0.0014273736652702412	0.0014609900668304436	0.0014590037211320186	0.0015280545898507805	0.0015256564668168506	0.043085222454625205	0.042900046353619596	-4.3914393600283375e-05	-0.00012876384362120463	-4.3858923295392316e-05	-0.00012860119604529707
1.2811069444403917	0.0013473806519828878	0.0013459969919074335	0.0013990846038672603	0.0013974407405431598	0.0014288429657406218	0.001427038122512573	0.0014606466224656265	0.0014586607437051596	0.0015276953820970722	0.0015252978227872692	0.043085223551110316	0.04290004744527098	-4.3657433578231375e-05	-0.00012878172298702584	-4.360228785424414e-05	-0.00012861905283517716
1.2888262582411194	0.0013470637937107702	0.0013456804590314404	0.0013987555878260283	0.0013971121110832334	0.0014285069523274623	0.001426702533533489	0.001460303130805003	0.00145831771904671	0.0015273361249087466	0.0015249391294003963	0.0430852246667021	0.04290004855594511	-4.340188165277703e-05	-0.00012879932150727802	-4.334705873111633e-05	-0.00012863662913442653
1.296592084790695	0.0013467468924541017	0.001345363883215143	0.0013984265271719358	0.001396783437062896	0.0014281708933654158	0.0014263668990630303	0.0014599595925960556	0.0014579746479031347	0.0015269768190681603	0.0015245803874373563	0.04308522580173868	0.0429000496859782	-4.3147731192294536e-05	-0.0001288166405281066	-4.3093229302668123e-05	-0.00012865392628735872
1.3044047043518285	0.0013464299488982988	0.0013450472651432555	0.0013980974226170703	0.0013964547191933985	0.0014278347895819395	0.001426031219827736	0.0014596160085826855	0.0014576315310173213	0.001526617465353933	0.001524221597675542	0.04308522695656368	0.04290005083571236	-4.2894975584184536e-05	-0.0001288336813927704	-4.284079296479337e-05	-0.00012867094563573378
1.312264398875954	0.0013461129637254647	0.0013447306054971827	0.0013977682748700856	0.0013961259581825626	0.00142749864170099	0.0014256954965506455	0.0014592723795052174	0.0014572883691285868	0.0015262580645409557	0.0015238627608886238	0.043085228131526744	0.04290005200549604	-4.264360823473534e-05	-0.00012885044543986535	-4.2589743132009916e-05	-0.00012868768851642676
1.320171452013404	0.0013457959376144092	0.0013444139049550387	0.0013974390846362215	0.0013957971547348001	0.0014271624504430393	0.0014253597299513227	0.0014589287061004207	0.001456945162972697	0.0015258986174004094	0.0015235038778465676	0.04308522932698428	0.04290005319568358	-4.2393622568873135e-05	-0.0001288669340034354	-4.2340073237459586e-05	-0.00012870415626137222
1.3281261491236485	0.0013454788712406528	0.0013440971641916523	0.00139710985261731	0.0013954683095511184	0.0014268262165250832	0.0014250239207458566	0.001458584989101516	0.0014566019132818738	0.001525539124699774	0.0015231449493156443	0.04308523054329878	0.04290005440663627	-4.214501203027299e-05	-0.00012888314841202897	-4.209177673325515e-05	-0.00012872035019817485
1.3361287772855897	0.001345161765276445	0.0013437803838785858	0.0013967805795117923	0.00139513942332914	0.001426489940660661	0.0014246880696468843	0.0014582412292381923	0.001456258620784814	0.0015251795872028477	0.0015227859760584487	0.04308523178083911	0.04290005563872137	-4.189777008196949e-05	-0.00012889908999103028	-4.184484709066072e-05	-0.00012873627164999846
1.3441796253079266	0.001344844620390764	0.0013434635646841309	0.001396451266014721	0.0013948104967631005	0.0014261536235598534	0.0014243521773635898	0.0014578974272366103	0.0014559152862066872	0.0015248200056697477	0.0015224269588338998	0.04308523303998077	0.042900056892312126	-4.165189020620408e-05	-0.00012891476006099412	-4.159927780009176e-05	-0.0001287519219358435
1.352278983739575	0.0013445274372493403	0.001343146707273337	0.001396121912817783	0.0013944815305438742	0.0014258172659293083	0.0014240162446017275	0.0014575535838194256	0.0014555719102691657	0.0015244603808569372	0.0015220678983972678	0.04308523432110584	0.0429000581677897	-4.140736590438343e-05	-0.0001289301599382009	-4.1355062371212226e-05	-0.00012876730237060263
1.3604271448801535	0.001344210216514653	0.0013428298123080052	0.0013957925206092953	0.001394152525358971	0.0014254808684722382	0.0014236802720636213	0.0014572096997057865	0.0014552284936904187	0.0015241007135172217	0.001521708795500173	0.04308523562460373	0.04290005946554149	-4.116419069739863e-05	-0.0001289452909348232	-4.1112194333087215e-05	-0.000128782414264339
1.3686244027905345	0.0013438929588459555	0.0013425128804467133	0.0013954630900742343	0.0013938234818925625	0.001425144431888445	0.001423344260448189	0.001456865775611361	0.0014548850371851388	0.0015237410043997784	0.0015213496508906105	0.043085236950870055	0.0429000607859612	-4.092235812512557e-05	-0.0001289601543567609	-4.0870667233766644e-05	-0.00012879725892178673
1.3768710533034536	0.0013435756648992757	0.0013421959123448186	0.0013951336218942336	0.001393494400825482	0.0014248079568743256	0.0014230082104509465	0.001456521812248339	0.0014545415414645461	0.0015233812542501577	0.0015209904653129562	0.043085238300308096	0.04290006212945068	-4.068186174752131e-05	-0.00012897475150774884	-4.06304746413122e-05	-0.0001288118376446823
1.3851673940341884	0.0013432583353274305	0.0013418789086544688	0.0013948041167476	0.0013931652828352405	0.0014244714441228805	0.0014226721227640193	0.0014561778103254464	0.0014541980072364008	0.0015230214638102992	0.0015206312395079791	0.04308523967332831	0.04290006349641806	-4.0442695143541596e-05	-0.00012898908368463857	-4.039161014278425e-05	-0.0001288261517283784
1.3935137243912972	0.0013429409707800424	0.0013415618700246229	0.0013944745753093324	0.0013928361285960443	0.0014241348943237384	0.0014223359980761645	0.0014558337705479652	0.001453854435205025	0.0015226616338185534	0.0015202719742128659	0.04308524107034793	0.04290006488727939	-4.020485191216783e-05	-0.00012900315218111746	-4.015406734528271e-05	-0.00012884020246495265
1.4019103455874267	0.0013426235719035385	0.0013412447971010444	0.001394144998251118	0.0013925069387787912	0.0014237983081631497	0.0014219998370727646	0.0014554896936177307	0.0014535108260712967	0.0015223017650096763	0.0015199126701612132	0.04308524249179212	0.04290006630245762	-3.996832567236541e-05	-0.00012901695828698712	-3.9917839875794336e-05	-0.00012885399114248575
1.410357560650181	0.0013423061393411724	0.00134092769052633	0.0013938153862413573	0.0013921777140510983	0.0014234616863240137	0.0014216636404358566	0.001455145580233158	0.0014531671805326806	0.0015219418581148604	0.001519553328083061	0.043085243938094	0.04290006774238388	-3.9733110062153965e-05	-0.00012903050328505472	-3.968292138044338e-05	-0.00012886751904211957
1.4188556744330574	0.0013419886737330315	0.001340610550939912	0.0013934857399451725	0.0013918484550773061	0.0014231250294858867	0.0014213274088441372	0.0014548014310892486	0.0014528234992832302	0.00152158191386174	0.0015191939487048957	0.04308524540969309	0.04290006920749574	-3.9499198740078345e-05	-0.00012904378845518538	-3.944930552569892e-05	-0.00012888078744233145
1.4274049936264492	0.0013416711757160478	0.0013402933789780703	0.001393156060024415	0.0013915191625184895	0.001422788338324989	0.0014209911429729728	0.0014544572468776023	0.0014524797830136038	0.0015212219329744042	0.0015188345327496644	0.04308524690703863	0.042900070698240686	-3.926658538447314e-05	-0.00012905681507252575	-3.9216985997930776e-05	-0.00012889379761649167
1.4360058267687137	0.0013413536459240094	0.0013399761752739448	0.0013928263471376823	0.0013911898370324728	0.0014224516135142242	0.0014206548434944155	0.0014541130282864313	0.0014521360324110755	0.001520861916173413	0.0015184750809367894	0.04308524843058651	0.04290007221507233	-3.9035263693643074e-05	-0.00012906958440717098	-3.898595650343728e-05	-0.0001289065508332521
1.4446584842573071	0.001341036084987571	0.001339658940457545	0.0013924966019403264	0.0013908604792738388	0.0014221148557231845	0.001420318511077212	0.0014537687760005698	0.0014517922481595467	0.001520501864175807	0.0015181155939821805	0.04308524998080051	0.04290007375845254	-3.880522738594627e-05	-0.0001290820977242202	-3.875621076843139e-05	-0.0001289190483560465
1.453363278359986	0.0013407184935342697	0.0013393416751557661	0.0013921668250844704	0.0013905310898939445	0.0014217780656181724	0.0014199821463868221	0.0014534244907014955	0.0014514484309395656	0.001520141777695127	0.001517756072598252	0.043085251558154423	0.04290007532885309	-3.857647019990529e-05	-0.0001290943562846647	-3.852774253941538e-05	-0.00012893129144408988
1.4621205232260774	0.001340400872188529	0.0013390243799923922	0.001391837017219013	0.0013902016695409279	0.001421441243862201	0.0014196457500854213	0.0014530801730673285	0.0014511045814283295	0.0015197816574414194	0.00151739651749393	0.043085253163128695	0.04290007692675232	-3.8348985894332e-05	-0.00012910636134416675	-3.83005455830282e-05	-0.00012894328135160116
1.470930534897817	0.0013400832215716798	0.00133870705558812	0.0013915071789896518	0.0013898722188597278	0.00142110439111502	0.0014193093228319251	0.0014527358237728602	0.001450760700299709	0.001519421504121261	0.0015170369293746751	0.04308525479621341	0.042900078552638145	-3.8122768248285976e-05	-0.00012911811415422525	-3.807461368619813e-05	-0.00012895501932852493
1.4797936313217521	0.0013397655423019587	0.0013383897025605529	0.0013911773110388793	0.0013895427384920834	0.0014207675080331124	0.0014189728652819872	0.0014523914434895477	0.0014504167882242462	0.001519061318437756	0.0015166773089424826	0.04308525645790726	0.04290008020700636	-3.789781106119938e-05	-0.00012912961596156514	-3.7849940656226044e-05	-0.00012896650662008735
1.48871013236022	0.0013394478349945337	0.00133807232152423	0.001390847414006012	0.00138921322907656	0.0014204305952697223	0.0014186363780880253	0.0014520470328855443	0.0014500728458691845	0.001518701101090568	0.001516317656895911	0.04308525814871741	0.042900081890363165	-3.767410815244676e-05	-0.00012914086800641655	-3.7626520320341306e-05	-0.00012897774446496424
1.4976803598028874	0.0013391301002615096	0.0013377549130906305	0.0013905174885271948	0.0013888836912485565	0.0014200936534748618	0.0014182998618992293	0.0014517025926257044	0.0014497288738984718	0.0015183408527759251	0.0015159579739300888	0.04308525986916024	0.04290008360322209	-3.745165336245526e-05	-0.00012915187152645613	-3.740434652664548e-05	-0.00012898873409905587
1.5067046373783677	0.0013388123387119357	0.001337437477868181	0.0013901875352354098	0.001388554125640312	0.0014197566832953165	0.0014179633173615688	0.001451358123371594	0.0014493848729727717	0.0015179805741866305	0.0015155982607367251	0.04308526161976195	0.04290008534610664	-3.7230440551955235e-05	-0.0001291626277538649	-3.71834131435711e-05	-0.00012899947675287793
1.5157832907659001	0.0013384945509518238	0.0013371200164622734	0.0013898575547604945	0.001388224532880924	0.001419419685374669	0.0014176267451178125	0.0014510136257815083	0.0014490408437494821	0.0015176202660120825	0.001515238518004129	0.04308526340105756	0.042900087119549894	-3.7010463602049626e-05	-0.00012917313791532825	-3.6963714060145314e-05	-0.00012900997365211664
1.5249166476071065	0.001338176737584155	0.0013368025294752727	0.0013895275477291494	0.0013878949135963591	0.0014190826603533038	0.0014172901458075343	0.001450669100510481	0.0014486967868827447	0.001517259928938283	0.0015148787464172191	0.04308526521359185	0.04290008892409414	-3.679171641458867e-05	-0.00012918340323320177	-3.6745243185767884e-05	-0.00012902022601724017
1.5341050375178134	0.001337858899208896	0.0013364850175065328	0.0013891975147649564	0.001387565268409466	0.0014187456088684256	0.0014169535200671344	0.0014503245482103031	0.0014483527030234604	0.0015168995636478597	0.0015145189466575432	0.04308526705791953	0.042900090760291366	-3.6574192911836834e-05	-0.00012919342492434538	-3.652799445048871e-05	-0.00012903023506366518
1.5433487920999491	0.001337541036423009	0.0013361674811524047	0.0013888674564883864	0.0013872355979399878	0.0014184085315540691	0.0014166168685298451	0.001449979969529531	0.001448008592819302	0.0015165391708200718	0.0015141591194032886	0.04308526893460456	0.04290009262870354	-3.635788703694465e-05	-0.00012920320420134468	-3.6311961804993964e-05	-0.0001290400020022564
1.5526482449535108	0.0013372231498204616	0.0013358499210062507	0.001388537373516813	0.001386905902804574	0.0014180714290411122	0.001416280191825748	0.0014496353651135016	0.0014476644569147272	0.0015161787511308285	0.0015137992653292958	0.043085270844221556	0.04290009452990255	-3.614279275375443e-05	-0.00012921274227190027	-3.6097139220814256e-05	-0.00012904952803927117
1.5620037316886017	0.0013369052399922405	0.0013355323376584521	0.0013882072664645236	0.0013865761836167907	0.0014177343019572879	0.0014159434905817814	0.0014492907356043448	0.0014473202959509887	0.0015158183052527009	0.0015134393851070724	0.04308527278735576	0.04290009646447092	-3.592890404691129e-05	-0.00012922204033849471	-3.588352069021361e-05	-0.00012905881437585975
1.5714155899375468	0.001336587307526363	0.001335214731696427	0.0013878771359427348	0.0013862464409871377	0.0014173971509271986	0.001415606765421759	0.0014489460816409973	0.001446976110566153	0.0015154578338549389	0.00151307947940481	0.04308527476460214	0.042900098433000786	-3.571621492146071e-05	-0.0001292310995977819	-3.56711002257315e-05	-0.0001290678622068997
1.580884159367074	0.0013362693530078937	0.0013348971037046408	0.0013875469825596076	0.0013859166755230618	0.001417059976572334	0.0014152700169663844	0.0014486014038592211	0.001446631901395115	0.0015150973376034877	0.0015127195488874004	0.04308527677656627	0.04290010043609608	-3.550471940383382e-05	-0.00012923992124302952	-3.545987186147348e-05	-0.000129076672724604
1.5904097816905756	0.0013359513770189427	0.00133457945426461	0.0013872168069202465	0.001385586887828958	0.00141672277951107	0.0014149332458332506	0.001448256702891603	0.001446287669069598	0.0015147368171609889	0.0015123595942164384	0.04308527882386572	0.04290010247437042	-3.529441154130619e-05	-0.00012924850646267583	-3.524982965219525e-05	-0.00012908524711574554
1.5999928006804371	0.0013356333801386926	0.001334261783954925	0.0013868866096267282	0.001385257078506196	0.0014163855603586948	0.0014145964526368687	0.001447911979367582	0.0014459434142181824	0.0015143762731868117	0.0015119996160502488	0.043085280907127634	0.0429001045484487	-3.508528540151212e-05	-0.0001292568564379981	-3.504096767291409e-05	-0.00012909358655960324
1.6096335621804478	0.001335315362943406	0.0013339440933512609	0.0013865563912781088	0.0013849272481531298	0.0014160483197274208	0.0014142596379886777	0.0014475672339134605	0.0014455991374663169	0.0015140157063370616	0.0015116396150439	0.043085283026991515	0.04290010665896754	-3.487733507327728e-05	-0.00012926497234622136	-3.483328001997743e-05	-0.00012910169223218082
1.6193324141182788	0.0013349973260064342	0.0013336263830263835	0.0013862261524704336	0.0013845973973651046	0.001415711058226393	0.001413922802497052	0.0014472224671524122	0.0014452548394363251	0.001513655117264591	0.0015112795918492108	0.043085285184107404	0.04290010880657469	-3.4670554666743625e-05	-0.0001292728553607958	-3.462676081096572e-05	-0.00012910956530570727
1.6290897065180392	0.00133467926989823	0.0013333086535501628	0.0013858958937967498	0.0013842675267344729	0.001415373776461701	0.0014135859467673156	0.0014468776797044985	0.0014449105207474217	0.0015132945066190157	0.0015109195471147685	0.04308528737913834	0.04290011099192898	-3.446493831277264e-05	-0.00012928050664912094	-3.4421404184262205e-05	-0.00012911720694613882
1.6389057915129117	0.001334361195186362	0.001332990905489588	0.0013855656158471234	0.0013839376368506072	0.0014150364750363984	0.0014132490714017577	0.0014465328721866815	0.001444566182015728	0.0015129338750467292	0.001510559481485944	0.043085289612757115	0.04290011321570177	-3.426048016295924e-05	-0.00012928792737237904	-3.421720429874764e-05	-0.0001291246183130479
1.6487810233578566	0.0013340431024355304	0.0013326731394087837	0.0013852353192086537	0.0013836077282999187	0.0014146991545505153	0.0014129121769996514	0.0014461880452128458	0.0014442218238542896	0.0015125732231909264	0.001510199395604913	0.043085291885650585	0.04290011547857575	-3.4057174390589307e-05	-0.00012929511868919885	-3.4014155335049256e-05	-0.00012913180056350892
1.6587157584424002	0.0013337249922075647	0.0013323553558690054	0.0013849050044654721	0.0013832778016658533	0.0014143618156010603	0.0014125752641572494	0.0014458431993937925	0.0014438774468730744	0.0015122125516915956	0.001509839290110651	0.04308529419851705	0.042900117781246326	-3.385501518955725e-05	-0.00012930208175132574	-3.38122514944722e-05	-0.000129138754847824
1.6687103553034934	0.0013334068650614577	0.0013320375554286758	0.001384574672198777	0.001382947857528928	0.0014140244587820534	0.0014122383334678212	0.0014454983353372785	0.0014435330516790108	0.0015118518611855637	0.0015094791656389758	0.04308529655206742	0.04290012012442187	-3.365399677481007e-05	-0.00012930881770506497	-3.361148699919381e-05	-0.00012914548231102163
1.6787651746384535	0.0013330887215533573	0.0013317197386433757	0.0013842443229868278	0.0013826178964667234	0.0014136870846845216	0.0014119013855216462	0.001445153453648009	0.0014431886388759775	0.001511491152306485	0.0015091190228225374	0.0430852989470252	0.042900122508821976	-3.345411338273596e-05	-0.0001293153276931136	-3.341185609297137e-05	-0.00012915198409435558
1.6888805793179813	0.0013327705622365922	0.0013314019060658693	0.0013839139574049685	0.0013822879190539092	0.001413349693896523	0.0014115644209060382	0.0014448085549276638	0.0014428442090648336	0.0015111304256848715	0.0015087588622908494	0.04308530138412698	0.04290012493518023	-3.3255359270553675e-05	-0.0001293216128513408	-3.321335304019846e-05	-0.0001291582613320852
1.6990569343992543	0.0013324523876616797	0.001331084058246112	0.0013835835760256383	0.0013819579258622526	0.0014130122870031569	0.0014112274402053578	0.0014444636397749077	0.0014424997628434265	0.0015107696819481025	0.001508398684670296	0.043085303864122335	0.04290012740424326	-3.305772871693702e-05	-0.00012932767431200753	-3.301597212672369e-05	-0.00012916431515502813
1.7092946071391046	0.0013321341983763338	0.0013307661957312606	0.0013832531794183795	0.0013816279174606288	0.001412674864586573	0.0014108904440010186	0.0014441187087854007	0.0014421553008066032	0.0015104089217204358	0.0015080384905841457	0.043085306387775066	0.04290012991677101	-3.286121602152914e-05	-0.0001293335132016571	-3.281970765954545e-05	-0.00012917014668856197
1.7195939670072704	0.0013318159949254852	0.001330448319065689	0.0013829227681498586	0.0013812978944150384	0.0014123374272259936	0.0014105534328715088	0.0014437737625518172	0.0014418108235462284	0.001510048145623031	0.0015076782806525723	0.04308530895586162	0.04290013247353688	-3.26658155050813e-05	-0.00012933913064072655	-3.262455396658981e-05	-0.0001291757570516805
1.7299553856997325	0.00133149777785129	0.001330130428791001	0.001382592342783876	0.001380967857288621	0.001411999975497721	0.0014102164073924027	0.0014434288016638597	0.0014414663316511993	0.0015096873542739591	0.0015073180554926676	0.0430853115691729	0.0429001350753283	-3.247152150966104e-05	-0.0001293445277452676	-3.243050539689096e-05	-0.00012918114735871455
1.7403792371521247	0.0013311795476931433	0.0013298125254460427	0.0013822619038813791	0.0013806378066416672	0.0014116625099751545	0.001409879368136375	0.0014430838267082715	0.001441121825707458	0.0015093265482882213	0.0015069578157184565	0.04308531422851402	0.04290013772294616	-3.2278328398624434e-05	-0.0001293497056260584	-3.2237556321007554e-05	-0.00012918631871927655
1.7508658975532332	0.0013308613049876886	0.0013294946095669094	0.0013819314520004736	0.0013803077430316272	0.0014113250312287992	0.001409542315673209	0.0014427388382688483	0.001440777306298003	0.0015089657282777583	0.0015065975619409084	0.04308531693470459	0.042900140417207064	-3.208623055650506e-05	-0.00012935466538926965	-3.204570113067573e-05	-0.00012919127223820492
1.76141574535857	0.0013305430502688314	0.0013291766816869643	0.0013816009876964387	0.0013799776670131289	0.0014109875398262842	0.001409205250569815	0.0014423938369264545	0.0014404327740029051	0.001508604894851469	0.0015062372947679556	0.04308531968857811	0.042900143158940904	-3.189522238901399e-05	-0.00012935940813463276	-3.185493423855934e-05	-0.00012919600901395434
1.7720291613040315	0.001330224784067756	0.0013288587423368494	0.0013812705115217412	0.001379647579137992	0.0014106500363323753	0.0014088681733902453	0.0014420488232590402	0.0014400882293993254	0.0015082440486152288	0.001505877014804512	0.04308532249098422	0.042900145948993516	-3.170529832295654e-05	-0.00012936393495655008	-3.1665250078541374e-05	-0.00012920053013915078
1.7827065284196406	0.001329906506912935	0.0013285407920444997	0.0013809400240260507	0.001379317479955241	0.0014103125213089907	0.001408531084695707	0.001441703797841655	0.0014397436730615267	0.0015078831901719032	0.0015055167226524853	0.043085325342787216	0.042900148788224915	-3.151645280663473e-05	-0.00012936824694503857	-3.147664310589049e-05	-0.0001292048367026455
1.7934482320433673	0.0013295882193301392	0.0013282228313351509	0.0013806095257562457	0.001378987370011114	0.0014099749953152088	0.0014081939850445718	0.0014413587612464559	0.0014393991055608852	0.0015075223201213574	0.0015051564189107886	0.043085328244866695	0.04290015167751135	-3.132868030955582e-05	-0.00012937234518478613	-3.128910779717775e-05	-0.00012920892978779408
1.8042546598350382	0.0013292699218424551	0.0013279048607313564	0.0013802790172564342	0.0013786572498490804	0.0014096374589072885	0.0014078568749923942	0.0014410137140427287	0.0014390545274659083	0.0015071614390604812	0.001504796104175362	0.043085331198118346	0.04290015461774427	-3.11419753223352e-05	-0.0001293762307541524	-3.110263864995744e-05	-0.00012921281047190147
1.8151262017903238	0.0013289516149702946	0.0013275868807529991	0.0013799484990679645	0.0013783271200098538	0.0014092999126386805	0.0014075197550919244	0.0014406686567969003	0.0014387099393422486	0.0015068005475831977	0.001504435779039185	0.04308533420345382	0.04290015760983135	-3.095633235705719e-05	-0.00012937990472738914	-3.09172301831695e-05	-0.00012921647982711004
1.8260632502548164	0.001328633299231408	0.0013272688919173017	0.001379617971729437	0.0013779969810314037	0.0014089623570600388	0.0014071826258931217	0.0014403235900725512	0.0014383653417527167	0.0015064396462804814	0.0015040754440922928	0.043085337261801256	0.04290016065469674	-3.0771745946941986e-05	-0.00012938336817275298	-3.073287693697302e-05	-0.0001292199389207327
1.8370661999381863	0.0013283149751408963	0.001326950894738842	0.0013792874357767206	0.0013776668334489703	0.0014086247927192395	0.001406845487943168	0.001439978514430432	0.0014380207352572966	0.0015060787357403722	0.00150371509992179	0.04308534037410494	0.04290016375328094	-3.058821064638728e-05	-0.0001293866221530049	-3.054957347277398e-05	-0.00012922318881458672
1.848135447928429	0.001327996643211227	0.0013266328897295653	0.0013789568917429648	0.0013773366777950786	0.0014082872201613918	0.001406508341786482	0.0014396334304284785	0.0014376761204131605	0.0015057178165479943	0.00150335474711187	0.043085343541326794	0.04290016690654073	-3.040572103114869e-05	-0.00012938966772546578	-3.036731437304485e-05	-0.0001292262305643832
1.8592713937061955	0.0013276783039522443	0.001326314877398798	0.0013786263401586152	0.0013770065145995518	0.001407949639928854	0.0014061711879647368	0.0014392883386218263	0.0014373314977746852	0.0015053568892855716	0.0015029943862438291	0.04308534676444562	0.04290017011545125	-3.0224271698256477e-05	-0.00012939250594257157	-3.0186094241643757e-05	-0.00012922906522083721
1.8704744391592067	0.0013273599578711808	0.0013259968582532567	0.0013782957815514224	0.001376676344389523	0.0014076120525612441	0.0014058340270168678	0.0014389432395628214	0.0014369868678934619	0.0015049959545324382	0.0015026340178960803	0.04308535004445787	0.04290017338100409	-3.0043857266029428e-05	-0.0001293951378514291	-3.000590770371042e-05	-0.00012923169383022293
1.8817449885967616	0.0013270416054726713	0.0013256788327970642	0.0013779652164464594	0.0013763461676894492	0.0014072744585954566	0.0014054968594790897	0.0014385981338010387	0.001436642231318314	0.0015046350128650585	0.0015022736426441709	0.04308535338237761	0.04290017670420975	-2.9864472374026285e-05	-0.00012939756449353856	-2.9826749405582886e-05	-0.00012923411743254176
1.8930834487643238	0.0013267232472587666	0.0013253608015317596	0.0013776346453661344	0.001376015985021126	0.001406936858565675	0.0014051596858849105	0.0014382530218832958	0.0014362975885953103	0.0015042740648570428	0.0015019132610607955	0.04308535677923722	0.042900180086095654	-2.968611168276125e-05	-0.0001293997869039054	-2.9648614014547714e-05	-0.0001292363370615779
1.9044902288582053	0.0013264048837289496	0.0013250427649563197	0.0013773040688302087	0.0013756857969037064	0.0014065992530033933	0.001404822506765151	0.001437907904353673	0.0014359529402677863	0.001503913111079168	0.001501552873715823	0.04308536023608867	0.042900183527708045	-2.9508769874148078e-05	-0.00012940180611259455	-2.9471496219186932e-05	-0.00012923835374600845
1.9159657405403292	0.0013260865153801424	0.0013247247235671608	0.0013769734873558036	0.0013753556038537055	0.0014062616424374197	0.0014044853226479511	0.0014375627817535183	0.0014356082868763503	0.001503552152099385	0.001501192481176298	0.043085363754000745	0.042900187030112315	-2.9332441651791497e-05	-0.00012940362314634024	-2.929539072978743e-05	-0.00012924016851134645
1.9275103979530908	0.0013257681427067155	0.0013244066778581524	0.001376642901457412	0.0013750254063850135	0.001405924027393891	0.0014041481340587812	0.0014372176546214633	0.0014352636289588965	0.0015031911884828331	0.0015008320840064595	0.04308536733406325	0.04290019059439295	-2.91571217400019e-05	-0.00012940523902416068	-2.912029227742502e-05	-0.00012924178237538886
1.9391246177343011	0.0013254497662005139	0.0013240886283206392	0.0013763123116469235	0.0013746952050089198	0.0014055864083962982	0.0014038109415204698	0.0014368725234934477	0.0014349189670506304	0.0015028302207918684	0.0015004716827677657	0.0430853709773846	0.042900194221653656	-2.898280488413535e-05	-0.0001294066547588013	-2.89461956139922e-05	-0.00012924319634954884
1.9508088190322228	0.0013251313863508617	0.0013237705754434493	0.0013759817184336323	0.001374365000234122	0.0014052487859654932	0.0014034737455532098	0.001436527388902728	0.0014345743016840793	0.001502469249586073	0.0015001112780189062	0.04308537468509332	0.04290019791301796	-2.8809485851148675e-05	-0.00012940787135934384	-2.8773095513058566e-05	-0.00012924441144163135
1.9625634235206988	0.0013248130036445753	0.0013234525197129052	0.0013756511223242485	0.0013740347925667374	0.0014049111606197022	0.0014031365466745719	0.0014361822513798918	0.0014342296333891037	0.0015021082754222695	0.0014997508703158153	0.04308537845833838	0.04290020166962928	-2.8637159429113768e-05	-0.00012940888982915233	-2.8600986769329595e-05	-0.00012924542865361266
1.9743888554143678	0.0013244946185659763	0.0013231344616128373	0.0013753205238229136	0.001373704582510316	0.0014045735328745417	0.001402799345399519	0.0014358371114528716	0.0014338849626929137	0.001501747298854538	0.0014993904602116877	0.04308538229828897	0.04290020549265253	-2.8465820427141242e-05	-0.00012940971116509603	-2.8429864198445398e-05	-0.00012924624898136283
1.9862855414839768	0.0013241762315969086	0.0013228164016246004	0.0013749899234312183	0.0013733743705658613	0.0014042359032430355	0.0014024621422404266	0.0014354919696469666	0.0014335402901200886	0.001501386320434237	0.001499030048257001	0.04308538620613591	0.04290020938327257	-2.8295463675671872e-05	-0.00012941033635949228	-2.825972263736931e-05	-0.00012924687341575591
1.9982539110717792	0.001323857843216744	0.0013224983402270805	0.0013746593216482084	0.0013730441572318349	0.0014038982722356227	0.0014021249377070871	0.001435146826484847	0.0014331956161925832	0.001501025340710011	0.0014986696349995232	0.0430853901830906	0.04290021334269598	-2.8126084025928422e-05	-0.00012941076639766402	-2.809055694388135e-05	-0.00012924730294111564
2.010294396107033	0.0013235394539024082	0.0013221802778967202	0.001374328718970413	0.0013727139430041839	0.0014035606403601858	0.0014017877323067398	0.0014348016824865856	0.0014328509414297573	0.0015006643602278218	0.0014983092209843432	0.04308539423038674	0.042900217372150794	-2.795767635060259e-05	-0.0001294110022606043	-2.7922361997077816e-05	-0.00012924753853693627
2.0224074311215867	0.0013232210641283765	0.001321862215107514	0.0013739981158918384	0.0013723837283763367	0.0014032230081220446	0.001401450526544066	0.001434456538169652	0.0014325062663483711	0.0015003033795309459	0.0014979488067538677	0.04308539834928026	0.04290022147288694	-2.7790235543577457e-05	-0.00012941104492414368	-2.7755132697329654e-05	-0.0001292475811778826
2.0345934532655616	0.0013229026743667017	0.0013215441523310365	0.0013736675129040004	0.001372053513839233	0.0014028853760239901	0.001401113320921219	0.0014341113940489457	0.0014321615914626188	0.0014999423991600054	0.0014975883928478552	0.043085402541049554	0.042900225646177875	-2.7623756519407072e-05	-0.00012941089535667416	-2.7588863965616328e-05	-0.00012924743183123644
2.0468529023231294	0.001322584285087021	0.0013212260900364494	0.0013733369104959293	0.001371723299881331	0.0014025477445662891	0.001400776115937833	0.001433766250636802	0.001431816917284134	0.0014995814196529802	0.0014972279798034238	0.04308540680699566	0.04290022989331874	-2.7458234213885435e-05	-0.0001294105545217028	-2.742355074411562e-05	-0.0001292470914592836
2.059186220728381	0.0013222658967565715	0.0013209080286905172	0.001373006309154189	0.0013713930869886247	0.0014022101142467048	0.0014004389120910402	0.0014334211084430137	0.0014314722443220093	0.0014992204415452274	0.0014968675681550723	0.04308541114844317	0.04290023421562778	-2.7293663583907724e-05	-0.00012941002337735208	-2.7259187996155065e-05	-0.00012924656101909182
2.0715938535812968	0.0013219475098402013	0.0013205899687576165	0.0013726757093628851	0.0013710628756446526	0.0014018724855605048	0.0014001017098754808	0.0014330759679748392	0.0014311275730828083	0.0014988594653694916	0.0014965071584346927	0.04308541556674071	0.042900238614448666	-2.7130039607567435e-05	-0.000129409302877026	-2.7095770706059286e-05	-0.0001292458414623443
2.084076248663807	0.0013216291248003807	0.0013202719106997513	0.001372345111603682	0.0013707326663305157	0.0014015348590004776	0.0013997645097833212	0.0014327308297370207	0.0014307829040705806	0.001498498491655925	0.0014961467511715866	0.04308542006326085	0.04290024309114716	-2.696735728365679e-05	-0.0001294083939665791	-2.6933293878990405e-05	-0.0001292449337342294
2.0966338564559543	0.0013213107420972235	0.0013199538549765696	0.001372014516355821	0.0013704024595248944	0.0014011972350569542	0.0013994273123042699	0.0014323856942318042	0.0014304382377868833	0.0014981375209321087	0.0014957863468924896	0.04308542463940089	0.04290024764711439	-2.6805611631930404e-05	-0.0001294072975865368	-2.677175254105907e-05	-0.00012924383877405132
2.109267130152151	0.0013209923621884945	0.0013196358020453728	0.0013716839240961302	0.0013700722557040588	0.0014008596142178172	0.0013990901179255914	0.001432040561958951	0.0014300935747307917	0.0014977765537230654	0.0014954259461215818	0.04308542929658339	0.04290025228376681	-2.6644797693153865e-05	-0.00012940601467176238	-2.6611141739220356e-05	-0.00012924255751528557
2.1219765256775314	0.0013206739855296252	0.0013193177523611334	0.0013713533352990427	0.0013697420553418866	0.0014005219969685182	0.0013987529271321235	0.0014316954334157562	0.0014297489153989188	0.0014974155905512797	0.0014950655493805086	0.04308543403625659	0.042900257002546384	-2.6484910529291084e-05	-0.00012940454615267827	-2.6451456541648488e-05	-0.00012924109088713331
2.1347625017044103	0.001320355612573721	0.0013189997063764985	0.0013710227504366028	0.0013694118589098695	0.0014001843837920856	0.0013984157404062826	0.001431350309097055	0.0014294042602854202	0.0014970546319367048	0.0014947051571883886	0.043085438859894035	0.04290026180492007	-2.632594522299081e-05	-0.00012940289295282348	-2.6292692037278853e-05	-0.00012923943981218988
2.147625519668832	0.0013200372437715845	0.0013186816645418156	0.0013706921699784904	0.0013690816668771384	0.0013998467751691515	0.0013980785582280919	0.0014310051894952521	0.0014290596098820243	0.0014966936783967954	0.0014943447700618436	0.04308544376899658	0.04290026669238188	-2.6167896877600516e-05	-0.00012940105598940876	-2.6134843335641478e-05	-0.0001292376052065558
2.160566043787228	0.0013197188795717226	0.0013183636273051394	0.0013703615943920309	0.001368751479710472	0.0013995091715779584	0.0013977413810751878	0.0014306600751003288	0.0014287149646780403	0.0014963327304465136	0.0014939843885150095	0.043085448765091586	0.04290027166645274	-2.6010760617603546e-05	-0.00012939903617487092	-2.597790556733981e-05	-0.00012923558798139112
2.1735845410731627	0.0013194005204203631	0.0013180455951122467	0.00137003102414221	0.001368421297874311	0.0013991715734943777	0.001397404209422839	0.0014303149663998616	0.0014283703251603743	0.001495971788598351	0.0014936240130595526	0.04308545384973394	0.04290027672868085	-2.5854531587911345e-05	-0.00012939683441409722	-2.5821873883433155e-05	-0.00012923338904047288
2.1866814813541975	0.0013190821667614706	0.0013177275684066547	0.0013697004596916935	0.0013680911218307808	0.00139883398139193	0.0013970670437439662	0.0014299698638790435	0.0014280256918135525	0.0014956108533623518	0.0014932636442046958	0.043085459024507	0.04290028188064224	-2.5699204954786337e-05	-0.00012939445160897733	-2.5666743456276286e-05	-0.0001292310092844695
2.199857337288837	0.0013187638190367455	0.0013174095476296188	0.0013693699015008257	0.0013677609520396875	0.0013984963957417806	0.0013967298845091387	0.0014296247680206803	0.001427681065119718	0.0014952499252461086	0.0014929032824572148	0.043085464291021384	0.042900287123940686	-2.554477590496762e-05	-0.00012939188865385143	-2.5512509478721468e-05	-0.0001292284496068885
2.213112584383593	0.0013184454776856596	0.0013170915332201677	0.0013690393500276662	0.0013674307889585543	0.001398158817012783	0.0013963927321866138	0.0014292796793052341	0.0014273364455586715	0.0014948890047548089	0.0014925429283214823	0.043085469650918175	0.042900292460209856	-2.5391239645462804e-05	-0.00012938914643517707	-2.5359167163799268e-05	-0.00012922571089291068
2.2264477010101436	0.0013181271431454587	0.0013167735256151077	0.0013687088057279938	0.0013671006330426283	0.0013978212456714778	0.0013960555872423433	0.0014289345982108242	0.0014269918336078757	0.0014945280923912387	0.0014921825822994741	0.043085475105866924	0.04290029789111171	-2.5238591404817823e-05	-0.00012938622583780202	-2.520671174609246e-05	-0.000129222794025996
2.2398631684225956	0.0013178088158511672	0.001316455525249024	0.0013683782690553123	0.0013667704847448818	0.0013974836821821009	0.0013957184501399733	0.0014285895252132356	0.0014266472297424606	0.0014941671886557883	0.001491822244890773	0.043085480657567655	0.04290030341833904	-2.5086826431743037e-05	-0.00012938312773785876	-2.5055138480313544e-05	-0.00012921969988161086
2.2533594707748548	0.001317490496235623	0.0013161375325543199	0.0013680477404608865	0.0013664403445160526	0.0013971461270066217	0.0013953813213408888	0.001428244460785957	0.0014263026344352638	0.0014938062940464975	0.0014914619165926149	0.04308548630775064	0.04290030904361443	-2.493593999538385e-05	-0.00012937985300470745	-2.4904442641596192e-05	-0.0001292164293278386
2.2669370951380965	0.0013171721847294734	0.0013158195479612091	0.0013677172203937383	0.0013661102128046377	0.0013968085806047395	0.001395044201304205	0.0014278994054001775	0.0014259580481568261	0.0014934454090590505	0.0014911015978998825	0.04308549205817715	0.04290031476869169	-2.4785927385952145e-05	-0.0001293764025041555	-2.4754619526119737e-05	-0.00012921298322965402
2.2805965315183476	0.001316853881761196	0.0013155015718977385	0.0013673867093006702	0.001365780090056917	0.0013964710434339054	0.0013947070904867945	0.0014275543595248126	0.0014256134713754175	0.0014930845341868029	0.0014907412893051348	0.04308549791064115	0.042900320595356554	-2.4636783913928317e-05	-0.00012937277709451633	-2.460566445026957e-05	-0.00012920936244409376
2.294338272874165	0.001316535587757114	0.0013151836047898032	0.001367056207626281	0.0013654499767169696	0.0013961335159493405	0.0013943699893433001	0.001427209323626519	0.0014252689045570518	0.0014927236699208018	0.0014903809912986245	0.043085503866967426	0.04290032652542591	-2.448850491050536e-05	-0.00012936897762899635	-2.4457572751095114e-05	-0.00012920556782308745
2.308162815134429	0.0013162173031414036	0.001314865647061154	0.0013667257158129734	0.0013651198732266825	0.0013957959986040443	0.0013940328983261488	0.001426864298169707	0.001424924348165501	0.0014923628167497957	0.0014900207043683086	0.04308550992901469	0.042900332560750314	-2.4341085727054568e-05	-0.00012936500495341896	-2.431033978585878e-05	-0.00012920160021145932
2.3220706572162446	0.0013158990283361203	0.0013145476991334212	0.0013663952343009828	0.0013647897800257755	0.001395458491848824	0.0013936958178855752	0.0014265192836165677	0.001424579802662318	0.0014920019751602665	0.001489660428999881	0.04308551609867481	0.04290033870321289	-2.4194521735541874e-05	-0.00012936085990794544	-2.4163960932445383e-05	-0.00012919746044881553
2.336062301042938	0.0013155807637611984	0.001314229761426119	0.0013660647635283778	0.0013644596975518055	0.0013951209961322953	0.0013933587484696254	0.0014261742804270768	0.001424235268506845	0.001491641145636433	0.0014893001656767757	0.04308552237787338	0.04290034495473123	-2.404880832852091e-05	-0.0001293565433279631	-2.4018431589153955e-05	-0.0001291931493691556
2.3501382515621807	0.0013152625098344745	0.001313911834356665	0.001365734303931084	0.0013641296262401896	0.001394783511900906	0.0013930216905241827	0.0014258292890590191	0.0014238907461562365	0.0014912803286602789	0.0014889399148801945	0.04308552876857107	0.04290035131725715	-2.3903940918681976e-05	-0.00012935205604103217	-2.3873747174461835e-05	-0.00012918866779876303
2.3642990167642037	0.0013149442669716995	0.001313593918340393	0.0013654038559428978	0.0013637995665242173	0.0013944460395989536	0.0013926846444929804	0.001425484309968004	0.001423546236065473	0.0014909195247115672	0.0014885796770891227	0.043085535272763625	0.042900357792777385	-2.3759914938976945e-05	-0.00012934739886888424	-2.3729903127149565e-05	-0.00012918401655870326
2.378545107700138	0.001314626035586553	0.0013132760137905687	0.0013650734199955026	0.0013634695188350678	0.0013941085796685987	0.0013923476108176184	0.0014251393436074831	0.0014232017386873815	0.0014905587342678647	0.0014882194527803497	0.04308554189248237	0.04290036438331487	-2.3616725843007835e-05	-0.0001293425726283104	-2.358689490650906e-05	-0.00012917919646465714
2.392877038500453	0.0013143078160906525	0.0013129581211183978	0.001364742996518478	0.0013631394836018187	0.0013937711325498767	0.001392010589937574	0.001424794390428761	0.0014228572544726429	0.0014901979578045479	0.0014878592424284807	0.04308554862979565	0.04290037109092843	-2.3474369104277415e-05	-0.00012933757812838564	-2.3444717991823183e-05	-0.00012917420832481152
2.4072953263935135	0.0013139896088935797	0.0013126402407330512	0.0013644125859393274	0.0013628094612514747	0.0013934336986807262	0.0013916735822902299	0.0014244494508810252	0.0014225127838698249	0.0014898371957948412	0.0014874990465059692	0.04308555548680889	0.04290037791771431	-2.3332840216633288e-05	-0.00012933241617268942	-2.3303367882601678e-05	-0.00012916905294169112
2.4218004917242455	0.0013136714144028774	0.0013123223730416656	0.001364082188683477	0.0013624794522089658	0.0013930962784969893	0.001391336588310875	0.0014241045254113455	0.0014221683273253805	0.001489476448709813	0.0014871388654831169	0.04308556246566576	0.042900384865806475	-2.3192134694025035e-05	-0.00012932708755819533	-2.3162840098428505e-05	-0.00012916373111099277
2.436393057972914	0.0013133532330240857	0.0013120045184493747	0.0013637518051743131	0.0013621494568971833	0.0013927588724324466	0.0013909996084327406	0.0014237596144647132	0.0014218238852836862	0.0014891157170184208	0.0014867786998281165	0.04308556956854757	0.042900391937377304	-2.305224807064299e-05	-0.00012932159307593727	-2.3023130179121443e-05	-0.0001291582436228067
2.4510735517740176	0.0013130350651607316	0.0013116866773593037	0.0013634214358331724	0.0013618194757369735	0.001392421480918812	0.0013906626430869931	0.0014234147184840336	0.0014214794581870354	0.0014887550011875017	0.001486418550007045	0.04308557679767599	0.0429003991346375	-2.2913175900689253e-05	-0.0001293159335107874	-2.2884233684565547e-05	-0.00012915259126139444
2.46584250293529	0.0013127169112143668	0.001311368850172603	0.0013630910810793814	0.0013614895091471726	0.0013920841043857713	0.0013903256927027719	0.0014230698379101663	0.0014211350464756788	0.0014883943016818187	0.0014860584164839066	0.04308558415531174	0.04290040645983907	-2.2774913758238924e-05	-0.00012931010963990186	-2.2746146194456418e-05	-0.00012914677480296843
2.4807004444568266	0.0013123987715845653	0.0013110510372884483	0.0013627607413302552	0.0013611595575446092	0.0013917467432609824	0.001389988757707192	0.0014227249731819267	0.0014207906505878244	0.0014880336189640611	0.001485698299720633	0.04308559164375712	0.04290041391527336	-2.263745723773969e-05	-0.00012930412223643994	-2.2608863308702654e-05	-0.00012914079501941123
2.4956479125503126	0.001312080646668947	0.0013107332391040628	0.0013624304170011224	0.0013608296213441274	0.0013914093979700976	0.0013896518385253663	0.0014223801247361105	0.0014204462709596643	0.0014876729534948718	0.001485338200177116	0.043085599265354754	0.04290042150327329	-2.2500801953269367e-05	-0.00012929797206545635	-2.2472380646967882e-05	-0.00012913465267483382
2.510685446658382	0.0013117625368631875	0.001310415456014729	0.0013621001085053364	0.001360499700958599	0.0013910720689367822	0.001389314935580422	0.0014220352930075103	0.0014201019080253893	0.0014873123057328659	0.0014849781183112192	0.043085607022491104	0.042900429226214266	-2.2364943538792648e-05	-0.00012929165988512237	-2.233669384874709e-05	-0.00012912834852651933
2.5258135894740787	0.0013114444425610405	0.0013100976884138076	0.001361769816254299	0.0013601697967989454	0.001390734756582733	0.0013889780492935204	0.0014216904784289364	0.0014197575622172103	0.0014869516761346546	0.0014846180545788064	0.04308561491759394	0.04290043708651345	-2.2229877648244356e-05	-0.00012928518644822473	-2.2201798573442955e-05	-0.00012912188332636632
2.54103288696045	0.0013111263641543407	0.001309779936692745	0.001361439540657465	0.001359839909274145	0.0013903974613276864	0.0013886411800838657	0.0014213456814312266	0.0014194132339653692	0.0014865910651548557	0.0014842580094337496	0.04308562295313554	0.04290044508663238	-2.2095599955473944e-05	-0.0001292785525012774	-2.2067690500407466e-05	-0.0001291152578202226
2.556343888370238	0.0013108083020330276	0.0013094622012410925	0.001361109282122367	0.0013595100387912543	0.001390060183589444	0.0013883043283687275	0.0014210009024432715	0.0014190689236981615	0.0014862304732461214	0.0014838979833279576	0.04308563113163277	0.04290045322907662	-2.1962106153960992e-05	-0.00012927175878374442	-2.1934365328532546e-05	-0.00012910847274621995
2.571747146265715	0.0013104902565851575	0.0013091444824465208	0.0013607790410546277	0.0013591801857554243	0.0013897229237838846	0.001387967494563458	0.0014206561418920283	0.0014187246318419537	0.0014858699008591535	0.0014835379767113932	0.04308563945564737	0.04290046151639686	-2.182939195678052e-05	-0.00012926480602787338	-2.180181877629861e-05	-0.00012910152883588433
2.5872432165386163	0.0013101722281969209	0.0013088267806948377	0.0013604488178579816	0.0013588503505699181	0.001389385682324988	0.0013876306790815101	0.0014203114002025448	0.0014183803588212036	0.0014855093484427318	0.001483177990032097	0.04308564792778742	0.0429004699511898	-2.169745309691523e-05	-0.00012925769496058281	-2.1670046582114577e-05	-0.00012909442681524608
2.602832658430207	0.0013098542172526493	0.001308509096369994	0.0013601186129342804	0.0013585205336361203	0.001389048459624841	0.0013872938823344474	0.001419966677797967	0.0014180361050584703	0.0014851488164437203	0.0014828180237361982	0.04308565655070853	0.042900478536098685	-2.156628532680449e-05	-0.0001292504263010752	-2.1539044503735005e-05	-0.00012908716740250847
2.6185160345514573	0.0013095362241348446	0.0013081914298541122	0.0013597884266835247	0.0013581907353535652	0.0013887112560936692	0.0013869571047319751	0.0014196219750995717	0.0014176918709744466	0.0014847883053071057	0.00148245807826795	0.043085665327113304	0.04290048727381507	-2.1435884418441464e-05	-0.00012924300076239126	-2.140880831854458e-05	-0.00012907975130976856
2.6342939109033563	0.0013092182492241784	0.0013078737815274872	0.001359458259503866	0.0013578609561199408	0.00138837407213984	0.0013866203466819408	0.0014192772925267704	0.0014173476569879617	0.0014844278154760003	0.0014820981540697342	0.043085674259753404	0.042900496167077896	-2.1306246163491083e-05	-0.0001292354190508549	-2.127933382350955e-05	-0.00012907217924296166
2.6501668568973313	0.001308900292899519	0.001307556151768613	0.001359128111791633	0.0013575311963311147	0.0013880369081698926	0.0013862836085903674	0.0014189326304971394	0.0014170034635160107	0.0014840673473916763	0.0014817382515820944	0.04308568335143034	0.042900505218675986	-2.1177366372998607e-05	-0.0001292276818664062	-2.1150616834948732e-05	-0.0001290644519006401
2.666135445375801	0.001308582355537938	0.0013072385409541882	0.001358797983941342	0.001357201456381143	0.0013876997645885427	0.0013859468908614563	0.0014185879894264282	0.0014166592909737666	0.0014837069014935768	0.0014813783712437465	0.04308569260499526	0.04290051443144879	-2.1049240877299424e-05	-0.00012921978990076965	-2.1022653188512708e-05	-0.0001290565699740287
2.6822002526328483	0.0013082644375147386	0.0013069209494591457	0.0013584678763457246	0.0013568717366623012	0.00138736264179872	0.001385610193897624	0.0014182433697285935	0.0014163151397746107	0.0014833464782193508	0.0014810185134916157	0.043085702023351095	0.04290052380828654	-2.092186552624109e-05	-0.0001292117438402296	-2.0895438739232386e-05	-0.00012904853414824613
2.6983618584350144	0.001307946539203451	0.0013066033776566479	0.0013581377893957258	0.0013565420375650794	0.0013870255402015587	0.0013852735180994971	0.0014178987718157974	0.0014159710103301313	0.0014829860780048525	0.001480658678760835	0.04308571160945405	0.04290053335213144	-2.079523618911394e-05	-0.00012920354436452008	-2.0768969361616152e-05	-0.00012904034510219375
2.71462084604223	0.0013076286609758677	0.0013062858259181196	0.0013578077234805413	0.0013562123594782196	0.0013866884601964418	0.001384936863865949	0.0014175541960984451	0.0014156269030501621	0.0014826257012841857	0.0014802988674847868	0.043085721366311815	0.0429005430659786	-2.0669348754207006e-05	-0.00012919519214521502	-2.0643240949212716e-05	-0.00012903200350689037
2.730977802228858	0.0013073108032020447	0.0013059682946132537	0.0013574776789876182	0.0013558827027887195	0.001386351402181	0.0013846002315941052	0.0014172096429851914	0.001415282818342789	0.0014822653484897075	0.001479939080095111	0.043085731296988	0.042900552952877674	-2.054419912909944e-05	-0.000129186687847338	-2.051824941474989e-05	-0.0001290235100265824
2.747433317304874	0.001306992966250328	0.0013056507841100338	0.0013571476563026862	0.0013555530678818599	0.0013860143665511452	0.0013842636216793735	0.0014168651128829693	0.0014149387566143794	0.0014819050200520641	0.0014795793170217385	0.043085741404599955	0.04290056301593292	-2.04197832406397e-05	-0.0001291780321293623	-2.0393990690210917e-05	-0.00012901486531885498
2.763987985137163	0.0013066751504873587	0.0013053332947747405	0.0013568176558097613	0.00135522345514121	0.0013856773537010729	0.001383927034515448	0.0014165206061969998	0.0014145947182695876	0.0014815447164001991	0.0014792195786928971	0.0430857516923222	0.042900573258304237	-2.0296097034765148e-05	-0.00012916922564304434	-2.0270460726605488e-05	-0.00012900607003407671
2.780642403170963	0.0013063573562780988	0.001305015826971978	0.0013564876778911748	0.0013548938649486576	0.001385340364023294	0.0013835904704943424	0.001416176123330821	0.0014142507037113905	0.0014811844379613876	0.0014788598655351521	0.04308576216338592	0.04290058368320887	-2.017313647619673e-05	-0.00012916026903081468	-2.0147655493796268e-05	-0.00012899712481462267
2.797397172451417	0.0013060395839858425	0.001304698381064684	0.001356157722927587	0.0013545642976844202	0.0013850033979086514	0.0013832539300063995	0.001415831664686304	0.0014139067133410981	0.0014808241851612543	0.0014785001779734162	0.043085772821080795	0.04290059429392213	-2.0050897548980207e-05	-0.00012915116293060747	-2.0025570980963803e-05	-0.00012898803029776085
2.8142528976452668	0.0013057218339722282	0.0013043809574141427	0.0013558277912979985	0.0013542347537270584	0.0013846664557463277	0.0013829174134403074	0.0014154872306636678	0.00141356274755837	0.001480463958423789	0.0014781405164309707	0.043085783668756004	0.042900605093778035	-1.9929376256118403e-05	-0.00012914190797302938	-1.9904203196051407e-05	-0.00012897878711265465
2.831210187062679	0.0013054041065972606	0.0013040635563800068	0.001355497883379776	0.001353905233453501	0.0013843295379238753	0.001382580921183126	0.0014151428216615046	0.0014132188067612422	0.0014801037581713766	0.0014777808813294956	0.043085794709820345	0.04290061608617046	-1.980856861924507e-05	-0.0001291325047798053	-1.978354816577904e-05	-0.0001289693958806959
2.848269652679189	0.0013050864022193253	0.0013037461783203118	0.0013551679995486682	0.0013535757372390596	0.0013839926448272325	0.0013822444536203016	0.001414798438076801	0.0014128748913461464	0.0014797435848248205	0.0014774212730890878	0.043085805947745234	0.042900627274555916	-1.9688470678964898e-05	-0.00012912295396622087	-1.9663601935761277e-05	-0.0001289598572162265
2.865431910157798	0.001304768721195204	0.0013034288235914905	0.001354838140178822	0.0013532462654574477	0.0013836557768407412	0.0013819080111356873	0.001414454080304954	0.001412531001707926	0.0014793834388033614	0.0014770616921282848	0.04308581738606346	0.04290063866245089	-1.9569078494686976e-05	-0.0001291132561404562	-1.9544360570354635e-05	-0.000128950171726816
2.882697578871184	0.0013044510638800905	0.0013031114925483912	0.001354508305642802	0.0013529168184807968	0.0013833189343471662	0.0013815715941115595	0.0014141097487397935	0.0014121871382398604	0.001479023320524702	0.0014767021388640879	0.043085829028371776	0.042900650253437096	-1.945038814454847e-05	-0.00012910341190330854	-1.9425820152692286e-05	-0.0001289403400127065
2.900067281924058	0.0013041334306276074	0.0013027941855442919	0.0013541784963116057	0.0013525873966796751	0.0013829821177277141	0.0013812352029286398	0.0014137654437736018	0.0014118433013336827	0.0014786632304050287	0.0014763426137119832	0.04308584087833291	0.042900662051160415	-1.9332395725310536e-05	-0.00012909342184808104	-1.9307976784420366e-05	-0.00012893036266609093
2.9175416461756507	0.0013038158217898244	0.0013024769029309192	0.001353848712554688	0.0013522580004231078	0.0013826453273620548	0.0013808988379661144	0.0014134211657971366	0.0014114994913796025	0.0014783031688590381	0.0014759831170859693	0.043085852939673853	0.04290067405933206	-1.9215097352351385e-05	-0.00012908328656047185	-1.9190826585829823e-05	-0.00012892024027200133
2.9351213022623317	0.001303498237717271	0.0013021596450584632	0.0013535189547399717	0.0013519286300785925	0.001382308563628338	0.0013805624996016516	0.0014130769151996477	0.0014111557087663244	0.001477943136299958	0.001475623649398576	0.043085865216190164	0.042900686281730334	-1.9098489159631582e-05	-0.00012907300661879617	-1.9074365695807838e-05	-0.0001289099734084198
2.952806884620376	0.0013031806787589572	0.0013018424122755948	0.001353189223233873	0.00135159928601212	0.001381971826903216	0.0013802261882114226	0.0014127326923689023	0.0014108119538810714	0.0014775831331395727	0.0014752642110608919	0.04308587771174531	0.042900698722201945	-1.8982567299673236e-05	-0.00012906258259426373	-1.8958590271719866e-05	-0.00012889956264561242
2.970599031508854	0.001302863145262386	0.0013015252049294798	0.0013528595184013142	0.0013512699685881892	0.0013816351175618582	0.0013798899041701192	0.001412388497691201	0.0014104682271096015	0.0014772231597882436	0.0014749048024825843	0.043085890430272514	0.04290071138466279	-1.886732794334489e-05	-0.0001290520150497576	-1.8843496489229228e-05	-0.00012888900854562957
2.9884983850326714	0.0013025456375735755	0.0013012080233658024	0.0013525298406057485	0.001350940678169834	0.0013812984359779794	0.0013795536478509803	0.0014120443315514058	0.0014101245288362363	0.0014768632166549398	0.001474545424071929	0.04308590337577566	0.042900724273098635	-1.8752767279812954e-05	-0.00012904130454011176	-1.8729080542359555e-05	-0.00012887831166286112
3.006505591165733	0.001302228156037073	0.0013008908679287765	0.0013522001902091757	0.0013506114151186333	0.0013809617825238543	0.001379217419625805	0.001411700194332957	0.0014097808594438768	0.001476503304147258	0.001474186076235831	0.043085916552331155	0.04290073739156854	-1.8638881516784556e-05	-0.00012903045161372084	-1.8615338643605817e-05	-0.0001288674725449801
3.0246212997742656	0.00130191070099597	0.0013005737389611622	0.0013518705675721586	0.0013502821797947335	0.0013806251575703362	0.001378881219864974	0.0014113560864178936	0.0014094372193140248	0.0014761434226714465	0.0014738267593798475	0.04308592996408911	0.042900750744204026	-1.8525666880160607e-05	-0.00012901945681065285	-1.850226702364982e-05	-0.00012885649173144387
3.0428461646402667	0.0013015932727919218	0.001300256636804286	0.0013515409730538467	0.0013499529725568683	0.0013802885614868814	0.0013785450489374722	0.0014110120081868782	0.0014090936088268066	0.0014757835726324322	0.0014734674739082158	0.04308594361527399	0.0429007643352109	-1.8413119613994167e-05	-0.0001290083206625936	-1.8389861931249196e-05	-0.00012884536975310557
3.0611808434850984	0.001301275871765167	0.0012999395617980594	0.0013512114070119946	0.0013496237937623788	0.001379951994641569	0.0013782089072109094	0.0014106679600192186	0.001408750028360997	0.001475423754433846	0.0014731082202238787	0.04308595751018672	0.04290077816887159	-1.8301235980511255e-05	-0.00012899704369390141	-1.827811963341086e-05	-0.00012883410713404597
3.079625997993227	0.001300958498254539	0.0012996225142809896	0.001350881869802979	0.001349294643767229	0.0013796154574011192	0.0013778727950515366	0.0014103239422928883	0.0014084064782940344	0.0014750639684780451	0.0014727489987285053	0.04308597165320589	0.04290079224954469	-1.819001226013167e-05	-0.00012898562642110756	-1.8167036415196736e-05	-0.00012882270438985266
3.0981822938360946	0.0013006411525974886	0.0012993054945902038	0.0013505523617818199	0.0013489655229260288	0.001379278950130916	0.0013775367128242729	0.0014099799553845488	0.0014080629590020502	0.0014747042151661415	0.0014723898098225215	0.04308598604878897	0.04290080658166835	-1.807944475113593e-05	-0.000128974069351806	-1.8056608579584965e-05	-0.00012881116202756449
3.116850400696155	0.0013003238351301009	0.0012989885030614656	0.0013502228833022032	0.0013486364315920553	0.001378942473195031	0.0013772006608927239	0.0014096359996695754	0.0014077194708598893	0.0014743444948980282	0.001472030653905135	0.043086000701473164	0.04290082116975991	-1.7969529769949755e-05	-0.0001289623729865963	-1.7946832447664207e-05	-0.00012879948054739243
3.135630992291033	0.0013000065461871082	0.0012986715400291867	0.0013498934347164922	0.001348307370117265	0.0013786060269562357	0.0013768646396191985	0.0014092920755220738	0.0014073760142411281	0.0014739848080723996	0.0014716715313743544	0.04308601561587921	0.042900836018419285	-1.7860263650797126e-05	-0.00012895053781714072	-1.7837704358307505e-05	-0.00012878766044038814
3.1545247463978408	0.0012996892861019177	0.0012983546058264563	0.0013495640163757603	0.0013479783388523254	0.0013782696117760368	0.00137652864936474	0.0014089481833149116	0.0014070325895181076	0.0014736251550867884	0.001471312442627029	0.0430860307967096	0.04290085113232869	-1.7751642745790497e-05	-0.00012893856432705242	-1.772922066820004e-05	-0.00012877570218927659
3.1735323448776414	0.0012993720552066175	0.0012980377007850458	0.0013492346286297975	0.0013476493381466238	0.0013779332280146818	0.0013761926904891383	0.0014086043234197308	0.0014066891970619443	0.0014732655363375784	0.0014709533880588595	0.043086046248752466	0.04290086651625508	-1.764366342493079e-05	-0.000128926452992284	-1.762137775190159e-05	-0.00012876360626928873
3.192654473700048	0.001299054853832005	0.001297720825235438	0.0013489052718271418	0.001347320368348295	0.0013775968760311944	0.0013758567633509568	0.001408260496206981	0.0014063458372425616	0.0014729059522200442	0.0014705943680644374	0.04308606197688211	0.04290088217505113	-1.7536322075815958e-05	-0.00012891420427924016	-1.7514172001673045e-05	-0.00012875137314710683
3.211891822967991	0.0012987376823075977	0.0012974039795068367	0.0013485759463150923	0.001346991429804238	0.0013772605561833875	0.0013755208683075507	0.0014079167020459352	0.0014060025104287094	0.0014725464031283676	0.0014702353830372626	0.04308607798606078	0.042900898113657104	-1.7429615103758955e-05	-0.00012890181864655403	-1.7407599827309883e-05	-0.00012873900328025378
3.2312450869426166	0.0012984205409616591	0.0012970871639271949	0.0013482466524397372	0.0013466625228601419	0.0013769242688278927	0.0013751850057150956	0.001407572941304721	0.0014056592169879934	0.0014721868894556759	0.0014698764333697812	0.04308609428134002	0.04290091433710278	-1.7323538931808546e-05	-0.0001288892965446986	-1.7301657656357272e-05	-0.000128726497118703
3.2507149640683446	0.0012981034301212066	0.00129677037882322	0.0013479173905459637	0.0013463336478604967	0.0013765880143201716	0.0013748491759285994	0.0014072292143503344	0.001405315957286888	0.0014718274115940548	0.0014695175194533977	0.043086110867863285	0.04290093085050845	-1.7218090000409303e-05	-0.00012887663841498753	-1.7196341933790882e-05	-0.00012871385510337952
3.2703021569980693	0.001297786350112043	0.0012964536245204073	0.001347588160977493	0.001346004805148627	0.0013762517930145533	0.0013745133793019364	0.0014068855215486765	0.001404972731690774	0.0014714679699345935	0.00146915864167852	0.04308612775086598	0.04290094765908679	-1.7113264767561198e-05	-0.00012886384469013024	-1.709164912209321e-05	-0.00012870107766632666
3.2900073726185273	0.0012974693012587641	0.0012961369013430462	0.0013472589640768885	0.0013456759950667024	0.001375915605264242	0.0013741776161878606	0.001406541863264566	0.0014046295405639507	0.001471108564867397	0.0014687998004345735	0.04308614493567896	0.04290096476814459	-1.7009059708764096e-05	-0.00012885091579450947	-1.6987575701198077e-05	-0.0001286881652315386
3.3098313220758016	0.0012971522838847848	0.0012958202096142466	0.001346929800185586	0.0013453472179557652	0.0013755794514213515	0.001373841886938033	0.0014061982398617715	0.0014042863842696684	0.0014707491967816243	0.0014684409961100374	0.04308616242772817	0.04290098218308412	-1.690547131676795e-05	-0.0001288378521431266	-1.6884118168282447e-05	-0.00012867511821340605
3.329774720800988	0.0012968352983123545	0.0012955035496559563	0.0013466006696439112	0.0013450184741557502	0.0013752433318369214	0.001373506191903046	0.0014058546517030331	0.0014039432631701516	0.0014703898660655154	0.0014680822290924714	0.04308618023253821	0.042900999909406226	-1.6802496101718523e-05	-0.00012882465414243427	-1.678127303791216e-05	-0.0001286619370179931
3.349838288536016	0.0012965183448625786	0.0012951869217889792	0.001346271572791103	0.0013446897640055056	0.0013749072468609439	0.0013731705314324418	0.0014055110991500884	0.0014036001776266205	0.001470030573106416	0.0014677234997685423	0.04308619835573306	0.042901017952709564	-1.6700130590935336e-05	-0.00012881132218939273	-1.6679036841799055e-05	-0.00012864862204198246
3.370022749359618	0.0012962014238554378	0.0012948703263329963	0.0013459425099653362	0.001344361087842818	0.0013745711968423874	0.0013728349058747431	0.0014051675825637003	0.0014032571279993225	0.001469671318290815	0.0014673648085240583	0.04308621680303919	0.04290103631869497	-1.6598371329036576e-05	-0.0001287978566728576	-1.6577406128932826e-05	-0.00012863517367356359
3.390328831713469	0.001295884535609803	0.0012945537636065811	0.0013456134815037386	0.0013440324460044274	0.0013742351821292155	0.0013724993155774657	0.0014048241023036732	0.0014029141146475483	0.0014693121020043613	0.0014670061557439896	0.04308623558028449	0.04290105501316553	-1.6497214877751742e-05	-0.00012878425797230308	-1.6476377465386716e-05	-0.00012862159229198866
3.4107572684284713	0.001295567680443462	0.001294237233927225	0.0013452844877424202	0.001343703838826058	0.0013738992030684163	0.0013721637608871543	0.001404480658728891	0.0014025711379296675	0.001468952924631907	0.001466647541812508	0.04308625469340411	0.042901074042029516	-1.6396657815664906e-05	-0.0001287705264564898	-1.6375947434033034e-05	-0.00012860787826501907
3.431308796751202	0.001295250858673139	0.0012939207376113583	0.001344955529016496	0.0013433752666424407	0.001373563260006029	0.001371828242149405	0.0014041372521973396	0.0014022281982031541	0.001468593786557534	0.0014662889671130165	0.043086274148439095	0.04290109341130169	-1.6296696738679617e-05	-0.00012875666248707285	-1.627611263511214e-05	-0.0001285940319544765
3.4519841583705158	0.0012949340706145027	0.0012936042749743558	0.0013446266056600955	0.0013430467297873205	0.0013732273532871548	0.0013714927597088746	0.0014037938830661215	0.001401885295824597	0.0014682346881645719	0.0014659304320281642	0.04308629395154031	0.04290111312710553	-1.6197328259394406e-05	-0.00012874266641454968	-1.617686968550386e-05	-0.00012858005371052528
3.47278409944432	0.001294617316582209	0.0012932878463305833	0.0013442977180064106	0.0013427182285935082	0.001372891483256004	0.001371157313909333	0.0014034505516915064	0.0014015424311497563	0.0014678756298356563	0.0014655719369399062	0.043086314108968474	0.042901133195674894	-1.609854900742197e-05	-0.000128728538581091	-1.6078215219060554e-05	-0.00012856594387450349
3.4937093706264992	0.001294300596889892	0.0012929714519933847	0.0013439688663876863	0.0013423897633928676	0.0013725556502558922	0.0013708219050936547	0.001403107258428927	0.0014011996045335522	0.001467516611952723	0.0014652134822294985	0.04308633462709886	0.04290115362335614	-1.600035562916019e-05	-0.00012871427931882007	-1.598014588642671e-05	-0.00012855170277842332
3.514760727094002	0.0012939839118502171	0.001292655092275137	0.0013436400511352786	0.0013420613345163756	0.0013722198546292966	0.0013704865336038776	0.0014027640036330389	0.0014008568163301311	0.0014671576348970785	0.0014648550682775656	0.04308635551242079	0.04290117441661022	-1.590274478756315e-05	-0.00012869988894897988	-1.5882658354782198e-05	-0.00012853733074313922
3.535938928574102	0.0012936672617748749	0.001292338767487245	0.0013433112725796514	0.0013417329422941177	0.0013718840967178575	0.0013701511997812024	0.001402420787657723	0.001400514066892864	0.0014667986990494024	0.0014644966954641065	0.04308637677154163	0.04290119558201523	-1.5805713162626855e-05	-0.00012868536778520845	-1.5785749308307173e-05	-0.00012852282808190063
3.557244739371806	0.0012933506469746162	0.0012920224779401745	0.001342982531050414	0.0013414045870553252	0.0013715483768624143	0.0013698159039660317	0.0014020776108561246	0.0014001713565743863	0.0014664398047897938	0.0014641383641685372	0.043086398411186784	0.04290121712626751	-1.5709257450723102e-05	-0.0001286707161298195	-1.5689415447550648e-05	-0.00012850819509679923
3.578678928397448	0.0012930340677592689	0.0012917062239434702	0.0013426538268763403	0.0013410762691283972	0.0013712126954030302	0.0013694806464979907	0.001401734473580679	0.0013998286857266253	0.0014660809524977996	0.0014637800747697228	0.043086420438204584	0.04290123905618433	-1.561337436482152e-05	-0.0001286559342753013	-1.5593653489645587e-05	-0.00012849343207982367
3.600242269194432	0.0012927175244377626	0.0012913900058057794	0.001342325160385397	0.0013407479888409245	0.0013708770526790189	0.001369145427715958	0.0014013913761831418	0.001399486054700828	0.0014657221425524514	0.0014634218276460109	0.04308644285956607	0.042901261378706694	-1.551806063449651e-05	-0.0001286410225046497	-1.549846016828116e-05	-0.00012847853931374775
3.6219355399671502	0.001292401017318142	0.0012910738238348666	0.00134199653190476	0.0013404197465197098	0.0013705414490289664	0.001368810247958083	0.0014010483190146103	0.0013991434638475837	0.0014653633753322905	0.0014630636231752587	0.04308646568236856	0.042901284100900564	-1.5423313005642758e-05	-0.00012862598108981382	-1.540383223345987e-05	-0.00012846351707029857
3.643759523609069	0.001292084546707601	0.0012907576783376476	0.0013416679417608528	0.0013400915424908043	0.0013702058847907676	0.0013684751075618267	0.001400705302425565	0.0013988009135168654	0.0014650046512154147	0.0014627054617348779	0.04308648891383737	0.042901307229958996	-1.5329128240454404e-05	-0.00012861081029208465	-1.5309766451504503e-05	-0.00012844836561043405
3.6657150077309777	0.0012917681129124958	0.0012904415696202004	0.0013413393902793605	0.0013397633770795205	0.0013698703603016449	0.001368140006863977	0.0014003623267658887	0.001398458404058048	0.0014646459705795016	0.001462347343701861	0.043086512561328366	0.04290133077320584	-1.5235503117654037e-05	-0.00012859551036376038	-1.5216259605186494e-05	-0.0001284330851862303
3.6878027846894206	0.0012914517162383678	0.0012901254979877915	0.0013410108777852576	0.0013394352506104629	0.0013695348758981768	0.0013678049462006792	0.0014000193923848988	0.0013981159358199418	0.0014642873338018463	0.0014619892694528152	0.04308653663233069	0.04290135473809696	-1.514243443211799e-05	-0.000128580081546259	-1.5123308493437959e-05	-0.0001284176760388278
3.710023651615288	0.0012911353569899663	0.0012898094637448952	0.0013406824046028332	0.0013391071634075511	0.0013691994319163265	0.0013674699259074634	0.001399676499631375	0.0013977735091508195	0.0014639287412593956	0.001461631239363999	0.04308656113446812	0.04290137913222258	-1.5049918994852057e-05	-0.00012856452406934116	-1.5030909931261494e-05	-0.00012840213839765413
3.732378410442586	0.0012908190354712766	0.0012894934671952253	0.001340353971055723	0.0013387791157940525	0.0013688640286914728	0.0013671349463192778	0.0013993336488535974	0.0013974311243984544	0.0014635701933287894	0.0014612732538113625	0.0430865860755025	0.0429014039633103	-1.4957953632942916e-05	-0.0001285488381522204	-1.4939060749785682e-05	-0.00012838647248170076
3.7548678679373717	0.0012905027519855366	0.0012891775086417466	0.0013400255774669286	0.0013384511080926	0.0013685286665584353	0.0013668000077705091	0.001398990840399369	0.0013970887819101422	0.0014632116903863885	0.0014609153131705755	0.04308661146333583	0.042901429239227566	-1.4866535189620583e-05	-0.00012853302400367417	-1.4847757796247751e-05	-0.00012837067849991168
3.777492835726878	0.0012901865068352617	0.0012888615883867064	0.0013396972241588466	0.0013381231406252247	0.0013681933458515039	0.001366465110595016	0.0013986480746160507	0.0013967464820327374	0.001462853232808317	0.0014605574178170704	0.04308663730601297	0.042901454967983574	-1.4775660524112694e-05	-0.0001285170818215997	-1.4756997933799282e-05	-0.000128354756649518
3.8002541303288	0.0012898703003222677	0.0012885457067316516	0.0013393689114532946	0.0013377952137133774	0.0013678580669044648	0.0013661302551261556	0.00139830535185059	0.0013964042251126795	0.001462494820970494	0.0014601995681260715	0.04308666361172371	0.04290148115773182	-1.4685326511519603e-05	-0.00012850101179229245	-1.4666778041506207e-05	-0.00012833870711670414
3.823152573180761	0.0012895541327476966	0.0012882298639774563	0.0013390406396715396	0.0013374673276779607	0.0013675228300506364	0.0013657954416968151	0.0013979626724495559	0.0013960620114960313	0.0014621364552486757	0.0014598417644726398	0.04308669038880655	0.042901507816774334	-1.4595530042824795e-05	-0.0001284848140910566	-1.457709501430371e-05	-0.00012832253007694083
3.8461889906699622	0.0012892380044120357	0.0012879140604243433	0.0013387124091343223	0.001337139482839351	0.00136718763562289	0.0013654606706394361	0.001397620036759167	0.0013957198415285035	0.0014617781360184877	0.001459484007231704	0.04308671764575047	0.042901534953562394	-1.4506268024811614e-05	-0.00012846848888165008	-1.4487945762871324e-05	-0.0001283062256936529
3.8693642141629967	0.0012889219156151474	0.001287598296371911	0.0013383842201618906	0.0013368116795174326	0.0013668524839536894	0.001365125942286053	0.0013972774451253278	0.0013953777155554941	0.0014614198636554697	0.0014591262967781043	0.043086745391196536	0.04290156257669993	-1.4417537379900203e-05	-0.00012845203631550728	-1.4399327213511504e-05	-0.00012828979411810826
3.892679080035866	0.0012886058666562923	0.0012872825721191566	0.0013380560730740238	0.001336483918031623	0.0013665173753751158	0.0013647912569683183	0.0013969348978936633	0.001395035633922119	0.0014610616385351113	0.0014587686334866302	0.04308677363394445	0.04290159069494623	-1.4329335046397301e-05	-0.00012843545653429267	-1.4311236308399422e-05	-0.00012827323549191583
3.9161344297041563	0.0012882898578341455	0.0012869668879644939	0.001337727968190056	0.0013361561987008939	0.0013661823102188936	0.0013644566150175274	0.0013965923954095405	0.0013946935969732374	0.0014607034610328842	0.0014584110177320495	0.04308680238295065	0.04290161931721921	-1.4241657977986238e-05	-0.0001284187496661815	-1.4223670005076433e-05	-0.0001282565499429733
3.9397311096534064	0.001287973889446837	0.0012866512442057934	0.0013373999058289186	0.0013358285218438158	0.0013658472888164357	0.001364122016764665	0.0013962499380181204	0.0013943516050535024	0.0014603453315242985	0.0014580534498891684	0.043086831647334387	0.04290164845259791	-1.4154503144039182e-05	-0.00012840191582796923	-1.4136625276731096e-05	-0.0001282397375882982
3.963469971469652	0.0012876579617919581	0.001286335641140388	0.0013370718863091504	0.0013355008877785671	0.0013655123114988566	0.0013637874625404168	0.0013959075260643722	0.0013940096585073735	0.0014599872503849207	0.0014576959303328459	0.043086861436379714	0.04290167811032537	-1.4067867529343053e-05	-0.00012838495512457193	-1.4050099112001418e-05	-0.00012822279853269558
3.987351871870168	0.0012873420751666057	0.0012860200790651161	0.001336743909948946	0.0013351732968229827	0.0013651773785970218	0.0013634529526752196	0.0013955651598931262	0.0013936677576791717	0.0014596292179904365	0.001457338459438058	0.04308689175953827	0.04290170829981153	-1.3981748134030136e-05	-0.000128367867647472	-1.3964088514738932e-05	-0.00012820573286725923
4.01137767273438	0.0012870262298673957	0.0012857045582763394	0.0013364159770661746	0.001334845749294573	0.0013648424904415684	0.0013631184874992846	0.0013952228398490985	0.0013933259029131038	0.0014592712347166795	0.0014569810375799277	0.04308692262643293	0.042901739030636855	-1.389614197376543e-05	-0.00012835065347799324	-1.3878590504442373e-05	-0.00012818854067353502
4.035548241134971	0.0012867104261904867	0.0012853890790699607	0.001336088087978406	0.001334518245510549	0.001364507647362938	0.0013627840673426227	0.0013948805662769219	0.0013929840945532909	0.0014589133009396689	0.001456623665133759	0.043086954046859895	0.042901770312554405	-1.3811046079368478e-05	-0.00012833331268335968	-1.3793602115681758e-05	-0.000128171222018858
4.059864449369175	0.0012863946644316186	0.0012850736417414673	0.0013357602430029538	0.0013341907857878667	0.0013641728496914165	0.0013624496925350935	0.0013945383395211946	0.0013926423329438209	0.0014585554170356647	0.0014562663424750964	0.04308698603079281	0.042901802155493975	-1.3726457496830713e-05	-0.0001283158453178057	-1.3709120398146951e-05	-0.00012815377695729602
4.08432717499025	0.0012860789448861287	0.0012847582465859444	0.001335432442456897	0.001333863370443247	0.0013638380977571626	0.0013621153634064266	0.0013941961599265083	0.0013923006184287717	0.0014581975833812032	0.001455909069979755	0.04308701858838564	0.04290183456956442	-1.3642373287377912e-05	-0.00012829825142335327	-1.3625142416814201e-05	-0.00012813620553098204
4.108937300839158	0.001285763267848984	0.0012844428938981079	0.0013351046866571137	0.0013335359997932123	0.0013635033918902432	0.0013617810802862608	0.0013938540278374861	0.0013919589513522544	0.0014578398003531406	0.0014555518480238703	0.04308705172997585	0.042901867565057504	-1.3558790527293252e-05	-0.00012828053102875714	-1.354166525162695e-05	-0.00012811850776855982
4.133695715076422	0.0012854476336148048	0.0012841275839723298	0.001334776975920313	0.0013332086741541145	0.0013631687324206663	0.001361446843504177	0.0013935119435988209	0.0013916173320584482	0.0014574820683286992	0.0014551946769839391	0.04308708546608779	0.04290190115245178	-1.347570630795547e-05	-0.00012826268415044861	-1.3458685997658898e-05	-0.00012810068368651617
4.15860331121418	0.0012851320424778919	0.001283812317102662	0.001334449310563063	0.0013328813938421659	0.0013628341196784137	0.0013611126533897271	0.001393169907555308	0.0013912757608916335	0.001457124387685506	0.0014548375572368596	0.043087119807435625	0.04290193534241402	-1.3393117735679277e-05	-0.0001282447107909257	-1.337620176488849e-05	-0.00012808273328768216
4.183660988148428	0.001284816494732257	0.0012834970935828697	0.001334121690901828	0.0013325541591734755	0.00136249955399348	0.0013607785102724781	0.0013928279200518898	0.0013909342381962376	0.0014567667588016463	0.0014544804891599864	0.043087154764927624	0.04290197014580444	-1.3311021931548817e-05	-0.00012822661093836452	-1.3294209678032382e-05	-0.0001280646565601784
4.208869650191461	0.0012845009906716526	0.0012831819137064597	0.0013337941172530017	0.0013322269704640814	0.0013621650356959092	0.001360444414482044	0.0013924859814336958	0.0013905927643168713	0.001456409182055706	0.0014541234731311708	0.043087190349669555	0.042902005573679514	-1.322941603159114e-05	-0.00012820838456784056	-1.321270687672585e-05	-0.00012804645347902488
4.2342302071045115	0.0012841855305895948	0.0012828667777667043	0.0013334665899329358	0.0013318998280299813	0.0013618305651158255	0.0013601103663481212	0.0013921440920460738	0.0013902513395983656	0.0014560516578268176	0.0014537665095288076	0.043087226572967534	0.042902041637295496	-1.3148297186651309e-05	-0.00012819003164143972	-1.3131690515436056e-05	-0.00012802812400680708
4.259743574130585	0.0012838701147793931	0.0012825516860566692	0.001333139109257973	0.001331572732187163	0.0013614961425834702	0.0013597763662005198	0.0013918022522346322	0.0013899099643858096	0.0014556941864947038	0.001453409598731878	0.043087263446332305	0.04290207834811271	-1.3067662562187693e-05	-0.00012817155210620435	-1.3051157763187965e-05	-0.0001280096680902898
4.285410672027485	0.0012835547435341866	0.0012822366388692522	0.0013328116755444894	0.001331245683251648	0.0013611617684292452	0.0013594424143692132	0.0013914604623452875	0.0013895686390245987	0.0014553367684397352	0.0014530527411200076	0.04308730098148261	0.04290211571779807	-1.298750933824075e-05	-0.00012815294589441084	-1.2971105803595562e-05	-0.00012799108566224904
4.311232427101037	0.001283239417146965	0.0012819216364972018	0.0013324842891089203	0.0013309186815395177	0.001360827442983744	0.001359108511184363	0.001391118722724296	0.0013892273638604678	0.0014549794040429696	0.0014526959370735055	0.043087339190348864	0.042902153758229665	-1.290783470955098e-05	-0.00012813421292501292	-1.2891531834955533e-05	-0.00012797237664186056
4.337209771238533	0.0012829241359106028	0.0012816066792331535	0.001332156950267798	0.001330591727366951	0.0013604931665777919	0.0013587746569763638	0.0013907770337183004	0.0013888861392395357	0.0014546220936862055	0.001452339186973418	0.043087378085078114	0.04290219248150038	-1.2828635885375056e-05	-0.00012811535310275346	-1.2812433070035628e-05	-0.00012795354093381173
4.363343641942354	0.0012826089001178847	0.0012812917673696534	0.0013318296593377837	0.0013302648210502554	0.0013601589395424798	0.0013584408520758752	0.0013904353956743648	0.0013885449655083421	0.0014542648377520258	0.0014519824912015713	0.043087417678035825	0.04290223189992193	-1.2749910089357441e-05	-0.00012809636631649912	-1.2733806735980985e-05	-0.00012793457842730227
4.389634982363801	0.0012822937100615442	0.0012809769011991982	0.0013315024166357103	0.0013299379629059104	0.001359824762209212	0.001358107096813869	0.0013900938089400274	0.001388203843013899	0.0014539076366238588	0.0014516258501406326	0.0430874579818121	0.042902272026028705	-1.2671654559488765e-05	-0.00012807725244018409	-1.2655650074289843e-05	-0.0001279154889964884
4.416084741337141	0.0012819785660342878	0.0012806620810142586	0.0013311752224786132	0.0013296111532505976	0.0013594906349097377	0.0013577733915216621	0.0013897522738633363	0.0013878627721037257	0.0014535504906860205	0.0014512692641741542	0.04308749900922432	0.04290231287258123	-1.2593866548119698e-05	-0.00012805801133286554	-1.2577960340782318e-05	-0.00012789627250081592
4.442693873413836	0.00128166346832883	0.001280347307107314	0.0013308480771837689	0.0013292843924012404	0.0013591565579761965	0.00135743973653096	0.0013894107907928958	0.0013875217531258966	0.0014531934003237722	0.0014509127336866272	0.04308754077332169	0.04290235445257123	-1.2516543321777068e-05	-0.00012803864283744693	-1.2500734805454689e-05	-0.00012787692878341028
4.469463338897009	0.0012813484172379264	0.0012800325797708858	0.0013305209810687334	0.0013289576806750417	0.001358822531741158	0.0013571061321738971	0.0013890693600779117	0.0013871807864290864	0.001452836365923372	0.0014505562590635362	0.04308758328738925	0.04290239677922557	-1.243968216140326e-05	-0.00012801914678339799	-1.2423970752680619e-05	-0.00012785745767418533
4.49639410387609	0.0012810334130543934	0.0012797178992975584	0.0013301939344513695	0.0013286310183895107	0.0013584885565376507	0.0013567725787830673	0.0013887279820682258	0.0013868398723626027	0.001452479387872118	0.0014501998406914011	0.04308762656495295	0.042902439866010125	-1.2363280361853135e-05	-0.00012799952298220285	-1.2347665480704623e-05	-0.00012783785898462519
4.523487140261684	0.0012807184560711632	0.0012794032659800326	0.0013298669376499061	0.0013283044058625233	0.0013581546326992284	0.0013564390766915885	0.0013883866571143826	0.0013864990112764553	0.0014521224665584248	0.001449843478957854	0.04308767061978279	0.0429024837266345	-1.2287335232015473e-05	-0.0001279797712291919	-1.227181630185023e-05	-0.00012781813251072638
4.550743425820648	0.0012804035465812948	0.0012790886801111376	0.0013295399909829544	0.0013279778434123366	0.0013578207605599874	0.0013561056262331192	0.0013880453855676519	0.001386158203521376	0.0014517656023718556	0.0014494871742516688	0.04308771546589769	0.04290252837505585	-1.2211844094962149e-05	-0.0001279598913050406	-1.2196420542568559e-05	-0.00012779827803355293
4.578163944211368	0.0012800886848780225	0.001278774141983877	0.001329213094769562	0.0013276513313576449	0.0013574869404546254	0.001355772227741919	0.001387704167780093	0.0013858174494488838	0.0014514087957031925	0.0014491309269628358	0.043087761117570775	0.04290257382548427	-1.2136804287535274e-05	-0.00012793988297288283	-1.2121475543053206e-05	-0.00012777829531634977
4.605749685019276	0.0012797738712547802	0.0012784596518914575	0.0013288862493292448	0.0013273248700176104	0.001357153172718476	0.0013554388815528828	0.001387363004104592	0.0013854767494113234	0.0014510520469444867	0.001448774737482607	0.04308780758933356	0.0429026200923868	-1.2062213160472096e-05	-0.0001279197459786996	-1.2046978657406782e-05	-0.000127758184105764
4.633501643792551	0.0012794591060052444	0.0012781452101273286	0.001328559454982034	0.0013269984597119107	0.0013568194576875612	0.0013551055880015913	0.001387021894894917	0.0013851361037619191	0.0014506953564891215	0.0014484186062035628	0.043087854895979355	0.04290266719049212	-1.1988068078429281e-05	-0.00012789948005298424	-1.1972927253616622e-05	-0.00012773794413284412
4.6614208220780515	0.001279144389423356	0.0012778308169852045	0.0013282327120485058	0.0013266721007607668	0.0013564857956986213	0.0013547723474243436	0.0013866808405057557	0.0013847955128548114	0.0014503387247318583	0.001448062533519655	0.04308790305256953	0.04290271513479537	-1.1914366419674138e-05	-0.00012787908490791144	-1.1899318713252949e-05	-0.00012771757510993131
4.689508227457455	0.0012788297218033734	0.001277516472759119	0.0013279060208498384	0.001326345793485003	0.0013561521870891799	0.0013544391601582205	0.0013863398412927819	0.0013844549770451254	0.0014499821520689155	0.001447706519826287	0.04308795207443847	0.04290276394056288	-1.1841105576150535e-05	-0.00012785856023789233	-1.1826150431566013e-05	-0.00012769707673210284
4.717764873583629	0.001278515103439891	0.0012772021777434429	0.001327579381707839	0.0013260195382060714	0.0013558186321975725	0.0013541060265411132	0.0013859988976126897	0.001384114496689003	0.0014496256388980091	0.0014473505655203552	0.043088001977197955	0.04290281362333755	-1.1768282953520531e-05	-0.00012783790572101772	-1.175341981751385e-05	-0.00012767644867811567
4.746191780217212	0.001278200534627886	0.0012768879322329293	0.001327252794944995	0.0013256933352461045	0.0013554851313630017	0.001353772946911778	0.0013856580098232526	0.0013837740721436636	0.0014492691856184256	0.0014469946710003185	0.04308805277674167	0.04290286419894316	-1.1695895970859072e-05	-0.000127817121015672	-1.1681124293404926e-05	-0.00012765569060657622
4.774789973263409	0.0012778860156627539	0.0012765737365227523	0.0013269262608845184	0.0013253671849279582	0.0013551516849255858	0.0013534399216098873	0.0013853171782833764	0.0013834337037674559	0.0014489127926310826	0.0014466388366662626	0.04308810448925087	0.04290291568348954	-1.1623942060789288e-05	-0.0001277962057631976	-1.1609261295113249e-05	-0.00012763480215949308
4.803560484809025	0.0012775715468403405	0.0012762595909085366	0.0013265997798503819	0.001325041087575249	0.0013548182932263991	0.001353106950976066	0.0013849764033531456	0.0013830933919199047	0.0014485564603385864	0.0014462830629199547	0.04308815713120031	0.04290296809337911	-1.1552418669437403e-05	-0.00012777515958678487	-1.1537828272005501e-05	-0.0001276137829608337
4.832504353159697	0.0012772571284569829	0.0012759454956863992	0.0013262733521673675	0.0013247150435124028	0.0013544849566075256	0.0013527740353519485	0.001384635685393879	0.0013827531369617657	0.0014482001891452988	0.0014459273501649106	0.043088210719362356	0.042903021445309775	-1.1481323256186393e-05	-0.0001277539820903062	-1.1466822686680839e-05	-0.00012759263261502563
4.861622622877388	0.0012769427608095476	0.001275631451152988	0.0013259469781611132	0.0013243890530646994	0.0013541516754121072	0.0013524411750802238	0.001384295024768185	0.0013824129392550814	0.0014478439794574018	0.0014455716988064607	0.043088265270812214	0.04290307575628214	-1.1410653293669054e-05	-0.00012773267285787204	-1.1396242014963948e-05	-0.00012757135070690095
4.890916344818065	0.0012766284441954733	0.0012753174576055225	0.001325620658158159	0.0013240631165583215	0.0013538184499843973	0.0013521083705046926	0.0013839544218400203	0.00138207279916324	0.0014474878316829683	0.001445216109251819	0.043088320802936	0.04290313104360532	-1.1340406267813102e-05	-0.00012771123145521868	-1.1326083745953619e-05	-0.00012754993680252902
4.9203865761696335	0.0012763141789128014	0.0012750035153418278	0.0013252943924859885	0.0013237372343203942	0.0013534852806698044	0.0013517756219703074	0.0013836138769747356	0.0013817327170510196	0.0014471317462320188	0.0014448605819101404	0.04308837733343235	0.04290318732490004	-1.1270579677792603e-05	-0.00012768965742909755	-1.1256345381974175e-05	-0.00012752839044960496
4.950034380490085	0.0012759999652602212	0.0012746896246603767	0.0013249681814730776	0.0013234114066790342	0.0013531521678149464	0.0013514429298232301	0.0013832733905391379	0.0013813926932846512	0.001446775723516595	0.0014445051171925935	0.04308843488032157	0.042903244618106795	-1.1201171035746943e-05	-0.0001276679503053324	-1.1187024438339549e-05	-0.00012750671117461865
4.979860827745887	0.0012756858035371116	0.0012743757858603327	0.0013246420254489466	0.0013230856339634023	0.001352819111767707	0.0013511102944108837	0.00138293296290155	0.0013810527282318793	0.0014464197639508303	0.001444149715512432	0.043088493461949755	0.04290330294149086	-1.113217786686757e-05	-0.00012764610958926337	-1.1118118443384506e-05	-0.00012748489848418698
5.009866994350591	0.0012753716940435795	0.001274061999241588	0.0013243159247442046	0.0013227599165037455	0.001352486112877284	0.0013507777160820045	0.001382592594431865	0.0013807128222620142	0.0014460638679510169	0.0014437943772850595	0.04308855309699445	0.042903362313648406	-1.1063597709429218e-05	-0.00012762413476724577	-1.1049624938436892e-05	-0.00012746295186460976
5.040053963203681	0.0012750576370805008	0.001273748265104805	0.0013239898796905969	0.001322434254631449	0.0013521531714942422	0.0013504451951866958	0.0013822522855016048	0.0013803729757459915	0.001445708035935676	0.001443439102928102	0.04308861380447241	0.04290342275351095	-1.0995428114512346e-05	-0.00012760202530348597	-1.0981541477699669e-05	-0.00012744087078109256
5.070422823729659	0.0012747436329495667	0.0012734345837514625	0.001323663890621062	0.0013221086486790883	0.0013518202879705744	0.0013501127320764842	0.0013819120364839857	0.001380033189056438	0.001445352268325635	0.0014430838928614837	0.04308867560374382	0.0429034842803543	-1.0927666646096817e-05	-0.0001275797806420953	-1.0913865628261327e-05	-0.00012741865467907898
5.100974671917351	0.0012744296819533181	0.0012731209554838893	0.0013233379578697709	0.001321783098980471	0.0013514874626597466	0.0013497803271043673	0.0013815718477539671	0.0013796934625677191	0.0014449965655440888	0.001442728747507489	0.04308873851451876	0.04290354691380123	-1.0860310880961288e-05	-0.00012755740020553574	-1.0846594969950163e-05	-0.0001273963029815306
5.131710610359471	0.0012741157843951998	0.0012728073806053187	0.0013230120817721899	0.0013214576058706987	0.0013511546959167654	0.0013494479806248824	0.0013812317196883295	0.0013793537966560175	0.0014446409280166911	0.0014423736672908509	0.043088802556865834	0.042903610673832	-1.0793358408527076e-05	-0.00012753488339362073	-1.0779727095223263e-05	-0.00012737381508937107
5.1626317482924104	0.001273801940579596	0.0012724938594199254	0.001322686262665126	0.0013211321696862135	0.0013508219880982275	0.0013491156929941533	0.001380891652665724	0.0013790141916993827	0.001444285356171616	0.0014420186526388152	0.0430888677512151	0.042903675580786615	-1.0726806830986535e-05	-0.0001275122295857356	-1.0713259609319153e-05	-0.00012735119038270737
5.193739201636265	0.0012734881508118779	0.0012721803922328705	0.0013223605008867807	0.0013208067907648493	0.001350489339562379	0.0013487834645699512	0.0013805516470667418	0.0013786746480777994	0.00144392985043964	0.0014416637039812224	0.0430889341183676	0.04290374165537445	-1.0660653763018557e-05	-0.00012748943813734037	-1.0647190129928208e-05	-0.00012732842821799872
5.225034093035115	0.0012731744153984524	0.001271866979350353	0.0013220347967768074	0.0013204814694458933	0.0013501567506691793	0.0013484512957117583	0.0013802117032739804	0.0013783351661732558	0.0014435744112542234	0.0014413088217505867	0.04308900167950032	0.042903808918679086	-1.0594896831968986e-05	-0.0001274665083826898	-1.0581516287383463e-05	-0.0001273055279305546
5.256517551897525	0.0012728607346467972	0.0012715536210796427	0.001321709150676356	0.0013201562060701257	0.001349824221780348	0.0013481191867808144	0.0013798718216721001	0.0013779957463697966	0.0014432190390515766	0.0014409540063821647	0.0430890704561743	0.042903877392166265	-1.0529533677566122e-05	-0.00012744343963216886	-1.0516235724400413e-05	-0.00012728248883164817
5.288190714437326	0.001272547108865524	0.0012712403177291436	0.0013213835629281437	0.001319831000979893	0.001349491753259444	0.0013477871381401955	0.0013795320026479055	0.0013776563890536074	0.0014428637342707596	0.0014405992583140519	0.04308914047034011	0.04290394709769025	-1.0464561951875617e-05	-0.0001274202311716266	-1.0451346096056191e-05	-0.00012725931020862724
5.320054723714605	0.0012722335383644106	0.0012709270696084278	0.0013210580338764962	0.00131950585451915	0.0013491593454719119	0.0013474551501548593	0.0013791922465903991	0.001377317094613067	0.001442508497353748	0.0014402445779872495	0.04308921174434637	0.042904018057501166	-1.0399979319525993e-05	-0.00012739688226592882	-1.0386845069886713e-05	-0.00012723599132696828
5.352110729676963	0.0012719200234544543	0.0012706138770282869	0.0013207325638674103	0.001319180767033521	0.0013488269987851473	0.0013471232231917149	0.0013788525538908558	0.0013769778634388208	0.0014421533287455185	0.001439889965845753	0.04308928430094642	0.042904090294251025	-1.0335783457236791e-05	-0.00012737339215335153	-1.0322730325557083e-05	-0.0001272125314261685
5.384359889201005	0.0012716065644479261	0.001270300740300787	0.0013204071532486171	0.0013188557388703625	0.00134849471356857	0.0013467913576196888	0.0013785129249428967	0.0013766386959238575	0.0014417982288941428	0.0014395354223366399	0.04308935816330506	0.042904163831003664	-1.027197205393307e-05	-0.00012734976004752374	-1.0258999554948328e-05	-0.00012718892972130025
5.41680336613411	0.0012712931616584142	0.0012699876597393124	0.001320081802369635	0.0013185307703788163	0.0013481624901936777	0.0013464595538097849	0.001378173360142555	0.001376299592463571	0.0014414431982508642	0.0014391809479101499	0.04308943335500644	0.0429042386912393	-1.020854281088418e-05	-0.0001273259851392039	-1.019565046219556e-05	-0.00012716518540412114
5.44944233133642	0.001270979815400872	0.0012696746356586131	0.0013197565115818262	0.0013182058619098684	0.001347830329034113	0.001346127812135148	0.0013778338598883463	0.0013759605534558329	0.0014410882372701834	0.0014388265430197707	0.04308950990006259	0.04290431489886346	-1.0145493441398451e-05	-0.00012730206659339327	-1.0132680763514507e-05	-0.00012714129764068716
5.482277962723094	0.0012706665259916727	0.0012693616683748595	0.0013194312812384618	0.0013178810138164104	0.0013474982304657315	0.001345796132971133	0.0013774944245813442	0.0013756215793010679	0.00144073334640995	0.0014384722081223278	0.043089587822919974	0.04290439247821499	-1.0082821670684416e-05	-0.00012727800354772612	-1.0070088187000281e-05	-0.00012711726557018688
5.515311445306831	0.0012703532937486653	0.0012690487582056981	0.0013191061116947875	0.0013175562264533076	0.001347166194866675	0.0013454645166953766	0.00137715505462526	0.0013752826704023324	0.0014403785261314582	0.00143811794367808	0.04308966714846741	0.042904471454072925	-1.0020525236010408e-05	-0.00012725379511474566	-1.000787047277657e-05	-0.00012709308830632926
5.548543971240616	0.0012700401189912182	0.0012687359054702968	0.0013187810033080771	0.0013172315001774516	0.0013468342226174298	0.0013451329636878578	0.0013768157504265087	0.001374943827165382	0.001440023776899527	0.0014377637501507999	0.043089747902044825	0.042904551851665626	-9.958601886638635e-06	-0.0001272294403815155	-9.946025372967876e-06	-0.0001270687649376212
5.581976739860765	0.0012697270020402766	0.0012684231104893992	0.001318455956437699	0.0013169068353478261	0.0013465023141009016	0.00134480147433097	0.0013764765123942895	0.0013746050499987494	0.0014396690991825983	0.0014374096280078716	0.043089830109450965	0.04290463369667834	-9.897049383551099e-06	-0.00012720493840645553	-9.884550651349105e-06	-0.0001270442945236483
5.615610957730194	0.0012694139432184214	0.001268110373585387	0.0013181309714451871	0.0013165822323255797	0.0013461704697024896	0.0013444700490095995	0.00137613734094067	0.001374266339313831	0.0014393144934528351	0.0014370555777203902	0.04308991379695211	0.04290471701526124	-9.835865499543267e-06	-0.0001271802882212847	-9.823444083553734e-06	-0.0001270196760974618
5.649447838681973	0.001269100942849916	0.001267797695082323	0.0013178060486942972	0.0013162576914740793	0.0013458386898101524	0.0013441386881111845	0.001375798236480655	0.0013739276955249532	0.0014389599601862103	0.0014367015997632459	0.0430899989912895	0.042904801834037797	-9.7750480192553e-06	-0.0001271554888309101	-9.76270345705646e-06	-0.00012699490866613372
5.6834886038631165	0.0012687880012607633	0.0012674850753060121	0.0013174811885510737	0.0013159332131589803	0.0013455069748144807	0.001343807392025793	0.0013754591994322696	0.0013735891190494584	0.0014386054998626035	0.0014363476946152266	0.04309008571968936	0.0429048881801146	-9.714594738849391e-06	-0.0001271305392109845	-9.702326570770747e-06	-0.00012696999120603847
5.717734481778674	0.0012684751187787707	0.0012671725145840635	0.0013171563913839269	0.0013156087977483012	0.0013451753251087792	0.0013434761611462044	0.0013751202302166496	0.0013732506103077912	0.0014382511129659096	0.0014359938627591213	0.043090174009871494	0.04290497608108809	-9.654503466124259e-06	-0.00012710543830807275	-9.642311235270873e-06	-0.00012694492266551727
5.75218670833605	0.0012681622957335984	0.0012668600132459387	0.0013168316575636917	0.0013152844456124821	0.0013448437410891344	0.0013431449958679735	0.0013747813292581128	0.001372912169723573	0.0014378967999841296	0.0014356401046818127	0.04309026389005609	0.042905065565055016	-9.594772020473513e-06	-0.00012708018504092866	-9.582655272719065e-06	-0.00012691970196498925
5.786846526889619	0.0012678495324568212	0.0012665475716230159	0.0013165069874637007	0.0013149601571244597	0.001344512223154494	0.0013428138965895138	0.0013744424969842513	0.0013725737977236935	0.0014375425614094766	0.0014352864208743831	0.043090355388976924	0.04290515666062232	-9.53539823273647e-06	-0.00012705477829799694	-9.523356516698972e-06	-0.00012689432799439793
5.821715188285586	0.0012675368292819878	0.0012662351900486468	0.0013161823814598547	0.001314635932659736	0.0013441807717067436	0.001342482863712172	0.001374103733826012	0.0013722354947383892	0.0014371883977384776	0.0014349328118322155	0.04309044853588614	0.042905249396913314	-9.476379945201618e-06	-0.00012702921693802383	-9.46441281222607e-06	-0.00012686879961415487
5.856793950907131	0.0012672241865446803	0.0012659228688582178	0.0013158578399306941	0.001314311772596451	0.0013438493871507867	0.001342151897640308	0.0013737650402177864	0.0013718972612013353	0.0014368343094720815	0.0014345792780551007	0.04309054336056695	0.04290534380357958	-9.417715011440092e-06	-0.00012700349978822523	-9.405822015595006e-06	-0.00012684311565336337
5.892084080719833	0.0012669116045825792	0.0012656106083892137	0.0013155333632574753	0.0013139876773154578	0.0013435180698946276	0.0013418209987813782	0.0013734264165975029	0.0013715590975497353	0.001436480297115768	0.0014342258200473468	0.04309063989334219	0.04290543991080999	-9.359401296434033e-06	-0.00012697762564650716	-9.347581994483684e-06	-0.00012681727491142825
5.927586851317345	0.0012665990837355161	0.00126529840898127	0.0013152089518242358	0.0013136636472003873	0.0013431868203494432	0.001341490167546007	0.001373087863406704	0.001371221004224402	0.001436126361179646	0.001433872438317878	0.04309073816508304	0.042905537749340784	-9.301436676285163e-06	-0.00012695159327730243	-9.289690627675706e-06	-0.00012679127615466967
5.963303543967366	0.0012662866243455535	0.0012649862709762554	0.001314884606017886	0.0013133396826377427	0.0013428556389296846	0.0013411594043480888	0.0013727493810906596	0.0013708829816698662	0.0014357725021785848	0.0014335191333803641	0.04309083820722119	0.042905637350464036	-9.24381903833621e-06	-0.00012692540141412412	-9.232145805195685e-06	-0.00012676511811826607
5.999235447657878	0.0012659742267570272	0.0012646741947183113	0.001314560326228264	0.0013130157840169508	0.0013425245260531371	0.0013408287096048472	0.0013724109700984336	0.0013705450303344458	0.001435418720632302	0.0014331659057533076	0.04309094005175725	0.042905738746039625	-9.186546281098051e-06	-0.00012689904875851088	-9.174945428201686e-06	-0.00012673879950586553
6.035383859143656	0.0012656618913166307	0.0012643621805539372	0.0013142361128482335	0.001312691951730461	0.001342193482141027	0.0013404980837369404	0.0013720726308829995	0.0013702071506703612	0.0014350650170654984	0.0014328127559601802	0.04309104373127111	0.04290584196850437	-9.129616314003386e-06	-0.00012687253397714038	-9.118087408794412e-06	-0.00012671231898603308
6.071750082993084	0.0012653496183734712	0.0012640502288320467	0.0013139119662737503	0.001312368186173814	0.0013418625076180974	0.0013401675271685406	0.0013717343639013271	0.0013698693431338197	0.001434711392007964	0.0014324596845295267	0.0430911492789345	0.042905947050882624	-9.073027057597549e-06	-0.00012684585570460483	-9.061569670131692e-06	-0.0001266856751951928
6.108335431635222	0.001265037408279139	0.0012637383399040376	0.001313587886903948	0.0013120444877457232	0.0013415316029126987	0.0013398370403274204	0.0013713961696144802	0.0013695316081851156	0.001434357845994698	0.0014321066919950874	0.043091256728518615	0.04290605402679719	-9.01677644332341e-06	-0.000126819012540913	-9.005390146286235e-06	-0.00012665886673562943
6.145141225407182	0.0012647252613877747	0.0012634265141238574	0.0013132638751412165	0.0013117208568481564	0.0013412007684568794	0.0013395066236450456	0.0013710580484877163	0.0013691939462887291	0.00143400437956603	0.0014317537788959152	0.04309136611440731	0.04290616293048093	-8.960862413451981e-06	-0.000126792003050602	-8.949546782117263e-06	-0.00012663189217354542
6.182168792601758	0.0012644131780561445	0.0012631147518480804	0.001312939931391291	0.0013113972938864238	0.00134087000468648	0.0013391762775566698	0.001370720000990593	0.0013688563579134306	0.001433650993267746	0.0014314009457765033	0.04309147747160766	0.04290627379678568	-8.9052829211414e-06	-0.00012676482576395864	-8.894037533384996e-06	-0.0001266047500415035
6.2194194695153895	0.001264101158643701	0.0012628030534359673	0.001312616056063327	0.0013110737992692526	0.0013405393120412184	0.0013388460025014167	0.0013703820275970595	0.001368518843532375	0.0014332976876512032	0.0014310481931869017	0.04309159083576089	0.04290638666119602	-8.850035930249578e-06	-0.0001267374791746878	-8.838860366528617e-06	-0.00012657743883559558
6.256894600496366	0.0012637892035126646	0.0012624914192495462	0.0013122922495699952	0.001310750373408882	0.0013402086909647943	0.0013385157989223866	0.0013700441287855722	0.001368181403623215	0.0014329444632734682	0.0014306955216828502	0.043091706243154136	0.0429065015598393	-8.79511941534114e-06	-0.00012670996173991256	-8.784013258669732e-06	-0.00012654995701488758
6.294595537993358	0.001263477313028089	0.0012621798496536805	0.0013119685123275631	0.0013104270167211443	0.0013398781419049766	0.0013381856672667438	0.0013697063050391932	0.0013678440386681993	0.0014325913206974371	0.0014303429318259023	0.04309182373073205	0.042906618529497315	-8.740531361673548e-06	-0.00012668227188095127	-8.729494197626253e-06	-0.00012652230300308487
6.332523642604218	0.0012631654875579366	0.0012618683450161406	0.0013116448447559822	0.001310103729625553	0.0013395476653137027	0.0013378556079858138	0.001369368556845698	0.0013675067491542808	0.0014322382604919665	0.001429990424183554	0.043091943336109405	0.04290673760761813	-8.6862697649924e-06	-0.00012665440797954286	-8.675301181669537e-06	-0.00012649447518431334
6.370680283125076	0.00126285372747316	0.0012615569057076892	0.0013113212472789864	0.0013097805125454006	0.0013392172616471846	0.0013375256215351925	0.0013690308846976925	0.0013671695355732354	0.0014318852832320161	0.0014296379993293867	0.0430920650975821	0.04290685883232987	-8.632332631580003e-06	-0.0001266263683802893	-8.62143221960418e-06	-0.00012646647190528437
6.40906683659976	0.001262542033147769	0.0012612455321021454	0.001310997720324173	0.0013094573659078392	0.001338886931365999	0.0013371957083748323	0.0013686932890927146	0.001366832398421759	0.0014315323894987697	0.0014292856578431879	0.043092189054140424	0.04290698224245043	-8.578717978238032e-06	-0.00012659815138899022	-8.567885330736796e-06	-0.00012643829147435115
6.447684688369473	0.0012622304049589143	0.0012609342245764696	0.0013106742643231022	0.0013091342901439802	0.0013385566749351972	0.0013368658689691562	0.0013683557705333532	0.0013664953382015901	0.0014311795798797838	0.0014289334003110984	0.04309231524548147	0.04290710787750189	-8.525423832055068e-06	-0.0001265697552705336	-8.514658544671316e-06	-0.00012640993215895513
6.486535232122802	0.0012619188432869666	0.0012606229835108425	0.0013103508797113915	0.001308811285688989	0.0013382264928244096	0.0013365361037871568	0.0013680183295273632	0.0013661583554196231	0.001430826854969124	0.0014285812273257493	0.04309244371202146	0.04290723577772252	-8.472448230566199e-06	-0.00012654117825139366	-8.461749901426951e-06	-0.00012638139218801303
6.525619869945995	0.0012616073485155902	0.0012603118092887387	0.001310027566928806	0.0013084883529821735	0.0013378963855079427	0.0013362064133024983	0.0013676809665877775	0.0013658214505880189	0.0014304742153675024	0.0014282291394863988	0.043092574494909705	0.04290736598408019	-8.419789221513624e-06	-0.0001265124185156341	-8.409157451212679e-06	-0.0001263526697483086
6.564940012373588	0.001261295921031836	0.0012600007022970192	0.0013097043264193656	0.0013081654924670938	0.0013375663534649018	0.0013358767979936353	0.0013673436822330349	0.0013654846242243353	0.0014301216616824325	0.0014278771373990875	0.043092707636041595	0.04290749853828558	-8.367444862853596e-06	-0.00012648347420596284	-8.356879254444588e-06	-0.0001263237629851588
6.604497078439295	0.0012609845612262121	0.001259689662926003	0.0013093811586314345	0.0013078427045916505	0.0013372363971792844	0.0013355472583439093	0.0013670064769870907	0.0013651478768516355	0.0014297691945283654	0.0014275252216767724	0.0430928431780715	0.04290763348280462	-8.31541322280499e-06	-0.00012645434342423156	-8.304913381780576e-06	-0.0001262946700030243
6.644292495727218	0.0012606732694927748	0.0012593786915695562	0.001309058064017827	0.0013075199898081881	0.0013369065171401006	0.0013352177948416659	0.0013666693513795453	0.0013648112089986158	0.0014294168145268442	0.001427173392939482	0.04309298116442722	0.042907770860873974	-8.263692379530119e-06	-0.00012642502422688384	-8.253257913815037e-06	-0.00012626538886112426
6.684327700423376	0.0012603620462292163	0.0012590677886251836	0.0013087350430359137	0.0013071973485736061	0.0013365767138414893	0.0013348884079803734	0.001366332305945773	0.001364474621199738	0.001429064522306662	0.0014268216518144741	0.04309312163932412	0.042907910716514355	-8.212280421311668e-06	-0.00012639551462789722	-8.201910941255802e-06	-0.0001262359175762673
6.724604137367524	0.0012600508918369452	0.0012587569544941024	0.0013084120961477175	0.0013068747813494495	0.0013362469877828238	0.0013345590982587257	0.0013659953412270397	0.0013641381139953411	0.0014287123185040037	0.0014264699989363773	0.04309326464777862	0.04290805309454359	-8.161175446465968e-06	-0.00012636581259745094	-8.150870564833934e-06	-0.00012620625412174125
6.76512326010531	0.0012597398067211785	0.0012584461895813425	0.0013080892238200251	0.0013065522886020248	0.0013359173394688346	0.0013342298661807674	0.0013656584577706394	0.0013638016879317827	0.0014283602037626136	0.0014261184349473562	0.04309341023562429	0.04290819804059276	-8.110375563176453e-06	-0.0001263359160597055	-8.100134895123318e-06	-0.00012617639642431566
6.805886530940724	0.00125942879129103	0.001258135494295828	0.0013077664265244927	0.0013062298708025014	0.0013355877694097263	0.0013339007122560088	0.0013653216561300213	0.0013634653435615628	0.0014280081787339499	0.0014257669604972691	0.04309355844952483	0.04290834560112032	-8.059878889445093e-06	-0.00012630582289213654	-8.049702052512903e-06	-0.0001261463423646858
6.846895420988873	0.0012591178459596087	0.0012578248690504786	0.0013074437047377616	0.0013059075284270305	0.001335258278121305	0.0013335716369995538	0.0013649849368649314	0.0013631290814434664	0.0014276562440773554	0.001425415576243834	0.04309370933699043	0.04290849582342689	-8.00968355318607e-06	-0.00012627553092686705	-7.999570167283032e-06	-0.00012611608977819433
6.888151410229076	0.0012588069711440962	0.0012575143142622874	0.0013071210589415561	0.0013055852619568412	0.001334928866125087	0.001333242640932208	0.001364648300541534	0.001362792902142684	0.0014273044004602076	0.0014250642828527824	0.043093862946392614	0.04290864875567062	-7.959787692024545e-06	-0.00012624503794833597	-7.949737379421562e-06	-0.00012608563645205573
6.92965598755826	0.0012584961672658585	0.0012572038303524313	0.0013067984896228124	0.0013052630718783692	0.0013345995339484394	0.001332913724580621	0.0013643117477325657	0.001362456806230967	0.0014269526485581046	0.0014247130809980414	0.043094019326980586	0.042908804446884025	-7.910189453196048e-06	-0.00012621434169113321	-7.9002018385059e-06	-0.0001260549801242461
6.971410650844719	0.0012581854347505322	0.0012568934177463582	0.0013064759972737851	0.0013049409586833652	0.0013342702821246997	0.0013325848884774027	0.0013639752790174672	0.0013621207942867567	0.0014266009890550253	0.0014243619713618962	0.04309417852889591	0.042908962946986845	-7.860886993671379e-06	-0.00012618343984188707	-7.85096170384525e-06	-0.00012602411848489092
7.01341690698215	0.001257874774028124	0.0012565830768738852	0.0013061535823921657	0.00130461892286901	0.0013339411111933054	0.0013322561331612546	0.0013636388949825279	0.0013617848668953311	0.001426249422643508	0.0014240109546351653	0.043094340603190076	0.04290912430680616	-7.811878479962314e-06	-0.00012615233003743231	-7.802015144282859e-06	-0.00012599304917410015
7.055676271944047	0.001257564185533109	0.0012562728081692985	0.0013058312454812023	0.001304296964938036	0.0013336120216999251	0.0013319274591771008	0.0013633025962210303	0.0013614490246489474	0.0014258979500248238	0.001423660031517376	0.04309450560183951	0.04290928857808919	-7.763162088100795e-06	-0.00012612100986336694	-7.753360338145707e-06	-0.00012596176978058038
7.098190270838397	0.0012572536697045343	0.0012559626120714567	0.0013055089870498214	0.0013039750853988499	0.001333283014196595	0.0013315988670762246	0.0013629663833334017	0.001361113268146994	0.0014255465719091617	0.0014233092027169474	0.04309467357776456	0.042909455813522644	-7.714736003569533e-06	-0.00012608947685355254	-7.704995473218484e-06	-0.00012593027784196797
7.1409604379627405	0.0012569432269861187	0.0012556524890238886	0.0013051868076127484	0.001303653284765651	0.0013329540892418519	0.0013312703574163993	0.0013626302569273593	0.0013607775979961351	0.0014251952890158071	0.001422958468951369	0.043094844584844694	0.04290962606674831	-7.666598421227425e-06	-0.00012605772848883756	-7.656918746658595e-06	-0.0001258985708426641
7.183988316859528	0.001256632857826362	0.0012553424394749048	0.001304864707690641	0.0013033315635585646	0.0013326252474008765	0.0013309419307620338	0.0013622942176180707	0.0013604420148104722	0.001424844102073335	0.0014226078309473944	0.04309501867793582	0.042909799392381334	-7.618747545328625e-06	-0.00012602576219739037	-7.6091283649736e-06	-0.0001258666462142788
7.227275460371831	0.0012563225626786416	0.0012550324638776933	0.001304542687810203	0.0013030099223037583	0.0013322964892456253	0.0013306135876843034	0.0013619582660282994	0.0013601065192116876	0.0014244930118197886	0.0014222572894412179	0.04309519591289043	0.04290997584602739	-7.571181589380305e-06	-0.00012599357535258981	-7.561622543960506e-06	-0.00012583450133435425
7.270823430699384	0.0012560123420013321	0.0012547225626904387	0.0013042207485043278	0.0013026883615335821	0.0013319678153549852	0.0013302853287613017	0.0013616224027885738	0.0013597711118292122	0.0014241420190028856	0.0014219068451786791	0.04309537634657322	0.0429101554842996	-7.5238987761287734e-06	-0.00012596116527258117	-7.514399508605149e-06	-0.00012580213352442193
7.31463379945495	0.0012557021962579045	0.0012544127363764218	0.0013038988903122197	0.0013023668817866913	0.0013316392263149064	0.001329957154578179	0.0013612866285373387	0.0013594357933003807	0.0014237911243802019	0.0014215564989154502	0.043095560036880344	0.042910338364839914	-7.4768973375161085e-06	-0.00012592852921966546	-7.46745749309434e-06	-0.00012576954005083518
7.358708147721062	0.001255392125917044	0.0012541029854041378	0.0013035771137795348	0.0013020454836081864	0.001331310722718561	0.0013296290657272938	0.0013609509439211256	0.0013591005642705982	0.0014234403287193798	0.00142120625141724	0.043095747042758245	0.04291052454633516	-7.430175514510154e-06	-0.00012589566439730193	-7.420794740618103e-06	-0.00012573671812099452
7.403048066107065	0.0012550821314527647	0.00125379331024741	0.0013032554194585164	0.0013017241675497505	0.0013309823051664913	0.0013293010628083676	0.0013606153495947203	0.0013587654253935074	0.0014230896327983313	0.0014208561034599982	0.043095937424223484	0.04291071408853596	-7.383731557232889e-06	-0.00012586256795255046	-7.374409503508456e-06	-0.0001257036648857901
7.447655154806527	0.0012547722133445165	0.0012534837113854981	0.0013029338079081285	0.0013014029341697796	0.0013306539742667562	0.0013289731464286262	0.001360279846221323	0.0013584303773311519	0.0014227390374054365	0.0014205060558301124	0.04309613124237997	0.04291090705227803	-7.33756372477655e-06	-0.00012582923697268544	-7.328300043085018e-06	-0.00012567037743699272
7.49253102365499	0.0012544623720773126	0.0012531741893032232	0.0013026122796942039	0.001301081784033532	0.0013303257306350965	0.001328645317202966	0.001359944434472733	0.0013580954207541547	0.0014223885433397644	0.0014201561093246282	0.043096328559441496	0.04291110349950016	-7.291670285153318e-06	-0.0001257956684845296	-7.2824646295457235e-06	-0.00012563685280542192
7.537677292188054	0.0012541526081418398	0.0012528647444910816	0.001302290835389581	0.0013007607177132658	0.001329997574895085	0.0013283175757541053	0.0013596091150295127	0.001357760556341889	0.0014220381514112761	0.0014198062647514543	0.043096529438749635	0.042911303493265586	-7.246049515265834e-06	-0.00012576185945334384	-7.2369015419737615e-06	-0.00012560308796061292
7.583095589699846	0.0012538429220345904	0.0012525553774453734	0.001301969475574259	0.001300439735788393	0.0013296695076782977	0.001327989922712754	0.0013592738885811787	0.0013574257847826627	0.0014216878624410557	0.00141945652292959	0.04309673394479614	0.04291150709778084	-7.200699700875973e-06	-0.0001257278067831602	-7.1916090683046136e-06	-0.00012556907981087218
7.628787555301809	0.0012535333142579702	0.0012522460886683123	0.0013016482008355319	0.0013001188388456128	0.0013293415296244625	0.0013276623587177626	0.0013589387558263662	0.0013570911067738861	0.0014213376772615137	0.0014191068846893286	0.04309694214324202	0.04291171437841794	-7.155619136500757e-06	-0.00012569350731383988	-7.146585505228911e-06	-0.0001255348252007793
7.674754837981857	0.0012532237853204416	0.001251936878668168	0.0013013270117681558	0.0012997980274790807	0.0013290136413816448	0.0013273348844163061	0.0013586037174730323	0.001356756523022274	0.0014209875967166321	0.0014187573508725024	0.043097154100940234	0.04291192540173513	-7.1108061253169486e-06	-0.00012565895781990744	-7.101829158072739e-06	-0.00012550032090946628
7.720999096663877	0.001252914335736638	0.0012516277479593808	0.0013010059089744912	0.0012994773022905475	0.0013286858436064024	0.0013270075004640411	0.0013582687742386313	0.0013564220342440184	0.0014206376216621794	0.0014184079223326968	0.04309736988595708	0.042912140235498206	-7.066258979280746e-06	-0.0001256241550124937	-7.057338340915598e-06	-0.0001254655636523938
7.767522000267617	0.001252604966027498	0.0012513186970626957	0.0013006848930646614	0.0012991566638895218	0.0013283581369639625	0.0013266802075252817	0.0013579339268503072	0.0013560876411649863	0.0014202877529659469	0.001418058599935487	0.04309758956759336	0.04291235894870287	-7.021976018845022e-06	-0.0001255890955341732	-7.013111376354478e-06	-0.00012543055007707693
7.814325227768903	0.0012522956767204	0.001251009726505297	0.0013003639646567166	0.0012988361128934295	0.0013280305221284017	0.0013263530062731775	0.001357599176045095	0.0013557533445209139	0.0014199379915079918	0.001417709384558678	0.04309781321640787	0.042912581611596744	-6.9779555730616755e-06	-0.00012555377596062955	-6.969146595559375e-06	-0.00012539527676397322
7.861410468260233	0.00125198646834929	0.0012507008368209363	0.0013000431243767859	0.001298515649927769	0.0013277029997828154	0.0013260258973898853	0.0013572645225701076	0.0013554191450575975	0.001419588338180867	0.0014173602770925367	0.04309804090423985	0.0429128082957021	-6.934195979441116e-06	-0.00012551819279760235	-6.9254423381397145e-06	-0.00012535974022370722
7.908779421011744	0.0012516773414548285	0.0012503920285500789	0.001299722372859255	0.001298195275626287	0.001327375570619513	0.0013256988815667629	0.001356929967182751	0.0013550850435311078	0.0014192387938898828	0.0014170112784400515	0.04309827270423242	0.0429130390738402	-6.890695583931447e-06	-0.0001254823424809981	-6.881996952144351e-06	-0.00012532393689723698
7.956433795532517	0.001251368296584515	0.0012500833022400292	0.0012994017107469179	0.001297874990631131	0.0013270482353401867	0.0013253719595045373	0.0013565955106509126	0.0013547510407079758	0.0014188893595533387	0.001416662389517162	0.0430985086908564	0.042913274020152575	-6.8474527409045916e-06	-0.0001254462213762797	-6.838808794052895e-06	-0.00012528786315529894
8.004375311632296	0.0012510593342928433	0.0012497746584450833	0.00129908113869116	0.0012975547955930307	0.0013267209946561124	0.0013250451319135046	0.0013562611537531826	0.001354417137365417	0.001418540036102792	0.001416313611253029	0.04309874893993346	0.04291351321012816	-6.804465813033123e-06	-0.0001254098257750802	-6.795876228593567e-06	-0.0001252515152947442
8.052605699483543	0.0012507504551414333	0.0012494660977266652	0.0012987606573521212	0.0012972346911714634	0.0013263938492883312	0.0013247183995137143	0.0013559268972790567	0.001354083334291529	0.0014181908244833047	0.0014159649445902812	0.043098993528662484	0.04291375672062378	-6.761733171175774e-06	-0.00012537315189442566	-6.753197628684218e-06	-0.00012521488953759485
8.101126699683881	0.0012504416596991928	0.0012491576206534844	0.0012984402673988868	0.0012969146780348417	0.0013260667999678585	0.001324391763035176	0.0013555927420291658	0.0013537496322855265	0.0014178417256537246	0.0014156163904852927	0.04309924253564326	0.04291400462989378	-6.719253194491931e-06	-0.0001253361958773458	-6.710771375555494e-06	-0.00012517798203259822
8.149940063318896	0.0012501329485424446	0.001248849227801666	0.0012981199695096441	0.001296594756860674	0.0013257398474358613	0.0013240652232180347	0.0013552586888154726	0.0013534160321579333	0.0014174927405869273	0.0014152679499084286	0.04309949604090237	0.04291425701761102	-6.6770242703011184e-06	-0.00012529895379065348	-6.668595858577361e-06	-0.00012514078885217383
8.199047552025359	0.0012498243222550977	0.0012485409197549194	0.0012977997643718868	0.0012962749283357627	0.001325412992443879	0.0013237387808127943	0.0013549247384615163	0.0013530825347308284	0.0014171438702701127	0.0014149196238443344	0.04309975412591881	0.04291451396489652	-6.63504479396157e-06	-0.0001252614216220027	-6.626669475135946e-06	-0.0001251033059895823
8.248450938054788	0.0012495157814287868	0.00124823269710468	0.001297479652682584	0.0012959551931563797	0.0013250862357540138	0.0013234124365805074	0.001354590891802625	0.0013527491408380577	0.001416795115705066	0.0014145714132922024	0.043100016873651184	0.0429147755543425	-6.593313168904921e-06	-0.0001252235952804992	-6.5849906306890416e-06	-0.00012506552935959148
8.298152004337403	0.0012492073266630406	0.0012479245604502748	0.001297159635148381	0.0012956355520284623	0.0013247595781391516	0.0013230861912929934	0.0013542571496861576	0.001352415851325475	0.0014164464779084505	0.001414223319266062	0.04310028436856424	0.04291504187004163	-6.551827806519986e-06	-0.00012518547059409135	-6.543557738641209e-06	-0.00012502745479603394
8.348152544546481	0.0012488989585654326	0.0012476165103990765	0.0012968397124857832	0.0012953160056677997	0.001324433020383165	0.0013227600457330448	0.0013539235129717314	0.001352082667051169	0.0014160979579120885	0.0014138753427950577	0.04310055669665621	0.042915312997612066	-6.510587126187448e-06	-0.0001251470433096813	-6.502369220378473e-06	-0.00012498907805180703
8.398454363163072	0.0012485906777517433	0.0012473085475666634	0.0012965198854213529	0.0012949965548002269	0.0013241065632811314	0.0013224340006946415	0.0013535899825314615	0.0013517495888857034	0.001415749556763254	0.0014135274849237428	0.04310083394548629	0.04291558902422772	-6.469589555134145e-06	-0.00012510830909046033	-6.461423505129543e-06	-0.00012495039479643033
8.449059275541144	0.0012482824848461301	0.001247000672576989	0.0012962001546919096	0.0012946772001618272	0.0013237802076395539	0.0013221080569831738	0.0013532565592502073	0.0013514166177123626	0.0014154012755249713	0.001413179746712377	0.04310111620420396	0.042915870038645096	-6.4288335283792936e-06	-0.00012506926351396608	-6.420719029898159e-06	-0.00012491140061349215
8.49996910797308	0.0012479743804812908	0.0012466928860625473	0.0012958805210447316	0.0012943579424991322	0.001323453954276585	0.001321782215415665	0.0013529232440258187	0.0013510837544273972	0.0014150531152763185	0.0014128321292372287	0.04310140356357717	0.04291615613123241	-6.388317488706732e-06	-0.00012502990207136078	-6.3802542394336e-06	-0.0001248720910003165
8.551185697755594	0.0012476663652986376	0.0012463851886645454	0.001295560985237763	0.0012940387825693311	0.0013231278040222556	0.0013214564768210004	0.0013525900377693912	0.0013507509999402772	0.0014147050771127353	0.0014124846335908836	0.04310169611602311	0.04291644739399778	-6.348039886663187e-06	-0.00012499022016704275	-6.340027586261912e-06	-0.0001248324613679075
8.602710893256043	0.0012473584399484642	0.0012460775810330706	0.001295241548039817	0.0012937197211404688	0.0013228017577186983	0.0013211308420401488	0.0013522569414055122	0.0013504183551739408	0.0014143571621463304	0.0014121372608825477	0.043101993955635354	0.0429167439206214	-6.307999180433371e-06	-0.0001249502131156488	-6.3000375305280465e-06	-0.00012479250703778533
8.654546553979111	0.0012470506050901275	0.0012457700638272725	0.001294922210230794	0.0012934007589916684	0.001322475816220391	0.001320805311926408	0.0013519239558725318	0.0013500858210650627	0.001414009371506207	0.0014117900122383755	0.04310229717821815	0.042917045806484935	-6.2681938357601885e-06	-0.00012490987613983373	-6.260282539916062e-06	-0.0001247522232390441
8.706694550633951	0.001246742861392228	0.0012454626377155435	0.0012946029726018994	0.0012930818969133478	0.0013221499803943958	0.0013204798873456415	0.0013515910821228266	0.0013497533985643178	0.001413661706338787	0.0014114428888017912	0.043102605881314454	0.04291735314870115	-6.228622325960345e-06	-0.00012486920437049243	-6.220761089692495e-06	-0.00012471160510968415
8.759156765201672	0.001246435209532787	0.0012451553033756952	0.001294283835955857	0.0012927631357074313	0.0013218242511205964	0.0013201545691765165	0.0013512583211230638	0.0013494210886366442	0.0014133141678081347	0.0014110958917338125	0.04310292016423952	0.04291766604614704	-6.189283131849757e-06	-0.00012482819284431734	-6.181471662576252e-06	-0.0001246706476927817
8.811935091003267	0.0012461276501994386	0.0012448480614951514	0.0012939648011071425	0.0012924444761875837	0.0013214986292919538	0.0013198293583107613	0.0013509256738544846	0.0013490888922615277	0.0014129667570963013	0.0014107490222133947	0.043103240128112084	0.04291798459949602	-6.150174741641201e-06	-0.00012478683650135602	-6.142412748717796e-06	-0.0001246293459359893
8.865031432767935	0.0012458201840896137	0.0012445409127711314	0.001293645868882203	0.001292125919179431	0.001321173115814754	0.0013195042556534064	0.0013505931413131758	0.0013487568104332721	0.0014126194754036597	0.0014104022814377627	0.04310356587588755	0.042918308911249425	-6.111295650985948e-06	-0.00012474513018567723	-6.103582845692207e-06	-0.0001245876946907587
8.918447706701835	0.0012455128119107331	0.0012442338579108426	0.001293327040119691	0.001291807465520792	0.0013208477116088623	0.0013191792621230455	0.001350260724510357	0.0013484248441612847	0.0014122723239492537	0.0014100556706227597	0.04310389751239207	0.04291863908577107	-6.072644362803761e-06	-0.00012470306864054148	-6.0649804582996875e-06	-0.00012454568870734484
8.972185840557227	0.0012452055343804083	0.0012439268976316823	0.0012930083156707072	0.0012914891160619212	0.0013205224176079935	0.0013188543786521016	0.0013499284244726743	0.0013480929944703715	0.0014119253039711573	0.0014097091910032084	0.043104235144354935	0.04291897522932038	-6.0342193873089145e-06	-0.0001246606465087896	-6.0266040986522995e-06	-0.0001245033226363046
9.02624777370205	0.0012448983522266323	0.0012436200326614287	0.0012926896963990312	0.0012911708716657414	0.001320197234759967	0.001318529606187082	0.0013495962422424882	0.0013477612624010224	0.0014115784167268272	0.0014093628438332584	0.043104578880445506	0.04291931745008654	-5.996019241944275e-06	-0.0001246178583309554	-5.98845228608029e-06	-0.0001244605910259433
9.080635457189915	0.0012445912661879885	0.0012433132637384473	0.001292371183181371	0.0012908527332080903	0.0013198721640269848	0.001318204945688857	0.0013492641788781772	0.001347429649009717	0.0014112316634934746	0.0014090166303867594	0.04310492883130694	0.042919665858226104	-5.9580424512841595e-06	-0.00012457469854237901	-5.950523547041883e-06	-0.00012441748831937272
9.135350853830497	0.0012442842770138535	0.001243006591611897	0.0012920527769076115	0.00129053470157797	0.0013195472063859028	0.001317880398132929	0.0013489322354544415	0.0013470981553692243	0.0014108850455684355	0.00140867055195763	0.043105285109591995	0.0429200205658943	-5.9202875470239225e-06	-0.00012453116147204124	-5.912816415081651e-06	-0.0001243740088535672
9.190395938260405	0.0012439773854646093	0.0012427000170419401	0.0012917344784810676	0.001290216777677801	0.0013192223628285136	0.001317555964509718	0.0013486004130626157	0.0013467667825689186	0.0014105385642695547	0.0014083246098602407	0.043105647830001315	0.04292038168728629	-5.882753067905366e-06	-0.00012448724134084266	-5.8753294308010184e-06	-0.0001243301468571989
9.245772697014415	0.0012436705923118544	0.0012423935407999541	0.0012914162888187407	0.001289898962423675	0.0013188976343618294	0.0013172316458248407	0.0013482687128109822	0.0013464355317150886	0.0014101922209355671	0.0014079788054297939	0.04310601710931911	0.04292074933867137	-5.845437559682046e-06	-0.00012444293225977177	-5.8380611418096945e-06	-0.00012428589645002708
9.301483128597186	0.0012433638983386202	0.0012420871636687472	0.00129109820885158	0.0012895812567456195	0.0013185730220083704	0.001316907443099401	0.0013479371358250916	0.0013461044039312594	0.0014098460169264919	0.0014076331400227169	0.043106393066451525	0.04292112363843138	-5.8083395750238576e-06	-0.00012439822822690738	-5.801010102621587e-06	-0.00012424125163840172
9.357529243555355	0.001243057304339597	0.0012417808864427858	0.0012907802395247534	0.0012892636615878675	0.0013182485268064673	0.0013165833573702895	0.0013476056832480955	0.001345773400358526	0.0014094999536240383	0.0014072876150170678	0.043106775822465714	0.04292150470710009	-5.771457673484082e-06	-0.00012435312312647495	-5.7641748746062316e-06	-0.00012419620631498596
9.413913064550128	0.0012427508111213514	0.001241474709928411	0.0012904623817979138	0.0012889461779091217	0.0013179241498105522	0.0013162593896904782	0.001347274356241073	0.0013454425221558748	0.0014091540324320054	0.0014069422318129326	0.04310716550062891	0.042921892667400756	-5.734790421521932e-06	-0.00012430761072773633	-5.72755402605471e-06	-0.00012415075425808997
9.47063662643026	0.0012424444195025582	0.0012411686349440695	0.0012901446366454748	0.001288628806682833	0.0013175998920914678	0.0013159355411293233	0.00134694315598337	0.0013451117705005273	0.0014088082547766992	0.0014065969918328409	0.043107562226448834	0.0429222876442878	-5.69833639229092e-06	-0.00012426168468049337	-5.691146131938524e-06	-0.00012410488912617534
9.527701976305488	0.0012421381303142356	0.0012408626623205512	0.0012898270050568992	0.0012883115488974855	0.0013172757547367817	0.0013156118127728856	0.001346612083672951	0.0013447811465882877	0.0014084626221073583	0.0014062518965221931	0.04310796612771377	0.042922689764986595	-5.662094165692633e-06	-0.00012421533851436628	-5.654949773958168e-06	-0.00012405860445802164
9.585111173620431	0.0012418319443999772	0.0012405567929012179	0.001289509488036975	0.0012879944055568745	0.001316951738851098	0.0013152882057242362	0.0013462811405267402	0.0013444506516338845	0.0014081171358965778	0.0014059069473496802	0.04310837733453496	0.042923099159034514	-5.626062328302137e-06	-0.00012416856563673973	-5.618963540491087e-06	-0.00012401189367033938
9.642866290228868	0.0012415258626161994	0.0012402510275422542	0.001289192086606117	0.0012876773776804074	0.001316627845556385	0.0013149647211037874	0.0013459503277809897	0.0013441202868713384	0.001407771797640753	0.001405562145807728	0.04310879597938899	0.042923515958323596	-5.590239473328082e-06	-0.00012412135933115298	-5.583186026532697e-06	-0.00012396475005610474
9.700969410468568	0.0012412198858323758	0.0012399453671128988	0.0012888748018006497	0.0012873604663033854	0.0013163040759922933	0.0013146413600496078	0.0013456196466916286	0.0013437900535543106	0.0014074266088605143	0.0014052174934129297	0.04310922219715978	0.042923940297143706	-5.5546242005346386e-06	-0.0001240737127540803	-5.547615833635666e-06	-0.00012391716678145093
9.75942263123647	0.0012409140149312982	0.0012396398124957075	0.0012885576346731212	0.0012870436724773183	0.0013159804313165005	0.0013143181237177685	0.0013452890985346472	0.0013434599529564858	0.001407081571101191	0.0014048729917065083	0.04310965612518425	0.04292437231222581	-5.519215116161699e-06	-0.00012402561893215536	-5.512251569800633e-06	-0.00012386913688261503
9.818228062064373	0.0012406082508093232	0.0012393343645867986	0.0012882405862926025	0.0012867269972702228	0.0013156569127050438	0.0013139950132826745	0.0013449586846064642	0.00134312998637194	0.0014067366859332638	0.0014045286422547708	0.043110097903295314	0.042924812142786685	-5.4840108329491655e-06	-0.00012397707076211573	-5.477091849538651e-06	-0.00012382065326643765
9.877387825195074	0.001240302594376632	0.0012390290242961133	0.0012879236577450018	0.0012864104417669362	0.0013153335213526658	0.0013136720299374094	0.001344628406224313	0.001342800155115524	0.0014063919549528383	0.0014041844466495762	0.0431105476738683	0.04292525993057385	-5.449009969986027e-06	-0.0001239280610059179	-5.442135293701189e-06	-0.00012377170870497833
9.936904055658934	0.001239997046557497	0.001238723792547681	0.0012876068501333838	0.0012860940070694366	0.0013150102584731718	0.0013133491748940928	0.0013442982647266346	0.001342470460523257	0.0014060473797821227	0.0014038404065088148	0.043111005581868145	0.042925715819912516	-5.414211152751994e-06	-0.00012387858229068183	-5.407380529514824e-06	-0.0001237222958358486
9.996778901350961	0.001239691608290539	0.0012384186702798794	0.001287290164578286	0.0012857776942971574	0.0013146871252997757	0.001313026449384226	0.0013439682614734636	0.001342140903952712	0.0014057029620699066	0.0014034965234768833	0.04311147177489379	0.042926179957751415	-5.3796130130047415e-06	-0.00012382862710452747	-5.37282619047369e-06	-0.0001236724071574935
10.05701452310831	0.0012393862805290135	0.0012381136584457165	0.001286973602218058	0.0012854615045873271	0.0013143641230854792	0.0013127038546590704	0.0013436383978468478	0.0013418114867834341	0.001405358703492067	0.0014031527992251931	0.04311194640323012	0.04292665249371267	-5.345214188707051e-06	-0.00012377818779468752	-5.338470916280494e-06	-0.00012362203502813696
10.117613094788254	0.0012390810642410738	0.0012378087580130978	0.0012866571642091856	0.0012851454390952932	0.0013140412531034288	0.0013123813919900028	0.0013433086752512443	0.0013414822104173359	0.0014050146057520603	0.0014028092354526568	0.04311242961989387	0.04292713358013825	-5.311013324056299e-06	-0.00012372725656584205	-5.304313352862133e-06	-0.00012357117166345022
10.178576803346665	0.001238775960410063	0.0012375039699651154	0.0012863408517266393	0.0012848294989948705	0.0013137185166473022	0.0013120590626689035	0.0013429790951139478	0.001341153076279126	0.0014046706705814432	0.0014024658338862108	0.04311292158068464	0.04292762337214127	-5.2770090693370075e-06	-0.00012367582547606615	-5.270352152218771e-06	-0.00012351980913238858
10.239907848916916	0.0012384709700347944	0.0012371992953003294	0.0012860246659642165	0.0012845136854786811	0.001313395915031686	0.0013117368680085322	0.001342649658885511	0.0013408240858167255	0.0014043268997403877	0.0014021225962813264	0.043113422444235695	0.04292812202765508	-5.243200080913904e-06	-0.0001236238864353867	-5.236585972420368e-06	-0.00012346793935630318
10.301608444889292	0.0012381660941298473	0.0012368947350330638	0.0012857086081348966	0.0012841979997585127	0.0013130734495924719	0.0013114148093429237	0.0013423203680401816	0.001340495240501709	0.0014039832950182177	0.0014017795244225478	0.04311393237206581	0.042928629707486426	-5.209585021202431e-06	-0.00012357143120300673	-5.203013477598009e-06	-0.00012341555410622096
10.363680817990868	0.0012378613337258586	0.001236590290193698	0.0012853926794711952	0.0012838824430656693	0.0013127511216872465	0.0013110928880277768	0.001341991224076337	0.001340166541829735	0.0014036398582339417	0.00140143662012402	0.04311445152863174	0.042929146575367026	-5.176162558526501e-06	-0.0001235184513835863	-5.169633337763491e-06	-0.00012336264499862581
10.426127208365882	0.0012375566898698352	0.0012362859618289784	0.0012850768812255418	0.0012835670166513494	0.001312428932695708	0.0013107711054408716	0.0013416622285169458	0.0013398379913210075	0.001403296591236815	0.0014010938852300524	0.04311498008138134	0.04292967279800666	-5.142931367186146e-06	-0.00012346493842652073	-5.136444228904732e-06	-0.00012330920349457042
10.488949869656532	0.001237252163625445	0.0012359817510023102	0.001284761214670631	0.0012832517217869974	0.0013121068840200602	0.0013104494629824618	0.0013413333829100052	0.0013395095905207116	0.0014029534959068802	0.0014007513216156566	0.0431155182008094	0.04293020854514792	-5.109890127315275e-06	-0.0001234108836216108	-5.103444832846998e-06	-0.00012325522089629004
10.552151069084381	0.0012369477560733482	0.0012356776587940884	0.0012844456810998225	0.001282936559764703	0.0013117849770854515	0.001310127962075713	0.001341004688829026	0.0013391813409995	0.0014026105741555574	0.0014004089311871347	0.04311606606051191	0.04293075398962173	-5.077037524796671e-06	-0.00012335627809528793	-5.07063383714014e-06	-0.00012320068834276166
10.615733087532126	0.0012366434683115022	0.0012353736863020025	0.0012841302818275126	0.001282621531897573	0.0013114632133403865	0.0013098066041671158	0.0013406761478734928	0.0013388532443539508	0.0014022678279262113	0.001400066715882645	0.04311662383724363	0.042931309307403194	-5.044372251364337e-06	-0.00012330111281144696	-5.038009935197374e-06	-0.0001231455968105366
10.679698219625935	0.0012363393014554892	0.0012350698346413641	0.0012838150181895278	0.0012823066395201217	0.001311141594257165	0.0013094853907269196	0.0013403477616693478	0.0013385253022070497	0.0014019252591947423	0.0013997246776727911	0.043117191710975326	0.04293187467767006	-5.011893004369314e-06	-0.00012324537856422957	-5.005571826017727e-06	-0.00012308993710652416
10.744048773818252	0.0012360352566388516	0.0012347661049454425	0.0012834998915435306	0.0012819918839886812	0.001310820121332327	0.001309164323249584	0.001340019531869488	0.0013381975162086875	0.0014015828699701944	0.0013993828185612303	0.043117769864953186	0.04293245028285961	-4.9795984868386545e-06	-0.00012318906597791335	-4.9733182142797094e-06	-0.00012303369986804702
10.808787072471103	0.0012357313350134162	0.0012344624983657885	0.0012831849032694147	0.0012816772666817907	0.0013104987960870945	0.0013088434032542133	0.0013396914601542507	0.0013378698880361457	0.0014012406622953553	0.0013990411405852693	0.043118358485756764	0.042933036308730056	-4.947487407362672e-06	-0.0001231321655021378	-4.9412478102354995e-06	-0.00012297687555867798
10.87391545193992	0.001235427537749651	0.0012341590160725904	0.0012828700547697315	0.0012813627890006273	0.0013101776200678415	0.0013085226322850283	0.0013393635482319402	0.0013375424193946182	0.0014008986382473944	0.0013986996458165016	0.043118957763363004	0.04293363294441939	-4.91555848007065e-06	-0.00012307466740996142	-4.909359329650226e-06	-0.00012291945446474273
10.93943626265785	0.0012351238660369955	0.0012338556592550072	0.001282555347470096	0.0012810484523694083	0.0013098565948465447	0.0013082020119118182	0.001339035797839324	0.0013372151120177116	0.0014005567999384792	0.0013983583363614224	0.0431195678912049	0.04293424038250852	-4.883810424589213e-06	-0.00012301656179469767	-4.877651493775947e-06	-0.00012286142669326594
11.00535186922059	0.0012348203210842306	0.0012335524291215334	0.001282240782819628	0.0012807342582358337	0.0013095357220212717	0.0013078815437304252	0.001338708210742177	0.001336887967667985	0.0014002151495164353	0.001398017214362086	0.04312018906623753	0.04293485881908384	-4.85224196596773e-06	-0.00012295783856597353	-4.846123029299612e-06	-0.0001228027821685851
11.071664650471687	0.0012345169041198224	0.001233249326900348	0.0012819263622913738	0.0012804202080715064	0.0013092150032166495	0.0013075612293632136	0.0013383807887357999	0.0013365609881374678	0.0013998736891653867	0.0013976762819967457	0.04312082148900027	0.042935488453800436	-4.820851834608925e-06	-0.0001228984874470651	-4.8147726682355035e-06	-0.00012274351062790956
11.138376999588447	0.0012342136163923053	0.0012329463538396945	0.0012816120873827656	0.0012801063033723924	0.00130889444008437	0.0013072410704595765	0.001338053533645582	0.001336234175248224	0.0013995324211064433	0.0013973355414805392	0.04312146536368373	0.042936129489948856	-4.789638766204696e-06	-0.00012283849797029012	-4.783599147892281e-06	-0.00012268360161837855
11.205491324168262	0.0012339104591706418	0.0012326435112082405	0.0012812979596160594	0.0012797925456592572	0.0013085740343036806	0.0013069210686964213	0.0013377264473275424	0.0013359075308528893	0.0013991913475983663	0.0013969949950661492	0.043122120898195726	0.042936782134519846	-4.758601501788154e-06	-0.0001227778594764528	-4.75260121090941e-06	-0.00012262304449578432
11.273010046315514	0.0012336074337446065	0.0012323408002954638	0.0012809839805387985	0.0012794789364781298	0.0013082537875818924	0.0013066012257786817	0.001337399531668899	0.0013355810568352405	0.0013988504709382637	0.0013966546450445026	0.043122788304229616	0.0429374465982734	-4.727738787528926e-06	-0.0001227165611084602	-4.721777605071545e-06	-0.00012256182841852148
11.340935602728974	0.0012333045414251729	0.0012320382224120367	0.0012806701517242831	0.00127916547740077	0.0013079337016549048	0.0013062815434398368	0.0013370727885886455	0.001335254755110771	0.0013985097934622998	0.0013963144937454712	0.04312346779733339	0.042938123095807315	-4.6970493747678504e-06	-0.000122654591808824	-4.691127083299856e-06	-0.00012249994234447836
11.409270444789758	0.0012330017835449059	0.00123173577889022	0.0012803564747720436	0.0012788521700251442	0.0013076137782877266	0.001305962023442438	0.0013367462200381337	0.0013349286276272728	0.001398169317546408	0.00139597454353859	0.04312415959698017	0.042938811845626625	-4.66653201995626e-06	-0.00012259194031710718	-4.660648403627746e-06	-0.00012243737502853902
11.478017038649782	0.0012326991614583606	0.0012314334710842613	0.0012800429513083252	0.0012785390159759063	0.0013072940192750144	0.001305642667578641	0.00133641982800167	0.0013346026763654307	0.0013978290456070235	0.0013956347968337812	0.04312486392663962	0.042939513070215735	-4.636185484565777e-06	-0.0001225285951645394	-4.630340329122781e-06	-0.00012237411501841988
11.547177865320764	0.001232396676542492	0.0012311313003708039	0.0012797295829865816	0.0012782260169048936	0.0013069744264416205	0.0013053234776707545	0.0013360936144971222	0.0013342769033394296	0.0013974889801018264	0.0013952952560821004	0.04312558101385183	0.042940226996111594	-4.606008535081377e-06	-0.00012246454467174095	-4.600201627841596e-06	-0.00012231015065122808
11.616755420763786	0.0012320943301970637	0.0012308292681492972	0.0012794163714879743	0.0012779131744916237	0.0013066550016431445	0.0013050044555717917	0.0013357675815765342	0.001333951310597566	0.0013971491235304973	0.0013949559237764848	0.043126311090300906	0.04294095385397669	-4.5759999429198506e-06	-0.000122399776944615	-4.570231072777847e-06	-0.00012224547004952013
11.686752215979308	0.0012317921238450746	0.0012305273758424207	0.0012791033185218829	0.0012776004904438058	0.0013063357467665013	0.0013046856031660372	0.0013354417313267545	0.0013336259002228775	0.001396809478435487	0.0013946168024525267	0.0431270543918919	0.04294169387867598	-4.5461584843465436e-06	-0.0001223342798691296	-4.540427441747721e-06	-0.00012218006111619495
11.75717077709787	0.00123149005893319	0.001230225624896518	0.0012787904258264322	0.0012772879664978665	0.0013060166637305015	0.001304366922369627	0.0013351160658700832	0.0013333006743337858	0.0013964700474028084	0.0013942778946892593	0.043127811158827495	0.042942447309351935	-4.516482940487496e-06	-0.00012226804111004075	-4.510789517443714e-06	-0.00012211391153313378
11.82801364547121	0.0012311881369321666	0.0012299240167820196	0.0012784776951690069	0.0012769756044194631	0.0013056977544864258	0.001304048415131121	0.0013347905873649054	0.0013329756350847328	0.0013961308330628192	0.0013939392031099387	0.043128581635685094	0.04294321438950477	-4.486972097227093e-06	-0.0001222010481048974	-4.481316087313197e-06	-0.0001220470087558434
11.899283377763982	0.0012308863593373115	0.0012296225529939027	0.0012781651283468032	0.001276663406004037	0.0013053790210186345	0.001303730083432112	0.0013344652980063724	0.001332650784666857	0.0013957918380910527	0.0013936007303828708	0.04312936607150015	0.04294399536707125	-4.457624745143884e-06	-0.0001221332880598225	-4.452005943464746e-06	-0.00012197934000812705
11.970982546046038	0.001230584727668926	0.0012293212350521342	0.0012778527271873708	0.0012763513730773527	0.001305060465345167	0.0013034119292878264	0.001334140200027065	0.0013323261253086578	0.0013954530652090327	0.0013932624792222272	0.04313016471984467	0.04294479049450564	-4.4284396795331304e-06	-0.00012206474794784761	-4.422857882734055e-06	-0.00012191089228130725
12.043113737885237	0.0012302832434727634	0.0012290200645021293	0.0012775404935491655	0.0012760395074960522	0.0013047420895183578	0.0013030939547477357	0.0013338152956976785	0.0013320016592766775	0.0013951145171851168	0.0013929244523888827	0.04313097783891276	0.042945600028862795	-4.3994157002385376e-06	-0.0001219954145016966	-4.393870706522612e-06	-0.00012184165232703714
12.115679556440844	0.0012299819083205071	0.001228719042915229	0.0012772284293221289	0.0012757278111482314	0.001304423895625475	0.0013027761618961957	0.0013334905873277308	0.0013316773888762093	0.0013947761968353617	0.0013925866526912792	0.043131805691603096	0.04294642423188268	-4.3705516116609305e-06	-0.00012192527421059363	-4.3650432207421874e-06	-0.00012177160665313713
12.188682620557461	0.001229680723810239	0.001228418171889168	0.0012769165364282548	0.0012754162859540093	0.0013041058857893519	0.0013024585528530804	0.0013331660772662648	0.0013313533164519985	0.0013944381070243874	0.0013922490829862896	0.04313264854560728	0.04294726337007589	-4.3418462227218235e-06	-0.00012185431331690477	-4.3363742358425855e-06	-0.00012170074152137444
12.26212556485955	0.0012293796915669277	0.0012281174530485654	0.0012766048168221839	0.0012751049338661183	0.0013037880621690435	0.0013021411297744312	0.001332841767902575	0.0013310294443889673	0.00139410025066627	0.001391911746180106	0.04313350667349471	0.042948117714810795	-4.313298346747194e-06	-0.00012178251781019833	-4.30786256667634e-06	-0.00012162904294113486
12.336011039846525	0.0012290788132429255	0.001227816888045417	0.0012762932724918001	0.0012747937568705044	0.0013034704269604895	0.0013018238948531245	0.001332517661666948	0.001330705775112954	0.0013937626307254478	0.0013915746452291436	0.043134380352805826	0.04294898754240318	-4.284906801496971e-06	-0.00012170987342460804	-4.279507032503918e-06	-0.0001215564966662308
12.41034171198835	0.0012287780905184617	0.0012275164785595925	0.0012759819054588362	0.0012744827569869269	0.0013031529823971837	0.001301506850319538	0.0013321937610314032	0.0013303823110914507	0.001393425250217634	0.0013912377831409503	0.043135269866139477	0.04294987313420574	-4.2566704090193225e-06	-0.00012163636563236602	-4.251306456900042e-06	-0.00012148308818960007
12.485120263821853	0.0012284775251021655	0.001227216226299357	0.0012756707177795006	0.00127417193626959	0.001302835730750872	0.0013011899984422465	0.0013318700685104675	0.0013300590548343811	0.0013930881122107643	0.001390901162975155	0.04313617550124845	0.042950774776702755	-4.228587995633304e-06	-0.00012156197963933413	-4.223259667680834e-06	-0.00012140880273783794
12.560349394047481	0.0012281771187315793	0.001226916133001883	0.001275359711545103	0.001273861296807764	0.001302518674332243	0.0013008733415287147	0.0013315465866619433	0.0013297360088948623	0.0013927512198259452	0.0013905647878444077	0.04313709755113137	0.04295169276160077	-4.200658391916717e-06	-0.00012148670038208964	-4.19536549691249e-06	-0.00012133362526836611
12.63603181762671	0.0012278768731736897	0.0012266162004337838	0.0012750488888826983	0.0012735508407264297	0.0013022018154916434	0.0013005568819260088	0.0013312233180877053	0.0013294131758700015	0.001392414576238426	0.0013902286609153542	0.04313803631413191	0.042952627385927686	-4.172880432560394e-06	-0.00012141051252051449	-4.167622780796784e-06	-0.00012125754046291015
12.712170265880024	0.0012275767902254714	0.0012263164303916547	0.0012747382519557435	0.001273240570186936	0.0013018851566198066	0.0013002406220215242	0.0013309002654345052	0.0013290905584017012	0.0013920781846785914	0.0013898927854096234	0.04313899209403376	0.042953578952127716	-4.145252956375134e-06	-0.00012133340043452012	-4.140030359619032e-06	-0.00012118053272300311
12.78876748658549	0.0012272768717144298	0.001226016824702618	0.0012744278029647577	0.0012729304873876576	0.0013015687001485842	0.0012999245642437197	0.0013305774313947894	0.001328768159177472	0.0013917420484329645	0.0013895571646048268	0.04313996520016327	0.04295454776816221	-4.117774806258745e-06	-0.0001212553482194123	-4.112587077768903e-06	-0.00012110258616648828
12.865826244077915	0.0012269771194991618	0.0012257173852248807	0.0012741175441480014	0.001272620594564674	0.0013012524485517003	0.0012996087110628634	0.0013302548187075311	0.0013284459809312678	0.0013914061708452305	0.0013892218018355814	0.04314095594748799	0.04295553414761111	-4.09044482906247e-06	-0.00012117633967911878	-4.0852917835842995e-06	-0.000121023684620164
12.943349319348618	0.0012266775354699269	0.0012254181138483093	0.0012738074777821694	0.0012723108939924617	0.0013009364043455173	0.0012992930649918057	0.0013299324301590887	0.001328124026444336	0.0013910705553172873	0.0013888867004945562	0.043141964656723576	0.04295653840977469	-4.063261875566701e-06	-0.00012109635832147081	-4.058143329306249e-06	-0.00012094381161462109
13.0213395101458	0.0012263781215492253	0.0012251190124950037	0.0012734976061830902	0.0012720013879845937	0.0013006205700898147	0.0012989776285867516	0.0013296102685840631	0.0013278022985460812	0.0013907352053103032	0.0013885518640335262	0.04314299165443619	0.04295756087977988	-4.036224800449753e-06	-0.00012101538735376227	-4.0311405710875825e-06	-0.00012086295038077344
13.099799631075467	0.001226078879692385	0.0012248200831198879	0.0012731879317064401	0.0012716920788944522	0.0013003049483885792	0.0012986624044480524	0.0013292883368661809	0.0013274808001149392	0.001390400124345799	0.0013882172959644543	0.04314403727315191	0.0429586018886855	-4.009332462232354e-06	-0.00012093340967730959	-4.004282368923542e-06	-0.00012078108384416808
13.178732513703073	0.0012257798118881613	0.0012245213277113068	0.0012728784567484694	0.0012713829691159537	0.0012999895418908114	0.0012983473952210072	0.0013289666379391889	0.0013271595340792744	0.0013900653160067483	0.0013878829998605852	0.04314510185146584	0.04295966177359358	-3.982583723190908e-06	-0.0001208504078811512	-3.977567586540762e-06	-0.0001206981946182406
13.258141006655675	0.0012254809201593484	0.001224222748291639	0.0012725691837467445	0.0012710740610842913	0.0012996743532913471	0.0012980326035966902	0.0013286451747877674	0.0013268385034182915	0.0013897307839387005	0.0013875489793575676	0.043146185734152465	0.04296074087775893	-3.9559774492985145e-06	-0.0001207663642365242	-3.950995091369508e-06	-0.00012061426499887506
13.338027975724735	0.0012251822065634014	0.0012239243469179175	0.0012722601151809005	0.001270765357276687	0.0012993593853316957	0.0012977180323127798	0.00132832395044846	0.0013265177111629607	0.0013893965318509214	0.0013872152381545916	0.04314728927228061	0.042961839550701444	-3.929512510197214e-06	-0.00012068126069186835	-3.924563754514193e-06	-0.00012052927695999083
13.418396303969553	0.001224883673193065	0.0012236261256824608	0.001271951253573408	0.0012704568602131558	0.001299044640800886	0.0012974036841544103	0.001328002968010617	0.0013261971603969603	0.0013890625635175553	0.001386881780015545	0.04314841282332836	0.04296295814832188	-3.90318777911125e-06	-0.00012059507886583165	-3.898272450635412e-06	-0.00012044321214593756
13.49924889182131	0.0012245853221770236	0.0012233280867135195	0.001271642601490358	0.0012701485724572912	0.0012987301225363406	0.0012970895619550398	0.0013276822306173624	0.0013258768542576459	0.001388728882778812	0.0013865486087702007	0.04314955675129976	0.042964097033020704	-3.877002132833193e-06	-0.00012050780004310702	-3.872120057974229e-06	-0.00012035605186780374
13.580588657187745	0.001224287155680545	0.0012230302321759225	0.0012713341615422458	0.0012698404966170482	0.0012984158334247442	0.00129677566859732	0.0013273617414665644	0.001325556795937012	0.0013883954935421609	0.0013862157283154053	0.043150721426847054	0.0429652565738145	-3.85095445159904e-06	-0.0001204194051665497	-3.8461054582134e-06	-0.00012026777709511771
13.662418535558457	0.001223989175906163	0.0012227325642717585	0.0012710259363847957	0.001269532635345568	0.0012981017764029596	0.0012964620070140106	0.0013270415038118479	0.0013252369886827089	0.0013880623997835739	0.0013858831426163181	0.04315190722739114	0.04296643714646007	-3.825043619105559e-06	-0.00012032987483270863	-3.820227536475637e-06	-0.00012017836845162888
13.744741480110864	0.0012236913850943356	0.0012224350852410336	0.0012707179287197647	0.0012692249913419786	0.0012977879544589183	0.0012961485801888683	0.00132672152096359	0.001324917435799032	0.0013877296055487532	0.0013855508557076373	0.04315311453724714	0.04296763913357693	-3.7992685224140163e-06	-0.00012023918928466548	-3.794485181262894e-06	-0.00012008780620828552
13.827560461816718	0.0012233937855241558	0.0012221377973623835	0.0012704101412958017	0.0012689175673522553	0.001297474370632574	0.0012958353911575976	0.0013264017962899748	0.0013245981406479774	0.0013873971149544234	0.0013852188716948876	0.043154343747749534	0.0429688629247743	-3.77362805185303e-06	-0.00012014732840484599	-3.768877284326261e-06	-0.00011999607027551873
13.910878469549415	0.0012230963795140405	0.0012218407029537606	0.0012701025769092848	0.0012686103661700568	0.0012971610280168317	0.001295522443008783	0.00132608233321803	0.0013242791066502765	0.0013870649321896119	0.0013848871947556962	0.04315559525738287	0.042970108916779534	-3.7481211010576e-06	-0.00012005427171088434	-3.743402740725814e-06	-0.00011990314019980075
13.9946985101918	0.0012227991694224523	0.0012215438043731563	0.001269795238405197	0.0012683033906376	0.0012968479297585215	0.0012952097388848549	0.0013257631352347067	0.0013239603372864712	0.0013867330615169723	0.001384555829141115	0.043156869471913384	0.042971377513568144	-3.722746566821658e-06	-0.00011995999834679694	-3.7180604486840296e-06	-0.00011980899515465215
14.079023608744702	0.0012225021576486252	0.0012212471040193272	0.0012694881286780086	0.0012679966436465401	0.0012965350790593746	0.0012948972819830699	0.0013254442058879665	0.001323641836098002	0.0013864015072741244	0.0013842247791769529	0.04315816680452141	0.04297266912649943	-3.697503349096333e-06	-0.00011986448707804187	-3.6928493095536932e-06	-0.00011971361393481317
14.163856808436103	0.0012222053466333046	0.0012209506043325347	0.0012691812506725757	0.0012676901281388707	0.0012962224791770226	0.001294585075556507	0.0013251255487878926	0.001323323606688315	0.0013860702738750204	0.001383894049265143	0.04315948767593991	0.04297398417444981	-3.672390350872856e-06	-0.00011976771628230409	-3.667768227757183e-06	-0.00011961697494883294
14.24920117083096	0.0012219087388595097	0.0012206543077953064	0.0012688746073850627	0.0012673838471078435	0.0012959101334260213	0.0012942731229150868	0.001324807167607825	0.0013230056527239954	0.0013857393658113406	0.0013835636438851312	0.04316083251459144	0.04297532308395246	-3.647406478197307e-06	-0.00011966966394547085	-3.6428161107413676e-06	-0.00011951905621326864
14.335059775941703	0.001221612336853287	0.0012203582169331903	0.0012685682018638627	0.0012670778035988885	0.0012955980451788713	0.0012939614274265973	0.0013244890660855	0.0013226879779359073	0.0013854087876538983	0.0013832335675952772	0.043162201756731425	0.04297668628933947	-3.6225506400682644e-06	-0.00011957030765308296	-3.6179918689090845e-06	-0.00011941983534499712
14.421435722339384	0.001221316143184506	0.0012200623343155501	0.0012682620372105595	0.0012667720007105757	0.0012952862178670873	0.001293649992517754	0.0013241712480242353	0.0013223705861203719	0.0013850785440540953	0.001382903825034308	0.0431635958465921	0.0429780742328827	-3.597821748360479e-06	-0.0001194696245821747	-3.5932944155462818e-06	-0.00011931928955330462
14.50833212726552	0.0012210201604676448	0.0012197666625563515	0.0012679561165808853	0.0012664664415955704	0.0012949746549822591	0.001293338821675266	0.0013238537172941124	0.0013220534811403523	0.0013847486397453794	0.0013825744209227699	0.043165015236528194	0.04297948736494264	-3.5732187178049227e-06	-0.00011936759149563936	-3.5687226667812516e-06	-0.00011921739563369727
14.595752126744532	0.0012207243913626067	0.0012194712043149766	0.00126765044318571	0.001266161129461622	0.0012946633600771525	0.0012930279184469296	0.0013235364778331996	0.0013217366669266695	0.001384419079544747	0.0013822453600645255	0.043166460387169	0.04298092614411597	-3.548740465915065e-06	-0.0001192641847341247	-3.5442755415256502e-06	-0.00011911412995999071
14.683698875697011	0.0012204288385755373	0.0012191759622970436	0.0012673450202920352	0.0012658560675725592	0.0012943523367668114	0.0012927172864427353	0.0013232195336487782	0.0013214201474792337	0.001384089868354258	0.0013819166473482691	0.043167931767568835	0.04298239103738935	-3.5243859129174826e-06	-0.00011915938020812256	-3.519951961396435e-06	-0.00011900946847637206
14.772175548053516	0.0012201335048596714	0.0012188809392552511	0.0012670398512240235	0.0012655512592493147	0.0012940415887296999	0.0012924069293360017	0.0013229028888186135	0.001321103926868303	0.0013837610111625937	0.0013815882877490746	0.04316942985536352	0.04298388252029063	-3.500153981684205e-06	-0.00011905315339011402	-3.495750850663823e-06	-0.00011890338668993361
14.861185336869132	0.001219838393016179	0.0012185861379902258	0.001266734939364027	0.0012652467078709552	0.0012937311197088461	0.0012920968508645227	0.001322586547492225	0.00132078800923576	0.0013834325130466262	0.001381260286329965	0.0431709551369278	0.04298540107704998	-3.4760435977249093e-06	-0.00011894547930807464	-3.4716711362157288e-06	-0.00011879585966348416
14.95073145443871	0.0012195435058950388	0.0012182915613513942	0.0012664302881536472	0.00126494241687574	0.0012934209335130177	0.001291787054831739	0.0013222705138921974	0.0013204723987964156	0.0013831043791730317	0.001380932648243518	0.04317250810753804	0.04298694720075886	-3.452053689061152e-06	-0.00011883633253559345	-3.4477117474701613e-06	-0.00011868686200658396
15.040817132412794	0.001219248846395921	0.0012179972122378674	0.0012661259010948109	0.0012646383897621943	0.0012931110340179176	0.0012914775451079313	0.001321954792315507	0.0013201570998393351	0.001382776614799923	0.0013806053787334966	0.043174089271534724	0.04298852139353379	-3.428183186183001e-06	-0.00011872568718421239	-3.423871616291957e-06	-0.00011857636786694048
15.131445621914246	0.001218954417469091	0.001217703093599342	0.0012658217817508647	0.0012643346300902053	0.0012928014251673984	0.0012911683256314368	0.0013216393871348763	0.001319842116729188	0.0013824492252785192	0.001380278483136512	0.04317569914249139	0.04299012416668233	-3.404431022018678e-06	-0.00011861351689607114	-3.400149676996249e-06	-0.00011846435092380259
15.222620193655578	0.0012186602221163185	0.0012174092084370114	0.0012655179337476858	0.001264031141482129	0.001292492110974698	0.0012908594004098779	0.0013213243028001459	0.0013195274539076196	0.0013821222160548356	0.0013799519668837104	0.0431773382433841	0.04299175604087417	-3.380796131821802e-06	-0.00011849979483383177	-3.3765448662148936e-06	-0.00011835078437763547
15.31434413805701	0.0012183662633918218	0.0012171155598045087	0.0012652143607748247	0.0012637279276239341	0.001292183095523706	0.0012905507735214308	0.0013210095438396855	0.0013192131158946574	0.001381795592671422	0.0013796258355025053	0.04317900710676583	0.04299341754631239	-3.357277453185266e-06	-0.00011838449367412851	-3.3530561229025424e-06	-0.00011823564094293193
15.406620765365147	0.0012180725444032017	0.0012168221508088415	0.0012649110665866458	0.001263424992266341	0.0012918743829702327	0.0012902424491160929	0.0013206951148618056	0.0013188991072901242	0.0013814693607691044	0.0013793000946183153	0.04318070627494221	0.04299510922291152	-3.3338739259224093e-06	-0.00011826758559752015	-3.3296823882629153e-06	-0.00011811889283985799
15.499453405772549	0.001217779068312421	0.0012165289846113687	0.0012646080550035152	0.0012631223392260062	0.0012915659775433296	0.0012899344314169958	0.001320381020556226	0.0013185854327750963	0.001381143526088792	0.0013789747499563642	0.04318243630015392	0.04299683162047528	-3.3105844919620667e-06	-0.00011814904227766543	-3.3064226055883397e-06	-0.00011800051178179061
15.592845409537835	0.0012174858383367853	0.0012162360644287847	0.001264305329912995	0.0012628199723867198	0.0012912578835466127	0.0012896267247217354	0.00132006726569555	0.0013182720971133836	0.0013808180944732953	0.0013786498073434978	0.04318419774475833	0.04299858529888078	-3.2874080953902013e-06	-0.00011802883487588289	-3.2832757203308735e-06	-0.00011788046897029392
15.686800147106629	0.0012171928577499398	0.0012159433935341134	0.001264002895271057	0.001262517895700613	0.0012909501053596135	0.0012893193334037132	0.0013197538551367673	0.0013179591051530235	0.0013804930718691805	0.0013783252727100285	0.04318599118141759	0.04300037082826456	-3.2643436823484237e-06	-0.00011790693403027075	-3.2602406799999567e-06	-0.00011775873508487744
15.781321009233178	0.00121690012988289	0.0012156509752577298	0.0012637007551033234	0.0012622161131894025	0.0012906426474391577	0.0012890122619135188	0.001319440793822789	0.001317646461827816	0.0013801684643286606	0.0013780011520916255	0.043187817193289596	0.04300218878921134	-3.2413902009082243e-06	-0.00011778330984466012	-3.2373164340314398e-06	-0.00011763528027125547
15.87641140710273	0.0012166076581250447	0.0012153588129884033	0.0012633989135063365	0.0012619146289456552	0.0012903355143207744	0.0012887055147803327	0.0013191280867840146	0.0013173341721588864	0.0013798442780115286	0.0013776774516312384	0.04318967637422083	0.04300403977294831	-3.2185466010943922e-06	-0.0001176579318813431	-3.2145019338162065e-06	-0.00011751007413468573
15.972074772454643	0.0012163154459252621	0.0012150669101743418	0.001263097374648832	0.0012616134471340615	0.0012900287106201126	0.0012883990966133438	0.0013188157391399121	0.0013170222412562632	0.0013795205191871062	0.0013773541775810435	0.043191569328946515	0.0430059243815429	-3.1958118347904726e-06	-0.00011753076915074767	-3.1917961325917538e-06	-0.00011738308572889489
16.06831455770623	0.0012160234967929326	0.0012147752703242768	0.0012627961427730567	0.0012613125719927538	0.0012897222410344048	0.0012880930121032096	0.0013185037561006447	0.0013167106743205018	0.0013791971942362499	0.0013770313363044445	0.043193496673290276	0.043007843228101555	-3.173184855630347e-06	-0.0001174017900995028	-3.1691979853554555e-06	-0.00011725428354503187
16.165134236077357	0.0012157318142990707	0.0012144838970085529	0.0012624952221960979	0.0012610120078346305	0.0012894161103439445	0.0012877872660235316	0.0013181921429687169	0.001316399476644327	0.0013788743096533823	0.001376708934278095	0.04319545903437034	0.04300979693697681	-3.1506646190095078e-06	-0.00011727096260299996	-3.1467064488593585e-06	-0.0001171236355036187
16.262537301715792	0.0012154404020774247	0.001214192793860239	0.0012621946173112355	0.00126071175904871	0.00128911032341359	0.0012874818632323576	0.0013178809051406482	0.0013160886536143042	0.0013785518720485594	0.0013763869780939624	0.04319745705080877	0.043011786143973045	-3.128250081969701e-06	-0.00011713825395348598	-3.1243204814982925e-06	-0.00011699110894267117
16.36052726982327	0.0012151492638256159	0.0012139019645762666	0.0012618943325893278	0.0012604118301015141	0.0012888048851943028	0.001287176808673718	0.0013175700481086892	0.0013157782107125506	0.0013782298881495829	0.001376065474461435	0.043199491372945625	0.04301381149656114	-3.1059402031555564e-06	-0.00011700363085012655	-3.1020390432717065e-06	-0.00011685667060828964
16.459107676782416	0.0012148584033062862	0.0012136114129185766	0.00126159437258021	0.001260112225538466	0.001288499800724705	0.0012868721073791799	0.0013172595774625516	0.0013154681535184653	0.0013779083648041426	0.0013757444302094574	0.04320156266305456	0.04301587365409304	-3.0837339427183114e-06	-0.00011686705938693254	-3.0798610956891265e-06	-0.00011672028664228007
16.55828208028434	0.0012145678243482801	0.0012133211427153025	0.0012612947419141343	0.001259812949985327	0.0012881950751326785	0.001286567764469444	0.0013169494988911916	0.0013151584877105057	0.0013775873089820134	0.001375423852288719	0.04320367159556564	0.04301797328802351	-3.0616302622863203e-06	-0.00011672850504354515	-3.0577856017215826e-06	-0.00011658192257257838
16.658054059457015	0.0012142775308478322	0.0012130311578619562	0.0012609954453032157	0.0012595140081496424	0.0012878907136369719	0.0012862637851559528	0.0013166398181846015	0.0013148492190679778	0.0013772667277772684	0.0013751037477738655	0.043205818857290655	0.043020111082134146	-3.0396281249026047e-06	-0.00011658793267393941	-3.0358115257591092e-06	-0.00011644154330231471
16.758427214994473	0.0012139875267697879	0.001212741462322651	0.0012606964875429211	0.00125921540482223	0.0012875867215488585	0.0012859601747425415	0.0013163305412356538	0.0013145403534728778	0.001376946628410558	0.0013747841238657681	0.04320800514765298	0.04302228773276306	-3.017726494922504e-06	-0.0001164453064939619	-3.013937833518804e-06	-0.00011629911309823937
16.859405169286727	0.0012136978161488383	0.0012124520601313326	0.001260397873513573	0.0012589171448786803	0.0012872831042738079	0.0012856569386271077	0.001316021674041964	0.0013142318969117475	0.0013766270182314084	0.0013744649878938175	0.04321023117892159	0.04302450394903575	-2.9959243379625022e-06	-0.00011630059007003424	-2.9921634919589588e-06	-0.00011615459557770547
16.960991566550526	0.0012134084030907895	0.0012121629553930513	0.0012600996081818955	0.001258619233280902	0.001286979867313203	0.0012853540823033309	0.0013157132227078054	0.00131392385547759	0.001376307904720589	0.0013741463473182823	0.04321249767645015	0.04302676045310653	-2.974220620821297e-06	-0.00011615374630760678	-2.970487469224417e-06	-0.00011600795369820505
17.063190072960847	0.001213119291773835	0.0012118741522852336	0.0012598016966025684	0.0012583216750786752	0.0012866770162660722	0.0012850516113623958	0.001315405193446037	0.0013136162353717914	0.001375989295492492	0.0013738282097326862	0.043214805378920536	0.04302905798039781	-2.9526143114529113e-06	-0.00011600473743972328	-2.948908734615348e-06	-0.0001158591497461281
17.166004376783235	0.00121283048644987	0.0012115856550589945	0.0012595041439198273	0.0012580244754112483	0.0012863745568308658	0.0012847495314947707	0.0013150975925800836	0.0013133090429060974	0.0013756711982975834	0.001373510582866246	0.04321715503858947	0.043031397279847276	-2.9311043788764896e-06	-0.00011585352501478074	-2.9274262584979074e-06	-0.00011570814532368967
17.26943818850684	0.0012125419914458114	0.0012112974680404606	0.001259206955369075	0.0012577276395089507	0.0012860724948072515	0.0012844478484919989	0.0013147904265459387	0.0013130022845046138	0.001375353621024875	0.0013731934745863435	0.043219547421542666	0.04303377911416031	-2.9096897930756815e-06	-0.00011570006988290138	-2.906039012193218e-06	-0.00011555490133602353
17.37349524097843	0.0012122538111649635	0.0012110095956321325	0.0012589101362785455	0.001257431172694852	0.0012857708360979633	0.0012841465682485458	0.001314483701894223	0.0013126959667058595	0.0013750365717044705	0.0013728768929010585	0.043221983307951885	0.04303620426006625	-2.88836952495701e-06	-0.00011554433218372018	-2.884745967962621e-06	-0.00011539937797910849
17.478179289537028	0.001211965950088384	0.0012107220423142513	0.001258613692070972	0.001257135080386429	0.0012854695867106592	0.0012838456967636503	0.0013141774252922545	0.0013123900961648336	0.0013747200585101263	0.0013725608459617266	0.043224463492335524	0.04303867350857876	-2.8671425462926253e-06	-0.00011538627133420021	-2.8635460989218098e-06	-0.00011524153472705634
17.583494112149474	0.0012116784127762963	0.0012104348126462119	0.0012583176282653082	0.001256839368097288	0.001285168752759835	0.0012835452401432417	0.0013138716035261857	0.0013120846796551473	0.0013744040897618918	0.0013722453420655684	0.04322698878382951	0.04304118766526224	-2.8460078296353025e-06	-0.0001152258460153377	-2.8424383789532257e-06	-0.00011508133031851164
17.689443509546752	0.001211391203869505	0.0012101479112679781	0.0012580219504784579	0.0012565440414388904	0.0012848683404687504	0.00128324520460186	0.0013135662435031469	0.0013117797240711666	0.001374088673928765	0.0013719303896583422	0.043229560006455676	0.04304374755050319	-2.8249643482646664e-06	-0.00011506301415892262	-2.821421782691312e-06	-0.00011491872274477233
17.79603130536116	0.0012111043280908572	0.0012098613429015425	0.0012577266644270575	0.0012562491061223334	0.001284568356171412	0.0012829455964646346	0.001313261352253459	0.0013114752364302173	0.0013737738196314272	0.0013716159973370657	0.043232177999401926	0.043046353999786464	-2.8040110760640252e-06	-0.00011489773293210659	-2.8004952853637882e-06	-0.00011475366923335839
17.90326134626431	0.0012108177902467189	0.0012095751123524035	0.0012574317759292786	0.0012559545679601512	0.001284268806314581	0.0012826464221692916	0.0013129569369328728	0.0013111712238748196	0.0013734595356450117	0.0013713021738527822	0.04323484361730526	0.04304900786397744	-2.7831469874986872e-06	-0.0001147299587252737	-2.779657862771699e-06	-0.00011458612623574393
18.011137502105942	0.0012105315952284825	0.001209289224511073	0.0012571372909066676	0.001255660432868154	0.0012839696974598176	0.001282347688268196	0.001312653004824848	0.0013108676936749687	0.0013731458309019316	0.001370988928113376	0.04323755773053805	0.043051710009608765	-2.7623710575587143e-06	-0.0001145596471389676	-2.758908491245181e-06	-0.00011441604941486716
18.119663666053608	0.0012102457480140903	0.001209003684354598	0.0012568432153860075	0.0012553667068672862	0.0012836710362855587	0.0012820494014304238	0.0013123495633428717	0.0013105646532304402	0.0013728327144947427	0.0013706762691864302	0.04324032122550477	0.04305446131917213	-2.741682261626216e-06	-0.00011438675296626677	-2.738246147516825e-06	-0.00011424339362775537
18.228843754733095	0.0012099602536696076	0.001208718496948136	0.0012565495555012394	0.0012550733960855474	0.0012833728295892533	0.0012817515684438948	0.0013120466200328379	0.0013102621100731734	0.0013725201956790952	0.0013703642063021674	0.04324313500493883	0.04305726269141817	-2.721079575445859e-06	-0.00011421123018084955	-2.717669808680913e-06	-0.00011406811291297947
18.338681708369887	0.001209675117350795	0.0012084336674465243	0.0012562563174953827	0.0012547805067599097	0.0012830750842895032	0.0012814541962175114	0.001311744182575439	0.0013099600718696524	0.0013722082838766927	0.0013700527488564034	0.04324599998820994	0.04306011504165897	-2.700561975048539e-06	-0.0001140330319212568	-2.6971784520962716e-06	-0.00011389016047458345
18.44918149093129	0.0012093903443047382	0.0012081492010959129	0.001255963507722527	0.001254488045238309	0.001282777807428279	0.0012811572917833735	0.0013114422587886358	0.0013096585464233749	0.0013718969886783526	0.0013697419064135968	0.04324891711163374	0.04306301930207839	-2.68012843665337e-06	-0.00011385211047465482	-2.676771055332497e-06	-0.00011370948866701314
18.56034709026951	0.0012091059398714815	0.0012078651032353942	0.001255671132649829	0.0012541960179816387	0.0012824810061731475	0.001280860862298997	0.001311140856630143	0.0013093575416773307	0.0013715863198470863	0.0013694316887099213	0.04325188732878993	0.0430659764220475	-2.6597779366373253e-06	-0.0001136684172638458	-2.6564465961127076e-06	-0.0001135260489816825
18.672182518265565	0.001208821909485708	0.0012075813792986857	0.0012553791988595651	0.0012539044315658015	0.0012821846878195541	0.0012805649150495987	0.0013108399841999792	0.0013090570657165491	0.0013712762873212593	0.0013691221056564172	0.04325491161084525	0.043068987368447095	-2.6395094513929906e-06	-0.00011348190282789439	-2.6362040521773697e-06	-0.00011333979202729494
18.784691810974078	0.0012085382586784455	0.001207298034815834	0.0012550877130512198	0.0012536132926837934	0.0012818888597931517	0.0012802694574504175	0.0013105396497430605	0.0013087571267706858	0.0013709669012178067	0.0013688131673421948	0.04325799094688166	0.043072053125994346	-2.619321957315554e-06	-0.00011329251680916586	-2.616042401266082e-06	-0.00011315066751710345
18.897879028768923	0.0012082549930787934	0.0012070150754149426	0.001254796682043595	0.0012533226081478147	0.001281593529652151	0.0012799744970490654	0.0013102398616518301	0.0013084577332166483	0.0013706581718354927	0.00136850488403769	0.043261126344234416	0.0430751746975784	-2.5992144307013243e-06	-0.0001131002079357013	-2.5959606210152267e-06	-0.0001129586242510916
19.01174825648978	0.0012079721184156981	0.0012067325068239462	0.0012545061127769825	0.0012530323848914376	0.0012812987050897409	0.001279680041527942	0.001309940628468956	0.0013081588935812882	0.0013703501096582566	0.0013681972661979962	0.043264318828833095	0.04307835310460058	-2.5791858476748725e-06	-0.00011290492400484187	-2.5759576889041944e-06	-0.00011276361010043034
19.126303603589555	0.001207689640519739	0.0012064503348723974	0.0012542160123153513	0.0012527426299717916	0.0012810043939365245	0.0012793860987066665	0.0013096419588900534	0.0013078606165441192	0.0013700427253585917	0.0013678903244662365	0.04326756944554908	0.04308158938732141	-2.5592351840892855e-06	-0.00011270661186504882	-2.556032582133952e-06	-0.00011256557198829897
19.241549204282624	0.0012074075653249743	0.0012061685654933111	0.0012539263878486014	0.0012524533505718176	0.0012807106041630345	0.0012790926765445917	0.0013093438617664914	0.001307562910940118	0.001369736029801023	0.0013675840696770296	0.04327087925855528	0.043084884605215826	-2.539361415488002e-06	-0.00011250521740047148	-2.5361842775984203e-06	-0.00011236445587528565
19.357489217694134	0.001207125898870781	0.0012058872047250057	0.0012536372466948247	0.001252164554002522	0.0012804173438822496	0.001278799783143315	0.0013090463461082054	0.0013072657857625303	0.0013694300340456058	0.001367278512859979	0.04327424935168347	0.04308823983733271	-2.5195635170198113e-06	-0.00011230068551321137	-2.5164117517960036e-06	-0.0001121602067408467
19.474127828010037	0.001206844647303772	0.0012056062587130184	0.0012533485963026423	0.0012518762477053175	0.0012801246213522022	0.0012785074267492838	0.0013087494210866088	0.0013069692501657792	0.001369124749351533	0.0013669736652432707	0.04327768082879803	0.0430916561826633	-2.4998404632835952e-06	-0.00011209296010167291	-2.496713980683872e-06	-0.00011195276856276748
19.59146924462811	0.0012065638168797155	0.0012053257337120249	0.001253060444253562	0.0012515884392543721	0.0012798324449786078	0.0012782156157564188	0.001308453096037528	0.001306673313468392	0.0013688201871807824	0.0013666695382573094	0.04328117481417022	0.043095134760516865	-2.4801912283725636e-06	-0.00011188198404785132	-2.4770899397074525e-06	-0.00011174208430356214
19.709517702309874	0.0012062834139654956	0.0012050456360878012	0.0012527727982643783	0.0012513011363590133	0.0012795408233175396	0.0012779243587087885	0.0013081573804641946	0.0013063779851559903	0.0013685163592018353	0.0013663661435384272	0.04328473245286339	0.043098676710902104	-2.460614785712925e-06	-0.00011166769919543351	-2.4575386036425687e-06	-0.00011152809588851897
19.828277461333414	0.0012060034450411207	0.0012047659723192297	0.0012524856661896315	0.0012510143468661796	0.001279249765078172	0.0012776336643033456	0.0013078622840403081	0.001306083274884343	0.001368213277293478	0.0013660634929326732	0.04328835491112458	0.043102283194917775	-2.441110107983223e-06	-0.00011145004633050792	-2.438058946533858e-06	-0.0001113107441874095
19.94775280764713	0.0012057239167017515	0.0012044867490003277	0.001252199056024095	0.0012507280787629083	0.0012789592791255546	0.0012773435413926991	0.0013075678166131375	0.0013057891924824641	0.0013679109535486584	0.0013657615984996605	0.043292043376782954	0.043105955395149366	-2.4216761670700984e-06	-0.00011122896516380099	-2.418649941626251e-06	-0.00011108996899622525
20.067948053024427	0.0012054448356597761	0.0012042079728423222	0.001251912975905319	0.0012504423401788747	0.0012786693744834502	0.0012770539989879453	0.0013072739882066906	0.0013054957479557761	0.001367609400278428	0.0013654604725164949	0.04329579905965608	0.04310969451607435	-2.4023119339373206e-06	-0.00011100439430930531	-2.3993105612478763e-06	-0.0001108657090152787
20.188867535219305	0.0012051662087469203	0.0012039296506757612	0.0012516274341162169	0.0012501571393889787	0.00127838006033722	0.0012767650462615536	0.0013069808090249424	0.0013052029514893325	0.0013673086300159509	0.001365160127481775	0.04329962319196691	0.04311350178447583	-2.383016378601499e-06	-0.00011077627126648837	-2.3800397767718973e-06	-0.000110637901832078
20.31051561812294	0.0012048880429163858	0.0012036517894526493	0.001251342439087689	0.001249872484815964	0.0012780913460367527	0.0012764766925502876	0.0013066882894551097	0.0013049108134510837	0.0013670086555205815	0.0013648605761196566	0.04330351702876572	0.04311737844986259	-2.3637884700097866e-06	-0.00011054453239808804	-2.3608365585185004e-06	-0.00011040648389940011
20.432896691921076	0.0012046103452450438	0.0012033743962486427	0.0012510579994013148	0.0012495883850331068	0.0012778032410994675	0.0012761889473582046	0.0013063964400710057	0.0013046193443952282	0.0013667094897820368	0.0013645618313840127	0.04330748184836009	0.04312132578489973	-2.344627175927122e-06	-0.0001103091129082967	-2.341699875623056e-06	-0.00011017139051286429
20.55601517325261	0.0012043331229356583	0.0012030974782652718	0.001250774123792078	0.0012493048487669412	0.0012775157552133572	0.001275901820359695	0.0013061052716364457	0.0013043285550656107	0.0013664111460246341	0.0013642639064626615	0.04331151895275595	0.043125345085844854	-2.32553146291975e-06	-0.00011006994682452587	-2.3226286960205053e-06	-0.00010993255579286321
20.679875505368887	0.0012040563833191423	0.0012028210428321976	0.0012504908211511396	0.0012490218849000286	0.001277228898240084	0.001275615321402574	0.0013058147951087108	0.0013040384563991789	0.0013661136377116053	0.001363966814781664	0.04331562966810653	0.04312943767299537	-2.3065002962164433e-06	-0.00010982696697323102	-2.3036219863126553e-06	-0.0001096899126606099
20.804482158294064	0.001203780133856874	0.0012025450974095266	0.0012502081005286798	0.0012487395024737946	0.0012769426802181508	0.001275329460511248	0.0013055250216420934	0.0013037490595295225	0.0013658169785495094	0.0013636705700097289	0.04331981534516748	0.043133604891143915	-2.2875326396399817e-06	-0.00010958010495915049	-2.2846787116987885e-06	-0.0001094433928174876
20.92983962898646	0.0012035043821430292	0.0012022696495901438	0.0012499259711367644	0.0012484577106913956	0.0012766571113661052	0.0012750442478899134	0.0013052359625914834	0.0013034603757904524	0.0013655211824927021	0.0013633751860626648	0.04332407735976481	0.04313784811004115	-2.2686274555325583e-06	-0.00010932929114312873	-2.2657978359054073e-06	-0.00010919292672270653
21.055952441500814	0.0012032291359069791	0.0012019947071021098	0.0012496444423522892	0.0012481765189206588	0.001276372202085826	0.0012747596939258388	0.0013049476295160453	0.0013031724167196714	0.0013652262637479174	0.0013630806771079522	0.04332841711326881	0.04314216872487034	-2.2497837046117977e-06	-0.00010907445461685872	-2.2469783210335784e-06	-0.00010893844356812954
21.18282514715158	0.0012029544030157185	0.001201720277811089	0.001249363523719965	0.001247895936697065	0.001276087962965859	0.0012744758091926959	0.0013046600341829514	0.0013028851940624993	0.0013649322367789195	0.001362787057569381	0.043332836033079795	0.043146568156728515	-2.2310003459317246e-06	-0.0001088155231818988	-2.2282191275190336e-06	-0.00010867987125723344
21.31046232467717	0.0012026801914763394	0.0012014463697228228	0.0012490832249553584	0.0012476159737267855	0.0012758044047848128	0.001274192604453952	0.0013043731885711844	0.0013025987197756695	0.001364639116311247	0.001362494342131778	0.04333733557312157	0.04315104785311993	-2.2122763368073034e-06	-0.00010855242332669102	-2.209519214066251e-06	-0.00010841713638204409
21.438868580405217	0.0012024065094385441	0.0012011729909856437	0.0012488035559479833	0.0012473366398897728	0.0012755215385148154	0.00127391009066632	0.0013040871048754065	0.0013023130060311895	0.0013643469173370384	0.001362202545745824	0.043341917214345084	0.043155609288455514	-2.1936106326713237e-06	-0.000108285080199777	-2.1908775375027376e-06	-0.00010815016419715717
21.568048548418737	0.001202133365197219	0.0012009001498930454	0.0012485245267644645	0.001247057945242918	0.0012752393753250484	0.0012736282789832867	0.0013038017955099184	0.0013020280652202923	0.0013640556551199688	0.0013619116836329716	0.04334658246524435	0.04316025396456797	-2.17500218699547e-06	-0.00010801341758628902	-2.1722930527009673e-06	-0.00010787887859553535
21.69800689072348	0.0012018607671950344	0.0012006278548862862	0.0012482461476517393	0.001246779900023253	0.0012749579265853282	0.0012733471807586916	0.0013035172731126674	0.0013017439099574386	0.0013637653452002584	0.0013616217712904412	0.04335133286237817	0.043164983411230186	-2.1564499512244026e-06	-0.00010773735788327521	-2.153764712502053e-06	-0.00010760320208366703
21.828748297416116	0.001201588724025107	0.0012003561145570493	0.0012479684290403349	0.0012465025146512199	0.0012746772038697667	0.0012730668075503796	0.0013032335505493505	0.0013014605530844098	0.001363476003399792	0.0013613328244963252	0.043356169970905065	0.04316979918668962	-2.1379528746421836e-06	-0.00010745682207322083	-2.135291467589978e-06	-0.00010732305575561485
21.960277486853503	0.001201317244433703	0.0012000849376501456	0.0012476913815476932	0.001246225799733999	0.0012743972189604921	0.0012727871711239204	0.0013029506409175848	0.0013011780076744716	0.0013631876458273268	0.0013610448593147824	0.04336109538513107	0.04317470287820993	-2.1195099043211027e-06	-0.0001071717296993735	-2.1168722664534345e-06	-0.00010703835926875738
22.092599205822967	0.0012010463373229832	0.0011998143330662586	0.0012474150159815579	0.0012459497660688868	0.0012741179838514382	0.0012725082834563854	0.0013026685575511488	0.0013008962870366062	0.001362900288883798	0.001360757892101325	0.043366110729062185	0.04317969610262477	-2.1011199849837667e-06	-0.00010688199883740479	-2.0985060552236243e-06	-0.00010674903081453468
22.225718229713628	0.0012007760117538166	0.0011995443098647596	0.0012471393433434368	0.0012456744246467579	0.0012738395107522126	0.0012722301567402196	0.001302387314024323	0.0013006154047198475	0.0013626139492677392	0.0013604719395082262	0.043371217656972966	0.043184780506903324	-2.0827820589224347e-06	-0.00010658754606940324	-2.0801917776100756e-06	-0.00010645498709277446
22.359639362688714	0.0012005062769486212	0.001199274877266544	0.0012468643748321042	0.0012453997866555642	0.0012735618120920224	0.0012719528033871528	0.0013021069241562879	0.0013003353745176663	0.001362328643980786	0.001360187018490006	0.04337641785398637	0.04318995776872476	-2.0644950658992717e-06	-0.00010628828645570243	-2.061928374798294e-06	-0.00010615614328432499
22.494367437858962	0.0012002371422942765	0.0011990060446569486	0.0012465901218471946	0.0012451258634839232	0.0012732849005236888	0.001271676236032215	0.0013018274020156271	0.001300056210472468	0.0013620443903333043	0.0013599031463090443	0.04338171303666137	0.04319522959706645	-2.0462579430630817e-06	-0.00010598413350790259	-2.04371478535869e-06	-0.00010585241302299431
22.629907317457054	0.001199968617345066	0.00119873782158869	0.0012463165959928299	0.0012448526667247447	0.0012730087889277135	0.0012714004675377934	0.0013015487619248874	0.001299777926880142	0.0013617612059501033	0.0013596203405412761	0.0433871049535965	0.04320059773280261	-2.028069624814867e-06	-0.00010567499915845047	-2.0255499451260137e-06	-0.00010554370836582394
22.766263893012997	0.0011997007118257012	0.0011984702177848903	0.001246043809081352	0.0012445802081789568	0.001272733490416452	0.001271125510997802	0.0013012710184652587	0.0012995005382947346	0.001361479108776289	0.0013593386190820303	0.04339259538604261	0.04320606394931582	-2.009929042734969e-06	-0.00010536079373299478	-2.0074327871143563e-06	-0.00010522993976547212
22.903442085530802	0.0011994334356343654	0.0011982032431421194	0.0012457717731370805	0.0012443084998592618	0.0012724590183383262	0.0012708513797418846	0.0013009941864813026	0.0012992240595331665	0.0013611981170831924	0.001359058000151937	0.04339818614852973	0.04321163005312096	-1.99183512546771e-06	-0.0001050414259198551	-1.9893622414130646e-06	-0.00010491101603973818
23.041446845665973	0.0011991667988458478	0.0011979369077335308	0.001245500500400182	0.0012440375539940014	0.0012721853862821535	0.0012705780873397423	0.001300718281085809	0.0012989485056800812	0.0013609182494744487	0.001358778502302992	0.043403879089505784	0.04321729788449992	-1.9737867985964927e-06	-0.00010471680273851924	-1.9713372350514333e-06	-0.00010458684433978238
23.180283153904217	0.0011989008117147045	0.0011976712218120193	0.0012452300033305756	0.0012437673830310585	0.0012719126080815261	0.0012703056476055024	0.0013004433176647115	0.0012986738920927501	0.0013606395248921632	0.0013585001444247032	0.04340967609198892	0.043223069318151244	-1.9557829846091057e-06	-0.00010438682951255385	-1.953356691963143e-06	-0.00010425733012303651
23.31995602074116	0.0011986354846784879	0.0011974061958134534	0.0012449602946119263	0.0012434979996418462	0.0012716406978192816	0.001270034074602187	0.0013001693118821086	0.001298400234406086	0.001360361962623208	0.00135822294575037	0.04341557907423022	0.043228946263852715	-1.9378226027017e-06	-0.00010405140983338335	-1.9354195327997772e-06	-0.00010392237711751018
23.460470486863187	0.0011983708283610439	0.0011971418403599694	0.001244691387155717	0.001243229416725377	0.0012713696698320703	0.001269763382646269	0.0012998962796853895	0.0012981275485377552	0.0013600855823056486	0.0013579469258634897	0.04342158999039534	0.0432349306671349	-1.9199045687102664e-06	-0.00010371044553025843	-1.91752467487271e-06	-0.00010358188729217566
23.60183162332936	0.0011981068535758465	0.0011968781662633084	0.001244423294105379	0.0012429616474123888	0.0012710995387149825	0.0012694935863122945	0.0012996242373104333	0.0012978558506933702	0.0013598104039352758	0.0013576721047042696	0.04342771083125372	0.04324102450997142	-1.9020277950377792e-06	-0.00010336383663925308	-1.899671032044685e-06	-0.0001032357608243828
23.744044531754422	0.00119784357132941	0.0011966151845282254	0.0012441560288405098	0.0012426947050695578	0.0012708303193262787	0.001269224700437609	0.0012993532012869225	0.0012975851573717922	0.0013595364478722737	0.0013573985025762804	0.04343394362488542	0.04324722981148182	-1.8841911904807218e-06	-0.00010301148136676597	-1.881857514585833e-06	-0.0001028838960648315
23.887114344492932	0.0011975809928247562	0.0011963529063559587	0.001243889604981167	0.00124242860330379	0.0012705620267922063	0.0012689567401271628	0.0012990831884437562	0.0012973154853705318	0.0013592637348480224	0.0013571261401532303	0.04344029043740332	0.04325354862864871	-1.8663936601458209e-06	-0.00010265327605671337	-1.8640830290886715e-06	-0.00010252618950462589
24.031046224824397	0.0011973191294649436	0.0011960913431477583	0.0012436240363922406	0.0012421633559665881	0.0012702946765119007	0.0012686897207584084	0.0012988142159145574	0.0012970468517912491	0.0013589922859720187	0.0013568550384858746	0.04344675337368445	0.04325998305704901	-1.8486341053589733e-06	-0.00010228911515752781	-1.8463464783605513e-06	-0.00010216253574182876
24.175845367139747	0.0011970579928566546	0.0011958305065084712	0.0012433593371878962	0.0012418989771584919	0.001270028284162376	0.001268423657986282	0.0012985463011432866	0.0012967792740453516	0.0013587221227389355	0.0013565852190090477	0.0434533345781255	0.04326653523160101	-1.8309114235143253e-06	-0.00010191889118424391	-1.8286467612961543e-06	-0.00010179282744418594
24.32151699712871	0.0011967975948138632	0.0011955704082502105	0.0012430955217361218	0.001241635481233617	0.0012697628657036217	0.0012681585677482934	0.0012982794618899697	0.0012965127698597164	0.0013584532670358298	0.0013563167035488511	0.043460036235402476	0.043273207327328145	-1.8132245079684542e-06	-0.00010154249468352639	-1.8109827727499916e-06	-0.00010141695531368233
24.468066371968433	0.0011965379473615465	0.0011953110603960665	0.0012428326046633317	0.0012413728828042602	0.0012694984373837774	0.0012678944662696937	0.0012980137162365204	0.0012962473572824971	0.001358185741149468	0.0013560495143299604	0.04346686057125653	0.0432800015601335	-1.795572247941489e-06	-0.00010115981419769882	-1.7933534034548712e-06	-0.00010103480805107035
24.61549878051318	0.0011962790627394813	0.0011950524751839027	0.0012425706008590777	0.0012411111967456	0.0012692350157444167	0.0012676313700687501	0.0012977490825926857	0.0012959830546890592	0.0013579195677738162	0.0013557836739830885	0.04347380985328817	0.04328692018759609	-1.7779535283765982e-06	-0.00010077073622574706	-1.7757575398597014e-06	-0.0001006462723161794
24.763819543485244	0.0011960209534061007	0.0011947946650702126	0.0012423095254808342	0.0012408504382004837	0.001268972617625925	0.0012673692959621207	0.001297485579702097	0.0012957198807880207	0.001357654770017663	0.0013555192055525907	0.04348088639177232	0.043293965509779105	-1.760367229835906e-06	-0.00010037514518693169	-1.7581940640540306e-06	-0.00010025123269258307
24.91303401366693	0.0011957636320424146	0.0011945376427340386	0.001242049393958871	0.0012405906225842888	0.0012687112601729742	0.001267108261070313	0.0012972232266484328	0.0012954578546274004	0.001357391371412388	0.001355256132504207	0.04348809254048826	0.04330113987005802	-1.7428122283755926e-06	-9.997292338090324e-05	-1.7406618536275342e-06	-9.984957164754782e-05
25.063147576093755	0.001195507111556013	0.0011942814210809773	0.0012417902220012262	0.0012403317655898956	0.001268450960840108	0.001266848282823269	0.0012969620428617086	0.001295196995600897	0.0013571293959198983	0.0013549944787329727	0.04349543069756635	0.04330844565596287	-1.7252873953949727e-06	-9.956395094679049e-05	-1.7231597815130228e-06	-9.944116949023307e-05
25.214165648248784	0.0011952514050851354	0.0011940260132472466	0.001241532025598764	0.0012400738831927387	0.0012681917373974297	0.0012665893789660404	0.0012967020481246825	0.0012949373234542815	0.001356868867940705	0.001354734268571279	0.04350290330635475	0.04331588530004068	-1.7077915975653724e-06	-9.914810582564715e-05	-1.705686715927461e-06	-9.902590433535918e-05
25.366093680258146	0.0011949965260028028	0.0011937714326038192	0.0012412748210303183	0.001239816991655947	0.0012679336079363843	0.0012663315675645645	0.0012964432625793695	0.0012946788582918994	0.0013566098123221578	0.0013544755267970731	0.04351051285630024	0.04332346128073232	-1.6903236966774732e-06	-9.872526371798584e-05	-1.68824152021671e-06	-9.860365206032506e-05
25.518937155087716	0.0011947424879210412	0.0011935176927606443	0.0012410186248679462	0.0012395611075355897	0.0012676765908756675	0.0012660748670115622	0.0012961857067337005	0.001294421620583317	0.0013563522543668506	0.0013542182786422476	0.04351826188385062	0.04333117612327284	-1.6728825494713093e-06	-9.82952980391194e-05	-1.6708230526863918e-06	-9.817428626063274e-05
25.672701588741027	0.0011944893046951766	0.0011932648075709431	0.001240763453982276	0.0012393062476860218	0.001267420704967241	0.001265819296032547	0.0012959294014683027	0.0012941656311700866	0.0013560962198411939	0.0013539625498011796	0.04352615297337486	0.04333903240060439	-1.6554670075746847e-06	-9.785807988024753e-05	-1.6534301665307657e-06	-9.773767821080748e-05
25.827392530458226	0.0011942369904281902	0.001193012791135565	0.0012405093255479366	0.0012390524292653067	0.0012671659693024434	0.0012655648736919268	0.0012956743680433917	0.001293910911272627	0.0013558417349841326	0.0013537083664394288	0.0435341887581014	0.043347032734312646	-1.6380759173635281e-06	-9.741347796435318e-05	-1.6360617097052263e-06	-9.729369682079381e-05
25.983015562916506	0.0011939855594751741	0.001192761657807441	0.0012402562570491087	0.0012387996697407623	0.0012669124033182382	0.001265311619399241	0.001295420628105818	0.001293657482497255	0.0013555888265160642	0.0013534557552026241	0.043542371921077884	0.04335517979558168	-1.6207081197632672e-06	-9.696135859768584e-05	-1.6187165247259425e-06	-9.684220858724446e-05
26.139576302431465	0.00119373502644786	0.001192511422196113	0.0012400042662851743	0.001238547986894606	0.001266660026803575	0.0012650595529155146	0.0012951682036962426	0.0012934053668433483	0.0013553375216479216	0.0013532047432255224	0.04355070519614866	0.043363476306167166	-1.6033624501915825e-06	-9.650158562912736e-05	-1.6013934486048056e-06	-9.638307755291398e-05
26.297080399159835	0.001193485406219213	0.0011922620991723287	0.0012397533713764525	0.001238297398829685	0.001266408859905851	0.0012648086943597096	0.0012949171172564327	0.0012931545867106253	0.0013550878480904217	0.0013529553581412275	0.043559191368955856	0.043371925039391815	-1.5860377383736593e-06	-9.603402040081477e-05	-1.5840913126785594e-06	-9.59161652578644e-05
26.455533537303385	0.0011932367139281409	0.001192013703872749	0.001239503590770076	0.0012380479239753454	0.0012661589231375303	0.0012645590642153324	0.001294667391636731	0.0012929051649066003	0.0013548398340635297	0.001352707628090626	0.04356783327795828	0.04338052882116204	-1.5687328082311658e-06	-9.555852170259338e-05	-1.566808942485634e-06	-9.544133069308569e-05
26.614941435314055	0.0011929889649842458	0.0011917662517047006	0.0012392549432459334	0.0012377995810933715	0.0012659102373828418	0.0012643106833371274	0.0012944190501036259	0.0012926571246541375	0.0013545935083060661	0.001352461581731967	0.043576633815474525	0.04338929053100336	-1.5514464777252601e-06	-9.507494572280617e-05	-1.5495451576100217e-06	-9.495843025200679e-05
26.77530984610034	0.001192742175072707	0.0011915197583510578	0.0012390074479227678	0.0012375523892840766	0.0012656628239046557	0.0012640635729579371	0.0012941721163475118	0.0012924104895991994	0.001354348900085556	0.001352217248250679	0.043585595928746106	0.04339821310312236	-1.534177558706537e-06	-9.458314599913864e-05	-1.5322987715459674e-06	-9.44673176814792e-05
26.93664455723489	0.0011924963601592058	0.0011912742397751676	0.0012387611242643455	0.0012373063679924662	0.001265416704351439	0.0012638177546956519	0.0012939266144905554	0.0012921652838186943	0.0013541060392082227	0.0013519746573693353	0.043594722621022895	0.04340729952748528	-1.5169248568191844e-06	-9.408297337049065e-05	-1.5150685915782738e-06	-9.396784403312153e-05
27.098951391163432	0.0011922515364949753	0.0011910297122259004	0.001238515992085772	0.0012370615370145494	0.0012651719007643815	0.0012635732505603245	0.0012936825690947516	0.0012919215318285158	0.0013538649560292226	0.0013517338393578572	0.04360401695267615	0.04341655285092421	-1.4996871712711322e-06	-9.35742759218261e-05	-1.497853418574134e-06	-9.345985760880748e-05
27.26223620541477	0.001192007720621923	0.0011907861922427708	0.0012382720715599107	0.0012368179165037497	0.0012649284355846393	0.0012633300829614025	0.0012934400051701099	0.001291679258591718	0.0013536256814630626	0.0013514948250438988	0.0436134820423268	0.04342597617826563	-1.4824632947607608e-06	-9.305689893640556e-05	-1.4806520469015996e-06	-9.294320391284305e-05
27.426504892812353	0.001191764929377843	0.0011905436966611511	0.0012380293832239173	0.0012365755269774345	0.0012646863316607122	0.0012630882747150952	0.0012931989481830062	0.0012914384895268427	0.001353388246994225	0.001351257645823441	0.043623121068007024	0.04343557267348013	-1.4652520133077648e-06	-9.253068484096905e-05	-1.4634632642634808e-06	-9.241772559723249e-05
27.59176338168682	0.0011915231799017295	0.0011903022426175836	0.001237787947985904	0.0012363343893235716	0.0012644456122559698	0.001262847849051888	0.0012929594240646948	0.0012911992505164214	0.0013531526846880131	0.0013510223336716035	0.04363293726833873	0.04344534556086143	-1.4480521060718753e-06	-9.19954731503081e-05	-1.446285851503925e-06	-9.188326240597289e-05
27.758017636089992	0.0011912824896391872	0.001190061847555192	0.0012375477871317286	0.0012360945248075148	0.0012642063010563209	0.0012626088296242032	0.0012927214592199946	0.0012909615679156416	0.0013529190272016166	0.0013507889211536754	0.043642933943744085	0.04345529812622737	-1.4308623452149484e-06	-9.145110041305915e-05	-1.4291185824926236e-06	-9.133965112159692e-05
27.925273656010095	0.0011910428763479274	0.0011898225292291766	0.001237308922331903	0.001235855955078901	0.001263968422178021	0.0012623712405141923	0.0012924850805361274	0.001290725468561167	0.0013526873077953881	0.0013505574414363593	0.04365311445767525	0.04346543371814805	-1.4136814957565504e-06	-9.089740015577608e-05	-1.4119602239634835e-06	-9.078672550888456e-05
28.09353747758831	0.001190804358103376	0.0011895843057124229	0.0012370713756486356	0.0012356187021786906	0.001263732000175634	0.0012621351062416892	0.0012922503153917411	0.0012904909797801436	0.0013524575603443589	0.001350327928299249	0.04366348223787695	0.04347575574919897	-1.3965083154022194e-06	-9.033420282489324e-05	-1.3948095353476589e-06	-9.022431625682614e-05
28.2628151733366	0.001190566953304368	0.0011893471954011962	0.0012368351695430002	0.0012353827885463278	0.0012634970600501432	0.001261900451772307	0.0012920171916660991	0.0012902581293993695	0.0013522298193499732	0.0013501004161465303	0.04367404077767221	0.04348626769724248	-1.3793415543777998e-06	-8.976133572771716e-05	-1.3776652686104882e-06	-8.965225092005813e-05
28.43311285235687	0.00119033068067896	0.0011891112170209534	0.0012366003268822487	0.0012351482370270448	0.0012632636272572194	0.0012616673025256967	0.0012917857377484584	0.0012900269457546561	0.0013520041199520797	0.0013498749400189338	0.04368479363727702	0.04349697310673829	-1.3621799552715821e-06	-8.91786229730851e-05	-1.3605261680931999e-06	-8.907035385946616e-05
28.604436660561465	0.001190095559290331	0.0011888763896322437	0.0012363668709472451	0.0012349150708792923	0.0012630317277156423	0.0012614356843839525	0.0012915559825476177	0.0012897974577003551	0.0013517804979411427	0.0013496515356059083	0.04369574444514493	0.04350787559007874	-1.3450222528708054e-06	-8.858588541035828e-05	-1.3433909703463795e-06	-8.84784461810395e-05
28.77679278089485	0.0011898616085427994	0.0011886427326367277	0.0012361348254400543	0.0012346833137823181	0.0012628013878158873	0.0012612056237001907	0.0012913279555016631	0.0012895696946190862	0.0013515589897707201	0.0013494302392580617	0.04370689689933717	0.04351897882895534	-1.3278671739712714e-06	-8.798294056602818e-05	-1.3262584039421856e-06	-8.787634567286595e-05
28.950187433556945	0.0011896288481879483	0.0011884102657833	0.0012359042144916646	0.0012344529898438835	0.0012625726344288777	0.0012609771473072844	0.0012911016865879022	0.001289343686431649	0.0013513396325701876	0.0013492110879998456	0.043718254768927496	0.04353028657575608	-1.3107134372324948e-06	-8.736960258165505e-05	-1.3091271893390412e-06	-8.72638667433756e-05
29.124626876227456	0.0011893972983308485	0.0011881790091743147	0.001235675062669851	0.001234224123608119	0.0012623454949148944	0.0012607502825267626	0.0012908772063329821	0.0012891194636071252	0.0013511224641577179	0.001348994119542491	0.04372982189543348	0.04354180265499229	-1.293559752988619e-06	-8.674568214817047e-05	-1.2919960386708652e-06	-8.664082035494958e-05
29.30011740429177	0.0011891669794364106	0.0011879489832719353	0.0012354473949871979	0.00123399674006354	0.001262119997132672	0.0012605250571778928	0.0012906545458232247	0.0012888970571731857	0.001350907523053536	0.0013487793722972272	0.04374160219428295	0.043553530964754034	-1.2764048230771118e-06	-8.61109864402354e-05	-1.2748636555961514e-06	-8.600701395919397e-05
29.476665351068124	0.001188937912335832	0.0011877202089045848	0.0012352212369092562	0.0012337708646511943	0.00126189616944865	0.0012603014995869186	0.001290433736715141	0.0012886764987265925	0.0013506948484934306	0.0013485668853887483	0.043753599656308005	0.043565475478204406	-1.2592473406397055e-06	-8.54653190474064e-05	-1.2577287350906685e-06	-8.536225142774523e-05
29.654277088036206	0.0011887101182331832	0.0011874927072735284	0.0012349966143628752	0.0012335465232729895	0.001261674040746429	0.001260079638596501	0.0012902148112461835	0.0012884578204439198	0.001350484480442568	0.0013483566986689827	0.04376581834927847	0.043577640245097166	-1.2420859899515274e-06	-8.480847990588458e-05	-1.2405899632817949e-06	-8.47063329845743e-05
29.832959025067048	0.001188483618712083	0.001187266499959554	0.001234773553744666	0.001233323742300145	0.0012614536404363776	0.0012598595035753113	0.0012899978022456737	0.0012882410550924697	0.0013502764596095564	0.001348148852731117	0.04377826241946068	0.04359002939333846	-1.224919446265408e-06	-8.414026523065332e-05	-1.2234460172841528e-06	-8.40390551375414e-05
30.0127176106544	0.0011882584357425152	0.0011870416089297831	0.001234552081929639	0.0012331025485818237	0.0012612349984654427	0.0012596411244278284	0.001289782743145972	0.0012880262360414091	0.0013500708274608246	0.0013479433889239257	0.04379093609322035	0.04360264713057354	-1.2077463755672847e-06	-8.346046743959445e-05	-1.2062955649623855e-06	-8.336021060306731e-05
30.193559332147448	0.0011880345916877623	0.0011868180565446106	0.0012343322262800074	0.0012328829694539252	0.0012610181453271525	0.0012594245316043253	0.0012895696679938624	0.001287813397273139	0.001349867626235294	0.0013477403493664004	0.04380384367865261	0.04361549774581596	-1.1905654344131385e-06	-8.276887508246178e-05	-1.1891372647715621e-06	-8.266958823552328e-05
30.37549071598484	0.0011878121093114567	0.0011865958655647524	0.0012341140146541404	0.0012326650327480332	0.0012608031120717967	0.0012592097561110345	0.001289358611462152	0.001287602573394867	0.0013496668989593438	0.0013475397769626655	0.043816989567254175	0.04362858561110892	-1.1733752697364389e-06	-8.206527276646836e-05	-1.1719697655533483e-06	-8.196697295220767e-05
30.55851832793038	0.0011875910117847685	0.0011863750591584352	0.0012338974754157045	0.001232448766800546	0.0012605899303168198	0.0012589968295205272	0.0012891496088615181	0.0012873937996504294	0.0013494686894621026	0.0013473417154172217	0.04383037823563076	0.04364191518322453	-1.156174518640845e-06	-8.134944107895947e-05	-1.1547917063425839e-06	-8.125214565671279e-05
30.742648773309874	0.0011873713226937103	0.0011861556609087007	0.0012336826374429585	0.0012322342004619628	0.0012603786322574015	0.001258785783982276	0.0012889426961525696	0.0012871871119323308	0.0013492730423910384	0.0013471462092504872	0.043844014247240555	0.043655491005403446	-1.1389618081985436e-06	-8.062115651014112e-05	-1.1376017161560809e-06	-8.052488316151463e-05
30.92788869724955	0.0011871530660465856	0.0011859376948208564	0.0012334695301382415	0.0012320213631063647	0.0012601692506772567	0.0012585766522334404	0.0012887379099581712	0.00128698254679404	0.0013490800032278966	0.001346953303814686	0.0438579022541826	0.043669317709130046	-1.1217357552589964e-06	-7.988019137422642e-05	-1.1203984138031045e-06	-7.978495810911923e-05
31.114244784915854	0.001186936266281554	0.0011857211853300391	0.0012332581834376194	0.0012318102846410504	0.0012599618189596254	0.00125836946760984	0.0012885352875759862	0.0012867801414625098	0.0013488896183049444	0.001346763045310038	0.04387204699901954	0.04368340001595063	-1.1044949662030422e-06	-7.912631372605783e-05	-1.103180407646849e-06	-7.903213888937888e-05
31.30172376175672	0.0011867209482743588	0.001185506157308944	0.0012330486278207453	0.001231600995516388	0.001259756371098507	0.001258164264057172	0.0012883348669913046	0.0012865799338509772	0.0013487019348215894	0.0013465754808013283	0.04388645331664387	0.043697742739330254	-1.087238036775063e-06	-7.83592872809491e-05	-1.0859462954305316e-06	-7.826618955891762e-05
31.4903323937443	0.0011865071373461525	0.0011852926360756517	0.0012328408943208633	0.0012313935267358087	0.001259552941710071	0.0012579610761424035	0.0012881366868900852	0.0012863819625719784	0.0013485170008613056	0.0013463906582347736	0.043901126136189184	0.043712350786555526	-1.0699635518435918e-06	-7.757887132919805e-05	-1.0686946640393012e-06	-7.748686975589392e-05
31.68007748761912	0.0011862948592715097	0.0011850806474016388	0.001232635014535048	0.0012311879098660379	0.0012593515660443355	0.0012577599390654352	0.001287940786672303	0.0012861862669506679	0.00134833486540896	0.001346208626455299	0.043916070482980595	0.043727229160674265	-1.0526700851818706e-06	-7.678482064910064e-05	-1.051424089280363e-06	-7.669393461312568e-05
31.870965891135747	0.0011860841402865378	0.0011848702175198938	0.0012324310206345969	0.0012309841770474774	0.0012591522799970316	0.0012575608886709467	0.0012877472064655219	0.0012859928870383676	0.0013481555783684627	0.0013460294352241281	0.043931291480531175	0.04374238296248708	-1.0353561992462387e-06	-7.597688541965963e-05	-1.0341331356631019e-06	-7.58871346710488e-05
32.063004493309954	0.0011858750070971738	0.00118466137313321	0.001232228945375657	0.001230782361004821	0.001258955120121739	0.001257363961460514	0.0012875559871387827	0.0012858018636264193	0.0013479791905808309	0.001345853135236789	0.04394679435258635	0.04375781739257854	-1.0180204449480174e-06	-7.51548111300182e-05	-1.0168203561731343e-06	-7.506621578728945e-05
32.25620022466719	0.0011856674868875924	0.0011844541414225973	0.0012320288221100172	0.0012305824950578387	0.0012587601236422213	0.001257169194604926	0.0012873671703167295	0.0012856132382602873	0.0013478057538425965	0.0013456797781414632	0.0439625844252126	0.04377353775339869	-1.0006613614331993e-06	-7.431833848878244e-05	-9.994842920533e-07	-7.4230919046403e-05
32.45056005749291	0.0011854616073287945	0.0011842485500558719	0.0012318306847961386	0.0012303846131323955	0.001258567328465036	0.001256976625956775	0.0012871807983940542	0.0012854270532539703	0.0013476353209246417	0.00134550941655776	0.04397866712893403	0.04378954945138937	-9.83277475818771e-07	-7.346720332804257e-05	-9.821234725339127e-07	-7.338098066328458e-05
32.64609100608406	0.0011852573965873334	0.00118404462719638	0.0012316345680103737	0.0012301887497716594	0.0012583767731923696	0.0012567862940632757	0.0012869969145502163	0.0012852433517046903	0.0013474679455914118	0.0013453421040958658	0.043995048000921175	0.043805857999163575	-9.658673029914848e-07	-7.26011365106971e-05	-9.64736414635868e-07	-7.251613189129813e-05
32.84280012700226	0.0011850548833341945	0.0011838424015118828	0.0012314405069584016	0.001229994940147528	0.0012581884971351314	0.0012565982381793348	0.0012868155627644585	0.0012850621775078782	0.0013473036826205426	0.0013451778953761091	0.0440117326872283	0.043822469017731694	-9.484293453216296e-07	-7.171986382917273e-05	-9.473216228883183e-07	-7.163609892102407e-05
33.040694519328454	0.0011848540967538531	0.0011836419021836121	0.0012312485374868995	0.0012298032200722874	0.0012580025403263182	0.0012564124982808993	0.0012866367878311472	0.001284883575372481	0.001347142587822929	0.0013450168460489628	0.044028726945082565	0.043839388238781266	-9.309620924440216e-07	-7.082310590800223e-05	-9.298775891035914e-07	-7.074060278278171e-05
33.239781324919136	0.0011846550665534656	0.001183443158915464	0.0012310586960954059	0.0012296136260104642	0.0012578189435346152	0.0012562291150785346	0.0012864606353753937	0.0012847075908365513	0.0013469847180631914	0.001344859012815442	0.04404603664522816	0.04385662150701132	-9.134640210103732e-07	-6.991057810212808e-05	-9.124027921347637e-07	-6.982935924540468e-05
33.44006772866406	0.0011844578229722486	0.00118324620194338	0.0012308710199484387	0.0012294261950909341	0.0012576377482782911	0.0012560481300313	0.0012862871518690235	0.0012845342702831812	0.0013468301312806114	0.0013447044534479744	0.04406366777432508	0.043874174782517136	-8.959335943917873e-07	-6.898199038993247e-05	-8.948956975746852e-07	-6.890207870899334e-05
33.64156095874556	0.001184262396791018	0.0011830510620448847	0.0012306855468878324	0.0012292409651192457	0.0012574589968393588	0.001255869585360888	0.0012861163846468557	0.0012843636609567498	0.001346678886510512	0.0013445532268117075	0.04408162643740239	0.043892054143236485	-8.783692624536772e-07	-6.803704726920934e-05	-8.77354757538272e-07	-6.79584661018029e-05
33.84426828689945	0.0011840688193418924	0.0011828577705487945	0.0012305023154453114	0.0012290579745901835	0.0012572827322780116	0.0012556935240660364	0.0012859483819233186	0.0012841958109795024	0.001346531043906096	0.0013444053928862746	0.04409991886037201	0.04391026578744963	-8.607694612760425e-07	-6.707544764802953e-05	-8.597784103780114e-07	-6.69982207706088e-05
34.04819702867729	0.0011838771225181788	0.0011826663593451005	0.0012303213648553082	0.0012288772627005724	0.0012571089984473541	0.0012555199899372401	0.001285783192809408	0.0012840307693684722	0.001346386664760767	0.0013442610127880428	0.04411855139260018	0.04392881603633943	-8.431326128741784e-07	-6.609688473291353e-05	-8.421650804007683e-07	-6.60210363692404e-05
34.25335454371064	0.0011836873387844305	0.0011824768608950306	0.0012301427350680258	0.0012286988693623298	0.0012569378400084227	0.001255349027571746	0.0012856208673299942	0.0012838685860527518	0.001346245811530936	0.0013441201487928434	0.04413753050954105	0.04394771133661381	-8.254571249341307e-07	-6.510104591628263e-05	-8.245131776140821e-07	-6.502660074622635e-05
34.45974823597649	0.0011834995011866826	0.0011822893082412862	0.0012299664667627499	0.0012285228352157643	0.0012567693024455014	0.0012551806823888488	0.001285461456441482	0.0012837093118911148	0.0013461085478593219	0.001343982864359195	0.044156862815431935	0.04396695826318811	-8.077413905199608e-07	-6.408761266027407e-05	-8.068210974277942e-07	-6.40145958288596e-05
34.66738555406454	0.0011833136433628748	0.001182103735018466	0.0012297926013614198	0.0012283492016431346	0.0012566034320817517	0.001255015000645493	0.0012853050120498392	0.0012835529986900069	0.0013459749385987716	0.0013438492241520438	0.044176555046053646	0.04398656352193341	-7.899837877784095e-07	-6.305626037711454e-05	-7.890872203595786e-07	-6.298469750387614e-05
34.87627399144595	0.0011831297995534586	0.0011819201754636763	0.0012296211810424616	0.00122817801078247	0.0012564402760951502	0.0012548520294521897	0.0012851515870290014	0.0012833996992219101	0.0013458450498366034	0.001343719294067025	0.04419661407155851	0.044006533952491024	-7.721826796704481e-07	-6.20066583105483e-05	-7.713099117699629e-07	-6.193657549891096e-05
35.086421086743854	0.0011829480046121879	0.0011817386644273219	0.0012294522487548796	0.0012280093055416473	0.001256279882534738	0.0012546918167892385	0.001285001235239644	0.001283249467244076	0.0013457189489194774	0.001343593141255249	0.04421704689936274	0.04402687653115377	-7.543364136438496e-07	-6.093846940993797e-05	-7.534875215322971e-07	-6.086989325684855e-05
35.29783442400536	0.0011827682940171152	0.0011815592373841052	0.0012292858482326355	0.0012278431296127582	0.0012561223003372153	0.001254534411523299	0.0012848540115483688	0.0012831023575176686	0.0013455967044788378	0.0013434708341486595	0.04423786067711371	0.04404759837381644	-7.364433213374183e-07	-5.9851350204781495e-05	-7.356183837348151e-07	-5.9784307810145654e-05
35.51052163297529	0.0011825907038817672	0.0011813819304442046	0.0012291220240092876	0.001227679527486735	0.001255967579343846	0.0012543798634242686	0.0012847099718472643	0.0012829584258272863	0.0013454783864569003	0.0013433524424859313	0.04425906269572455	0.0440687067390002	-7.185017182756784e-07	-5.8744950675537755e-05	-7.177008163839968e-07	-5.867946965273929e-05
35.72449038937153	0.0011824152709665374	0.0011812067803646676	0.0012289608214329328	0.0012275185444682768	0.0012558157703177258	0.0012542282231825233	0.0012845691730738991	0.0012828177290009075	0.0013453640661332366	0.0013432380373389649	0.04428066039248511	0.04409020903094699	-7.005099035349398e-07	-5.7618914120982634e-05	-6.997331210684653e-07	-5.755502260709755e-05
35.93974841516195	0.0011822420326902633	0.0011810338245609926	0.001228802286681417	0.001227360226691049	0.0012556669249613778	0.0012540795424264874	0.0012844316732317134	0.0012826803249302425	0.001345253816151939	0.0013431276911399581	0.04430266135424994	0.044112112802793965	-6.824661594401552e-07	-5.6472877024899004e-05	-6.817135826549768e-07	-5.641060369118711e-05
36.15630347884324	0.001182071027142025	0.001180863101118927	0.001228646466777858	0.001227204621133188	0.001255521095934719	0.0012539338737405706	0.0012842975314108517	0.0012825462725915171	0.001345147710549406	0.0013430214777090976	0.04432507332070133	0.044134425759821905	-6.643687512244804e-07	-5.5306468916743734e-05	-6.636404689440781e-07	-5.524584297908475e-05
36.374163395721176	0.0011819022930931427	0.0011806946488064716	0.0012284934096064605	0.0012270517756331053	0.0012553783368733805	0.0012537912706834633	0.001284166807809429	0.0012824156320666966	0.0013450458247827493	0.0013429194722828664	0.04434790418769489	0.04415715576278615	-6.462159266857996e-07	-5.4119312230954675e-05	-6.455120303296667e-07	-5.4060363460700644e-05
36.59333602819267	0.001181735870009399	0.0011805285070861015	0.001228343163928645	0.001226901738905599	0.001255238702407409	0.0012536517878068067	0.001284039563755251	0.0012822884645651538	0.0013449482357588464	0.0013428217515429998	0.04437116201068894	0.04418031083132814	-6.280059158406473e-07	-5.2911022162510646e-05	-6.273264994685265e-07	-5.28537808983931e-05
36.813829286029524	0.0011815717980634664	0.001180364716127199	0.0012281957793994843	0.0012267545605582756	0.0012551022481803408	0.0012535154806742356	0.0012839158617279855	0.0012821648324457956	0.0013448550218640484	0.0013427283936460865	0.04439485500825508	0.044203899147472935	-6.097369305863715e-07	-5.1681206520187706e-05	-6.090820909234081e-07	-5.162570367939212e-05
37.03565112666392	0.001181410118147566	0.0011802033168187148	0.0012280513065844676	0.0012266102911083008	0.001254969030868669	0.0012533824058808193	0.001283795765381813	0.0012820447992396631	0.0013447662629945702	0.0013426394782538565	0.044418991565680244	0.04422792905921279	-5.914071643411782e-07	-5.0429465576290466e-05	-5.907770008030735e-07	-5.037573266564177e-05
37.25880955547555	0.0011812508718863424	0.0011800443507820457	0.0012279097969765842	0.0012264689819994636	0.001254839108201701	0.0012532526210728872	0.0012836793395685506	0.001281928429673004	0.0013446820405875661	0.0013425550865641465	0.04444358023865642	0.04425240908418181	-5.730147916659621e-07	-4.91553919116372e-05	-5.72409406408847e-07	-4.910346104047836e-05
37.483312626080554	0.0011810941016499753	0.0011798878603841503	0.00122777130301375	0.0012263306856195885	0.0012547125389818358	0.00125312618496827	0.0012835666503612792	0.0012818157896908465	0.00134460243765293	0.0013424753013425894	0.04446862975706416	0.04427734791342095	-5.545579678839681e-07	-4.785857025707552e-05	-5.539774658278214e-07	-4.7808474148897107e-05
37.70916844062219	0.0011809398505675233	0.0011797338887508965	0.0012276358780965735	0.0012261954553182879	0.001254589383105247	0.001253003157376959	0.0012834577650784732	0.001281706946481078	0.0013445275388058243	0.0013424002069550305	0.044494149028851536	0.04430275441523877	-5.360348287277751e-07	-4.653857733480371e-05	-5.354793175928532e-07	-4.649034933984497e-05
37.93638515006311	0.001180788162540494	0.001179582479780634	0.0012275035766064599	0.0012260633454250448	0.0012544697015829883	0.0012528835992221701	0.0012833527523086357	0.0012816019684990239	0.0013444574302999472	0.0013423298894006761	0.04452014714400913	0.04432863763917032	-5.174434899372742e-07	-4.519498169311409e-05	-5.169130802844431e-07	-4.5148655801324766e-05
38.164970954479706	0.0011806390822566664	0.0011794336781580227	0.001227374453924085	0.001225934411267673	0.0012543535565625412	0.0012527675725618633	0.0012832516819354805	0.0012815009254925757	0.0013443922000615908	0.0013422644363460326	0.04454663337864864	0.044355006820036985	-4.987820468420334e-07	-4.3827343535363106e-05	-4.982768521061623e-07	-4.3782954389226525e-05
38.39493410335793	0.0011804926552041598	0.001179287529368104	0.0012272485664482303	0.0012258087091911334	0.0012542410113498095	0.0012526551406106996	0.0012831546251636553	0.0012814038885278526	0.0013443319377244882	0.0013422039371596278	0.04457361719918494	0.04438187138210695	-4.800485739740214e-07	-4.243521454988519e-05	-4.795687105038811e-07	-4.2392797458018494e-05
38.626282895891045	0.0011803489276857372	0.0011791440797106103	0.0012271259716149772	0.001225686296576712	0.0012541321304315558	0.0012525463677624448	0.0012830616545450066	0.0012813109300154123	0.0013442767346654586	0.001342148482947533	0.0446011082666238	0.04440924094336602	-4.6124112465821196e-07	-4.101813773357832e-05	-4.607867117546391e-07	-4.0977728684443715e-05
38.859025681279114	0.0011802079468333786	0.0011790033763145404	0.0012270067279172945	0.0012255672318615871	0.0012540269794983172	0.0012524413196128464	0.0012829728440054316	0.0012812221237370385	0.0013442266840409114	0.0013420981665897317	0.04462911644096108	0.0444371253198955	-4.4235773057066385e-07	-3.9575647210521314e-05	-4.419288905264593e-07	-3.953728288616509e-05
39.09317085903034	0.0011800697606231024	0.0011788654671529885	0.0012268908949250054	0.001225451574558781	0.0012539256254677886	0.0012523400629829821	0.0012828882688723066	0.0012811375448731103	0.0013441818808241945	0.001342053082777339	0.04465765178569571	0.044465534530365024	-4.233964013148142e-07	-3.810726804764908e-05	-4.229932594559428e-07	-3.80709858383288e-05
39.328726879264174	0.0011799344178900525	0.0011787304010582344	0.0012267785333051526	0.0012253393852775026	0.0012538281365086982	0.0012522426659430958	0.0012828080059025147	0.001281057270030565	0.0013441424218438337	0.0013420133280506986	0.04468672457245766	0.04449447880064025	-4.0435512397088424e-07	-3.6612516065404055e-05	-4.039778086972409e-07	-3.657835408418797e-05
39.56570224301631	0.001179801968343854	0.0011785982277371053	0.0012266697048427665	0.0012252307257439017	0.0012537345820651806	0.0012521491978369332	0.0012827321333110917	0.001280981377271479	0.0013441084058226777	0.0013419790008383909	0.04471634528576048	0.04452396856851059	-3.852318626556932e-07	-3.509089764597295e-05	-3.848805054823025e-07	-3.505889474333945e-05
39.80410550254544	0.0011796724625842308	0.001178468997786599	0.0012265644724620405	0.0012251256588222197	0.0012536450328816523	0.0012520597293065785	0.0012826607308004893	0.0012809099461422665	0.001344079933417969	0.0013419502014971557	0.04474652462787242	0.04455401448854321	-3.6602455804344083e-07	-3.354190953305802e-05	-3.6569929364555984e-07	-3.3512105312688556e-05
40.04394526164196	0.0011795459521169178	0.0011783427627098015	0.0012264629002479443	0.0012250242485363873	0.0012535595610282293	0.001251974332317829	0.0012825938795905057	0.0012808430577035375	0.0013440571072623963	0.0013419270323527942	0.04477727352382053	0.044584627437058266	-3.4673112689689867e-07	-3.196503863078792e-05	-3.464320931572881e-07	-3.1937473465276645e-05
40.28523017593832	0.00117942248936983	0.0011782195749320628	0.0012263650534682436	0.0012249265600920208	0.0012534782399266527	0.0012518930801860807	0.0012825316624488511	0.0012807807945605962	0.0013440400320061015	0.0013419095977420246	0.04480860312652427	0.044615818517243666	-3.273494616059733e-07	-3.0359761797771334e-05	-3.270767996569647e-07	-3.0334476844556812e-05
40.52796895322162	0.0011793021277095323	0.001178099487817472	0.0012262709985959759	0.0012248326598988802	0.00125340114437678	0.0012518160476027778	0.0012824741637224063	0.001280723240894628	0.0013440288143597243	0.001341898004055367	0.04484052482206401	0.04464759906439759	-3.078774296534116e-07	-2.8725545631991256e-05	-3.076312839237448e-07	-2.8702582849704505e-05
40.77217035374772	0.0011791849214580004	0.001177982555685625	0.0012261808033323753	0.001224742615593771	0.001253328350583634	0.001251743310662417	0.00128242146936918	0.0012806704824945808	0.0013440235631384852	0.0013418923597810653	0.044873050235092186	0.04467998065131494	-2.8831287313341517e-07	-2.706184625536623e-05	-2.8809339139724416e-07	-2.704124842076161e-05
41.017843190557436	0.0011790709259096646	0.0011778688338286776	0.0012260945366302475	0.0012246564960638993	0.0012532599361850174	0.0012516749468901188	0.0012823736669909684	0.0012806226067897507	0.0013440243893073345	0.001341892775550067	0.04490619123438771	0.04471297509381605	-2.686536082329577e-07	-2.5368109091317148e-05	-2.6846094165668827e-07	-2.534991981645307e-05
41.26499632979458	0.0011789601973487657	0.0011777583785287057	0.0012260122687178213	0.0012245743714707007	0.0012531959802797225	0.0012516110352697911	0.0012823308458667529	0.0012805797028831029	0.0013440314060272132	0.0013418993641821136	0.04493995993855715	0.044746594456423816	-2.488974246862147e-07	-2.3643768636311124e-05	-2.487317278840155e-07	-2.362803238645239e-05
41.51363869102594	0.0011788527930670087	0.0011776512470753676	0.0012259340711230763	0.0012244963132741463	0.0012531365634563393	0.001251551656272889	0.0012822930969868492	0.001280541861585336	0.0013440447287024451	0.0013419122407329542	0.0449743687218943	0.04478085105819192	-2.290420852459063e-07	-2.1888248227269758e-05	-2.2890351632784758e-07	-2.1875010338900935e-05
41.763779247563185	0.0011787487713815288	0.0011775474977838785	0.0012258600166985606	0.0012244223942575372	0.0012530817678226766	0.0012514968918877912	0.0012822605130878226	0.0012805091754497218	0.001344064475029298	0.001341931522542726	0.045009430220393436	0.044815757478695636	-2.0908532512775233e-07	-2.010095980253812e-05	-2.0897404575141373e-07	-2.0090266501598952e-05
42.0154270267867	0.0011786481916531725	0.0011774471900132995	0.0012257901796467094	0.0012243526885528017	0.0012530316770358184	0.0012514468256498061	0.0012822331886881964	0.0012804817388077257	0.0013440907650457516	0.0013419573292855326	0.045045157337928576	0.04485132656417845	-1.8902485142717126e-07	-1.828130365691405e-05	-1.8894102685141842e-07	-1.8273202077812023e-05
42.26859111047143	0.001178551114305098	0.0011773503841851476	0.001225724635545676	0.0012242872716663013	0.0012529863763328243	0.0012514015426718223	0.0012822112201249709	0.0012804596478054415	0.0013441237211824979	0.0013419897830202537	0.045081563252600425	0.04488757143387291	-1.688583425641689e-07	-1.6428668192403073e-05	-1.6880214170813396e-07	-1.6423206397886414e-05
42.523280635114425	0.0011784576008416973	0.0011772571418023252	0.0012256634613756784	0.0012242262205051538	0.001252945952562084	0.0012513611296756104	0.0012821947055909682	0.0012804430004408462	0.0013441634683152154	0.0013420290082426193	0.045118661423257704	0.0449245054864901	-1.485834476662104e-07	-1.4542429660452383e-05	-1.4855504316350215e-07	-1.4539656661011202e-05
42.77950479226489	0.0011783677138678607	0.0011771675254683952	0.0012256067355458948	0.0012241696134041042	0.001252910494215366	0.0012513256750238215	0.0012821837451730453	0.0012804318966019225	0.0013442101338181683	0.0013420751319386027	0.04515646559619717	0.044962142406889616	-1.2819778595109244e-07	-1.2621951897856531e-05	-1.2819735420834324e-07	-1.2621917672400729e-05
43.03727282885567	0.0011782815171085645	0.0011770815989071792	0.001225554537921891	0.0012241175301529292	0.0012528800914605467	0.001251295268752661	0.0012821784408911714	0.001280426438105644	0.0013442638476191438	0.0013421282836391503	0.045194989812050494	0.04500049617293428	-1.0769894612759623e-07	-1.0666586059637773e-05	-1.0772666738300893e-07	-1.066934157617494e-05
43.29659404753705	0.0011781990754288082	0.0011769994269827046	0.0012255069498536156	0.001224070052024403	0.0012528548361750553	0.0012512700026052787	0.001282178896738412	0.001280426728737861	0.001344324742255789	0.0013421885954762978	0.04523424841286072	0.04503958106253423	-8.708448574193048e-08	-8.675670342100927e-06	-8.71405441281621e-08	-8.68126757924692e-06
43.55747780701245	0.0011781204548538943	0.0011769210757194937	0.0012254640542039576	0.001224027261802834	0.0012528348219800472	0.001251249970065886	0.0012821852187218325	0.0012804328742941073	0.0013443929529333772	0.0013422562022407144	0.04527425604935666	0.04507941166088767	-6.63519305215722e-08	-6.648529699532224e-06	-6.643651412818405e-08	-6.65702166854909e-06
43.81993352237618	0.0011780457225900633	0.001176846612323213	0.0012254259353778956	0.001223989243813183	0.0012528201442753271	0.00125123526639462	0.001282197514904358	0.0012804449826213586	0.001344468617584058	0.0013423312414407235	0.04531502768843243	0.045120002867926175	-4.5498773701326684e-08	-4.5844755539314885e-06	-4.561207463896905e-08	-4.595916321126214e-06
44.08397066545326	0.0011779749470454874	0.0011767761052016777	0.00122539267935224	0.0012239560839507832	0.001252810900275037	0.0012512259886631732	0.0012822158954476043	0.0012804631636607587	0.0013445518769276289	0.0013424138533628346	0.04535657862083529	0.04516136990596594	-2.452247533464222e-08	-2.4828054979442182e-06	-2.4664689800973916e-08	-2.4972502079279035e-06
44.349598765141174	0.0011779081978516303	0.001176709623986221	0.0012253643737059887	0.0012239278697116635	0.0012528071890441298	0.0012512222357912047	0.0012822404726557143	0.001280487529491349	0.0013446428745338774	0.0013425041811338414	0.04539892446907256	0.04520352832757993	-3.4204616044912484e-09	-3.4280299149314075e-07	-3.5917899505327755e-09	-3.603078904401702e-07
44.6168274077539	0.0011778455458849645	0.0011766472395534284	0.0012253411076512941	0.001223904690223492	0.0012528091115356398	0.001251224108583551	0.0012822713610202137	0.0012805181943748157	0.001344741756886533	0.0013426023707845203	0.045442081195543736	0.045246494023691075	1.7809875922127072e-08	1.8362629525259244e-06	1.7609229121737235e-08	1.8156404925639968e-06
44.88566623736761	0.0011777870632890838	0.001176589024047263	0.0012253229720650904	0.0012238866362771726	0.0012528167706287961	0.0012512317097682728	0.0012823086772659434	0.0012805552748013066	0.0013448486734489056	0.0013427085713150115	0.045486065110903334	0.045290283231895476	3.917118103317907e-08	4.05513808859892e-06	3.894100690602503e-08	4.0313395442692634e-06
45.15612495616904	0.0011777328234971827	0.0011765350509015562	0.0012253100595213532	0.0012238738003590756	0.0012528302711679663	0.0012512451440355322	0.0012823525403980595	0.001280598889536317	0.0013449637767312293	0.0013428229347618894	0.045530892882662974	0.04533491254502768	6.066613360321618e-08	6.314583264249718e-06	6.040621891101675e-08	6.287548936251275e-06
45.42821332480542	0.0011776829012549212	0.0011764853948628903	0.0012253024643240308	0.00122386627668394	0.0012528497200024666	0.0012512645180773412	0.0012824030717501563	0.0012806491596686926	0.0013450872223597803	0.0013429456162670091	0.0455765815440443	0.045380398919969075	8.22974504130318e-08	8.61537476107288e-06	8.200757747531262e-08	8.585043747511012e-06
45.701941162736816	0.0011776373726437035	0.0011764401320138907	0.0012253002825406752	0.0012238641612284734	0.001252875226027287	0.0012512899406282093	0.0012824603950335547	0.001280706208659795	0.0013452191691478484	0.0013430767741481875	0.04562314850308531	0.045426759686715	1.0406788593462363e-07	1.0958304638208904e-05	1.037478325454505e-07	1.0924614807283906e-05
45.97731834859046	0.0011775963151043267	0.0011763993397968906	0.001225303612036742	0.001223867551765622	0.0012529069002246932	0.00125132152250668	0.0012825246363877415	0.0012807701623938125	0.0013453597791685645	0.001343216569971738	0.045670611552013574	0.04547401255770119	1.2598023313003387e-07	1.3344181085478413e-05	1.2562977248949114e-07	1.3307069049228737e-05
46.25435482051728	0.0011775598074610593	0.0011763630970380282	0.001225312552510631	0.00122387654789958	0.0012529448557067942	0.0012513593766578272	0.001282595924432048	0.001280841149229313	0.001345509217829705	0.0013433651686269726	0.04571898887689108	0.045522175637406424	1.4803732432304775e-07	1.5773828789672484e-05	1.476562249492011e-07	1.57332298746371e-05
46.533060576550575	0.001177527929946115	0.0011763314839717352	0.0012253272055294403	0.0012238912511015093	0.0012529892077590553	0.0012514036181966864	0.001282674390318562	0.0012809193000520183	0.0013456676539504921	0.001343522738402684	0.04576829906754413	0.04557126743223604	1.7024203205744798e-07	1.8248089307254522e-05	1.6983005770177667e-07	1.820393752552385e-05
46.813445674966815	0.0011775007642245614	0.001176304582265666	0.0012253476745654852	0.0012239117647460294	0.0012530400738848108	0.0012514543644526984	0.0012827601677863432	0.0012810047483288835	0.0013458352598404893	0.0013436894510657198	0.04581856112778704	0.045621306860696265	1.9259726996003965e-07	2.0767821444750423e-05	1.9215417952547081e-07	2.072004946479522e-05
47.09552023464871	0.0011774783934196235	0.0011762824750460178	0.0012253740650335532	0.0012239381941484351	0.0012530975738507624	0.0012515117350151233	0.0012828533932169252	0.001281097630163455	0.0013460122113806085	0.0013438654819416548	0.045869794485946	0.04567231326386975	2.1510599367046204e-07	2.3333901654293276e-05	2.1463154112159877e-07	2.3282440769822887e-05
47.37929443545016	0.0011774609021384555	0.0011762652469233237	0.001225406484328981	0.0012239706466027423	0.0012531618297335536	0.0012515758517795386	0.0012829542056912212	0.0012811980843526337	0.001346198688106379	0.0013440510099977133	0.04592201900569849	0.045724306416205826	2.3777120179355182e-07	2.5947224438355176e-05	2.372651360690696e-07	2.5892004537425573e-05
47.66477851856398	0.0011774483764983182	0.0011762529840186522	0.0012254450418665037	0.0012240092314205005	0.001253232965967384	0.0012516468389953668	0.0012830627470477973	0.0012813062524447956	0.0013463948732934682	0.001344246217927934	0.04597525499723659	0.04577730653663021	2.605959368113739e-07	2.860870275919747e-05	2.600580017251414e-07	2.8549652291376404e-05
47.951982786891236	0.0011774409041532075	0.0011762457739902534	0.0012254898491199256	0.0012240540599704301	0.0012533111093927158	0.0012517248233144989	0.0012831791619425908	0.001281422278799354	0.0013466009540455748	0.001344451292240692	0.04602952322876817	0.045831334299990915	2.835832860997693e-07	3.131926846736133e-05	2.830132202515101e-07	3.1256314411254316e-05
48.24091760541319	0.0011774385743209424	0.0011762437060606713	0.001225541019662651	0.0012241052457189138	0.0012533963893061272	0.0012518099338410596	0.0012833035979101233	0.0012815463106478169	0.001346817121384779	0.0013446664233486706	0.04608484493835931	0.04588641084885037	3.067363829396992e-07	3.407987273829072e-05	3.061339196126431e-07	3.401294056717963e-05
48.53159340156531	0.00117744147781069	0.0011762468710442933	0.0012255986692090472	0.0012241629042713266	0.0012534889375112952	0.0012519023021823005	0.001283436205426224	0.0012816784981563426	0.0013470435703443976	0.0013448918056613204	0.046141241846145646	0.04594255780563349	3.3005840755027244e-07	3.6891486519530226e-05	3.294232746092404e-07	3.6820500166123704e-05
48.82402066561362	0.0011774497070509708	0.0011762553613753782	0.001225662915656712	0.0012242271534142618	0.0012535888883711836	0.0012520020625006933	0.0012835771379723403	0.001281818994489883	0.001347280500064469	0.0013451276376799381	0.046198736166908325	0.045999797285149614	3.5355258815343224e-07	3.975510099152313e-05	3.5288450794509e-07	3.967998281267926e-05
49.11820995103327	0.001177463356118114	0.0011762692711365377	0.0012257338791296201	0.0012242981131586408	0.0012536963788614302	0.001252109351567227	0.0012837265521014496	0.0012819679558779182	0.001347528113889918	0.0013453741220954098	0.04625735062304059	0.04605815190749418	3.772222020663983e-07	4.267172803940067e-05	3.7652089131126956e-07	4.2592398779045526e-05
49.41417187488941	0.0011774825207651967	0.0011762886960877002	0.0012258116820222016	0.0012243759057837522	0.0012538115486249953	0.0012522243088159547	0.0012838846075056472	0.0012821255416818683	0.001347786619471522	0.0013456314658887411	0.046317108457911337	0.046117644811352845	4.0107057684962005e-07	4.564240074172998e-05	4.003357465275949e-07	4.555877949247167e-05
49.71191711822035	0.001177507298451468	0.001176313733695566	0.001225896449044371	0.0012244606558822408	0.0012539345400281012	0.0012523470763998324	0.001284051467085459	0.0012822919144642177	0.0013480562288697713	0.0013458998804344684	0.0463780334496446	0.04617829966771398	4.251010914443215e-07	4.866817386703359e-05	4.2433244668927186e-07	4.858017803174852e-05
50.01145642642306	0.0011775377883722418	0.0011763444831635256	0.001225988307267503	0.00122455249040604	0.00125406549821747	0.001252477799247858	0.0012842272970209022	0.001282467240059386	0.0013483371586616934	0.0013461795816070159	0.046440149925326996	0.04624014069401079	4.4931717737900154e-07	5.1750124388294516e-05	4.485144173534475e-07	5.1657669639548764e-05
50.3128006096408	0.0011775740914893077	0.0011763810454621015	0.0012260873861714222	0.0012246515387133226	0.0012542045711789475	0.0012526166251235833	0.0012844122668443953	0.0012826516876464395	0.0013486296300507976	0.0013464707898901574	0.04650348277565913	0.04630319266870222	4.7372231998374023e-07	5.488935200967382e-05	4.7288513776565927e-07	5.479235224864487e-05
50.61596054315354	0.001177616310561814	0.0011764235233598622	0.0012261938176923812	0.001224757932616435	0.001254351909797492	0.0012527637046849981	0.0012846065495155216	0.0012828454298236536	0.0013489338689801902	0.001346773730489635	0.046568057470068966	0.04636748094631657	4.98320059653945e-07	5.808697970807741e-05	4.974481421118719e-07	5.798534702250446e-05
50.9209471677702	0.0011776645501776776	0.001176472021454866	0.0012263077362721008	0.0012248718064308915	0.0012545076679186206	0.0012529191915458635	0.0012848103214977546	0.001283048642685025	0.0013492501062490247	0.0013470886334490892	0.04663390007230213	0.04643303147296703	5.231139931496584e-07	6.134415429157047e-05	5.222070208121474e-07	6.123779891142878e-05
51.22777149022361	0.0011777189167854923	0.0011765266462065995	0.0012264292789078526	0.0012249932970254157	0.0012546720024113138	0.001253083242338498	0.0012850237628371606	0.0012832615058987601	0.0013495785776323635	0.0013474157337693888	0.046701037256507795	0.046499870802361495	5.481077749239227e-07	6.46620469711423e-05	5.471654218529125e-07	6.45508772240122e-05
51.53644458356769	0.0011777795187269597	0.0011765875059684486	0.001226558585203646	0.0012251225438730804	0.0012548450732324454	0.001253256016778092	0.0012852470572431766	0.0012834842027878294	0.0013499195240046062	0.0013477552715315019	0.046769496323837624	0.046568026112323704	5.733051185014514e-07	6.804185395076212e-05	5.723270521552221e-07	6.792577621581031e-05
51.84697758757708	0.0011778464662698439	0.0011766547110206855	0.0012266957974225254	0.0012252596891035557	0.001255027043492765	0.001253437677728567	0.0012854803921715059	0.0012837169204126316	0.0013502731914665882	0.001348107492023023	0.04683930521957656	0.04663752522184421	5.987097978885254e-07	7.148479703314448e-05	5.976956789824871e-07	7.136371569307909e-05
52.15938170914916	0.0011779198716414538	0.0011767283736039914	0.0012268410605400105	0.0012254048775565058	0.0012552180795244892	0.001253628391270039	0.0012857239589092108	0.0012839598496558458	0.001350639831476496	0.0013484726458684927	0.04691049255082971	0.04670839660867803	6.243256490141152e-07	7.499212424161295e-05	6.23275131377693e-07	7.486594163416682e-05
52.47366822270851	0.0011779998490626534	0.0011768086079535069	0.0012269945222987025	0.0012255582568361427	0.0012554183509505296	0.00125382832676792	0.0012859779526620558	0.001284213185309533	0.0013510197009847257	0.0013488509891636394	0.04698308760477694	0.04678066942751984	6.501565712408244e-07	7.85651104628915e-05	6.490693016717418e-07	7.8433726830196e-05
52.789848470613855	0.0011780865147824303	0.0011768955303334398	0.001227156333264106	0.0012257199773670006	0.001255628030755437	0.0012540376569437257	0.0012862425726442059	0.001284477126164577	0.0013514130625728552	0.001349242783613712	0.047057120367527246	0.04685437352876331	6.76206528913998e-07	8.220505810860312e-05	6.750821470217182e-07	8.206837154470237e-05
53.107933863567155	0.0011781799871129965	0.0011769892590722112	0.0012273266468816716	0.0012258901924509257	0.0012558472953580811	0.0012542565579476178	0.0012865180221703217	0.0012847518751025182	0.0013518201845968505	0.0013496482966760255	0.04713262154358726	0.046929539477879895	7.024795529173358e-07	8.591329778959156e-05	7.013176909704058e-07	8.57712041877623e-05
53.42793588102576	0.0011782803864654363	0.0011770899145981477	0.0012275056195350897	0.0012260690583253196	0.0012560763246861155	0.001254485209432731	0.0012868045087501383	0.0012850376391898594	0.0013522413413346703	0.0013500678017068788	0.047209622575974365	0.04700619857543395	7.289797423349741e-07	8.969118901924755e-05	7.277800250986115e-07	8.954358201659907e-05
53.74986607161648	0.001178387835385933	0.001177197619475754	0.0012276934106059034	0.0012262567342226978	0.0012563153022523241	0.0012547237946313682	0.0012871022441856336	0.001285334629774955	0.001352676813138468	0.001350501578113041	0.04728815566699052	0.04708438287775835	7.557112661315656e-07	9.354012093207298e-05	7.54473310695487e-07	9.338689185195426e-05
54.073736053552395	0.001178502458592531	0.0011773124984425243	0.001227890182534418	0.0012264533824315447	0.0012565644152328374	0.0012549725004330683	0.0012874114446708273	0.001285643062587521	0.0013531268865915019	0.0013509499115079242	0.04736825379969092	0.04716412521832234	7.826783648694387e-07	9.746151302247874e-05	7.814017804806759e-07	9.730255081658035e-05
54.399557515052166	0.0011786243830124834	0.001177434678446341	0.0012280961008819895	0.0012266591683585454	0.0012568238545473337	0.0012552315174646537	0.001287732330894342	0.0012859631578408918	0.0013535918546699916	0.0013514130938726738	0.04744995076007014	0.0472454592298081	8.098853525202992e-07	0.00010145681591053335	8.085697404047396e-07	0.00010129200709851904
54.727342214761876	0.001178753737820164	0.001177564288683439	0.0012283113343946953	0.0012268742605922014	0.0012570938149412511	0.00125550104017228	0.0012880651281447848	0.0012862951403370972	0.001354072016910073	0.001351891423722325	0.04753328115999212	0.0473284193669342	8.373366182977491e-07	0.00010552751212672407	8.359815714730021e-07	0.00010535674073353096
55.057101982179326	0.0011788906544755568	0.0011777014606369491	0.0012285360550684408	0.0012270988309678766	0.0012573744950700836	0.0012557812669055678	0.0012884100664190665	0.001286639239574856	0.0013545676795800625	0.0013523852062772399	0.04761828046089672	0.04741304093004662	8.650366285450992e-07	0.00010967511691983844	8.636417316346644e-07	0.00010949826441156163
55.38884871808102	0.0011790352667633156	0.0011778463281160178	0.0012287704382155159	0.0012273330546342949	0.001257666097585808	0.0012560724000038601	0.0012887673805337327	0.001286995689860577	0.0013550791558582206	0.0013528947536400136	0.0477049849983122	0.04749936008951303	8.929899287244466e-07	0.00011390117909432229	8.915547577573527e-07	0.00011371812431176798
55.722594394951685	0.001179187710832433	0.0011779990272955323	0.0012290146625326829	0.0012275771101215671	0.0012579688292255504	0.0012563746458847103	0.0012891373102394538	0.001287364730422505	0.001355606766016268	0.001353420384978097	0.047793432007202076	0.04758741391094921	9.21201145417461e-07	0.00011820728186792695	9.197252676300741e-07	0.00011801790095838927
56.058351057416104	0.001179348125236464	0.0011781596967564074	0.0012292689101707712	0.0012278311794107208	0.0012582829009024866	0.0012566882151346056	0.0012895201003387167	0.0012877466055280567	0.001356150837608815	0.0013539624267122992	0.04788365964818496	0.047677240381313074	9.496749884064029e-07	0.00012259504375625174	9.481579620318741e-07	0.0001223992101028748
56.39613082267415	0.0011795166509743645	0.0011783284775264892	0.0012295333668058766	0.001228095448004839	0.0012586085277991263	0.0012570133226020605	0.0012899160008068916	0.001288141564604519	0.0013567117056690042	0.0013545212127114659	0.047975707034659504	0.04776887843589637	9.784162528501169e-07	0.0001270661194896494	9.768576268998075e-07	0.00012686370363823585
56.7359458809379	0.001179693431531914	0.001178505513122045	0.001229808221712176	0.001228370105001805	0.0012589459294629966	0.0012573501874931074	0.001290325266916752	0.0012885498623631856	0.0013572897129105694	0.001355097084493539	0.04806961426086797	0.04786236798625393	1.0074298214795413e-06	0.00013162220095150334	1.0058291355203273e-06	0.00013141307053526896
57.07780849587155	0.0011798786129237316	0.0011786909495898467	0.0012300936678364019	0.001228655343168712	0.0012592953299048217	0.0012576990334692778	0.0012907481593665794	0.0012889717589270693	0.0013578852099365843	0.0013556903914332607	0.04816542243094144	0.04795774994911032	1.0367206668953494e-06	0.00013626501814997805	1.0350774508215057e-06	0.00013604903781200273
57.42173100503407	0.001180072343735893	0.0011788849355498635	0.0012303899018740261	0.001228951359017977	0.001259656957699278	0.0012580600887481513	0.0012911849444119795	0.0012894075199623054	0.0013584985554551657	0.0013563014909767949	0.048263173688964926	0.048055066276274636	1.0662938539564466e-06	0.00014099634022210483	1.0646076277450508e-06	0.00014077337153461933
57.7677258203244	0.0011802747751691544	0.0011790876222385605	0.0012306971243472092	0.0012292583528852182	0.0012600310460884126	0.0012584335862065583	0.001291635894001551	0.0012898574168133982	0.0013591301165024312	0.0013569307488635557	0.04836291125009776	0.0481543599856157	1.0961545421968744e-06	0.0001458179764641243	1.0944248156651622e-06	0.00014558787784577087
58.115805428429454	0.001180486061082758	0.0011792991635527802	0.0012310155396845221	0.001229576529008905	0.001260417833087775	0.001258819763486496	0.0012921012859165109	0.001290321726642404	0.001359780268672963	0.0013575785393555014	0.04846467943280422	0.048255675193131564	1.1263079883582893e-06	0.00015073177739813315	1.1245342609047474e-06	0.00015049440402786773
58.465982391274686	0.0011807063580388554	0.0011795197160942522	0.0012313453563025398	0.0012299060956118767	0.0012608175615954006	0.001259218863103879	0.001292581403914464	0.0012908007325722448	0.0013604493963581452	0.0013582452454742474	0.04856852369222873	0.048359057146163925	1.1567595490145997e-06	0.00015573963587517392	1.1549413093526854e-06	0.0001554948396034206
58.818269346477535	0.0011809358253475285	0.0011797494392146964	0.0012316867866893192	0.0012302472649847443	0.0012612304795036992	0.0012596311325601963	0.001293076537877432	0.0012912947238342641	0.0013611378929926615	0.001358931259246293	0.04867449065476914	0.04846455225780351	1.187514683234983e-06	0.00016084348820655237	1.185651409123592e-06	0.0001605911174639152
59.172679007803275	0.0011811746251123943	0.0011799884950615157	0.0012320400474898135	0.0012306002535712247	0.0012616568398143414	0.0012600568244571528	0.0012935869839642976	0.0012918039959201777	0.0013618461613094887	0.0013596369819566907	0.04878262815389724	0.04857220814253384	1.2185789553952227e-06	0.00016604531533981337	1.2166701133476884e-06	0.0001657852150413197
59.52922416562417	0.0011814229222768327	0.0011802370486241197	0.001232405359593307	0.0012309652820554962	0.001262096900756283	0.0012604961966144396	0.0012941130447678584	0.0012923288507386199	0.0013625746136037913	0.0013603628244115615	0.048892985267275854	0.048682073653169074	1.2499580380651541e-06	0.00017134714407121554	1.2480030830575983e-06	0.00017107915551839437
59.887917687380885	0.0011816808846707987	0.001180495267780828	0.00123278294822289	0.0012313425754515907	0.0012625509259069783	0.0012609495121906904	0.0012946550294766243	0.0012928695967764092	0.0013633236720060429	0.0013611092072097766	0.0490056123552302	0.04879419891913473	1.2816577149561779e-06	0.0001767510482924839	1.2796560901258847e-06	0.00017647500907225222
60.24877251804685	0.0011819486830582173	0.0011807633233463692	0.001233173043027031	0.001231732363194881	0.0012630191843169102	0.0012614170398077401	0.0012952132540415382	0.0012934265492647204	0.0013640937687647795	0.0013618765610242138	0.04912056110063032	0.048908635386154725	1.3136838840151384e-06	0.0001822591502848303	1.3116350203394144e-06	0.00018197489416327262
60.6118016805955	0.0011822264911849844	0.0011810413891199818	0.0012335758781733327	0.0012321348792357467	0.0012635019506375554	0.0012618990536783082	0.0012957880413478281	0.0012940000303503661	0.0013648853465394258	0.001362665326893017	0.049237884550240384	0.049025435857399824	1.3460425606270573e-06	0.00018787362205674452	1.3439458765929831e-06	0.00018758097887008884
60.97701827647021	0.0011825144858275485	0.0011813296419341068	0.0012339916924445059	0.0012325503621354616	0.0012639995052528953	0.001262395833737222	0.0012963797213921696	0.0012945903692723629	0.0013656988587036065	0.0013634759565212817	0.04935763715760429	0.04914465453615828	1.3787398808909421e-06	0.0001935966867211425	1.3765947821612213e-06	0.00019329548226340587
61.34443548605718	0.0011828128468420592	0.0011816282617036467	0.0012344207293366175	0.0012329790551643476	0.0012645121344145667	0.001262907665776269	0.00129698863146534	0.0012951979025439724	0.0013665347696593941	0.001364308912593597	0.04947987482752763	0.04926634707010098	1.4117821050363237e-06	0.00019943061992303002	1.409587984093014e-06	0.00019912067582861237
61.71406656916102	0.0011831217572141055	0.0011819374314758204	0.0012348632371597065	0.0012334212064022956	0.001265040130380823	0.0012634348415828435	0.0012976151163406197	0.001295822974140458	0.0013673935551630025	0.0013651646690979664	0.04960465496222843	0.04939057059720223	1.445175620972067e-06	0.00020537775131704294	1.4429318567488192e-06	0.00020505888493918545
62.085924865483435	0.0011834414031090064	0.0011822573374805762	0.0012353194691407982	0.0012338770688416825	0.0012655837915593938	0.001263977659082487	0.001298259528468115	0.0012964659356927445	0.001368275702662406	0.0013660437116615723	0.04973203650922625	0.04951738379339302	1.4789269479219182e-06	0.00021144046609006262	1.4766329054264563e-06	0.000211112490375448
62.46002379510434	0.0011837719739226538	0.0011825881691815612	0.0012357896835294	0.0012343469004927662	0.0012661434226543915	0.0012645364224854593	0.0012989222281752563	0.0012971271466872207	0.001369181711647421	0.0013669465378989224	0.0498620800110488	0.049646846922020066	1.513042740226801e-06	0.0002176212065420624	1.5106977701434543e-06	0.00021728392989978085
62.83637685896657	0.0011841136623329152	0.001182930119327653	0.0012362741437055586	0.0012348309644916388	0.00126671933481742	0.0012651114424374996	0.0012996035838737218	0.0012978069746719407	0.0013701120940128337	0.0013678736577729539	0.04999484765683414	0.049779021885191024	1.5475297912780853e-06	0.00022392247372016172	1.54513322955796e-06	0.0002235756998867633
63.21499763936286	0.0011844666643515541	0.0011832833840050184	0.0012367731182905272	0.0012353295292107862	0.0012673118458030074	0.0012657030361749016	0.0013003039722730085	0.001298505795469447	0.0013710673744351306	0.0013688255939696512	0.05013040333590998	0.04991397227708853	1.5823950375707697e-06	0.0002303468291074695	1.5799462050086928e-06	0.00022999035700657644
63.59589980042612	0.0011848311793766773	0.0011836481626897029	0.0012372868812601332	0.0012358428683723489	0.0012679212801285271	0.0012663115276840603	0.0013010237786009436	0.0012992239933964985	0.0013720480907634754	0.0013698028822868157	0.050268812693442196	0.050051763439338245	1.6176455629353381e-06	0.00023689689637532152	1.6151437647214315e-06	0.0002365305199713008
63.979097088622495	0.0011852074102456885	0.0011840246583007302	0.0012378157120609223	0.0012363712611641482	0.0012685479692387735	0.0012669372478656584	0.0013017633968314033	0.0012999619614909729	0.0013730547944255853	0.001370806072037629	0.05041014318824261	0.05019246251852842	1.653288602901674e-06	0.00024357536319455364	1.6507331281636044e-06	0.00024319887134124918
64.36460333324754	0.001185595563288723	0.0011844130772536911	0.001238359895729144	0.0012369149923585586	0.0012691922516753346	0.0012675805347036394	0.001302523229919515	0.0013007201017462256	0.0013740880508491843	0.001371835726469692	0.05055446415283057	0.05033613852597118	1.6893315492353626e-06	0.000250384983112778	1.6867216705610758e-06	0.0002499981593964973
64.75243244692527	0.0011859958483825628	0.0011848136295148184	0.0012389197230126834	0.0012374743524343162	0.001269854473250963	0.001268241733439158	0.001303303690044676	0.0013014988253532212	0.0013751484398997831	0.0013728924232002768	0.050701846855854854	0.050482862399809564	1.72578195465874e-06	0.00025732857750182525	1.7231169275953428e-06	0.0002569312000775814
65.14259842611021	0.0011864084790049994	0.0011852265286555143	0.0012394954904960077	0.0012380496377013429	0.0012705349872291108	0.001268921196749681	0.0013041051988616865	0.0013022985529507463	0.001376236556335538	0.0013739767546685395	0.05085236456698062	0.05063270706957681	1.7626475377118065e-06	0.00026440903757002365	1.7599266002468836e-06	0.0002640008789915327
65.53511535159264	0.0011868336722896148	0.001185651991907304	0.0012400875007282082	0.0012386411504286552	0.0012712341545087996	0.0012696192849334048	0.0013049281877603243	0.001303119714884023	0.0013773530102799921	0.00137508932860549	0.05100609262435239	0.05078574752332147	1.7999361878382174e-06	0.00027162932645438675	1.7971585598631525e-06	0.0002712101534977085
65.92999738900669	0.0011872716490809894	0.0011860902402172232	0.0012406960623542634	0.0012392491989755008	0.0012719523438150734	0.0012703363660992411	0.0013057730981337514	0.0013039627514721153	0.0013784984277135967	0.0013762307685226114	0.05116310850475502	0.05094206087740936	1.8376559706525554e-06	0.00027899248138771315	1.8348208533974439e-06	0.0002785620548672596
66.32725878934137	0.0011877226339902652	0.0011865414983035655	0.0012413214902495674	0.001239874097925744	0.0012726899318951759	0.0012710728163624998	0.0013066403816560667	0.0013048281132844333	0.0013796734509848548	0.001377401714219963	0.05132349189659442	0.05110172644913592	1.8758151333880119e-06	0.00028650161594265255	1.872921708835542e-06	0.00028605969051975766
66.72691388945532	0.0011881868554510702	0.0011870059947120017	0.0012419641056578648	0.0012405161682256605	0.0012734473037207131	0.0012718290200465483	0.0013075305005694358	0.0013057162614267764	0.0013808787393420952	0.0013786028223147675	0.051487324775828194	0.05126482583227237	1.914422110593436e-06	0.00029415992236597743	1.9114695408730363e-06	0.000293706246350417
67.12897711259382	0.0011886645457757602	0.001187483961872022	0.0012426242363326669	0.0012411757373252063	0.0012742248526960108	0.0012726053698906366	0.0013084439279811872	0.0013066276678372866	0.0013821149694868617	0.0013798347667914597	0.051654691484990814	0.05143144297568467	1.953485530039635e-06	0.00030197067399828637	1.9504729567864938e-06	0.0003015049891403332
67.53346296890952	0.0011891559412119464	0.0011879756361536699	0.0012433022166822695	0.0012418531393228816	0.0012750229808729033	0.0012734022672641324	0.0013093811481713054	0.0013075628155927517	0.0013833828361499985	0.0013810982395742613	0.051825678815449326	0.05160166426517007	1.993014218844248e-06	0.00030993722778366317	1.989940762538167e-06	0.0003094592690585929
67.94038605598601	0.0011896612819992593	0.0011884812579245267	0.0012439983879184607	0.0012425487151142825	0.0012758420991721858	0.0012742201223874033	0.0013103426569107592	0.0013085221992256938	0.0013846830526915385	0.0013823939511233996	0.05200037609304883	0.05177557860866467	2.03301720986984e-06	0.0003180630268801443	2.029881969145249e-06	0.0003175725222633874
68.3497610593647	0.001190180812426342	0.0011890010716069262	0.0012447130982090637	0.001243262812544478	0.0012766826276120245	0.0012750593545596248	0.0013113289617911709	0.0013095063250527352	0.0013860163517256374	0.0013837226310561715	0.05217887526730827	0.05195327752497924	2.073503748356402e-06	0.0003263516033676639	2.07030579927746e-06	0.0003258482735999102
68.7616027530747	0.0011907147808879808	0.0011895353257353196	0.001245446702834385	0.001243995786564291	0.00127754499554354	0.0012759203923937382	0.0013123405825662736	0.0013105157115146997	0.0013873834857717562	0.0013850850287940775	0.05236127100433608	0.052134855236235796	2.1144832988290174e-06	0.00033480658106241346	2.1112216941356586e-06	0.0003342901394049469
69.17592600016614	0.001191263439942377	0.0011900842730137914	0.001246199564347742	0.001244747999390645	0.0012784296418939013	0.0012768036740588946	0.0013133780515057357	0.0013115508895290152	0.0013887852279335013	0.0013864819142374008	0.05254766078364198	0.05232040876418161	2.155965552303905e-06	0.00034343167844433364	2.1526393206279613e-06	0.00034290183042443023
69.59274575324658	0.001191827046368471	0.001190648170373634	0.0012469720527401493	0.0012455198206710707	0.0012793370154171857	0.0012777096475306365	0.001314441913761861	0.0013126124028549266	0.0013902223726064932	0.0013879140784686013	0.05273814499904088	0.05251003803056691	2.1979604337687628e-06	0.0003522307116977097	2.1945685788117043e-06	0.00035168715484223956
70.01207705502031	0.0011924058612232883	0.0011912272790309552	0.001247764545609323	0.0012463116276525184	0.0012802675749533378	0.001278638770849144	0.0013155327277497725	0.0013137008084721238	0.0013916957362168053	0.0013893823344860445	0.052932827063841975	0.05270384596178964	2.2404781099931437e-06	0.0003612075978750018	2.237019609663271e-06	0.00036065002143184643
70.43393503883172	0.001193000149899234	0.0011918218645442448	0.0012485774283331238	0.0012471238053546037	0.0012812217896955396	0.0012795915123858651	0.0013166510655416737	0.0013148166769733753	0.0013932061579915494	0.001390887517969644	0.0531318135205353	0.05290193859800983	2.2835289976662603e-06	0.00037036635819034935	2.280002803183587e-06	0.000369794442838689
70.85833492921113	0.0011936101821812934	0.001192432196871857	0.0012494110942475982	0.001247956746747441	0.0012822001394663532	0.001280568351118886	0.001317797513275867	0.0013159605929718352	0.0013947545007633418	0.0013924304880801128	0.05333521415520278	0.05310442520696098	2.327123771862869e-06	0.0003797111214424165	2.3235288068206364e-06	0.0003791245389891673
71.2852920424243	0.001194236232304034	0.0011930585504293025	0.0012502659448297242	0.001248810852934176	0.0012832031150029526	0.0012815697769173516	0.001318972671581151	0.0013171331555236565	0.001396341651810394	0.0013940121282935785	0.05354314211688047	0.05331141840268811	2.371273374892095e-06	0.0003892461275826209	2.3676085342697138e-06	0.00038864454064474474
71.71482178702524	0.0011948785790083878	0.0011937012041463378	0.0012511423898850717	0.0012496865333384204	0.0012842312182518843	0.0012825962908353794	0.0013201771560173935	0.0013183349785666854	0.0013979685237342206	0.0013956333472735154	0.053755714042127874	0.05352303426946054	2.41598902553505e-06	0.0003989757314316611	2.41225317467288e-06	0.0003983587931051247
72.14693966441222	0.0011955375055980966	0.0011943604415237206	0.0012520408477404875	0.001250584205896705	0.001285284962673693	0.0012836484054158043	0.0013214115975329786	0.001319566691375945	0.0013996360553769432	0.0013972950797819673	0.05397305018506073	0.05373939249111991	2.461282228650649e-06	0.0004089044065465619	2.457474202174686e-06	0.00040827176005939214
72.58166126938723	0.0011962132999957492	0.0011950365506895786	0.001252961745441988	0.001251504297256129	0.0012863648735578594	0.0012847266450041876	0.0013226766429399607	0.0013208289390367234	0.0014013452127803786	0.0013989982876322286	0.05419527455313164	0.053960616486138466	2.5071647852432932e-06	0.00041903674925716783	2.5032833859315283e-06	0.00041838802760538196
73.01900229071879	0.0011969062547983332	0.0011957298244552946	0.00125390551895804	0.0012524472429773835	0.0012874714883484885	0.0012858315460735341	0.0013239729554077677	0.001322122382936114	0.0014030969901892229	0.0014007439606852647	0.054422515048940745	0.05418683354868162	2.553648802954044e-06	0.00042937748287011357	2.549692800558152e-06	0.0004287123084382449
73.45897851170821	0.001197616667332187	0.0011964405603708127	0.001254872613388386	0.0012534134877433146	0.0012886053569811846	0.001286963657560158	0.0013253012149763508	0.0013234477012738883	0.001404892411100767	0.001402533117892306	0.05465490361840325	0.05441817499597888	2.6007467070392545e-06	0.0004399314620583683	2.596714837044701e-06	0.0004392494462208407
73.90160581075892	0.00119834483970728	0.0011971690607792804	0.0012558634831786376	0.001254403485573235	0.0012897670422316414	0.0012881235412112021	0.0013266621190897415	0.001324805589593668	0.0014067325293637921	0.001404366808386212	0.05489257640558356	0.05465477632233562	2.6484712518396944e-06	0.0004507036774385742	2.644362214163391e-06	0.000450004420141481
74.34690016194996	0.0011990910788706737	0.001197915632870888	0.0012568785923407842	0.0012554177000431437	0.0012909571200764051	0.0012893117719442904	0.0013280563831509992	0.0013261967613353597	0.001408618430329386	0.0014062461126243453	0.05513567391456222	0.05489677736012663	2.6968355327653196e-06	0.0004616992603482528	2.692647990392566e-06	0.00046098234967217877
74.79487763561212	0.0011998556966590897	0.001198680588735825	0.0012579184146798638	0.0012564566045120908	0.00129217618006639	0.0012905289382198718	0.0013294847410996375	0.0013276219484099443	0.0014105512320566854	0.0014081721435859262	0.05538434117869031	0.055144322448140916	2.745852998862694e-06	0.00047292348784058746	2.7415855764173318e-06	0.00047218849954119846
75.24555439890803	0.0012006390098504398	0.0011994642454162179	0.0012589834340269923	0.0012575206823548866	0.001293424825713704	0.0012917756424268203	0.0013309479460126537	0.0013290819017977293	0.001412532086576717	0.0014101460480269994	0.05563872793763012	0.05539756060766312	2.7955374659316672e-06	0.0004843817878950052	2.7911887481699062e-06	0.00048362828492051757
75.6989467164156	0.0012014413402141758	0.0012002669249568942	0.0012600741444789506	0.0012586104272013525	0.001294703674892353	0.0012930525012818481	0.0013324467707303306	0.001330577392171231	0.0014145621812176703	0.0014121690077963322	0.055898988822594746	0.05565664572670875	2.845903130297995e-06	0.0004960797448706755	2.8414716605272127e-06	0.0004953072768557609
76.15507095071504	0.0012022630145603706	0.0012010889544549024	0.0012611910506446224	0.0012597263431824073	0.0012960133602535233	0.001294360146243438	0.0013339820085081448	0.0013321092105440053	0.0014166427399953075	0.0014142422412159027	0.05616528355022753	0.05592173675284391	2.89696458322e-06	0.0005080231052049244	2.892448861642081e-06	0.0005072312079393293
76.61394356297929	0.0012031043647873078	0.0012019306661075467	0.001262334667898447	0.0012608689451831482	0.0012973545296560201	0.0012956992239408582	0.0013355544736960363	0.0013336781689466837	0.0014187750250722621	0.0014163670045297004	0.056437777125580874	0.05619299789505693	2.948736825993028e-06	0.0005202177833757149	2.9441353079540274e-06	0.0005194059782445692
77.07558111356816	0.0012039657279275069	0.0012027923972588775	0.0012635055226412246	0.0012620387591032664	0.0012987278466126617	0.001297070396619061	0.0013371650024465748	0.0013352851011317211	0.001420960338290467	0.0014185445934250351	0.056716640054703255	0.05647059883517377	3.001235285799613e-06	0.0005326698681433484	2.9965463799516007e-06	0.0005318376615396636
77.54000026262605	0.0012048474461919339	0.0012036744904443835	0.0012647041525684628	0.0012632363221249847	0.0013001339907532871	0.0012984743426001197	0.0013388144534534393	0.001336930863308282	0.0014232000227810272	0.0014207763446306317	0.0570020485673462	0.056754714949336725	3.054475832321192e-06	0.0005453856290846271	3.0496978986925896e-06	0.0005445325117911515
78.00721777068286	0.0012057498670123004	0.0012045772934337847	0.0012659311069466216	0.001264462182988866	0.0013015736583052448	0.0012999117567620627	0.0013405037087219228	0.0013386163349089484	0.0014254954646563637	0.0014230636375962868	0.05729418485036093	0.05704552754010945	3.1084747952009155e-06	0.0005583715234409314	3.103606143156244e-06	0.0005574969699786991
78.47725049925933	0.001206673343081194	0.0012055011592716795	0.0012671869468974832	0.0012657169022777315	0.0013030475625921357	0.0013013833510358715	0.001342233674373102	0.0013403424193898861	0.001427848094789619	0.0014254078962590323	0.057593237292374325	0.05734322407978737	3.1632489823514836e-06	0.0005716342032921762	3.15828786844421e-06	0.0005707376712347778
78.95011541147531	0.001207618232389889	0.0012064464463158822	0.0012684722456910052	0.0012670010527090305	0.0013045564345517326	0.001302889854921568	0.0013440052814835542	0.0013421100450663342	0.0014302593906868044	0.001427810590901232	0.05789940074037769	0.05764799846555344	3.218815699228793e-06	0.0005851805230850937	3.2137603249431535e-06	0.0005842614523366707
79.42582957266194	0.0012085848982636093	0.0012074135182732358	0.0012697875890469669	0.0012683152194359764	0.001306101023274007	0.0013044320160243055	0.0013458194869625513	0.0013439201659853327	0.001432730878457505	0.001430273240106366	0.058212876768900336	0.057960051287140026	3.275192769064666e-06	0.0005990175475271697	3.2700412784258687e-06	0.0005980753595603294
79.90441015097758	0.0012095737093940056	0.001208402744232653	0.0012711335754457343	0.0012696600003577773	0.001307682096560239	0.0013060106006114376	0.0013476772744687926	0.0013457737628377387	0.001435264134890377	0.0014327974128186798	0.05853387396248738	0.058279590107712026	3.332398554169039e-06	0.0006131525598768728	3.3271490312272636e-06	0.000612186656928998
80.38587441802741	0.0012105850398686458	0.0012094144986951904	0.0012725108164485458	0.0012710360064393505	0.001309300441504303	0.001307626394191651	0.001349579655368929	0.0013476718439117575	0.0014378607896401929	0.0014353847305133842	0.058862608212242006	0.05860682975872612	3.3904519783451922e-06	0.0006275930706507449	3.385102444519294e-06	0.0006266028348762553
80.87023974948666	0.0012116192691972302	0.0012104491616008635	0.0012739199370276578	0.001272443862040866	0.0013109568650972092	0.0013092802021172371	0.0013515276697401962	0.0013496154460902984	0.001440522527533615	0.0014380368694845132	0.05919930302724617	0.05894199264957809	3.449372550488059e-06	0.0006423468267709453	3.4439209617568353e-06	0.0006413316193454865
81.35752362572781	0.0012126767823342891	0.0012115071183519655	0.0012753615759067774	0.0012738842052575409	0.0013126521948561222	0.0013109728502107064	0.0013535223874197066	0.0013516056358946797	0.0014432510910014837	0.0014407555632581464	0.059544189861729734	0.05928530909289769	3.509180389457559e-06	0.0006574218211876093	3.503624633393373e-06	0.0006563809813613375
81.8477436324513	0.0012137579696980794	0.0012125887598325997	0.001276836385912203	0.0012753576882701026	0.001314387279479112	0.0013127051854170033	0.0013555649091030863	0.0013536435105773478	0.001446048282645969	0.0014435426051392648	0.059897508458909635	0.059637017646408136	3.569896250298077e-06	0.0006728263029994741	3.56423414293156e-06	0.0006717591470973283
82.34091746132043	0.0012148632271853765	0.001213694482424131	0.0012783450343351154	0.00127686497770636	0.0013161629895269815	0.0013144780764826527	0.0013576563674953307	0.001355730199266461	0.0014489159679515796	0.0014463998509011296	0.06025950721249128	0.05999736547233452	3.6315415519075182e-06	0.0006885687881116875	3.625770834407528e-06	0.0006874746084741257
82.83706291059936	0.0012159929561818702	0.0012148246880162533	0.0012798882033055157	0.0012784067550143767	0.0013179802181336288	0.0013162924146632772	0.0013597979285169747	0.0013578668641654147	0.001451856078149746	0.0014493292216268114	0.0606304435468826	0.06036660871540827	3.694138406225766e-06	0.0007046580704572758	3.6882567413876535e-06	0.0007035361343204483
83.33619788579601	0.0012171475635677992	0.0012159797840133196	0.0012814665901782762	0.0012799837168477103	0.0013198398817464302	0.0013181491144609806	0.001361990792568843	0.001360054701810535	0.001454870613247394	0.00145233270671317	0.06101058431725524	0.060745012900583234	3.7577096490763306e-06	0.0007211032338277357	3.751714617604429e-06	0.0007199527821372675
83.83834040030794	0.0012183274617185232	0.0012171601833356278	0.001283080907931893	0.001281596575463297	0.0013217429208983327	0.0013200491143932512	0.0013642361958589525	0.0013622949443904996	0.0014579616452308514	0.0014554123670485089	0.061400206230650074	0.06113285335166851	3.822278872755731e-06	0.0007379136643481665	3.81616796931686e-06	0.0007367339105007753
84.34350857607244	0.001219533068499617	0.0012183663044152426	0.0012847318855804463	0.0012832460591324913	0.001323690301013332	0.0013219933777950633	0.001366535411795298	0.0013645888611311706	0.0014611313214572131	0.0014585703383758997	0.06179959628942526	0.06153041563214941	3.88787046050592e-06	0.0007550990636438493	3.881641089553689e-06	0.0007538891921552437
84.85172064422062	0.0012207648072561621	0.0012195985711860391	0.0012864202685994453	0.0012849329125659283	0.0013256830132472692	0.0013239828936560975	0.0013688897524486501	0.0013669377597499471	0.0014643818682464177	0.0014618088348552966	0.06220905225842432	0.061937996009576404	3.954509622986413e-06	0.0007726694627436803	3.948159094327268e-06	0.0007714286278334148
85.36299494573534	0.0012220231067957648	0.0012208574130674855	0.0012881468193661266	0.0012866578973527703	0.0013277220753658548	0.0013260186774949588	0.0013713005700896402	0.0013693429879838622	0.0014677155946882096	0.00146513015283844	0.0626288831573434	0.06235590194498317	4.0222224368874956e-06	0.000790635236767756	4.015747960974198e-06	0.0007893625608574872
85.87734993211305	0.0012233084013649304	0.0012221432649418028	0.0012899123176149496	0.0012884217924150848	0.0013298085326621067	0.0013281017722725837	0.0013737692588048785	0.0013718059351961475	0.0014711348966794783	0.0014685366748718976	0.06305940977988618	0.06278445260891401	4.091035885871218e-06	0.0008090071204661653	4.0844345688044546e-06	0.0008077016925839842
86.39480416602983	0.0012246211306183275	0.0012234565671240293	0.0012917175609089989	0.0012902253944780452	0.001331943458915454	0.001330233249347049	0.0013762972561971055	0.0013743280340662058	0.0014746422612086703	0.0014720308739447374	0.06350096524140471	0.06322397942574565	4.160977903950973e-06	0.0008277962246512893	4.1542467421658985e-06	0.0008264570987355224
86.91537632201124	0.0012259617395804564	0.0012247977653245049	0.0012935633651280573	0.0012920695185567241	0.00133412795739492	0.001332414209472199	0.0013788860451747723	0.0013769107623683521	0.001478240270905381	0.0014756153179987465	0.06395389555685499	0.06367482664811541	4.232077421545584e-06	0.0008470140536049331	4.225213296164864e-06	0.0008456402467002522
87.43908518710603	0.0012273306785992733	0.001226167310603329	0.0012954505649742291	0.0012939549984603439	0.0013363631619090531	0.001334645783842719	0.0013815371558369223	0.0013795556448451371	0.0014819316088748513	0.0014792926747206976	0.0644185602510284	0.06413735196340369	4.304364414380512e-06	0.0008666725235214057	4.29736408520307e-06	0.0008652630138581974
87.9659496615646	0.0012287284032912202	0.001227565659316234	0.001297380014495966	0.001295882687314832	0.0013386502379053495	0.0013369291351883943	0.0013842521674595923	0.0013822642551814266	0.0014857190638386827	0.0014830657166377437	0.0648953330031595	0.06461192713435938	4.377869955422007e-06	0.0008867839820606571	4.370730054524714e-06	0.0008853377070096036
88.4959887595208	0.0012301553744771333	0.0012289932730513529	0.0012993525876314712	0.0012978534581046459	0.001340990383622209	0.001339265458920556	0.0013870327105905353	0.0013850382180859604	0.0014896055356050293	0.001486937326538921	0.06538460232818924	0.06509893867611968	4.452626270146044e-06	0.0009073612291046196	4.445343295064741e-06	0.0009058770829959428
89.0292216096782	0.0012316120581084943	0.0012304506185563402	0.001301369178772528	0.001299868204234911	0.001343384831296665	0.0013416559843339425	0.001389880469259565	0.0013878792114876471	0.0014935940408935442	0.0014909105032477683	0.06588677229711164	0.06559878857204127	4.528666795323771e-06	0.0009284175387963001	4.521237101785423e-06	0.000926894370594733
89.56566745600044	0.0012330989251834006	0.0012319381676552182	0.0013034307033498234	0.0013019278401149236	0.001345834848431339	0.001344101975867391	0.0013927971833123812	0.0013907889688543628	0.001497687719542578	0.0014949883677732286	0.06640226329903733	0.06611189503095133	4.606026241640469e-06	0.0009499666829653197	4.59844603581199e-06	0.000948403293788036
90.1053456584057	0.0012346164516516863	0.001233456397154385	0.0013055380984410016	0.0013040333017642508	0.001348341739124406	0.0013466047344271128	0.0013957846508764356	0.0013937692816427543	0.001501889841128667	0.0014991741698685257	0.06693151284780281	0.06663869328862856	4.684740660429714e-06	0.0009720229560444826	4.677005990639431e-06	0.0009704180965096065
90.6482756934654	0.001236165118308522	0.0012350057887371047	0.0013076923234026782	0.0013061855474426397	0.0013509068454665625	0.0013491655987765173	0.0013988447309680118	0.0013968220018881158	0.0015062038120309937	0.0015034712950303204	0.06747497643618228	0.06717963645653967	4.764847514856672e-06	0.0009946012015947803	4.756954262756562e-06	0.000992953568987931
91.19447715510712	0.001237745410675881	0.0012365868288458624	0.0013098943605278567	0.0013083855583051688	0.0013535315490093975	0.0013517859469969428	0.0014019793462505554	0.0013999490449442971	0.001510633182976621	0.0015078832719735169	0.06803312844099751	0.06773519642110572	4.846385755915032e-06	0.0010177168405666182	4.8383296270305964e-06	0.0010160250758098344
91.74396975532183	0.0012393578188711492	0.0012382000085518657	0.0013121452157301892	0.001310634339084068	0.0013562172723098303	0.0013544671980239167	0.001405190485955018	0.0014031523923842978	0.001515181657105512	0.0015124137806202763	0.06860646308268843	0.06830586479702701	4.929395903606427e-06	0.0010413859014342108	4.9211724172288935e-06	0.001039648585841546
92.29677332487483	0.0012410028374622065	0.001239845823411011	0.0013144459192567346	0.0013129329187988458	0.001358965480555718	0.001357210813264012	0.0014084802089739839	0.00140643409507321	0.0015198530985981327	0.0015170666606455112	0.06919549544319267	0.06889215393848755	5.013920133752287e-06	0.001065625052356134	5.005524612122607e-06	0.0010638407041584363
92.85290781402206	0.0012426809653082365	0.0012415247733055688	0.0013167975264309455	0.0013152823514964317	0.0013617776832781105	0.0013600182982977198	0.0014118506471423034	0.001409796276426102	0.0015246515419124276	0.0015218459206250928	0.06980076254630879	0.06949459801237198	5.100002370892831e-06	0.0010904516355297877	5.091429927613078e-06	0.0010886187061485142
93.41239329322968	0.0012443927053855295	0.0012432373622708471	0.00131920111842779	0.0013176837170232336	0.0013646554361561169	0.001362891204674255	0.0014153040087180706	0.001413241135864563	0.0015295812016815253	0.0015267557478374954	0.07042282450504697	0.07011375413796782	5.187688387786908e-06	0.0011158837039182412	5.178933915398788e-06	0.0011140005739684877
93.97524995389855	0.001246138564597493	0.0012449840983060454	0.0013216578030830581	0.001320138121831125	0.0013676003429207995	0.0013658311318046545	0.001418842582078994	0.0014167709524867914	0.0015346464833284861	0.0015318005187745015	0.07106226574086492	0.0707502035980002	5.27702591206821e-06	0.0011419400605511831	5.268084068731907e-06	0.0011400050355497293
94.54149810909283	0.001247919053568106	0.0012467654931685248	0.0013241687157391014	0.001322646699819597	0.0013706140573651136	0.0013688397289601188	0.0014224687396505577	0.0014203880889674778	0.0015398519944600164	0.0015369848104221215	0.07171969628009621	0.0714045531262692	5.368064740694529e-06	0.0011686403006211932	5.358929935882434e-06	0.0011666516063749688
95.11115819427312	0.0012497346864179966	0.0012485820621506711	0.0013267350201294351	0.0013252106132164783	0.0013736982854674587	0.001371918697383097	0.001426184942083819	0.0014240949957051413	0.0015452025571072124	0.0015423134123789357	0.07239575313333221	0.07207743627758892	5.460856862842499e-06	0.0011960048566127535	5.451523241975856e-06	0.0011939606342592501
95.68425076803395	0.0012515859805223397	0.0012504343238385384	0.0013293579093048614	0.0013278310534998472	0.0013768547876371	0.0013750697925192957	0.0014299937427023216	0.001427894215236211	0.0015507032208882984	0.001547791339885882	0.07309110176401909	0.0727695148862488	5.555456592008746e-06	0.0012240550467311206	5.545918019938525e-06	0.0012219533474012167
96.26079651284576	0.0012534734562497458	0.001252322799851435	0.0013320386066040027	0.0013305092423640085	0.0013800853810904206	0.0013782948263794954	0.0014338977922393964	0.0014317883869369023	0.001556359277175987	0.0015534238478490667	0.0738064376530919	0.07348148061974066	5.651920708127757e-06	0.0012528131269217146	5.642170751360247e-06	0.0012506519059902188
96.84081623580131	0.001255397636681306	0.0012542480145616096	0.0013347783666714122	0.0013332464327326513	0.0013833919423677805	0.0013815956700408438	0.0014378998438890826	0.0014357802520358841	0.0015621762743606455	0.0015592164459455973	0.07454248796705448	0.0742140566351092	5.750308610621979e-06	0.0012823023468043204	5.740340518176328e-06	0.0012800794576912633
97.42433086936633	0.0012573590473089736	0.001256210494793205	0.0013375784765267212	0.0013360439098226242	0.001386776410001629	0.0013849742562981895	0.0014420027586961183	0.0014398726589629268	0.0015681600343100193	0.0015651749149119007	0.07530001333760389	0.07496799934593723	5.85068248336513e-06	0.0013125470098722114	5.840489166150523e-06	0.001310260197355806
98.01136147213543	0.0012593582157124385	0.0012582107694996249	0.0013404402566886018	0.0013389029922620604	0.0013902407873474852	0.0013884325824769484	0.001446209511312838	0.001444068569061076	0.0015743166701369536	0.0015713053241244988	0.07607980976161613	0.07574410030871026	5.953107472658542e-06	0.0013435725383507124	5.9426814812255004e-06	0.0013412194313452974
98.60192922959182	0.0012613956712136851	0.001260249369418495	0.0013433650623576943	0.0013418250332669559	0.001393787145590481	0.0013919727134200763	0.001450523196153526	0.0014483710626925783	0.0015806526053985313	0.0015776140505950336	0.07688271063113718	0.07654318823810768	6.057651879469526e-06	0.0013754055431529633	6.046985379997653e-06	0.0013729836469029144
99.1960554548718	0.0012634719445084514	0.0012623268267034163	0.0013463542846630736	0.0013448114218807291	0.0013974176269413664	0.0013955967846629128	0.0014549470339797717	0.0014527833457717485	0.0015871745948635228	0.0015841077995146222	0.07770958890391506	0.07736613116165819	6.1643873672367205e-06	0.0014080738994069475	6.153472115587571e-06	0.0014055805870422655
99.79376158953411	0.0012655875672738005	0.0012644436745317049	0.0013494093519772342	0.0013478635842816852	0.0014011344480371532	0.0013993070058109234	0.0014594843789536402	0.0014573087567612021	0.0015938897470000812	0.0015907936264974287	0.07856135942600646	0.07821383872518488	6.273389186730585e-06	0.0014416068280820316	6.262216500395887e-06	0.0014390393314747674
100.39506920433367	0.0012677430717510682	0.0012666004466873734	0.0013525317313050984	0.0013509829851638252	0.0014049399035630462	0.0014031056641368206	0.0014641387261991974	0.0014619507741715442	0.0016008055483526346	0.0015976789616901125	0.07943898141910141	0.07908726466155738	6.38473641967406e-06	0.0014760349843191412	6.373297147415236e-06	0.0014733903841740448
101.00000000000001	0.0012699389903035546	0.0012687976771186922	0.0013557229297531512	0.0013541711291970443	0.0014088363701139914	0.0014069951284152165	0.0014689137199170763	0.0014667130246087219	0.0016079298899960876	0.0016047716359327095	0.0803434611464259	0.07998740943647782	6.441177369145407e-06	0.0014934767937266724	6.429602040860748e-06	0.0014907928924486672
