# Supplementary material for: White matter micro- and macrostructure brain charts for the human lifespan
Source: Nature. 2026 May 13;655(8124):979–89. doi: 10.1038/s41586-026-10454-2 (PMC13391363; doi:10.1038/s41586-026-10454-2)
Supplement: Supplementary file 12 — Centiles trajectories of brain charts. SDT.T9.1–5 contain the brain charts for the global metrics; SDT.T9.6–509 contain the brain charts for the tract-specific metrics (unnormalized); and SDT.T9.510–1157 contain the brain charts for the tract-specific macrostructural metrics (normalized). Included in each table are the male and female centile trajectories for the 2.5th, 25th, 50th, 75th and 97.5th percentiles; the interquartile range normalized by the 50th centile; and the derivatives of the 50th centiles with respect to both age and log(age). Charts are sampled in logarithmically spaced intervals. Age is reported in years, while centile trajectory values are reported in metric-specific units: diffusivities in mm2 s−1, volume in mm3, surface area in mm2, average length in mm, and FA is dimensionless (unitless). [file 41586_2026_10454_MOESM12_ESM.zip › plotted_curves/SDT.T9.238-POPT_right_avg_length_curve_metrics.csv]

ages	male_0.025th_percentile	female_0.025th_percentile	male_0.25th_percentile	female_0.25th_percentile	male_0.5th_percentile	female_0.5th_percentile	male_0.75th_percentile	female_0.75th_percentile	male_0.975th_percentile	female_0.975th_percentile	male_normalized_quantile_range	fwmale_normalized_quantile_range	male_median_centile_d_age	male_median_centile_d_log_age	female_median_centile_d_age	female_median_centile_d_log_age
0.25	68.12893954172762	65.52622830738247	74.09600008512275	71.6213937032431	77.10280531665798	74.68685847806391	80.02480124882184	77.66158309313941	85.36546216243595	83.08714814993083	0.07689475291268268	0.08087352330758912	17.348163348824073	10.016462014335193	16.804574297996613	9.702605211771084
0.25150637576242696	68.15203083500188	65.54843745024485	74.12111382561137	71.64566871257298	77.12893816944927	74.71217248148432	80.05192446904759	77.68790533560397	85.39439552090916	83.11530930764931	0.07689475291889093	0.08087352331413487	17.321984422822425	10.031387079212436	16.77921566500663	9.717062613190137
0.2530218281966045	68.17519094279399	65.57071277872203	74.14630240773367	71.67001606402769	77.1551489009412	74.73756192334646	80.07912851937799	77.71430602117363	85.42341510389814	83.14355438864264	0.07689475292519257	0.08087352332077914	17.269501023038174	10.061254107893546	16.72837678515134	9.745993785429164
0.25454641199404576	68.19841994301906	65.59305436775254	74.17156591622908	71.69443583951659	77.18143759931205	74.76302688906554	80.1064134913331	77.74078523866577	85.45252100903083	83.17188348793319	0.0768947529315898	0.08087352332752444	17.217082450941234	10.091154855446803	16.677600701663323	9.774957619987617
0.2560801821758082	68.22171791322813	65.61546229192477	74.19690443544111	71.71892812056633	77.20780435232795	74.78856746365774	80.13377947600529	77.76734307648266	85.48171333347901	83.2002967000993	0.07689475293808387	0.08087352333437133	17.164729200176225	10.121089163889337	16.626887892740342	9.803953963846652
0.25762319409447826	68.24508493060792	65.63793662547664	74.22231804931701	71.74349298832053	77.23424924734285	74.81418373173976	80.16122656405896	77.79397962261133	85.51099217395793	83.22879411927502	0.07689475294467596	0.08087352334132197	17.112441760735237	10.15105687479263	16.5762388329822	9.832982663518123
0.2591755034361701	68.26852107197898	65.66047744229395	74.24780684140578	71.76813052353789	77.2607723712962	74.83987577752691	80.1887548457285	77.82069496462142	85.54035762672409	83.25737583914783	0.07689475295136827	0.08087352334837801	17.060220618601306	10.181057829147903	16.525653993150627	9.862043564975465
0.2607371662225343	68.29202641379487	65.68308481590947	74.27337089485734	71.79284080659126	77.28737381071223	74.86564368483218	80.21636441081716	77.84748918966416	85.5698097875741	83.28604195295763	0.07689475295816188	0.08087352335554121	17.008066256254097	10.211091867593495	16.475133840671333	9.891136513895617
0.2623082388127803	68.31560103214137	65.70575881950245	74.29901029242157	71.81762391746713	77.31405365169886	74.89148753706561	80.24405534869625	77.87436238447181	85.59934875184382	83.31479255349605	0.07689475296505872	0.08087352336281277	16.95597915234248	10.24115883027116	16.424678839150147	9.920261355395269
0.2638887779057103	68.33924500273503	65.72849952589664	74.3247251164468	71.84247993576338	77.34081197994617	74.91740741723203	80.27182774830334	77.90131463535533	85.62897461440639	83.34362773310396	0.0768947529720605	0.08087352337019528	16.903959781589947	10.271258556749672	16.374289448365744	9.949417934036319
0.26547884054176485	68.36295840092191	65.75130700755973	74.35051544887845	71.8674089406887	77.36764888072497	74.94340340793042	80.29968169814086	77.92834602820362	85.6586874696708	83.37254758367074	0.0768947529791687	0.08087352337769003	16.85200861512567	10.301390886212175	16.32396612476805	9.978606094087809
0.2670784841050822	68.386741301677	65.77418133660248	74.37638137125836	71.89241101106172	77.39456443888619	74.96947559135297	80.32761728627538	77.95545664848261	85.6884874115811	83.4015521966332	0.07689475298638516	0.08087352338529896	16.800126120167988	10.331555657288845	16.273709320936177	10.007825679234884
0.26868776632556873	68.41059377960242	65.79712258477693	74.40232296472279	71.91748622530893	77.42155873885862	74.99562404928304	80.35563460033546	77.98264658123304	85.71837453361405	83.43064166297333	0.07689475299371173	0.08087352339302376	16.748312760108092	10.36175270808053	16.223519485720317	10.037076532637002
0.2703067452809827	68.43451590892671	65.82013082347592	74.4283403100018	71.94263466146421	77.4486318646484	75.02184886309443	80.3837337275109	78.00991591106992	85.74834892877846	83.45981607321758	0.07689475300114956	0.08087352340086618	16.696568994731933	10.391981876304271	16.17339706448911	10.066358497091642
0.2719354793990299	68.45850776350363	65.84320612373176	74.45443348741776	71.96785639716737	77.47578389983752	75.04815011375018	80.4119147545513	78.037264722181	85.77841068961345	83.48907551743535	0.07689475300870158	0.08087352340882836	16.644895279772754	10.422242999005903	16.123342498707643	10.095671414759636
0.27357402745947257	68.48256941681046	65.86634855621467	74.48060257688365	71.99315150966252	77.50301492758186	75.07452788180056	80.440177767764	78.06469309832498	85.80855990818648	83.5184200852369	0.0768947530163687	0.08087352341691259	16.593292067263974	10.452535912803796	16.07335622626124	10.125015127392544
0.2752224485962505	68.50670094194768	65.88955819123251	74.50684765790264	72.01852007579762	77.53032503061085	75.1009822473828	80.46852285301378	78.09220112283087	85.83879667609283	83.54784986577297	0.07689475302415316	0.08087352342512018	16.54175980551372	10.482860453827016	16.023438681382686	10.154389476228971
0.27688080229961526	68.53090241163699	65.91283509872876	74.53316880956591	72.04396217202242	77.55771429122532	75.12751329021881	80.49695009572046	78.119788878596	85.8691210844532	83.5773649477323	0.07689475303205633	0.08087352343345322	16.49029893885381	10.513216457597082	15.973590294492169	10.183794301949092
0.2785491484182772	68.55517389822046	65.93617934828181	74.5595661105518	72.0694778743876	77.58518279129646	75.15412108961448	80.52545958085808	78.147456448085	85.89953322391268	83.60696541934081	0.076894753040081	0.08087352344191419	16.438909907905327	10.543603759148027	15.923811492408277	10.213229444767421
0.28022754716156506	68.57951547365919	65.95959100910365	74.5860396391243	72.09506725854334	77.61273061226427	75.18080572445794	80.55405139295304	78.17520391332815	85.93003318463893	83.63665136835965	0.07689475304822853	0.08087352345050498	16.38759314942945	10.5740221929791	15.874102698206116	10.242694744369146
0.2819160591015993	68.60392720953222	65.98307015003878	74.61258947313188	72.12073039973822	77.6403578351364	75.20756727321856	80.58272561608307	78.20303135592026	85.96062105632092	83.66642288208415	0.07689475305650106	0.08087352345922706	16.336349096298363	10.60447159297837	15.824464331191848	10.272190039830093
0.28361474517547763	68.6284091770347	66.00661683956248	74.63921569000554	72.14646737281716	77.66806454048606	75.2344058139448	80.61148233387499	78.23093885701854	85.99129692816669	83.69628004734142	0.0768947530649007	0.08087352346808356	16.28517817768079	10.634951792571883	15.774896807073674	10.30171516980954
0.2853236666874746	68.65296144697768	66.03023114578059	74.66591836675846	72.17227825222136	77.69585080845174	75.26132142426414	80.6403216295044	78.25892649734236	86.02206088890289	83.72622295049011	0.0768947530734298	0.08087352347707612	16.234080818820075	10.665462624569045	15.725400537801761	10.331269972357404
0.2870428853112538	68.67758408978543	66.05391313642701	74.69269757998327	72.19816311198544	77.72371671873422	75.28831418138	80.66924358569263	78.2869943571702	86.05291302677163	83.75625167741734	0.07689475308208966	0.08087352348620695	16.183057441150595	10.69600392122993	15.675975931582798	10.360854284987
0.28877246309209376	68.70227717549561	66.07766287886369	74.71955340585204	72.22412202573751	77.75166235059677	75.31538416207198	80.69824828470688	78.31514251633983	86.08385342953059	83.78636631353852	0.07689475309088295	0.08087352349547851	16.132108462312317	10.726575514263459	15.626623392967304	10.3904679446714
0.2905124624491269	68.72704077375651	66.10148044007819	74.74648592011343	72.25015506669645	77.77968778286201	75.34253144269286	80.72733580835707	78.34337105424518	86.1148821844496	83.8165669437944	0.07689475309981202	0.08087352350489262	16.081234295990726	10.75717723472735	15.577343322682282	10.420110787767044
0.29226294617759224	68.75187495382686	66.1253658866833	74.77349519809238	72.2762623076715	77.80779309391166	75.36975609916833	80.75650623799541	78.37168004983613	86.14599937831034	83.84685365265051	0.07689475310887843	0.08087352351445234	16.030435352218774	10.78780891320821	15.528136117922259	10.449782650179259
0.294023977451102	68.77677978457386	66.14931928491532	74.80058131468807	72.30244382106042	77.83597836168435	75.39705820699493	80.7857596545144	78.40006958161624	86.17720509740393	83.87722652409501	0.07689475311808493	0.08087352352415933	15.979712037071295	10.818470379628707	15.479002172032779	10.47948336715126
0.29579561982392083	68.80175533447199	66.17334070063282	74.82774434437252	72.3286996788481	77.86424366367434	75.42443784123866	80.8150961383451	78.42853972764145	86.20849942752942	83.90768564163712	0.07689475312743366	0.08087352353401617	15.9290647527705	10.8491614632876	15.429941874623182	10.50921277332418
0.29757793723326015	68.82680167160147	66.1974301993151	74.85498436118897	72.35502995260485	77.89258907692958	75.45189507653322	80.84451576945555	78.45709056551821	86.23988245399188	83.9382310883051	0.07689475313692687	0.08087352354402565	15.878493897751468	10.879881992936134	15.380955611664831	10.53897070282801
0.29937099400158496	68.85191886364719	66.22158784606128	74.88230143875069	72.38143471348553	77.9210146780507	75.4794299870791	80.87401862734943	78.48572217240239	86.27135426160102	83.96886294664527	0.07689475314656712	0.08087352355418975	15.827999866676691	10.910631796727102	15.3320437654329	10.568756989194299
0.3011748548389356	68.87710697789696	66.24581370558859	74.90969565023917	72.40791403222748	77.94952054318898	75.50704264664137	80.90360479106403	78.51443462499722	86.30291493466906	83.99958129871962	0.07689475315635647	0.0808735235645117	15.777583050221438	10.941410702100256	15.283206714364496	10.598571465267014
0.30298958484526295	68.90236608124009	66.27010784223098	74.93716706840243	72.43446797914919	77.97810674804464	75.5347331285483	80.93327433916855	78.54322799955166	86.33456455700886	84.03038622610417	0.07689475316629785	0.08087352357499321	15.727243835313857	10.972218535935099	15.234444833276939	10.628413963355342
0.30481524951277783	68.9276962401662	66.29447031993791	74.96471576555382	72.46109662414885	78.00677336786562	75.56250150568995	80.96302734976268	78.57210237185905	86.36630321193253	84.06127780988747	0.07689475317639313	0.08087352358563762	15.676982605113153	11.00305512450359	15.18575849330955	10.658284315175479
0.3066519147283146	68.95309752076355	66.31890120227294	74.9923418135702	72.48780003670291	78.03552047744563	75.59034785051651	80.99286390047477	78.60105781725528	86.3981309822493	84.0922561306687	0.07689475318664504	0.08087352359644687	15.62679973880222	11.033920293342817	15.137148061778134	10.688182351723299
0.3084996467757088	68.97856998871735	66.34340055241184	75.02004528389003	72.51457828586389	78.06434815112225	75.61827223503617	81.02278406845967	78.63009441061675	86.43004795026324	84.12332126855539	0.07689475319705656	0.0808735236074246	15.576695611867763	11.064813867438716	15.088613902389625	10.718107903472628
0.31035851233818973	69.00411370930894	66.36796843314202	75.0478262475126	72.54143144025994	78.09325646277598	75.64627473081453	81.0527879303979	78.65921222635951	86.46205419777264	84.15447330316263	0.07689475320762973	0.08087352361857277	15.526670595951146	11.095735671082366	15.040156375140214	10.748060800222447
0.3122285785007863	69.02972874741337	66.39260490686009	75.07568477499527	72.56835956809196	78.12224548582755	75.67435540897165	81.08287556249272	78.68841133843647	86.49414980606649	84.18571231360994	0.07689475321836771	0.0808735236298945	15.476725058742886	11.126685527822701	14.991775836213492	10.778040871049598
0.3141099127527488	69.05541516749844	66.417310035571	75.10362093645251	72.59536273713282	78.15131529323676	75.7025143401813	81.11304704046906	78.71769182033631	86.52633485592362	84.21703837852027	0.07689475322927287	0.08087352364139236	15.426859364317352	11.157663260682966	14.943472638267849	10.80804794452888
0.31600258298998396	69.08117303362319	66.44208388088651	75.13163480155428	72.6224410147256	78.18046595750087	75.73075159466903	81.14330243957173	78.74705374508179	86.55860942761069	84.24845157601807	0.07689475324034782	0.08087352365306942	15.377073872761684	11.188668691878775	14.895247130098141	10.838081848427464
0.3179066575175057	69.10700240943565	66.46692650402312	75.15972643952345	72.64959446778134	78.209697550652	75.75906724220988	81.17364183456276	78.77649718522713	86.59097360087937	84.27995198372649	0.07689475325159559	0.08087352366492873	15.327368940423185	11.21970164297636	14.847099656904902	10.868142409926804
0.3198222050518999	69.13290335817223	66.49183796580141	75.18789591913529	72.67682316277843	78.23901014425634	75.78746135212769	81.20406529972071	78.80602221285743	86.62342745496555	84.3115396787668	0.0768947532630189	0.08087352367697326	15.277744919876568	11.25076193489258	14.799030560196115	10.89822945553533
0.32174929472380437	69.15887594265521	66.51681832664363	75.21614330871463	72.70412716575976	78.26840380941155	75.81593399329218	81.2345729088377	78.83562889958554	86.65597106858631	84.34321473775508	0.07689475327462053	0.0808735236892059	15.228202159785724	11.281849387740294	14.751040177714458	10.928342811006587
0.32368799608040405	69.18492022529158	66.54186764657263	75.24446867613466	72.73150654233179	78.29787861674521	75.84448523411798	81.26516473521808	78.86531731655113	86.68860451993832	84.37497723680109	0.07689475328640387	0.08087352370162966	15.17874100514382	11.312963821010271	14.703128843659215	10.958482301504773
0.3256383790879404	69.21103626807137	66.56698598521022	75.27287208881512	72.75896135766256	78.32743463641306	75.87311514256253	81.2958408516764	78.89508753441845	86.72132788669583	84.40682725150604	0.07689475329837125	0.08087352371424793	15.129361797007732	11.344105053389285	14.655296888387966	10.988647751377357
0.32760051413423674	69.23722413256557	66.59217340177518	75.30135361371997	72.78649167647963	78.35707193809658	75.9018237861239	81.32660133053506	78.92493962337413	86.75414124600802	84.43876485696013	0.07689475331052614	0.08087352372706373	15.0800648727527	11.37527290288017	14.607544638700347	11.01883898433698
0.3295744720312385	69.26348387992505	66.61742995508226	75.32991331735627	72.81409756306891	78.38679059100188	75.93061123183966	81.35744624362296	78.95487365312592	86.78704467449775	84.47079012774121	0.07689475332287166	0.08087352374008043	15.030850565970468	11.406467186769078	14.559872417739825	11.049055823394156
0.33156032401756863	69.28981557087835	66.6427557035399	75.3585512657718	72.8417790812723	78.41659066385702	75.95947754628439	81.38837566227298	78.98488969290008	86.82003824825864	84.50290313791204	0.07689475333541106	0.08087352375330115	14.981719206363778	11.437687721507245	14.512280544895475	11.079298090760858
0.33355814176109866	69.31621926573007	66.66815070514896	75.38726752455325	72.86953629448611	78.44647222491037	75.98842279556791	81.41938965731997	79.01498781143977	86.85312204285317	84.5351039610185	0.0768947533481466	0.08087352376672957	14.932671119961014	11.46893432284378	14.464769335940218	11.109565607939658
0.33556799736153503	69.34269502435919	66.69361501750079	75.4160621588244	72.89736926565914	78.47643534192856	76.01744704533345	81.45048829909894	79.04516807700283	86.88629613331054	84.56739267008726	0.07689475336108248	0.08087352378036866	14.883706629032531	11.500206805785638	14.41733910307812	11.139858195751003
0.3375899633530214	69.36924290621738	66.71914869777582	75.44493523324434	72.925278057291	78.50648008219468	76.04655036075586	81.48167165744294	79.07543055736011	86.91956059412449	84.59976933762397	0.07689475337422169	0.08087352379422227	14.834826051974233	11.531504984472122	14.369990154729749	11.170175674151324
0.3396241127067558	69.39586297032666	66.74475180274122	75.47388681200484	72.95326273142962	78.53660651250556	76.07573280653891	81.5129398016804	79.10577531979264	86.95291549925052	84.6322340356103	0.07689475338756782	0.08087352380829382	14.7860297034822	11.562828672293108	14.322722795714071	11.200517862382185
0.3416705188336247	69.42255527527827	66.7704243887499	75.50291695882919	72.98132334967013	78.56681469917052	76.10499444691422	81.5442928006337	79.1362024310905	86.98636092210428	84.66478683550257	0.07689475340112384	0.0808735238225869	14.737317894618172	11.594177681929068	14.275537327353959	11.230884578986661
0.343729255586852	69.44931987923054	66.7961665117383	75.53202573696989	73.00945997315252	78.59710470800898	76.13433534563877	81.57573072261678	79.16671195755019	87.01989693555909	84.69742780822916	0.07689475341489327	0.08087352383710515	14.688690932569443	11.625551825160073	14.228434047199698	11.261275641641987
0.34580039726466444	69.47615683990686	66.82197822722465	75.56121320920636	73.03767266255956	78.62747660434815	76.1637555659928	81.60725363543273	79.19730396497252	87.05352361194323	84.73015702418809	0.07689475342887984	0.08087352385185223	14.640149120772548	11.65695091292946	14.181413249192701	11.291690867221405
0.3478840186129729	69.50306621459391	66.84785959030701	75.59047943784306	73.06596147811489	78.65793045302092	76.19325517077775	81.6388616063716	79.22797851866038	87.08724102303785	84.76297455324465	0.07689475344308724	0.0808735238668317	14.59169275898239	11.688374755385667	14.134475223705522	11.322130071828724
0.34998019482807	69.53004806013975	66.8738106556617	75.6198244847075	73.09432647958108	78.6884663183639	76.22283422231428	81.67055470220835	79.25873568341682	87.12104924007451	84.79588046472936	0.0768947534575187	0.08087352388204816	14.5433221432977	11.719823161909517	14.087620257534581	11.352593070803778
0.352089001559344	69.55710243295206	66.89983147754143	75.64924841114818	73.12276772625779	78.7190842642153	76.25249278244026	81.70233298920064	79.2895755235428	87.15494833373302	84.82887482743565	0.07689475347217826	0.0808735238975049	14.495037565968232	11.751295940908676	14.040848633787391	11.383079678558715
0.3542105149120084	69.58422938899558	66.9259221097729	75.67875127803184	73.151285276979	78.749784353912	76.282230912508	81.73419653308584	79.3204981028344	87.18893837413813	84.86195770961679	0.07689475348707013	0.08087352391320592	14.446839315645775	11.782792900026834	13.994160632075364	11.41358970877809
0.35634481144984936	69.61142898379109	66.95208260575582	75.7083331457425	73.17987919011199	78.78056665028855	76.31204867338316	81.76614539907982	79.35150348458173	87.22301943085843	84.89512917898465	0.07689475350219672	0.08087352392915556	14.398727677285933	11.814313846047298	13.947556528411951	11.444122974286074
0.35849196819798806	69.63870127241239	66.97831301845996	75.73799407417793	73.20854952355414	78.81143121567358	76.34194612544135	81.79817965187358	79.38259173156521	87.25719157290239	84.92838930270592	0.07689475351756374	0.0808735239453575	14.350702932068089	11.845858584789312	13.901036595161713	11.474679286982791
0.36065206264566085	69.66604630948501	67.00461340042396	75.76773412274848	73.23729633473155	78.84237811188841	76.37192332856677	81.83029935563141	79.4137629060544	87.29145486871684	84.96173814740067	0.0768947535331735	0.08087352396181638	14.302765357573662	11.877426921266306	13.854601101225853	11.505258458002572
0.3628251727490157	69.69346414918368	67.03098380375292	75.79755335037412	73.26611968059653	78.87340740024425	76.4019803421495	81.86250457398825	79.445017069805	87.32580938618378	84.99517577913925	0.0768947535490314	0.08087352397853612	14.254915227716992	11.90901865957494	13.808250311922166	11.535860297582985
0.3650113769339257	69.72095484523066	67.05742428011672	75.82745181548285	73.29501961762564	78.9045191415402	76.43211722508356	81.89479537004749	79.47635428405694	87.3602551926183	85.02870226344018	0.07689475356514049	0.08087352399552136	14.207152812672575	11.940633602871458	13.761984488974122	11.566484615032095
0.36721075409881926	69.7485184508931	67.08393488074749	75.85742957600756	73.323996201817	78.93571339606034	76.46233403576404	81.92717180637797	79.50777460953128	87.3947923547652	85.06231766526692	0.07689475358150558	0.0808735240127763	14.159478379024222	11.972271553406244	13.715803890594543	11.597131218813956
0.3694233836175272	69.77615501898148	67.11051565643817	75.8874866893846	73.3530494886887	78.96699022357193	76.49263083208547	81.95963394501217	79.53927810642863	87.42942093879716	85.09602204902608	0.07689475359813083	0.0808735240303052	14.111892189783248	12.003932312582037	13.669708771569276	11.627799916543154
0.37164934534214805	69.80386460184722	67.13716665754023	75.91762321255108	73.38217953327627	78.99834968332273	76.52300767143915	81.99218184744338	79.57086483442633	87.46414101031168	85.12981547856447	0.07689475361502005	0.08087352404811286	14.064394504155644	12.035615680701085	13.623699382984341	11.658490514790174
0.3738887196059291	69.83164725138012	67.16388793396102	75.9478392019419	73.41138639012988	79.02979183403802	76.55346461071024	82.02481557462261	79.60253485267546	87.49895263432781	85.16369801716586	0.07689475363217847	0.08087352406620418	14.01698557783675	12.067321457217986	13.577775972495147	11.689202819276034
0.3761415872261661	69.85950301900688	67.19067953516257	75.97813471348847	73.4406701133129	79.06131673391911	76.5840017062763	82.05753518695698	79.63428821979923	87.5338558752844	85.1976697275493	0.07689475364961014	0.08087352408458358	13.969665662960324	12.099049440656017	13.531938784359227	11.719936634844998
0.3784080295071193	69.88743195568829	67.21754151015885	76.00850980261546	73.470030756399	79.09292444063998	76.6146190140042	82.09034074430637	79.66612499388982	87.56885079703656	85.2317306718657	0.07689475366731931	0.08087352410325575	13.922435007960303	12.1307994284889	13.48618805922888	11.750691765329975
0.3806881282429484	69.91543411191732	67.24447390751376	76.03896452423872	73.49946837246995	79.12461501134516	76.6453165892479	82.12323230598116	79.6980452325061	87.60393746285322	85.26588091169543	0.07689475368531092	0.08087352412222557	13.875293857694487	12.16257121720264	13.440524034282134	11.781468013579797
0.38298196572066395	69.94350953771644	67.27147677533871	76.06949893276236	73.5289830141129	79.15638850264669	76.67609448684553	82.15620993073905	79.73004899267058	87.63911593541374	85.30012050804501	0.07689475370358993	0.08087352414149794	13.82824245349184	12.194364602353744	13.39494694327368	11.812265181551993
0.3852896247230969	69.97165828263586	67.29855016129096	76.10011308207699	73.55857473341861	79.1882449706223	76.70695276111765	82.1892736767831	79.76213633086756	87.6743862768059	85.33444952134518	0.07689475372216048	0.08087352416107847	13.781281033097912	12.226179378447341	13.349457016509405	11.843083070201828
0.38761118853188686	69.99988039575061	67.32569411257069	76.13080702555635	73.58824358197832	79.22018447081183	76.73789146586381	82.22242360175822	79.79430730303963	87.70974854852197	85.36886801144708	0.07689475374102782	0.08087352418097161	13.734409830653021	12.258015338949917	13.30405448079182	11.87392147945684
0.3899467409304866	70.02817592565867	67.35290867591917	76.16158081605535	73.61798961088158	79.25220705821526	76.76891065436057	82.25565976274895	79.82656196458547	87.74520281145656	85.40337603762003	0.07689475376019687	0.08087352420118302	13.687629076801386	12.28987227633479	13.258739559574678	11.904780208322336
0.39229636620718694	70.05654492047816	67.38019389761642	76.19243450590706	73.6478128707139	79.28431278728956	76.80001037935872	82.28898221627625	79.85890037035713	87.78074912590303	85.4379736585485	0.0768947537796728	0.08087352422171755	13.64093899862928	12.321749981998437	13.213512472786533	11.935659054704956
0.3946601491581577	70.0849874278452	67.4075498234785	76.22336814692034	73.67771341155364	79.31650171194626	76.83119069308027	82.32239101829491	79.89132257465685	87.81638755155087	85.47266093232867	0.07689475379946022	0.0808735242425813	13.594339819748711	12.35364824633507	13.168373437012633	11.966557815547276
0.3970381750905084	70.11350349491153	67.43497649885583	76.25438179037721	73.70769128297019	79.34877388554858	76.8624516472165	82.35588622419078	79.92382863123488	87.85211814748256	85.50743791646632	0.07689475381956484	0.08087352426377889	13.54783176019555	12.385566858611128	13.123322665436717	11.997476286755045
0.39943052982536675	70.1420931683416	67.46247396863012	76.2854754870298	73.73774653402066	79.38112936090845	76.89379329292443	82.38946788877742	79.9564185932861	87.88794097217016	85.54230466787293	0.07689475383999202	0.08087352428531668	13.501415036556864	12.417505607063504	13.07836036784829	12.028414263184459
0.4018372997009759	70.17075649431075	67.4900422772126	76.3166492870982	73.76787921324794	79.41356819028412	76.9252156808249	82.42313606629375	79.98909251344772	87.92385608347276	85.57726124286343	0.07689475386074705	0.08087352430719978	13.455089861883607	12.449464278772211	13.033486750620796	12.059371538600317
0.40425857157581063	70.19949351850171	67.51768146854076	76.34790324026693	73.7980893686771	79.44609042537652	76.9567188609988	82.45689081040022	80.02185044379554	87.95986353863239	85.61230769715216	0.07689475388183448	0.0808735243294346	13.408856445747006	12.481442659736786	12.988702016757088	12.090347905692397
0.4066944328317112	70.22830428610307	67.54539158607683	76.37923739568288	73.82837704781377	79.47869611732723	76.98830288298527	82.49073217417686	80.05469243584206	87.99596339427184	85.6474440858507	0.07689475390326143	0.08087352435202627	13.362714994393173	12.513440534936308	12.94400636604405	12.121343156182775
0.4091449713770379	70.25718884180623	67.57317267280479	76.41065180195235	73.85874229764084	79.51138531671522	77.01996779577836	82.52466021011963	80.08761854053299	88.03215570639097	85.68267046346435	0.07689475392503275	0.08087352437498112	13.316665710457528	12.545457688094757	12.899399994756095	12.152357080565707
0.411610275649843	70.28614722980248	67.60102477122766	76.44214650713775	73.88918516461557	79.54415807355352	77.05171364782402	82.55867497013718	80.12062880824408	88.0684405303631	85.71798688388861	0.07689475394715406	0.08087352439830504	13.270708793197628	12.577493901828348	12.854883095918922	12.1833894682768
0.41409043462106226	70.31517949378095	67.62894792336546	76.47372155875529	73.91970569466719	79.57701443728682	77.0835404870176	82.59277650554827	80.15372328877856	88.10481792093229	85.7533934004065	0.07689475396963152	0.08087352442200434	13.224844438467699	12.60954895762734	12.810455859253125	12.214440107660266
0.41658553779772634	70.34428567692544	67.65694217075222	76.50537700377164	73.95030393319384	79.60995445678797	77.11544836070063	82.62696486707817	80.18690203136381	88.1412879322095	85.78889006568484	0.07689475399247098	0.08087352444608566	13.179072838689535	12.641622635794192	12.766118471141453	12.24550878588343
0.41909567522619073	70.37346582191205	67.6850075544336	76.53711288860131	73.98097992505981	79.64297818035527	77.1474373156579	82.66124010485578	80.2201650846483	88.17785061766953	85.82447693177123	0.07689475401567845	0.08087352447055526	13.133394182897973	12.673714715459937	12.721871114692476	12.276595289009492
0.4216209374953856	70.40271997090626	67.7131441149642	76.56892925910346	74.01173371459276	79.6760856557091	77.1795073981146	82.69560226841024	80.25351249669856	88.21450603014745	85.86015405009071	0.07689475403926027	0.08087352449541906	13.087808656782727	12.705824974585994	12.677713969800607	12.30769940197024
0.42416141574008476	70.43204816556039	67.74135189240506	76.60082616057917	74.04256534558078	79.70927692998914	77.21165865373332	82.730051406668	80.28694431499619	88.25125422183532	85.8959214714424	0.07689475406322265	0.08087352452068429	13.04231644257925	12.73795318986231	12.633647212966025	12.338820908422349
0.4267172016441951	70.46145044701021	67.76963092632039	76.63280363776776	74.07347486126898	79.74255204975056	77.2438911276104	82.76458756794874	80.32046058643395	88.28809524427811	85.93177924599557	0.07689475408757192	0.08087352454635763	12.996917719214252	12.770099136796489	12.589671017514775	12.369959590927465
0.42928838744406506	70.49092685587301	67.7979812557757	76.66486173484462	74.1044623043574	79.77591106096163	77.2762048642738	82.79921079996316	80.35406135731358	88.32502914837099	85.96772742328713	0.07689475411231483	0.08087352457244558	12.951612662314801	12.802262589702877	12.545785553575115	12.401115230868527
0.43187506593181346	70.52047743224396	67.82640291933437	76.69700049541738	74.13552771699723	79.80935400899992	77.30859990767911	82.83392114980872	80.38774667334171	88.36205598435514	86.00376605221732	0.0768947541374572	0.08087352459895528	12.906401444135554	12.83444332160434	12.501990987999307	12.43228760837701
0.4344773304586784	70.55010221569377	67.85489595505533	76.7292199625232	74.16667114078832	79.84288093864932	77.34107630120707	82.86871866396686	80.42151657962714	88.39917580181444	86.03989518104679	0.07689475416300674	0.08087352462589396	12.861284233595143	12.866641104252267	12.458287484423636	12.463476502365666
0.4370952749383861	70.57980124526526	67.88346040048978	76.76152017862518	74.1978926167756	79.87649189409639	77.37363408765961	82.90360338829896	80.45537112067692	88.43638864967149	86.07611485739244	0.07689475418896986	0.08087352465326844	12.816261196367122	12.898855708166593	12.414675203312072	12.494681690526704
0.4397289938505404	70.609574559471	67.91209629267897	76.79390118560971	74.22919218544652	79.91018691892762	77.40627330925747	82.9385753680436	80.4893103403937	88.4736945761845	86.11242512822452	0.07689475421535341	0.08087352468108673	12.771332494836315	12.931086902575771	12.371154301983552	12.525902949344527
0.4423785822440318	70.63942219628979	67.94080366815069	76.82636302478274	74.26056988672747	79.94396605612542	77.4389940076363	82.97363464781245	80.52333428207172	88.51109362894286	86.14882603986237	0.07689475424216456	0.08087352470935605	12.726498288076982	12.96333445538039	12.327724934513753	12.557140053970215
0.4450441357404687	70.66934419316398	67.96958256291687	76.8589057368667	74.29202575998092	79.97782934806516	77.47179622384357	83.00878127158705	80.55744298839366	88.54858585486386	86.18531763797112	0.07689475426941092	0.08087352473808308	12.681758731918308	12.995598133167732	12.284387251846056	12.5883927783143
0.44772575053762753	70.69934058699623	67.99843301247027	76.89152936199713	74.32355984400188	80.01177683651132	77.50467999833518	83.044015282715	80.59163650142709	88.58617130018855	86.22189996755775	0.07689475429709913	0.08087352476727666	12.637113978982597	13.027877701228135	12.241141401837012	12.619660895028574
0.4504235234129248	70.72941141414665	68.02735505178192	76.92423393971954	74.35517217701515	80.04580856261455	77.53764537097233	83.07933672390675	80.62591486262119	88.62385001047831	86.25857307296761	0.07689475432523711	0.08087352479694473	12.592564178645262	13.060172923494974	12.19798752916904	12.650944175429686
0.4531375517269096	70.75955671042941	68.0563487152977	76.95701950898564	74.38686279667155	80.07992456690755	77.57069238101765	83.11474563723141	80.66027811280267	88.66162203061036	86.2953369978803	0.07689475435383222	0.08087352482709424	12.54810947707665	13.09248356254102	12.154925775421361	12.682242389530074
0.4558679334267773	70.78977651110992	68.08541403693566	76.98988610815037	74.41863174004497	80.11412488930209	77.60382106713226	83.15024206411357	80.69472629217285	88.69948740477444	86.33219178530618	0.07689475438289173	0.08087352485773414	12.503750017260245	13.124809379596627	12.111956279117294	12.713555306045237
0.45861476704990445	70.82007085090137	68.11455105008288	77.0228337749681	74.45047904362893	80.14840956908495	77.63703146737197	83.18582604532928	80.72925944030361	88.73744617646845	86.36913747758226	0.07689475441242415	0.0808735248888724	12.459485938976286	13.157150134466065	12.069079175651495	12.744882692315514
0.4613781517274047	70.85043976396176	68.14375978759223	77.05586254658934	74.48240474333315	80.18277864491456	77.67032361918385	83.22149762100238	80.76387759613387	88.77549838849453	86.40617411636835	0.07689475444243775	0.08087352492051743	12.4153173788618	13.189505585574807	12.026294597379092	12.776224314324281
0.4641581871877068	70.88088328389038	68.17304028177942	77.08897245955706	74.51440887448014	80.21723215481721	77.70369755940266	83.25725683060051	80.79858079796581	88.81364408295494	86.4433017426431	0.07689475447293947	0.0808735249526777	12.371244470386955	13.221875489938611	11.983602673590212	12.807579936710681
0.4669549737601532	70.91140144372486	68.20239256441985	77.12216354980329	74.54649147180187	80.25177013618341	77.73715332424733	83.29310371293164	80.83336908346133	88.8518833012481	86.48052039670009	0.07689475450393879	0.08087352498536239	12.327267343927815	13.254259603163518	11.941003530566377	12.838949322727785
0.46976861237862133	70.94199427593763	68.23181666674533	77.15543585264548	74.57865256943626	80.28639262576421	77.77069094931728	83.32903830613985	80.8682424896381	88.89021608406439	86.51783011814376	0.07689475453544335	0.08087352501857979	12.28338612666812	13.28665767934217	11.898497291507738	12.870332234173475
0.4725992045851658	70.97266181243246	68.26131261944074	77.18878940278258	74.61089220092333	80.32109965966698	77.80431046958853	83.36506064770131	80.90320105286558	88.92864247138168	86.55523094588497	0.07689475456746186	0.08087352505233929	12.239600942773905	13.31906947121206	11.856084076702246	12.901728431543233
0.4754468525336833	71.00340408454176	68.2908804526414	77.2222242342921	74.64321039920254	80.35589127335255	77.83801191941076	83.40117077442108	80.93824480886194	88.9671625024619	86.5927229181379	0.07689475460000311	0.08087352508664956	12.195911913298914	13.351494729990009	11.813764003401957	12.933137673842793
0.47831165899359906	71.03422112302215	68.32052019592889	77.25574038062545	74.67560719660801	80.39076750163018	77.87179533250247	83.43736872242795	80.97337379268906	89.00577621584563	86.63030607241453	0.07689475463307577	0.08087352512152057	12.152319156186422	13.383933205381254	11.77153718585032	12.964559718619057
0.4811937273535759	71.06511295805197	68.35023187832854	77.28933787460505	74.70808262486597	80.42572837865464	77.90566074194824	83.47365452717146	81.00858803874962	89.04448364934888	86.66798044552164	0.07689475466668891	0.08087352515696146	12.108822786372912	13.416384645634025	11.729403735389496	12.995994322007391
0.4840931616252451	71.09607961922707	68.38001552830548	77.32301674841986	74.74063671509032	80.46077393792154	77.93960818019409	83.51002822341705	81.04388758078238	89.08328484005787	86.70574607355563	0.07689475470085211	0.0808735251929819	12.065422915704403	13.448848797421306	11.687363760351218	13.02744123861703
0.4870100664469608	71.12712113555772	68.40987117376162	77.35677703362201	74.7732694977794	80.49590421226382	77.97363767904415	83.54648984524229	81.0792724518586	89.12217982432513	86.74360299189892	0.07689475473557397	0.08087352522959151	12.022119653074697	13.481325405960888	11.645417366247784	13.058900221682052
0.4899445470875755	71.15823753546506	68.4397988420323	77.39061876112284	74.80598100281225	80.53111923384765	78.00774926965681	83.58303942603278	81.11474268437809	89.16116863776502	86.7815512352155	0.07689475477086427	0.08087352526680065	11.978913104374442	13.513814214931699	11.603564655599257	13.090371022846739
0.49289670945023945	71.18942884677743	68.46979855988246	77.42454196118909	74.83877125944448	80.56641903416846	78.0419429825403	83.61967699847796	81.15029831006461	89.20025131524923	86.8195908374461	0.07689475480673268	0.08087352530461928	11.935803372414739	13.546314966342834	11.561805728017134	13.121853392234698
0.4958666600762229	71.2206950967264	68.49987035350344	77.45854666343841	74.87164029630483	80.60180364404623	78.07621884754917	83.6564025945662	81.18593935996222	89.23942789090172	86.85772183180428	0.07689475484318897	0.0808735253430577	11.892790557067201	13.578827400671798	11.520140680284385	13.15334707850343
0.4988545061487607	71.25203631194383	68.53001424850952	77.49263289683623	74.90458814139122	80.63727309362224	78.11057689388014	83.69321624558155	81.22166586443099	89.27869839809507	86.89594425077183	0.07689475488024336	0.08087352538212668	11.849874755314886	13.611351256873604	11.47856960630088	13.184851828731553
0.5018603554969207	71.28345251845752	68.5602302699341	77.52680068969111	74.93761482206673	80.67282741235432	78.14501715006799	83.73011798209856	81.2574778531426	89.31806286944501	86.93425812609411	0.07689475491790518	0.08087352542183646	11.807056061134062	13.643886272220698	11.437092597103401	13.216367388433355
0.5048843165994948	71.31494374168796	68.59051844222638	77.56105006965102	74.97072036505597	80.70846662901285	78.17953964398157	83.76710783397846	81.29337535507644	89.35752133680637	86.97266348877578	0.07689475495618578	0.08087352546219807	11.764334565597892	13.676432182388453	11.395709740918392	13.247893501566068
0.5079264985889148	71.34651000644418	68.62087878924757	77.59538106369902	75.00390479644075	80.7441907716764	78.21414440281964	83.80418583036429	81.32935839851493	89.39707383126792	87.01116036907592	0.07689475499509499	0.08087352550322269	11.721710356881886	13.708988721407877	11.354421123158318	13.279429910506224
0.5109870112551897	71.37815133692033	68.65131133426739	77.62979369814941	75.03716814165652	80.77999986772754	78.24883145310677	83.84135199967686	81.36542701103964	89.43672038314797	87.04974879650372	0.07689475503464353	0.08087352554492191	11.67918352025481	13.74155562165106	11.313226826418031	13.310976356005995
0.5140659650498691	71.40986775669147	68.68181609996022	77.66428799864325	75.07051042548795	80.81589394384838	78.28360082068896	83.87860636960991	81.40158121952643	89.47646102198922	87.08842879981349	0.07689475507484246	0.08087352558730657	11.636754138113247	13.774132613820257	11.272126930507511	13.342532577198654
0.5171634710900281	71.44165928871	68.71239310840144	77.69886399014432	75.1039316720651	80.85187302601628	78.31845253072959	83.91594896712576	81.43782105014142	89.5162957765542	87.12720040700012	0.07689475511570307	0.08087352563038847	11.594422290012517	13.806719426929703	11.2311215124937	13.374098311591297
0.5202796411622786	71.47352595530157	68.74304238106365	77.73352169693487	75.1374319048591	80.88793713949936	78.35338660770495	83.95337981845059	81.47414652833625	89.55622467482021	87.16606364529417	0.07689475515723618	0.08087352567417964	11.55218805264849	13.83931578827469	11.190210646684136	13.405673295050292
0.5234145877268029	71.50546777816112	68.77376393881306	77.76826114261121	75.17101114667838	80.924086308852	78.38840307540022	83.99089894906982	81.51055767884397	89.59624774397429	87.20501854115743	0.07689475519945332	0.08087352571869214	11.51005149993216	13.871921423489766	11.149394404659688	13.43725726178127
0.5265684239214125	71.53748477834924	68.8045578019054	77.80308235007975	75.20466941966407	80.96032055791069	78.42350195690476	84.02850638372381	81.54705452567408	89.63636501040875	87.24406512027758	0.07689475524236632	0.08087352576393844	11.468012702927808	13.904536056406869	11.108672855236364	13.468849944245449
0.5297412635656308	71.56957697628752	68.835423989982	77.83798534155191	75.23840674528586	80.99663990978878	78.45868327460774	84.06620214640232	81.58363709210802	89.67657649971527	87.28320340756342	0.07689475528598685	0.08087352580993065	11.426071729920295	13.937159409115338	11.068046064599912	13.500451073296063
0.5329332211648017	71.60174439175512	68.86636252206635	77.87297013854052	75.27222314433803	81.03304438687265	78.4939470501941	84.1039862603406	81.62030540069486	89.7168822366806	87.32243342714025	0.07689475533032678	0.08087352585668114	11.384228646458723	13.969791201987391	11.02751409622033	13.53206037803102
0.5361444119142209	71.63398704388429	68.89737341655962	77.90803676185482	75.30611863693477	81.06953401081651	78.52929330463947	84.14185874801413	81.65705947324636	89.75728224528105	87.36175520234447	0.07689475537539886	0.080873525904204	11.342483515263666	14.002431153516227	10.987077010853682	13.563677585763799
0.5393749517032939	71.6663049511562	68.92845669123685	77.94318523159593	75.34009324250592	81.10610880253785	78.5647220582059	84.17981963113355	81.69389933083207	89.79777654867713	87.40116875571854	0.07689475542121525	0.08087352595251131	11.300836396381783	14.035078980467006	10.946734866680345	13.5953024221526
0.5426249571197181	71.69869813139715	68.95961236324321	77.97841556715285	75.3741469797928	81.142768782213	78.60023333043755	84.2178689306404	81.73082499377509	89.83836516920886	87.4406741090063	0.07689475546778832	0.08087352600161682	11.259287347156715	14.067734397796812	10.906487719234065	13.62693461107665
0.5458945454536906	71.73116660177402	68.99084044908959	78.01372778719734	75.4082798668436	81.17951396927207	78.63582714015564	84.25600666670174	81.76783648164692	89.87904812839011	87.48027128314747	0.07689475551513174	0.08087352605153429	11.21783642212904	14.100397118530964	10.866335621352846	13.65857387455435
0.5491838347021408	71.76371037878988	69.0221409646485	78.04912190967933	75.44249192100865	81.21634438239397	78.67150350545381	84.29423285870489	81.80493381326238	89.91982544690306	87.5199602982723	0.07689475556325791	0.08087352610227741	11.17648367327456	14.133066853968558	10.826278623375401	13.690219932925174
0.5524929435729888	71.79632947828043	69.05351392515053	78.08459795182286	75.47678315893678	81.2532600395024	78.70726244369406	84.33254752525337	81.8421170066756	89.96069714459375	87.55974117369718	0.07689475561218086	0.08087352615385994	11.13522914987334	14.165743313504208	10.786316773044746	13.7218725046896
0.55582199148943	71.82902391540877	69.08495934517937	78.12015593012055	75.51115359656971	81.29026095775984	78.74310397150116	84.3709506841607	81.87938607917408	90.00166324046549	87.59961392791833	0.07689475566191384	0.08087352620629702	11.094072898458762	14.198426204531643	10.746450115435437	13.75353130642361
0.5591710985942444	71.8617937046615	69.11647723866807	78.15579586032928	75.54560324913804	81.32734715356324	78.77902810475818	84.40944235244581	81.91674104727416	90.04272375267401	87.63957857860696	0.07689475571247052	0.08087352625960242	11.053014963028545	14.231115232663797	10.706678693160939	13.785196052946048
0.5625403857541326	71.89463885984426	69.14806761889471	78.19151775746533	75.58013213115649	81.36451864253894	78.81503485860185	84.44802254632783	81.95418192671602	90.08387869852193	87.67963514260397	0.07689475576386534	0.08087352631379147	11.01205538495924	14.263810101585477	10.667002546313597	13.816866457242213
0.565929974564078	71.92755939407739	69.17973049847825	78.22732163579971	75.61474025641938	81.40177543953772	78.85112424741759	84.48669128122096	81.99170873245866	90.12512809445319	87.71978363591445	0.07689475581611212	0.080873526368879	10.971194202998959	14.296510513000612	10.627421712413707	13.848542230351086
0.569339987351735	71.96055531979111	69.21146588937388	78.2632075088529	75.64942763799563	81.4391175586294	78.88729628483433	84.52544857172889	82.02932147867456	90.16647195604712	87.76002407370206	0.07689475586922578	0.08087352642488056	10.930431453314668	14.329216166663173	10.58793622650228	13.88022308143627
0.5727705471818436	71.99362664872139	69.24327380286908	78.2991753893903	75.6841942882242	81.47654501309815	78.92355098371996	84.56429443163984	82.0670201787447	90.20791029801326	87.80035647028369	0.07689475592322133	0.08087352648181172	10.889767169535844	14.361926760380811	10.548546121155596	13.911908717784172
0.5762217778606706	72.02677339190502	69.2751542495789	78.33522528941701	75.71904021870925	81.5140578154369	78.95988835617598	84.60322887392087	82.10480484525328	90.2494431341851	87.84078083912382	0.07689475597811353	0.08087352653968839	10.849201382714455	14.394641989933007	10.509251426448827	13.9435988446985
0.5796938039404782	72.05999555967522	69.30710723944162	78.3713572201729	75.75396544031517	81.55165597734239	78.99630841353257	84.64225191071263	82.14267548998244	90.29107047751471	87.88129719282881	0.07689475603391775	0.08087352659852698	10.808734121403177	14.427361549127454	10.470052170045165	13.975293165582116
0.5831867507240184	72.093293161657	69.33913278171441	78.40757119212765	75.78896996316196	81.58933950970989	79.0328111663436	84.68136355332399	82.18063212390706	90.33279234006679	87.92190554314149	0.0768947560906496	0.08087352665834327	10.768365411633567	14.460085129730942	10.430948377152163	14.006991381857006
0.5867007442690553	72.12666620676235	69.37123088496858	78.44386721497547	75.82405379661998	81.62710842262776	79.0693966243813	84.72056381222633	82.2186747571893	90.37460873301269	87.96260590093506	0.07689475614832518	0.08087352671915451	10.728095276928798	14.492812421447525	10.391940070558121	14.038693192947903
0.5902359113929144	72.16011470318549	69.40340155708517	78.48024529763	75.8592169493051	81.66496272537216	79.1060647966311	84.75985269704802	82.25680339917322	90.41651966662458	88.00339827620762	0.07689475620696054	0.08087352678097803	10.687923738367317	14.525543111963998	10.353027270683015	14.070398296331405
0.5937923796770596	72.19363865839831	69.43564480525052	78.51670544821935	75.89445942907395	81.70290242640179	79.14281569128669	84.79923021656903	82.29501805837954	90.45852515026961	88.04428267807636	0.07689475626657193	0.08087352684383037	10.64785081455193	14.558276886858948	10.314209995556666	14.102106387450476
0.597370277471697	72.22723807914537	69.4679606359513	78.55324767408054	75.92978124301844	81.7409275333522	79.17964931574433	84.83869637871503	82.3333187424999	90.50062519240355	88.08525911477149	0.07689475632717625	0.08087352690772981	10.607876521627986	14.59101342959002	10.275488260802376	14.133817159659884
0.6009697339004076	72.26091297143894	69.50034905496993	78.58987198175427	75.96518239746074	81.77903805303033	79.21656567659764	84.87825119055168	82.37170545839125	90.54281980056484	88.1263275936303	0.07689475638879066	0.08087352697269407	10.568000873347046	14.623752421539393	10.236862079751518	14.16553030434261
0.6045908788648067	72.29466334055446	69.53281006738015	78.62657837697988	76.00066289794844	81.81723399140925	79.25356477963253	84.91789465827912	82.4101782120707	90.58510898136875	88.16748812109155	0.07689475645143208	0.08087352703874147	10.52822388106324	14.656493541977397	10.198331463394425	14.197245510809807
0.6082338430492322	72.32848919102531	69.56534367754199	78.66336686468966	76.03622274924909	81.85551535362227	79.2906466298214	84.957626787226	82.44873700870956	90.62749274050077	88.20874070268907	0.07689475651511865	0.08087352710589074	10.488545553711447	14.689236467958835	10.159896420389487	14.228962466226221
0.611898757925461	72.3623905266379	69.59794988909701	78.7002374490036	76.07186195534496	81.89388214395738	79.32781123131787	84.9974475818436	82.4873818526276	90.6699710827106	88.25008534304584	0.07689475657986806	0.08087352717416037	10.448965897860035	14.721980874383007	10.121556957104985	14.260680855697501
0.6155857557574533	72.39636735042653	69.63062870496344	78.73719013322372	76.10758051942776	81.9323343658515	79.36505858745119	85.03735704569985	82.52611274728751	90.71254401180562	88.29152204586777	0.07689475664569823	0.08087352724356993	10.409484917725422	14.754726433960968	10.08331307762819	14.292400362195622
0.6192949696061266	72.43041966466855	69.66338012733144	78.77422491982878	76.14337844389343	81.97087202188487	79.40238870072072	85.07735518147359	82.56492969528904	90.7552115306448	88.33305081393759	0.07689475671262809	0.08087352731413892	10.37010261524847	14.787472817277376	10.045164783805376	14.324120666571616
0.6230265333341571	72.46454747087932	69.69620415765816	78.81134181046893	76.17925573033675	82.00949511377549	79.43980157279043	85.11744199094876	82.60383269836326	90.79797364113251	88.37467164910873	0.07689475678067634	0.08087352738588723	10.330818989972613	14.820219692583123	10.00711207522545	14.355841447524654
0.6267805816108112	72.49875076980649	69.72910079666265	78.84854080595933	76.21521237954578	82.04820364237254	79.4772972044831	85.15761747500761	82.64282175736653	90.84083034421128	88.41638455229882	0.07689475684986301	0.08087352745883505	10.291634039169367	14.852966725908118	9.969154949258154	14.387562381558382
0.6305572499168048	72.53302956142555	69.76207004432109	78.88582190627544	76.25124839149666	82.08699760765141	79.51487559577475	85.19788163362534	82.68189687227489	90.88378163985618	88.45818952348367	0.07689475692020621	0.08087352753300342	10.252547757851062	14.885713581079472	9.93129340104133	14.419283142995482
0.634356674549194	72.56738384493399	69.79511189986144	78.9231851105466	76.28736376534775	82.12587700870708	79.55253674578871	85.2382344658636	82.72105804217755	90.9268275270676	88.50008656169034	0.07689475699172713	0.08087352760841254	10.21356013874356	14.918459919581437	9.893527423540945	14.451003403943105
0.6381789926262927	72.60181361874645	69.8282263617587	78.96063041705075	76.32355849943438	82.1648418437486	79.59028065279014	85.27867596986438	82.76030526527146	90.96996800386505	88.54207566499137	0.07689475706444543	0.08087352768508453	10.174671172318995	14.951205400600884	9.855857007520171	14.482722834254673
0.642024342092622	72.63631888048899	69.86141342772932	78.99815782320827	76.35983259126297	82.2038921100926	79.62810731417963	85.31920614284356	82.79963853885465	91.01320306728014	88.58415683049752	0.07689475713838145	0.08087352776304056	10.135880846823056	14.983949681010927	9.81828214161942	14.514441101593548
0.6458928617238878	72.67089962699406	69.89467309472676	79.03576732557643	76.3961860375059	82.24302780415769	79.66601672648821	85.35982498108496	82.83905785932093	91.05653271335021	88.62633005435221	0.07689475721355703	0.08087352784230314	10.097189148320467	15.016692415383659	9.780802812318143	14.546157871325704
0.6497846911319898	72.70555585429496	69.92800535893544	79.07345891984339	76.43261883399501	82.28224892145808	79.70400888537038	85.40053247993366	82.87856322215265	91.09995693711127	88.66859533172381	0.07689475728999254	0.08087352792289461	10.058596060676791	15.049433255928307	9.743419003978488	14.577872806536107
0.6536999707700591	72.74028755762049	69.96141021576629	79.11123260082242	76.4691309757168	82.3215554565976	79.74208378559915	85.44132863378998	82.91815462191556	91.14347573259154	88.71095265680003	0.07689475736771006	0.08087352800483771	10.020101565538425	15.082171852418469	9.706130698834386	14.609585568006878
0.6576388419375281	72.77509473138902	69.9948876598507	79.14908836244538	76.50572245680569	82.36094740326297	79.78024142105896	85.48221343610234	82.95783205225158	91.18708909280379	88.75340202278026	0.076894757446732	0.08087352808815615	9.981705642423549	15.114907852268516	9.668937877038843	14.641295814175464
0.661601446785229	72.80997736920365	70.02843768503584	79.18702619775755	76.54239327053908	82.40042475421825	79.81848178474057	85.52318687936159	82.99759550587325	91.2307970097394	88.79594342186965	0.07689475752708036	0.08087352817287304	9.943408268700296	15.147640900469924	9.631840516693046	14.673003201198298
0.6655879283205246	72.84493546384577	70.06206028437883	79.22504609891052	76.5791434093308	82.43998750129775	79.85680486873426	85.56424895509353	83.03744497455685	91.27459947436033	88.8385768452716	0.07689475760877836	0.08087352825901281	9.905209419623134	15.18037063959855	9.5948385938118	14.704707382821653
0.6695984304124688	72.87996900727039	70.09575545014161	79.26314805715721	76.61597286472559	82.47963563540047	79.89521066422404	85.6053996538533	83.0773804491363	91.31849647659311	88.88130228318144	0.07689475769184868	0.08087352834660008	9.867109068358332	15.213096709783713	9.557932082383559	14.736408010438026
0.6736330977969988	72.9150779905996	70.12952317378524	79.30133206284466	76.65288162739289	82.51936914648294	79.93369916148114	85.64663896521786	83.11740191949637	91.36248800532084	88.92411972477909	0.07689475777631583	0.08087352843565937	9.829107185923931	15.245818748613601	9.521120954357684	14.76810473300975
0.6776920760821589	72.95026240411725	70.1633634459645	79.3395981054084	76.6898696871209	82.5591880235531	79.97227034985791	85.68796687777963	83.15750937456644	91.4065740483764	88.96702915822226	0.0768947578622033	0.08087352852621661	9.79120374131162	15.278536391242596	9.484405179677196	14.799797197107182
0.6817755117533548	72.98552223726318	70.19727625652237	79.37794617336596	76.7269370328105	82.59909225466373	80.01092421778137	85.7293833791397	83.19770280231367	91.45075459253522	89.01003057063936	0.07689475794953585	0.08087352861829751	9.753398701448532	15.311249270298504	9.447784726335158	14.831485046905073
0.6858835521786408	73.02085747862726	70.23126159448454	79.41637625431056	76.76408365246937	82.63908182690581	80.04966075274714	85.77088845590093	83.2379821897368	91.4950296235079	89.05312394812266	0.07689475803833837	0.08087352871192849	9.715692031237268	15.343957015895285	9.41125956032738	14.86316792409707
0.6900163456140378	73.05626811594374	70.26531944805348	79.45488833490491	76.80130953320543	82.67915672640204	80.08847994131264	85.81248209366119	83.2783475228589	91.5393991259331	89.09630927572076	0.0768947581286361	0.08087352880713583	9.678083693561348	15.376659255583945	9.37482964566152	14.89484546784115
0.6941740412088835	73.0917541360852	70.29944980460284	79.49348240087463	76.83861466122075	82.71931693830003	80.12738176909066	85.85416427700642	83.3187987867209	91.58386308336989	89.13958653743144	0.07689475822045529	0.08087352890394713	9.640573649272483	15.409355614303422	9.338494944442573	14.92651731488695
0.6983567890112157	73.12731552505642	70.33365265067202	79.53215843700157	76.87599902180557	82.75956244676537	80.16636622074311	85.89593498950325	83.35933596537505	91.62842147829018	89.18295571619475	0.07689475831382192	0.08087352900238996	9.603161857239684	15.44204571442242	9.302255416854678	14.958183099452071
0.702564739973187	73.16295226798871	70.36792797196003	79.5709164271177	76.91346259933162	82.7998932349752	80.20543327997419	85.93779421369243	83.39995904187765	91.67307429207152	89.22641679388533	0.07689475840876234	0.08087352910249268	9.565848274394739	15.474729175703033	9.266111021142933	14.989842453180245
0.7067980459565127	73.19866434913364	70.40227575331973	79.60975635409815	76.95100537724588	82.84030928511109	80.24458292952372	85.9797419310815	83.44066799828228	91.7178215049893	89.26996975130506	0.07689475850530453	0.0808735292042837	9.528632855703108	15.507405615286189	9.230061713698888	15.021495005212273
0.7110568597379514	73.23445175185705	70.43669597875223	79.64867819985493	76.98862733806433	82.88081057835235	80.28381515116074	86.02177812213775	83.48146281563312	91.7626630962093	89.31361456817586	0.07689475860347593	0.08087352930779244	9.491515554213038	15.540074647664369	9.19410744904053	15.053140382127822
0.7153413350148182	73.27031445863297	70.47118863140076	79.68768194533008	77.02632846336539	82.92139709486905	80.32312992567661	86.06390276628092	83.52234347395773	91.80759904377992	89.35735122313217	0.07689475870330431	0.08087352941304876	9.454496321022816	15.57273588462158	9.158248179790462	15.084778207858108
0.7196516264105322	73.30625245103712	70.50575369354463	79.72676757048879	77.06410873378323	82.96206881381475	80.36252723287804	86.10611584187586	83.56330995225984	91.85262932462422	89.40117969371298	0.0768947588048189	0.08087352952008273	9.417575105357173	15.605388935262454	9.122483856766848	15.116408103769572
0.7239878894801961	73.34226570974114	70.54039114659354	79.76593505431293	77.10196812900156	83.00282571331984	80.40200705158065	86.14841732622544	83.60436222851261	91.89775391453253	89.44509995635488	0.07689475890804863	0.08087352962892508	9.380751854554546	15.638033405995884	9.086814428968864	15.148029688609313
0.7283502807162107	73.37835421450589	70.57510097108127	79.80518437479402	77.13990662774681	83.04366777048415	80.44156935960183	86.19080719556295	83.64550027965123	91.94297278815421	89.48911198638393	0.07689475901302308	0.08087352973960703	9.34402651407072	15.670668900454984	9.051239843554868	15.179642578428684
0.7327389575539218	73.41451794417527	70.60988314665964	79.84451550892629	77.17792420778143	83.08459496136982	80.48121413375374	86.2332854250447	83.68672408156567	91.98828591898977	89.53321575800805	0.07689475911977262	0.08087352985216033	9.307399027542488	15.703295019558936	9.015760045924253	15.211246386636049
0.7371540783773028	73.45075687667	70.64473765209253	79.88392843269996	77.21602084589738	83.12560726099429	80.52094134983653	86.27585198874266	83.72803360909369	92.03369327938317	89.57741124430939	0.07689475922832786	0.08087352996661819	9.270869336762189	15.73591136144023	8.980374979695625	15.242840723962217
0.74159580252467	73.48707098898096	70.67966446524952	79.92342312109407	77.25419651790922	83.16670464332275	80.56075098263119	86.31850685963683	83.76942883601312	92.07919484051344	89.62169841723627	0.0768947593387205	0.08087353008301244	9.234437381697717	15.768517521402828	8.945084586715893	15.274425198402241
0.746064290294433	73.52346025716275	70.71466356309965	79.96299954806952	77.2924511986473	83.20788708126096	80.60064300589238	86.36125000960753	83.81090973503478	92.12479057238669	89.66607724759547	0.07689475945098173	0.08087353020137751	9.198103100537992	15.801113091994921	8.909888807118477	15.305999415262704
0.7505597029508803	73.55992465632747	70.74973492170548	80.00265768656205	77.33078486195117	83.24915454664803	80.64061739234157	86.40408140942807	83.85247627779513	92.17048044382808	89.7105477050443	0.07689475956514416	0.08087353032174732	9.161866429674774	15.833697662861596	8.874787579283293	15.337562977045309
0.7550822027299987	73.59646416063758	70.78487851621621	80.04239750847476	77.36919748066217	83.2905070102485	80.68067411365931	86.44700102875655	83.89412843484824	92.21626442247327	89.7551097580823	0.07689475968124106	0.08087353044415625	9.125727303768144	15.866270820855789	8.839780839911327	15.369115483550559
0.7596319528453285	73.63307874330009	70.82009432086204	80.08221898467167	77.40768902661722	83.33194444174568	80.72081314047882	86.49000883612881	83.93586617565924	92.26214247476075	89.7997633740438	0.0768947597993059	0.08087353056864038	9.089685655682842	15.898832149874579	8.804868523977348	15.400656531715867
0.7642091174938536	73.66976837655879	70.85538230894682	80.12212208496929	77.44625947064075	83.3734668097329	80.7610344423775	86.53310479894951	83.97768946859532	92.30811456592237	89.84450851908876	0.07689475991937292	0.08087353069523517	9.053741416573757	15.9313812309465	8.770050564799021	15.432185715695596
0.7688138618619275	73.7065330316887	70.89074245284256	80.16210677813059	77.48490878253882	83.41507408170726	80.80133798787084	86.57628888348543	84.0195982809195	92.35418065997634	89.88934515819575	0.07689476004147619	0.0808735308239772	9.017894515904118	15.96391764220607	8.735326894036916	15.463702626835584
0.7734463521312342	73.74337267898845	70.92617472398217	80.20217303185663	77.52363693109105	83.45676622406083	80.84172374440391	86.61956105485666	84.06159257878191	92.40034071971746	89.93427325515277	0.07689476016565183	0.08087353095490422	8.982144881403656	15.996440958782841	8.700697441692682	15.495206853584023
0.7781067554847866	73.78028728777396	70.96167909285346	80.24232081277984	77.56244388404411	83.49854320207376	80.88219167834475	86.66292127702908	84.10367232721268	92.4465947067096	89.97929277254958	0.07689476029193508	0.08087353108805408	8.946492439159556	16.028950752923265	8.666162136172716	15.52669798160241
0.7827952401129585	73.81727682637133	70.99725552899216	80.28255008645615	77.60132960810415	83.54040497990607	80.92274175497639	86.70636951280619	84.14583749011364	92.49294258127652	90.02440367176904	0.07689476042036371	0.08087353122346508	8.910937113574619	16.06144659383608	8.63172090423177	15.558175593560009
0.7875119752195561	73.85434126211007	71.03290400097546	80.32286081735776	77.64029406892966	83.58235152059007	80.96337393848924	86.74990572382085	84.18808803025074	92.5393843024934	90.06960591297862	0.07689476055097365	0.08087353136117659	8.875478827390907	16.093928047697773	8.597373671054811	15.58963926927754
0.792257131027923	73.89148056131593	71.06862447641534	80.3632529688652	77.67933723112425	83.62438278602208	81.00408819197386	86.79352987052715	84.23042390924613	92.58591982817798	90.11489945512223	0.07689476068380362	0.08087353150122834	8.840117501726127	16.126394677683493	8.563120360237008	15.62108858560714
0.7970308787870847	73.92869468930417	71.10441692195153	80.40372650326012	77.71845905822885	83.66649873695509	81.0448844774127	86.8372419121924	84.27284508756978	92.63254911488201	90.16028425591115	0.07689476081889186	0.08087353164366158	8.804853056111824	16.158846043939775	8.528960893794647	15.652523116432349
0.8018333907779276	73.96598361037232	71.14028130324513	80.4442813817173	77.7576595127149	83.70869933299029	81.08576275567283	86.88104180688855	84.31535152453198	92.67927211788228	90.205760271816	0.07689476095627809	0.08087353178851733	8.76968540845155	16.191281703528148	8.494895192230615	15.683942432728145
0.8066648403194178	74.0033472877931	71.17621758497158	80.48491756429722	77.79693855597648	83.75098453256936	81.12672298649804	86.92492951148407	84.35794317827491	92.72608879117173	90.25132745805776	0.0768947610960016	0.08087353193583793	8.734614475089984	16.223701210417858	8.46092317449984	15.715346102429976
0.8115254017748545	74.04078568380741	71.21222573081381	80.52563500993801	77.836296148323	83.79335429296619	81.16776512850095	86.96890498163549	84.40062000576462	92.7729990874506	90.29698576859919	0.0768947612381038	0.08087353208566599	8.699640170767452	16.256104115422204	8.42704475802384	15.746733690439214
0.8164152505581643	74.07829875961671	71.2483057034551	80.5664336764476	77.8757322489713	83.83580857027853	81.20888913915493	87.01296817177862	84.44338196278261	92.82000295811697	90.34273515613572	0.07689476138262531	0.08087353223804546	8.664762408687238	16.288489966225825	8.393259858725287	15.778104758610425
0.8213345631402307	74.11588647537623	71.2844574645724	80.607313520496	77.91524681603835	83.87834731942017	81.25009497478645	87.05711903512052	84.4862290039177	92.86710035325821	90.38857557208692	0.0768947615296088	0.0808735323930201	8.629981100559235	16.32085830743381	8.359568391070752	15.809458865804118
0.8262835170552626	74.15354879018746	71.32068097482919	80.64827449760736	77.95483980653344	83.92097049411257	81.29138259056697	87.10135752363065	84.52916108255788	92.91429122164162	90.43450696658766	0.07689476167909672	0.08087353255063615	8.595296156529002	16.35320868038616	8.325970268027959	15.840795567737587
0.8312622909072027	74.1912856620907	71.35697619386832	80.68931656215177	77.99451117635047	83.96367804687627	81.33275194050472	87.14568358803224	84.57217815088154	92.96157551070505	90.48052928847879	0.07689476183113284	0.08087353271093868	8.560707485252351	16.38554062323965	8.292465401113986	15.872114417039484
0.8362710643761712	74.22909704805782	71.39334308030497	80.73043966733734	78.03426088026009	84.00646992902283	81.37420297743678	87.19009717779363	84.6152801598493	93.00895316654783	90.52664248529834	0.07689476198576216	0.08087353287397459	8.526214993897156	16.417853670911427	8.259053700406184	15.903414963200703
0.8413100182249524	74.26698290398457	71.42978159171932	80.77164376520194	78.07408887190178	84.04934609064598	81.41573565302066	87.23459824111927	84.65846705919532	93.05642413392118	90.57284650327222	0.07689476214302877	0.080873533039792	8.491818588172464	16.450147355117224	8.225735074565819	15.934696752612581
0.8463793343055166	74.30494318468345	71.4662916846497	80.81292880660546	78.11399510377638	84.09230648061381	81.45734991772646	87.27918672494152	84.70173879741907	93.10398835621928	90.61914128730558	0.0768947623029791	0.08087353320843908	8.457518172353957	16.482421204324055	8.192509430868085	15.965959328508688
0.8514791955655843	74.34297784387586	71.50287331458499	80.85429474122108	78.1539795272377	84.13535104655959	81.49904572082833	87.32386257491123	84.74509532177639	93.15164577546936	90.66552678097305	0.07689476246566038	0.08087353337996489	8.423313649206648	16.514674743573778	8.159376675128442	15.99720223082295
0.8566097860552276	74.38108683418423	71.53952643595707	80.89574151752703	78.19404209248441	84.1784797348731	81.54082301039577	87.36862573538858	84.78853657827068	93.199396332322	90.71200292650936	0.07689476263111925	0.08087353355442008	8.389204920134944	16.546907494712286	8.126336711829936	16.028424996364265
0.861771290933513	74.41927010712503	71.57625100213414	80.93726908279865	78.2341827485526	84.22169249069258	81.58268173328598	87.4134761494349	84.83206251164472	93.2472399660422	90.75856966480066	0.07689476279940517	0.08087353373185535	8.355191885112617	16.579118976222162	8.093389444098648	16.059627158734656
0.8669638964751838	74.45752761310041	71.6130469654126	80.97887738309956	78.27440144330697	84.26498925789527	81.6246218351348	87.45841375880273	84.87567306537129	93.295176614499	90.80522693537445	0.07689476297056635	0.08087353391232302	8.321274442721915	16.611308703206305	8.060534773678228	16.09080824819648
0.8721877900773816	74.49585930139087	71.64991427700993	81.0205663632735	78.31469812343309	84.30836997908924	81.66664326034837	87.50343850392741	84.9193681816446	93.3432062141563	90.85197467639034	0.07689476314465384	0.08087353409587582	8.287452490192663	16.643476187437045	8.0277726010263	16.121967791843417
0.877443160266411	74.53426512014714	71.68685288705738	81.06233596693573	78.35507273442927	84.35183459560417	81.70874595209492	87.54855032391745	84.9631478013716	93.39132870006273	90.89881282463095	0.07689476332171838	0.08087353428256734	8.253725923341335	16.675620937194253	7.995102825231697	16.153105313367632
0.8827301967045416	74.57274501638236	71.72386274459156	81.10418613646425	78.39552522059756	84.39538304748233	81.75092985229517	87.59374915654524	85.00701186416222	93.43954400584171	90.94574131549119	0.07689476350181207	0.08087353447245275	8.220094636697468	16.70774245742905	7.962525344103597	16.18422033319075
0.8880490901968541	74.6112989359645	71.76094379754795	81.14611681299175	78.43605552503654	84.43901527347026	81.79319490161498	87.63903493823828	85.05096030832145	93.48785206368211	90.99276008297002	0.07689476368498735	0.0808735346655875	8.18655852343727	16.739840249616464	7.930040054186975	16.215312368443847
0.8934000326981257	74.64992682360784	71.79809599275235	81.18812793639631	78.47666358963194	84.48273121100891	81.83554103945546	87.68440760406925	85.09499307083931	93.53625280432755	91.03986905965965	0.07689476387129882	0.08087353486202853	8.153117475379986	16.77191381166267	7.897646850688034	16.24638093276917
0.8987832173197573	74.68862862286511	71.83531927591338	81.23021944529283	78.51734935504855	84.52653079622493	81.87796820394463	87.72986708774654	85.13911008738197	93.58474615706649	91.08706817673597	0.07689476406080056	0.0808735350618336	8.119771383105217	16.803962638110534	7.865345627607894	16.27742553652388
0.904198838336744	74.72740427611978	71.87261359161498	81.27239127702461	78.55811276072201	84.5704139639218	81.92047633192868	87.77541332160538	85.18331129228287	93.63333204972263	91.13435736394918	0.07689476425354852	0.08087353526506132	8.086520135882893	16.835986219923143	7.833136277686208	16.308445686629057
0.9096470911946843	74.76625372457734	71.90997888330817	81.31464336765394	78.59895374484974	84.61438064757003	81.96306535896277	87.82104623659758	85.22759661853296	93.68201040864393	91.18173654961322	0.07689476444959939	0.08087353547177172	8.05336362171056	16.867984044542027	7.8010186924393565	16.339440886597004
0.915128172516836	74.80517690825762	71.94741509330363	81.35697565195375	78.63987224438283	84.65843077929853	82.00573521930237	87.86676576228248	85.2719659977718	93.73078115869316	91.22920566059638	0.07689476464901086	0.08087353568202534	8.02030172733248	16.899955595828942	7.768992762154085	16.370410636453016
0.9206422801112097	74.84417376598614	71.98492216276327	81.39938806339809	78.68086819501693	84.70256428988468	82.04848584589382	87.9125718268168	85.31641936027778	93.77964422323686	91.27676462231067	0.07689476485184198	0.08087353589588431	7.987334338248729	16.93190035405314	7.737058375915694	16.40135443274812
0.9261896129777101	74.88324423538609	72.02250003169262	81.44188053415361	78.72194153118386	84.74678110874541	82.09131717036561	87.95846435694526	85.36095663495897	93.82859952413537	91.32441335870216	0.07689476505815239	0.08087353611341183	7.9544613387506615	16.963817795927753	7.705215421643516	16.432271768593637
0.931770371315315	74.92238825286998	72.06014863893274	81.48445299507026	78.76309218604273	84.7910811639276	82.13422912301914	88.00444327799065	85.40557774934348	93.87764698173238	91.37215179224074	0.07689476526800283	0.08087353633467187	7.92168261189363	16.995707394453348	7.673463786063621	16.463162133515652
0.9373847565293029	74.96160575363085	72.09786792215192	81.52710537567191	78.80432009147094	84.83546438209832	82.17722163281925	88.0505085138437	85.45028262956976	93.92678651484404	91.41997984390954	0.07689476548145509	0.08087353655972965	7.888998039551552	17.027568619036174	7.64180335473975	16.494025013520513
0.9430329712385201	75.00089667163446	72.13565781783782	81.56983760414772	78.84562517805561	84.87993068853581	82.22029462738533	88.09665998695375	85.49507120037725	93.97601804074894	91.46789743319503	0.07689476569857247	0.08087353678865185	7.856407502421462	17.05940093539357	7.610234012115143	16.524859891082087
0.9487152192826929	75.04026093961015	72.17351826128913	81.61264960734232	78.88700737508441	84.92448000711924	82.26344803298177	88.14289761831813	85.53994338509646	94.02534147517686	91.51590447807646	0.07689476591941898	0.08087353702150563	7.8239108800180475	17.091203805503028	7.578755641477073	16.55566624504536
0.9544317057297852	75.0796984890427	72.21144918660737	81.65554131074691	78.92846661053653	84.96911226031952	82.30668177450859	88.18922132747254	85.58489910563928	94.0747567322985	91.5640008950154	0.0768947661440597	0.08087353725836059	7.791508050709126	17.122976687654955	7.5473681249941365	16.586443550631884
0.9601826368833979	75.11920925016345	72.24945052668849	81.69851263848953	78.97000281107371	85.01382736918917	82.34999577549193	88.23563103248061	85.629938282489	94.12426372471433	91.61218659894516	0.07689476637256154	0.08087353749928589	7.759198891723827	17.154719036370807	7.516071343766271	16.61719127951619
0.9659682202902156	75.15879315194177	72.28752221321488	81.74156351332593	79.01161590203134	85.05862525335276	82.39338995807498	88.28212664992397	85.67506083469097	94.17386236344404	91.66046150326066	0.07689476660499199	0.0808735377443537	7.72698327919079	17.18643030244857	7.484865177800202	16.64790889969663
0.9717886647474951	75.19845012207651	72.3256641766467	81.78469385663021	79.053305807409	85.10350583099715	82.43686424300792	88.32870809489212	85.7202666798421	94.22355255791568	91.7088255198074	0.07689476684141948	0.08087353799363577	7.694861088102698	17.218109932860898	7.453749505960332	16.678595875373503
0.9776441803106027	75.23818008698676	72.36387634621303	81.82790358838469	79.09507244986091	85.14846901886114	82.4804185496381	88.37537528097162	85.76555573408066	94.27333421595414	91.75727855887031	0.07689476708191449	0.08087353824720649	7.662832192342648	17.24975737069144	7.422724206136081	16.70925166719826
0.9835349783005937	75.27798297180333	72.40215864990456	81.87119262717079	79.13691575068772	85.19351473222568	82.52405279590147	88.42212812023611	85.81092791207733	94.32320724377055	91.80582052916444	0.0768947673265479	0.08087353850514083	7.630896464727812	17.28137205524581	7.391789155123661	16.739875732033397
0.9894612713118381	75.3178587003597	72.44051101446352	81.91456089015904	79.17883562982577	85.23864288490384	82.56776689831125	88.4689665232356	85.85638312702349	94.37317154595085	91.85445133782217	0.0768947675753924	0.08087353876751506	7.599053777044901	17.31295342202793	7.3609442286906415	16.770467522996114
0.9954232732196957	75.35780719518361	72.47893336537658	81.95800829310011	79.22083200583914	85.28385338923108	82.61156077194977	88.51589039898674	85.90192129062274	94.4232270254453	91.90317089038432	0.076894767828522	0.08087353903440736	7.567303999981959	17.344500902561776	7.330189301608698	16.801026489478318
1.0014211991882311	75.39782837748707	72.51742562686489	82.00153475031382	79.26290479590882	85.32914615605415	82.65543433045721	88.56289965496102	85.94754231307904	94.47337358355604	91.95197909078745	0.07689476808601184	0.08087353930589695	7.53564700318384	17.376013924445942	7.29952424759631	16.831552077006563
1.0074552656779823	75.43792216715829	72.55598772187633	82.04514017468034	79.3050539158243	85.37452109472174	82.69938748602264	88.60999419707511	85.99324610308761	94.52361111992677	92.00087584135399	0.07689476834793793	0.08087353958206413	7.504082655298589	17.40749191141913	7.268948939418806	16.862043727362106
1.013525690453769	75.47808848275186	72.59461957207613	82.08882447762969	79.34727927997322	85.41997811307363	82.74342014937348	88.65717392967977	86.03903256782381	94.57393953253082	92.0498610427805	0.07689476861437866	0.08087353986299123	7.472610823942887	17.438934283187336	7.238463248841072	16.892500878448118
1.0196326925925556	75.51832724148008	72.63332109783843	82.13258756913211	79.38958080133229	85.46551711743062	82.78753222976579	88.70443875554922	86.08490161293314	94.62435871765987	92.09893459412693	0.07689476888541265	0.08087354014876151	7.441231375744792	17.470340455520272	7.208067046672113	16.922922964336976
1.0257764924913542	75.55863835920346	72.67209221823728	82.17642935768778	79.43195839145721	85.51113801258394	82.83172363497397	88.7517885758702	86.13085314252048	94.67486856991235	92.14809639280506	0.07689476916112113	0.08087354043946027	7.409944176334648	17.50170984014221	7.177760202755053	16.953309415188414
1.0319573118751795	75.59902175042147	72.71093285103768	82.22034975031693	79.4744119604732	85.55684070178482	82.87599427128072	88.79922329023114	86.17688705913963	94.72546898218178	92.19734633456734	0.07689476944158563	0.08087354073517349	7.378749090406018	17.53304184481749	7.147542585997144	16.983659657271346
1.0381753738050519	75.63947732826352	72.7498429126866	82.2643486525498	79.51694141706493	85.60262508673416	82.92034404346664	88.84674279661151	86.22300326378263	94.77615984564548	92.24668431349546	0.07689476972688987	0.08087354103598993	7.347645981658388	17.564335873175878	7.117414064405239	17.013973112985695
1.0444309026860459	75.68000500447907	72.78882231830443	82.30842596841603	79.55954666846726	85.6484910675714	82.96477285480059	88.89434699137018	86.26920165586954	94.8269410497521	92.29611022198945	0.07689477001711877	0.08087354134199903	7.316634712833547	17.595591324752604	7.0873745050193975	17.044249200660488
1.05072412427539	75.72060468942846	72.82787098167476	82.3525816004346	79.60222762045417	85.69443854286415	83.009280607028	88.94203576923472	86.31548213323642	94.87781248221026	92.34562395075487	0.07689477031235917	0.08087354165329151	7.285715145801078	17.6268075950793	7.057423774005656	17.074487334706646
1.057055265690613	75.7612762920737	72.8669888152367	82.39681544960399	79.64498417733022	85.74046740959783	83.05386720036213	88.98980902329058	86.36184459212622	94.92877402897705	92.39522538879287	0.07689477061269859	0.08087354196996037	7.254887141459221	17.657984075456625	7.027561736646021	17.1046869255606
1.0634245554177415	75.80201971996816	72.90617573007431	82.44112741539071	79.68781624191907	85.78657756316383	83.09853253347211	89.03766664496888	86.40828892717632	94.97982557424483	92.44491442338702	0.0768947709182267	0.08087354229210054	7.224150559816735	17.689120153077965	6.9977882573257375	17.134847379584244
1.0698322233195456	75.8428348792479	72.94543163590858	82.48551739572007	79.73072371555472	85.83276889734995	83.14327650347357	89.08560852403642	86.45481503140881	95.03096700043079	92.494690940093	0.07689477122903494	0.08087354261980734	7.193505260017446	17.720215211014875	6.968103199607867	17.164968099188627
1.0762785006438331	75.88372167462131	72.98475644108733	82.52998528696486	79.77370649807042	85.87904130432847	83.18809900591745	89.13363454858339	86.50142279621885	95.08219818816369	92.54455482272586	0.07689477154521626	0.0808735429531796	7.162951100280225	17.75126862800971	6.938506426155072	17.195048482595666
1.0827636200317978	75.9246800093596	73.02415005257609	82.57453098393499	79.81676448778884	85.92539467464549	83.23299993477931	89.18174460501218	86.54811211136357	95.13351901627205	92.59450595334842	0.0768947718668649	0.08087354329231612	7.132487937989026	17.782279778683005	6.90899779881056	17.22508792399276
1.089287815526412	75.9657097852872	73.06361237594875	82.6191543798671	79.85989758151175	85.97182889721005	83.27797918244897	89.22993857802619	86.59488286495123	95.18492936177212	92.64454421225956	0.07689477219407656	0.08087354363731845	7.102115629684704	17.813248033420678	6.879577178617183	17.25508581351096
1.0958513225808764	76.00681090277182	73.1031433153783	82.6638553664137	79.9031056745098	86.0183438592829	83.32303663971967	89.27821635061818	86.64173494343007	95.23642909985539	92.69466947798232	0.0768947725269495	0.08087354398828994	7.071834031021353	17.844172758203058	6.850244425753772	17.285041537003053
1.1024543780671139	76.0479832607142	73.14274277362665	82.70863383363204	79.94638866051163	86.06493944646489	83.36817219577672	89.32657780405816	86.68866823157636	95.28801810387591	92.74488162725108	0.07689477286558362	0.08087354434533565	7.041642996870905	17.87505331484863	6.820999399634275	17.314954476269122
1.1090972202843215	76.08922675653898	73.18241065203603	82.75348966997421	79.98974643169434	86.11161554268666	83.41338573818753	89.37502281788267	86.73568261248418	95.33969624533866	92.79518053500063	0.07689477321007954	0.08087354470856203	7.011542381283107	17.905889060832124	6.791841958881378	17.34482400891102
1.115780088967567	76.13054128618386	73.22214685051848	82.79842276227535	80.03317887867203	86.1583720301964	83.45867715288973	89.42355126988217	86.78277796755305	95.3914633938861	92.845566074353	0.07689477356054118	0.08087354507807831	6.9815320374682415	17.93667934917903	6.762771961308317	17.37464950823778
1.1225032252964444	76.17192674408999	73.26195126754673	82.84343299574321	80.07668589048575	86.20520878954885	83.50404632418072	89.47216303608963	86.82995417647685	95.44331941728616	92.8960381166056	0.07689477391707275	0.08087354545399457	6.951611817902631	17.967423528687505	6.733789264017105	17.4044303434639
1.1292668719037753	76.21338302319207	73.30182380014446	82.88852025394726	80.12026735459304	86.25212569959426	83.5494931347067	89.52085799076893	86.87721111723276	95.49526418141967	92.94659653121927	0.07689477427978181	0.08087354583642434	6.921781574256784	17.998120943702816	6.7048937233184915	17.43416587945103
1.1360712728843656	76.25491001490754	73.34176434387615	82.93368441880716	80.16392315685667	86.29912263746611	83.59501746545087	89.56963600640228	86.92454866606876	95.54729755026709	92.99724118580508	0.07689477464877688	0.0808735462254817	6.892041157428139	18.028770934106433	6.676085194780171	17.46385547675891
1.1429166738038161	76.29650760912696	73.38177279283764	82.97892537058216	80.20765318153443	86.34619947857024	83.64061919572293	89.6184969536788	86.97196669749273	95.59941938589627	93.04797194611257	0.07689477502416857	0.08087354662128336	6.862390417573806	18.059372835388785	6.647363533266798	17.493498491738137
1.1498033217073829	76.3381756942034	73.421849039646	83.02424298785955	80.25145731126804	86.3933560965727	83.68629820314747	89.66744070148209	87.01946508426045	95.65162954844918	93.09878867601692	0.07689477540606948	0.08087354702394828	6.8328292040969245	18.089925978521933	6.6187285928899655	17.523094276295524
1.1567314651288954	76.37991415694212	73.46199297542964	83.06963714754349	80.29533542707223	86.44059236338836	83.73205436365251	89.71646711687816	87.06704369736367	95.70392789612916	93.1496912375062	0.07689477579459437	0.0808735474335978	6.803357365700322	18.120429690068704	6.590180227091878	17.552642178094175
1.1637013540997225	76.42172288259047	73.50220448981851	83.11510772484408	80.33928740832431	86.48790814916929	83.77788755145866	89.76557606510364	87.11470240601878	95.75631428518804	93.2006794906693	0.07689477618986028	0.080873547850354	6.77397475035832	18.150883292048093	6.561718288616248	17.582141540402517
1.1707132401577995	76.46360175482722	73.54248347093389	83.16065459326563	80.38331313275268	86.53530332229266	83.82379763906721	89.81476740955303	87.16244107765455	95.80878856991296	93.25175329368275	0.0768947765919855	0.08087354827434315	6.744681205309462	18.181286101844307	6.533342629481922	17.611591701979705
1.177767376356704	76.50555065575173	73.58282980537798	83.206277624595	80.42741247642566	86.58277774934865	83.8697844972484	89.86404101176619	87.21025957789976	95.86135060261275	93.30291250279753	0.07689477700109099	0.08087354870569192	6.715476577125628	18.211637432345015	6.505053101077465	17.64099199726843
1.1848640172747877	76.54756946587406	73.62324337822437	83.25197668889079	80.4715853137411	86.63033129512914	83.91584799503066	89.91339673141673	87.25815777057215	95.91400023360555	93.35415697232716	0.07689477741730022	0.08087354914453038	6.686360711725683	18.24193659192315	6.476849554150249	17.670341756311245
1.1920034190243662	76.58965806410403	73.6637240730076	83.29775165447145	80.5158315174148	86.67796382261535	83.96198799968842	89.96283442629898	87.30613551766575	95.96673731120505	93.4054865546343	0.07689477784073794	0.08087354959099056	6.657333454319087	18.272182884236827	6.44873183873824	17.699640304534114
1.1991858392609598	76.63181632774041	73.70427177171237	83.3436023879036	80.5601509584689	86.72567519296571	84.00820437673015	90.01235395231559	87.35419267933835	96.01956168170715	93.45690110011726	0.07689477827153188	0.08087355004520694	6.628394649442271	18.302375608251168	6.420699804273681	17.728886962919205
1.2064115371925936	76.67404413246007	73.7448863547639	83.38952875399008	80.60454350622129	86.77346526550345	84.05449698988723	90.06195516346452	87.40232911390001	96.07247318937617	93.5084004571977	0.07689477870981193	0.0808735505073164	6.599544141054139	18.33251405846022	6.392753299593096	17.758081048044914
1.2136807735891502	76.71634135230823	73.78556770101758	83.43553061575952	80.64900902827416	86.82133389770564	84.10086570110201	90.11163791182776	87.45054467780061	96.12547167643274	93.55998447230735	0.07689477915571005	0.08087355097745824	6.570781772418741	18.36259752449405	6.364892172869077	17.787221871783913
1.2209938107917835	76.75870785968577	73.82631568774764	83.4816078344524	80.69354739050196	86.86928094518886	84.14731037051527	90.16140204755631	87.49883922561678	96.17855698303788	93.61165298987403	0.07689477960936035	0.08087355145577356	6.542107386187126	18.392625291304284	6.337116271700324	17.816308741557805
1.2283509127223842	76.80114352534031	73.86713019063797	83.52776026951153	80.738158457041	86.91730626169907	84.19383085645546	90.21124741885994	87.5472126100408	96.23172894728197	93.66340585230972	0.07689478007089999	0.0808735519424073	6.513520824429179	18.42259663918594	6.309425443088912	17.845340960155227
1.2357523448931043	76.84364821835362	73.90801108377033	83.57398777856817	80.78284209027679	86.96540969909744	84.24042701542537	90.26117387199217	87.59566468186671	96.28498740516876	93.71524289999573	0.07689478054046822	0.08087355243750624	6.485021928576316	18.45251084357369	6.28181953343028	17.874317825686376
1.2431983744159416	76.88622180613183	73.94895823961463	83.62029021743147	80.82759815083331	87.0135911073491	84.28709870209097	90.31118125123889	87.64419528997867	96.33833219060331	93.76716397127036	0.07689478101820706	0.08087355294121963	6.456610539491521	18.482367175161926	6.2542983885850845	17.90323863174308
1.2506892700123766	76.9288641543934	73.98997152901784	83.66666744007547	80.87242649756104	87.0618503345098	84.33384576926903	90.36126939890418	87.69280428133808	96.39176313537682	93.81916890241496	0.07689478150425996	0.08087355345369972	6.428286497462068	18.512164899835625	6.2268618538491864	17.932102667233266
1.2582253020230734	76.97157512715886	74.03105082119363	83.71311929862779	80.91732698752547	87.11018722671405	84.38066806791505	90.41143815529838	87.7414915009711	96.44528006915385	93.87125752764065	0.07689478199877436	0.08087355397510117	6.400049642204976	18.541903278648533	6.1995097739463745	17.960909216299115
1.2658067424176331	77.01435458673879	74.07219598371108	83.75964564335666	80.96229947599491	87.15860162816175	84.4275654471105	90.46168735872388	87.79025679195533	96.49888281945726	93.92342967907412	0.07689478250189967	0.08087355450558124	6.371899812857009	18.571581567710382	6.172241993063835	17.98965755840618
1.2734338648044117	77.05720239372312	74.11340688248438	83.80624632265935	81.00734381642906	87.20709338110586	84.47453775405108	90.51201684546261	87.83909999540765	96.55257121165484	93.97568518674457	0.07689478301378777	0.08087355504530083	6.343836848041974	18.6011990183506	6.145058354883986	18.018346968327023
1.2811069444403917	77.1001184069697	74.15468338176167	83.85292118304959	81.05245986046704	87.2556623258397	84.5215848340341	90.56242644976264	87.88802095047106	96.60634506894492	94.0280238785696	0.07689478353459377	0.08087355559442327	6.3158605858452574	18.630754876954597	6.11795870255537	18.04697671604663
1.2888262582411194	77.14310248359293	74.19602534411429	83.8996700691453	81.09764745791549	87.30430830068391	84.56870653044606	90.61291600382475	87.93701949430177	96.66020421234222	94.08044558034149	0.07689478406447509	0.08087355615311437	6.287970863817463	18.66024838496378	6.090942878730857	18.075546066804236
1.296592084790695	77.1861544789523	74.23743263042574	83.94649282365617	81.14290645673655	87.35303114197363	84.61590268475025	90.66348533778911	87.9860954620563	96.71414846066351	94.13295011571334	0.07689478460359216	0.08087355672154337	6.26016751899806	18.689678778853704	6.064010725542175	18.104054280955097
1.3044047043518285	77.22927424664104	74.27890509988038	83.99338928737117	81.18823670303556	87.40183068404549	84.66317313647376	90.7141342797218	88.03524868687805	96.76817763051335	94.18553730618477	0.07689478515210837	0.0808735572998826	6.232450387919016	18.719045290090435	6.037162084647207	18.132500614061428
1.312264398875954	77.27246163847423	74.32044260995275	84.04035929914583	81.23363804104932	87.45070675922437	84.71051772319538	90.76486265560102	88.08447899988462	96.82229153626925	94.23820697108825	0.0768947857101896	0.0808735578883071	6.204819306638456	18.748347145203297	6.010396797256362	18.16088431692515
1.320171452013404	77.31571650447795	74.36204501639652	84.08740269589033	81.27911031313404	87.49965919781101	84.75793628053295	90.81567028930432	88.13378623015471	96.87648999006812	94.29095892757518	0.07689478627800542	0.08087355848699494	6.177274110719736	18.777583565628447	5.9837147040680065	18.189204635331407
1.3281261491236485	77.35903869287661	74.40371217323244	84.13451931255572	81.32465335975219	87.54868782806773	84.80542864212974	90.86655700259362	88.18317020471395	96.93077280179037	94.34379299060076	0.07689478685572758	0.08087355909612812	6.149814635248731	18.806753767734335	5.957115645337581	18.21746081020683
1.3361287772855897	77.40242805008238	74.44544393273816	84.1817089821224	81.37026701946144	87.59779247620631	84.85299463964277	90.91752261510288	88.23263074852278	96.98513977904655	94.39670897291091	0.07689478744353166	0.08087355971589116	6.1224407148702085	18.835856962865364	5.930599460901249	18.245652077635896
1.3441796253079266	77.44588442068239	74.48724014543629	84.22897153558637	81.41595112890148	87.64697296637384	84.90063410272923	90.96856694432316	88.28216768446232	97.03959072716174	94.44970668502724	0.07689478804159576	0.08087356034647233	6.095152183751452	18.86489235717454	5.904165990114052	18.27377766862446
1.352278983739575	77.48940764742761	74.52910066008302	84.27630680194694	81.4617055227817	87.69622912063987	84.94834685903352	91.01968980558942	88.33178083332086	97.09412544916115	94.5027859352326	0.07689478865010148	0.08087356098806284	6.067948875658658	18.893859151801735	5.877815071943587	18.301836809308952
1.3604271448801535	77.53299757122095	74.57102532365718	84.32371460819392	81.5075300338692	87.745560758983	84.99613273417484	91.0708910120667	88.381470013781	97.14874374575548	94.5559465295573	0.07689478926923406	0.08087356164085752	6.040830623899637	18.92275654263358	5.851546544931807	18.329828720819933
1.3686244027905345	77.57665403110484	74.61301398134823	84.37119477929413	81.55342449297567	87.79496769927701	85.04399155173346	91.12217037473539	88.43123504240533	97.20344541532546	94.60918827176386	0.0768947898991807	0.08087356230505478	6.013797261340187	18.951583720328927	5.825360247181379	18.3577526191566
1.3768710533034536	77.62037686424951	74.65506647654486	84.4187471381785	81.5993887289449	87.8444497572773	85.09192313323766	91.17352770237763	88.481075733623	97.25823025390693	94.66251096333248	0.07689479054013354	0.08087356298085654	5.986848620484125	18.980339870471653	5.799256016439358	18.385607715414153
1.3851673940341884	77.66416590594136	74.69718265082385	84.46637150572967	81.64542256864075	87.89400674660807	85.13992729815126	91.22496280156359	88.53099189971654	97.31309805517648	94.71591440344714	0.07689479119228736	0.08087356366846815	5.959984533422357	19.009024173385114	5.773233690055349	18.413393215594624
1.3935137243912972	77.70802098957022	74.73936234393777	84.51406770076792	81.69152583693351	87.94363847874767	85.18800386385944	91.27647547663652	88.58098335080719	97.36804861043551	94.76939838897987	0.07689479185584058	0.08087356436809874	5.93320483181833	19.03763580400846	5.747293104980599	18.4411083205232
1.4019103455874267	77.75194194661734	74.78160539380372	84.56183554003827	81.7376983566878	87.99334476301513	85.23615264565595	91.32806552969862	88.63104989484178	97.42308170859506	94.82296271447656	0.0768947925309948	0.08087356507996138	5.906509346990788	19.066173932133097	5.721434097808924	18.46875222597373
1.410357560650181	77.79592860664361	74.82391163649143	84.60967483819763	81.7839399487494	88.04312540655683	85.28437345672955	91.37973276059734	88.68119133757837	97.47819713616119	94.87660717214182	0.07689479321795538	0.08087356580427243	5.879897909886495	19.094637722235348	5.695656504776707	18.49632412257961
1.4188556744330574	77.8399807972768	74.86628090621153	84.65758540780084	81.83025043193253	88.09298021433202	85.33266610815072	91.4314769669103	88.73140748257255	97.53339467721901	94.93033155182417	0.07689479391693234	0.08087356654125266	5.853370351074773	19.123026333421876	5.669960161774725	18.52382319582648
1.4274049936264492	77.88409834419953	74.90871303530372	84.70556705928777	81.87662962300695	88.14290898909928	85.3810304088581	91.4832979439312	88.78169813116347	97.5886741134176	94.98413564100116	0.07689479462813782	0.08087356729112667	5.826926500788431	19.15133891948426	5.6443449043526925	18.5512486260086
1.4360058267687137	77.92828107113678	74.95120785422479	84.75361960096959	81.92307733668481	88.19291153140242	85.42946616564494	91.53519548465516	88.83206308245947	97.64403522395433	95.03801922476404	0.07689479535178849	0.08087356805412269	5.800566188883749	19.179574628731643	5.618810567697437	18.57859958812878
1.4446584842573071	77.97252879984313	74.99376519153638	84.80174283901493	81.96959338560733	88.24298763955588	85.47797318314508	91.58716937976381	88.88250213332377	97.69947778555903	95.09198208580243	0.07689479608810561	0.0808735688304734	5.774289244924148	19.20773260419446	5.593356986706567	18.605875252060287
1.453363278359986	78.01684135009113	75.03638487389377	84.84993657743739	82.01617758033248	88.29313710963186	85.5265512638202	91.63921941761156	88.93301507836108	97.75500157247927	95.14602400438987	0.07689479683731304	0.08087356962041552	5.74809549814654	19.23581198348984	5.567983995973009	18.63307478243223
1.4621205232260774	78.06121853965786	75.07906672603295	84.8982006180807	82.06282972932098	88.34335973544486	85.57520020794517	91.69134538420991	88.98360170990242	97.81060635646378	95.20014475836781	0.07689479759963998	0.08087357042419026	5.721984777433136	19.263811898661515	5.542691429743172	18.6601973384968
1.470930534897817	78.1056601843128	75.12181057075895	84.94653476060564	82.10954963892344	88.39365530853809	85.62391981359465	91.74354706321307	89.03426181799112	97.86629190674697	95.25434412313056	0.07689479837531839	0.08087357124204252	5.695956911395115	19.291731476347195	5.517479121993347	18.68724207424748
1.4797936313217521	78.15016609780491	75.1646162289335	84.99493880247613	82.15633711336692	88.44402361816893	85.67270987662911	91.79582423590308	89.08499519036843	97.92205799003307	95.30862187160972	0.0768947991645855	0.08087357207422245	5.670011728336249	19.319569837691233	5.4923469064078745	18.714208138364484
1.48871013236022	78.19473609185022	75.20748351946285	85.04341253894545	82.20319195474167	88.49446445129466	85.721570190681	91.84817668117489	89.13580161245892	97.97790437048033	95.36297777425888	0.07689479996768196	0.08087357292098356	5.644149056279275	19.347326098326448	5.467294616399158	18.741094674191118
1.4976803598028874	78.23936997611887	75.25041225928565	85.09195576304244	82.2501139629878	88.54497759255811	85.77050054714081	91.90060417552154	89.18668086735624	98.03383080968504	95.41741159903813	0.07689480078485382	0.0808735737825851	5.618368722944069	19.374999368268618	5.442322085086744	18.767900819631905
1.5067046373783677	78.284067558222	75.29340226336002	85.1405682655571	82.29710293588128	88.59556282427262	85.81950073514253	91.95310649301842	89.23763273580786	98.08983706666504	95.47192311139786	0.07689480161635001	0.08087357465929045	5.592670555815857	19.402588752054726	5.417429145357346	18.794625707272644
1.5157832907659001	78.3288286436997	75.33645334465223	85.18924983502754	82.34415866902144	88.64621992640849	85.86857054155055	92.00568340530943	89.28865699620141	98.14592289784456	95.52651207426416	0.07689480246242526	0.08087357555136696	5.567054382107017	19.430093348619266	5.392615629838474	18.821268464278546
1.5249166476071065	78.37365303600716	75.3795653141231	85.23800025772486	82.39128095581623	88.69694867657734	85.91770975094441	92.05833468159048	89.33975342454895	98.20208805703702	95.58117824802197	0.07689480332333798	0.08087357645908781	5.5415200287470725	19.457512251159642	5.36788137088206	18.84782821225599
1.5341050375178134	78.41854053650202	75.42273798071614	85.28681931763953	82.43846958746919	88.74774885001779	85.96691814560506	92.11106008859491	89.39092179447267	98.25833229542921	95.63592139049977	0.076894804199352	0.08087357738273096	5.516067322460003	19.484844547365356	5.343226200649042	18.874304067503545
1.5433487920999491	78.46349094443163	75.46597115134503	85.33570679646743	82.48572435296587	88.798620219581	86.0161955055009	92.1638593905783	89.44216187719024	98.31465536156524	95.69074125695388	0.07689480509073478	0.0808735783225787	5.490696089715129	19.512089319192455	5.318649951031148	18.900695140691823
1.5526482449535108	78.50850405691935	75.50926463088044	85.38466247359503	82.53304503905929	88.8495625557153	86.06554160827241	92.21673234930256	89.49347344149898	98.3710570013295	95.74563760005174	0.07689480599775958	0.08087357927891863	5.465406156763493	19.539245642921742	5.294152453730931	18.92700053707449
1.5620037316886017	78.55357966895203	75.55261822213838	85.43368612608568	82.58043143025735	88.90057562645192	86.11495622921916	92.26967872402119	89.54485625376238	98.42753695793097	95.80061016985712	0.07689480692070456	0.08087358025204418	5.4401973496242135	19.566312589107838	5.269733540228117	18.95321935634638
1.5714155899375468	78.59871757336602	75.59603172586628	85.48277752866461	82.62788330880755	88.95165919738932	86.16443914128389	92.32269827146285	89.59631007789335	98.48409497188572	95.85565871381264	0.07689480785985148	0.08087358124225309	5.415069494124509	19.5932892225901	5.24539304179325	18.979350692621665
1.580884159367074	78.64391756083494	75.63950494073138	85.53193645370537	82.67540045468436	89.00281303167912	86.21399011503927	92.37579074581706	89.64783467534066	98.54073078100163	95.91078297672493	0.07689480881548907	0.080873582249849	5.39002241588787	19.62017460248535	5.221130789518611	19.00539363448479
1.5904097816905756	78.68917941985534	75.68303766330703	85.58116267121453	82.72298264557426	89.05403689001021	86.2636089186723	92.42895589871735	89.69942980507265	98.59744412036046	95.96598270074736	0.0768948097879096	0.08087358327514044	5.3650559403158695	19.646967781991407	5.196946614277294	19.03134726481585
1.5999928006804371	78.73450293673382	75.72662968806023	85.63045594881743	82.770629656862	89.10533053059386	86.31329531797013	92.48219347922617	89.75109522356244	98.6542347223017	96.02125762536426	0.0768948107774117	0.08087358431844203	5.340169892659105	19.673667808630853	5.172840346795056	19.057210660972487
1.6096335621804478	78.77988789557365	75.77028080733872	85.67981605174383	82.81834126161678	89.15669370914893	86.36304907630544	92.53550323381921	89.80283068477287	98.71110231640591	96.07660748737466	0.07689481178429883	0.08087358538007379	5.315364097974452	19.700273724047292	5.148811817611204	19.082982894629822
1.6193324141182788	78.82533407826106	75.81399081135785	85.72924274281283	82.8661172305776	89.208126178886	86.41286995462136	92.58888490636923	89.85463594014064	98.76804662947747	96.13203202087553	0.07689481280888016	0.08087358646036143	5.290638381160534	19.7267845640381	5.124860857106796	19.108663031798642
1.6290897065180392	78.87084126445205	75.8577594881879	85.77873578241876	82.91395733213959	89.2596276904928	86.46275771141707	92.64233823813068	89.90651073856156	98.82506738552817	96.1875309572458	0.07689481385146946	0.0808735875596371	5.265992566947716	19.753199358547135	5.100987295504638	19.13425013279266
1.6389057915129117	78.91640923155826	75.90158662374046	85.82829492851565	82.96186133233915	89.31119799211811	86.51271210273242	92.69586296772314	89.95845482637434	98.88216430575957	96.24310402512921	0.0768948149123873	0.08087358867823774	5.2414264798871955	19.779517131497414	5.077190962858367	19.15974325213392
1.6487810233578566	78.9620377547336	75.94547200175552	85.87791993660268	83.00982899483976	89.3628368293565	86.5627328821331	92.74945883111562	90.01046794734525	98.93933710854616	96.29875095041785	0.07689481599196027	0.08087358981650686	5.216939944431033	19.805736901034834	5.053471689115213	19.185141438734718
1.6587157584424002	79.0077266068609	75.98941540378881	85.92761055970992	83.05786008091819	89.41454394523352	86.61281980069626	92.8031255616108	90.06254984265328	98.99658550941878	96.35447145623621	0.07689481709051872	0.08087359097479453	5.192532784867581	19.831857679309906	5.029829304071427	19.210443735693843
1.6687103553034934	79.05347555853743	76.03341660919763	85.97736654838226	83.10595434944901	89.46631908018908	86.66297260699439	92.85686288982824	90.1147002508733	99.05390922104647	96.41026526292326	0.07689481820840138	0.08087359215345713	5.168204825357861	19.857878472485027	5.006263637396842	19.235649180300243
1.6787651746384535	79.09928437806192	76.0774753951285	86.0271876506656	83.15411155689127	89.51816197206298	86.71319104708131	92.91067054368902	90.16691890796145	99.11130795322028	96.46613208801682	0.0768948193459517	0.08087359335285614	5.14395588995194	19.88379828078905	4.982774518653969	19.260756804105768
1.6888805793179813	79.14515283141999	76.12159153650319	86.0770736120908	83.20233145727293	89.5700723560783	86.76347486447617	92.96454824839866	90.21920554723856	99.16878141283492	96.5220716462358	0.07689482050351908	0.0808735945733608	5.1197858025589085	19.909616098331753	4.959361777265258	19.285765632736002
1.6990569343992543	79.19108068227062	76.1657648060055	86.12702417565909	83.25061380217669	89.62204996482615	86.81382380014847	93.01849572643131	90.27155989937464	99.22632930387199	96.57808364946361	0.07689482168146021	0.0808735958153469	5.095694386996001	19.935330913252983	4.936025242576761	19.310674686043058
1.7092946071391046	79.23706769193203	76.20999497406804	86.17703908182669	83.29895834072545	89.6740945282497	86.86423759250303	93.07251269751316	90.32398169237314	99.28395132738234	96.63416780673137	0.07689482288013752	0.08087359707919657	5.0716814669885935	19.96094170764627	4.912764743840853	19.335482978054642
1.7195939670072704	79.28311361936788	76.25428180885868	86.22711806848994	83.34736481956752	89.72620577362869	86.9147159773645	93.12659887860629	90.3764706515549	99.34164718146869	96.69032382420075	0.07689482409991932	0.08087359836529863	5.047746866160196	19.98644745751517	4.889580110192583	19.36018951677397
1.7299553856997325	79.32921822117297	76.29862507626657	86.27726087096951	83.39583298286136	89.77838342556309	86.96525868796152	93.18075398389188	90.42902649954172	99.39941656126787	96.74655140514638	0.07689482534118222	0.0808735996740495	5.0238904080461	20.011847132736875	4.866471170698787	19.384793304361665
1.7403792371521247	79.37538125155923	76.3430245398893	86.32746722199539	83.4443625722616	89.83062720595743	87.01586545491205	93.23497772475372	90.48164895624103	99.4572591589332	96.80285024993945	0.07689482660430798	0.08087360100585174	5.000111916116111	20.037139697109524	4.843437754366278	19.4092933371212
1.7508658975532332	79.4216024623417	76.38747996101888	86.37773685169158	83.49295332690363	89.88293683400484	87.06653600620743	93.28926980976195	90.53433773882948	99.5151746636171	96.85922005603014	0.07689482788968652	0.08087360236111645	4.976411213750907	20.062324108210305	4.820479690106367	19.43368860526607
1.76141574535857	79.46788160292385	76.43199109862776	86.42806948756015	83.54160498338851	89.93531202617052	87.11727006719657	93.34362994465556	90.58709256173623	99.57316276145258	96.91566051792985	0.07689482919771304	0.08087360374026056	4.952788124280232	20.087399317508243	4.797596806794445	19.45797809315627
1.7720291613040315	79.51421842028401	76.47655770935616	86.47846485446654	83.59031727576885	89.9877524961764	87.16806736057127	93.39805783232684	90.63991313662804	99.63122313553646	96.97217132719517	0.07689483052879134	0.08087360514371032	4.929242470975623	20.112364270276885	4.774788933228592	19.482160779076366
1.7827065284196406	79.56061265896034	76.52117954749673	86.52892267462308	83.63908993553245	90.04025795498407	87.21892760634908	93.45255317280339	90.69279917239113	99.6893554659104	97.02875217240856	0.07689483188333165	0.08087360657189743	4.9057740770495	20.13721790553609	4.752055898157323	19.506235635260964
1.7934482320433673	79.60706406103695	76.5658563649821	86.5794426675741	83.68792269158837	90.09282811077932	87.26985052185897	93.5071156632322	90.74575037511651	99.74755942954367	97.0854027391625	0.07689483326175245	0.08087360802526335	4.882382765686998	20.16195915613207	4.729397530313236	19.530201628029317
1.8042546598350382	79.6535723661293	76.61058791137037	86.63002455017998	83.73681527025124	90.14546266895536	87.32083582172477	93.56174499786223	90.79876644808269	99.8058347003149	97.14212271004128	0.07689483466447862	0.08087360950425632	4.859068360027777	20.186586948631884	4.706813658374813	19.554057717570686
1.8151262017903238	79.70013731136987	76.65537393383146	86.68066803660159	83.78576739522636	90.19816133209683	87.3718832178497	93.61644086802784	90.85184709173957	99.86418094899416	97.19891176460351	0.07689483609194335	0.08087361100933262	4.835830683185122	20.211100203319802	4.684304110999619	19.577802857995266
1.8260632502548164	79.74675863139339	76.70021417713282	86.73137283828416	83.83477878759402	90.250923799963	87.42299241940023	93.67120296213128	90.90499200369166	99.92259784322441	97.2557695793643	0.07689483754458767	0.08087361254095753	4.812669558246853	20.235497834190028	4.661868716816571	19.60143599732328
1.8370661999381863	79.79343605832258	76.74510838362583	86.782138663942	83.88384916579474	90.30374976947175	87.4741631327903	93.72603096562614	90.95820087868181	99.98108504750381	97.31269582777793	0.07689483902285965	0.08087361409960372	4.789584808284417	20.259778748906683	4.639507304444123	19.624956077448587
1.848135447928429	79.84016932175318	76.79005629323136	86.83296521954205	83.93297824561353	90.35663893468256	87.52539506166525	93.78092456099974	91.01147340857433	100.03964222316701	97.36969018021965	0.07689484052721642	0.08087361568575285	4.766576256365624	20.28394184883291	4.617219702484817	19.648362034113234
1.8592713937061955	79.88695814873984	76.83505764342588	86.88385220828853	83.98216574016453	90.40959098678063	87.57668790688572	93.83588342775651	91.06480928233836	100.09826902836733	97.42675230396802	0.07689484205812284	0.08087361729989509	4.743643725554648	20.30798602894356	4.595005739550288	19.67165279694018
1.8704744391592067	79.93380226378069	76.88011216922737	86.9347993306064	84.0314113598759	90.46260561405947	87.62804136651185	93.8909072424001	91.11820818603142	100.1569651180578	97.48388186318726	0.0768948436160522	0.08087361894252983	4.720787038910203	20.331910177825193	4.57286524425399	19.69482728937146
1.8817449885967616	79.98070138880328	76.92521960318103	86.98580628412584	84.08071481247406	90.5156825019049	87.67945513578681	93.94599567841668	91.17166980278232	100.21573014397327	97.54107851890903	0.07689484520148604	0.0808736206141643	4.698006019518289	20.355713177705184	4.550798045215743	19.717884428635443
1.8930834487643238	80.02765524314938	76.9703796753451	87.03687276366587	84.13007580296818	90.568821332778	87.73092890712084	94.00114840625727	91.22519381277453	100.27456375461168	97.59834192901461	0.07689484681491536	0.08087362231531631	4.6753004904694535	20.379393904378958	4.528803971065372	19.740823125699535
1.9044902288582053	80.07466354356029	77.01559211327636	87.08799846121839	84.17949403363444	90.62202178619846	87.78246237007464	94.05636509332047	91.27877989322889	100.33346559521547	97.65567174821646	0.0768948484568388	0.08087362404651134	4.652670274879256	20.402951227199082	4.506882850463171	19.763642285368405
1.9159657405403292	80.12172600416181	77.06085664201623	87.1391830659318	84.22896920400086	90.6752835387276	87.83405521134365	94.11164540393484	91.33242771838744	100.39243530775305	97.71306762804079	0.07689485012776484	0.08087362580828639	4.630115195892358	20.426384009031608	4.48503451210172	19.786340806167573
1.9275103979530908	80.16884233644943	77.106172984076	87.19042626409495	84.27850101083112	90.72860626395169	87.88570711474115	94.1669889993416	91.3861369594956	100.4514725309001	97.77052921680881	0.07689485182821082	0.08087362760118602	4.607635076692532	20.449691106336104	4.46325878469861	19.808917580343405
1.9391246177343011	80.2160122492734	77.15154085942274	87.24172773912096	84.32808914810924	90.78198963246497	87.93741776118233	94.22239553767703	91.43990728478583	100.51057690002101	97.82805615961895	0.0768948535587028	0.08087362942576551	4.585229740505838	20.472871369016502	4.441555497019181	19.831371493848565
1.9508088190322228	80.26323544882354	77.19695998546453	87.29308717153057	84.37773330702335	90.83543331185261	87.98918682866737	94.27786467395478	91.49373835945995	100.56974804714991	97.88564809832808	0.07689485531977755	0.08087363128259041	4.562899010599267	20.495923640482943	4.419924477868335	19.853701426316547
1.9625634235206988	80.31051163861424	77.24243007703626	87.34450423893612	84.42743317595034	90.88893696667375	88.04101399226546	94.33339606004826	91.54762984567247	100.62898560097197	97.94330467153381	0.07689485711197998	0.08087363317223555	4.54064271029938	20.518846757611755	4.398365556109638	19.87590625107623
1.9743888554143678	80.35784051946943	77.28795084638486	87.39597861602489	84.47718844043966	90.94250025844438	88.09289892409778	94.38898934467294	91.60158140251313	100.68828918680443	98.00102551455558	0.07689485893586608	0.08087363509528685	4.518460662994585	20.54163955074182	4.37687856066259	19.897984835100942
1.9862855414839768	80.40522178950737	77.333522003155	87.44750997454287	84.52699878319766	90.99612284562043	88.14484129332143	94.44464417336869	91.65559268598992	100.74765842657786	98.05881025941667	0.07689486079200115	0.08087363705234081	4.49635269213104	20.56430084360909	4.355463320506715	19.919936038986634
1.9982539110717792	80.4526551441253	77.37914325437401	87.49909798327789	84.57686388407129	91.04980438358014	88.19684076611222	94.50036018848162	91.7096633490113	100.80709293881691	98.1166585348253	0.07689486268096071	0.08087363904400344	4.474318621236307	20.586829453397513	4.3341196646970275	19.941758716962795
2.010294396107033	80.50014027598458	77.42481430443789	87.55074230804367	84.62678342003262	91.10354452460751	88.24889700564862	94.55613702914687	91.76379304136968	100.8665923386217	98.1745699661567	0.07689486460333066	0.0808736410708933	4.452358273910249	20.60922419066992	4.312847422362665	19.963451716866984
2.0224074311215867	80.54767687499492	77.47053485509586	87.60244261166244	84.67675706516218	91.15734291787433	88.30100967209445	94.61197433126989	91.81798140972317	100.92615623764804	98.23254417543372	0.07689486655970758	0.08087364313363926	4.43047147382822	20.631483859331638	4.291646422702797	19.985013880068436
2.0345934532655616	80.59526462829945	77.51630460543618	87.654198553949	84.72678449063336	91.2111992094234	88.35317842258252	94.6678717275092	91.87222809757873	100.98578424408909	98.29058078130898	0.07689486855069856	0.08087364523288088	4.408658044772437	20.653607256717805	4.27051649501982	20.006444041584473
2.0468529023231294	80.64290322025923	77.56212325187123	87.7060097916937	84.77686536469616	91.26511304215104	88.40540291119778	94.72382884725803	91.92653274527464	101.04547596265571	98.34867939904585	0.07689487057692168	0.08087364736927037	4.386917810600153	20.67559317341147	4.249457468691617	20.027741029898607
2.059186220728381	80.69059233243759	77.60799048812234	87.75787597864554	84.82699935266068	91.31908405578935	88.45768278896006	94.77984531662614	91.98089498996255	101.1052309945571	98.4068396404995	0.07689487263900587	0.08087364954347089	4.365250595284124	20.69744039341822	4.228469173202939	20.048903667080594
2.0715938535812968	80.73833164358535	77.65390600520567	87.80979676549603	84.87718611688162	91.37311188688956	88.51001770380796	94.83592075842239	92.03531446559073	101.16504893748221	98.46506111409889	0.07689487473759207	0.08087365175615764	4.343656222899426	20.719147693995183	4.207551438144947	20.069930768731865
2.084076248663807	80.78612082962448	77.69986949141651	87.86177179986156	84.92742531674122	91.42719616880359	88.56240730058106	94.89205479213567	92.08979080288563	101.22492938557944	98.52334342482699	0.07689487687333185	0.08087365400801856	4.3221345176307295	20.74071384572744	4.186704093209755	20.09082114393459
2.0966338564559543	80.8339595636335	77.7458806323151	87.91380072626748	84.9777166086338	91.48133653166754	88.6148512210038	94.94824703391781	92.14432362933498	101.28487192943847	98.58168617420294	0.07689487904688905	0.08087365629975266	4.300685303771388	20.76213761240797	4.165926968194071	20.111573595215305
2.109267130152151	80.8818475158308	77.7919391107108	87.96588318612996	85.02805964594839	91.53553260238286	88.66734910366736	95.00449709656395	92.1989125691692	101.34487615606925	98.64008896026195	0.07689488125893927	0.08087365863207265	4.279308405742086	20.783417751117668	4.145219893020112	20.13218691857037
2.1219765256775314	80.92978435356027	77.838044606648	88.01801881774043	85.07845407905347	91.5897840046001	88.71990058401379	95.06080458949582	92.25355724334476	101.40494164888416	98.69855137753758	0.07689488351017038	0.08087366100570395	4.258003648105387	20.804553012250835	4.1245826977465185	20.152659903567837
2.1347625017044103	80.97776974127477	77.88419679739047	88.07020725624767	85.12889955527986	91.64409035870035	88.77250529431815	95.11716911874232	92.3082572695256	101.46506798767754	98.75707301704203	0.07689488580128225	0.08087366342138427	4.2367708555275385	20.825542139296886	4.104015212536524	20.17299133306733
2.147625519668832	81.0258033405207	77.93039535740637	88.12244813364094	85.17939571890427	91.69845128177768	88.82516286367152	95.17359028692148	92.3630122620655	101.52525474860617	98.81565346624704	0.07689488813298792	0.08087366587986565	4.215609852837133	20.846383869076817	4.083517267706156	20.19317998344195
2.160566043787228	81.07388480992266	77.9766399583535	88.17474107873346	85.2299422111334	91.75286638762186	88.87787291796414	95.23006769322245	92.4178218319906	101.58550150417025	98.87429230906548	0.07689489050601264	0.08087366838191244	4.1945204649973675	20.86707693155404	4.063088693699228	20.213224624458235
2.1735845410731627	81.12201380516713	78.02293026906369	88.22708571714456	85.2805386700867	91.80733528670005	88.93063507986767	95.28660093338644	92.47268558698099	101.6458078231931	98.93298912583144	0.07689489292109511	0.08087367092830379	4.173502517116049	20.887620049874386	4.042729321105526	20.233124019243405
2.1866814813541975	81.17018997898715	78.06926595552797	88.27948167128321	85.33118473078034	91.86185758613938	88.98344896881846	95.3431895996888	92.52760313135322	101.70617327080191	98.99174349328163	0.07689489537898701	0.08087367351983228	4.152555834455143	20.908011940340657	4.022438980662173	20.25287692434722
2.199857337288837	81.21841298114619	78.11564668088104	88.33192856033028	85.38188002511022	91.9164328897087	89.0363142009998	95.39983328092002	92.58257406604193	101.7665974084077	99.05055498453588	0.07689489788045382	0.08087367615730494	4.131680242431685	20.92825131241989	4.002217503259089	20.27248208965102
2.213112584383593	81.26668245842245	78.16207210538643	88.3844260002218	85.43262418183575	91.97106079780112	89.089230389325	95.45653156236757	92.63759798858223	101.8270797936858	99.10942316907808	0.07689490042627477	0.08087367884154274	4.110875566652339	20.948336868827028	3.9820647199571795	20.29193825848779
2.2264477010101436	81.31499805459353	78.2085418864211	88.43697360363197	85.48341682656307	92.02574090741633	89.14219714342	95.51328402579766	92.69267449309172	101.88761998055652	99.16834761273714	0.07689490301724278	0.08087368157338257	4.090141632844734	20.96826730517205	3.9619804619492243	20.31124416734383
2.2398631684225956	81.36335941041892	78.25505567845948	88.48957097995445	85.53425758172773	92.08047281214117	89.19521406960524	95.57009024943498	92.7478031702515	101.94821751916352	99.22732787766658	0.07689490565416535	0.08087368435367552	4.069478266932947	20.9880413103092	3.9419645606230915	20.33039854620074
2.2533594707748548	81.41176616362617	78.30161313305953	88.5422177352872	85.58514606657931	92.1352561021338	89.24828077087965	95.62694980794645	92.80298360728968	102.00887195585642	99.28636352232701	0.07689490833786451	0.08087368718328783	4.0488852950416	21.007657566311536	3.9220168475408173	20.349400118357153
2.2669370951380965	81.46021794889333	78.3482138988461	88.59491347241342	85.63608189716338	92.19009036410405	89.30139684690187	95.68386227242055	92.85821538796182	102.06958283316905	99.34545410146512	0.07689491106917655	0.08087369006310229	4.0283625434417445	21.02711474812895	3.9021371544122303	20.368247600265022
2.2805965315183476	81.50871439783378	78.39485762149599	88.64765779078515	85.68706468630525	92.24497518129611	89.35456189397333	95.74082721034976	92.91349809253332	102.13034968980035	99.40459916609497	0.07689491384895349	0.08087369299401677	4.007909838609976	21.04641152392287	3.8823253131581623	20.386939701838855
2.294338272874165	81.5572551389798	78.44154394372289	88.70045028650537	85.73809404359345	92.29991013347022	89.40777550502101	95.79784418561121	92.96883129776145	102.191172060594	99.4637982634788	0.07689491667806239	0.08087369597694484	3.9875270071993327	21.065546554807952	3.862581155864973	20.40547512615376
2.308162815134429	81.60583979776654	78.48827250526115	88.75329055231063	85.78916957536201	92.35489479688435	89.46103726957901	95.85491275844787	93.02421457687646	102.25204947651842	99.5230509371066	0.07689491955738564	0.08087369901281827	3.9672138760697635	21.0845184950158	3.8429045148127443	20.42385256958005
2.3220706572162446	81.65446799651622	78.53504294285105	88.80617817755392	85.84029088467456	92.40992874427653	89.51434677377199	95.91203248545025	93.07964749956395	102.31298146464705	99.58235672667769	0.07689492248782243	0.08087370210258345	3.9469702722994953	21.103325991924066	3.8232952224971086	20.44207072185236
2.336062301042938	81.70313935442208	78.58185489022325	88.85911274818724	85.89145757130713	92.46501154484673	89.56770360029716	95.96920291953742	93.13512963194663	102.37396754813834	99.64171516808084	0.0768949254702866	0.08087370524720547	3.926796023140014	21.121967685743584	3.803753111582864	20.46012826580045
2.3501382515621807	81.7518534875315	78.62870797808246	88.91209384674323	85.94266923173059	92.52014276423766	89.62110732840613	96.02642360993735	93.19066053656506	102.43500724621472	99.70112579337392	0.07689492850570982	0.08087370844766568	3.9066909560619933	21.14044220978758	3.7842780149485407	20.478023877552914
2.3642990167642037	81.8006100087309	78.67560183409304	88.96512105231889	85.99392545909478	92.57532196451798	89.67455753388825	96.08369410216928	93.24623977236062	102.49610007414378	99.76058813076568	0.07689493159503966	0.08087371170496352	3.8866548987684837	21.158748190446204	3.764869765689582	20.495756226500816
2.378545107700138	81.8494085277287	78.72253608286252	89.01819394055694	86.04522584321055	92.63054870416288	89.72805378905198	96.14101393802369	93.30186689465604	102.55724554321708	99.82010170459482	0.07689493473924164	0.08087371502011677	3.8666876791521645	21.176884246971895	3.7455281971006116	20.513323975214007
2.392877038500453	81.89824865103952	78.76951034592663	89.07131208362885	86.09656997053355	92.68582253803632	89.78159566270803	96.19838265554392	93.35754145513783	102.61844316073028	99.87966603531132	0.07689493793929777	0.08087371839416109	3.8467891253480957	21.194848991708568	3.7262531426945316	20.530725779466593
2.4072953263935135	81.94712998196793	78.8165242417331	89.12447505021709	86.14795742414647	92.74114301737274	89.83518272015067	96.25579978900707	93.41326300183698	102.67969242996314	99.9392806394559	0.07689494119620792	0.08087372182815021	3.826959065721894	21.212641030004306	3.7070444362097987	20.547960288258764
2.4218004917242455	81.99605212059234	78.86357738562684	89.17768240549766	86.19938778374286	92.79650968975882	89.88881452314116	96.31326486890522	93.46903107911172	102.74099285015933	99.99894502964139	0.07689494451099009	0.08087372532315841	3.807197328860184	21.230258960113133	3.687901911611789	20.56502614380952
2.436393057972914	82.04501466374826	78.9106693898334	89.23093371112193	86.25086062560923	92.8519220991147	89.9424906298889	96.37077742192581	93.52484522762781	102.80234391650552	100.05865871453189	0.07689494788468088	0.08087372888027793	3.7875037435742342	21.247701373209566	3.668825403072333	20.581921981418418
2.4510735517740176	82.09401720501239	78.9577998634439	89.28422852519948	86.30237552260844	92.90737978567587	89.9962105950341	96.4283369709331	93.58070498434078	102.86374512011162	100.11842119882367	0.07689495131833515	0.08087373250062099	3.7678781389417964	21.264966853548685	3.649814745024287	20.59864642968023
2.46584250293529	82.14305933468647	79.00496841239921	89.33756640228039	86.35393204416265	92.96288228597514	90.04997396963027	96.48594303494916	93.63660988247747	102.92519594799066	100.17823198322543	0.07689495481302662	0.08087373618532015	3.748320344260719	21.282053978236945	3.6308697721146928	20.6151981102812
2.4807004444568266	82.19214063978025	79.05217463947395	89.39094689333696	86.40552975623565	93.01842913282333	90.10378030112558	96.54359512913415	93.69255945151684	102.98669588303765	100.238090564438	0.07689495836984887	0.08087373993552811	3.728830189085329	21.298961317348585	3.611990319236611	20.631575638082722
2.4956479125503126	82.24126070399615	79.09941814426134	89.44436954574687	86.45716822131664	93.07401985529195	90.15762913334592	96.60129276476813	93.74855321717241	103.0482444040103	100.29799643513523	0.07689496198991497	0.08087374375241828	3.7094075032323417	21.315687433940184	3.59317622153867	20.647777621165005
2.510685446658382	82.290419107712	79.14669852315696	89.49783390327471	86.50884699840216	93.12965397869391	90.21152000647643	96.6590354492312	93.80459070137285	103.10984098550779	100.35794908394367	0.0768949656743578	0.08087374763718547	3.690052116748575	21.332230883908778	3.5744273143932332	20.663802660652436
2.5258135894740787	82.33961542796517	79.19401536934312	89.55133950605449	86.56056564297947	93.18533102456534	90.26545245704371	96.71682268598457	93.86067142224374	103.17148509795064	100.41794799542278	0.0768949694243306	0.0808737515910454	3.6707638599655183	21.348590216151933	3.5557434334459685	20.679649350895488
2.54103288696045	82.38884923843615	79.24136827277339	89.60488589057204	86.6123237070093	93.2410505106474	90.31942601789825	96.77465397455171	93.91679489408926	103.23317620756067	100.47799265004545	0.07689497324100766	0.08087375561523685	3.651542563465682	21.364763972462242	3.53712441459038	20.695316279379767
2.556343888370238	82.43812010943194	79.2887568201564	89.65847258964682	86.66412073890845	93.29681195086727	90.37344021819617	96.83252881049874	93.97296062737303	103.29491377634002	100.53808252417767	0.07689497712558478	0.08087375971101943	3.6323880580980585	21.38075068752005	3.518570093972812	20.710802026689635
2.571747146265715	82.48742760786983	79.33618059494034	89.71209913241461	86.71595628353288	93.35261485532013	90.42749458338146	96.89044668541558	94.0291681287	103.35669726205124	100.59821709005895	0.07689498107927809	0.0808737638796765	3.613300174986307	21.396548888933467	3.5000803080092737	20.726105166559137
2.5872432165386163	82.5367712972609	79.3836391772971	89.76576504430922	86.76782988216019	93.40845873025025	90.48158863516801	96.94840708689652	94.08541690079747	103.41852611819637	100.65839581578234	0.07689498510332675	0.08087376812251408	3.594278745524207	21.41215709721655	3.4816548933690683	20.74122426579197
2.602832658430207	82.58615073769361	79.43113214410616	89.81946984704501	86.81974107247244	93.46434307803284	90.53572189152149	97.00640949852124	94.14170644249651	103.48039979399695	100.71861816527426	0.07689498919899206	0.08087377244086197	3.5753236013902097	21.427573825789295	3.4632936870111735	20.756157884436107
2.6185160345514573	82.63556548581742	79.47865906893955	89.873213058599	86.87168938853944	93.52026739715531	90.58989386664207	97.06445339983546	94.19803624871383	103.54231773437333	100.77888359827547	0.0768949933675574	0.08087377683607352	3.556434574540617	21.442797580966726	3.444996526160594	20.77090457560189
2.6342939109033563	82.68501509482617	79.52621952204512	89.92699419319294	86.92367436080072	93.57623118219874	90.6441040709456	97.12253826633174	94.25440581043236	103.6042793799242	100.83919157032005	0.07689499761032942	0.0808737813095268	3.5376114972195865	21.457826861973444	3.426763248309271	20.78546288549478
2.6501668568973313	82.73449911444199	79.57381307033145	89.98081276127566	86.97569551604894	93.63223392381961	90.69835201104638	97.18066356943059	94.31081461468325	103.66628416690635	100.89954153271638	0.0768950019286395	0.08087378586262456	3.518854201952763	21.47266016087815	3.408593691232454	20.79983135342627
2.666135445375801	82.78401709089816	79.62143927735129	90.03466826950472	87.02775237741199	93.6882751087306	90.75263718973841	97.23882877646035	94.36726214452655	103.72833152721364	100.95993293252633	0.07689500632384139	0.08087379049679515	3.5001625215645618	21.487295962684584	3.390487692991428	20.8140085118539
2.6822002526328483	82.83356856692362	79.66909770328651	90.08856022072952	87.07984446433653	93.744354219683	90.80695910597841	97.29703335063928	94.4237478790334	103.79042088835746	101.02036521254645	0.0768950107973141	0.0808737952134923	3.4815362891831683	21.50173274532426	3.372445091944428	20.827992886392167
2.6983618584350144	82.88315308172567	79.71678790493175	90.14248811397246	87.13197129257016	93.80047073544733	90.86131725486705	97.3552767510552	94.48027129326667	103.85255167344539	101.08083781128715	0.0768950153504615	0.08087380001419575	3.4629753382196213	21.515968979550962	3.354465726719809	20.841782995692483
2.71462084604223	82.93277017097391	79.76450943567869	90.19645144441174	87.18413237414431	93.85662413079531	90.91571112763137	97.41355843264688	94.53683185826262	103.91472330116125	101.14135016295315	0.07689501998471239	0.08087380490041231	3.4444795024000996	21.530003129049874	3.3365494362528807	20.85537735156322
2.730977802228858	82.98241936678366	79.8122618455002	90.25044970336315	87.23632721735704	93.91281387648102	90.97014021160672	97.4718778461845	94.59342904101214	103.97693518574434	101.20190169742355	0.076895024701521	0.08087380987367568	3.4260486157477317	21.543833650353918	3.3186960597686266	20.86877445890059
2.747433317304874	83.03210019769948	79.86004468093456	90.30448237826235	87.28855532675568	93.9690394392224	91.02460399021871	97.53023443825066	94.65006230444213	104.0391867369691	101.2624918402317	0.07689502950236929	0.08087381493554749	3.407682512601241	21.557458992945612	3.3009054367958015	20.88197281574321
2.763987985137163	83.08181218867887	79.90785748506966	90.35854895264721	87.34081620311986	94.02530028168293	91.0791019429655	97.58862765122107	94.70673110739698	104.1014773601248	101.32312001254573	0.07689503438876391	0.080873820087617	3.389381027617219	21.570877599213418	3.2831774071673863	20.894970913264842
2.780642403170963	83.13155486107566	79.95569979752702	90.41264890613976	87.39310934344388	94.08159586245297	91.1336335453996	97.64705692324544	94.76343490461973	104.1638064559949	101.38378563114824	0.07689503936224001	0.08087382533150296	3.3711439957551192	21.58408790438625	3.2655118110192234	20.90776723572708
2.797397172451417	83.18132773262353	80.00357115444613	90.46678171442828	87.4454342409199	94.13792563603108	91.18819826911017	97.705521688228	94.82017314673364	104.22617342083662	101.44448810841672	0.07689504442436017	0.08087383066885226	3.3529712522981754	21.59708833660261	3.2479084887877434	20.920360260464804
2.8142528976452668	83.23113031741958	80.05147108846823	90.52094684924968	87.49779038491994	94.19428905280566	91.24279558170446	97.76402137580858	94.87694528022297	104.28857764636052	101.505226852303	0.07689504957671485	0.08087383610134215	3.3348626328615865	21.609877316972415	3.2303672812427067	20.932748458064452
2.831210187062679	83.28096212590826	80.0993991287214	90.57514377837182	87.55017726098008	94.25068555903665	91.29742494679117	97.82255541134354	94.93375074741574	104.35101851971044	101.5660012663148	0.07689505482092321	0.08087384163067982	3.3168179733738725	21.622453259453323	3.2128880294567352	20.944930292207573
2.848269652679189	83.33082266486417	80.14735480080356	90.6293719655752	87.60259435078157	94.30711459683651	91.35208582396102	97.88112321588613	94.99058898646346	104.4134954234424	101.62681074949418	0.07689506015863397	0.08087384725860383	3.2988371100909717	21.6348145708871	3.195470574808496	20.95690421958352
2.865431910157798	83.38071143737633	80.19533762676748	90.68363087063557	87.65504113213478	94.36357560415213	91.4067776687698	97.93972420616768	95.04745943132357	104.4760077355047	101.68765469639882	0.07689506559152508	0.08087385298688302	3.2809198796121564	21.64695965114879	3.178114759019536	20.96866869020596
2.882697578871184	83.43062794283162	80.24334712510493	90.73791994930625	87.70751707896179	94.42006801474653	91.46149993272043	97.99835779457861	95.10436151174082	104.53855482921773	101.74853249708201	0.07689507112130473	0.08087385881731868	3.2630661188627528	21.65888689295025	3.160820424125177	20.980222147129098
2.900067281924058	83.48057167689808	80.2913828107305	90.79223865329996	87.76002166127878	94.47659125817981	91.5162520632446	98.05702338914894	95.16129465322827	104.60113607325307	101.80944353707247	0.07689507674971274	0.08087386475174539	3.2452756651036907	21.670594681938383	3.143587412481793	20.99156302656047
2.9175416461756507	83.53054213150891	80.3394441949662	90.84658643027143	87.81255434517945	94.53314475979133	91.57103350368534	98.11572039352941	95.21825827704907	104.6637508316136	101.87038719735496	0.07689508247851959	0.08087387079202919	3.2275483559424174	21.682081396742433	3.126415566784999	21.002689757915505
2.9351213022623317	83.58053879484582	80.38753078552558	90.9009627237995	87.86511459281752	94.58972794068086	91.62584369327908	98.17444820697227	95.27525180019794	104.72639846361301	101.93136285435034	0.07689508830952689	0.08087387694007081	3.2098840293238027	21.693345408897585	3.1093047300605576	21.013600763755676
2.952806884620376	83.6305611513229	80.43564208649808	90.95536697336946	87.9177018623898	94.64634021769055	91.68068206713785	98.2332062243125	95.33227463538262	104.78907832385562	101.99236987989603	0.07689509424457086	0.08087388319780511	3.192282523542872	21.704385082939552	3.092254745664377	21.024294459813973
2.970599031508854	83.68060868157015	80.48377759833313	91.00979861435545	87.97031560811898	94.70298100338627	91.73554805623135	98.29199383594845	95.38932619100534	104.85178976221607	102.05340764122599	0.07689510028551913	0.08087388956720147	3.1747436772448054	21.71519877636092	3.0752654572997926	21.03476925504947
2.9884983850326714	83.73068086241739	80.53193681782489	91.06425707800283	88.02295528023679	94.75964970603965	91.7904410873696	98.35081042782318	95.44640587114475	104.91453212381934	102.11447550095154	0.07689510643427307	0.08087389605026564	3.1572673294181186	21.725784839585685	3.058336708999832	21.04502355155273
3.006505591165733	83.78077716687746	80.58011923809585	91.11874179141012	88.07562032496648	94.8163457296091	91.84536058318447	98.40965538140497	95.50351307553674	104.97730474901992	102.175572817041	0.0768951126927692	0.08087390264903814	3.139853319406029	21.736141616027453	3.0414683451390374	21.055055744614947
3.0246212997742656	83.8308970641305	80.62832434858183	91.17325217751191	88.12831018450615	94.87306847372217	91.9003059621126	98.46852807366886	95.56064719955675	105.04010697338234	102.23669894280066	0.07689511906297822	0.08087390936559785	3.122501486922374	21.746267442184035	3.0246602104521116	21.06486422283706
3.0428461646402667	83.88104001950764	80.67655163501622	91.22778765506123	88.18102429701197	94.92981733365718	91.95527663837764	98.52742787707776	95.61780763420136	105.10293812766095	102.29785322685522	0.07689512554690704	0.08087391620205982	3.1052116720284175	21.756160647495562	3.007912150012544	21.07444736798425
3.0611808434850984	83.93120549447443	80.72480057941412	91.28234763861171	88.23376209658066	94.98659170032472	92.0102720219723	98.58635415956313	95.67499376606958	105.16579753777947	102.3590350131278	0.076895132146598	0.08087392316057851	3.087983715147857	21.76581955441361	2.9912240092426146	21.083803555058694
3.079625997993227	83.98139294661506	80.7730706600571	91.33693153850027	88.28652301323302	95.04339096024974	92.06529151864103	98.64530628450656	95.73220497734492	105.22868452481131	102.42024364082089	0.07689513886413098	0.0808739302433461	3.0708174570754636	21.775242478481232	2.974595633925219	21.09293115235414
3.0981822938360946	84.03160182961604	80.82136135147746	91.3915387608297	88.33930647289687	95.10021449555333	92.12033452986232	98.70428361072086	95.78944064577705	105.29159840495954	102.4814784443967	0.07689514570162287	0.08087393745259468	3.0537127389707166	21.784427728282026	2.9580268701929526	21.101828521412244
3.116850400696155	84.0818315932501	80.86967212444273	91.44616870745115	88.39211189739011	95.1570616839346	92.17540045283116	98.76328549243128	95.84670014466356	105.35453848953682	102.5427387535577	0.07689515266122893	0.08087394479059713	3.036669402352345	21.793373605371016	2.941517564537662	21.110494017044402
3.135630992291033	84.13208168335983	80.91800244594026	91.50082077594634	88.44493870440401	95.21393189865229	92.2304886804415	98.8223112792564	95.90398284283175	105.41750408494522	102.60402389322736	0.07689515974514326	0.08087395225966656	3.0196872891233397	21.802078404485655	2.9250675638095345	21.118925987353578
3.1545247463978408	84.18235154184224	80.96635177916163	91.55549435961098	88.49778630748628	95.27082450850745	92.28559860126877	98.8813603161903	95.96128810462052	105.48049449265706	102.66533318353068	0.07689516695559971	0.08087395986215808	3.002766241570953	21.81054041353127	2.908676715231195	21.1271227738398
3.1735323448776414	84.23264060663244	81.01471958348766	91.6101888474371	88.55065411602476	95.32773887782513	92.34072959955289	98.94043194358355	96.01861528986272	105.54350900919489	102.72666593977532	0.0768951742948724	0.0808739676004696	2.985906102338504	21.81875791337734	2.892344866383155	21.135082711254654
3.192654473700048	84.28294831168728	81.06310531447241	91.66490362409532	88.60354153523004	95.38467436643596	92.39588105518006	98.9995254971241	96.07596375386635	105.60654692611108	102.78802147243177	0.07689518176527627	0.08087397547704188	2.9691067144540284	21.826729178072128	2.876071865209724	21.142804127695854
3.211891822967991	84.3332740869701	81.11150842382835	91.71963806991832	88.65644796611933	95.44163032965905	92.45105234366622	99.0586403078196	96.13333284739721	105.66960752996904	102.8493990871147	0.07689518936916824	0.08087398349436009	2.952367921333007	21.834452474849968	2.8598575600290133	21.150285344661825
3.2312450869426166	84.3836173584342	81.1599283594107	91.77439156088307	88.7093728054995	95.49860611828348	92.5062428361392	99.1177757019782	96.19072191666055	105.7326901023228	102.91079808456342	0.07689519710894731	0.0808739916549538	2.9356895667751814	21.841926064131258	2.8437017995374845	21.15752467706625
3.2507149640683446	84.43397754800775	81.20836456520277	91.82916346859443	88.76231544595112	95.5556010785513	92.56145189932222	99.17693100119104	96.24813030328389	105.79579391969845	102.97221776062361	0.07689520498705657	0.08087399996139845	2.9190714949681933	21.849148199533374	2.827604432802218	21.1645204332126
3.2703021569980693	84.48435407357717	81.25681648129994	91.88395316026725	88.81527527581105	95.61261455213894	92.61667889551582	99.23610552231288	96.30555734429826	105.85891825357342	103.03365740622725	0.07689521300598254	0.08087400841631638	2.902513550472122	21.85611712779064	2.811565309251364	21.171270914732304
3.2900073726185273	84.53474634897181	81.30528354389502	91.93875999870973	88.86825167915654	95.66964587614	92.67192318258121	99.29529857744431	96.363002372121	105.92206237035776	103.09511630737441	0.07689522116825674	0.0808740170223767	2.886015578260867	21.86283108902353	2.795584278717797	21.17777441688304
3.3098313220758016	84.58515378394846	81.3537651852633	91.99358334230674	88.92124403578913	95.72669438304783	92.72718411392358	99.35450947391385	96.42046471453833	105.98522553137492	103.15659374511455	0.07689522947645684	0.08087402578229635	2.869577423687133	21.869288316527673	2.7796611913986453	21.184029228290456
3.329774720800988	84.6355757841751	81.40226083374687	92.04842254500224	88.97425172121736	95.78375940073745	92.78246103847425	99.41373751425893	96.47794369468691	106.04840699284172	103.21808899552694	0.07689523793320625	0.08087403469884237	2.853198932501982	21.875487036904815	2.763795897876207	21.190033631086408
3.349838288536016	84.686011751216	81.45076991374029	92.1032769562832	89.0272741066415	95.84084025244864	92.83775330067459	99.47298199620872	96.53543863103722	106.11160600585	103.2796013297029	0.07689524654117617	0.08087404377483107	2.836879950855746	21.881425470091926	2.7479882491179524	21.195785900948977
3.370022749359618	84.73646108251562	81.4992918456751	92.15814592116212	89.0803105589366	95.89793625676809	92.89306024045844	99.53224221266542	96.59294883737523	106.17482181634676	103.3411300137264	0.0768952553030866	0.08087405301312908	2.8206203252939304	21.887101829321182	2.7322380964801596	21.201284307073365
3.390328831713469	84.78692317138338	81.54782604600531	92.21302878016083	89.13336044063671	95.95504672761226	92.94838119323587	99.59151745168661	96.65047362278561	106.23805366511543	103.40267430865596	0.07689526422170492	0.08087406241665612	2.8044199027685863	21.892514321258204	2.7165452917097355	21.20652711229559
3.4107572684284713	84.83739740697847	81.59637192719245	92.26792486929368	89.18642310991874	96.0121709742102	93.00371548987627	99.65080699646754	96.70801229163418	106.30130078775701	103.46423347050616	0.0768952732998504	0.08087407198838405	2.7882785306273945	21.897661145860184	2.700909686934665	21.21151257294696
3.431308796751202	84.88788317429372	81.6449288976904	92.32283352005054	89.23949792058599	96.06930830108588	93.05906245669121	99.71011012532257	96.76556414355005	106.36456241467044	103.52580675022858	0.0768952825403921	0.08087408173133724	2.7721960566300368	21.90254049660507	2.685331134680382	21.21623893904325
3.4519841583705158	84.93837985414142	81.69349636193138	92.37775405938119	89.292584222053	96.1264580080419	93.11442141541872	99.76942611166864	96.82312847340961	106.42783777103494	103.58739339369457	0.07689529194625129	0.08087409164859656	2.756172328944558	21.907150560396985	2.6698094878784104	21.220704454332008
3.47278409944432	84.98888682313712	81.74207372031093	92.43268580967799	89.34568135932909	96.18361939014152	93.1697916832063	99.82875422400647	96.8807045713185	106.4911260767902	103.64899264167633	0.07689530152040165	0.08087410174329698	2.7402071961419097	21.911489517613518	2.6543445998395327	21.224907356125186
3.4937093706264992	85.03940345368525	81.79066036917315	92.48762808876029	89.3987886730026	96.24079173769259	93.2251725725943	99.88809372590401	96.93829172259477	106.55442654661856	103.71060372982875	0.07689531126587087	0.0808741120186307	2.7243005072073174	21.915555542131187	2.6389363242778927	21.228845875495608
3.514760727094002	85.0899291139632	81.83925570079647	92.54258020985728	89.4519054992253	96.29797433622971	93.2805633915	99.9474438759779	96.99588920775213	106.61773838992563	103.77222588867166	0.07689532118574091	0.08087412247784788	2.708452111538918	21.919346801412757	2.623584515314633	21.23251823731698
3.535938928574102	85.1404631679073	81.88785910337917	92.59754148159293	89.50503116969678	96.3551664664986	93.33596344320115	100.0068039278774	97.05349630248298	106.68106081082301	103.83385834357186	0.07689533128314996	0.08087413312425669	2.692661858955489	21.922861456529063	2.608289027462888	21.235922660187498
3.557244739371806	85.19100497519706	81.93646996102487	92.65251120796881	89.55816501164858	96.41236740443831	93.39137202631971	100.0661731302659	97.11111227764154	106.74439300810867	103.89550031472501	0.07689534156129221	0.08087414396122557	2.676929599677351	21.926097662060783	2.59304971564643	21.23905735655353
3.578678928397448	85.24155389124071	81.98508765372834	92.70748868834876	89.61130634782917	96.46957642116526	93.44678843480602	100.12555072680449	97.16873639922744	106.80773417524969	103.95715101713824	0.0768953520234201	0.08087415499218337	2.661255184355923	21.929053566334915	2.577866435190117	21.241920532684162
3.600242269194432	85.29210926716038	82.03371155736127	92.76247321744258	89.66445449648803	96.52679278295645	93.50221195792241	100.18493595613452	97.22636792836877	106.87108350036357	104.01880966061218	0.07689536267284452	0.08087416622062085	2.645638464059175	21.931727311370196	2.562739041826717	21.24451038877669
3.6219355399671502	85.34267044977746	82.08234104365816	92.81746408529054	89.71760877136089	96.58401575123341	93.55764188022786	100.24432805186096	97.28400612130618	106.93444016620062	104.08047544972383	0.07689537351293638	0.0808741776500926	2.630079290278445	21.934117032888025	2.547667391700088	21.246825118952984
3.643759523609069	85.39323678159786	82.13097548020221	92.8724605772474	89.77076848165409	96.64124458254538	93.61307748156167	100.30372624253518	97.3416502293759	106.99780335012576	104.1421475838088	0.07689538454712701	0.08087418928421618	2.6145775149216206	21.93622086034884	2.5326513413556313	21.248862911223114
3.6657150077309777	85.4438076007976	82.17961423041115	92.92746197396676	89.82393293202938	96.69847852855347	93.66851803702787	100.36312975163834	97.39929949899361	107.06117222410089	104.2038252569439	0.07689539577891034	0.08087420112667562	2.5991329903326914	21.938036917115824	2.5176907477630266	21.250621947718173
3.6878027846894206	85.4943822412085	82.22825665352411	92.98246755138591	89.87710142258976	96.7557168360146	93.72396281698018	100.42253779756498	97.45695317163903	107.12454595466733	104.26550765793084	0.07689540721184258	0.08087421318122083	2.5837455692699223	21.93956332028756	2.5027854682980433	21.25210040453385
3.710023651615288	85.54496003230336	82.27690210458667	93.03747658070958	89.93027324886319	96.81295874676499	93.7794110870055	100.48194959360579	97.51461048383845	107.18792370292776	104.32719397027775	0.07689541884954496	0.08087422545166938	2.5684151049240427	21.940798180898128	2.487935360746633	21.25329645183956
3.732378410442586	85.59554029918249	82.32554993443824	93.0924883283956	89.9834477017891	96.87020349770498	93.8348621079096	100.54136434793207	97.57227066715033	107.25130462452962	104.38888337218367	0.07689543069570352	0.08087423794190825	2.5531414509337083	21.941739604080794	2.4731402833267566	21.25420825404217
3.7548678679373717	85.64612236255934	82.37419948969793	93.14750205613943	90.03662406770293	96.92745032078338	93.89031513570121	100.60078126357936	97.62993294814855	107.3146878696478	104.45057503652093	0.07689544275407177	0.08087425065589443	2.537924461336843	21.942385688664217	2.4584000946515516	21.254833969534957
3.777492835726878	85.69670553874552	82.42285011275071	93.20251702085797	90.08980162832133	96.98469844298025	93.9457694215767	100.66019953842986	97.68759654840656	107.37807258296596	104.51226813081821	0.07689545502846984	0.08087426359765633	2.5227639906183867	21.942734527634457	2.443714653772986	21.25517175109053
3.8002541303288	85.7472891396385	82.471501141735	93.2575324746764	90.14297966072866	97.04194708629369	94.00122421190595	100.71961836519858	97.74526068448291	107.44145790366196	104.57396181724522	0.07689546752278781	0.08087427677129522	2.507659893710297	21.94278420817136	2.4290838201554834	21.25521974568619
3.823152573180761	85.79787247270644	82.52015191052828	93.31254766491179	90.19615743736148	97.09919546772262	94.0566787482163	100.77903693141565	97.80292456790453	107.50484296538892	104.63565525259484	0.07689548024098553	0.08087429018098626	2.4926120259656273	21.94253281143392	2.414507453686838	21.25497609458762
3.8461889906699622	85.84845484097549	82.56880174873478	93.36756183405953	90.24933422599527	97.15644279925276	94.11213226717885	100.8384544194118	97.86058740515251	107.5682268962601	104.69734758826814	0.07689549318709447	0.08087430383098049	2.4776202431789898	21.94197841281857	2.399985414680259	21.254438933472557
3.8693642141629967	85.89903554301522	82.61744998167163	93.42257421977756	90.30250928972947	97.2136882878404	94.16758400059284	100.89787000630164	97.91824839764598	107.63160881883094	104.75903797025722	0.0768955063652194	0.08087431772560466	2.4626844015756433	21.941119081850047	2.3855175638630044	21.253606392299844
3.892679080035866	85.94961387292575	82.66609593035625	93.47758405487268	90.35568188697385	97.27093113539811	94.22303317537161	100.95728286396883	97.97590674172768	107.69498785008346	104.82072553912974	0.07689551977953867	0.08087433186926563	2.447804357835139	21.939952882490616	2.3711037624043456	21.25247659564411
3.9161344297041563	86.00018912032453	82.71473891149378	93.5325905672862	90.40885127143495	97.32817053878	94.27847901352845	101.0166921590508	98.03356162864914	107.75836310141024	104.88240943001347	0.07689553343430605	0.08087434626644835	2.432979969068583	21.93847787291452	2.3567438718923768	21.25104766249933
3.9397311096534064	86.05076057033236	82.76337823746358	93.58759298007904	90.4620166921016	97.3854056897662	94.33392073216164	101.07609705292292	98.09121224455527	107.82173367859731	104.9440887725797	0.07689554733385287	0.08087436092171894	2.4182110928331895	21.936692105740804	2.34243775434129	21.249317706409784
3.963469971469652	86.10132750356125	82.81201321630728	93.64259051141867	90.51517739323191	97.4426357750494	94.38935754344097	101.1354967016844	98.14885777047046	107.88509868180957	105.00576269102864	0.07689556148258787	0.08087437583972629	2.4034975871290953	21.934593628000584	2.3281852722018357	21.247284835579194
3.987351871870168	86.1518891961004	82.86064315171582	93.69758237456399	90.56833261433944	97.49985997621924	94.44478865459338	101.19489025614229	98.20649738228376	107.9484572055736	105.06743030407353	0.07689557588500054	0.08087439102520382	2.3888393104009538	21.932180481253454	2.3139862883558635	21.244947152914392
4.01137767273438	86.20244491950437	82.90926734301762	93.75256777785282	90.62148159018038	97.55707746974926	94.50021326788965	101.2542768617979	98.26413025073498	108.0118083387636	105.1290907249261	0.07689559054566017	0.08087440648296933	2.374236121540889	21.929450701602036	2.299840666111777	21.242302755967103
4.035548241134971	86.25299394077935	82.95788508516536	93.8075459246869	90.67462355073934	97.61428742698152	94.5556305806298	101.3136556588311	98.32175554139968	108.07515116458434	105.19074306128059	0.07689560546921975	0.08087442221792866	2.3596878798844045	21.926402319713816	2.285748269211581	21.239349737075827
4.059864449369175	86.30353552237128	83.00649566872482	93.86251601351948	90.72775772121732	97.67148901411367	94.61103978513046	101.37302578208676	98.3793724146762	108.13848476055733	105.25238641529975	0.07689562066041601	0.08087443823507633	2.3451944452267526	21.92303336108671	2.271708961840659	21.236086183536827
4.08432717499025	86.35406892215323	83.05509837986243	93.91747723784155	90.78088332201834	97.7286813921848	94.66644006871117	101.43238636106025	98.43698002577129	108.20180819850515	105.31401988360015	0.0768956361240709	0.0808744545394965	2.3307556777967875	21.91934184578713	2.2577226086077644	21.23251017741495
4.108937300839158	86.40459339341268	83.10369250033321	93.97242878616832	90.8339995687365	97.78586371706132	94.72183061368088	101.49173651988299	98.4945775246863	108.26512054453623	105.37564255723703	0.07689565186509395	0.08087447113636517	2.316371438286751	21.91532578879196	2.243789074567303	21.228619795834675
4.133695715076422	86.45510818484009	83.1522773074696	94.027369842027	90.88710567214395	97.84303513942452	94.77721059732553	101.5510753773094	98.55216405620443	108.32842085903118	105.43725352169103	0.07689566788848344	0.0808744880309527	2.302041587839085	21.910983199959446	2.2299082252129665	21.224413110958267
4.15860331121418	86.50561254051604	83.20085207416943	94.08229958394303	90.94020083817793	97.90019480475625	94.83257919189472	101.6104020467022	98.60973875987675	108.39170819662723	105.49885185685336	0.07689568419932749	0.08087450522862431	2.2877659880455212	21.906312084036472	2.216079926470684	21.2198881900149
4.183660988148428	86.55610569990024	83.24941606888466	94.13721718542828	90.99328426792879	97.95734185332668	94.88793556458917	101.66971563601999	98.66730077000932	108.45498160620498	105.5604366370123	0.07689570080280711	0.08087452273484141	2.2735445009550403	21.901310440814996	2.2023040447072617	21.21504309536249
4.208869650191461	86.60658689781889	83.29796855560988	94.19212181496762	91.04635515762752	98.01447542018056	94.94327887754791	101.7290152478027	98.72484921565022	108.51824013087328	105.62200693083909	0.07689571770419625	0.08087454055516624	2.2593769890715976	21.89597626516843	2.1885804467353864	21.209875884676876
4.2342302071045115	86.65705536445412	83.34650879387173	94.24701263600761	91.09941269863454	98.07159463512536	94.99860828783667	101.7882999791598	98.78238322057709	108.58148280795656	105.6835618013753	0.07689573490886423	0.08087455869525885	2.2452633153570787	21.89030754713167	2.174908999809304	21.204384610911802
4.259743574130585	86.70751032533164	83.39503603871715	94.30188880694325	91.15245607742703	98.12869862271785	95.05392294743484	101.84756892175605	98.83990190328406	108.64470866897999	105.74510030601853	0.07689575242227752	0.08087457716088384	2.2312033432228873	21.884302271904744	2.161289571618454	21.19856732234257
4.285410672027485	86.75795100131015	83.44354954070322	94.35674948110685	91.2054844755881	98.18578650225238	95.10922200322408	101.90682116179978	98.8974043769699	108.707916739657	105.80662149651018	0.07689577025000191	0.08087459595790893	2.2171969365438144	21.877958420016512	2.147722030300656	21.192422062715195
4.311232427101037	86.80837660856982	83.49204854588585	94.41159380675552	91.25849706979461	98.24285738774807	95.16450459697603	101.96605578002954	98.95488974952524	108.77110603987529	105.86812441892181	0.07689578839770328	0.0808746150923081	2.203243959653264	21.871273967390152	2.1342062444389285	21.185946871304623
4.337209771238533	86.85878635860188	83.54053229581001	94.46642092706037	91.31149303180682	98.29991038793773	95.21976986534138	102.02527185170254	99.0123571235214	108.83427558368463	105.92960811364341	0.07689580687114961	0.08087463457016379	2.1893442773566676	21.864246885503235	2.1207420830717183	21.179139783092978
4.363343641942354	86.90917945819794	83.58900002749921	94.52122998009482	91.36447152845712	98.3569446062557	95.27501693983834	102.08446844658252	99.06980559619848	108.89742437928403	105.99107161537084	0.0768958256762143	0.08087465439766771	2.1754977548985153	21.85687514116944	2.10732941566539	21.171998828533106
4.389634982363801	86.95955510943854	83.63745097344457	94.5760200988227	91.41743172163834	98.41395914082561	95.33024494684054	102.1436446289268	99.12723425945288	108.96055142900825	106.05251395309263	0.07689584481887568	0.08087467458112368	2.1617042579944155	21.849156696905993	2.093968112139464	21.164522033912363
4.416084741337141	87.00991250968406	83.68588436159604	94.63079041108837	91.4703727682944	98.4709530844503	95.38545300756739	102.20279945747606	99.18464219982744	109.02365572931693	106.1139341500796	0.07689586430522118	0.08087469512695011	2.147963652827002	21.841089510966412	2.0806580428695725	21.15670742140719
4.442693873413836	87.06025085156342	83.73429941535157	94.68554003960493	91.52329382040878	98.52792552459958	95.44064023807226	102.26193198544173	99.24202849849908	109.08673627078133	106.17533122387182	0.07689588414144777	0.0808747160416807	2.1342758060409324	21.832671537373244	2.067399078675635	21.14855300906129
4.469463338897009	87.11056932296522	83.7826953535484	94.74026810194464	91.57619402499529	98.58487554340043	95.4958057492328	102.32104126049592	99.29939223126911	109.14979203807388	106.23670418626847	0.07689590433386474	0.08087473733196777	2.1206405847408405	21.82390072598355	2.0541910908252703	21.140056810920214
4.49639410387609	87.16086710702679	83.8310713904527	94.79497371052742	91.62907252408691	98.64180221762504	95.55094864673966	102.38012632475917	99.35673246855139	109.21282200995526	106.29805204331531	0.07689592488889528	0.08087475900458427	2.107057856496567	21.814775022608956	2.041033951034933	21.131216837089596
4.523487140261684	87.21114338212566	83.8794267357512	94.84965597261177	91.68192845472706	98.69870461868172	95.60606803108725	102.43918621479098	99.41404827536293	109.27582515926433	106.35937379529484	0.07689594581307868	0.08087478106642455	2.093527489348844	21.80529236916118	2.027927531477644	21.122031093877013
4.550743425820648	87.26139732186937	83.92776059454135	94.90431399028402	91.73476094895913	98.75558181260357	95.66116299756322	102.49821996157836	99.47133871131308	109.33880045290634	106.42066843671492	0.0768959671130728	0.08087480352450889	2.0800493517965606	21.795450703612005	2.014871704772304	21.11249758381382
4.578163944211368	87.31162809508682	83.97607216732308	94.9589468604492	91.78756913381768	98.81243286003924	95.71623263623918	102.55722659052628	99.52860283059391	109.40174685184283	106.48193495629873	0.07689598879565593	0.08087482638598324	2.0666233128133626	21.785247960229754	2.0018663439939246	21.10261430580067
4.605749685019276	87.36183486581895	84.0243606499898	95.01355367482115	91.84035213131897	98.86925681624291	95.77127603196112	102.61620512144721	99.58583968197053	109.46466331108063	106.5431723369745	0.0768960108677285	0.08087484965812411	2.0532492418387847	21.774682069593837	1.988911322671811	21.092379255202104
4.633501643792551	87.41201679331043	84.0726252338203	95.06813351991387	91.89310905845234	98.92605273106506	95.82629226434048	102.675154568552	99.64304830877174	109.52754877966238	106.60437955586585	0.07689603333631598	0.08087487334833844	2.0399270087787045	21.763750958700257	1.9760065147877413	21.08179042388292
4.6614208220780515	87.46217303200065	84.12086510547006	95.12268547703188	91.94583902717115	98.98281964894294	95.88128040774488	102.73407394043986	99.70022774888069	109.5904022006561	106.66555558428185	0.07689605620857115	0.0808748974641684	2.026656484006253	21.7524525510089	1.9631517947711927	21.07084580029914
4.689508227457455	87.5123027315155	84.16907944696338	95.17720862226177	91.99854114438442	99.0395566088917	95.93623953128946	102.79296224008934	99.75737703472589	109.65322251114573	106.7266993877078	0.07689607949177579	0.08087492201329134	2.0134375383697716	21.740784766705474	1.9503470375166216	21.059543369705352
4.717764873583629	87.56240503665971	84.21726743568594	95.231702026464	92.05121451194898	99.09626264449614	95.99116869882903	102.85181846484993	99.81449519327315	109.71600864222226	106.78780992579671	0.07689610319334426	0.08087494700352434	2.0002700431830363	21.72874552261419	1.9375921183677747	21.047881114132906
4.746191780217212	87.61247908740827	84.2654282443766	95.28616475526411	92.1038582266609	99.15293678390145	96.04606696894898	102.91064160643255	99.87158124601645	109.77875951897414	106.84888615235973	0.07689612732082339	0.08087497244282572	1.9871538702293492	21.716332732386945	1.9248869131231459	21.03585701251359
4.774789973263409	87.66252401889949	84.31356104112048	95.3405958690452	92.15647138024833	99.20957804980591	96.10093339495826	102.96943065090211	99.92863420897046	109.84147406047914	106.90992701535846	0.0768961518818982	0.0808749983392969	1.9740888917719985	21.703544306688855	1.9122312980455263	21.023469040905184
4.803560484809025	87.71253896142728	84.36166498934176	95.39499442294014	92.20905305936375	99.26618545945261	96.1557670248813	103.02818457866903	99.98565309266266	109.9041511797959	106.97093145689668	0.07689617688439153	0.0808750247011875	1.961074980540161	21.690378153176425	1.8996251498490437	21.010715172415075
4.832504353159697	87.76252304043413	84.40973924779668	95.44935946682408	92.26160234557692	99.322758024622	96.21056690145082	103.0869023644817	100.04263690212565	109.96678978395586	107.03189841321239	0.07689620233626905	0.08087505153689514	1.9481120097268558	21.676832176555763	1.8870683457012092	20.997593377367593
4.861622622877388	87.81247537650366	84.45778297056677	95.5036900453069	92.31411831536761	99.379294751624	96.2653320621004	103.14558297741843	100.09958463688982	110.02938877395503	107.09282681467022	0.07689622824563919	0.08087507885496965	1.9351998530089531	21.662904278917267	1.8745607632320116	20.984101623460447
4.890916344818065	87.862395085355	84.50579530705262	95.55798519772722	92.36660004011941	99.43579464129218	96.32006153895829	103.20422538088141	100.15649529097682	110.09194704474783	107.1537155857547	0.07689625462075785	0.08087510666411542	1.9223383845398985	21.64859235977201	1.8621022805334633	20.970237875902967
4.9203865761696335	87.9122812778357	84.55377540196774	95.61224395814514	92.41904658611315	99.49225668897611	96.3747543588405	103.26282853258911	100.21336785289287	110.15446348523912	107.2145636450632	0.07689628147002986	0.08087513497319479	1.9095274789328869	21.633894315942598	1.8496927761482311	20.956000097365177
4.950034380490085	87.96213305991556	84.60172239533235	95.66646535533589	92.47145701452054	99.54867988453509	96.42940954324462	103.32139138456982	100.27020130562211	110.21693697827754	107.27536990529924	0.07689630880201284	0.08087516379123068	1.896767011285192	21.618808041988814	1.8373321290846434	20.941386248287017
4.979860827745887	88.0119495326812	84.6496354224681	95.7206484127844	92.52383038139894	99.60506321233255	96.48402610834424	103.37991288315601	100.32699462662114	110.27936640064993	107.33613327326694	0.07689633662541848	0.0808751931274079	1.8840568571679341	21.603331430200342	1.8250202188087314	20.92639428687471
5.009866994350591	88.06172979233006	84.6975136139923	95.77479214867897	92.57616573768519	99.66140565122974	96.5386030649829	103.43839196897788	100.38374678781292	110.34175062307447	107.39685264986454	0.07689636494911659	0.08087522299107883	1.8713968926190319	21.587462370614958	1.812756925241274	20.911022169202624
5.040053963203681	88.11147293016519	84.74535609581281	95.82889557590603	92.62846212919062	99.71770617458039	96.59313941866903	103.49682757695803	100.44045675558152	110.40408851019546	107.45752693007921	0.07689639378213727	0.08087525339176456	1.8587869941598	21.57119875133867	1.8005421287698482	20.89526784946065
5.070422823729659	88.16117803259048	84.79316198912353	95.88295770204549	92.68071859659645	99.77396375022593	96.64763416957115	103.55521863630672	100.49712349076749	110.46637892057835	107.51815500298234	0.07689642313367408	0.08087528433915857	1.8462270387876742	21.554538458589377	1.7883757102424624	20.87912927996149
5.100974671917351	88.21084418110559	84.8409304103993	95.93697752936538	92.73293417544859	99.83017734049037	96.70208631251293	103.6135640705165	100.55374594866264	110.52862070670444	107.57873575172421	0.07689645301308665	0.08087531584312943	1.8337169039666605	21.53747937670778	1.7762575509602812	20.862604411249777
5.131710610359471	88.26047045230135	84.88866047139172	95.9909540548175	92.78510789615356	99.88634590217568	96.75649483696887	103.6718627973579	100.61032307900592	110.59081271496646	107.63926805352992	0.07689648342990499	0.08087534791372465	1.8212564676412057	21.520019388422952	1.7641875326903573	20.84569119230946
5.1626317482924104	88.31005591785592	84.93635127912515	96.04488627003346	92.83723878397451	99.94246838655803	96.81085872706045	103.73011372887538	100.66685382597959	110.65295378566455	107.69975077969539	0.07689651439383062	0.08087538056117408	1.8088456082375615	21.502156375052436	1.752165537664041	20.828387570712948
5.193739201636265	88.35959964453102	84.98400193589319	96.0987731613211	92.88932585902776	99.99854373938416	96.86517696155265	103.78831577138384	100.72333712820556	110.7150427530029	107.76018279558407	0.0768965459147404	0.08087541379589115	1.7964842046544618	21.48388821647677	1.7401914485733414	20.810691492664773
5.225034093035115	88.4091006941679	85.03161153925471	96.15261370966056	92.94136813627902	100.05457090086743	96.91944851385033	103.8464678254649	100.77977191874204	110.77707844508593	107.82056296062329	0.07689657800269112	0.08087544762847951	1.78417213625994	21.465212791241356	1.7282651485618317	20.792600903070706
5.256517551897525	88.45855812368416	85.07917918203066	96.20640689070106	92.99336462554018	100.11054880568491	96.97367235199498	103.90456878596366	100.83615712508018	110.83905968391531	107.88089012830123	0.07689661066792045	0.08087548206973366	1.771909282906563	21.446127976902062	1.716386521246477	20.77411374590156
5.288190714437326	88.50797098507114	85.12670395230198	96.26015167475882	93.04531433146767	100.16647638297508	97.02784743866314	103.96261754198689	100.89249166914277	110.90098528538812	107.94116314616569	0.07689664392085205	0.08087551713064392	1.7596955249252915	21.42663165005797	1.7045554507046745	20.755227964174992
5.320054723714605	88.55733832539104	85.17418493340597	96.31384702681406	93.0972162535588	100.22235255633517	97.08197273116303	104.02061297690021	100.9487744672807	110.9628540592943	108.00138085582067	0.07689667777209844	0.08087555282239926	1.7475307431216152	21.406721686475066	1.6927718214697052	20.73594150003919
5.352110729676963	88.60665918677465	85.22162120393479	96.36749190650923	93.14906938615067	100.27817624381939	97.13604718143337	104.07855396832645	101.00500443027218	111.02466480931521	108.06154209292585	0.07689671223246329	0.08087558915639194	1.7354148187753253	21.386395961199014	1.6810355185418757	20.716252295060258
5.384359889201005	88.65593260641916	85.26901183773303	96.42108526814697	93.20087271841803	100.33394635793705	97.19006973604147	104.13643938814397	101.06118046332068	111.08641633302216	108.12164568719473	0.07689674731294638	0.08087562614421892	1.723347633648018	21.36565234882073	1.6693464273837435	20.696158290284075
5.41680336613411	88.705157616587	85.31635590389652	96.47462606068933	93.25262523437235	100.38966180565201	97.24403933618247	104.19426810248629	101.11730146605461	111.1481074218762	108.1816904623946	0.07689678302474705	0.08087566379768828	1.7113290699755908	21.344488723523682	1.6577044339182976	20.675657426385442
5.44944233133642	88.75433324460387	85.36365246677045	96.52811322775615	93.3043259128604	100.44532148838111	97.29795491767817	104.25203897174059	101.1733663325261	111.20973686122699	108.24167523634546	0.07689681937926689	0.08087570212882203	1.6993590104730174	21.32290295931307	1.646109424533961	20.654747643853625
5.482277962723094	88.80345851285863	85.41090058594912	96.58154570762542	93.35597372756443	100.50092430199479	97.35181541097727	104.30975085054857	101.2293739512115	111.27130343031409	108.30159882092116	0.07689685638811336	0.08087574114985915	1.6874373383323018	21.300892930074042	1.6345612860766323	20.633426883061475
5.515311445306831	88.85253243880148	85.45809931627441	96.63492243323175	93.40756764700095	100.55646913681588	97.40561974115442	104.36740258780543	101.28532320501066	111.33280590226606	108.36146002204869	0.07689689406310561	0.08087578087326017	1.6755639372192945	21.278456509797252	1.6230599058571897	20.61169308449462
5.548543971240616	88.90155403494491	85.50524770783632	96.68824233216809	93.45910663452194	100.61195487762132	97.4593668279118	104.42499302666184	101.3412129712487	111.39424304410304	108.42125763971062	0.07689693241627495	0.08087582131171163	1.663738691291428	21.255591572873527	1.6116051716576294	20.58954418900248
5.581976739860765	88.95052230886341	85.55234480597282	96.74150432668563	93.51058964831522	100.6673804036426	97.51305558557952	104.48252100452457	101.39704212167678	111.45561361673772	108.48099046794619	0.07689697145987161	0.08087586247812982	1.6519614851645201	21.2322959939047	1.6001969717069642	20.566978137641854
5.615610957730194	88.99943626319318	85.59938965126948	96.79470733369428	93.5620156414045	100.7227445885663	97.56668492311617	104.53998535305739	101.45280952247268	111.51691637497667	108.54065729485237	0.07689701120636788	0.08087590438566429	1.6402322039409682	21.208567648154713	1.588835194703961	20.54399287213164
5.649447838681973	89.04829489563424	85.64638127956145	96.84785026476541	93.6133835616522	100.77804630053718	97.62025374411184	104.59738489818437	101.50851403424433	111.57815006752426	108.60025690258793	0.07689705166846098	0.0808759470477031	1.62855073320452	21.18440441173152	1.5775197298146395	20.520586334969266
5.6834886038631165	89.09709719895055	85.69331872193357	96.90093202613254	93.66469235176011	100.8332844021593	97.67376094678906	104.65471846009122	101.56415451203102	111.63931343698442	108.65978806737513	0.07689709285907816	0.08087599047787668	1.6169169590111778	21.159804161572538	1.566250466660449	20.496756469463435
5.717734481778674	89.14584216097244	85.74020100472248	96.95395151869445	93.71594094927222	100.88845775049936	97.72720542400617	104.71198485322921	101.619729805307	111.70040521986525	108.71924955950405	0.07689713479138162	0.08087603469006242	1.6053307678910187	21.134764775684744	1.5550272953273634	20.472501220017875
5.75218670833605	89.19452876459765	85.78702714951801	97.00690763801708	93.76712828657693	100.9435651970889	97.78058606325965	104.76918288631751	101.67523875798426	111.76142414658179	108.77864014333586	0.0768971774787709	0.08087607969838853	1.5937920468616085	21.109284133497567	1.5438501063676995	20.447818532320525
5.786846526889619	89.2431559877952	85.83379617316618	97.05979927433813	93.81825329091079	100.99860558792953	97.83390174668847	104.8263113623488	101.73068020841724	111.82236894146264	108.83795857730823	0.0768972209348884	0.08087612551723948	1.5823006834123134	21.083360115793766	1.5327187907894313	20.422706353368994
5.821715188285586	89.2917228036063	85.88050708777055	97.11262531256867	93.86931488436068	101.05357776349476	97.88715135107658	104.88336907859158	101.78605298940569	111.88323832275255	108.89720361393897	0.07689726517362427	0.08087617216126029	1.5708565654995255	21.056990604905877	1.5216332400596002	20.397162631736137
5.856793950907131	89.34022818014904	85.92715890069644	97.1653846322989	93.92031198386908	101.1084805587362	97.94033374785862	104.94035482659673	101.84135592820081	111.94403100262	108.95637399983285	0.0768973102091192	0.08087621964536051	1.5594595815755383	21.03017348519279	1.5105933461222776	20.371185317922937
5.892084080719833	89.38867108062144	85.973750614574	97.21807610780212	93.97124350123794	101.16331280308805	97.99344780312433	104.99726739220247	101.89658784651014	112.00474568716285	109.01546847568727	0.07689735605577057	0.08087626798472054	1.5481096205564882	21.002906642890594	1.4995990013705978	20.344772364216624
5.927586851317345	89.4370504633054	86.02028122730167	97.2706986080395	94.02210834313313	101.21807332047231	98.04649237762341	105.05410555554002	101.9517475605029	112.06538107641487	109.07448577629849	0.07689740272823643	0.08087631719479549	1.536806571833722	20.975187966392696	1.4886500986565352	20.317921725014457
5.963303543967366	89.48536528157113	86.06674973205061	97.32325099666562	94.07290541109006	101.27276092930487	98.09946632677168	105.1108680910401	102.00683388081649	112.125935864353	109.13342463056902	0.07689745024144012	0.0808763672913196	1.5255503252776634	20.947015346537228	1.4777465313002267	20.29063135708566
5.999235447657878	89.53361448388225	86.11315511726944	97.37573213203468	94.12363360151937	101.32737444250215	98.15236850065732	105.16755376744025	102.06184561256346	112.18640873890564	109.19228376151537	0.07689749861057546	0.08087641829031283	1.5143407712434964	20.918386676836235	1.4668881930851967	20.262899219753308
6.035383859143656	89.58179701380125	86.15949636668948	97.42814086720709	94.1742918057134	101.38191266748842	98.20519774404792	105.22416134779247	102.11678155533906	112.24679838196128	109.25106188627679	0.07689754785111136	0.08087647020808578	1.503177800551157	20.88929985349023	1.4560749782510811	20.2347232749853
6.071750082993084	89.62991180999478	86.20577245932972	97.4804760499558	94.2248789098523	101.43637440620255	98.25795289639724	105.28068958947067	102.1716405032283	112.30710346937697	109.30975771612314	0.07689759797879675	0.0808765230612431	1.492061304495337	20.859752775628294	1.4453067814954466	20.20610148756532
6.108335431635222	89.67795780624013	86.25198236950305	97.5327365227741	94.27539379501158	101.49075845510646	98.31063279185317	105.33713724417963	102.22642124481494	112.36732267098819	109.36836995646509	0.0768976490096656	0.08087657686669117	1.4809911748488958	20.82974334563187	1.4345834979756091	20.17703182538753
6.145141225407182	89.72593393143187	86.29812506682241	97.58492112288359	94.32583533716954	101.54506360519373	98.36323625926597	105.39350305796438	102.28112256319004	112.42745465061931	109.42689730686358	0.07689770096004361	0.08087663164164245	1.4699673038626315	20.799269469309365	1.4239050233197759	20.147512259769428
6.182168792601758	89.77383910958908	86.34419951620833	97.63702868224264	94.37620240721614	101.59928864199881	98.41576212219792	105.44978577121968	102.33574323596225	112.48749806609443	109.48533846104156	0.07689775384655029	0.08087668740362089	1.458989584259598	20.768329056078073	1.4132712536027157	20.117540765364538
6.2194194695153895	89.82167225986305	86.39020467789487	97.68905802755552	94.42649387096036	101.65343234560663	98.46820919893104	105.50598411870074	102.39028203526645	112.54745156924912	109.54369210689345	0.07689780768610771	0.08087674417046826	1.448057909236013	20.736920019113313	1.4026820853648587	20.087115320573503
6.256894600496366	89.86943229654506	86.43613950743877	97.74100798028158	94.47670858914093	101.70749349066269	98.52057630247893	105.56209682953366	102.44473772777597	112.607313805942	109.60195692649903	0.0768978624959438	0.08087680196034905	1.4371721724578492	20.705040275603096	1.3921374156025195	20.056233907682326
6.294595537993358	89.9171181290749	86.48200295572616	97.79287735664536	94.52684541743434	101.7614708463838	98.57286224059526	105.61812262722701	102.49910907471204	112.66708341606774	109.66013159613374	0.0768979182935987	0.08087686079175731	1.4263322680728834	20.67268774709737	1.3816371417728988	20.024894513127947
6.332523642604218	89.96472866205072	86.5277939689829	97.8446649676479	94.57690320646708	101.81536317657019	98.62506581578688	105.67406022968467	102.5533948318576	112.7267590335713	109.71821478628428	0.07689797509692992	0.0808769206835219	1.415538090695236	20.6398603595444	1.3711811617909007	19.99309512769105
6.370680283125076	90.01226279523732	86.57351148878195	97.89636961907661	94.62688080182429	101.86916923961623	98.67718582532338	105.72990834921731	102.60759374956747	112.78633928646052	109.77620516165982	0.07689803292411942	0.08087698165481233	1.4047895354117372	20.60655604357089	1.360769374025267	19.960833746605203
6.40906683659976	90.05971942357748	86.6191544520543	97.94799011151837	94.67677704406275	101.92288778852428	98.72922106125078	105.78566569255703	102.6617045727832	112.84582279682243	109.83410138120846	0.07689809179367785	0.08087704372514663	1.3940864977880665	20.5727727348567	1.3504016773099465	19.92810837003708
6.447684688369473	90.10709743720182	86.66472179109857	97.9995252403711	94.72659076872198	101.97651757091708	98.7811703104036	105.84133096087062	102.71572604104553	112.90520818083786	109.89190209813125	0.07689815172445097	0.08087710691439479	1.38342887384988	20.53850837406935	1.3400779709238577	19.89491700297367
6.486535232122802	90.15439572143984	86.7102124335913	98.05097379585645	94.77632080633646	102.0300573290515	98.8330323544179	105.89690284977405	102.76965688850875	112.96449404879759	109.94960595989798	0.0768982127356268	0.08087717124278829	1.3728165601016826	20.503760907384276	1.3297981546095343	19.86125765570614
6.525619869945995	90.201613156832	86.75562530259863	98.10233456303389	94.82596598244923	102.08350579983339	98.88480596974591	105.95238004934832	102.82349584395588	113.02367900511956	110.00721160826402	0.07689827484674062	0.08087723673092423	1.3622494535213718	20.468528286666697	1.3195621285703965	19.827128344069934
6.564940012373588	90.2487486191418	86.80095931658788	98.15360632181468	94.87552511762539	102.1368617148325	98.93648992767044	106.00776124415523	102.87724163081421	113.08276164836663	110.06471767928754	0.07689833807768112	0.08087730339977338	1.3517274515493227	20.432808469515294	1.309369793453925	19.792527089448413
6.604497078439295	90.29580097936787	86.84621338943897	98.20478784697576	94.9249970274655	102.19012380029748	98.98808299431924	106.06304511325334	102.93089296717054	113.1417405712638	110.12212280334647	0.07689840244869828	0.08087737127068605	1.3412504520952098	20.396599419684208	1.2992210503659862	19.757451919154846
6.644292495727218	90.342769103758	86.89138643045791	98.25587790817603	94.97438052262112	102.24329077717302	99.03958393068176	106.11823033021605	102.98444856578882	113.20061436071839	110.17942560515789	0.07689846798040834	0.08087744036539964	1.33081835354551	20.359899107392266	1.2891158008708317	19.721900866781652
6.684327700423376	90.3896518538226	86.93647734438963	98.30687526997175	95.02367440880997	102.29636136111638	99.09099149262504	106.17331556314922	103.03790713412742	113.25938159783932	110.23662470379709	0.07689853469380148	0.08087751070604561	1.3204310547489513	20.322705509395746	1.2790539469831401	19.685871972251334
6.724604137367524	90.43644808634896	86.9814850314317	98.35777869183309	95.0728774868316	102.349334262515	99.14230443091085	106.22829947470967	103.0912673743569	113.31804085795754	110.29371871271739	0.07689860261024802	0.08087758231515654	1.3100884550242426	20.285016609355807	1.2690353911709735	19.649363282165723
6.76512326010531	90.48315665341649	87.02640838724874	98.40858692816148	95.12198855258431	102.40220818650494	99.19352149121347	106.28318072212484	103.14452798337908	113.37659071064745	110.35070623977103	0.07689867175150535	0.08087765521567251	1.2997904541537082	20.246830398034945	1.2590600363532758	19.612372849991516
6.805886530940724	90.52977640241181	87.07124630298698	98.45929872830705	95.17100639708192	102.45498183298946	99.24464141413772	106.33795795721237	103.19768765284621	113.43502971974873	110.40758588723034	0.07689874213972553	0.08087772943095002	1.2895369523885165	20.208144873602578	1.2491277859010097	19.57489873638042
6.846895420988873	90.57630617604524	87.11599766528998	98.5099128365875	95.21992980647195	102.50765389665911	99.29566293523834	106.39262982640136	103.25074506918152	113.49335644338933	110.46435625181039	0.0768988137974619	0.08087780498476904	1.2793278504486807	20.16895804194064	1.2392385436398854	19.53693900943108
6.888151410229076	90.62274481236742	87.1606613563145	98.56042799230714	95.26875756205396	102.56022306701192	99.34658478503961	106.44719497075374	103.30369891359983	113.55156943400917	110.52101592469185	0.07689888674767663	0.08087788190133972	1.269163049514873	20.12926791681093	1.2293922138439939	19.498491744914645
6.92965598755826	90.66909114478631	87.20523625374695	98.61084292977635	95.3174884402986	102.61268802837421	99.39740568905557	106.50165202598619	103.35654786212922	113.60966723838416	110.57756349154465	0.07689896101374802	0.08087796020531125	1.2590424512352456	20.089072520182526	1.2195887012344429	19.459555026471207
6.971410650844719	90.71534400208559	87.24972123082041	98.66115637833266	95.36612121286723	102.66504745992275	99.44812436781105	106.55599962249367	103.4092905856332	113.66764839765194	110.63399753255247	0.07689903661947764	0.0808780399217801	1.2489659577199745	20.048369882544648	1.2098279109859504	19.42012694603909
7.01341690698215	90.76150220844279	87.29411515633288	98.7113670623614	95.41465464663285	102.71730003570696	99.49873953686387	106.61023638537277	103.46192574983428	113.72551144733751	110.69031662243881	0.07689911358909877	0.08087812107629709	1.2389334715385303	20.007158043015806	1.2001097487191146	19.380205603982176
7.055676271944047	90.80756458344817	87.33841689466475	98.76147370131737	95.46308750370049	102.76944442467178	99.54924990682655	106.66436093444594	103.51445201533689	113.78325491737974	110.74651933049203	0.07689919194728397	0.0808782036948756	1.2289448957296827	19.965435049900407	1.1904341205015498	19.3397891094246
7.098190270838397	90.85352994212555	87.38262530579853	98.81147500974846	95.51141854142956	102.82147929068272	99.59965418339034	106.71837188428792	103.56686803765282	113.84087733216039	110.80260422059344	0.07689927171915283	0.08087828780400146	1.2190001337935428	19.923198960837908	1.1808009328515254	19.298875580552703
7.1409604379627405	90.89939709495157	87.42673924533788	98.8613696973178	95.55964651245601	102.87340329254948	99.64995106734854	106.77226784425065	103.6191724672261	113.89837721053136	110.85856985124452	0.07689935293028058	0.08087837343064062	1.2090990896840594	19.88044784295198	1.1712100927290976	19.257463144807843
7.183988316859528	90.94516484787735	87.47075756452797	98.9111564688283	95.60777016471562	102.92521508405193	99.70013925462142	106.82604741849062	103.671363949459	113.95575306584468	110.9144147755958	0.07689943560670508	0.08087846060224652	1.1992416678235713	19.837179773425305	1.1616615075456593	19.215549939319317
7.227275460371831	90.9908320023504	87.51467911027639	98.96083402424756	95.65578824146809	102.9769133139665	99.75021743628187	106.87970920599695	103.72344112473964	114.01300340598313	110.97013754147672	0.07689951977493743	0.08087854934677188	1.1894277730855265	19.793392839532316	1.152155085150298	19.173134111013496
7.270823430699384	91.03639735533613	87.55850272517407	99.01040105873271	95.70369948132094	103.02849662609253	99.80018429858082	106.93325180061895	103.77540262846834	114.07012673339042	111.02573669142508	0.07689960546196818	0.08087863969267424	1.1796573108053963	19.74908513911214	1.14269073383889	19.13021381701037
7.31463379945495	91.08185969934198	87.602227247518	99.05985626265736	95.75150261825567	103.07996365928096	99.85003852297503	106.98667379109648	103.8272470910876	114.12712154510453	111.08121076271962	0.07689969269527787	0.08087873166892907	1.169930186779311	19.704254780885094	1.1332683623536468	19.086787224972795
7.358708147721062	91.12721782244051	87.64585151133359	99.10919832163827	95.79919638165339	103.13131304746247	99.89977878615437	107.03997376108964	103.87897313811047	114.18398633278998	111.13655828741122	0.07689978150284495	0.08087882530503558	1.1602463072549654	19.658899884594575	1.123887879874701	19.042852513266553
7.403048066107065	91.17247050829404	87.6893743463981	99.15842591656312	95.84677949632162	103.18254341967692	99.94940376007038	107.09315028920982	103.93057939015092	114.24071958277199	111.19177779235645	0.0768998719131549	0.08087892063102804	1.1506055789386664	19.613018581505457	1.1145491960251093	18.998407871367817
7.447655154806527	91.2176165361798	87.73279457826476	99.20753772361923	95.89425068252197	103.23365340010392	99.9989121119656	107.14620194905186	103.982064462955	114.29731977607142	111.24686779925136	0.07689996395520998	0.0808790176774859	1.1410079089898773	19.56660901461146	1.1052522208697155	18.953451500172378
7.49253102365499	91.26265468101565	87.77611102828762	99.25653241432266	95.9416086559986	103.2846416080935	100.04830250440386	107.19912730922641	104.03342696743253	114.3537853884403	111.30182682466673	0.07690005765853729	0.08087911647554186	1.131453205022126	19.519669338966196	1.095996864910603	18.907981612195726
7.537677292188054	91.30758371338675	87.81932251364654	99.30540865554862	95.98885212800681	103.33550665819843	100.09757359530069	107.25192493339415	104.08466550968954	114.41011489039899	111.35665338008322	0.07690015305320103	0.08087921705689385	1.1219413751043703	19.472197722123383	1.0867830390880044	18.86199643200962
7.583095589699846	91.352402399573	87.86242784737395	99.35416510956243	96.03597980534363	103.38624716020698	100.14672403795576	107.30459338029998	104.13577869106243	114.4663067472739	111.41134597192907	0.07690025016980827	0.0808793194538142	1.1124723277557678	19.424192344289622	1.0776106547853033	18.81549419656949
7.628787555301809	91.3971095015767	87.90542583838125	99.4028004340511	96.08299039037796	103.43686171917635	100.19575248108504	107.35713120380859	104.18676510815187	114.52235941923597	111.46590310161716	0.07690034903952256	0.08087942369916078	1.1030459719468126	19.37565139878643	1.0684796238185754	18.768473155436368
7.674754837981857	91.44170377715176	87.9483152914865	99.45131328215626	96.12988258108243	103.48734893546761	100.24465756885449	107.40953695294107	104.23762335285848	114.5782713613408	111.52032326558422	0.07690044969407202	0.08087952982638633	1.093662217095698	19.326573092312174	1.059389858437953	18.72093157114068
7.720999096663877	91.48618397983259	87.99109500744252	99.49970230250713	96.17665507106526	103.53770740478046	100.29343794091393	107.46180917191164	104.28835201241863	114.63404102356878	111.57460495533	0.07690055216575993	0.08087963786955067	1.0843209730735452	19.276955645356793	1.0503412713328544	18.672867719567876
7.767522000267617	91.5305488589653	88.03376378296632	99.54796613925564	96.22330654960402	103.58793571819058	100.34209223243299	107.51394640016686	104.33894966944233	114.68966685086782	111.62874665745875	0.07690065648747507	0.08087974786333126	1.0750221501989472	19.226797292529227	1.0413337756251622	18.624279890267644
7.814325227768903	91.57479715973784	88.07632041076825	99.59610343211078	96.26983570167893	103.63803246218588	100.39061907413635	107.565947172424	104.38941490195047	114.74514728319517	111.68274685372009	0.07690076269270317	0.08087985984303381	1.0657656592341027	19.176096282804792	1.0323672848669503	18.575166386708588
7.861410468260233	91.61892762321239	88.11876367958288	99.64411281637511	96.31624120800807	103.68799621870522	100.43901709234119	107.61781001871164	104.43974628341445	114.80048075556196	111.73660402105237	0.07690087081553686	0.08087997384460495	1.0565514113907284	19.12485088005269	1.0234417130463953	18.525525526783895
7.908779421011744	91.66293898635783	88.16109237420025	99.69199292298175	96.362521745083	103.73782556517743	100.487284908995	107.66953346441082	104.48994238279596	114.85566569807783	111.79031663162624	0.07690098089068637	0.08088008990464268	1.04737931832301	19.073059363254288	1.0145569745791363	18.475355643000512
7.956433795532517	91.70682998208306	88.20330527549753	99.73974237853186	96.40867598520498	103.78751907456115	100.53542114171398	107.72111603029707	104.54000176458764	114.91070053599687	111.84388315288925	0.07690109295349258	0.08088020806040895	1.0382492921312405	19.020720026950585	1.0057129843121402	18.424655082937534
8.004375311632296	91.75059933927146	88.24540116047228	99.78735980533382	96.45470259652286	103.83707531538609	100.58342440382333	107.77255623258374	104.58992298885548	114.965583689765	111.89730204761221	0.07690120703993585	0.08088032834984071	1.029161245356363	18.967831181591464	0.996909657523247	18.373422209602722
8.052605699483543	91.79424578281586	88.28737880227573	99.8348438214427	96.50060024307105	103.88649285179491	100.6312933043975	107.82385258296618	104.6397046112814	115.02031357506795	111.95057177393578	0.07690132318664994	0.08088045081156363	1.020115090984973	18.91439115391404	0.9881469099161677	18.321655401727185
8.101126699683881	91.83776803365446	88.32923697024735	99.88219304070091	96.54636758480889	103.93577024358625	100.6790264483019	107.87500358866697	104.68934518320737	115.07488860288068	112.00369078541878	0.07690144143093301	0.08088057548490346	1.0111107424372676	18.860398287215503	0.9794246576170735	18.269353054096428
8.149940063318896	91.8811648088071	88.37097442994943	99.92940607277933	96.59200327766017	103.98490604625809	100.72662243623499	107.9260077524816	104.73884325167957	115.12930717951727	112.05665753108661	0.07690156181075883	0.08088070240989922	1.0021481135756858	18.80585094186972	0.9707428171823267	18.21651357804876
8.199047552025359	91.92443482141366	88.41258994320395	99.97648152322046	96.637505973555	104.03389881105359	100.77407986477257	107.9768635728267	104.7881973594954	115.18356770668338	112.10947045548261	0.07690168436479096	0.0808808316273164	0.9932271187044535	18.750747495734686	0.9621013055929097	18.16313540181727
8.248450938054788	91.9675767807718	88.45408226812872	100.02341799348146	96.68287432047111	104.0827470850064	100.82139732641173	108.02756954378778	104.83740604524958	115.23766858152833	112.16212799871853	0.07690180913239321	0.08088096317865909	0.9843476725577602	18.69508634434169	0.9535000402511287	18.109216970820853
8.298152004337403	92.0105893923763	88.49545015917528	100.07021408097843	96.72810696247701	104.13144941098759	100.8685734096164	108.07812415516851	104.88646784338252	115.29160819669887	112.21462859652746	0.07690193615364305	0.08088109710618471	0.9755096903102185	18.63886590153197	0.944938938979135	18.054756748082582
8.348152544546481	92.05347135795982	88.53669236716723	100.11686837913228	96.77320253977561	104.18000432775426	100.91560669886383	108.12852589254203	104.93538128422915	115.34538494039501	112.26697068031723	0.07690206546934636	0.08088123345291681	0.9667130875736802	18.582084599773225	0.9364179200247236	17.999753214728116
8.398454363163072	92.09622137553336	88.57780763933981	100.16337947741489	96.8181596887493	104.22841036999812	100.96249577469239	108.17877323730198	104.98414489406939	115.39899719642564	112.31915267722567	0.07690219712104811	0.08088137226265953	0.9579577803858683	18.52474089043244	0.9279369020524655	17.944204870225803
8.449059275541144	92.13883813942843	88.61879471937985	100.20974596139631	96.86297704200543	104.27666606839554	101.00923921374967	108.22886466671518	105.03275719517895	115.45244334426611	112.37117301017612	0.07690233115104675	0.08088151358001146	0.9492436852183346	18.466833244299778	0.9194958041422296	17.888110232775944
8.49996910797308	92.1813203403396	88.65965234746665	100.25596641279324	96.90765322842292	104.32476994965887	101.05583558884203	108.27879865397553	105.08121670588154	115.50572175911674	112.42303009793466	0.07690246760240778	0.08088165745037988	0.9405707189775967	18.408360152097885	0.9110945457978232	17.831467839932884
8.551185697755594	92.22366666536908	88.70037926031466	100.30203940951904	96.95218687320073	104.37272053658909	101.10228346898604	108.32857366825968	105.12952194060314	115.55883081196363	112.47472235516925	0.07690260651897872	0.08088180391999628	0.9319387989951338	18.349320124725637	0.9027330469335766	17.774276248754177
8.602710893256043	92.26587579807043	88.74097419121526	100.34796352573326	96.99657659790554	104.42051634812843	101.14858141945881	108.37818817478207	105.17767140992514	115.61176886963857	112.5262481925081	0.07690274794540157	0.08088195303592986	0.9233478430320474	18.289711693752906	0.8944112278772991	17.7165340362626
8.654546553979111	92.30794641849496	88.78143587008128	100.3937373318941	97.04082102052233	104.46815589941559	101.19472800185184	108.4276406348533	105.22566362064111	115.66453429488257	112.57760601660164	0.07690289192712883	0.08088210484610427	0.9147977692753102	18.229533411868033	0.8861290093764183	17.658239800093725
8.706694550633951	92.3498772032379	88.82176302349151	100.43935939481032	97.08491875550497	104.51563770184084	101.24072177412471	108.47692950593787	105.27349707581338	115.71712544640893	112.62879423018423	0.07690303851043702	0.08088225939931279	0.9062884963384477	18.168783853292553	0.8778863125839962	17.599392158557748
8.759156765201672	92.39166682548617	88.86195437473579	100.48482827769551	97.12886841382767	104.56296026310316	101.28656129065932	108.52605324171444	105.32117027483041	115.76954067896874	112.67981123213718	0.07690318774244198	0.0808824167452334	0.8978199432580141	18.10746161422867	0.8696830590649824	17.539989751290705
8.811935091003267	92.43331395506684	88.90200864386202	100.53014254022246	97.1726686030384	104.61012208726783	101.33224510231689	108.57501029213644	105.3686817134666	115.82177834341688	112.73065541755406	0.07690333967111515	0.08088257693444513	0.8893920294940472	18.045565313292173	0.8615191707966687	17.48003123969829
8.865031432767935	92.47481725849667	88.9419245477234	100.57530073857924	97.21631792731259	104.65712167482579	101.37777175649457	108.62379910349432	105.41602988394236	115.87383678678002	112.7813251778062	0.07690349434529749	0.08088274001844464	0.8810046749251796	17.98309359193081	0.853394570159594	17.41951530722872
8.918447706701835	92.51617539903235	88.98170080002659	100.62030142552597	97.25981498750785	104.7039575227534	101.4231397971838	108.67241811847865	105.46321327498536	115.92571435232514	112.8318189006099	0.07690365181471637	0.08088290604966358	0.8726577998525045	17.920045114944514	0.8453091799450476	17.35844065998026
8.972185840557227	92.55738703672252	89.02133611138154	100.66514315045345	97.30315838122083	104.7506281245746	101.4683477650302	108.72086577624528	105.51023037189388	115.97740937963066	112.8821349700955	0.07690381213000048	0.0808830750814839	0.8643513249949137	17.85641857094015	0.8372629233468842	17.296806027057755
9.02624777370205	92.59845082845983	89.06082918935125	100.70982445944183	97.34634670284368	104.7971319704229	101.51339419739371	108.76914051248082	105.55707965660014	116.02892020465748	112.93227176687677	0.07690397534269908	0.08088324716825662	0.856085171485006	17.792212672662572	0.8292557239605003	17.234610160961893
9.080635457189915	92.63936542803447	89.10017873850325	100.75434389532124	97.3893785436226	104.84346754710536	101.55827762841055	108.8172407594696	105.60375960773563	116.08024515982238	112.98222766812215	0.07690414150529463	0.0808834223653187	0.8478592608749977	17.727426157674927	0.8212875057886322	17.1718518382404
9.135350853830497	92.68012948618923	89.1393834604622	100.79869999773378	97.43225249171766	104.88963333816811	101.60299658905663	108.8651649461629	105.65026870069798	116.13138257407293	113.03200104762811	0.0769043106712228	0.08088360072901093	0.8396735151321764	17.662057788737002	0.8133581932349898	17.1085298598191
9.190395938260405	92.72074165067482	89.17844205396295	100.84289130319584	97.47496713226313	104.93562782396236	101.64754960721147	108.91291149824815	105.69660540771848	116.18233077296311	113.08159027589258	0.07690448289488859	0.08088378231669695	0.83152785662935	17.59610635415447	0.8054677110956163	17.044643051336607
9.245772697014415	92.76120056630613	89.21735321490436	100.8869163451619	97.51752104742873	104.98144948171159	101.69193520772323	108.96047883821976	105.74276819793047	116.2330880787304	113.13099372019012	0.07690465823168433	0.08088396718678098	0.8234222081516691	17.529570668375527	0.797615984567301	16.980190263806435
9.301483128597186	92.80150487502051	89.25611563640527	100.93077365408993	97.55991281648318	105.0270967855809	101.73615191247596	109.00786538545194	105.78875553744037	116.28365281037513	113.18020974464925	0.07690483673800742	0.08088415539872687	0.8153564928988999	17.462449572652986	0.789802939246556	16.915170374111767
9.357529243555355	92.84165321593672	89.2947280088608	100.97446175750815	97.60214101585822	105.07256820674732	101.78019824045747	109.05506955627273	105.83456588939917	116.33402328374089	113.22923671033081	0.07690501847127852	0.08088434701307719	0.8073306344780349	17.39474193530259	0.7820285011256374	16.849582285401993
9.413913064550128	92.88164422541458	89.33318901999962	101.01797918008221	97.64420421921382	105.11786221347094	101.82407270782845	109.10208976403882	105.88019771407545	116.38419781159627	113.27807297530757	0.07690520348996052	0.08088454209147372	0.7993445568946527	17.32644665216867	0.7742925965826544	16.78342492747106
9.47063662643026	92.92147653711561	89.37149735494206	101.06132444368367	97.68610099750406	105.16297727116734	101.8677738279924	109.14892441921157	105.92564946892894	116.43417470371747	113.32671689474478	0.0769053918535766	0.08088474069667678	0.7913981845659919	17.257562647348095	0.7665951523936201	16.7166972574596
9.527701976305488	92.96114878206615	89.40965169626041	101.10449606746114	97.72782991904585	105.20791184248252	101.91130011166837	109.19557192943607	105.97091960868728	116.48395226697446	113.37516682098403	0.0769055836227308	0.08088494289258548	0.7834914423084456	17.188088873528613	0.7589360957221061	16.649398260189628
9.585111173620431	93.00065958871942	89.44765072403857	101.14749256791035	97.76938954958663	105.25266438736722	101.95465006696269	109.2420306996191	106.0160065854217	116.53352880541581	113.42342110362598	0.07690577885912672	0.08088514874425821	0.7756242553416541	17.118024312625494	0.7513153541209476	16.581526948768442
9.642866290228868	93.04000758302126	89.48549311593487	101.1903124589483	97.81077845237591	105.29723336315506	101.99782219944484	109.28829913201142	106.060908848627	116.58290262035834	113.47147808961769	0.07690597762558797	0.0808853583179346	0.7677965492860039	17.047367976228998	0.7437328555328122	16.51308236508703
9.700969410468568	93.07919138847446	89.52317754724392	101.23295425198579	97.85199518823538	105.34161722463934	102.04081501222174	109.33437562628842	106.10562484529986	116.63207201047493	113.51933612333836	0.07690617998607785	0.08088557168105642	0.7600082501550105	16.976118906080956	0.7361885282776939	16.444063580143848
9.75942263123647	93.1182096262063	89.56070269096082	101.27541645600373	97.89303831563207	105.38581442415348	102.08362700601536	109.38025857963498	106.15015302002065	116.68103527188696	113.56699354668864	0.07690638600572129	0.08088578890228917	0.7522592843644134	16.904276174802362	0.7286823010689432	16.374469694914296
9.818228062064373	93.15706091503617	89.59806721784676	101.31769757762933	97.93390639075287	105.42982341165172	102.12625667924155	109.42594638682999	106.19449181503657	116.72979069825622	113.61444869918154	0.07690659575082401	0.0808860100515441	0.7445495787177379	16.831838886144396	0.7212141029954182	16.304299840528984
9.877387825195074	93.19574387154424	89.63526979649396	101.35979612121356	97.97459796757833	105.4736426347909	102.16870252808849	109.47143744033264	106.23863967034447	116.7783365808791	113.66169991803288	0.07690680928889637	0.08088623520000328	0.7368790604175501	16.75880617585426	0.7137838635295566	16.233553179023147
9.936904055658934	93.23425711014285	89.67230909339469	101.40171058891174	98.01511159796117	105.51727053901558	102.21096304659957	109.5167301303718	106.28259502377799	116.82667120878362	113.70874553825672	0.07690702668867354	0.08088646442013804	0.7292476570577264	16.68517721205353	0.7063915125224867	16.162228903780488
9.996778901350961	93.27259924314676	89.70918377300791	101.44343948076282	98.05544583170197	105.56070556764188	102.25303672675408	109.56182284503429	106.32635631109285	116.87479286882575	113.75558389275834	0.07690724802013867	0.08088669778573754	0.7216552966153813	16.61095119570018	0.6990369801992529	16.09032624003885
10.05701452310831	93.31076888084675	89.74589249783064	101.48498129477228	98.09559921663038	105.60394616194499	102.29492205855271	109.60671397035684	106.36992196605705	116.92269984578955	113.80221331243304	0.07690747335454466	0.08088693537192905	0.7141019074592805	16.53612736132345	0.6917201971646136	16.017844445559604
10.117613094788254	93.34876463158281	89.78243392846738	101.52633452699494	98.135570298684	105.64699076124677	102.33661753010172	109.65140189041827	106.41329042053937	116.97039042248741	113.84863212626271	0.07690770276443831	0.08088717725520413	0.7065874183460892	16.46070497760593	0.6844410943950834	15.944782811078767
10.178576803346665	93.38658510182053	89.81880672370347	101.56749767162084	98.17535762199178	105.6898378030065	102.37812162770092	109.69588498743484	106.45646010460231	117.0178628798641	113.89483866141758	0.07690793632368288	0.08088742351344215	0.6991117584113908	16.384683347772807	0.6771996032368861	15.871140660823585
10.239907848916916	93.4242288962258	89.85500954057687	101.6084692210599	98.21495972895563	105.73248572291018	102.41943283593038	109.74016164185439	106.49942944659362	117.06511549709901	113.94083124335604	0.07690817410748245	0.08088767422593718	0.6916748571746894	16.308061810283107	0.6699956554074333	15.79691735315646
10.301608444889292	93.46169461774436	89.89104103445402	101.64924766603133	98.25437516033672	105.77493295496524	102.46054963774188	109.78423023245577	106.54219687324245	117.11214655171462	113.98660819593009	0.07690841619240726	0.08088792947342206	0.6842766445386133	16.230839739528165	0.6628291829952104	15.722112281215232
10.363680817990868	93.49898086767949	89.92689985910455	101.68983149565148	98.29360245534038	105.81717793159328	102.50147051454887	109.82808913644641	106.58476080975443	117.1589543196827	114.03216784148889	0.07690866265641673	0.08088818933809559	0.6769170507816398	16.153016546220897	0.6557001184528417	15.646724873302446
10.426127208365882	93.53608624577319	89.96258466677891	101.73021919752543	98.33264015170437	105.8592190837268	102.54219394632005	109.87173672956408	106.62711967991027	117.20553707553522	114.07750850098682	0.07690891357888548	0.08088845390364853	0.6695960065608233	16.074591678159777	0.6486083945981136	15.570754593612946
10.488949869656532	93.57300935028734	89.99809410828605	101.77040925783851	98.37148678578721	105.90105484090603	102.582718411673	109.91517138617876	106.66927190616458	117.25189309247507	114.1226284940914	0.07690916904062979	0.08088872325529205	0.6623134429059974	15.99556462068358	0.6415539446126104	15.49420094274683
10.552151069084381	93.60974877808674	90.03342683307339	101.81040016145016	98.41014089265921	105.942683631378	102.62304238797061	109.95839147939684	106.71121590974745	117.29802064248982	114.16752613929421	0.07690942912393256	0.08088899747978318	0.6550692912177283	15.9159348973335	0.6345367020354615	15.417063458247867
10.615733087532126	93.64630312472318	90.06858148930662	101.85019039198869	98.44860100619312	105.98410388219678	102.66316435141735	110.00139538116663	106.7529501107659	117.34391799646636	114.21219975402224	0.07690969391257156	0.08088927666545406	0.6478634832737953	15.835702070642583	0.627556600767889	15.339341715360206
10.679698219625935	93.68267098452196	90.10355672395319	101.88977843194888	98.48686565915911	106.02531401932667	102.70308277715975	110.04418146238667	106.79447292831019	117.38958342430915	114.25664765475348	0.07690996349184477	0.08088956090224211	0.6406959512189587	15.754865742554102	0.6206135750716157	15.26103532759953
10.744048773818252	93.71885095066783	90.13835118286443	101.92916276278916	98.52493338331819	106.06631246774474	102.74279613938562	110.08674809301391	106.83578278055799	117.43501519505777	114.30086815713138	0.07691023794859944	0.08088985028171634	0.6335666275592757	15.673425554974528	0.6137075595565875	15.182143947131408
10.808787072471103	93.75484161529369	90.17296351086053	101.96834186503168	98.5628027095189	106.10709765154675	102.78230291142648	110.12909364217485	106.87687808488278	117.48021157700828	114.34485957608302	0.07691051737125913	0.08089014489710933	0.6264754451711951	15.591381190693937	0.6068384891894993	15.102667265673517
10.87391545193992	93.79064156957077	90.20739235181685	102.00731421836393	98.60047216779552	106.14766799405457	102.82160156586154	110.1712164782788	106.91775725796332	117.52517083783621	114.38862022593896	0.0769108018498544	0.08089044484334579	0.6194223372959868	15.508732373906241	0.6000062992911808	15.022605015041336
10.93943626265785	93.82624940379947	90.24163634875102	102.04607830174169	98.63794028746703	106.18802191792481	102.86069057462291	110.21311496913188	106.9584187158947	117.56989124472116	114.43214842055461	0.07691109147604883	0.08089075021707501	0.61240723753167	15.425478870722145	0.5932109255310252	14.941956967708393
11.00535186922059	93.86166370750183	90.27569414391175	102.08463259349297	98.6752055972383	106.22815784525892	102.89956840910264	110.25478748205313	106.99886087430114	117.61437106447292	114.47544247343362	0.07691138634317196	0.08089106111670065	0.6054300798344912	15.341620489940397	0.5864523039206233	14.860722937384708
11.071664650471687	93.89688306951564	90.30956437886827	102.12297557142462	98.71226662530177	106.26807419771578	102.93823354026068	110.29623238399272	107.03908214845002	117.65860856366055	114.51850069785243	0.0769116865462476	0.0808913776424142	0.5984907985242671	15.257157083829952	0.5797303708242225	14.7789027798608
11.138376999588447	93.93190607809036	90.34324569460298	102.16110571293055	98.74912189944297	106.307769396626	102.9766844387367	110.33744804165241	107.0790809533696	117.70260200874333	114.56132140698932	0.07691199218202541	0.08089169989622574	0.5915893282701745	15.172088548544707	0.5730450629480401	14.696496393542475
11.205491324168262	93.9667313209831	90.37673673160305	102.19902149510007	98.78576994714464	106.34724186310665	103.01491957496047	110.37843282160604	107.11885570396565	117.74634966620235	114.6039029140516	0.07691230334901167	0.0808920279819983	0.5847256040943876	15.08641482496023	0.5663963173367392	14.613503720011067
11.273010046315514	94.00135738555797	90.41003612995543	102.23672139483017	98.82220929569512	106.38649001817976	103.05293741926685	110.4191850904245	107.1584048151427	117.78984980267634	114.64624353240839	0.0769126201475026	0.0808923620054817	0.5778995613724192	15.000135899328598	0.5597840713792266	14.529924744874734
11.340935602728974	94.03578285888506	90.44314252944228	102.27420388893731	98.85843847229654	106.4255122828907	103.09073644201054	110.45970321479993	107.197726701925	117.83310068509728	114.68834157572303	0.07691294267961489	0.08089270207434583	0.5711111358290282	14.91325180401327	0.5532082628003536	14.44575949832506
11.409270444789758	94.07000632784289	90.47605456963811	102.31146745427314	98.89445600417594	106.46430707843038	103.12831511368388	110.49998556167456	107.23681977958084	117.87610058083061	114.73019535808884	0.07691327104932064	0.08089304829821635	0.5643602635329898	14.825762618056615	0.5466688296589837	14.36100805573733
11.478017038649782	94.10402637921997	90.50877089000794	102.34851056783926	98.9302604186966	106.50287282625656	103.1656719050349	110.54003049836837	107.27568246374717	117.91884775781443	114.77180319416553	0.07691360536248018	0.08089340078871021	0.5576468808973232	14.737668467940239	0.540165710347992	14.275670538474515
11.547177865320764	94.13784159982043	90.54129013000798	102.38533170690648	98.965850243473	106.54120794822019	103.20280528718926	110.57983639271181	107.31431317055811	117.96134048470414	114.81316339931983	0.07691394572687703	0.08089375965947136	0.5509709246812236	14.648969528407179	0.5336988435946068	14.189747114607599
11.616755420763786	94.17145057656903	90.5736109291866	102.42192934913375	99.00122400648543	106.57931086669082	103.23971373177193	110.619401613178	107.35271031677335	118.0035770310164	114.85427428976597	0.07691429225225177	0.08089412502620842	0.5443323319791489	14.559666022956662	0.5272681684514282	14.103237999413977
11.686752215979308	94.20485189661919	90.60573192728731	102.45830197268987	99.03638023619772	106.61718000468558	103.27639571103188	110.65872452901837	107.39087231990986	118.04555566727724	114.8951341827096	0.07691464505033913	0.08089449700673207	0.5377310402283229	14.469758224811812	0.5208736243026806	14.016143456308782
11.75717077709787	94.238044147462	90.63765176435366	102.49444805637708	99.07131746167641	106.65481378599974	103.3128496979686	110.69780351040006	107.42879759837513	118.08727466517138	114.93574139649375	0.07691500423490322	0.08089487572099215	0.5311669871983895	14.379246457439876	0.514515150853299	13.928463797343284
11.82801364547121	94.27102591703654	90.66936908083447	102.53036607975544	99.1060342127108	106.69221063533824	103.34907416645935	110.73663692854434	107.4664845716017	118.12873229769366	114.97609425074603	0.07691536992177431	0.08089526129111838	0.5246401109930048	14.288131095378048	0.5081926881330219	13.840199384037987
11.899283377763982	94.30379579384245	90.70088251769201	102.56605452327034	99.14052901993608	106.72936897845068	103.38506759138997	110.77522315586877	107.503931660185	118.16992683930347	115.01619106652933	0.07691574222888843	0.08089565384145897	0.5181503500497229	14.196412565037463	0.5019061764947992	13.751350628150249
11.970982546046038	94.33635236705372	90.73219071651076	102.60151186838107	99.17480041495735	106.76628724226703	103.42082844878628	110.81356056612995	107.54113728602209	118.21085656608074	115.05603016649376	0.0769161212763224	0.08089605349862125	0.5116976431319245	14.104091345299821	0.49565555660603877	13.661917992198141
12.043113737885237	94.36869422663388	90.76329231960779	102.63673659769103	99.2088469304754	106.80296385503569	103.4563552159476	110.85164753456883	107.57809987245257	118.25151975588426	115.0956098750308	0.07691650718633566	0.08089646039151263	0.5052819293321136	14.011167968423251	0.4894407694533811	13.571901990402694
12.115679556440844	94.40081996345353	90.79418597014534	102.67172719508072	99.24266710041505	106.83939724646389	103.49164637158287	110.88948243805855	107.61481784440217	118.29191468851285	115.13492851843056	0.07691690008340829	0.08089687465138228	0.4989031480674839	13.91764302075535	0.4832617563382655	13.481303189371829
12.188682620557461	94.43272816940883	90.82487031224433	102.7064821458418	99.27625946005446	106.87558584785963	103.52670039594797	110.92706365525395	107.65128962852778	118.33203964586829	115.17398442504037	0.07691730009428317	0.08089729641186473	0.4925612390761671	13.823517143449862	0.47711845887204163	13.390122208751563
12.26212556485955	94.46441743754194	90.85534399109955	102.74099993681325	99.30962254615665	106.91152809227566	103.56151577098517	110.96438956674284	107.68751365336453	118.37189291212056	115.21277592542592	0.07691770734800417	0.0808977258090222	0.48625614241689163	13.728791033303423	0.4710108189767652	13.298359722077294
12.336011039846525	94.49588636216325	90.88560565309692	102.77527905651971	99.342754897103	106.94722241465585	103.59609098046482	111.0014585552005	107.72348834947549	118.41147277387607	115.25130135253497	0.0769181219759616	0.08089816298138934	0.47998779846648176	13.633465443563182	0.4649387788825834	13.206016457519581
12.41034171198835	94.52713353897501	90.91565394593177	102.80931799531139	99.3756550530283	106.98266725198333	103.63042451012876	111.03826900554529	107.7592121496028	118.45077752034734	115.2895590418631	0.07691854411193272	0.08089860807001813	0.4737561479165606	13.53754118462166	0.45890228112432396	13.113093198608112
12.485120263821853	94.55815756519694	90.94548751872914	102.84311524550623	99.40832155595794	107.01786104343066	103.66451484783582	111.07481930509698	107.79468348882152	118.48980544352597	115.32754733162184	0.07691897389212547	0.08089906121852322	0.46756113177286807	13.44101912494807	0.45290126854160917	13.019590785115724
12.560349394047481	94.58895703969361	90.9751050221659	102.8766693015341	99.44075294994715	107.05280223051257	103.69836048370972	111.11110784373753	107.82990080469563	118.5285548383578	115.36526456290966	0.07691941145522323	0.08089952257313025	0.46140269135196377	13.343900191826833	0.4469356842724892	12.92551011366595
12.63603181762671	94.61953056310327	91.00450510859363	102.90997866008253	99.47294778122136	107.08748925724021	103.73195991028787	111.14713301407342	107.8648625374352	118.56702400292006	115.40270907988406	0.07691985694242964	0.08089999228272123	0.45528076827758923	13.246185372139735	0.4410054717548064	12.830852138678893
12.712170265880024	94.64987673796854	91.03368643216463	102.94304182024493	99.50490459831995	107.12192057027784	103.76531162267418	111.18289321160078	107.89956713005755	118.60521123860144	115.43987922993813	0.0769203104975145	0.0809004704988834	0.4491953044788488	13.147875713209942	0.43511057472323955	12.735617873120646
12.78876748658549	94.67999416886887	91.06264764895795	102.97585728367036	99.53662195224001	107.15609461910147	103.79841411869162	111.2183868348724	107.93401302854859	118.64311485028449	115.47677336387702	0.07692077226686031	0.08090095737596062	0.443146242190096	13.048972323696944	0.42925093720384666	12.639808389230893
12.865826244077915	94.7098814625552	91.09138741710875	103.00842355471617	99.5680983965841	107.19000985616037	103.83126589903907	111.25361228566777	107.9681986820282	118.680733146531	115.51338983609944	0.07692124239951018	0.08090145307110079	0.43713352394547655	12.949476374338701	0.42342650351599787	12.54342481943604
12.943349319348618	94.73953722808541	91.1199043969379	103.04073914060143	99.59933248770835	107.22366473703944	103.86386546744846	111.28856796916423	108.0021225429164	118.71806443976881	115.54972700477934	0.07692172104721641	0.08090195774430836	0.43115709258029256	12.849389098926622	0.4176372182697605	12.446468357175036
13.0213395101458	94.76896007696327	91.14819725108502	103.0728025515643	99.63032278487412	107.25705772062584	103.89621133084604	111.32325229411231	108.03578306710344	118.75510704648316	115.58578323205259	0.07692220836448908	0.0809024715584965	0.42521689122452244	12.74871179501497	0.4118830263602149	12.348940257645154
13.099799631075467	94.79814862327683	91.17626464464101	103.10461230101895	99.66106785039969	107.29018726927507	103.92830199951331	111.3576636730108	108.06917871411977	118.79185928740787	115.62155688420293	0.07692270450864712	0.08090299467953838	0.419312863299524	12.647445824790339	0.40616387296483936	12.250841838609631
13.178732513703073	94.82710148384116	91.2041052452847	103.13616690571733	99.69156624981618	107.32305184898216	103.9601359872526	111.39180052228713	108.1023079473112	118.82831948772203	115.65704633185403	0.0769232096398691	0.08090352727632384	0.4134449525228092	12.545592616123031	0.40047970354805784	12.15217448142721
13.258141006655675	94.8558172783412	91.2317177234197	103.16746488591102	99.72181655202395	107.35564992955321	103.99171181155327	111.4256612624778	108.13516923401411	118.86448597724721	115.69224995016154	0.0769237239212451	0.0809040695208121	0.4076131028961072	12.443153663163685	0.39483046384850695	12.052939631623303
13.338027975724735	94.884294629477	91.25910075231334	103.19850476551598	99.7518173294515	107.3879799847797	104.02302799376042	111.45924431841239	108.1677610457338	118.90035709064811	115.72716611900846	0.07692424751883051	0.08090462158808827	0.4018172587112758	12.340130527507426	0.3892160998864256	11.953138800021406
13.418396303969553	94.91253216311166	91.28625300823838	103.2292850722803	99.78156715821731	107.42004049261611	104.05408305924688	111.49254811940041	108.20008185832621	118.93593116763677	115.76179322320436	0.0769247806016989	0.08090518365642145	0.3960573645438217	12.236524838939658	0.38363655795649265	11.852773563488881
13.49924889182131	94.94052850841962	91.31317317061503	103.25980433795245	99.8110646182924	107.45182993535813	104.08487553758576	111.52557109941931	108.2321301521802	118.9712065531777	115.79612965268514	0.07692532334199856	0.08090575590732098	0.3903333652465335	12.132338296236412	0.37809178462134696	11.751845565657277
13.580588657187745	94.96828229803798	91.33985992215572	103.29006109845284	99.84030829366577	107.48334679982439	104.11540396272633	111.55831169730574	108.26390441240329	119.00618159769692	115.83017380271684	0.07692587591500649	0.08090633852559605	0.3846452059541434	12.027572668266657	0.37258172671715784	11.650356518046465
13.662418535558457	94.99579216821961	91.3663119490118	103.32005389404765	99.86929677251219	107.51458957754049	104.1456668731724	111.59076835694967	108.29540312901017	119.04085465729388	115.8639240741021	0.07692643849918719	0.08090693169941687	0.37899283207957524	11.922229794905434	0.367106331348964	11.548308200901374
13.744741480110864	95.02305675898832	91.39252794092195	103.34978126952485	99.8980286473621	107.54555676492552	104.17566281216254	111.62293952749089	108.32662479711324	119.07522409395607	115.8973788733892	0.07692701127625019	0.08090753562037431	0.3733761893067822	11.816311587783275	0.3616655458841933	11.44570246395233
13.827560461816718	95.05007471429504	91.41850659136185	103.37924177437158	99.92650251527274	107.57624686347992	104.20539032785237	111.65482366351702	108.35756791711512	119.10928827577534	115.93053661308318	0.07692759443120936	0.08090815048354452	0.3677952235908606	11.709820031333948	0.3562593179531177	11.342541227415495
13.910878469549415	95.07684468217752	91.44424659769695	103.40843396295537	99.9547169780032	107.6066583799775	104.23484797350014	111.68641922526587	108.38823099490473	119.14304557716902	115.96339571186097	0.07692818815244233	0.08090877648754856	0.36224988115679935	11.602757183736685	0.3508875954458972	11.238826482891454
13.9946985101918	95.1033653149206	91.46974666133595	103.43735639470623	99.98267064218993	107.63678982665829	104.26403430765362	111.71772467882873	108.41861254205506	119.1764943791021	115.99595459478809	0.07692879263175231	0.08090941383462158	0.35674010849311344	11.495125177792943	0.34555032650951034	11.134560294252879
14.079023608744702	95.12963526921936	91.49500548788694	103.46600763430195	100.01036211952568	107.66663972142497	104.29294789434026	111.74873849635753	108.44871107602388	119.20963306931338	116.0282116935391	0.07692940806443109	0.08091006273067608	0.35126585235514085	11.386926222006878	0.3402474595484364	11.029744798659522
14.163856808436103	95.15565320634428	91.52002178731556	103.49438625185562	100.0377900269406	107.69620658804153	104.32158730325953	111.77945915627419	108.47852512035722	119.24246004254456	116.06016544662067	0.07693003464932195	0.08091072338536867	0.34582705975765293	11.278162601491204	0.33497894321794774	10.924382207420422
14.24920117083096	95.181417792308	91.54479427410455	103.5224908231053	100.064952986785	107.7254889563343	104.34995110997744	111.80988514348253	108.50805320489494	119.27497370077164	116.09181429959727	0.07693067258888435	0.0809113960121697	0.34042367797269435	11.168836678851221	0.3297447264225184	10.818474806888844
14.335059775941703	95.20692769803426	91.56932166741551	103.55031992960596	100.09184962701482	107.75448536239533	104.37803789612357	111.84001494958288	108.53729386597911	119.30717245343956	116.12315670531977	0.07693132208926029	0.08091208082843196	0.33505565452890096	11.058950895294402	0.324544758314687	10.712024959499104
14.421435722339384	95.2321815995294	91.59360269125301	103.57787215892438	100.11847858137959	107.78319434878911	104.40584624959112	111.86984707308989	108.56624564666552	119.33905471770039	116.15419112415753	0.07693198336034159	0.08091277805546271	0.3297229372082029	10.948507771601726	0.3193789882927831	10.605035104741546
14.50833212726552	95.25717817805536	91.61763607463025	103.60514610483602	100.14483848961248	107.81161446476104	104.43337476473889	111.89938001965254	108.59490709693705	119.37061891865386	116.18491602423283	0.07693265661583747	0.08091348791859274	0.32442547404173183	10.837509909029905	0.31424736599603875	10.497507760039298
14.595752126744532	95.28191612030503	91.64142055173683	103.63214036752434	100.17092799762258	107.83974426644895	104.46062204259586	111.9286123022771	108.62327677392038	119.40186348959107	116.2153298816585	0.07693334207334497	0.0809142106472541	0.3191632133078883	10.725959990399133	0.30914984130265566	10.389445521730522
14.683698875697011	95.30639411857975	91.66495486210862	103.65885355378273	100.19674575768992	107.86758231709716	104.48758669106857	111.95754244155293	108.65135324210502	119.43278687224158	116.24543118077858	0.0769340399544196	0.08091494647505126	0.3139361035313186	10.613860781119001	0.3040863643287821	10.280851066152536
14.772175548053516	95.33061087096898	91.68823775079981	103.68528427721914	100.22229042866269	107.89512718727333	104.51426732515101	111.98616896588125	108.67913507356533	119.46338751702363	116.2752184144122	0.07693475048464683	0.08091569563983858	0.308744093479163	10.501215130196215	0.2990568854264666	10.171727150573133
14.861185336869132	95.35456508153223	91.7112679685569	103.71143115846284	100.24756067615701	107.92237745508788	104.54066256713712	112.01449041170667	108.70662084818547	119.49366388329722	116.30469008410024	0.07693547389371741	0.08091645838379836	0.30358713215628086	10.388025971235038	0.2940613551771776	10.062076614140096
14.95073145443871	95.37825546048265	91.73404427199448	103.73729282537374	100.27255517275877	107.9493317064159	104.56677104683551	112.04250532375117	108.7338091538864	119.52361443962033	116.33384470035523	0.07693621041550008	0.08091723495351909	0.29846516880525087	10.274296323485032	0.28909972439180365	9.95190237893621
15.040817132412794	95.40168072437349	91.75656542377367	103.76286791325454	100.29727259822842	107.97598853512223	104.59259140178749	112.0702122552517	108.76069858685656	119.55323766400876	116.36268078291424	0.0769369602881197	0.08091802560007616	0.2933781529050066	10.16002929300521	0.2841719441103123	9.841207451077935
15.131445621914246	95.42483959628665	91.77883019278248	103.78815506506557	100.32171163970824	108.0023465432893	104.61812227748753	112.09760976820047	108.78728775178517	119.58253204419925	116.39119686099558	0.07693772375403272	0.08091883057911291	0.2883260341629921	10.045228073537146	0.27927796559458784	9.729994921592152
15.222620193655578	95.44773080602265	91.80083735431778	103.81315293164126	100.3458709919313	108.02840434144684	104.64336232760581	112.12469643358762	108.81357526209771	119.61149607791475	116.41939147355728	0.07693850106010963	0.08091965015092557	0.2833087625168673	9.929895947680052	0.27441774032740796	9.61826796749665
15.31434413805701	95.4703530902943	91.8225856902702	103.83786017191073	100.36974935743413	108.05416054880587	104.6683102142145	112.15147083164781	108.83955974019537	119.6401282731348	116.44726316956046	0.07693929245771143	0.08092048458054685	0.2783262881285964	9.81403628794942	0.26959122001153446	9.506029852916981
15.406620765365147	95.49270519292072	91.84407398931069	103.86227545311921	100.39334544677088	108.07961379349373	104.69296460801588	112.17793155210856	108.86523981769645	119.66842714836703	116.47481050823448	0.07694009820277452	0.08092133413783291	0.2733785613851296	9.697652557904803	0.26479835656482464	9.393283930065081
15.499453405772549	95.51478586502618	91.8653010470794	103.88639745105446	100.41665797873095	108.10476271279433	104.71732418857388	112.20407719444376	108.89061413568153	119.69639123292488	116.50203205934663	0.07694091855589341	0.08092219909755109	0.26846553289692565	9.580748313266668	0.26003910212045867	9.280033640356123
15.592845409537835	95.53659386523859	91.88626566637687	103.91022485027344	100.43968568055851	108.12960595338866	104.74138764454806	112.22990636812759	108.915681344941	119.72401906720573	116.52892640347414	0.07694175378240542	0.08092307973946995	0.2635871534846501	9.463327202771325	0.2553134090188678	9.166282515339844
15.686800147106629	95.55812795989164	91.90696665735685	103.9337563443328	100.46242728817455	108.15414217159963	104.76515367392987	112.25541769289293	108.94044010622545	119.7513092029739	116.55549213227955	0.07694260415247717	0.08092397634845065	0.2587433741900895	9.345392969655222	0.2506212298110313	9.052034177984751
15.781321009233178	95.5793869232299	91.92740283772252	103.95699063602298	100.48488154640275	108.17837003364039	104.78862098428348	112.28060979899367	108.96488909050026	119.77826020364778	116.58172784879079	0.07694346994119322	0.08092488921453958	0.2539341462676248	9.226949452586268	0.2459625172551796	8.937292343693116
15.87641140710273	95.60036953761472	91.94757303292364	103.97992643760323	100.50704720919634	108.20228821586397	104.81178829298723	112.30548132746831	108.98902697920163	119.80487064458899	116.60763216768268	0.07694435142864609	0.08092581863306302	0.24915942117604573	9.108000586675189	0.24133722430713078	8.822060821206833
15.972074772454643	95.62107459373333	91.96747607635648	104.00256247104038	100.52892303986849	108.22589540501683	104.83465432747921	112.33003093040769	109.01285246449633	119.83113911339532	116.63320371556286	0.07694524890002702	0.08092676490472332	0.24441915058582708	8.988550404887064	0.2367453041264298	8.706343513993488
16.06831455770623	95.64150089081068	91.98711080956662	104.02489746825093	100.55050781132586	108.2491902984959	104.857217825506	112.3542572712264	109.03636424954554	119.85706421019864	116.65844113126187	0.0769461626457192	0.08092772833569824	0.23971328636991984	8.868603039016307	0.23218671006952718	8.590144421224977
16.165134236077357	95.6616472368228	92.00647608245286	104.04693017134466	100.57180030630362	108.27217160460734	104.87947753537328	112.3781590249363	109.05956104876991	119.8826445479642	116.68334306612493	0.07694709296139321	0.08092870923773984	0.23504178060170489	8.748162720872642	0.2276613956868232	8.473467638883449
16.262537301715792	95.6815124487133	92.02557075347451	104.0686593328722	100.59279931760437	108.29483804282953	104.9014322162004	112.40173487842416	109.0824415881194	119.90787875279541	116.70790818430913	0.07694804014810305	0.08092970792827675	0.23040458555431087	8.627233783492557	0.22316931472096257	8.356317360936373
16.36052726982327	95.70109535261183	92.0443936898602	104.09008371607472	100.61350364833906	108.31718834407829	104.92308063817707	112.42498353073202	109.10500460534527	119.93276546424089	116.73213516308257	0.07694900451238472	0.0809307247305176	0.22580165369618044	8.505820662277984	0.218710421104106	8.238697880482505
16.459107676782416	95.72039478405539	92.0629437678197	104.1112020951371	100.63391211217117	108.33922125097594	104.94442158282396	112.44790369334129	109.1272488502761	119.95730333560631	116.75602269312833	0.07694998636635565	0.08093175997355744	0.22123293768754593	8.383927896185924	0.21428466895463316	8.120613590861467
16.55828208028434	95.73940958821146	92.08121987275732	104.13201325544316	100.65402353356313	108.36093551812243	104.96545384325512	112.47049409045954	109.14917308509591	119.98149103426869	116.77956947885092	0.07695098602781852	0.08093281399248348	0.216698390380202	8.261560128972633	0.20989201257441437	8.002068986832455
16.658054059457015	95.75813862010466	92.09922089948856	104.15251599383494	100.67383674802635	108.38232991237112	104.98617622444479	112.4927534593116	109.17077608462704	120.00532724199581	116.80277423868758	0.07695200382036334	0.08093388712848729	0.21219796481307185	8.138722110365052	0.2055324064473325	7.883068665782048
16.758427214994473	95.77658074484467	92.1169457524583	104.17270911887391	100.69335060237319	108.40340321310596	105.00658754349612	112.51468055043296	109.19205663661477	120.02881065526815	116.82563570542199	0.07695304007347346	0.08093497972897387	0.2077316142086829	8.015418697279529	0.2012058052358725	7.763617328873806
16.859405169286727	95.79473483785779	92.13439334596227	104.19259145110578	100.71256395497268	108.42415421252356	105.02668662991393	112.53627412796746	109.21301354201657	120.05193998560553	116.8481526265029	0.076954095122634	0.0809360921476768	0.20329929197453112	7.891654855146044	0.19691216377793808	7.643719782241533
16.960991566550526	95.81259978512044	92.15156260436983	104.21216182332823	100.73147567600824	108.44458171591744	105.04647232587963	112.55753296996828	109.23364561529354	120.07471395989727	116.87032376436531	0.07695516930944203	0.08093722474477298	0.1989009516915985	7.767435658843169	0.19265143708310006	7.523380938087939
17.063190072960847	95.83017448339447	92.16845246234998	104.23141908086049	100.75008464773882	108.46468454196481	105.06594348652985	112.57845586870087	109.25395168470588	120.09713132073496	116.89214789675609	0.07695626298171665	0.0809383778870012	0.19453654712060597	7.6427662943497126	0.18842358033384699	7.40260581612165
17.166004376783235	95.84745784046747	92.18506186510028	104.25036208181874	100.76838976476347	108.48446152301953	105.0850989802388	112.59904163095271	109.2739305926123	120.11919082675243	116.91362381706394	0.07695737649361382	0.08093955194778182	0.19020603219769328	7.517652059868851	0.184228548879787	7.281399544634041
17.26943818850684	95.86444877539265	92.20138976857666	104.2689896973913	100.78638993428753	108.50391150540472	105.10393768890233	112.61928907834294	109.29358119577127	120.14089125296567	116.9347503346518	0.07695851020574222	0.08094074730733893	0.18590936102464184	7.392098366806749	0.1800662982331005	7.159767361583363
17.37349524097843	95.88114621873315	92.21743513972692	104.28730081211887	100.80408407639266	108.52303334971084	105.1224585082263	112.63919704763764	109.31290236564679	120.16223139111916	116.95552627519382	0.07695966448528153	0.08094196435282461	0.18164648787387705	7.266110741478769	0.17593678407047264	7.037714616129961
17.478179289537028	95.89754911280903	92.23319695672683	104.30529432417782	100.82147112431029	108.54182593109724	105.14066034801836	112.65876439106859	109.33189298871814	120.1832100500361	116.97595048101707	0.07696083970610168	0.08094320347844616	0.17741736718426182	7.139694826208142	0.17183996222820497	6.915246769734949
17.583494112149474	95.91365641194584	92.24867420921798	104.3229691456658	100.83855002469707	108.56028813959594	105.1585421324821	112.6779899766549	109.35055196679181	120.20382605597153	116.99602181144569	0.07696203624888612	0.08094446508559475	0.1732219535550712	7.012856380577432	0.16777578869960053	6.792369397389848
17.689443509546752	95.9294670827268	92.26386589854872	104.34032420289104	100.8553197379141	108.57841888041963	105.17610280051545	112.69687268852876	109.36887821731807	120.22407825297054	117.01573914315011	0.076963254501256	0.080945749582977	0.16906020174536707	6.885601282807329	0.16374421963115537	6.669088188915339
17.79603130536116	95.9449801042471	92.27877103801727	104.35735843666475	100.87177923830875	108.5962170742728	105.19334130601138	112.71541142726481	109.38687067371035	120.24396550323004	117.0351013704996	0.07696449485789812	0.08094705738674923	0.16493206666979177	6.757935530993564	0.15974521131931851	6.545408950176352
17.90326134626431	95.96019446837083	92.29338865311753	104.37407080259638	100.88792751449967	108.61368165766608	105.21025661816263	112.73360511021268	109.40452828566839	120.26348668746458	117.05410740591898	0.07696575772069204	0.08094838892065291	0.16083750339817016	6.629865244583925	0.1557787202120835	6.421337604540895
18.011137502105942	95.97510917999155	92.30771778178793	104.39046027139297	100.90376356966557	108.63081158323513	105.22684772177024	112.7514526718346	109.42185001950587	120.28264070527727	117.07275618025022	0.07696704349884442	0.08094974461615466	0.15677646715511173	6.501396665760694	0.151844702905521	6.296880194135156
18.119663666053608	95.98972325729473	92.32175747466246	104.40652582916127	100.91928642183656	108.64760582006215	105.24311361755468	112.76895306404577	109.43883485848076	120.30142647553429	117.09104664311738	0.07696835260902138	0.08095112491258648	0.1527489133079598	6.372536160484742	0.14794311613445643	6.172042880953086
18.228843754733095	96.00403573202237	92.33550679532362	104.42226647771216	100.93449510418787	108.66406335400023	105.25905332247008	112.78610525655785	109.45548180312895	120.31984293674246	117.10897776329507	0.07696968547548606	0.08095253025729106	0.14875479737116848	6.243290220056224	0.1440739167755396	6.046831948307954
18.338681708369887	96.01804564974212	92.34896482055946	104.43768123487024	100.94938866533842	108.68018318800316	105.2746658700232	112.80290823722791	109.47178987160294	120.33788904743356	117.12654852908253	0.07697104253023637	0.08095396110576741	0.14479407500533625	6.113665462649806	0.14023706184639195	5.921253802305728
18.44918149093129	96.03175207011773	92.36213064062233	104.4527691347856	100.96396616965157	108.69596434245743	105.28995031059505	112.81936101241047	109.48775810001355	120.35556378655124	117.14375794868127	0.07697242421314826	0.08095541792182093	0.14086670200850904	5.983668634431524	0.1364325084975917	5.7953149729837605
18.56034709026951	96.04515406718274	92.3750033594903	104.46752922824888	100.97822669753914	108.71140585551824	105.30490571176601	112.83546260731299	109.50338554277518	120.37286615384248	117.1606050505767	0.07697383097211923	0.08095690117771498	0.13697263431794227	5.8533066111122025	0.1326602140144928	5.6690221157587075
18.672182518265565	96.05825072961731	92.38758209513178	104.48196058301039	100.99216934576908	108.72650678344938	105.31953115864493	112.85121206635623	109.51867127295549	120.38979517025427	117.17708888392453	0.0769752632632158	0.08095841135432667	0.13311182800401866	5.722586399260763	0.1289201358107448	5.54238201273256
18.784691810974078	96.0710411610272	92.39986597977203	104.49606228410182	101.0057932277758	108.74126620096621	105.33382575420106	112.86660845353744	109.53361438262807	120.40634987833353	117.19320851894093	0.07697672155082223	0.08095994894130348	0.12928423927144195	5.591515137839451	0.12521223142931603	5.41540157414056
18.897879028768923	96.08352448022661	92.41185416016354	104.50983343416247	101.01909747397484	108.75568320158351	105.34778861960073	112.88165085279898	109.54821398323044	120.42252934263303	117.20896304729817	0.07697820630779334	0.08096151443722566	0.12548982445201773	5.460100099488045	0.1215364585365819	5.288087839635409
19.01174825648978	96.09569982152229	92.4235457978575	104.52327315376715	101.0320812320792	108.7697568979651	105.361418894546	112.89633836839906	109.56246920592365	120.43833265011965	117.22435158252273	0.07697971801561096	0.08096310834976832	0.12172854000579036	5.328348692106374	0.1178927749223817	5.160447979815217
19.126303603589555	96.1075663350028	92.4349400694802	104.53638058176018	101.04474366742143	108.78348642228005	105.3747157376192	112.91067012528899	109.57637920195891	120.45375891059022	117.23937326040061	0.07698125716454016	0.08096473119586939	0.11800034251825764	5.196268460327701	0.1142811384977449	5.032489297602297
19.241549204282624	96.11912318682855	92.44603616701	104.54915487559028	101.05708396327658	108.7968709265599	105.38767832662886	112.9246452694921	109.58994314304515	120.46880725708901	117.2540272393844	0.07698282425379176	0.08096638350189865	0.11430518869377693	5.0638670867883775	0.11070150728835415	4.904219229512819
19.357489217694134	96.13036955952597	92.45683329805863	104.5615952116507	101.0691013211904	108.80990958306162	105.40030585896099	112.93826296848849	109.60316022172273	120.48347684633171	117.26831270100664	0.07698441979168578	0.08096806580383159	0.110643035356361	4.931152393761295	0.10715383943517054	4.775645347232057
19.474127828010037	96.14130465228412	92.46733068615426	104.57370078562198	101.08079496130972	108.8226015846332	105.41259755193298	112.95152241160275	109.61602965173977	120.49776685913311	117.28222885029682	0.07698604429581843	0.0809697786474244	0.10701383944763165	4.798132344680198	0.10363809319329675	4.646775359098683
19.59146924462811	96.15192768125496	92.47752757102866	104.58547081281938	101.09216412271773	108.83494614508467	105.42455264315281	112.96442281039741	109.62855066843414	120.51167650084072	117.2957749162043	0.07698769829323289	0.0809715225883943	0.10341755802198804	4.664815045562136	0.10015422692572429	4.517617111432628
19.709517702309874	96.16223787985543	92.4874232089055	104.59690452854242	101.10320806377086	108.84694249956102	105.43617039087981	112.97696339906855	109.64072252911764	120.52520500177145	117.3089501520236	0.07698938232059135	0.08097329819260266	0.09985414824512873	4.531208746549964	0.09670219910384503	4.388178590092139
19.828277461333414	96.17223449907407	92.49701687279335	104.60800118842991	101.11392606244141	108.85858990492137	105.44745007439202	112.98914343484817	109.65254451346641	120.53835161765511	117.32175383582747	0.07699109692435362	0.08097510603623985	0.09632356739075476	4.3973218433930015	0.09328196830244906	4.258467921867123
19.94775280764713	96.18191680777869	92.50630785277957	104.61876006881631	101.12431741666107	108.86988764011961	105.45839099435422	113.00096219840785	109.66401592391313	120.55111563008033	117.33418527090113	0.07699284266095459	0.08097694670601634	0.09282577283750015	4.263162879014999	0.08989349319756457	4.128493375977996
20.067948053024427	96.19128409302935	92.51529545632916	104.62918046709453	101.13438144467078	108.88083500659164	105.4689924731931	113.01241899427002	109.67513608604594	120.56349634694811	117.34624378618479	0.07699462009698926	0.08097882079935437	0.08936072207058032	4.128740545216715	0.0865367325684474	3.998263365803723
20.188867535219305	96.20033566039275	92.52397900858494	104.63926170208033	101.14411748537233	108.891431328645	105.47925385547421	113.02351315122131	109.68590434901012	120.5754931029284	117.35792873671873	0.07699642980939872	0.0809807289245863	0.08592837267298137	3.994063683956483	0.08321164528837244	3.867786450027779
20.31051561812294	96.20907083426	92.53235785267131	104.64900311438123	101.15352489868387	108.90167595385276	105.48917450828334	113.03424402273075	109.69632008591385	120.587105259922	117.36923950409371	0.07699827238565891	0.08098267170115335	0.08252868232847277	3.8591412891983055	0.0799181903275894	3.7370713344680553
20.432896691921076	96.21748895816852	92.54043135000127	104.65840406676989	101.16260306590011	108.9115682534528	105.49875382161285	113.04461098737383	109.70638269423996	120.59833220752873	117.38017549690741	0.07700014842397675	0.0809846497598111	0.07916160881518408	3.72398250833794	0.07665632674735434	3.6061268734556506
20.55601517325261	96.22558939512523	92.54819888058522	104.66746394455967	101.17135139005448	108.9211076227491	105.5079912087502	113.05461344925853	109.71609159625959	120.60917336351838	117.39073615122376	0.07700205853348416	0.08098666374283559	0.07582711000486597	3.588596643832716	0.0734260136992475	3.4749620714064804
20.679875505368887	96.23337152793495	92.5556598433445	104.676182155986	101.17976929628679	108.93029348151964	105.51688610667267	113.0642508384587	109.72544623945295	120.61962817430953	117.4009209310397	0.07700400333444221	0.08098871430423824	0.07252514386107123	3.4529931549077446	0.07022721042341118	3.3435860844874696
20.804482158294064	96.24083475953013	92.56281365642609	104.68455813258987	101.18785623221319	108.9391252744264	105.52543797644441	113.07352261144958	109.73444609693207	120.62969611545107	117.41072932875491	0.07700598345844278	0.08099080210997721	0.0692556684344936	3.31718165905113	0.06705987624354748	3.212008222039003
20.92983962898646	96.24797851330493	92.56965975752175	104.69259132960659	101.19561166830077	108.94760247143122	105.53364630361862	113.0824282515496	109.74309066786986	120.6393766921107	117.42016086564787	0.07700799954861824	0.08099292783818095	0.06601864186541206	3.1811719338766125	0.06392397056964683	3.080237948383001
21.055952441500814	96.25480223345262	92.57619760418986	104.70028122635806	101.20303509824605	108.95572456821553	105.54151059864414	113.09096726936652	109.75137947793318	120.64866943956844	117.42921509235728	0.07701005225985327	0.08099509217937	0.06281402237539169	3.0449739185532962	0.06081945289020041	2.948284884208988
21.18282514715158	96.26130538530484	92.5824266741794	104.70762732664829	101.21012603935618	108.96349108660353	105.54903039727476	113.09913920324728	109.75931207971952	120.65757392371417	117.43789158936731	0.07701214225900178	0.08099729583668516	0.05964176826716994	2.90859771551186	0.057746282771688584	2.8161588082439266
21.31046232467717	96.2674874556755	92.58834646575829	104.71462915916395	101.21688403293527	108.97090157499093	105.55620526098448	113.10694361973371	109.76688805319961	120.66608974155209	117.44618996749935	0.07701427022510585	0.0809995395261199	0.05650183792522512	2.7720535923544958	0.054704419859206155	2.683869659060292
21.438868580405217	96.2733479532078	92.5939564980443	104.72128627787887	101.22330864467428	108.9779556087781	105.5630347773864	113.11438011402312	109.77410700616439	120.67421652171042	117.4541098684092	0.07701643684962088	0.08100182397675679	0.05339418980940991	2.63535198327736	0.0516938238702096	2.5514275364803325
21.568048548418737	96.27888640872332	92.59925631133846	104.72759826246141	101.22939946504385	108.98465279080617	105.56951856065517	113.12144831043221	109.7809685746756	120.6819539249553	117.46165096508794	0.0770186428366444	0.08100414993100895	0.05031878245449661	2.498503490915027	0.04871445459440338	2.4188427033586777
21.69800689072348	96.2841023755762	92.60424546746302	104.73356471868787	101.23515610969292	108.9909927517999	105.57565625195531	113.12814786286799	109.78747242352294	120.68930164471209	117.46881296237082	0.07702088890314734	0.08100651814486473	0.04727557446881292	2.3615188881267386	0.04576627189186411	2.2861255872812762
21.828748297416116	96.28899543000902	92.60892355010094	104.73918527885813	101.24057821984933	108.99697515081291	105.58144751987238	113.13447845530165	109.79361824668406	120.69625940759056	117.47559559744887	0.07702317577921247	0.08100892938813797	0.04426452453088814	2.224409119658958	0.04284923569082366	2.1532867822388653
21.960277486853503	96.29356517151356	92.61329016514011	104.7444596022172	101.2456654627264	109.0025996756795	105.58689206085013	113.14043980224923	109.79940576779127	120.70282697391748	117.48199864038868	0.07702550420827556	0.08101138444472183	0.04128559138854371	2.087185303967999	0.03996330598494069	2.0203370502968028
22.092599205822967	96.2978112231933	92.61734494101937	104.74938737537937	101.25041753193165	109.00786604346916	105.59198959963041	113.14603164925542	109.8048347406015	120.70900413827297	117.48802189465532	0.07702787494737041	0.08101388411285133	0.03833873385332254	1.9498587348571164	0.03710844283051529	1.8872873232721759
22.225718229713628	96.3017332321306	92.62108752907865	104.75396831275759	101.25483414788094	109.01277400094702	105.59673988969897	113.15125377338377	109.80990494947186	120.71479073003405	117.49366519764249	0.07703028876738087	0.08101642920536288	0.0354239108040133	1.812440883488307	0.03428460634603425	1.75414870457098
22.359639362688714	96.30533086975696	92.62451760391197	104.75820215699719	101.25891505821622	109.0173233250389	105.60114271373497	113.1561059837119	109.81461620984034	120.72018661392384	117.49892842120775	0.07703274645329597	0.08101902054996728	0.03254108118045451	1.6749434000412293	0.03149175671103421	1.620932470941625
22.494367437858962	96.30860383222621	92.62763486372414	104.76208867941313	101.26266003822778	109.02151382330034	105.60519788406606	113.16058812183084	109.8189683687116	120.72519169056588	117.50381147221414	0.07703524880446824	0.08102165898952224	0.029690203982283947	1.537378115550382	0.028729854162008905	1.487650074152043
22.629907317457054	96.31155184079192	92.63043903068986	104.76562768043244	101.26606889127987	109.02534533439128	105.60890524312653	113.16470006235092	109.82296130514685	120.72980589704513	117.50831429307621	0.07703779663488068	0.08102434538231229	0.02687123826876814	1.3997570438295952	0.025998858990874396	1.3543131427941262
22.766263893012997	96.31417464218774	92.63292985131702	104.76881899004053	101.26914144924157	109.02881772855503	105.6122646639217	113.16844171341197	109.8265949307601	120.73402920747478	117.51243686231355	0.0770403907734161	0.08102708060233312	0.024084143154482263	1.2620923832073458	0.023298731543093254	1.220933484066336
22.903442085530802	96.31647200901143	92.63510709681253	104.77166246823197	101.27187757292072	109.03193090810227	105.61527605049571	113.17181301719894	109.82986919021816	120.73786163356891	117.51617919510865	0.07704303206413043	0.08102986553958147	0.021328877809196456	1.1243965185021807	0.020629432218413513	1.0875230856981943
23.041446845665973	96.31844374011254	92.63697056345255	104.77415800546603	101.27427715250386	109.03468480789999	105.61793933840556	113.17481395046349	109.83278406174783	120.74130322522153	117.51954134387262	0.07704572136653522	0.08103270110035055	0.01860540145617051	0.9866820228889992	0.017990921466946475	0.9540941177037894
23.180283153904217	96.32008966098351	92.6385200729549	104.77630552312644	101.27634010799858	109.03707939586553	105.62025449519831	113.17744452505022	109.83533955764614	120.74435407109176	117.52252339881518	0.07704845955588145	0.08103558820753141	0.015913673368743275	0.8489616597762506	0.01538315978564242	0.8206589341280051
23.31995602074116	96.32140962415416	92.63975547285533	104.77810497398549	101.27806638968124	109.03911467346504	105.6222215208941	113.17970478842862	109.83753572479706	120.74701429919492	117.52512548852148	0.07705124752345117	0.08103852780091919	0.013253652870957922	0.7112483847959084	0.012806107721019089	0.6872300750983413
23.460470486863187	96.32240350959049	92.6406766368877	104.77955634267369	101.27945597854952	109.04079067621807	105.62384044847414	113.18159482423103	109.83937264519386	120.74928407750095	117.52734778053558	0.07705408617685158	0.08104152083752413	0.010625299333241855	0.5735553476297355	0.010259725863477343	0.5538202685347642
23.60183162332936	96.32307122509573	92.64128346536641	104.7806596461521	101.28050888677784	109.04210747420562	105.62511134437264	113.18311475279475	109.8408504364656	120.75116361453723	117.5291904819489	0.07705697644031949	0.08104456829189255	0.008028572172406712	0.4358958940683806	0.007743974847926438	0.420442432143318
23.744044531754422	96.32341270671684	92.6415758855736	104.78141493419173	101.2812251581791	109.0430651725853	105.62603430897512	113.1842647317118	109.84196925241048	120.75265316000043	117.53065383999646	0.07705991925502706	0.08104767115642784	0.005463430851420981	0.298283568045008	0.005258815352931379	0.28710967536244425
23.887114344492932	96.32342791915312	92.64155385214887	104.78182228985573	101.28160486866969	109.04366391211006	105.62660947712062	113.18504495638253	109.84272928353388	120.75375300537274	117.5317381426585	0.07706291557939447	0.08105083044172301	0.002929834874748849	0.1607321134652011	0.0028042080967338734	0.15383530118197086
24.031046224824397	96.3231168561694	92.64121734748285	104.78188182998713	101.28164812673934	109.04390386965298	105.62683701860934	113.18545566057595	109.84313075759204	120.7544634845458	117.53244371926866	0.07706596638941086	0.08105404717689627	0.0004277437895439107	0.02325547634609393	0.0003801138379913027	0.02063280815127655
24.175845367139747	96.32247954101254	92.6405663821141	104.78159370570125	101.28135507392577	109.04378525873706	105.62671713871556	113.18549711699546	109.84317394014151	120.7547849744508	117.53277094112894	0.07706907267895721	0.08105732240993378	-0.0020428828173066904	-0.11413219315363676	-0.002013506626326489	-0.11248410760890692
24.32151699712871	96.32151602683193	92.63960099512994	104.78095810288295	101.2807258852938	109.0433083300706	105.62625007870555	113.18516963785065	109.84285913509427	120.75471789569573	117.5327202221312	0.07707223546013865	0.08106065720803819	-0.0044820853190117305	-0.2514165387074172	-0.004376692462471965	-0.24550155050019384
24.468066371968433	96.32022639710362	92.63832125457023	104.77997524268856	101.27976076991904	109.04247337208767	105.62543611636056	113.18447357543478	109.84218668527852	120.7542627132091	117.53229201938497	0.07707545576362147	0.0810640526579869	-0.00688990405177492	-0.38858299575804267	-0.006709482799521993	-0.378405423307413
24.61549878051318	96.3186107660583	92.6367272578356	104.77864538205294	101.2784599713769	109.04128071149415	105.62427556650582	113.1834093227085	109.84115697300552	120.75341993689064	117.53148683385275	0.0770787346389779	0.08106750986649049	-0.009266379314624373	-0.525616789360356	-0.009011916733641101	-0.5111814253723423
24.763819543485244	96.31666927911294	92.63481913209786	104.77696881420124	101.27682376823482	109.03973071381945	105.62276878154317	113.1819773138891	109.83977042064133	120.7521901222689	117.53030521099063	0.07708207315503425	0.08107102996056684	-0.011611551372197937	-0.6625029321767215	-0.011284033327854104	-0.6438150504727673
24.91303401366693	96.31440211330644	92.63259703471553	104.77494586916573	101.27485247455112	109.03782378397311	105.62091615199104	113.18017802504623	109.83802749118567	120.75057387116578	117.52874774139757	0.07708547240022905	0.08107461408791353	-0.01392546045360632	-0.7992262222142017	-0.0135258716103408	-0.776291584563296
25.063147576093755	96.3118094777394	92.63006115365248	104.77257691430802	101.27254644037794	109.03556036680827	105.61871810702887	113.1780119747041	109.83592868885647	120.74857183236897	117.52681506147059	0.07708893348297774	0.08107826341729331	-0.016208146754479458	-0.9357712406927021	-0.015737470578983448	-0.9085961039272661
25.214165648248784	96.30889161401706	92.62721170789972	104.76986235484574	101.26990605226847	109.03294094768934	105.61617511504672	113.17547972444896	109.83347455967969	120.74618470231022	117.52450785406702	0.0770924575320405	0.08108197913892454	-0.01845965043827391	-1.0721223499094776	-0.017918869200570953	-1.0407134729794052
25.366093680258146	96.30564879669721	92.6240489479018	104.76680263438499	101.26693173379023	109.02996605306669	105.61328768420125	113.17258187954381	109.83066569208631	120.74341322575215	117.52182684917445	0.07709604569690129	0.0810857624648791	-0.020680011637296047	-1.208263691067259	-0.020070106412845234	-1.1726283421630797
25.518937155087716	96.30208133374063	92.6205731559859	104.76339823545693	101.2636239460421	109.02663625105563	105.61005636297622	113.16931908954845	109.82750271751429	120.74025819648122	117.51877282458665	0.07709969914815316	0.08108961462948744	-0.02286927045201992	-1.344179181920481	-0.022191221124273852	-1.3043251457784208
25.672701588741027	96.29818956696752	92.61678464679576	104.7596496800616	101.2599831881776	109.0229521520234	105.60648174074981	113.16569204894756	109.82398631101812	120.73672045801001	117.51534660658852	0.07710341907788774	0.08109353688975296	-0.025027466953133626	-1.4798525146434258	-0.0242822522136521	-1.4357880997304164
25.827392530458226	96.29397387251544	92.61268376772861	104.75555753021415	101.2560099979323	109.0189144091792	105.60256444836682	113.16170149778297	109.82011719188364	120.73280090428425	117.51154907064704	0.07710720670009755	0.08109753052577305	-0.027154641182335126	-1.6152671535382979	-0.02634323853396836	-1.5670011995425739
25.983015562916506	96.28943466130382	92.60827089937597	104.75112238849925	101.25170495215664	109.01452371917321	105.59830515871658	113.15734822229484	109.81589612424933	120.72850048040048	117.50738114210968	0.07711106325108057	0.08110159684116637	-0.0292508331517638	-1.7504063327032782	-0.028374218910585114	-1.6979482179522165
26.139576302431465	96.28457237950036	92.60354645596867	104.7463448986287	101.24706866735416	109.00978082269887	105.59370458731739	113.15263305556743	109.81132391773477	120.72382018332888	117.50284379691149	0.07711498998985516	0.0811057371635131	-0.03131608284553522	-1.8852530537551502	-0.030375232140841035	-1.8286127026731265
26.297080399159835	96.27938750899331	92.5985108858255	104.74122574600604	101.24210180022466	109.0046865051035	105.58876349290628	113.14755687818352	109.80640142807486	120.71876106264597	117.4979380622888	0.07711898819858454	0.08110995284479844	-0.033350430217410576	-2.0197900833190943	-0.0323463169957563	-1.9589779741727398
26.455533537303385	96.27388056786697	92.59316467180584	104.73576565829588	101.23680504821293	108.99924159700397	105.58348267803501	113.14212061888414	109.80112955776114	120.71332422127394	117.49266501750103	0.07712305918300373	0.08111424526186696	-0.03535391519574205	-2.1539999509695917	-0.03428751222173787	-2.089027123489359
26.614941435314055	96.26805211088082	92.58750833176559	104.72996540599824	101.23117915006195	108.993446974908	105.57786298967129	113.13632525523535	109.79550925668899	120.70751081622781	117.48702579455984	0.07712720427286222	0.08111861581688663	-0.03732657768102854	-2.287864946654736	-0.0361988565391016	-2.218743009787431
26.77530984610034	96.26190272995422	92.58154241901798	104.72382580302978	101.2252248863727	108.98730356184312	105.57190531980743	113.13017181430273	109.78954152281256	120.70132205937189	117.48102157896697	0.07713142482236839	0.08112306593781836	-0.03926845754472197	-2.4213671181751124	-0.0380803886411627	-2.3481082579819486
26.93664455723489	96.25543305465435	92.57526752279783	104.71734770730984	101.21894308016856	108.98081232799127	105.56561060607397	113.12366137333228	109.783227402806	120.69475921818345	117.47465361045978	0.07713572221064564	0.08112759707889836	-0.0411795946328084	-2.5544882690010127	-0.03993214719758953	-2.47710525655566
27.098951391163432	96.24864375268828	92.56868426872938	104.71053202135184	101.21233459746502	108.9739742913292	105.5589798323598	113.11679506043805	109.7765679927311	120.68782361652451	117.46792318376413	0.07714009784219716	0.08113221072112582	-0.04306002876074899	-2.6872099554348097	-0.04175417084940136	-2.6057161548633303
27.26223620541477	96.2415355304009	92.56179331929992	104.7033796928623	101.20540034784655	108.96679051827758	105.55201402943972	113.10957405529884	109.76956443871393	120.68051663542398	117.4608316493577	0.07714455314737861	0.08113690837276427	-0.044909799718197974	-2.819513484475465	-0.04354649821368639	-2.7339228610617283
27.426504892812353	96.23410913327425	92.55459537433426	104.6958917153425	101.19814128504598	108.95926212435297	105.54471427560559	113.10199958985876	109.76221793762495	120.67283971386472	117.4533804142381	0.0771490895828805	0.08114169156984852	-0.04672894726758159	-2.9513799111482513	-0.045309167882180645	-2.861707039490284
27.59176338168682	96.22636534643455	92.5470911714769	104.68806912869954	101.19055840753302	108.95139027483057	105.53708169730733	113.09407294903914	109.7545297377703	120.66479434958322	117.44557094270318	0.07715370863222037	0.08114656187670367	-0.048517511140346414	-3.082790035772632	-0.04704221841780054	-2.989050108099036
27.758017636089992	96.21830499516099	92.53928148667556	104.67991301986073	101.18265275910588	108.94317618541046	105.52911746979753	113.08579547145453	109.74650113958717	120.65638209987497	117.43740475713714	0.07715841180624126	0.08115152088647255	-0.05027553104122262	-3.2137244016594195	-0.04874568835862192	-3.1159332361530687
27.925273656010095	96.2099289454004	92.53116713467045	104.67142452339534	101.17442542949001	108.93462112289247	105.52082281778453	113.07716855013834	109.73813349634842	120.64760458241042	117.42888343880668	0.07716320064362475	0.08115657022165561	-0.05200304664339228	-3.3441632922258577	-0.05041961621293467	-3.242337341485836
28.09353747758831	96.20123810428609	92.52274896948697	104.66260482214219	101.16587755494248	108.92572640585742	105.51219901609132	113.06819363327541	109.72942821487385	120.63846347605943	117.42000862866573	0.07716807671140968	0.0811617115346574	-0.05370009759201366	-3.474086728612747	-0.05206404046390389	-3.3682430882145127
28.2628151733366	96.19223342066027	92.51402788493237	104.65345514784255	101.1570103188612	108.91649340535447	105.5032473903205	113.05887222494162	109.72038675624837	120.6289605217238	117.41078202816789	0.07717304160552282	0.08116694650834826	-0.05536672350081062	-3.6034744667995255	-0.053678999564226615	-3.4936308838841796
28.43311285235687	96.18291588560278	92.50500481509793	104.64397678178095	101.14782495240212	108.90692354559734	105.49396931752808	113.04920588585291	109.71101063654957	120.61909752318125	117.40120540009033	0.07717809695131869	0.08117227685663224	-0.057002963949230434	-3.7323059948321315	-0.05526453193544967	-3.618480876863032
28.604436660561465	96.17328653296298	92.49568073486405	104.63417105543085	101.13832273510069	108.89701830466616	105.48436622690214	113.03919623412101	109.70130142758119	120.60887634793674	117.3912805693644	0.07718324440413078	0.08117770432502865	-0.058608858486650206	-3.8605605303528137	-0.05682067597098239	-3.7427729539231223
28.77679278089485	96.1633464398962	92.48605666040989	104.6240393511067	101.12850499549987	108.88677921521656	105.4744396004491	113.02884494601699	109.69126075761498	120.5982989280836	117.38100942391641	0.07718848564983308	0.08118323069126462	-0.06018444662777256	-3.988217017638817	-0.058347470031549165	-3.8664867373445304
28.950187433556945	96.15309672740594	92.4761336497281	104.6135831026235	101.11837311178485	108.8762078651971	105.46419097368761	113.01815375674413	109.68089031214096	120.58736726117515	117.37039391551828	0.07719382240541096	0.08118885776587795	-0.06172976785018136	-4.115254124651983	-0.05984495244354093	-3.989601582135947
29.124626876227456	96.14253856089009	92.46591280314347	104.60280379596213	101.10792851242375	108.86530589857354	105.45362193634921	113.00712446121848	109.67019183462546	120.57608341110574	117.35943606064741	0.07719925641954653	0.08119458739283324	-0.06324486159633125	-4.241650240473973	-0.06131316150043631	-4.11209657352083
29.30011740429177	96.13167315069128	92.45539526383533	104.5917029699408	101.09717267681384	108.8540750160598	105.4427341330855	112.99575891485681	109.65916712727626	120.56444950900045	117.34813794135526	0.07720478947321097	0.08120042145014775	-0.06472976727013702	-4.367383472250367	-0.06275213545995939	-4.233950523983367
29.476665351068124	96.12050175265342	92.44458221836572	104.58028221689442	101.08610713593553	108.8425169758581	105.43152926418402	112.9840590343748	109.64781805181764	120.5524677541168	117.3365017061474	0.07721042338027137	0.0812063618505303	-0.06618452423481358	-4.492431642236625	-0.06416191254049863	-4.3551419703617285
29.654277088036206	96.1090256686817	92.43347489721116	104.56854318335951	101.07473347301199	108.83063359440541	105.42000908629078	112.97202679859232	109.6361465302729	120.54014041475499	117.32452957087249	0.07721615998810842	0.081212410542035	-0.06760917181230752	-4.616772284942272	-0.06554253092343743	-4.475649171228724
29.832959025067048	96.09724624730825	92.4220745752987	104.55648757076668	101.06305332417479	108.81842674712851	105.40817541313966	112.95966424924826	109.62415454575448	120.52746982917931	117.31222381962087	0.07722200117824556	0.08121856950872243	-0.06900374928051178	-4.740382644049532	-0.06689402874877715	-4.595450103832263
30.0127176106544	96.08516488426237	92.41038257254748	104.54411713613953	101.0510683791375	108.80589836920633	105.39603011629093	112.94697349182368	109.6118441432645	120.51445840654966	117.29958680563475	0.0772279488669916	0.0812248407713392	-0.07036829587292459	-4.86323966947748	-0.06821644411297711	-4.714522461155866
30.193559332147448	96.07278302304556	92.398400254414	104.53143369280076	101.03878038187486	108.79305045634055	105.3835751258761	112.93395669637397	109.59921743050234	120.50110862786352	117.28662095222741	0.07723400500609368	0.08123122638800598	-0.07170285077211247	-4.985320014038734	-0.0695098150671356	-4.832843648928247
30.37549071598484	96.0601021555127	92.38612903244294	104.51843911108607	101.02619113130955	108.77988506553524	105.37081243135188	112.92061609837114	109.58627657868233	120.48742304691001	117.27332875371441	0.07724017158340553	0.08123772845492297	-0.07300745311300716	-5.106600030696427	-0.07077417961568244	-4.950390782716568
30.55851832793038	96.04712382245565	92.37357036482122	104.50513531906293	101.01330248200466	108.76640431588194	105.35774408226033	112.90695399955258	109.57302382335881	120.47340429123189	117.25971277635342	0.0772464506235666	0.08124434910708568	-0.07428214197767602	-5.227055769166327	-0.07200957571370736	-5.067140684790502
30.742648773309874	96.03384961419518	92.36072575693862	104.4915243032598	101.00011634486472	108.75261038935676	105.34437218899906	112.8929727687827	109.55946146526203	120.4590550631024	117.24577565929741	0.07725284418869567	0.08125109051901634	-0.07552695638946716	-5.346662972548074	-0.07321604126241255	-5.183069880971743
30.92788869724955	96.02028117117594	92.34759676195159	104.47760810940053	100.98663468784223	108.73850553162332	105.33069892359799	112.87867484292154	109.54559187114188	120.44437814051106	117.23152011555672	0.07725935437909627	0.08125795490551074	-0.0767419353167611	-5.465397074494831	-0.07439361410973788	-5.298154597614484
31.114244784915854	96.00642018456661	92.33418498135278	104.46338884314615	100.97285953665238	108.72409205284445	105.31672652050517	112.8640627277033	109.53141747462158	120.42937637816063	117.21694893297361	0.07726598333397966	0.08126494452239594	-0.07792711766558114	-5.583233195622597	-0.07554233204433558	-5.412370758323959
31.30172376175672	95.99226839686649	92.32049206554503	104.44886867084563	100.95879297549438	108.70937232850393	105.30245727738065	112.84913899862566	109.51694077706064	120.41405270847744	117.20206497520763	0.07727273323219674	0.08127206166730722	-0.07908254227663747	-5.700146140152356	-0.07666223279528595	-5.525693980769574
31.4903323937443	95.97782760251631	92.30651971442039	104.43404982029298	100.94443714778029	108.69434880023564	105.28789355589902	112.83390630184793	109.50216434842743	120.3984101426321	117.18687118273267	0.07727960629298823	0.08127930868047714	-0.08020824792384929	-5.816110392661358	-0.07775335402669725	-5.6380995733816235
31.68007748761912	95.96309964851486	92.29226967794408	104.41893458149275	100.92979425687149	108.67902397666236	105.27303778256044	112.8183673550998	109.48709082818164	120.38245177157276	117.171370573846	0.0772866047767482	0.08128668794554109	-0.08130427330883094	-5.9311001145069895	-0.07881573333526148	-5.749562532011623
31.870965891135747	95.948086435041	92.27774375674356	104.40352530743324	100.91486656682244	108.66340043424356	105.25789244951068	112.80252494860017	109.4717229261666	120.36618076707074	117.15556624568899	0.07729373098580221	0.08129420189035853	-0.08237065705907298	-6.0450891404325375	-0.0798494082470711	-5.860057536636305
32.063004493309954	95.93278991608058	92.26294380270215	104.3878244148673	100.8996564031317	108.64748081813173	105.24246011536933	112.78638194598592	109.45606342351122	120.34960038277768	117.13946137527955	0.07730098726520152	0.08130185298785095	-0.08340743772311043	-6.158050974994694	-0.08085441621403788	-5.969558947861515
32.25620022466719	95.91721210005981	92.24787171955845	104.37183438510192	100.88416615350154	108.63126784303908	105.22674340606795	112.76994128525197	109.44011517354295	120.33271395529655	117.12305922055799	0.07730837600353195	0.08130964375685533	-0.08441465376637325	-6.269958788914664	-0.08183079460883391	-6.078040803458862
32.45056005749291	95.90135505048328	92.23252946351033	104.3555577647953	100.8683982686046	108.61476429411283	105.21074501569662	112.75320597970126	109.4238811027104	120.31552490526444	117.10636312144436	0.07731589963374015	0.08131757676299499	-0.08539234356760517	-6.380785415483842	-0.08277858072221989	-6.185476814858703
32.64609100608406	95.88522088657811	92.21691904382439	104.33899716676257	100.8523552628587	108.5979730278205	105.1944677073601	112.73617911890594	109.40736421151668	120.29803673844884	117.08937650090901	0.07732356063397418	0.08132565461956721	-0.08634054541448677	-6.4905033468821784	-0.08369781175844082	-6.291840363606752
32.84280012700226	95.86881178394344	92.20104252345041	104.32215527078974	100.83603971520974	108.58089697284457	105.17791431404305	112.71886386967935	109.39056757546354	120.28025304685673	117.07210286605581	0.07733136152844255	0.08133387998844947	-0.08725929749823536	-6.599084730311006	-0.08458852483028068	-6.397104497635155
33.040694519328454	95.85212997520624	92.1849020196416	104.3050348244566	100.81945426992307	108.56353913098792	105.16108773948564	112.70126347705973	109.37349434600655	120.26217750985815	117.05454580921929	0.07733930488828863	0.08134225558102164	-0.08814863790888694	-6.7065013642313716	-0.0854507569542875	-6.501241927577212
33.239781324919136	95.83517775068209	92.16849970457969	104.28763864396767	100.80260163738265	108.54590257808816	105.14399095906785	112.6833812653045	109.35614775152105	120.2438138953221	117.03670900907434	0.07734739333248365	0.08135078415910864	-0.08900860463137406	-6.812724694504141	-0.08628454504804495	-6.604225023198524
33.44006772866406	95.81795745904263	92.15183780600532	104.26996961499242	100.7854845948984	108.52799046494312	105.12662702070392	112.66522063889691	109.33853109827892	120.22516606076748	117.01859623175947	0.07735562952873748	0.08135946853594052	-0.08983923554023932	-6.917725810471893	-0.08708992592301001	-6.70602580942068
33.64156095874556	95.8004715079879	92.13491860785459	104.2520306935137	100.76810598752301	108.50980601824561	105.10899904574728	112.64678508356316	109.32064777143775	120.20623795452694	117.00021133201494	0.07736401619442489	0.08136831157713104	-0.09064056839292789	-7.02147544084437	-0.08786693627922659	-6.806615962384967
33.84426828689945	95.78272236492629	92.11774445090079	104.23382490668665	100.75046872887694	108.49135254153052	105.09111022990548	112.62807816730363	109.30250123604122	120.18703361692731	116.98155825433439	0.07737255609753464	0.08137731620167675	-0.09141264082501266	-7.123943949696695	-0.08861561270202856	-6.905966805767093
34.04819702867729	95.7647125576586	92.10031773340086	104.21535535370478	100.73257580198118	108.47263341613034	105.07296384416445	112.60910354143367	109.28409503803039	120.16755718148191	116.96264103413003	0.07738125205763377	0.0813864853829774	-0.09215549034473725	-7.225101332373015	-0.08933599165473538	-7.004049306626257
34.25335454371064	95.74644467506991	92.08264091174914	104.19662520667734	100.71443026010098	108.45365210214366	105.05456323572508	112.58986494163894	109.26543280526855	120.14781287610028	116.94346379891432	0.07739010694685217	0.08139582214987202	-0.0928691543265927	-7.3249172112155065	-0.09002810947313833	-7.100834071334248
34.45974823597649	95.72792136782643	92.06471650113525	104.17763771151459	100.69603522759658	108.43441213941304	105.0359118289487	112.57036618904166	109.24651824857686	120.12780502431131	116.92403076949458	0.07739912369088721	0.0814053295877011	-0.09355367000443948	-7.423360831307946	-0.09069200235975927	-7.196291341526376
34.66738555406454	95.70914534907965	92.04654707620898	104.15839618882396	100.6773939007847	108.41491714851563	105.01701312631475	112.55061119128118	109.2273551627836	120.10753804650342	116.9043462611844	0.07740830527002919	0.08141501083938643	-0.09420907446599358	-7.520401056131959	-0.09132770637651788	-7.290390989790467
34.87627399144595	95.69011939517583	92.0281352717501	104.13890403481483	100.65850954880844	108.39517083176368	104.99787070938882	112.53060394360593	109.20794742778527	120.08701646117886	116.88441468502947	0.07741765472020481	0.08142486910653464	-0.09483540464589169	-7.61600636320145	-0.09193525744086628	-7.383102515625069
35.086421086743854	95.67084634637266	92.00948378334415	104.11916472221405	100.63938551451655	108.37517697421809	104.9784882398014	112.5103485299799	109.18829900962017	120.06624488622555	116.864240549049	0.07742717513404442	0.08143490765055994	-0.09543269731778992	-7.710144839471468	-0.09251469131666568	-7.474395040910167
35.29783442400536	95.65132910756218	91.99059536806504	104.0991818011913	100.62002521535322	108.35493944471283	104.95886946023947	112.48984912420205	109.16841396155654	120.04522804020438	116.8438284594942	0.07743686966196876	0.08144512979383431	-0.0960009890889637	-7.802784176918067	-0.09306604360713777	-7.564237305490678
35.51052163297529	95.63157064899981	91.97147284516261	104.07895890029417	100.60043214425687	108.33446219689138	104.93901819544843	112.469109991039	109.14829642519267	120.02397074365308	116.8231831221222	0.07744674151329833	0.08145553892085632	-0.09654031639072969	-7.893891667699791	-0.09358934974977728	-7.652597662854532
35.72449038937153	95.61157400704131	91.95211909675683	104.05849972739487	100.58060987056906	108.31374927025658	104.91893835324618	112.44813548737302	109.12795063157097	120.00247792040832	116.8023093434868	0.07745679395738522	0.08146613847944499	-0.09705071547131183	-7.983434199526528	-0.09408464500668856	-7.7394440753996605
35.93974841516195	95.59134228488489	91.93253706853824	104.03780807064622	100.56056204095371	108.29280479123123	104.89863392554965	112.42693006336265	109.10738090230618	119.98075459894343	116.78121203224634	0.0774670303247674	0.08147693198195936	-0.09753222238927606	-8.071378250937414	-0.0945519644579349	-7.824744109879248
36.15630347884324	95.57087865332119	91.91272977047433	104.01688779944897	100.54029238032638	108.27163297423255	104.87810898941284	112.40549826361865	109.08659165072704	119.95880591372485	116.7598962004887	0.07747745400834662	0.08148792300653888	-0.09798487300355418	-8.157689886229491	-0.09499134299369416	-7.908464932650531
36.374163395721176	95.55018635148997	91.89270027752254	103.99574286543027	100.51980469279408	108.25023812275911	104.85736770807799	112.3838447283948	109.0655873830331	119.93663710658632	116.73836696507408	0.07748806846459004	0.08149911519837508	-0.09840870296542903	-8.242334750586451	-0.09540281530604489	-7.9905733049199625
36.59333602819267	95.52926868764361	91.87245173034904	103.9743773034329	100.4991028626054	108.22862463049094	104.83641433203849	112.36197419479325	109.04437269946479	119.91425352812124	116.71662954899506	0.07749887721475611	0.08151051227100121	-0.09880374771000788	-8.325278064985469	-0.0957864158796724	-8.071035577744624
36.813829286029524	95.5081290399177	91.85198733605523	103.9527952325157	100.47819085511225	108.20679698240288	104.81525320011608	112.33989149798525	109.02295229549026	119.89166063909381	116.69468928275646	0.07750988384614603	0.08152211800761598	-0.09917004244707073	-8.406484621023992	-0.09614217898382549	-8.149817687095492
37.03565112666392	95.48677085710904	91.83131036890917	103.93100085696592	100.45707271774134	108.1847597558917	104.7938887405496	112.31760157244778	109.00133096300533	119.86886401186928	116.67255160577193	0.07752109201337974	0.08153393626242846	-0.09950762215143527	-8.485918775655591	-0.0964701386638751	-8.226885148877045
37.25880955547555	95.46519765946073	91.81042417108483	103.90899846732309	100.43575258097795	108.16251762191698	104.77232547209817	112.2951094532158	108.97951359155034	119.84586933186365	116.65022206778114	0.07753250543969804	0.08154597096203307	-0.09981652155244092	-8.563544445754815	-0.096770328730031	-8.302203053543053
37.483312626080554	95.44341303945495	91.78933215340803	103.88679244141488	100.41423465936083	108.14007534615654	104.75056800515797	112.27242027715106	108.9575051695424	119.82268239901349	116.62770633028605	0.0775441279182927	0.08155822610681114	-0.10009677512556436	-8.639325102805742	-0.09704278274944045	-8.37573606101796
37.70916844062219	95.42142066261248	91.76803779610803	103.8643872454046	100.39252325248768	108.11743779017507	104.72862104289193	112.24953928422653	108.93531078552296	119.79930912926496	116.60501016800606	0.07755596331366178	0.08157070577236528	-0.10034841708204567	-8.713223767284944	-0.09728753403655332	-8.447448395290849
37.93638515006311	95.39922426830061	91.74654464957756	103.84178743485168	100.3706227460339	108.09460991260879	104.70648938237474	112.22647181882876	108.91293562942272	119.77575555608485	116.58213947035485	0.07756801556299465	0.08158341411097626	-0.10057148135646798	-8.785203002931667	-0.0975046156412418	-8.5173038389039
38.164970954479706	95.3768276705482	91.72485633513854	103.81899765578439	100.34853761278218	108.07159677036415	104.68417791575138	112.20322333107659	108.89038499384263	119.75202783199177	116.55910024293667	0.07758028867758301	0.08159635535309673	-0.10076600159752047	-8.855224911025289	-0.09769406033959172	-8.5852657273972
38.39493410335793	95.35423475886881	91.70297654581576	103.79602264578533	100.32627241366484	108.04840351983209	104.66169163141095	112.17979937815797	108.8676642753521	119.72813223010927	116.53589860906455	0.07759278674426513	0.08160953380887097	-0.10093201115557804	-8.923251124459057	-0.09785590062185179	-8.651296943600755
38.626282895891045	95.3314494990917	91.68090904711725	103.77286723509022	100.30383179881848	108.02503541811792	104.63903561517512	112.15620562568418	108.84477897580459	119.7040751457409	116.51254081129962	0.07760551392689395	0.08162295386968829	-0.10106954307269689	-8.989242801857472	-0.09799016868345234	-8.715359911981068
38.859025681279114	95.30847593420026	91.65865767782164	103.74953634769908	100.2812205086508	108.00149782428612	104.6162150515014	112.13244784906203	108.82173470367042	119.67986309796704	116.4890332130119	0.07761847446784116	0.0816366200097682	-0.10117863006917105	-9.053160621337156	-0.09809689641141972	-8.777416592598456
39.09317085903034	95.28531818517958	91.63622635077377	103.72603500250229	100.25844337492124	107.97779620062282	104.59323522470314	112.10853193488583	108.79853717538859	119.65550273126594	116.46538229996492	0.07763167268953018	0.08165053678777805	-0.10125930453128262	-9.114964774245891	-0.09817611537306448	-8.837428475097113
39.328726879264174	95.26198045187135	91.6136190536868	103.7023683144192	100.23550532183384	107.95393611391327	104.5701015201841	112.08446388234688	108.77519221673614	119.63100081715693	116.44159468192187	0.07764511299599923	0.08166470884848452	-0.10131159849996152	-9.174614958974416	-0.09822785680469792	-8.895356572706078
39.56570224301631	95.23846701383738	91.59083984995227	103.67854149555113	100.21241136714364	107.92992323673667	104.54681942568989	112.06024980466299	108.75170576421654	119.60636425586792	116.41767709427565	0.07765879987449979	0.08167914092443988	-0.10133554365648934	-9.232070374291652	-0.09825215159801814	-8.95116141582912
39.80410550254544	95.2147822312319	91.56789287945796	103.65455985634904	100.18916662327729	107.90576334877825	104.52339453257586	112.03589593052808	108.72808386646766	119.58160007802765	116.39363639970324	0.07767273789712681	0.08169383783770169	-0.10133117130970959	-9.287289712807251	-0.0982490302880592	-9.004803045747394
40.04394526164196	95.19093054568181	91.54478235941302	103.63042880679501	100.16577629846655	107.88146233815841	104.49983253709145	112.01140860558118	108.7043326856888	119.5567154463823	116.3694795898437	0.07768693172248335	0.08170880450159138	-0.10129851238181686	-9.340231154190406	-0.09821852303903711	-9.056241008052893
40.28523017593832	95.16691648117639	91.52151258518164	103.60615385759934	100.14224569789693	107.85702620278003	104.47613924168229	111.98679429389682	108.68045849908835	119.53171765753818	116.34521378700211	0.07770138609738038	0.08172404592248729	-0.10123759739533966	-9.390852358345	-0.09816065963204323	-9.105434346092807
40.52796895322162	95.1427446449649	91.49808793112373	103.58174062141198	100.11858022486959	107.83246105169336	104.45232055630889	111.96205957949556	108.65646770035092	119.50661414372972	116.32084624587777	0.07771610585857047	0.08173956720165601	-0.10114845645745163	-9.439110458337382	-0.0980754694506345	-9.1523415941665
40.77217035374772	95.11841972846406	91.4745128514445	103.55719481404977	100.09478538197887	107.80777310648007	104.42838249978408	111.93721116787668	108.6323668011262	119.48141247461456	116.29638435531959	0.07773109593452139	0.08175537353712227	-0.1010311192455049	-9.48496205318952	-0.09796298146559934	-9.196920770518773
41.017843190557436	95.0939465081741	91.45079188105194	103.5325222557396	100.07086677230453	107.78296870265591	104.40433120112834	111.9122558875727	108.608162432539	119.45612035909598	116.2718356401078	0.07774636134722292	0.08177147022557825	-0.10088561499088655	-9.52836320050119	-0.09782322422032053	-9.239129370289447
41.26499632979458	95.0693298466046	91.42692963642284	103.50772887237757	100.04683010061925	107.7580542910931	104.3801729009441	111.88720069172653	108.58386134672118	119.43074564717327	116.24720776276303	0.07776190721403534	0.08178786266433476	-0.10071197246568886	-9.569269409257686	-0.09765622581778644	-9.278924358513905
41.51363869102594	95.04457469320798	91.4029308164759	103.48282069680292	100.02268117461063	107.73303643946069	104.35591395280741	111.86205265968975	108.55947041836423	119.4052963318186	116.22250852538201	0.07777773874957515	0.08180455635330999	-0.10051021996375198	-9.607635631848098	-0.0974620139028275	-9.316262162556086
41.763779247563185	95.01968608532567	91.37880020345571	103.45780387009206	99.99842590612133	107.70792183368845	104.33156082468189	111.83681899864793	108.53499664629756	119.37978055088698	116.19774587150428	0.07779386126764085	0.08182155689706427	-0.10028038528531624	-9.643416256429191	-0.09724061564611475	-9.351098664559686
42.0154270267867	94.99466914914014	91.35454266382315	103.43268464286533	99.97407031240306	107.68271727944715	104.30712010034974	111.81150704526532	108.51044715508722	119.35420658905119	116.17292788800566	0.07781028018318045	0.08183887000687637	-0.10002249572056598	-9.676565099038271	-0.09699205772909636	-9.38338919393209
42.26859111047143	94.96952910064006	91.330163149156	103.40746937661486	99.94962051738852	107.65742970365359	104.28259848086478	111.78612426735803	108.48582919666006	119.32858287977113	116.1480628070228	0.07782700101429998	0.08185650150286465	-0.09973657803061542	-9.707035395273124	-0.09671636632654668	-9.413088519453595
42.523280635114425	94.94427124659303	91.30566669705739	103.38216454504744	99.92508275297945	107.63206615599427	104.2580027860249	111.76067826558939	108.46115015195116	119.30291800729174	116.1231590079078	0.07784402938431678	0.08187445731615256	-0.0994226584316209	-9.73477979220479	-0.09641356708959847	-9.440150841270224
42.77950479226489	94.9189009855298	91.28105843207427	103.3567767354472	99.90046336035212	107.6066338104727	104.23333995586673	111.7351767751923	108.4364175325767	119.27722070867414	116.0982250192143	0.07786137102385303	0.08189274349108235	-0.09908076257349308	-9.759750339635502	-0.09608368512650145	-9.464529782584577
43.03727282885567	94.89342380873833	91.25634356662447	103.33131265005574	99.87576879128079	107.58113996697855	104.20861705218134	111.70962766771734	108.41163898253225	119.25149987585885	116.07326952071554	0.07787903177297884	0.0819113661874739	-0.09871091552409439	-9.781898481658573	-0.09572674498730294	-9.486178381535865
43.29659404753705	94.86784530126772	91.23152740193257	103.3057791074712	99.85100560947767	107.5555920528791	104.18384126005142	111.68403895280713	108.38682227991599	119.22576455776215	116.04830134545432	0.07789701758339825	0.08193033168293558	-0.09831314174857653	-9.801175047770812	-0.09534277064281582	-9.505049082494224
43.55747780701245	94.84217114294349	91.2066153289765	103.2801830440667	99.8261804919531	107.52999762463482	104.15901988941242	111.65841877999837	108.36197533868008	119.2000239624068	116.02332948182797	0.07791533452068297	0.08194964637522127	-0.09788746508826307	-9.817530243592046	-0.09493178546600234	-9.521093727329571
43.81993352237618	94.81640710939358	91.18161282944234	103.25453151542898	99.80130023039261	107.50436436943905	104.13416037663524	111.6327754405525	108.33710621040763	119.17428745908859	115.99836307570601	0.07793398876655527	0.0819693167846409	-0.09743390874194802	-9.830913641857478	-0.09449381221367048	-9.534263546633156
44.08397066545326	94.7905590730843	91.15652547668941	103.22883169781524	99.77637173255387	107.47870010688077	104.10927028613314	111.60711736931312	108.31222308611817	119.14856458057655	115.97341143258356	0.07795298662122079	0.08198934955652294	-0.09695249524540372	-9.841274172944395	-0.09402887300498719	-9.544509150469821
44.349598765141174	94.76463300436828	91.13135893672518	103.20309088963245	99.751402023683	107.45301279063364	104.08435731199278	111.58145314659426	108.28733429810153	119.12286502535177	115.94848401977087	0.07797233450574896	0.08200975146372935	-0.0964432464475351	-9.84856011496231	-0.09353698930075893	-9.551780519013846
44.6168274077539	94.73863497254371	91.10611896919033	103.17731651293664	99.72639824795081	107.42731051017044	104.05942927962987	111.55579150009831	108.26244832178088	119.09719865988332	115.92359046861962	0.07799203896450943	0.08203052940922713	-0.0959061834905981	-9.852719084097771	-0.09301818188347966	-9.556026993159321
44.88566623736761	94.71257114692406	91.08081142835317	103.15151611495303	99.70136766990862	107.40160149250259	104.0344941474693	111.53014130686354	108.23757377760468	119.07157552094145	115.89874057678601	0.078012106667659	0.08205169042871449	-0.09534132678800233	-9.8536980245226	-0.09247247083578714	-9.557197264814022
45.15612495616904	94.68644779792005	91.0554422641148	103.12569736961845	99.67631767596532	107.37589410394713	104.0095600086515	111.50451159524383	108.21271943296982	119.0460058179513	115.87394431053316	0.07803254441368486	0.08207324169330628	-0.09474869599833369	-9.851443197749177	-0.09189987551619083	-9.55523936661848
45.42821332480542	94.66027129813408	91.03001752302536	103.09986807914686	99.65125577588628	107.35019685192191	103.98463509276594	111.47891154692088	108.18789420417644	119.02049993538732	115.84921180707394	0.07805335913200064	0.08209519051227639	-0.09412831000466326	-9.845900172331312	-0.09130041453818194	-9.550100662061595
45.701941162736816	94.63404812346475	91.00454334930919	103.0740361756154	99.62618960431186	107.32451838676616	103.95972776760941	111.45335049894763	108.16310715841274	118.995068435207	115.82455337695181	0.07807455788560473	0.0821175443358627	-0.09348018688930892	-9.83701381298306	-0.09067410574672863	-9.54172783494505
45.97731834859046	94.60778485422563	90.97902598590242	103.04820972257612	99.6011269223003	107.29886750359258	103.93484654097425	111.42783794582706	108.13836751577482	118.9697220593294	115.79997950646607	0.07809614787379168	0.08214031075813331	-0.0928043439088242	-9.82472826943922	-0.09002096619482813	-9.530066878782236
46.25435482051728	94.58148817627438	90.95347177549948	103.02239691668922	99.57607561889054	107.27325314416606	103.91000006246203	111.40238354162369	108.11368465131707	118.94447173215462	115.77550086013643	0.07811813643492745	0.08216349751991561	-0.09210079746949873	-9.808986965261283	-0.08934101211809775	-9.515063085811562
46.533060576550575	94.55516488215605	90.92788716161299	102.99660608938215	99.55104371269115	107.24768439881407	103.88519712532917	111.37699710211174	108.08906809714024	118.9193285631297	115.7511282832148	0.0781405310492863	0.0821871125117917	-0.09136956309899347	-9.7897325859376	-0.08863425890862686	-9.496661035667785
46.813445674966815	94.52882187225862	90.90227868964296	102.97084570853336	99.5260393534903	107.22217050836747	103.86044666835966	111.35168860695907	108.06452754451182	118.89430384935936	115.72687280423881	0.07816333934194777	0.08221116377716006	-0.0906106554224948	-9.766907067401917	-0.08790072109309222	-9.474804584377125
47.09552023464871	94.5024661559802	90.87665300795726	102.94512438017956	99.50107082389006	107.19672086613089	103.83575777776804	111.32646820194647	108.04007284602261	118.86940907826238	115.7027456376317	0.07818656908576216	0.082235659515366	-0.08982408813375287	-9.740451583646063	-0.08714041230280145	-9.449436852253712
47.37929443545016	94.47610485291194	90.85101686898564	102.91945085025205	99.47614654096733	107.17134501988822	103.81113968913542	111.3013462012278	108.01571401778229	118.84465593027821	115.67875818635105	0.07821022820437955	0.0822606080849017	-0.08900987396668825	-9.710306534299889	-0.08635334524808513	-9.420500212101615
47.66477851856398	94.44974519403135	90.82537713032241	102.89383400633601	99.45127505795682	107.14605267393767	103.78660178937398	111.27633308962564	107.99146124164929	118.82005628161987	115.65492204458268	0.0782343247753503	0.08228601800667919	-0.08816802466935769	-9.676411532127531	-0.08553953169248985	-9.387936277085828
47.951982786891236	94.4233945229112	90.79974075584319	102.86828287945949	99.42646506596196	107.12085369116252	103.76215361872613	111.25143952496866	107.96732486750176	118.79562220707909	115.63124900048592	0.07825886703328976	0.08231189796737616	-0.0872985509710702	-9.638705389694223	-0.0846989824212585	-9.351685887897474
48.24091760541319	94.39706029694165	90.77411481683289	102.8428066459091	99.40172539569151	107.09575809513589	103.73780487279622	111.22667634046964	107.94331541554746	118.77136598288286	115.60775103898932	0.07828386337312189	0.08233825682285917	-0.08640146255453374	-9.597126106211363	-0.08383170721464239	-9.311689100126387
48.53159340156531	94.37075008856576	90.74850649312556	102.81741462907364	99.37706501922247	107.07077607225995	103.71356540461548	111.20205454714389	107.9194435786736	118.74730008960177	115.58444034463739	0.07830932235339008	0.08236510360168342	-0.0854767680245061	-9.551610853843158	-0.08293771481854151	-9.267885171102535
48.82402066561362	94.34447158653008	90.72292307425664	102.79211630131742	99.35249305179074	107.04591797394221	103.68944522674228	111.1775853362719	107.89572022483836	118.72343721511412	115.56132930449098	0.07833525269964732	0.08239244750867131	-0.08452447487670156	-9.502095963744068	-0.08201701291295649	-9.220212546311814
49.11820995103327	94.31823259714861	90.6973719606282	102.76692128588243	99.32801875361038	107.0211943188077	103.66545451339813	111.15328008190454	107.87215639950578	118.69979025762443	115.53843051108299	0.07836166330792205	0.0824202979285749	-0.0835445894651059	-9.448516911728802	-0.08106960808169106	-9.168608845709969
49.41417187488941	94.2920410455824	90.67186066468594	102.74183935882144	99.30365153172043	106.9966157949499	103.64160360263928	111.12915034341395	107.84876332812311	118.67637232873983	115.51575676542882	0.07838856324826292	0.0824486644298224	-0.08253711696880828	-9.39080830353123	-0.080095505781145	-9.113010849607235
49.71191711822035	94.26590497713325	90.6463968121096	102.71688045096172	99.27940094186216	106.9721932622198	103.61790299856636	111.10520786809028	107.82555241864354	118.6531967566051	115.49332108009528	0.0784159617683666	0.08247755676834743	-0.08150206135866256	-9.328903859885031	-0.0790947103067765	-9.053354484120064
50.01145642642306	94.23983255855279	90.6209881430162	102.69205464990041	99.25527669038561	106.9479377545549	103.59436337357192	111.08146459378533	107.80253526409469	118.6302770890974	115.47113668232825	0.07844386829728851	0.0825069848915117	-0.08043942536272652	-9.262736401073198	-0.07806722476072991	-8.989574806422752
50.3128006096408	94.2138320793666	90.59564251317624	102.66737220203221	99.23128863618714	106.92386048234854	103.57099557062696	111.05793265160465	107.77972364519388	118.60762709708277	115.44921701724056	0.07847229244923852	0.08253695894211428	-0.07934921042999576	-9.192237831117382	-0.07701305101764433	-8.92160598956616
50.61596054315354	94.18791195321451	90.5703678952434	102.64284351461104	99.20744679267848	106.89997283486183	103.54781060560784	111.03462436864997	107.75712953301192	118.58526077773705	115.42757575106256	0.07850124402746556	0.08256748926249545	-0.07823141669615552	-9.117339121803525	-0.07593218969012128	-8.849381306939904
50.9209471677702	94.16208071920484	90.54517237999721	102.61847915784351	99.1837613297871	106.87628638267594	103.52481966966367	111.0115522708103	107.73476509168559	118.56319235792921	115.4062267744557	0.07853073302823198	0.08259858639873799	-0.07708604294464294	-9.037970295925334	-0.07482464009225964	-8.77283311623978
51.22777149022361	94.1363470432876	90.52006417760062	102.59428986702034	99.16024257599115	106.8528128801917	103.50203413162707	110.98872908560881	107.71264268118229	118.54143629767533	115.38518420589297	0.0785607696448825	0.08263026110496302	-0.07591308656827778	-8.954060410269449	-0.07369040020390116	-8.691892843224196
51.53644458356769	94.11071971964101	90.49505161886958	102.57028654468024	99.1369010203859	106.82956426817064	103.47946554046624	110.96616774509968	107.69077486011489	118.52000729365749	115.36446239510477	0.07859136427200566	0.08266252434773098	-0.07471254353353629	-8.865537538575154	-0.07252946663430748	-8.606490965084959
51.84697758757708	94.08520767207554	90.47014315655778	102.54648026281146	99.11374731478587	106.80655267632339	103.45712562778245	110.94388138882137	107.66917438861076	118.49892028281452	115.34407592659484	0.07862252750969487	0.08269538731054217	-0.07348440833749237	-8.77232875334812	-0.07134183458214238	-8.516556993094127
52.15938170914916	94.05981995545545	90.44534736665545	102.52288226509103	99.09079227586221	106.78379042594571	103.43502631035273	110.92188336680694	107.64785423123601	118.4781904460059	115.32403962322752	0.07865427016791089	0.08272886139844611	-0.07222867396887978	-8.674360107765096	-0.07012749779767091	-8.422019455134432
52.47366822270851	94.03456575713564	90.42067294970191	102.49950396916093	99.0680468873153	106.7612900326014	103.41317969271847	110.90018724265049	107.62682755997474	118.45783321174788	115.30436854988649	0.07868660327094464	0.08276295824275945	-0.07094533186614171	-8.571556616934686	-0.06888644854259951	-8.322805877702194
52.789848470613855	94.00945439841706	90.39612873211306	102.47635696894403	99.04552230208499	106.73906420885588	103.39159806982204	110.87880679663411	107.60610775726684	118.4378642600276	115.28507801720946	0.07871953806198861	0.0827976897058961	-0.06963437187462773	-8.46384223863788	-0.06761867754914874	-8.218842767386377
53.107933863567155	93.98449533601848	90.37172366752321	102.45345303699973	99.02322984459806	106.71712586705979	103.37029392969204	110.85775602891528	107.58570841910436	118.41829952619442	115.26618358539913	0.07875308600781654	0.08283306788631292	-0.06829578220438748	-8.351139853835775	-0.06632417397909762	-8.110055592078425
53.42793588102576	93.95969816356602	90.34746683814149	102.43080412691972	99.00118101305402	106.69548812218427	103.34927995617798	110.83704916277591	107.56564335818818	118.39915520493149	115.24770106811239	0.078787258803574	0.08286910512357369	-0.0669295493840707	-8.233371246282331	-0.06500292537995733	-7.996368761381746
53.74986607161648	93.93507261310128	90.32336745612385	102.40842237576692	98.9793874817515	106.67416429471074	103.32856903173764	110.81670064793713	107.54592660714816	118.38044775431125	115.2296465364323	0.07882206837768607	0.08290581400353492	-0.06553565821505458	-8.110457081817003	-0.06365491764137232	-7.877705606744712
54.073736053552395	93.91062855660694	90.29943486495944	102.38632010655638	98.95786110345395	106.6531679135745	103.30817424027559	110.79672516393866	107.5265724218259	118.36219389993477	115.2120363229216	0.0788575268968811	0.08294320736365668	-0.06411409172724802	-7.982316887417255	-0.06228013495126561	-7.75398836118984
54.399557515052166	93.88637600754979	90.27567854087232	102.36450983077917	98.93661391179707	106.63251271916364	103.28810887003617	110.7771376235849	107.5075952846235	118.34441063915746	115.1948870257626	0.07889364677133644	0.08298129829844213	-0.06266483113026311	-7.848869029327034	-0.06087855975022194	-7.625138138362672
54.727342214761876	93.86232512244383	90.25210809423847	102.34300425097254	98.9156581237384	106.61221266637685	103.26838641655142	110.75795317646217	107.48900990791941	118.32711524540608	115.17821551298428	0.07893044065995185	0.08302010016500959	-0.06118785576265395	-7.710030690464919	-0.05945017268322772	-7.491074910900352
55.057101982179326	93.83848620243198	90.22873327101911	102.321816263336	98.89500614205141	106.5922819277401	103.24902058564695	110.7391872125263	107.47083123755458	118.31032527258775	115.16203892678168	0.07896792147574544	0.08305962658880003	-0.05968314304487876	-7.565717847919586	-0.057994952553315215	-7.35171748861103
55.38884871808102	93.81486969488483	90.20556395420785	102.30095896039256	98.87467055786183	106.57273489658205	103.23002529650363	110.72085536576219	107.45307445638728	118.29405855959152	115.14637468792506	0.07900610239138815	0.08309989146942502	-0.05815066842760075	-7.415845249382983	-0.056512876272535095	-7.206983495914756
55.722594394951685	93.79148619502105	90.18261016529532	102.28044563370031	98.85466415323138	106.55358619027358	103.21141468478127	110.70297351792001	107.43575498792306	118.27833323488966	115.13124050026734	0.07904499684486949	0.0831409089866586	-0.05659040533799953	-7.260326388852263	-0.05500391881059841	-7.056789348462189
56.058351057416104	93.76834644754588	90.15988206574883	102.26028977661218	98.8349999037873	106.53485065352993	103.19320310580223	110.6855578023277	107.41888850001827	118.26316772123788	115.11665435534846	0.07908461854530556	0.08318269360657454	-0.055002325129038354	-7.099073482324457	-0.05346805314624703	-6.901050229789689
56.39613082267415	93.74546134830857	90.13738995850728	102.24050508708557	98.81569098139842	106.51654336177732	103.17540513779706	110.66862460778131	107.40249090865989	118.2485807404774	115.10263453709962	0.07912498147888747	0.08322526008784042	-0.05338639702242176	-6.931997442072316	-0.05190525021228609	-6.739680066570145
56.7359458809379	93.72284194598195	90.11514428949401	102.22110547054575	98.79675075690247	106.49867962458897	103.15803558521701	110.65219058251967	107.38657838182647	118.23459131844547	115.08919962665414	0.07916609991498243	0.08326862348816341	-0.05174258805342902	-6.759007850767375	-0.05031547884314591	-6.572591503751028
57.07780849587155	93.70049944375931	90.09315564914351	102.20210504279974	98.77819280288048	106.48127498918697	103.14110948210964	110.63627263827878	107.37116734342735	118.22121878999123	115.07636850726163	0.07920798841238065	0.08331279917090051	-0.05007086301526442	-6.580012934995466	-0.048698705721250235	-6.39969587910673
57.42173100503407	93.67844520107317	90.07143477394585	102.18351813300596	98.76003089648418	106.46434524401647	103.124642095564	110.62088795443465	107.35627447732693	118.20848280410578	115.06416036931414	0.07925066182570532	0.0833578028118318	-0.04837118439880328	-6.394919537622627	-0.04705489531917806	-6.220903196641302
57.7677258203244	93.65669073533402	90.04999254800671	102.16535928669894	98.742279022315	106.4479064223917	103.108648929225	110.60605398223281	107.341916731454	118.19640332916626	115.05259471548423	0.07929413531197767	0.08340365040610605	-0.04664351233358843	-6.203633089804498	-0.045384009843502326	-6.036122099747445
58.115805428429454	93.63524772368949	90.02884000462397	102.14764326887104	98.72495137535671	106.43197480621619	103.09314572687869	110.5917884491088	107.32811132199879	118.18500065829826	115.04169136597933	0.07933842433735042	0.0834503582753615	-0.04488780452663832	-6.006057582158974	-0.04368600917621279	-5.8452598435178516
58.465982391274686	93.61412800480419	90.00798832788033	102.13038506711194	98.7080623639628	106.41656692977925	103.07814847611114	110.57810936310126	107.31487573770023	118.17429541485974	115.03147046391527	0.0793835446840123	0.08349794307502631	-0.043104016200771866	-5.802095535273111	-0.04196085081497358	-5.648222266310768
58.818269346477535	93.59334358066045	89.98744885425229	102.1135998948081	98.69162661289992	106.40169958363016	103.06367341204202	110.56503501736037	107.302227744226	118.16430855804994	115.02195248081239	0.0794295124572664	0.08354642180180635	-0.041292100029437506	-5.591647969162295	-0.040208489811533354	-5.44491376051883
59.172679007803275	93.57290661838053	89.96723307423605	102.09730319440382	98.6756589664495	106.38738981853383	103.04973702113604	110.55258399475537	107.2901853886483	118.15506138864788	115.013158222219	0.07947634409278968	0.08359581180136257	-0.03945200607148536	-5.3746143721546105	-0.038428878708572256	-5.235237242621224
59.52922416562417	93.55282945206929	89.94735263398906	102.08151064072383	98.66017449156737	106.37365494950755	103.03635604509287	110.54077517258162	107.27876700401711	118.14657555488215	115.00510883346368	0.07952405636407951	0.0836461307761883	-0.03758368170494464	-5.150892668974848	-0.0366219674773447	-5.019094122584647
59.887917687380885	93.53312458467863	89.92781933698787	102.06623814436084	98.64518848110377	106.36051255994305	103.02354748481805	110.52962772737227	107.26799121403378	118.13887305843765	114.99782580554155	0.07957266639009102	0.08369739679368643	-0.03568707155920947	-4.920379187915387	-0.03478770345157045	-4.796384272263822
60.24877251804685	93.51380468989247	89.90864514570266	102.05150185512771	98.63071645708547	106.34798050581455	103.01132860447797	110.51916113981524	107.25787693782888	118.13197626060172	114.99133098113859	0.07962219164307084	0.08374962829445912	-0.03376211744367197	-4.682968627013906	-0.032926031259080446	-4.5670059928852424
60.6118016805955	93.49488261403455	89.88984218328811	102.03731816557845	98.61677417406129	106.33607691997739	102.99971693564046	110.5093951997815	107.24844339484623	118.12590788855614	114.98564656079797	0.07967264995659613	0.08380284410080908	-0.03180875827590057	-4.438554019350704	-0.031036892754883638	-4.330855981930654
60.97701827647021	93.47637137799694	89.87142273528947	102.02370371459705	98.60337762251136	106.32482021655714	102.98873028150244	110.50035001146472	107.2397101098357	118.12069104181658	114.98079510923104	0.07972405953382151	0.08385706342546773	-0.02982693001050052	-4.18702669780032	-0.029120226951562245	-4.087829299118312
61.34443548605718	93.45828417918933	89.85339925136508	102.01067539105614	98.59054303232324	106.3142290954321	102.97838672120808	110.49204599863602	107.23169691795856	118.11634919882437	114.97679956177898	0.07977643895594298	0.08391230588054746	-0.027816565563142603	-3.928276258375263	-0.027175969946341638	-3.8378193312018993
61.71406656916102	93.44063439351146	89.83578434702497	101.9982503375497	98.5782868763361	106.30432254681374	102.96870461426019	110.48450391001927	107.22442397000891	118.1129062236972	114.97368323102958	0.07982980719088288	0.08396859148673229	-0.025777594733369824	-3.6621905226675153	-0.02520405484830235	-3.580717755990918
62.085924865483435	93.42343557734611	89.81859080538477	101.9864459541985	98.56662587395407	106.29511985592508	102.95970260502602	110.47774482478765	107.21791173775365	118.1103863731409	114.97146981359253	0.0798841836022054	0.08402594068271202	-0.02370994412717664	-3.388655499493325	-0.023204411703801497	-3.3164145055525296
62.46002379510434	93.40670146957389	89.80183157893475	101.97527990253175	98.55557699483053	106.28664060778137	102.95139962734075	110.47179015818622	107.21218101939412	118.1088143035282	114.97018339703828	0.07993958795826718	0.08408437433486492	-0.021613537076660805	-3.1075553453702014	-0.021176967420103665	-3.0447977282237844
62.83637685896657	93.3904459936095	89.7855197913246	101.96477010944648	98.54515746262564	106.27890469207479	102.94381490921147	110.46666166728389	107.20725294515401	118.10821507814951	114.96984846700622	0.0799960404416117	0.08414391374719962	-0.01948829355856674	-2.8187723239316256	-0.019121645686681177	-2.7657537496888835
63.21499763936286	93.37468325945936	89.76966873916246	101.95493477124606	98.53538475883788	106.27193230816658	102.9369679776237	110.46238145685831	107.203148982996	118.1086141746403	114.97048991448605	0.08005356165861761	0.08420458067156503	-0.017334130109276202	-2.5221867641521385	-0.017038366894723822	-2.479167032888654
63.59589980042612	93.35942756580116	89.75429189382935	101.94579235776143	98.52627662671314	106.26574397019007	102.93087866345466	110.45897198541822	107.19989094447224	118.11003749259162	114.97213304327913	0.0801121726493998	0.08426639731813197	-0.015150959740253711	-2.21767701765566	-0.014927048056193826	-2.184920137107838
63.979097088622495	93.34469340208321	89.73940290330648	101.93736161655383	98.51785107522998	106.26036051226538	102.92556710649333	110.45645607136512	107.19750099070966	118.1125113613468	114.97480357764218	0.08017189489798462	0.08432938636616065	-0.012938691850365558	-1.9051194147650676	-0.012787602719924962	-1.8828936757636257
64.36460333324754	93.33049545064632	89.72501559401779	101.92966157720498	98.51012638316698	106.25580309383182	102.9210537605738	110.45485689930146	107.19600163853801	118.11606254799308	114.97852767012303	0.08023275034275629	0.08439357097506077	-0.010697232135129298	-1.584388219162065	-0.010619940884964763	-1.5729662729427218
64.75243244692527	93.31684858886557	89.71114397268484	101.92271155569382	98.50312110325098	106.25209320509916	102.91735939882217	110.45419802648661	107.19541576676112	118.1207182655516	114.98333190959082	0.08029476138718884	0.08445897479574876	-0.008426482496446397	-1.2553555817466986	-0.00842396891451358	-1.255014519138058
65.14259842611021	93.30376789131228	89.6978022281945	101.9165311588628	98.49685406638889	106.2492526726209	102.914505119021	110.45450338944599	107.1957666225771	118.1265061813724	114.98924332946726	0.08035795091087095	0.08452562198232291	-0.006126340947957942	-0.9178914928161248	-0.006199589445429865	-0.928912925421173
65.53511535159264	93.29126863193713	89.68500473347964	101.91114028897677	98.4913443859864	106.24730366499492	102.91251234909518	110.45579731073872	107.19707782815236	118.13345442574176	114.9962894161671	0.08042234228083418	0.08459353720405512	-0.0037967015184392494	-0.5718637330210186	-0.003946701296200672	-0.5945338764176995
65.92999738900669	93.27936628627263	89.67276604741089	101.90655914837585	98.48661146235419	106.24626869869273	102.91140285272186	110.45810450588723	107.19937338735285	118.14159160070707	115.0044981177516	0.08048795936319414	0.08466274565771521	-0.001437454155109208	-0.21713782326696673	-0.0016651993741447768	-0.25174758223147364
66.32725878934137	93.26807653365458	89.66110091669923	101.90280824422393	98.48267498720358	106.24617064402149	102.91119873506707	110.461450090473	107.20267769263674	118.15094678912584	115.01389785280232	0.080554826535112	0.08473327308023876	0.0009515153779204866	0.14642302705760812	0.0006450254203969052	0.09957797110109823
66.72691388945532	93.25741525946313	89.6500242778092	101.89990839335691	98.47955494823528	106.24703273122354	102.9119224486543	110.4658595874051	107.20701553211501	118.1615495639468	115.02451751952304	0.0806229686970906	0.08480514576174703	0.0033703256020771732	0.5189579732432321	0.002984086292912025	0.45957707260822644
67.12897711259382	93.247398557382	89.63955125888118	101.89788072723141	98.47727163382174	106.24887855671567	102.91359679936714	110.47135893436524	107.21241209678283	118.17342999772946	115.03638650507571	0.08069241128561472	0.08487839055893147	0.005819099429515973	0.9006085897672165	0.005352100654249625	0.8283863385950099
67.53346296890952	93.23804273167545	89.62969718166246	101.89674669697727	98.47584563778649	106.25173208947305	102.91624495259029	110.47797449143457	107.2188929879283	118.18661867240957	115.04953469515775	0.08076318028614501	0.08495303490881742	0.008297964270610692	1.2915189264094806	0.007749190223606206	1.2061447664273146
67.94038605598601	93.22936429948285	89.62047756344572	101.89652807855641	98.47529786428225	106.25561767756147	102.91989043949295	110.48573304890849	107.2264842247231	118.2011466893185	115.06399248382918	0.08083530224647968	0.08502910684291586	0.010807052143547935	1.6918355657217035	0.010175481132606023	1.5929937895634794
68.3497610593647	93.22137999312854	89.61190811901326	101.89724697802906	98.47564953276945	106.26056005482106	102.92455716345685	110.49466183530294	107.23521225199916	118.2170456794629	115.0797907835951	0.0809088042904947	0.08510663500177555	0.013346499787672883	2.101707682471897	0.012631104033388851	1.98907733445958
68.7616027530747	93.21410676244932	89.60400476258827	101.89892583693334	98.47692218309983	106.26658434770862	102.9302694066567	110.50478852556152	107.24510394822049	118.23434781407649	115.0969610357555	0.08098371413227552	0.08518564864995488	0.015916448778725112	2.5212871044168423	0.015116194208445677	2.394541878838936
69.17592600016614	93.20756177713456	89.59678360978833	101.90158743777668	98.47913768070428	106.27371608229862	102.93705183679216	110.51614124946475	107.25618663365111	118.25308581544711	115.11553522102561	0.0810600600906525	0.08526617769141996	0.018517045645367602	2.950728374711616	0.017630891681591265	2.809536511387705
69.59274575324658	93.2017624290815	89.59026097958274	101.90525490964497	98.48231822189018	106.28198119145107	102.94492951397979	110.52874860025126	107.26848807872877	118.27329296803262	115.13554587043974	0.08113787110415606	0.0853482526853878	0.02114844199071797	3.3901888163018157	0.020175341333583674	3.2342129934113473
70.01207705502031	93.19672633476223	89.58445339625037	101.90995173393033	98.48648633924877	106.2914060221485	102.95392789780682	110.5426396434548	107.28203651264822	118.2950031298712	115.15702607654477	0.08121717674640262	0.08543190486262948	0.02381079461666502	3.8398285981566005	0.02274969302061436	3.668725822251872
70.43393503883172	93.19247133760395	89.57937759133887	101.91570175018313	98.49166490717788	106.30201734300954	102.964072854554	110.55784392596657	107.29686063216319	118.31825074429928	115.1800095048953	0.08129800724192696	0.08551716614224691	0.026504265647957936	4.299810802887805	0.025354101692087738	4.113232295967464
70.85833492921113	93.18901551037622	89.5750505056188	101.92252916208551	98.49787714751731	106.31384235197862	102.97539066458677	110.57439148532353	107.3129896106077	118.34307085198022	115.2045304058545	0.08138039348247673	0.0856040691489399	0.02922902266200822	4.770301496610045	0.027988727514383527	4.5678925801985315
71.2852920424243	93.1863771575906	89.5714892910373	101.93045854355672	98.50514663530687	106.32690868420418	102.98790802992708	110.59231285923795	107.33045310715161	118.36949910326223	115.2306236267184	0.08146436704378693	0.0856926472307818	0.03198523882284121	5.2514698010345455	0.030653735998001252	5.0328697771110456
71.71482178702524	93.18457481790519	89.56871131266382	101.93951484498766	98.5134973046633	106.34124442010446	103.00165208200437	110.61163909536813	107.34928127629033	118.39757177086913	115.25832462416699	0.0815499602028445	0.08578293447752128	0.034773093013541256	5.743487966781686	0.033349298123553694	5.508329995533131
72.14693966441222	93.18362726653531	89.56673415062826	101.94972339960952	98.52295345478194	106.35687809362831	103.01665038959322	110.63240176134082	107.36950477757846	118.42732576293716	115.2876694770553	0.0816372059556669	0.08587496573942377	0.037592769976555473	6.246531449553004	0.03607559047509312	5.9944424237983185
72.58166126938723	93.18355351766886	89.56557560204992	101.96110993000131	98.53353975606665	106.37383870071845	103.03293096694453	110.65463295503373	107.39115478561668	118.45879863641026	115.31869489955727	0.08172613803560803	0.08596877664667979	0.04044446045479333	6.760778988031234	0.03883279537420492	6.4913794042149675
73.01900229071879	93.18437282688211	89.56525368295235	101.97370055473615	98.5452812563879	106.39215570797873	103.05052228211176	110.67836531512329	107.41426300029498	118.49202861080256	115.35143825466952	0.08181679093221285	0.08606440362938972	0.04332836133548312	7.286412683843082	0.041621101016431794	6.999316509500204
73.45897851170821	93.18610469355599	89.56578663016356	101.98752179517241	98.55820338747455	106.41185906155465	103.06945326548083	110.70363203190782	107.4388616573043	118.52705458234178	115.38593756809021	0.08190919991063694	0.08616188393815792	0.04624467580028124	7.823618084355985	0.04444070161380864	7.518432621895045
73.90160581075892	93.1887688632904	89.56719290319897	102.00260058239273	98.57233197144241	106.43297919623258	103.08975331850924	110.73046685841496	107.46498353892324	118.56391613850685	115.42223154248492	0.08200340103165286	0.08626125566530185	0.049193613475523534	8.37258426711196	0.04729179753773849	8.048910013905697
74.34690016194996	93.19238533031199	89.56949118612141	102.01896426429187	98.58769322745945	106.4555470447611	103.11145232267742	110.75890412179896	107.49266198508644	118.60265357296906	115.46035957214902	0.08209943117226419	0.08636255776671384	0.052175390587606785	8.933503927055426	0.05017459546589009	8.59093443151869
74.79487763561212	93.19697433987541	89.5727003893781	102.03664061282024	98.60431377855477	106.47959404740499	103.13458064866178	110.78897873504053	107.52193090474653	118.64330790095373	115.50036175808367	0.08219732804694702	0.08646583008438759	0.05519023012304558	9.50657346628941	0.05308930853415461	9.144695179995324
75.24555439890803	93.20255639065407	89.57683965160977	102.05565783138475	98.62222065857196	106.50515216173525	103.159169165734	110.8207262089564	107.55282478753655	118.6859208750348	115.54227892349674	0.0822971302295433	0.08657111336963962	0.058238361989538134	10.091993085970898	0.05603615648954019	9.710385211645189
75.6989467164156	93.20915223711596	89.58192834142702	102.07604456240973	98.64144131926996	106.53225387266245	103.18524925139185	110.85418266452746	107.58537871574156	118.73053500137465	115.5861526297418	0.08239887717582878	0.08667844930704524	0.061320023183071726	10.689966881214787	0.059015365848040346	10.28820121631361
76.15507095071504	93.21678289188416	89.58798605915248	102.09782989506458	98.66200363757639	106.56093220272194	103.21285280123091	110.8893848455581	107.6196283765915	118.77719355642787	115.63202519271279	0.08250260924677752	0.08678788053912108	0.06443545795869454	11.300702938569884	0.062027170056623504	10.878343714506627
76.61394356297929	93.22546962807559	89.59503263852234	102.12104337315832	98.68393592299464	106.59122072261589	103.24201223906105	110.92637013167403	107.65561007488265	118.8259406041206	115.67993969970608	0.08260836773255432	0.0868994506917759	0.06758491800364652	11.924413436063332	0.06507180965731152	11.481017152873392
77.07558111356816	93.23523398161548	89.6030881483438	102.1457150032072	98.70726692516915	106.62315356202049	103.27276052727647	110.96517655167061	107.69336074593927	118.87682101352286	115.7299400267678	0.08271619487725346	0.08701320440056126	0.0707686626169135	12.56131474643189	0.06814953245638833	12.0964300025189
77.54000026262605	93.24609775352434	89.61217289410298	102.17187526267905	98.73202584161166	106.65676542066673	103.30513117748534	111.00584279722315	107.73291796892559	118.92988047703162	115.78207085654151	0.08282613390441668	0.08712918733774976	0.07398695889125406	13.211627543085342	0.07126059369699078	12.724794860176189
78.00721777068286	93.25808301217043	89.62230741951896	102.19955510841635	98.75824232559236	106.69209157970032	103.33915826140743	111.04840823696868	107.77431998051942	118.98516552907839	115.83637769663369	0.08293822904336008	0.08724744624027156	0.07724008189961751	13.875576908954827	0.07440525623520955	13.366328551968763
78.47725049925933	93.27121209548547	89.63351250803672	102.22878598524431	98.78594649419804	106.72916791333071	103.37487642204549	111.09291293097225	107.81760568895741	119.04272356538227	115.89290689851322	0.08305252555633184	0.08736802893854101	0.08052831488706147	14.553392448840896	0.07758379072159016	14.021252240487229
78.95011541147531	93.2855076131375	89.64580918425587	102.25959983476677	98.81516893656338	106.76803090077699	103.4123208851414	111.13939764558987	107.86281468846694	119.10260286276538	115.95170567696583	0.08316906976654255	0.08749098438620917	0.08385194946578167	15.245308404540992	0.0807964757855899	14.689791534561664
79.42582957266194	93.30099244865475	89.65921871528515	102.29202910435349	98.84594072227472	106.80871763851782	103.45152747092044	111.18790386873918	107.90998727409129	119.16485259954895	116.01282213011767	0.08328790908709147	0.0876163626908691	0.08721128581596815	15.95156377362946	0.08404359822350216	15.372176602108084
79.90441015097758	93.31768976149667	89.67376261201908	102.32610675632486	98.87829340995366	106.85126585285698	103.49253260613624	111.2384738255933	107.95916445692633	119.22952287655252	116.07630526005202	0.08340909205082798	0.08774421514576265	0.09060663289066895	16.672402431377122	0.08732545319332985	16.068642286554677
80.38587441802741	93.3356229890629	89.68946263032807	102.36186627733521	98.91225905602182	106.89571391280964	103.53537333642255	111.2911504947078	108.01038797977779	119.29666473871309	116.14220499403663	0.08353266834118182	0.08787459426251326	0.09403830862487439	17.408073256217904	0.09064234441177632	16.779428226211166
80.87023974948666	93.35481584863679	89.70634077215472	102.3993416879621	98.94787022365112	106.94210084332244	103.58008733896108	111.3459776245981	108.06370033325439	119.36633019734883	116.21057220638369	0.08365868882399682	0.0880075538049329	0.09750664015149368	18.158830259009846	0.09399458435682106	17.504778977134265
81.35752362572781	93.37529233925346	89.72441928650763	102.43856755250336	98.98515999190249	106.99046633883424	103.62671293547436	111.4029997507791	108.11914477230972	119.43857225308774	116.28145874096383	0.0837872055804091	0.08814314882394007	0.10101196401936363	18.92493271555213	0.09738249447353553	18.24494413931825
81.8477436324513	93.39707674348601	89.74372067034399	102.47957898898666	99.02416196505634	107.04085077718786	103.67528910555207	111.46226221328241	108.17676533324693	119.51344491948375	116.35491743439616	0.08391827194081039	0.08828143569363292	0.10455462641907332	19.706645303340338	0.10080640538643593	19.00017848670177
82.34091746132043	93.42019362914222	89.76426766933275	102.52241167939742	99.06491028213983	107.09329523390426	103.72585550032227	111.52381117466783	108.23660685120298	119.5910032473463	116.43100213993966	0.08405194251993366	0.08842247214856327	0.10813498341371997	20.50423824225072	0.1042666571166535	19.770742100969073
82.83706291059936	93.44466785086219	89.78608327848737	102.56710188012775	99.10743962665323	107.14784149682829	103.77845245647573	111.5876936385436	108.29871497812587	119.6713033498065	116.5097677521092	0.08418827325310951	0.08856631732225362	0.111753401173047	21.317987438818818	0.10776359930174806	20.556900508549006
83.33619788579601	93.47052455160666	89.80919074265661	102.6136864326502	99.15178523649762	107.2045320811559	103.83312101065243	111.65395746861117	108.36313620126043	119.7544024281447	116.59127023203968	0.08432732143373668	0.08871303178701337	0.11541025621481538	22.148174635025498	0.11129759142218631	21.358924822041445
83.83834040030794	93.4977891640283	89.83361355686468	102.66220277442308	99.19798291411064	107.2634102448562	103.88990291420339	111.72265140825381	108.42991786216142	119.84035879840916	116.67556663362858	0.08446914575201307	0.08886267759509694	0.11910593565156091	22.995087561313994	0.1148690030332773	22.177091885489062
84.34350857607244	93.52648741171285	89.85937546648599	102.71268895002895	99.24606903681034	107.32452000449702	103.94884064833549	111.79382510068413	108.49910817624813	119.92923191885035	116.7627151304805	0.08461380633497986	0.08901531832126264	0.12284083744280849	23.859020093917934	0.11847821400131409	23.011684423705447
84.85172064422062	93.55664531028062	89.88650046724355	102.76518362255284	99.29608056735293	107.38790615148801	104.00997743965235	111.8675291096708	108.57075625292057	120.02108241820255	116.85277504368464	0.08476136478792712	0.08917101910678622	0.12661537065270068	24.74027241674412	0.12212561474525785	23.86299119587784
85.36299494573534	93.58828916833424	89.91501280501599	102.81972608520256	99.34805506470603	107.4536142687508	104.07335727610071	111.94381494086122	108.6449121162533	120.11597212483997	116.945806870453	0.08491188423721624	0.0893298467049855	0.13042995571535698	25.639151188017422	0.1258116064845609	24.731307153550006
85.87734993211305	93.6214455882425	89.9449369754401	102.87635627317785	99.4020306950425	107.52169074783176	104.1390249233357	112.02273506372296	108.72162672628805	120.21396409684256	117.04187231365181	0.08506542937458	0.08949186952831932	0.134285024703388	26.555969711400394	0.12953660149111101	25.61693360294521
86.39480416602983	93.65614146674129	89.97629772329103	102.93511477578845	99.45804624295538	107.59218280646498	104.20702594151412	112.10434293411852	108.80095200094183	120.31512265299749	117.14103431225557	0.08522206650294963	0.08965715769712242	0.1381810216049928	27.491048112307908	0.1333010233477836	26.520178372000373
86.91537632201124	93.69240399534365	90.0091200416266	102.99604284883112	99.51614112290012	107.66513850660509	104.27740670253128	112.18869301754195	108.8829408385539	120.41951340477851	117.24335707276013	0.08538186358388303	0.08982578309004312	0.14211840260756503	28.4447135194132	0.1371053072128774	27.441355982129608
87.43908518710603	93.73026066053667	90.04342917067542	103.05918242722416	99.57635539086455	107.74060677293727	104.35021440771068	112.27584081303183	108.96764714109007	120.52720328933036	117.34890610158638	0.08554489028664682	0.08999781939625393	0.1460976363857469	29.417300250894186	0.14094990008929642	28.380787824662548
87.9659496615646	93.76973924375224	90.07925059645149	103.12457613790704	99.63872975627058	107.81863741188195	104.42549710596141	112.36584287778805	109.05512583802738	120.63826060349994	117.45774823851241	0.08571121803903076	0.09017334216950776	0.1501192043974271	30.4091500063696	0.14483526110032585	29.33880234240496
88.4959887595208	93.81086782109152	90.11661004907455	103.19226731300715	99.70330559410999	107.89928113110635	104.5033037124152	112.45875685251247	109.14543291094078	120.75275503894922	117.56995169117025	0.08588092007995661	0.09035242888411238	0.15418360118646035	31.420612064284796	0.14876186177129114	30.315735216292524
89.0292216096782	93.85367476278569	90.1555335007758	103.2623000032793	99.77012495731726	107.98258955955907	104.58368402755775	112.55464148750036	109.23862541881643	120.87075771839169	117.68558607064722	0.08605407151396169	0.0905351589929096	0.15829133469203782	32.45204348495827	0.15273018631737045	31.311929557243275
89.56566745600044	93.89818873237013	90.19604716356486	103.3347189918197	99.83923058938085	108.06861526804119	104.66668875686696	112.65355666950515	109.33476152411382	120.9923412329914	117.8047224282316	0.08623074936763148	0.0907216139873345	0.16244292656485015	33.50380931931795	0.15674073193700622	32.32773610334698
90.1053456584057	93.94443868555213	90.23817748653497	103.40956980805969	99.91066593719574	108.15741179033002	104.75236953097313	112.75556344940378	109.43390051960374	121.11757968096884	117.92743329334473	0.086411032648062	0.09091187745965182	0.16663891249079654	34.57628282384758	0.16079400911270625	33.363513422809774
90.6482756934654	93.99245386874765	90.28195115278074	103.48689874204189	99.98447516415966	108.24903364487174	104.8407789263561	112.86072407069004	109.5361028560069	121.24654870745808	118.05379271270459	0.08659500240344394	0.09110603516744804	0.1708798425211171	35.66984568139014	0.1648905419162645	34.41962812212296
91.19447715510712	94.04226381726188	90.32739507589874	103.56675285898145	100.06070316351196	108.34353635705745	104.93197048659181	112.96910199882134	109.64143017045897	121.37932554566005	118.18387629076364	0.08678274178584568	0.09130417510048798	0.17516628140990065	36.784888228321506	0.16903086832236625	35.49645506050001
91.74396975532183	94.09389835308735	90.37453639604588	103.64918001411618	100.13939557192073	108.44097648210095	105.02599874416828	113.08076195145027	109.74994531583363	121.51598905934233	118.3177612314732	0.08697433611630051	0.09150638755003068	0.17949880896024695	37.92180968846151	0.17321554052730903	36.59437757003252
92.29677332487483	94.14738758229196	90.42340247551932	103.7342288678488	100.22059878331412	108.54141162853549	105.1229192428808	113.19576992957043	109.86171239094676	121.6566197867352	118.4555263814183	0.08716987295228984	0.09171276518070601	0.18387802037690903	39.08101841332609	0.17744512527453082	37.713787681859685
92.85290781402206	94.20276189196457	90.4740208938297	103.82194890118194	100.30435996296121	108.64490048234526	105.2227885608284	113.31419324960605	109.97679677167802	121.80129998587542	118.59725227438007	0.0873694421577255	0.0919234031050722	0.18830452662572839	40.262932129182445	0.1817202041872008	38.85508635892256
93.41239329322968	94.26005194668731	90.52641944222789	103.91239043144931	100.39072706179857	108.75150283175113	105.32566433402326	113.43610057647888	110.0952651430352	121.9501136814531	118.74302117737508	0.0875731359755428	0.09213839896096232	0.1927789548028187	41.467978191365546	0.18604137410662247	40.01868373475372
93.97524995389855	94.3192886845	90.58062611765124	104.00560462834531	100.47974883100517	108.86127959266916	105.43160528063325	113.56156195768604	110.21718553219752	122.10314671321954	118.89291713823076	0.08778104910301125	0.09235785299174443	0.1973019485101304	42.69659384557235	0.19040924743799792	41.20499935909902
94.54149810909283	94.38050331231865	90.63666911604639	104.10164353025262	100.57147483682299	108.97429283485982	105.54067122587301	113.69064885842201	110.3426273425687	122.26048678601347	119.0470260347535	0.0879932787698895	0.09258186812962343	0.2018741682387457	43.949226496471965	0.19482445250177705	42.414462450007704
95.11115819427312	94.44372730076984	90.69457682502735	104.2005600608703	100.6659554756226	109.09060580878813	105.65292312756193	113.82343419778168	110.4716613888755	122.42222352146908	119.2054356255512	0.08820992481954094	0.0928105500821195	0.20649629176125472	45.22633398404287	0.1992876338931211	43.647512153020216
95.68425076803395	94.50899237839873	90.75437781582313	104.3024080461424	100.76324198921243	109.21028297321473	105.76842310236765	113.95999238608172	110.60435993334768	122.58844851147019	119.368235602574	0.08843108979314676	0.09304400742186118	0.2111690145313645	46.52838486753535	0.20379945284700796	44.904597807253595
96.26079651284576	94.57633052520542	90.81610083446539	104.40724223148652	100.86338648038746	109.33339002353775	105.88723445275235	114.1003993633384	110.74079672301536	122.75925537341756	119.53551764543847	0.08865687901715197	0.09328235167984555	0.21589305009112536	47.855858717219235	0.2083605876099881	46.18617921860641
96.84081623580131	94.64577396546193	90.87977479216543	104.51511829932147	100.96644192871572	109.4599939209063	106.00942169464201	114.24473263894173	110.88104702816393	122.93473980737893	119.70737547760595	0.08888740069409001	0.09352569744231817	0.2206691304869821	49.20924641444435	0.21297173381884704	47.49272694034153
97.42433086936633	94.71735515975949	90.94542875482422	104.62609288689373	101.07246220655693	109.59016292212783	106.13505058583662	114.39307133256818	111.02518768198455	123.11499965519695	119.88390492448515	0.08912276599693202	0.09377416245143592	0.2254980066943233	50.58905045996289	0.21763360488589	48.82472256115216
98.01136147213543	94.79110679623118	91.01309193161765	104.74022360439966	101.18150209530971	109.72396661039076	106.26418815518271	114.54549621637544	111.17329712146389	123.30013496163009	120.0652039735368	0.08936308916713215	0.09402786770988811	0.23038044904902222	51.99578529067003	0.2223469323906926	50.18265900090046
98.60192922959182	94.86706178089136	91.08279366259328	104.85756905340043	101.29361730187996	109.8614759268243	106.3969027325266	114.7020897585221	111.32545542955437	123.49024803760626	120.25137283645678	0.08960848761652215	0.09428693758965571	0.23531724768727713	53.429977604817395	0.22711246647750727	51.56704081384669
99.1960554548718	94.94525322703015	91.1545634052115	104.97818884552561	101.40886447536361	110.00276320291823	106.53326397946921	114.86293616806007	111.4817443786692	123.68544352567257	120.44251401352012	0.08985908203324329	0.09455149994509515	0.24030921299430474	54.89216669650341	0.23193097625983228	52.97838450010386
99.79376158953411	95.02571444359766	91.22843071976123	105.10214362146233	101.52730122393692	110.14790219382793	106.67334292094449	115.02812144124894	111.64224747555114	123.88582846773001	120.63873236017342	0.09011499649189693	0.09482168623055531	0.24535717606053709	56.382904798909294	0.23680325023092053	54.417218824972224
100.39506920433367	95.10847892250527	91.30442525357157	105.22949507022123	101.64898613194237	110.29696811258526	106.8172119776405	115.1977334093392	111.80705000755918	124.09151237514041	120.84013515596212	0.09037635856810601	0.09509763162273094	0.25046198914537854	57.90275743673192	0.24173009667963186	55.884085146404686
101.00000000000001	95.19358032477047	91.38257672394032	105.36030594867476	101.7739787771617	110.45003766524258	106.96494499928652	115.37186178787978	111.97623909042609	124.30260730130446	121.04683217588867	0.0906432994577017	0.09537947514797901	0.25303646921910067	58.67003392198146	0.24421474771058196	56.62459477341782
