# Supplementary material for: White matter micro- and macrostructure brain charts for the human lifespan
Source: Nature. 2026 May 13;655(8124):979–89. doi: 10.1038/s41586-026-10454-2 (PMC13391363; doi:10.1038/s41586-026-10454-2)
Supplement: Supplementary file 12 — Centiles trajectories of brain charts. SDT.T9.1–5 contain the brain charts for the global metrics; SDT.T9.6–509 contain the brain charts for the tract-specific metrics (unnormalized); and SDT.T9.510–1157 contain the brain charts for the tract-specific macrostructural metrics (normalized). Included in each table are the male and female centile trajectories for the 2.5th, 25th, 50th, 75th and 97.5th percentiles; the interquartile range normalized by the 50th centile; and the derivatives of the 50th centiles with respect to both age and log(age). Charts are sampled in logarithmically spaced intervals. Age is reported in years, while centile trajectory values are reported in metric-specific units: diffusivities in mm2 s−1, volume in mm3, surface area in mm2, average length in mm, and FA is dimensionless (unitless). [file 41586_2026_10454_MOESM12_ESM.zip › plotted_curves/SDT.T9.239-POPT_right_fa-mean_curve_metrics.csv]

ages	male_0.025th_percentile	female_0.025th_percentile	male_0.25th_percentile	female_0.25th_percentile	male_0.5th_percentile	female_0.5th_percentile	male_0.75th_percentile	female_0.75th_percentile	male_0.975th_percentile	female_0.975th_percentile	male_normalized_quantile_range	fwmale_normalized_quantile_range	male_median_centile_d_age	male_median_centile_d_log_age	female_median_centile_d_age	female_median_centile_d_log_age
0.25	0.28401574957945713	0.2842072439867337	0.3145464202289554	0.31330198383069763	0.33070596464128416	0.32869399324724974	0.3469346950863072	0.34414900001871596	0.3779923986104625	0.3737227591517288	0.09793677260246354	0.09384721601777075	0.14577051682551675	0.08416480841424458	0.14479352898582837	0.0836007163321067
0.25150637576242696	0.28422890182182764	0.2844192412745067	0.3147638453906749	0.313518040211261	0.33092554981470657	0.32891210670987026	0.34715641062145886	0.34436914374818134	0.3782181488195823	0.37394674768125385	0.09788475156699546	0.09379740942200632	0.1455162404756294	0.08427023268583866	0.1445409894179761	0.08370545299716525
0.2530218281966045	0.28444258342580975	0.2846317653250342	0.31498181353717974	0.31373463632713494	0.33114568508994463	0.3291307666863888	0.3473786833610699	0.344589840756961	0.37844446975113016	0.3741713023661586	0.09783267994294007	0.09374755432458952	0.14500654597009088	0.08448105260863059	0.14403477600983194	0.08391489794239959
0.25454641199404576	0.2846567942704259	0.28484481601714606	0.31520032452854946	0.31395177203917907	0.33136637031765764	0.32934997302869357	0.3476015131465415	0.34481109088811834	0.3786713612289203	0.37439642303274684	0.09778055807815161	0.09369765105841	0.14449763689414397	0.08469181391378555	0.14352934213516733	0.08412428474954936
0.2560801821758082	0.2848715342283156	0.28505839322329596	0.31541937821795724	0.31416944720137746	0.3315876053413206	0.3295697255815329	0.34782489981181236	0.3450328939773104	0.378898823068771	0.37462210949940894	0.09772838632040669	0.09364769995628004	0.1439895180485138	0.08490251384532144	0.14302469256423933	0.08433361067952205
0.25762319409447826	0.2850868031657261	0.2852724968095516	0.31563897445165845	0.31438766166082766	0.33180938999721216	0.3297900241825026	0.3480488431833446	0.3452552498527764	0.3791268550784892	0.3748483615766072	0.09767616501738685	0.0935977013509266	0.14348219419278507	0.08511314964256655	0.14252083202656252	0.08454287298867058
0.2591755034361701	0.28530260094250215	0.2854871266355852	0.3158591130689792	0.31460641525772937	0.3320317241144022	0.3300108686620346	0.34827334308011115	0.3454781583353236	0.37935545705785567	0.375075179066862	0.09762389451666849	0.09354765557497467	0.14297567004526002	0.08532371854020937	0.1420177652111505	0.08475206892894249
0.2607371662225343	0.2855189274120769	0.28570228255466384	0.3160797939023049	0.3148257078253731	0.33225460751473995	0.3302322588433854	0.3484983993135825	0.34570161923831605	0.3795846287986109	0.3753025617647365	0.09757157516570907	0.09349756296094022	0.14246995028322829	0.08553421776824877	0.1415154967657628	0.0849611957473968
0.2623082388127803	0.2857357824214616	0.2859179644136392	0.3163010167770695	0.3150455391901288	0.33247804001284154	0.33045419454262226	0.3487240116877139	0.34592563236765944	0.37981437008443947	0.3755305094568226	0.09751920731183353	0.09344742384121171	0.1419650395426686	0.08574464455199404	0.14101403129721746	0.08517025068638873
0.2638887779057103	0.2859531658112361	0.28613417205293806	0.3165227815117435	0.31526590917143466	0.332702021416078	0.33067667556861224	0.348950179998932	0.34615019752178994	0.3800446806909566	0.3757590219217261	0.09746679130222272	0.09339723854804234	0.1414609424181208	0.08595499611202939	0.14051337337137682	0.0853792309836976
0.26547884054176485	0.2861710774155387	0.2863509053065518	0.31674508791782247	0.31548681758178493	0.33292655152456235	0.3308997017230094	0.3491769040361217	0.3463753144916596	0.3802755603856917	0.37598809893005186	0.09741432748390011	0.09334700741353616	0.1409576634629417	0.08616526966413574	0.14001352751328966	0.08558813387241315
0.2670784841050822	0.2863895170620561	0.286568164002027	0.3169679357998157	0.31570826422671955	0.33315163013113774	0.3311232728002432	0.3494041835806128	0.34660098306072457	0.3805070089280746	0.37621774024439	0.09736181620371875	0.09329673076963599	0.140455207189234	0.08637546241950389	0.13951449820670803	0.08579695658082898
0.26868776632556873	0.28660848457201393	0.286785947960455	0.31719132495523483	0.3159302489048118	0.33337725702136517	0.33134738858750484	0.34963201840616714	0.34682720300493136	0.38073902606942106	0.3764479456193002	0.09730925780834919	0.0932464089481123	0.13995357806759046	0.08658557158442193	0.13901628989437143	0.0860056963324567
0.2703067452809827	0.2868279797601655	0.2870042569964617	0.3174152551745815	0.3161527714076565	0.33360343197351033	0.33157204886473624	0.3498604082789648	0.34705397409270333	0.38097161155291637	0.37667871480129755	0.09725665264426771	0.0931960422805508	0.13945278052722188	0.08679559436041018	0.13851890697800684	0.08621435034612546
0.2719354793990299	0.2870480024347827	0.28722309091819725	0.3176397262413366	0.31637583151985915	0.33383015475853167	0.33179725340461647	0.35008935295759136	0.3472812960849279	0.3812047651136022	0.37691004752883794	0.09720400105774289	0.09314563109833976	0.1389528189560849	0.0870055279441928	0.13802235381820083	0.08642291583582562
0.27357402745947257	0.28726855239764487	0.28744244952732595	0.3178647379319472	0.31659942901902327	0.3340574251400676	0.3320230019725501	0.3503188521930237	0.3475091687349433	0.38143848647836026	0.3771419435323029	0.09715130339482435	0.0930951757326605	0.13845369770068316	0.08721536952776177	0.13752663473457005	0.08663139001090059
0.2752224485962505	0.28748962944402945	0.28766233261901597	0.31809029001581635	0.31682356367573955	0.33428524287442435	0.33224929432665457	0.3505489057286178	0.3477375917885255	0.38167277536589855	0.3773744025339854	0.09709856000132996	0.09304467651447429	0.13795542106591085	0.08742511629802152	0.13703175400532075	0.08683977007560628
0.27688080229961526	0.2877112333627001	0.28788273998192804	0.31831638225528947	0.3170482352535728	0.3345136077105617	0.33247613021774636	0.35077951330009366	0.34796656498387313	0.3819076314867349	0.37760742424807386	0.09704577122283455	0.09299413377450949	0.137457993315536	0.08763476543730064	0.13653771586771768	0.08704805322952325
0.2785491484182772	0.28793336393589813	0.28810367139820653	0.3185430144056444	0.3172734435090516	0.33474251939008326	0.3327035093893304	0.3510106746355237	0.34819608805159713	0.38214305454318404	0.3778410083806393	0.0969929374046563	0.09294354784325332	0.13696141867180245	0.08784431412286153	0.13604452451797044	0.08725623666738613
0.28022754716156506	0.28815602093932974	0.2883251266434669	0.31877018621507675	0.3174991881916545	0.33497197764721987	0.3329314315775853	0.3512423894553167	0.3484261607147041	0.38237904422933966	0.378075154629618	0.09694005889184706	0.09289291905093819	0.13646570131516	0.08805375952690042	0.13555218411092085	0.08746431757891315
0.2819160591015993	0.28837920414215695	0.2885471054867864	0.3189978974246905	0.3177254690437995	0.33520198220881975	0.333159896511352	0.35147465747220713	0.348656782688585	0.38261560023106234	0.3783098626847986	0.09688713602917988	0.09284224772753095	0.1359708453853301	0.08826309881706607	0.13506069876059712	0.0876722931490761
0.28361474517547763	0.28860291330698656	0.28876960769069293	0.31922614776848396	0.31795228580083107	0.33543253279433444	0.3333889039121204	0.35170747839123884	0.34888795368100095	0.3828527222259621	0.3785451322278062	0.09683416916113599	0.0927915342027231	0.1354768549801264	0.08847232915574921	0.13457007253956021	0.08788016055770242
0.2853236666874746	0.28882714818985844	0.2889926330111537	0.3194549369733385	0.3181796381910081	0.33566362911580566	0.33361845349401575	0.35194085190975255	0.34911967339206845	0.3830904098833842	0.3787809629320872	0.09678115863189413	0.09274077880591623	0.13498373415608	0.088681447700381	0.13408030947957172	0.08808791697984475
0.2870428853112538	0.28905190854023594	0.2892161811975651	0.3196842647590059	0.3184075259354918	0.33589527087785254	0.3338485449637874	0.3521747777173725	0.34935194151424775	0.38332866286439404	0.37901735446289453	0.09672810478532064	0.09268998186621565	0.13449148692842527	0.08889045160348985	0.13359141357121018	0.08829555958551794
0.28877246309209376	0.2892771941009938	0.28944025199274065	0.3199141308380958	0.3186359487483333	0.33612745777765873	0.3340791780207939	0.35240925549599134	0.3495847577323273	0.3835674808217613	0.37925430647727276	0.09667500796495597	0.09263914371241558	0.13400011727094352	0.0890993380125309	0.13310338876382843	0.08850308553961383
0.2905124624491269	0.28950300460840767	0.28966484513290136	0.3201445349160638	0.31886490633646136	0.3363601895049587	0.33431035235699114	0.35264428491975763	0.3498181217234111	0.38380686339994524	0.37949181862404285	0.09662186851400467	0.09258826467299026	0.13350962911594877	0.08930810406970124	0.1326162389658947	0.08871049200213577
0.29226294617759224	0.28972933979214227	0.28988996034766285	0.3203754766911982	0.31909439839966947	0.33659346574202437	0.3345420676569184	0.35287986565505974	0.35005203315690414	0.38404681023507825	0.3797298905437862	0.09656868677532174	0.09253734507608333	0.13302002635467147	0.08951674691233791	0.13212996804494992	0.08891777612802798
0.294023977451102	0.2899561993752414	0.29011559736002523	0.32060695585460824	0.3193244246306037	0.33682728616365276	0.33477432359768616	0.3531159973605148	0.35028649169449905	0.38428732095495216	0.3799685218688305	0.09651546309140624	0.09248638524949698	0.13253131283710218	0.08972526367273304	0.13164457982732358	0.08912493506704777
0.29579561982392083	0.2901835830741152	0.2903417558863613	0.32083897209021056	0.31955498471474986	0.337061650437152	0.3350071198489613	0.3533526796869519	0.35052149699016144	0.38452839517900117	0.38020771222323396	0.09646219780438588	0.09243538552068059	0.13204349237177837	0.08993365147780708	0.13116007809831842	0.08933196596373705
0.29757793723326015	0.2904114905985292	0.2905684356364049	0.32107152507471737	0.3197860783304208	0.3372965582223276	0.33524045607295455	0.3535899122773995	0.35075704869011604	0.38477003251828706	0.38044746122276946	0.09640889125600793	0.09238434621672094	0.131556568725955	0.09014190744933614	0.13067646660262255	0.08953886595782024
0.29937099400158496	0.2906399216515932	0.29079563631324	0.3213046144776226	0.32001770514874395	0.3375320091714693	0.33547433192440795	0.35382769476707043	0.35099314643283364	0.38501223257548356	0.3806877684749105	0.0963555437876288	0.09233326766433311	0.13107054562584608	0.09035002870396625	0.13019374904385472	0.08974563218362164
0.3011748548389356	0.2908688759297489	0.29102335761328807	0.3215382399611897	0.32024986483364765	0.33776800292933706	0.33570874705057907	0.354066026783348	0.35122978984901465	0.3852549949448605	0.3809286335788138	0.09630215574020279	0.09228215018984733	0.13058542675658202	0.0905580123531422	0.12971192908464957	0.08995226177020754
0.30298958484526295	0.2910983531227587	0.2912515992262975	0.32177240118043837	0.3204825570418493	0.3380045391331483	0.3359437010912296	0.3543049079457714	0.35146697856157755	0.3854983192122685	0.38117005612530597	0.09624872745427149	0.09223099411920227	0.1301012157619965	0.09076585550295135	0.12923101034705553	0.09015875184158517
0.30481524951277783	0.2913283529136937	0.2914803608353305	0.3220070977831316	0.32071578142284096	0.33824161741256276	0.33617919367861027	0.3545443378660212	0.351704712185642	0.3857422049551226	0.3814120356968658	0.09619525926995265	0.0921797997779323	0.1296179162450528	0.09097355525432249	0.12875099641215115	0.09036509951639005
0.3066519147283146	0.2915588749789218	0.2917096421167521	0.3222423294097623	0.3209495376188777	0.3384792373896703	0.33641522443744765	0.3547843161479056	0.3519429903285161	0.3859866517423877	0.3816545718676105	0.09614175152693269	0.09212856749115793	0.12913553176765902	0.09118110870275586	0.12827189082051405	0.0905713019080423
0.3084996467757088	0.2917899189880951	0.29193944274021777	0.32247809569353986	0.321183825264963	0.3387173986789751	0.3366517929849304	0.35502484238734416	0.35218181258968184	0.3862316591345607	0.3818976642032787	0.09608820456445172	0.092077297583579	0.12865406585048333	0.09138851293828054	0.1277936970718514	0.09077735612454774
0.31035851233818973	0.2920214846041387	0.2921697623686611	0.32271439626037746	0.3214186439888364	0.338956100887383	0.33688889893069496	0.3552659161723549	0.3524211785607794	0.38647722668365636	0.3821413122612153	0.09603461872129748	0.09202599037946003	0.12817352197382093	0.09159576504585232	0.12731641862531262	0.09098325926858308
0.3122285785007863	0.2922535714832382	0.2924006006582818	0.3229512307288785	0.32165399341095985	0.3391953436141874	0.3371265418768116	0.3555075370830391	0.3526610878255936	0.3867233539331912	0.3823855155903556	0.09598099433579284	0.09197464620262363	0.12769390357681232	0.0918028621048137	0.1268400588996741	0.09118900843755284
0.3141099127527488	0.2924861792748268	0.2926319572585335	0.32318859871032196	0.3218898731445042	0.3394351264510543	0.3373647214177712	0.3557497046915657	0.3529015399600392	0.38697004041816596	0.38263027373120967	0.09592733174578785	0.09192326537644145	0.12721521405777025	0.09200980118906443	0.12636462127305492	0.09139460072340455
0.31600258298998396	0.2927193076215735	0.292863831812111	0.32342649980865035	0.3221262827953354	0.3396754489820087	0.3376034371404697	0.3559924185621572	0.35314253453214545	0.3872172856650515	0.38287558621584566	0.09587363128864733	0.09187184822382256	0.1267374567744639	0.09221657936708993	0.12589010908303067	0.09160003321244403
0.3179066575175057	0.29295295615936995	0.29309622395493756	0.32366493362045484	0.32236322196200107	0.3399163107834199	0.3378426886241945	0.35623567825107416	0.35338407110204134	0.38746508919177064	0.38312145256787444	0.09581989330124262	0.09182039506720503	0.12626063504393414	0.09242319370180496	0.12541652562707384	0.09180530298574752
0.3198222050518999	0.29318712451731854	0.2933291333161528	0.3239038997349622	0.32260069023571697	0.34015771142398743	0.3380824754406106	0.3564794833066011	0.3536261492219416	0.3877134505076838	0.3833678723024335	0.09576611811994258	0.0917689062285475	0.12578475214269247	0.0926296412506531	0.12494387416221286	0.09201040711877795
0.32174929472380437	0.293421812317719	0.2935625595180994	0.32414339773402034	0.32283868720035264	0.3403996504647263	0.3383227971537452	0.35672383326903034	0.3538687684361305	0.38796236911357146	0.38361484492617076	0.09571230608060252	0.09171738202931912	0.12530981130652208	0.0928359190653083	0.12447215790524524	0.0922153426814134
0.32368799608040405	0.2936570191760554	0.2937965021763106	0.3243834271920845	0.3230772124324177	0.34064212745895184	0.3385636533199742	0.35696872767064675	0.35411192828094734	0.3882118445016178	0.38386236993722783	0.09565845751855467	0.09166582279048995	0.1248358157311884	0.09304202419208707	0.12400138003295069	0.09242010673803236
0.3256383790879404	0.29389274470098437	0.2940309608994971	0.3246239876762036	0.3233162655010481	0.34088514195226677	0.33880504348800655	0.357214166035714	0.3543556282847713	0.38846187615539557	0.3841104468252248	0.09560457276860106	0.09161422883252322	0.12436276857179962	0.0932479536715789	0.12353154368186381	0.09262469634735737
0.32760051413423674	0.2941289884943203	0.294265935289534	0.324865078746005	0.3235558459679917	0.3411286934825441	0.3390469671988706	0.35746014788045694	0.35459986796800624	0.3887124635498477	0.38435907507124334	0.09555065216500133	0.09156260047536552	0.12389067294328981	0.09345370453856106	0.12306265194879984	0.09282910856251192
0.3295744720312385	0.2943657501510236	0.2945014249414474	0.3251066999536817	0.32379595338759376	0.3413727815799142	0.33928942398589873	0.3577066727130481	0.354844646843065	0.3889636061512722	0.38460825414780986	0.09549669604146485	0.09151093803843899	0.12341953192037636	0.09365927382224015	0.1225947078902152	0.09303334043076461
0.33156032401756863	0.2946030292591862	0.29473742944340114	0.3253488508439762	0.32403658730678303	0.3416174057667485	0.3395324133747119	0.35795374003359076	0.3550899644143541	0.3892153034173046	0.3848579835188794	0.0954427047311422	0.09145924184063155	0.12294934853765938	0.09386465854596793	0.12212771452308857	0.0932373889938134
0.33355814176109866	0.29484082540001905	0.29497394837668395	0.32559153095416743	0.3242777472650573	0.3418625655576452	0.3397759348832061	0.3582013493341043	0.35533582017825843	0.3894675547969019	0.3851082626398197	0.0953886785666159	0.09140751220028857	0.1224801257898065	0.09406985572736914	0.12166167482479295	0.09344125128771452
0.33556799736153503	0.29507913814783815	0.29521098131569506	0.32583473981405564	0.32451943279446877	0.342108260459414	0.34001998802153655	0.3584495000985079	0.3555822136231257	0.3897203597303255	0.3853590909573936	0.09533461787989042	0.09135574943520511	0.12201186663158126	0.09427486237827054	0.12119659173266939	0.09364492434248461
0.3375899633530214	0.29531796707005104	0.2954485278279313	0.3260784769459476	0.3247616434196094	0.3423544899710609	0.34026457229210194	0.35869819180260515	0.35582914422925044	0.38997371764912414	0.38561046790974296	0.09528052300238528	0.0913039538626166	0.12154457397775786	0.09447967550457292	0.12073246814469485	0.09384840518241333
0.3396241127067558	0.2955573117271427	0.2956865874739728	0.32632274186464194	0.32500437865759635	0.342601253583772	0.3405096871895302	0.35894742391406753	0.3560766114688583	0.3902276279761172	0.3858623929263716	0.09522639426492432	0.09125212579919023	0.12107825070347644	0.09468429210625118	0.1202693069194396	0.0940516908259923
0.3416705188336247	0.2957971716726621	0.29592515980746925	0.3265675340774141	0.3252476380180565	0.3428485507808996	0.3407553322006625	0.3591971958924193	0.3563246148060903	0.39048209012537766	0.38611486542812823	0.09517223199772959	0.09120026556101933	0.12061289964437094	0.09488870917751058	0.119807110876053	0.09425477828573037
0.343729255586852	0.29603754645320796	0.2961642443751263	0.32681285308400176	0.3254914210031126	0.3430963810379455	0.34100150680453833	0.3594475071890206	0.3565731536969871	0.39073710350221474	0.3863678848271904	0.09511803653041014	0.09114837346361199	0.12014852359624228	0.09509292370634626	0.11934588279441982	0.09445766456828153
0.34580039726466444	0.2962784356084145	0.29640384071669096	0.327058698376589	0.32573572710736753	0.34334474382254543	0.3412482104723794	0.35969835724705174	0.3568222275894724	0.39099266750315725	0.3866214505270466	0.09506380819195596	0.09109644982188415	0.11968512531569786	0.09529693267488426	0.11888562541527392	0.09466034667417489
0.3478840186129729	0.2965198386709376	0.2966439483649377	0.32730506943979193	0.32598055581788904	0.343593638594454	0.3414954426675743	0.3599497455014969	0.35707183592333736	0.39124878151593595	0.38687556192247935	0.095009547310728	0.09104449495015324	0.11922270752006625	0.09550073305923945	0.11842634144031194	0.09486282159808468
0.34998019482807	0.2967617551664401	0.296884566845654	0.32755196575064255	0.32622590661419504	0.34384306480552845	0.34174320284566284	0.36020167137912784	0.3573219781302241	0.3915054449194662	0.3871302183995486	0.09495525421445213	0.09099250916212832	0.11876127288715566	0.09570432182931654	0.11796803353227858	0.0950650863286171
0.352089001559344	0.29700418461357747	0.2971256956776258	0.32779938677857406	0.3264717789682376	0.34409302189971225	0.3419914904543201	0.3604541342984872	0.3575726536336091	0.3917626570838306	0.3873854193355737	0.09490092923020843	0.09094049277090328	0.11830082405596443	0.09590769594899484	0.11751070431506605	0.0952671378481682
0.3542105149120084	0.29724712652398294	0.29736733437262297	0.32804733198540487	0.32671817234438805	0.34434350931302016	0.3422403049333403	0.3607071336698724	0.35782386184878734	0.3920204173702618	0.3876411640991164	0.09484657268442553	0.09088844608894879	0.11784136362642528	0.09611085237594352	0.11705435637381356	0.09546897313313707
0.35634481144984936	0.29749058040225335	0.29760948243538504	0.32829580082532284	0.3269650861994213	0.3445945264735212	0.34248964571462126	0.3609606688953183	0.35807560218285583	0.39227872513112433	0.387897452049964	0.0947921849028715	0.09083636942810625	0.11738289415944791	0.09631378806162161	0.1165989922551347	0.09567058915369842
0.35849196819798806	0.2977345457459336	0.29785213936360594	0.32854479274487014	0.32721251998250006	0.34484607280132257	0.3427395122221479	0.3612147393685813	0.35832787403469635	0.39253757970989767	0.38815428253911094	0.0947377662106461	0.09078426309957736	0.116925418177388	0.0965164999513064	0.11614461446703217	0.09587198287384524
0.36065206264566085	0.29797902204550236	0.2980953046479187	0.32879430718292674	0.3274604731351585	0.3450981477085538	0.3429899038719758	0.36146934447512197	0.35858067679495914	0.3927969804411579	0.38841165490874147	0.0946833169321741	0.09073212741392098	0.11646893816369186	0.09671898498388032	0.11569122547909672	0.0960731512512325
0.3628251727490157	0.29822400878435645	0.2983389777718815	0.32904434357069484	0.3277089450912879	0.3453507505993494	0.3432408200722153	0.36172448359208836	0.3588340098460462	0.3930569266505601	0.3886695684922127	0.0946288373911966	0.09067996268104071	0.11601345656359285	0.09692124009201564	0.11523882772290506	0.0962740912374187
0.3650113769339257	0.298469505438796	0.2985831582119617	0.3292949013316826	0.3279579352771189	0.34560388086983357	0.34349226022301516	0.36198015608829887	0.3590878725620947	0.39331741765482064	0.38892802261403603	0.09457432791076403	0.09062776921018365	0.11555897578369922	0.09712326220198975	0.11478742359169303	0.09647479977751061
0.36721075409881926	0.2987155114780089	0.2988278454375203	0.32954597988168804	0.32820744311120625	0.3458575379081022	0.34374422371654545	0.3622363613242255	0.3593422643089589	0.39357845276169895	0.3891870165898595	0.09451978881322981	0.09057554730992855	0.11510549819234939	0.0973250482336141	0.11433701544058295	0.09667527381022012
0.3694233836175272	0.2989620263640553	0.29907303891079745	0.3297975786287825	0.32845746800441267	0.3461117210942071	0.343996709936981	0.36249309865197576	0.35959718444419425	0.39384003126997924	0.38944654972645026	0.09446522042024101	0.09052329728818125	0.11465302611985351	0.09752659510039052	0.11388760558702415	0.09687551026799213
0.37164934534214805	0.2992090495518526	0.29931873808689635	0.33004969697329495	0.3287080093598924	0.34636642980013893	0.3442497182604855	0.36275036741527694	0.3598526323170398	0.3941021524694533	0.3897066213216764	0.0944106230527335	0.09047101945216694	0.11420156185830876	0.09772789970914175	0.11343919631059407	0.0970755060766777
0.3738887196059291	0.2994565804891583	0.29956494241376747	0.330302334307794	0.32895906657307455	0.3466216633898093	0.34450324805519306	0.3630081669494563	0.3601086072684005	0.3943648156409005	0.3899672306644885	0.09435599703092266	0.09041871410842389	0.11375110766211094	0.09792895896033826	0.11299178985331082	0.09727525815578986
0.3761415872261661	0.2997046186165563	0.299811651332193	0.33055549001707313	0.32921063903164666	0.3468774212190357	0.3447572986811934	0.3632664965814264	0.36036510863083066	0.39462802005607156	0.3902283770349022	0.09430134267429852	0.09036638156279729	0.11330166574786915	0.09812976974794196	0.11254538841959061	0.09747476341827621
0.3784080295071193	0.29995316336743916	0.30005886427577116	0.33080916347813255	0.3294627261155384	0.3471337026355223	0.3450118694905123	0.3635253556296655	0.3606221357285155	0.39489176497766876	0.3904900597039792	0.09424666030161795	0.09031402212043013	0.11285323829436322	0.0983303289590367	0.11209999417627614	0.09767401877026316
0.3806881282429484	0.3002022141679927	0.3003065806708992	0.3310633540601628	0.3297153271969037	0.3473905069788436	0.34526695982709593	0.36378474340419986	0.36087968787725433	0.3951560496593275	0.39075227793380907	0.09419195023089628	0.09026163608576163	0.11240582744305527	0.09853063347426883	0.1116556092535177	0.09787302111175222
0.38298196572066395	0.30045177043717985	0.30055479993675893	0.3313180611245277	0.3299684416401053	0.34764783358042695	0.3455225690267941	0.36404465920658763	0.36113776438444267	0.3954208733455982	0.3910150309774916	0.09413721277940523	0.09020922376251576	0.11195943529811814	0.09873068016763398	0.11121223574401995	0.09807176733583844
0.3852896247230969	0.30070183158672437	0.3008035214852987	0.33157328402474756	0.330222068801697	0.3479056817635356	0.3457786964173414	0.3643051023298991	0.3613963645490544	0.3956862352719277	0.39127831807911717	0.09408244826366098	0.09015678545369725	0.11151406392627905	0.09893046590624976	0.11076987570335461	0.09827025432878145
0.38761118853188686	0.30095239702109366	0.301052744721218	0.33182902210648124	0.33047620803040617	0.3481640508432493	0.3460353413183401	0.3645660720586996	0.3616554876616237	0.3959521346646395	0.39154213847374886	0.09402765699942203	0.09010432146158652	0.11106971535733123	0.09912998755048363	0.11032853115061414	0.0984684789703607
0.3899467409304866	0.30120346613748344	0.30130246904195074	0.33208527470750954	0.3307308586671171	0.34842294012644887	0.3462925030412435	0.364827567669031	0.36191513300422756	0.3962185707409161	0.39180649138740364	0.0939728393016795	0.09005183208773195	0.11062639158421916	0.09932924195400972	0.10988820406809907	0.09866643813352027
0.39229636620718694	0.3014550383257999	0.30155269383764854	0.33234204115771765	0.3309860200448539	0.3486823489117969	0.3465501808893372	0.36508958842839434	0.36217529985046754	0.3964855427087798	0.39207137603703357	0.093917995484654	0.08999931763294396	0.11018409456292488	0.09952822596356725	0.10944889640144595	0.09886412868435457
0.3946601491581577	0.30170711296864344	0.30180341849116366	0.3325993207790773	0.3312416914887618	0.3489422764897201	0.34680837415772153	0.36535213359573016	0.3624359874654507	0.3967530497670727	0.3923367916305065	0.09386312586178643	0.08994677839728961	0.10974282621290854	0.09972693641901742	0.10901061006003943	0.09906154748209417
0.3970381750905084	0.3019596894412917	0.3020546423780328	0.3328571128856291	0.33149787231609124	0.3492027221423917	0.3470670821332939	0.36561520242140155	0.36269719510577286	0.39702109110543904	0.39260273736658785	0.0938082307457356	0.08989421468008676	0.10930258841710838	0.09992537015330072	0.10857334691698384	0.09925869137920529
0.39943052982536675	0.30221276711168177	0.3023063648664595	0.333115416783465	0.33175456183617896	0.3494636851437128	0.3473263040947306	0.36587879414717406	0.3629589220194997	0.39728966590430476	0.3928692124349213	0.09375331044836746	0.0898416267798997	0.10886338302202603	0.10012352399229485	0.10813710880925953	0.0994555572210345
0.4018372997009759	0.3024663453403941	0.3025585853172969	0.3333742317707103	0.3320117593504304	0.349725164759294	0.34758603931246823	0.3661429080061987	0.3632211674461468	0.3975587733348587	0.393136216016009	0.09369836528075456	0.08978901499452963	0.10842521183813858	0.10032139475494262	0.10770189753785075	0.09965214184605031
0.40425857157581063	0.30272042348063444	0.30281130308403104	0.33363355713750564	0.3322694641523023	0.34998716024643794	0.3478462870486863	0.3664075432229919	0.3634839306166634	0.3978284125590335	0.3934037472811937	0.09364339555316537	0.08973637962101394	0.10798807663972809	0.10051897925316666	0.10726771486812936	0.09984844208575794
0.4066944328317112	0.30297500087821616	0.3030645175127627	0.33389339216598873	0.3325276755272841	0.35024967085411957	0.3481070465572883	0.36667269901341776	0.3637472107534122	0.39809858272948573	0.39367180539263796	0.09358840157506312	0.08968372095561791	0.1075519791653079	0.1007162742916421	0.106834562529599	0.10004445476448609
0.4091449713770379	0.30323007687154324	0.3033182279421906	0.334153736130276	0.33278639275288013	0.35051269582296873	0.3483683170838831	0.366938374584668	0.3640110070701509	0.3983692829895762	0.39394038950330573	0.09353338365509686	0.0896310392938294	0.10711692111749471	0.10091327666798122	0.10640244221633566	0.10024017669952912
0.411610275649843	0.30348565079159195	0.3035724337035931	0.3344145882964447	0.33304561509859104	0.3507762343852501	0.3486300978657668	0.3672045691352439	0.36427531877201325	0.39864051247335053	0.3942094987569425	0.09347834210109758	0.08957833493035529	0.10668290416353443	0.1011099831726483	0.10597135558718662	0.1004356047010333
0.41409043462106226	0.30374172196189375	0.30382713412081097	0.3346759479225142	0.33330534182589583	0.3510402857648463	0.3488923881319039	0.3674712818549369	0.36454014505549054	0.3989122703055196	0.39447913228805587	0.09342327722007242	0.08952560815911506	0.10624992993518845	0.10130639058886004	0.10554130426572783	0.10063073557196844
0.41658553779772634	0.30399828969851644	0.30408232851022904	0.3349378142584271	0.3335655721882331	0.3513048491772369	0.34915518710290827	0.36773851192480883	0.3648054851084119	0.3991845556014393	0.3947492892218955	0.09336818931819932	0.08947285927323573	0.10581800002883313	0.1015024956924293	0.10511228984053389	0.10082556610808524
0.41909567522619073	0.3042553533100464	0.30433801618075806	0.3352001865460307	0.33382630543098213	0.3515699238294809	0.34941849399102465	0.36800625851717333	0.36507133810992515	0.3994573674670906	0.3950199686744338	0.0933130787008229	0.08942008856504773	0.1053871160058577	0.10169829525207774	0.10468431386517807	0.10102009309774473
0.4216209374953856	0.3045129120975705	0.30459419643381713	0.3354630640190584	0.33408754079144476	0.3518355089201969	0.34968230800010885	0.36827452079557593	0.36533770323047754	0.39973070499906016	0.3952911697523456	0.0932579456724472	0.08936729632607851	0.10495727939274957	0.1018937860289526	0.10425737785884337	0.10121431332223096
0.42416141574008476	0.30477096535465764	0.3048508685633151	0.33572644590311057	0.33434927749882654	0.3521016036395438	0.3499466283256103	0.3685432979147749	0.36560457963179754	0.40000456728451944	0.39556289155298896	0.09320279053673344	0.08931448284705087	0.10452849168109424	0.10208896477695362	0.10383148330595304	0.10140822355536727
0.4267172016441951	0.30502951236733983	0.30510803185563184	0.3359903314156351	0.33461151477421713	0.35236820716920203	0.3502114541545506	0.3688125890207209	0.3658719664668728	0.40027895340120456	0.3958351331643844	0.09314761359649287	0.08926164841787337	0.10410075432807275	0.10228382824256244	0.10340663165649744	0.10160182056345946
0.42928838744406506	0.3052885524140944	0.30536568558960003	0.33625471976590926	0.3348742518305719	0.35263531868235376	0.35047678466550597	0.3690823932505382	0.366139862879933	0.4005538624173971	0.3961078936651948	0.09309241515368291	0.08920879332764053	0.10367406875612062	0.10247837316454422	0.10298282432636086	0.10179510110548051
0.43187506593181346	0.3055480847658242	0.3056238290364863	0.33651961015501886	0.33513748787269193	0.35290293734366235	0.3507426190285864	0.36935270973250384	0.36640826800642845	0.40082929339190165	0.3963811721247056	0.0930371955094032	0.08915591786462618	0.10324843635360992	0.10267259627435976	0.10256006269742102	0.101988061933028
0.4344773304586784	0.3058081086858396	0.30588246145997283	0.33678500177584036	0.335401222097206	0.35317106230925477	0.3510089564054178	0.36962353758602834	0.3666771809730118	0.40110524537402764	0.39665496760280444	0.09298195496388903	0.08910302231627902	0.10282385847487774	0.10286649429598071	0.10213834811763434	0.10218069979008249
0.4370952749383861	0.3060686234298391	0.3061415821161379	0.33705089381302067	0.3356654536925501	0.35343969272669995	0.35127579594912056	0.36989487592163567	0.3669466008975163	0.4013817174035673	0.39692927914996046	0.09292669381650881	0.08905010696921754	0.10240033644006985	0.1030600639454633	0.1017176819011496	0.10237301141305011
0.4397289938505404	0.30632962824589	0.306401190253437	0.3373172854429572	0.33593018183894796	0.35370882773498963	0.35154313680429106	0.3701667238409425	0.36721652688893763	0.4016587085107752	0.39720410580720394	0.09287141236575867	0.08899717210922885	0.10197787153572335	0.10325330193144566	0.1012980653287201	0.10256499353074844
0.4423785822440318	0.3065911223744094	0.3066612851126837	0.3375841758337784	0.336195405708392	0.3539784664645183	0.35181097810698087	0.3704390804366385	0.3674869580474124	0.4019362177163478	0.3974794466061056	0.09281611090925874	0.08894421802126094	0.10155646501482352	0.1034462049548921	0.10087949964753307	0.10275664286436381
0.4450441357404687	0.30685310504814484	0.30692186592703075	0.33785156414532447	0.33646112446462323	0.35424860803706343	0.3520793189846774	0.3707119447924658	0.36775789346419874	0.402214244031403	0.3977553005687567	0.09276078974374763	0.08889124498942112	0.10113611809673273	0.10363876970887986	0.10046198607177814	0.10294795612745133
0.44772575053762753	0.3071155754921546	0.3071829319219496	0.33811944952912626	0.3367273372631113	0.35451925156576397	0.35234815855628376	0.37098531598319845	0.3680293322216552	0.4024927864574582	0.39803166670774676	0.09270544916508014	0.08883825329696934	0.1007168319677163	0.10383099287882658	0.10004552578249104	0.10313893002577856
0.4504235234129248	0.3073785329237882	0.30744448231521226	0.33838783112838594	0.336994043251035	0.35479039615510205	0.35261749593209807	0.3712591930746219	0.36830127339322144	0.40277184398641	0.39830854402614446	0.09265008946822154	0.08878524322631778	0.10029860778097088	0.10402287114233388	0.09963011992780935	0.10332956125732551
0.4531375517269096	0.30764197655266606	0.3077065163168702	0.33865670807795645	0.337261241567261	0.35506204090088045	0.3528873302137936	0.37153357512351226	0.3685737160433966	0.403051415600513	0.39858593151747523	0.09259471094724474	0.0887322150590253	0.09988144665662446	0.10421440116904535	0.099215769623342	0.1035198465123841
0.4558679334267773	0.30790590558066094	0.3079690331292356	0.3389260795043217	0.33752893134232537	0.3553341848902035	0.3531576604943984	0.37180846117761607	0.3688466592277197	0.40333150027235876	0.3988638281657016	0.09253931389532609	0.08867916907579321	0.09946534968221954	0.10440557962085961	0.0988024759520556	0.10370978247335927
0.45861476704990445	0.3081703192018763	0.308232031946861	0.3391959445255752	0.33779711169841187	0.3556068272014558	0.3534284858582746	0.37208385027562846	0.36912010199274775	0.40361209696485395	0.3991422329452007	0.0924838986047414	0.08862610555646173	0.0990503179126847	0.10459640315160357	0.09839023996452312	0.1038993658146552
0.4613781517274047	0.3084352166026271	0.30849551195651914	0.3394663022514003	0.3380657817493318	0.3558799669042815	0.3536998053810973	0.3723597414471729	0.36939404337603576	0.4038932046311996	0.39942114482074403	0.0924284653668626	0.08857302478000814	0.09863635237066148	0.10478686840727391	0.0979790626793573	0.10408859320290276
0.4641581871877068	0.3087005969614197	0.3087594723371835	0.33973715178304953	0.33833494060050434	0.35615360305956395	0.35397161812983535	0.3726361337127801	0.3696684824061162	0.4041748222148698	0.3997005627474762	0.09237301447215308	0.08851992702454144	0.0982234540464475	0.10497697202572454	0.09756894508299752	0.1042774612967321
0.4669549737601532	0.30896645944893053	0.30902391226000675	0.3400084922133229	0.33860458734893467	0.35642773471940375	0.3542439231627286	0.37291302608386667	0.3699434181024766	0.4044569486495892	0.39998048567089267	0.09231754621016718	0.08846681256729944	0.09781162389835174	0.10516671063670913	0.09715988813005794	0.10446596674658792
0.46976861237862133	0.30923280322798646	0.3092888308883013	0.3402803226265484	0.33887472108319366	0.35670236092709845	0.35451671952926794	0.3731904175627137	0.37021884947553946	0.40473958285931233	0.4002609125268192	0.09226206086954204	0.08841368168464649	0.0974008628530072	0.10535608086210857	0.09675189274372542	0.10465410619518423
0.4725992045851658	0.30949962745354365	0.30955422737751886	0.3405526420985596	0.3391453408833977	0.35697748071712165	0.35479000627017493	0.3734683071424458	0.3704947755266414	0.40502272375820164	0.40054184224139033	0.09220655873799892	0.08836053465206933	0.0969911718051506	0.10554507931541934	0.09634495981563163	0.10484187627702113
0.4754468525336833	0.309766931272667	0.30982010087522927	0.3408254496966759	0.33941644582118674	0.3572530931151002	0.3550637824173794	0.37374669380700926	0.37077119524801067	0.40530637025060556	0.400823273731027	0.09215104010233655	0.08830737174417369	0.0965825516181269	0.10573370260206616	0.09593909020605196	0.10502927361835646
0.47831165899359906	0.3100347138245094	0.3100864505210997	0.3410987444796799	0.3396880349597036	0.35752919713779463	0.35533804699399874	0.37402557653115087	0.3710481076227465	0.4055905212310369	0.40110520590241544	0.09209550524843063	0.08825419323468195	0.09617500312413085	0.10592194731937354	0.095534284744204	0.10521629483739048
0.4811937273535759	0.3103029742402904	0.31035327544687435	0.3413725254977975	0.33996010735357307	0.35780579179307703	0.35561279901431664	0.3743049542803962	0.37132551162479777	0.4058751755841507	0.40138763765248553	0.09203995446122865	0.08820099939643047	0.0957685271240365	0.10610981005621056	0.0951305442284891	0.10540293654413802
0.4840931616252451	0.31057171164327513	0.31062057477635285	0.3416467917926753	0.3402326620488799	0.3580828760799086	0.3558880374837616	0.37458482601102727	0.3716034062189408	0.40616033218472225	0.4016705678683882	0.09198438802474769	0.08814779050136587	0.0953631243878732	0.10629728739326083	0.0947278694265421	0.10558919534037159
0.4870100664469608	0.3108409251487534	0.3108883476253695	0.34192154239735995	0.34050569808314823	0.3583604489883195	0.35616376139888556	0.3748651906700619	0.3718817903607582	0.40644598989762504	0.4019539954274744	0.09192880622207207	0.08809456682054272	0.09495879565488252	0.10648437590283777	0.09432626107533792	0.10577506781952195
0.4899445470875755	0.31111061386401756	0.3111565931017714	0.34219677633627543	0.3407792144853193	0.3586385094993852	0.3564399697473414	0.3751460471952303	0.37216066299661643	0.40673214757780823	0.40223791919727186	0.09187320933534988	0.08804132862412022	0.09455554163381663	0.10667107214891303	0.09392571988161791	0.10596055056674913
0.49289670945023945	0.3113807768883425	0.3114253103053987	0.3424724926252029	0.34105321027573066	0.35891705658520695	0.3567166615078626	0.3754273945149548	0.37244002306364526	0.40701880407027535	0.402522338035465	0.09181759764579041	0.08798807618136109	0.09415336300303778	0.10685737268707385	0.09352624652201058	0.10614564015897088
0.4958666600762229	0.3116514133129619	0.31169449832806084	0.3427486902712571	0.3413276844660936	0.35919608920888724	0.3569938356502404	0.375709231548326	0.3727198694897143	0.4073059582100606	0.4028072507898704	0.0917619714336616	0.08793480976062786	0.09375226041053963	0.10704327406430991	0.09312784164284693	0.10633033316442209
0.4988545061487607	0.3119225222210486	0.3119641562535165	0.3430253682728653	0.3416026360594718	0.3594756063245096	0.35727149113530154	0.37599155720508115	0.37300020119341154	0.40759360882220713	0.40309265629841584	0.09170633097828698	0.08788152962937996	0.09335223447457253	0.10722877281939702	0.09273050586096332	0.10651462614322327
0.5018603554969207	0.3121941026876913	0.3122342831574517	0.3433025256197454	0.3418780640502595	0.3597556068771158	0.3575496269148879	0.37627437038558287	0.3732810170840216	0.407881754721745	0.40337855338911827	0.0916506765580443	0.08782823605417259	0.09295328578345163	0.1074138654823713	0.09233423976341015	0.10669851564685473
0.5048843165994948	0.31246615377987363	0.31250487810745764	0.3435801612928834	0.3421539674241591	0.3600360898026833	0.35782824193183194	0.37655766998079565	0.3735623160615028	0.4081703947136677	0.40366494088005994	0.09159500845036256	0.08777492930065357	0.09255541489580565	0.10759854857479922	0.09193904390782137	0.10688199821834132
0.5079264985889148	0.31273867455645127	0.31277594016300897	0.3438582742645112	0.34243034515815957	0.36031705402810343	0.3581073351199371	0.37684145487226334	0.37384409701646576	0.40845952759291004	0.4039518175793676	0.09153932693171819	0.08772160963356174	0.0921586223408184	0.10778281860959282	0.09154491882267735	0.10706507039225244
0.5109870112551897	0.31301166406813025	0.31304746837544184	0.34413686349808403	0.3427071962205136	0.3605984984711581	0.35838690540395335	0.37712572393208726	0.3741263588301498	0.40874915214432517	0.404239182285189	0.09148363227763633	0.08766827731672361	0.09176290861848457	0.1079666720910808	0.09115186500717698	0.10724772869440358
0.5140659650498691	0.3132851213574445	0.3133194617879313	0.34441592794825837	0.3429845195707156	0.3608804220404982	0.3586669516995558	0.37741047602290295	0.3744091003744014	0.4090392671426619	0.4045270337856702	0.09142792476268473	0.08761493261305328	0.09136827419968796	0.10815010551495163	0.09075988293181325	0.107429969642169
0.5171634710900281	0.3135590454587336	0.3135919194354696	0.3446954665608693	0.3432623141594792	0.36116282363562036	0.35894747291332224	0.3776957099978581	0.37469232051165147	0.4093298713525419	0.40481537085893304	0.09137220466047466	0.08756157578454908	0.09097471952645719	0.10833311536813994	0.09036897303831637	0.1076117897441975
0.5202796411622786	0.31383343539812003	0.31386484034484324	0.3449754782729073	0.343540578928715	0.36144570214684435	0.3592284679427099	0.3779814247005888	0.3749760180948921	0.4096209635284364	0.40510419227305244	0.09131647224365723	0.08750820709229117	0.09058224501208656	0.10851569812891171	0.08997913573988114	0.10779318550041239
0.5234145877268029	0.3141082901934866	0.31413822353461107	0.3452559620124965	0.34381931281150724	0.3617290564552903	0.35950993567603334	0.37826761896519784	0.37526019196765426	0.4099125424146437	0.4053934967860333	0.09126072778392244	0.08745482679644065	0.09019085104136337	0.10869785026663692	0.08959037142146542	0.10797415340216787
0.5265684239214125	0.31438360885445393	0.31441206801508154	0.34553691669887054	0.3440985147320921	0.3620128854328555	0.3597918749924417	0.3785542916162304	0.37554484096398544	0.41020460674526543	0.40568328314578805	0.09120497155199675	0.08740143515623851	0.0898005379707314	0.10887956824197431	0.08920268043979718	0.10815468993199318
0.5297412635656308	0.31465939038235713	0.3146863727882893	0.34581834124235056	0.3443781836058339	0.3622971879421916	0.3600742847618953	0.3788414414686519	0.3758299639084255	0.410497155244184	0.4059735500901127	0.0911492038176419	0.08734803243000144	0.0894113061286248	0.10906084850681452	0.08881606312377244	0.10833479156363524
0.5329332211648017	0.3149356337702238	0.31496113684797383	0.3461002345443222	0.344658318339203	0.3625819628366819	0.3603571638451436	0.3791290673278248	0.37611555961598536	0.41079018662503913	0.40626429634666544	0.09109342484965201	0.08729461887512377	0.08902315581541131	0.10924168750401009	0.08843051977439842	0.10851445476201604
0.5361444119142209	0.3152123380027498	0.315236359179555	0.3463825954972114	0.34493891782975206	0.36286720896041724	0.3606405110937008	0.37941716798948466	0.37640162689212187	0.4110836995912042	0.4065555206329411	0.0910376349158537	0.0872411947480721	0.08863608730373329	0.10942208166760281	0.08804605066519144	0.10869367598324686
0.5393749517032939	0.3154895020562768	0.31551203876011114	0.3466654229844626	0.34521998096609385	0.3631529251481735	0.36092432534982444	0.3797057422397181	0.3766881645327169	0.4113776928357635	0.4068472216562504	0.09098183428310366	0.08718776030438695	0.08825010083874218	0.10960202742271008	0.0876626560422551	0.1088724516744719
0.5426249571197181	0.3157671248987685	0.3157881745583551	0.34694871588051396	0.3455015066278768	0.36343911022538794	0.36120860544649014	0.3799947888549376	0.3769751713240518	0.4116721650414884	0.4071393981136949	0.09092602321728667	0.08713431579867913	0.08786519663812697	0.10978152118534013	0.08728033612455022	0.10905077827405307
0.5458945454536906	0.3160452054897883	0.31606476553461205	0.3472324730507751	0.3457834936857632	0.3637257630081353	0.36149335020737067	0.38028430660185986	0.37726264604278625	0.41196711488081394	0.4074320486921445	0.0908702019833154	0.0870808614846304	0.08748137489247654	0.10996055936270466	0.08689909110397309	0.10922865221138522
0.5491838347021408	0.3163237427804747	0.31634181064079486	0.34751669335160296	0.34606594100140464	0.36401288230310586	0.36177855844681023	0.38057429423748146	0.3775505874559335	0.41226254101581544	0.4077251720682141	0.09081437084512886	0.08702739761499113	0.08709863576537202	0.11013913835292044	0.08651892114561122	0.10940606990675406
0.5524929435729888	0.31660273571351827	0.31661930882038203	0.34780137563027846	0.3463488474274192	0.36430046690757956	0.36206422896980306	0.3808647505090548	0.37783899432083723	0.41255844209818465	0.4080187669082396	0.09075853006568957	0.08697392444157843	0.08671697939359291	0.11031725454496666	0.08613982638802753	0.10958302777163453
0.55582199148943	0.31688218322313794	0.3168972590083932	0.34808651872498275	0.3466322118073678	0.3645885156094045	0.3623503605719682	0.3811556741540655	0.37812786538514837	0.4128548167692063	0.40831283186825507	0.09070267990698531	0.08692044221527703	0.08633640588726621	0.11049490431872755	0.08576180694316804	0.10975952220832141
0.5591710985942444	0.3171620842350566	0.31717566013136606	0.348372121464773	0.3469160329757306	0.364877027186971	0.36263695203952717	0.3814470639002071	0.3784171993868011	0.4131516636597339	0.40860736559396826	0.09064682063002504	0.08686695118603599	0.08595691533010807	0.11067208404496398	0.08538486289695157	0.1099355496101424
0.5625403857541326	0.31744243766647856	0.31745451110733214	0.3486581826695591	0.3472003097578831	0.3651660004091897	0.3629240021492796	0.3817389184653591	0.37870699505398914	0.41344898139016645	0.408902366720738	0.09059095249484105	0.08681345160286914	0.08557850777976483	0.11084879008542714	0.0850089943090353	0.11011110636124499
0.565929974564078	0.31772324242606453	0.31773381084579383	0.3489447011500801	0.34748504097007266	0.3654554340354669	0.36321150966857957	0.3820312365575618	0.3789972511051427	0.41374676857042486	0.40919783387355	0.09053507576048452	0.08675994371385441	0.0852011832676709	0.1110250187925459	0.08463420121334053	0.11028618883672436
0.569339987351735	0.31800449741390774	0.3180135582476994	0.34923167570787883	0.347770225419394	0.36574532681568	0.36349947335531185	0.38232401687499246	0.3792879662489036	0.414045023799927	0.4094937656669929	0.09047919068502754	0.0867064277661326	0.08482494179942535	0.11120076650948363	0.08426048361805272	0.11046079340248127
0.5727705471818436	0.3182862015215098	0.31829375220542006	0.34951910513527895	0.3480558619037667	0.36603567749015425	0.363787891957868	0.38261725810594144	0.3795791391841024	0.41434374566756466	0.4097901607052349	0.09042329752556094	0.08665290400590511	0.08444978335506192	0.11137602957030879	0.08388784150589146	0.11063491641526468
0.5762217778606706	0.31856835363175684	0.3185743916027248	0.3498069882153603	0.3483419492119089	0.36632648478963803	0.3640767642151223	0.38291095892878857	0.37987076859973357	0.4146429327516791	0.4100870175819992	0.09036739653819491	0.08659937267843655	0.08407570788912011	0.11155080429973907	0.08351627483426682	0.11080855422260072
0.5796938039404782	0.3188509526188948	0.3188554753147577	0.35009532372193514	0.34862848612331593	0.3666177474352793	0.3643660888564078	0.3832051180119782	0.3801628531749326	0.4149425836200378	0.41038433488054155	0.09031148797805565	0.08654583402805076	0.08370271533082274	0.11172508701319828	0.0831457835354712	0.11098170316277844
0.5831867507240184	0.31913399734850467	0.319137002208012	0.3503841104195226	0.3489154714082335	0.36690946413860015	0.36465586460149213	0.3834997340139949	0.38045539157895064	0.41524269682980836	0.4106821111736246	0.09025557209928728	0.08649228829813287	0.08333080558438155	0.11189887401683052	0.08277636751693507	0.11115435956492092
0.5867007442690553	0.31941748667747893	0.31941897114030715	0.35067334706332587	0.3492029038276355	0.3672016336014741	0.36494609016055357	0.38379480558334045	0.3807483824711316	0.4155432709275372	0.41098034502349506	0.09019964915505108	0.08643873573112676	0.08295997852913928	0.11207216160744338	0.08240802666131941	0.11132651974874364
0.5902359113929144	0.3197014194539962	0.3197013809607631	0.35096303239920656	0.3494907821331984	0.3674942545161003	0.3652367642341563	0.3840903313585083	0.3810418245008868	0.415844304449123	0.41127903498185914	0.0901437193975243	0.08638517656853617	0.08259023401962651	0.11224494607240842	0.0820407608266791	0.11149818002468237
0.5937923796770596	0.3199857945174967	0.3199842305097773	0.35125316516366045	0.3497791050672776	0.3677873255649796	0.36552788551322646	0.38438630996795936	0.381335716307672	0.41614579591979356	0.41157817958985876	0.09008778307790011	0.08633161105092356	0.08222157188594537	0.11241722368973228	0.08167456984678978	0.1116693366938648
0.597370277471697	0.3202706106986573	0.3202675186189983	0.35154374408379285	0.35006787136288225	0.3680808454208898	0.36581945267902743	0.38468274003009756	0.3816300565209617	0.4164477438540812	0.41187777737804687	0.09003184044638678	0.08627803941791018	0.08185399193385479	0.11258899072795714	0.08130945353126862	0.11183998604805367
0.6009697339004076	0.32055586681936743	0.3205512441113031	0.35183476787729423	0.35035707974365166	0.36837481274686135	0.3661114644031361	0.384979620153246	0.38192484376022606	0.4167501467557987	0.41217782686636406	0.08997589175220874	0.08622446190817509	0.08148749394499077	0.11276024344623181	0.08094541166574487	0.11201012436961832
0.6045908788648067	0.32084156169270284	0.32083540580077013	0.35212623525241477	0.35064672892382964	0.36866922619615233	0.3664039193474173	0.38527694893562114	0.38222007663490576	0.4170530031180144	0.41247832656411393	0.08991993724360485	0.08617087875945689	0.08112207767702984	0.11293097809426911	0.08058244401203041	0.11217974793162
0.6082338430492322	0.3211276941229021	0.32112000249265665	0.3524181449079402	0.35093681760824097	0.36896408441222395	0.36669681616400046	0.38557472496530965	0.3825157537443878	0.4173563114230287	0.41277927496993866	0.08986397716783011	0.08611729020855077	0.08075774286395898	0.11310119091224635	0.08022055030834707	0.11234885299748498
0.611898757925461	0.3214142629053402	0.32140503298337214	0.35271049553316647	0.35122734449226556	0.36925938602871583	0.36699015349525355	0.38587294682024226	0.3828118736779806	0.41766007014234857	0.41308067057179504	0.0898080117711534	0.0860636964913107	0.08039448921620362	0.11327087813086223	0.07985973026953985	0.11251743582137408
0.6155857557574533	0.32170126682650424	0.3216904960604542	0.35300328580787516	0.3515183082618144	0.3695551296694211	0.36728392997375997	0.38617161306817077	0.38310843501489056	0.4179642777366643	0.4133825118469303	0.08975204129886045	0.08601009784265012	0.08003231642067021	0.11344003597113783	0.0794999835872261	0.11268549264799788
0.6192949696061266	0.3219887046639675	0.3219763905025432	0.3532965144023076	0.35180970759330443	0.36985131394826065	0.36757814422229274	0.3864707222666408	0.38340543632419594	0.41826893265582327	0.41368479726185725	0.0896960659952503	0.08595649449653894	0.07967122414123651	0.11360866064468667	0.07914130992998736	0.11285301971247463
0.6230265333341571	0.3222765751863646	0.32226271507935705	0.3535901799771411	0.35210154115363373	0.3701479374692599	0.3678727948537901	0.38677027296296995	0.38370287616482307	0.4185740333388074	0.41398752527233024	0.08964008610363905	0.08590288668600565	0.07931121201885105	0.11377674835370044	0.07878370894348308	0.11302001324038713
0.6267805816108112	0.3225648771533663	0.3225494685516663	0.3538842811834628	0.3523938076001567	0.3704449988265228	0.3681678804713303	0.38707026369422076	0.384000753085522	0.41887957821370736	0.4142906943233208	0.0895841018663576	0.08584927464313817	0.07895227967149765	0.1139442952904659	0.07842718025079165	0.11318646944781108
0.6305572499168048	0.3228536093156531	0.3228366496712685	0.3541788166627449	0.3526865055806582	0.37074249660420633	0.3684633996681074	0.3873706929871766	0.38429906562484084	0.4191855656976983	0.4145943028489928	0.08952811352475279	0.08579565859908353	0.07859442669452221	0.11411129763774852	0.07807172345254543	0.11335238454149987
0.634356674549194	0.3231427704148907	0.32312425718096305	0.3544737850468188	0.35297963373332975	0.37104042937649606	0.36875935102740603	0.38767155935831654	0.3845978123111018	0.4194919941970149	0.41489834927267855	0.08947212131918872	0.08574203878404754	0.07823765266098093	0.1142777515687925	0.0777173381270515	0.11351775471841563
0.6381789926262927	0.3234323591837039	0.323412289814526	0.354769184957851	0.35327319068674384	0.37133879570758094	0.36905573312257645	0.3879728613137911	0.38489699166237595	0.4197988621069275	0.41520283200685426	0.08941612548904561	0.08568841542729463	0.07788195712164026	0.11444365324710759	0.07736402383046226	0.11368257616591393
0.642024342092622	0.3237223743456509	0.3237007462966839	0.3550650150083163	0.35356717505982777	0.3716375941516281	0.36935254451700883	0.38827459734939573	0.3851966021864583	0.42010616781171695	0.4155077494531146	0.08936012627272027	0.08563478875715172	0.07752733960521141	0.11460899882666808	0.07701178009704535	0.11384684506180065
0.6458928617238878	0.32401281461519776	0.323989625343089	0.3553612738009736	0.35386158546184043	0.3719368232527577	0.3696497837641094	0.3885767659505479	0.3854966423808437	0.4204139096846498	0.4158131000021499	0.08930412390762936	0.08558115900100471	0.07717379961849957	0.1147737844515575	0.07666060643938266	0.11401055757438883
0.6497846911319898	0.32430367869769255	0.3242789256602932	0.35565795992883964	0.35415642049234525	0.37223648154501704	0.3699474494072747	0.3888793655922596	0.3857971107327006	0.42072208608795386	0.4161188820337196	0.08924811863020546	0.08552752638530067	0.07682133664670232	0.1149380062563381	0.07631050234856929	0.11417370986234232
0.6536999707700591	0.3245949652893395	0.32456864594572266	0.3559550719751641	0.3544516787411856	0.3725365675523563	0.3702455399798667	0.38918239473911437	0.38609800571884756	0.4210306953727939	0.41642509391662935	0.0891921106759017	0.08547389113554973	0.07646995015344515	0.11510166036583769	0.07596146729415665	0.11433629807453372
0.6576388419375281	0.32488667307717306	0.3248587848876518	0.3562526085134034	0.35474735878845953	0.37283707978860225	0.37054405400518703	0.38948585184524104	0.386399325805727	0.4213397358792458	0.41673173400870567	0.08913610027919114	0.0854202534763232	0.07611963958110834	0.11526474289509281	0.07561350072462858	0.11449831835021484
0.661601446785229	0.32517880073903166	0.32514934116517774	0.35655056810719565	0.35504345920449426	0.37313801675743347	0.3708429899964523	0.3897897353542887	0.3867010694493814	0.421649205936273	0.4170388006567713	0.08908008767356684	0.08536661363125664	0.07577040435092641	0.11542724994949083	0.07526660206752211	0.11465976681917311
0.6655879283205246	0.325471346943532	0.32544031344819413	0.35684894931033456	0.3553399785498204	0.37343937695235463	0.3711423464567694	0.3900940436994015	0.387003235095427	0.421959103861701	0.41734629219662084	0.0890240730915436	0.08531297182304881	0.07542224386317997	0.11558917762464205	0.07492077072947723	0.11482063960124833
0.6695984304124688	0.3257643103500434	0.32573170039736604	0.35714775066674453	0.35563691537514686	0.37374115885667136	0.3714421218791086	0.3903987753031943	0.3873058211790301	0.4222694279621933	0.4176542069529963	0.08896805676465892	0.08525932827346486	0.07507515749743732	0.11575052200640812	0.07457600609656367	0.11498093280677324
0.6736330977969988	0.32605768960866033	0.3260235006641033	0.3574469707104539	0.3559342682213354	0.37404336094346435	0.37174231474628017	0.3907039285777259	0.3876088261248811	0.4225801765332259	0.41796254323956233	0.08891203892347312	0.08520568320333428	0.07472914461262548	0.11591127917077415	0.07423230753447285	0.1151406425364172
0.6776920760821589	0.3263514833601776	0.3263157128905344	0.35774660796557006	0.3562320356193745	0.37434598167556393	0.37204292353090795	0.3910095019244749	0.3879122483471696	0.42289134785906285	0.41827129935888113	0.08885601979757046	0.08515203683255439	0.07438420454737127	0.11607144518416135	0.07388967438843252	0.11529976488088778
0.6817755117533548	0.32664569023606344	0.3266083357094812	0.35804666094625315	0.35653021609035435	0.37464901950552537	0.37234394669540366	0.39131549373431446	0.3882160862495594	0.4232029402127318	0.41858047360238854	0.08879999961556194	0.08509838938009029	0.07404033662005816	0.11623101610311437	0.07354810598376815	0.11545829592139967
0.6858835521786408	0.3269403088584334	0.3269013677444327	0.358347128156691	0.3568288081454414	0.37495247287560207	0.3726453826919429	0.3916219023874869	0.38852033822516363	0.42351495185599936	0.4188900642503697	0.08874397860508432	0.08504474106397526	0.07369754012905361	0.11638998797434397	0.07320760162595263	0.11561623172950419
0.6900163456140378	0.32723533784002395	0.3271948076095181	0.35864800809107206	0.35712781028585167	0.37525634021772103	0.3729472299624388	0.3919287262535776	0.3888250026565193	0.4238273810393453	0.4192000695719331	0.08868795699280209	0.08499109210131421	0.07335581435292227	0.11654835683474118	0.07286816060057077	0.11577356836673403
0.6941740412088835	0.32753077578416606	0.32748865390948123	0.3589492992335608	0.3574272210028263	0.3755606199534567	0.3732494869385163	0.39223596369149105	0.3891300779155619	0.42414022600193907	0.4195104878249874	0.08863193500440886	0.08493744270828128	0.07301515855046148	0.11670611871150527	0.07252978217374562	0.11593030188504372
0.6983567890112157	0.3278266212847589	0.32778290523965503	0.3592510000582708	0.3577270387776051	0.3758653104940054	0.37355215204148745	0.3925436130494245	0.3894355623636012	0.42445348497161434	0.4198213172562159	0.08857591286462876	0.08488379310012518	0.07267557196107077	0.11686326962184523	0.07219246559233738	0.1160864283267955
0.702564739973187	0.3281228729262435	0.3280775601859341	0.3595531090292398	0.3580272620814011	0.37617041024015985	0.37385522368232654	0.3928516726648432	0.3897414543512951	0.4247671561648445	0.42013255610105266	0.08851989079721737	0.08483014349116666	0.07233705380491529	0.11701980557334934	0.07185621008386534	0.11624194372431873
0.7067980459565127	0.32841952928357593	0.328372617324749	0.35985562460040305	0.3583278893753746	0.37647591758228416	0.3741587002616422	0.39316014086445517	0.3900477522186248	0.4250812377867181	0.42044420258365717	0.08846386902496345	0.08477649409480288	0.07199960328299682	0.11717572256374353	0.07152101485701223	0.11639684410040729
0.7110568597379514	0.32871658892220124	0.32866807522304015	0.36015854521556767	0.3586289191106081	0.376781830900287	0.37446258016965583	0.39346901596418554	0.39035445429487076	0.4253957280309141	0.4207562549168909	0.08840784776969057	0.08472284512350715	0.07166321957728883	0.11733101658074929	0.07118687910156751	0.11655112546802116
0.7153413350148182	0.3290140503980263	0.32896393243823085	0.36046186930838653	0.35893034972807936	0.3770881485635966	0.37476686178617175	0.39377829626915095	0.3906615588985852	0.4257106250796766	0.42106871130229107	0.08835182725225729	0.08466919678883064	0.07132790185113436	0.11748568360248157	0.07085380198861913	0.11670478383021532
0.7196516264105322	0.32931191225739387	0.3292601875182021	0.3607655953023326	0.3592321796586367	0.3773948689311355	0.3750715434805555	0.39408798007363555	0.3909690643375696	0.42602592710379145	0.4213815699300482	0.08829580769256139	0.08461554930140479	0.07099364924928864	0.1176397195972072	0.07052178267091591	0.11685781518062299
0.7239878894801961	0.3296101730370558	0.32955683900126476	0.36106972161067263	0.35953440732297287	0.3777019903512943	0.3753766236117059	0.39439806566106433	0.3912769689088474	0.4263416322625607	0.4216948289789801	0.0882397893095389	0.08456190287094012	0.07066046089805411	0.11779312052323121	0.0701908202828534	0.1170102155028161
0.7283502807162107	0.3299088312641462	0.3298538854161343	0.36137424663644147	0.35983703113159915	0.37800951116190623	0.3756821005280312	0.3947085513039784	0.39158527089864054	0.4266577387037784	0.422008486616508	0.0881837723211664	0.08450825770623192	0.07032833590547938	0.11794588232908154	0.06986091394070826	0.11716198077073159
0.7327389575539218	0.33020788545615454	0.33015132528190344	0.3616791687724154	0.3601400494848191	0.3783174296902213	0.3759879725674222	0.39501943526400995	0.3918939685823427	0.426974244563705	0.42232254099863176	0.088127756944465	0.08445461401515843	0.06999727336165762	0.11809800095346645	0.06953206274283019	0.11731310694850094
0.7371540783773028	0.3305073341208997	0.33044915710801653	0.3619844864010871	0.3604434607727037	0.3786257442528811	0.376294238057228	0.3953307157918562	0.3922030602244959	0.42729114796704465	0.4226369902699058	0.08807174339549773	0.08440097200468451	0.06966727233876213	0.11824947232531713	0.06920426576983374	0.11746358999057804
0.74159580252467	0.33080717575650276	0.3307473793942426	0.36229019789463873	0.360747263375065	0.3789344531558927	0.3766008953142299	0.3956423911272549	0.3925125440787644	0.4276084470269192	0.42295183256341484	0.08801573188937552	0.08434733188086271	0.06933833189135896	0.11840029236375926	0.06887752208476883	0.1176134258416397
0.746064290294433	0.3311074088513607	0.3310459906306491	0.36259630161491707	0.36105145566143015	0.37924355469460397	0.37690794264461636	0.3959544594989595	0.39282241838791	0.4279261398448451	0.4232670660007493	0.08795972264025687	0.08429369384883574	0.06901045105634296	0.11855045697807043	0.0685518307331563	0.11776261043651459
0.7505597029508803	0.33140803188411894	0.3313449892975751	0.3629027959134059	0.3613560359910163	0.3795530471536765	0.3772153783439566	0.3962669191247126	0.3931326813837663	0.4282442245107071	0.42358268869198096	0.08790371586135096	0.08424005811283512	0.06868362885332857	0.11869996206759481	0.06822719074335737	0.1179111397003254
0.7550822027299987	0.3317090433236452	0.33164437386560514	0.36320967913120145	0.36166100271270374	0.3798629288070611	0.37752320069717665	0.39657976821122193	0.3934433312872146	0.42856269910273564	0.42389869873563857	0.08784771176491857	0.08418642487618785	0.06835786428481327	0.11884880352205585	0.06790360112676552	0.11805900954867354
0.7596319528453285	0.3320104416290028	0.33194414279554246	0.3635169495989858	0.3619663541650111	0.3801731979179719	0.37783140797853326	0.39689300495413454	0.393754366308159	0.42888156168748154	0.4242150942186843	0.08779171056227417	0.0841327943413163	0.06803315633619178	0.11899697722121516	0.06758106087764304	0.11820621588705649
0.7642091174938536	0.3323122252494232	0.33224429453838206	0.3638246056370005	0.36227208867606864	0.3804838527388606	0.37813999845158763	0.3972066275380117	0.39406578464549974	0.4292008103197917	0.42453187321648844	0.08773571246378885	0.08407916670973799	0.06770950397615394	0.11914447903519942	0.06725956897372498	0.11835275461154993
0.7688138618619275	0.3326143926242805	0.33254482753528575	0.36413264555502184	0.3625782045635938	0.3807948915113916	0.378448970369182	0.39752063413630484	0.3943775844871112	0.4295204430427858	0.4248490337928071	0.08767971767889167	0.08402554218207192	0.06738690615664211	0.11929130482428718	0.0669391243761126	0.118498621608353
0.7734463521312342	0.3329169421830629	0.3328457402175533	0.36444106765233336	0.3628847001348637	0.3811063124664156	0.3787583219734121	0.3978350229113287	0.39468976400981365	0.42984045788783076	0.42516657399975555	0.08762372641607229	0.08397192095803668	0.06706536181317091	0.11943745043899412	0.06661972602953625	0.1186438127540157
0.7781067554847866	0.33321987234534806	0.33314703100659815	0.3647498702177012	0.363191573686691	0.38141811382394514	0.3790680514956039	0.3981497920142383	0.3950023213793511	0.43016085287451816	0.42548449187778686	0.08756773888288322	0.08391830323645458	0.06674486986486983	0.11958291172000202	0.06630137286254012	0.11878832391552407
0.7827952401129585	0.333523181520774	0.333448698313919	0.36505905152934737	0.36349882350539736	0.3817302937931276	0.37937815715628725	0.398464939585002	0.395315254750365	0.4304816260106384	0.4258027854556661	0.08751175528594125	0.08386468921525352	0.06642542921478878	0.11972768449832927	0.06598406378758881	0.11893215094998766
0.7875119752195561	0.3338268681090146	0.3337507405410748	0.3653686098549242	0.3638064478667878	0.382042850572222	0.3796886371651706	0.39878046375237824	0.3956285622663701	0.430802775292158	0.42612145275044705	0.08745577583093082	0.08381107909146936	0.06610703874996204	0.11987176459523141	0.06566779770115971	0.11907528970473891
0.792257131027923	0.334130930499751	0.3340531560796571	0.36567854345148837	0.36411444503612506	0.3823557823485709	0.37999948972111525	0.3990963626338897	0.3959422420597291	0.43112429870319563	0.4264404917674487	0.08739980072260631	0.08375747306124737	0.06578969734163564	0.12001514782224376	0.06535257348417645	0.11921773601777375
0.7970308787870847	0.33443536707264604	0.334355943311264	0.3659888505654751	0.364422813268104	0.3826690872985781	0.3803107130121123	0.3994126343357985	0.39625629225162845	0.43144619421599717	0.4267599005002308	0.08734383016479312	0.08370387131984529	0.06547340384539524	0.1201578299811672	0.06503839000203726	0.11935948571732524
0.8018333907779276	0.3347401761973167	0.33465910060747384	0.3662995294326723	0.36473155080682623	0.38298276358768013	0.38062230521525503	0.3997292769530814	0.3965707109520537	0.43176845979091283	0.4270796769305706	0.08728786436039099	0.08365027406163528	0.06515815710135797	0.12029980686411079	0.06472524610460084	0.11950053462194887
0.8066648403194178	0.3350453562333083	0.33496262632981866	0.3666105782781949	0.36504065588577433	0.3832968093703239	0.38093426449671564	0.4000462885694061	0.3968854962597651	0.4320910933763733	0.4273998190284392	0.08723190351137823	0.083596681480107	0.06484395593439274	0.12044107425364814	0.06441314062660553	0.119640878540622
0.8115254017748545	0.3353509055300667	0.33526651882975733	0.366921995316459	0.3653501267277861	0.38361122278993964	0.38124658901171904	0.4003636672571048	0.397200646262272	0.432414092908866	0.427720324751978	0.0871759478188103	0.08354309376786798	0.06453079915407756	0.12058162792239102	0.06410207238770482	0.1197805132726728
0.8164152505581643	0.33565682242691236	0.3355707764486491	0.367233778751156	0.3656599615450289	0.38392600197891574	0.38155927690451796	0.4006814110771505	0.3975161590358096	0.43273745631291094	0.42804119204747465	0.0871199974828258	0.0834895111166501	0.0642186855551472	0.12072146363361469	0.0637920401926877	0.11991943460799348
0.8213345631402307	0.33596310525301365	0.33587539751772805	0.36754592677522757	0.3659701585389753	0.38424114505857543	0.3818723263083694	0.40099951807913325	0.39783203264531414	0.4330611815010386	0.4283624188493406	0.08706405270264815	0.08343593371730673	0.06390761391750743	0.1208605771409168	0.06348304283162776	0.12005763832682703
0.8262835170552626	0.33626975232735984	0.33618038035807574	0.3678584375708391	0.36628071590037653	0.38455665013914914	0.3821857353455074	0.4013179863012338	0.39814826514439833	0.43338526637376473	0.4286840030800872	0.08700811367658728	0.08338236175981967	0.06359758300630602	0.12099896418810374	0.06317507907995434	0.12019512019990941
0.8312622909072027	0.33657676195873437	0.33648572328059506	0.36817130930935477	0.3665916318092371	0.3848725153197517	0.38249950212712064	0.4016368137702008	0.3984648545753269	0.43370970881956855	0.4290059426503022	0.08695218060204403	0.0833287954332996	0.06328859157230937	0.12113662050964535	0.06286814769879356	0.12033187598848372
0.8362710643761712	0.33688413244568927	0.33679142458598416	0.36848454015131205	0.3669029044347902	0.38518873868835596	0.3828136247533256	0.4019559985013256	0.39878179896899313	0.4340345067148687	0.42932823545862747	0.08689625367551108	0.08327523492598995	0.0629806383519238	0.12127354183030548	0.06256224743493988	0.12046790144425756
0.8413100182249524	0.3371918620765171	0.3370974825647101	0.36879812824639574	0.3672145319354721	0.38550531832176865	0.3831281013131433	0.402275538498418	0.399099096344894	0.43435965792400033	0.4296508793917351	0.0868403330925769	0.08322168042526742	0.06267372206733057	0.12140972386538351	0.06225737702111189	0.12060319230948835
0.8463793343055166	0.3374999491292255	0.337403895496982	0.3691120717334129	0.36752651245889667	0.3858222522856052	0.38344292988447337	0.4025954317537821	0.39941674471110666	0.4346851602991917	0.42997387232430473	0.08678441904792751	0.08316813211764819	0.06236784142674168	0.1215451623206576	0.061953535176172636	0.12073774431711115
0.8514791955655843	0.3378083918715103	0.3377106616527258	0.36942636874026746	0.3678388441418306	0.386139538634265	0.3837581085340714	0.4029156762481928	0.3997347420642637	0.4350110116805419	0.4302972121190011	0.0867285117353522	0.0831145901887862	0.06206299512456326	0.12167985289251249	0.06165072060516508	0.12087155319055398
0.8566097860552276	0.3381171885607293	0.338017779291557	0.36974101738393494	0.368151525110168	0.3864571754109074	0.38407363531752203	0.4032362699508708	0.40005308638953013	0.4353372098959977	0.43062089662645087	0.08667261134774233	0.08306105482348039	0.06175918184145246	0.12181379126776903	0.06134893199947555	0.121004614643752
0.861771290933513	0.33842633744387546	0.3383252466627553	0.37005601577043706	0.36846455347890555	0.38677516064742573	0.38438950827921625	0.4035572108194589	0.4003717756605787	0.43566375276133074	0.4309449236852195	0.08661671807709662	0.08300752620567386	0.061456400244516374	0.12194697312389735	0.061048168037125095	0.12113692438157386
0.8669638964751838	0.33873583675755103	0.33863306200523824	0.3703713619948167	0.3687779273521175	0.3870934923644244	0.3847057254523268	0.4038784967999989	0.40069080783956706	0.4359906380801147	0.43126929112178997	0.08656083211452523	0.08295400451845951	0.061154648987510996	0.12207939412888891	0.06074842738278363	0.12126847809936692
0.8721877900773816	0.3390456847279406	0.33894122354753464	0.37068705414111236	0.3690916448229304	0.38741216857119254	0.3850222848587828	0.404200125826906	0.401010180877113	0.4363178636437029	0.4315939967505389	0.08650495365024947	0.08290048994408096	0.060853926710976225	0.12221104994154075	0.06044970868792632	0.12139927148312779
0.877443160266411	0.3393558795707856	0.33924972950775983	0.37100309028233436	0.3694057039734994	0.3877311872656822	0.385339184509247	0.40452209582294757	0.4013298927122723	0.43664542723120686	0.4319190383737157	0.08644908287360756	0.0828469826639362	0.060554232042377976	0.12234193621122813	0.06015201059117459	0.12152930020988606
0.8827301967045416	0.33966641949135745	0.33955857809358825	0.3713194684804381	0.3697201028749819	0.38805054643448084	0.38565642240309106	0.4048444046992175	0.40164994127251397	0.43697332660947225	0.4322444137814192	0.08639321997305781	0.08279348285858115	0.06025556359623607	0.12247204857798977	0.05985533171818247	0.12165855994715002
0.8880490901968541	0.33997730268443155	0.33986776750222836	0.3716361867863005	0.3700348395875138	0.38837024405279047	0.38597399652837094	0.40516705035511347	0.40197032447369757	0.4373015595330582	0.4325701207515759	0.08633736513617962	0.0827399907077324	0.059957919974365836	0.12260138267275522	0.05955967068187107	0.12178704635319093
0.8934000326981257	0.34028852733426146	0.34017729592039664	0.37195324323969503	0.37034991216018515	0.38869027808440093	0.3862919048618034	0.40549003067831396	0.4022910402200497	0.43763012374421467	0.43289615704991835	0.0862815185496785	0.08268650639026862	0.059661299765892295	0.12272993411706068	0.05926502608285489	0.12191475507758298
0.8987832173197573	0.34060009161455246	0.3404871615242921	0.37227063586926634	0.3706653186310151	0.3890106464816672	0.3866101453687438	0.40581334354475407	0.40261208640414115	0.43795901697286044	0.43322252042996295	0.08622568039938845	0.08263303008423546	0.05936570154756282	0.12285769852341843	0.058971396509186036	0.1220416817603791
0.904198838336744	0.3409119936884361	0.34079736247957004	0.3725883626925064	0.3709810570269275	0.3893313471854856	0.3869287160031588	0.4061369868186036	0.4029334609068637	0.43828823693656227	0.4335492086329887	0.08616985087027669	0.08257956196684907	0.05907112388378266	0.1229846714950611	0.058678780536631336	0.12216782203250887
0.9096470911946843	0.34122423170844357	0.34110789694131666	0.3729064217157293	0.3712971253637266	0.3896523781252688	0.3872476147076061	0.4064609583522423	0.40325516159740726	0.43861778134051155	0.43387621938801485	0.08611403014644395	0.08252610221449855	0.05877756532677125	0.12311084862618316	0.058387176729006285	0.12229317151619057
0.915128172516836	0.34153680381648	0.34141876305402313	0.37322481093404697	0.371613521646073	0.3899737372189236	0.38756683941320896	0.40678525598623816	0.40357718633323614	0.4389476478775043	0.4342035504117799	0.08605821841113115	0.08247265100274671	0.05848502441683223	0.1232362255020405	0.05809658363816084	0.12241772582439125
0.9206422801112097	0.3418497081438001	0.3417299589515615	0.37354352833134585	0.3719302438674597	0.3902954223728266	0.38788638803963393	0.4071098775493253	0.4038995329600687	0.43927783422792016	0.43453119940872154	0.08600241584672104	0.08241920850633817	0.0581934996823108	0.12336079769866615	0.0578069998041002	0.12254148056125302
0.9261896129777101	0.3421629428109798	0.3420414827571569	0.37386257188026056	0.3722472900101873	0.39061743148180045	0.3882062584950667	0.40743482085837845	0.4042221993118521	0.43960833805969896	0.4348591640709528	0.08594662263474045	0.08236577489919869	0.05790298963985663	0.1234845607831403	0.05751842375521221	0.12266443132186566
0.931770371315315	0.3424765059278934	0.34235333258336453	0.3741819395421522	0.37256465804534084	0.39093976242909095	0.3885264486761889	0.40776008371839406	0.4045451832107417	0.4399391570283223	0.4351874420782439	0.08589083895586683	0.08231235035444008	0.05761349279459438	0.1236075103137324	0.05723085400840233	0.12278657369263613
0.9373847565293029	0.34279039559368596	0.34266550653204286	0.37450162926708186	0.3728823459327652	0.39126241308634385	0.3888469564681563	0.4080856639224648	0.4048684824670774	0.4402702887767911	0.4355160310979993	0.08583506498992947	0.08225893504436271	0.05732500764020898	0.12372964183974489	0.05694428906918603	0.12290790325096168
0.9430329712385201	0.3431046098967489	0.3429780026943291	0.3748216389937884	0.3732003516210422	0.3915853813135812	0.38916777974457356	0.4084115592517586	0.4051920948793628	0.4406017309356049	0.4358449287852382	0.08577930091591295	0.08220552914045985	0.05703753265910905	0.12385095090165521	0.0566587274318735	0.12302841556557098
0.9487152192826929	0.3434191469146946	0.343290819150614	0.3751419666496645	0.37351867304746644	0.39190866495917925	0.38948891636747396	0.4087377674754971	0.4055160182342426	0.4409334811227425	0.43617413278257394	0.08572354691196209	0.08215213281342104	0.0567510663225832	0.12397143303117275	0.05637416757978997	0.12314810619653827
0.9544317057297852	0.34373400471433063	0.343603953970517	0.3754626101507317	0.373837308138022	0.39223226185984444	0.38981036418729487	0.40906428635093217	0.4058402503064802	0.44126553694364007	0.43650364072019343	0.08566780315538479	0.08209874623313375	0.05646560709087822	0.12409108375118194	0.05609060798516907	0.12326697069499915
0.9601826368833979	0.34404918135163526	0.34391740521286096	0.3757835674016184	0.37415625480735865	0.3925561698405916	0.3901321210428555	0.4093911136233248	0.40616478885893653	0.44159789599117205	0.43683345021583636	0.08561206982265418	0.08204536956868975	0.05618115341349039	0.12420989857609754	0.05580804710958631	0.12338500460373325
0.9659682202902156	0.3443646748717318	0.34423117092564764	0.3761048362955353	0.3744755109587693	0.39288038671472136	0.39045418476133537	0.40971824702592397	0.4064896316425482	0.44193055584563046	0.4371635588747763	0.08555634708941591	0.08199200298838516	0.05589770372913705	0.12432787301138148	0.0555264834040301	0.12350220345689422
0.9717886647474951	0.3446804833088637	0.3445452491460333	0.37642641471425264	0.37479507448416644	0.3932049102837962	0.3907765531582512	0.4100456842799439	0.40681477639630687	0.44226351407470527	0.43749396428980053	0.08550063513048838	0.08193864665972818	0.05561525646596266	0.12444500255411128	0.0552459153088094	0.1236185627799955
0.9776441803106027	0.3449966046863702	0.34485963790030305	0.37674830052807645	0.375114943264059	0.39352973833762067	0.3910992240374346	0.4103734230945432	0.4071402208472359	0.44259676823346467	0.4378246640411898	0.0854449341198677	0.08188530074943737	0.05533381004180171	0.12456128269295164	0.05496634125396582	0.12373407809012349
0.9835349783005937	0.345313037016661	0.3451743352038477	0.37707049159582623	0.37543511516752953	0.393854868654217	0.39142219519101046	0.4107014611668037	0.4074659627103717	0.4429303158643357	0.4381556556966995	0.08538924423073121	0.08183196542345134	0.05505336286404372	0.12467670890772808	0.054687759659280744	0.12384874489595177
0.9894612713118381	0.34562977830119135	0.34548933906113843	0.3773929857648108	0.37575558805221176	0.39418029899980367	0.3917454643993748	0.4110297961817089	0.40779199968874075	0.44326415449708423	0.43848693681153983	0.08533356563544248	0.08177864084692671	0.05477391332998138	0.12479127667009493	0.054410168934523995	0.12396255869791162
0.9954232732196957	0.34594682653043846	0.34580464746570283	0.37771578087080704	0.37607635976426773	0.3945060271287742	0.392069029431174	0.41135842581212356	0.40811832947333987	0.443598281648797	0.4388185049283574	0.08527789850555295	0.08172532718424515	0.05449545982704507	0.12490498144352102	0.05413356747949649	0.12407551498819203
1.0014211991882311	0.3462641796838766	0.34612025840010124	0.37803887473803616	0.3763974281383656	0.3948320507836753	0.39239288804328215	0.41168734771877313	0.4084449497431158	0.44393269482386216	0.43915035757721577	0.08522224301180821	0.08167202459901689	0.05421800073257543	0.125017818682835	0.053857953684044446	0.1241876092503702
1.0074552656779823	0.3465818357299527	0.3464361698359016	0.37836226517914145	0.3767187909976567	0.3951583676951841	0.39271703798077917	0.4120165595502225	0.40877185816494316	0.44426739151395	0.43948249227557695	0.08516659932415037	0.08161873325408213	0.05394153441427818	0.12512978383476536	0.05358332592844306	0.1242988369601079
1.013525690453769	0.34689979262606163	0.3467523797336564	0.3786859499951656	0.3770404461537541	0.39548497558208817	0.3930414769769313	0.41234605894285525	0.4090990523936059	0.4446023691979951	0.43981490652828253	0.08511096761172174	0.08156545331151756	0.05366605923022405	0.1252408723378693	0.05330968258344626	0.12440919358509461
1.0196326925925556	0.34721804831852326	0.34706888604287894	0.37900992697552915	0.37736239140671013	0.39581187215126334	0.39336620275316886	0.41267584352085496	0.40942653007177643	0.44493762534217773	0.44014759782753615	0.08505534804287034	0.08151218493263908	0.053391573529111724	0.12535107962276015	0.05303702201031868	0.12451867458473487
1.0257764924913542	0.3475366007425579	0.34738568670201936	0.37933419389800804	0.37768462454499474	0.39613905509765424	0.39369121301906534	0.4130059108961835	0.4097542888299956	0.44527315739990625	0.4404805636528848	0.08499974078515148	0.08145892827800505	0.0531180756502323	0.1254604011119227	0.05276534256105947	0.12462727541060303
1.0319573118751795	0.3478554478222626	0.34770277963844126	0.37965874852871195	0.3780071433454739	0.3964665221042512	0.3940165054723174	0.4133362586685626	0.41008232628665314	0.44560896281179835	0.4408138014712011	0.0849441460053344	0.08140568350742033	0.05284556392352613	0.12556883221949988	0.05249464257854086	0.12473499150624434
1.0381753738050519	0.3481745874705871	0.3480201627683979	0.37998358862206166	0.3783299455733874	0.39679427084206986	0.39434207779872327	0.41366688442545263	0.41041064004796757	0.4459450390056638	0.44114730873666536	0.08488856386940483	0.08135245077994069	0.05257403667011218	0.12567636835228768	0.0522249203965508	0.12484181830737384
1.0444309026860459	0.3484940175893112	0.3483378339970099	0.3803087119207688	0.3786530289823284	0.39712229897013346	0.3946679276721631	0.41399778574203483	0.4107392277079679	0.4462813833964872	0.4414810828907486	0.08483299454256957	0.0812992302538766	0.052303492202074864	0.12578300490912397	0.05195617434004163	0.12494775124210378
1.05072412427539	0.3488137360690205	0.3486557912182413	0.3806341161558136	0.3789763913142217	0.39745060413544875	0.39499405275457883	0.4143289601811904	0.41106808684847346	0.4466179933864106	0.4418151213621956	0.0847774381892594	0.08124602208679653	0.05203392882255997	0.12588873728071803	0.05168840272518338	0.12505278573061673
1.057055265690613	0.3491337407890836	0.3489740323148767	0.38095979904642396	0.3793000302993026	0.39777918397298784	0.39532045069595373	0.414660405293483	0.41139721503907556	0.44695486636471693	0.4421494215670067	0.0847218949731356	0.08119282643553227	0.05176534482617612	0.12599356085047475	0.051421603859495235	0.1251569171856204
1.0634245554177415	0.3494540296176287	0.34929255515849916	0.3812857583000539	0.3796239436560964	0.3981080361056682	0.39564711913429307	0.4149921186171385	0.4117266098371181	0.4472919997078119	0.4424839809084223	0.08466636505709227	0.08113964345618098	0.05149773849895567	0.126097470994182	0.05115577604196986	0.12526014101214855
1.0698322233195456	0.3497746004115214	0.34961135760946666	0.381611991612364	0.3799481290913974	0.3984371581443328	0.39597405569560373	0.41532409767802736	0.41205626878767954	0.44762939077920966	0.44281879677690567	0.0846108486032602	0.08108647330411096	0.051231108118400925	0.1262004630798117	0.05089091756319419	0.12536245260776013
1.0762785006438331	0.3500954510163409	0.3499304375168902	0.38193849666719876	0.38027258430024896	0.39876654768772934	0.39630125799387544	0.4156563399896453	0.4123861894235545	0.4479670369295141	0.4431538665501268	0.08455534577301277	0.08103331613396447	0.05096545195376123	0.12630253246798873	0.050627026705612366	0.1254638473627807
1.0827636200317978	0.3504165792663578	0.3502497927186111	0.382265271136568	0.3805973069659225	0.3990962023224926	0.39662872363106216	0.4159888430530961	0.41271636926523564	0.4483049354964048	0.44348918759294664	0.08449985672696907	0.08098017209966318	0.05070076826616443	0.1264036745121757	0.05036410174340489	0.1255643206601036
1.089287815526412	0.35073798298451225	0.35056942104117933	0.38259231268062527	0.38092229475989775	0.39942611962312485	0.3969564501970612	0.41632160435707305	0.4130468058208953	0.4486430838046207	0.4438247572574012	0.08444438162499932	0.08092704135441049	0.05043705530861686	0.12650388455833195	0.0501021409427338	0.125663867875204
1.0958513225808764	0.3510596599823905	0.350889320299831	0.3829196189476482	0.38124754534184274	0.3997562971519759	0.39728443526969603	0.4166546213778408	0.41337749658636835	0.448981479165944	0.44416057288268546	0.08438892062622727	0.08087392405069742	0.05017431132617034	0.1266031579451834	0.04984114256196648	0.12576248437669335
1.1024543780671139	0.35138160806020396	0.35120948829846677	0.3832471875740189	0.38157305635959454	0.40008673245922594	0.3976126764146977	0.41698789157921873	0.4137084390451348	0.44932011887918555	0.44449663179513915	0.08433347388903598	0.08082082034030542	0.04991253455613176	0.12670149000445008	0.049581104851668556	0.12586016552599233
1.1090972202843215	0.3517038250067662	0.35152992282963014	0.38357501618420353	0.38189882544913883	0.40041742308286543	0.39794117118568545	0.41732141241256304	0.414039630668302	0.4496590002301696	0.4448329313082311	0.08427804157107263	0.08076773037431151	0.04965172322805245	0.12679887606066131	0.0493220260546785	0.12595690667743042
1.115780088967567	0.35202630859947215	0.3518506216744863	0.3839031023907339	0.38222485023459185	0.4007483665486783	0.3982699171241492	0.4176551813167498	0.4143710689145884	0.4499981204917198	0.4451694687225445	0.08422262382925041	0.0807146543030914	0.04939187556393421	0.12689531143145416	0.04906390440635633	0.12605270317843065
1.1225032252964444	0.35234905660427523	0.3521715826027998	0.3842314437941864	0.3825511283281796	0.40107956037022247	0.3985989117594313	0.417989195718158	0.41470275123030603	0.45033747692364323	0.44550624132576216	0.08416722081975712	0.08066159227632581	0.04913298977834657	0.12699079142765868	0.04880673813464753	0.12614755036969427
1.1292668719037753	0.35267206677566776	0.3524928033729151	0.38456003798316524	0.38287765733022083	0.4014110020488138	0.39892815260870956	0.41832345303065405	0.4150346750493447	0.45067706677271824	0.44584324639265344	0.08411183269805592	0.08060854444300208	0.04887506407848008	0.1270853113531416	0.048550525460228755	0.12624144358518663
1.1360712728843656	0.35299533685665785	0.35281428173173396	0.38488888253428133	0.3832044348291069	0.4017426890735059	0.399257637176979	0.4186579506555733	0.41536683779315564	0.4510168872726787	0.4461804811850592	0.0840564596188914	0.08055551095142141	0.0486180966643559	0.12717886650521848	0.0482952645965824	0.12633437815220816
1.1429166738038161	0.3533188645787496	0.3531360154146962	0.3852179750121355	0.3835314584012844	0.40207461892107627	0.3995873629570354	0.41899268598170647	0.4156992368707351	0.45135693564420193	0.4465179429518788	0.08400110173629399	0.08050249194919984	0.048362085728921755	0.12727145217468205	0.048040953750099646	0.12642634939143704
1.1498033217073829	0.35364264766192155	0.3534580021457577	0.38554731296929884	0.3838587256112362	0.4024067890560058	0.39991732742945707	0.41932765638528197	0.41603186967860895	0.4516972090948944	0.44685562892905634	0.0839457592035846	0.08044948758327533	0.04810702945800571	0.12736306364547545	0.04778759112021902	0.12651735261708552
1.1567314651288954	0.35396668381460705	0.3537802396373713	0.38587689394629515	0.3841862340114638	0.40273919693046367	0.40024752806258956	0.41966285922995133	0.41636473360081705	0.4520377048192793	0.4471935363395679	0.08389043217337898	0.08039649799991089	0.04785292603077096	0.12745369619561586	0.047535174899643096	0.12660738313719833
1.1637013540997225	0.3542909707336724	0.3541027255904662	0.386206715471583	0.38451398114246954	0.4030718399842915	0.4005779623125285	0.41999829186677384	0.41669782600889843	0.4523784199987839	0.44753166239340886	0.08383512079759228	0.08034352334469974	0.047599773619484864	0.1275433450964698	0.047283703274256794	0.12669643625334004
1.1707132401577995	0.35461550610439796	0.3544254576944277	0.38653677506153766	0.3848419645327391	0.40340471564498476	0.40090862762310336	0.42033395163420145	0.41703114426187626	0.4527193518017269	0.44787000428758156	0.08377982522744455	0.08029056376256985	0.04734757038975346	0.12763200561305155	0.04703317442336541	0.1267845072610072
1.177767376356704	0.3549402876004569	0.35474843362707803	0.3868670702204339	0.3851701816987244	0.40373782132767805	0.40123952142586145	0.42066983585806333	0.41736468570624236	0.45306049738330606	0.4482085592060826	0.08372454561346326	0.08023761939778568	0.04709631450080565	0.12771967300479048	0.046783586519818954	0.12687159144964255
1.1848640172747877	0.3552653128838968	0.35507165105465677	0.38719759844042867	0.38549863014482616	0.40407115443513025	0.4015706411400528	0.4210059418515533	0.4176984476759443	0.45340185388558774	0.4485473243198915	0.0836692821054918	0.08018469039395741	0.04684600410534401	0.12780634252463585	0.04653493773003703	0.12695768410260655
1.1920034190243662	0.3555905796051186	0.35539510763180115	0.3875283572015445	0.3858273073633772	0.40440471235770636	0.40190198417261336	0.4213422669152139	0.41803242749237	0.4537434184374936	0.44888629678695924	0.08361403485269024	0.08013177689404234	0.04659663734972597	0.12789200941968204	0.046287226214150934	0.12704278049743323
1.1991858392609598	0.3559160854028582	0.3557188010015271	0.38785934397165217	0.38615621083462653	0.4047384924733645	0.4022335479181516	0.42167880833692317	0.41836662246433476	0.45408518815479115	0.4492254737521968	0.0835588040035422	0.08007887904034935	0.046348212374240916	0.12797666893148119	0.04604045012623814	0.12712687590611438
1.2064115371925936	0.35624182790416703	0.3560427287952113	0.3881905562064551	0.3864853380267224	0.40507249214764013	0.40256532975893256	0.4220155633918813	0.41870102988806746	0.45442716014008233	0.4495648523474645	0.08350358970585865	0.08002599697454499	0.04610072731305337	0.12806031629575898	0.045794607614219274	0.1272099655947585
1.2136807735891502	0.35656780472439326	0.356366888632571	0.3885219913494721	0.38681468639569644	0.4054067087336316	0.40289732706486336	0.4223525293425972	0.41903564704719704	0.45476933148279297	0.4499044296915614	0.08344839210678466	0.07997313083765699	0.04585418029427757	0.1281429467424431	0.045549696820064156	0.1272920448238466
1.2209938107917835	0.35689401346716265	0.35669127812164697	0.3888536468320221	0.38714425338544806	0.4057411395719842	0.4032295371934785	0.42268970343887524	0.41937047121274007	0.4551116992591624	0.450244202890215	0.08339321135280178	0.0799202807700795	0.0456085694401942	0.12822455549618894	0.04530571587997301	0.1273731088486869
1.2283509127223842	0.3572204517243605	0.3570158948587849	0.3891855200732087	0.3874740364277294	0.4060757819908785	0.40356195748992724	0.42302708291780333	0.4197054996430883	0.45545426053223453	0.45058416903607185	0.0833380475897348	0.07986744691157714	0.045363892867413824	0.12830513777640817	0.04506266292437999	0.12745315291917336
1.2357523448931043	0.3575471170761139	0.35734073642861736	0.38951760847990485	0.38780403294212934	0.40641063330601507	0.4038945852869582	0.4233646650037404	0.4200407295839958	0.4557970123518483	0.45092432520868736	0.08328290096275545	0.07981462940129043	0.045120148686791595	0.12838468879704124	0.044820536078063355	0.12753217227982816
1.2431983744159416	0.35787400709077244	0.3576658004040462	0.3898499094467366	0.38813424033605853	0.4067456908206005	0.4042274179049067	0.4237024469083035	0.42037615826856695	0.45613995175462785	0.45126466847451707	0.08322777161638802	0.07976182837774065	0.04487733500359781	0.1284632037668132	0.044579333460319504	0.1276101621703276
1.2506892700123766	0.3582011193248918	0.35799108434622534	0.39018242035606976	0.38846465600473606	0.4070809518253349	0.4045604526516819	0.42404042583035684	0.42071178291724537	0.4564830757639744	0.4516051958869079	0.08317265969451315	0.07970904397883252	0.04463544991775237	0.12854067788968848	0.04433905318497011	0.12768711782513265
1.2582253020230734	0.3585284513232156	0.35831658580454345	0.3905151385779943	0.3887952773311735	0.4074164135983991	0.40489368682275273	0.42437859895600105	0.4210476007378023	0.45682638139005805	0.4519459044860895	0.0831175653403764	0.07965627634186259	0.04439449152381414	0.12861710636464352	0.04409969336059305	0.1277630344740004
1.2658067424176331	0.3588560006186584	0.3586423023166073	0.3908480614703113	0.3891261016861622	0.40775207340544145	0.40522711770113734	0.4247169634585609	0.4213836089253256	0.45716986562980944	0.4522867912991662	0.08306248869658751	0.07960352560352081	0.0441544579110591	0.12869248438579461	0.04386125209050107	0.12783790734192735
1.2734338648044117	0.35918376473228864	0.3589682314082246	0.3911811863785176	0.38945712642825825	0.4080879284995661	0.40556074255738883	0.4250555164985751	0.4217198046622086	0.45751352546691254	0.45262785334010924	0.08300742990513009	0.07955079189989653	0.04391534716362244	0.12876680714259692	0.04362372747288745	0.12791173164922043
1.2811069444403917	0.35951174117331197	0.35929437059338803	0.391514510635793	0.38978834890377023	0.40842397612131986	0.40589455864958485	0.42539425522378627	0.42205618511814114	0.45785735787179677	0.4529690876097498	0.08295238910736592	0.07949807536648511	0.04367715736060518	0.12884006982000074	0.04338711760093261	0.1279845026116817
1.2888262582411194	0.359839927439055	0.35962071737425944	0.39184803156298714	0.3901197664467456	0.40876021349868197	0.4062285632233148	0.42573317676913064	0.42239274745009736	0.45820135980163146	0.4533104910957715	0.08289736644403813	0.07944537613818754	0.043439886576230435	0.1289122675986789	0.0431514205629	0.12805621544076473
1.296592084790695	0.36016832101494894	0.359947269241153	0.39218174646860576	0.39045137637895744	0.4090966378470523	0.4065627535116697	0.42607227825672855	0.4227294888023285	0.45854552820031785	0.45365206077270404	0.08284236205527883	0.07939269434932288	0.04320353287981149	0.12898339565485628	0.04291663444227467	0.1281268653438019
1.3044047043518285	0.36049691937451395	0.3602740236725208	0.39251565264879884	0.39078317600989215	0.40943324636923956	0.406897126735231	0.4264115567958745	0.4230664063063518	0.4588898599984843	0.4539937936019175	0.08278737608061092	0.07934003013362739	0.042968094335911644	0.12905344916050865	0.04268275731778459	0.12819644752377712
1.312264398875954	0.3608257199793428	0.36060097813493663	0.3928497473873471	0.39111516263673785	0.4097700362554511	0.40723168010205885	0.426751009483029	0.4234034970809422	0.4592343521134795	0.45433568653161527	0.0827324086589577	0.07928738362426123	0.042733569004496985	0.12912242328387435	0.042449787263496574	0.1282649571797947
1.320171452013404	0.36115472027908696	0.36092813008308194	0.3931840279556511	0.3914473335443718	0.4101070046832836	0.40756641080768374	0.42709063340180986	0.4237407582321241	0.4595790014493686	0.4546777364968304	0.08267745992864488	0.079234754953814	0.042499954940954154	0.12919031318902796	0.04221772234904719	0.1283323895072357
1.3281261491236485	0.3614839177114403	0.3612554769597302	0.39351849161271885	0.3917796860053488	0.4104441488177108	0.40790131603509533	0.42743042562298345	0.4240781868531623	0.4599238048969269	0.45501994041941896	0.08262253002740647	0.07918214425430922	0.04226725019621469	0.1292571140364629	0.041986560639522	0.12839873969736004
1.3361287772855897	0.3618133097021246	0.36158301619573274	0.39385313560515467	0.39211221727989026	0.4107814658110766	0.4082363929547326	0.42777038320445737	0.4244157800245548	0.4602687593336366	0.455362295208056	0.08256761909239026	0.07912955165720992	0.04203545281689358	0.12932282098297776	0.04175630019576104	0.12846400293823024
1.3441796253079266	0.3621428936648757	0.3619107452100053	0.39418795716714755	0.39244492461587344	0.4111189528030833	0.40857163872447616	0.4281105031912723	0.42475353481402534	0.4606138616236821	0.4557047977582322	0.08251272726016329	0.07907697729342268	0.0418045608452573	0.12938742918183266	0.04152693907431626	0.12852817441432762
1.352278983739575	0.36247266700142877	0.3622386614095131	0.39452295352046135	0.3927778052488202	0.4114566069207845	0.40890705048963794	0.42845078261559644	0.42509144827651574	0.4609591086179466	0.45604744495224886	0.0824578546667183	0.07902442129330409	0.04157457231947248	0.1294509337830192	0.04129847532760422	0.12859124930682242
1.3604271448801535	0.36280262710150474	0.36256676218925843	0.39485812187442376	0.3931108564018878	0.41179442527857524	0.4092426253829538	0.42879121849671686	0.42542951745418006	0.46130449715400923	0.4563902336592155	0.0824030014474763	0.07897188378666486	0.04134548527362725	0.12951332993334574	0.04107090700394167	0.12865322279353109
1.3686244027905345	0.36313277134279676	0.36289504493226654	0.3951934594259163	0.39344407528585806	0.41213240497818526	0.40957836052457386	0.4291318078410342	0.4257677393763771	0.46165002405614186	0.456733160735046	0.08234816773729378	0.07891936490277458	0.04111729773776318	0.12957461277642324	0.04084423214772315	0.12871409004948475
1.3768710533034536	0.36346309709095675	0.3632235070095734	0.3955289633593649	0.3937774590991279	0.4124705431086691	0.4099142530220572	0.4294725476420568	0.4261061110596655	0.46199568613530667	0.45707622302245704	0.08229335367046842	0.07886686477036942	0.040890007738088485	0.1296347774530915	0.04061844879946008	0.1287738462467587
1.3851673940341884	0.36379360169958275	0.3635521457802128	0.3958646308467307	0.39411100502770147	0.41280883674640145	0.410250299970362	0.42981343488039536	0.42644462950779793	0.4623414801891555	0.4574194173509657	0.08223855938074373	0.07881438351765341	0.04066361329697443	0.12969381910136235	0.040393554995826975	0.1288324865545718
1.3935137243912972	0.36412428251020607	0.36388095859120384	0.3962004590474999	0.3944447102451795	0.41314728295506714	0.4105864984518404	0.4301544665237567	0.42678329171171586	0.46268740300202665	0.4577627405368878	0.08218378500131532	0.0787619212723077	0.040438112433072604	0.1297517328565334	0.04016954876984613	0.12889000613965607
1.4019103455874267	0.3644551368522797	0.36420994277754	0.39653644510867714	0.39477857191275195	0.41348587878565685	0.41092284553623054	0.43049563952694064	0.4271220946495445	0.46303345134494545	0.45810618938333675	0.08212903066483511	0.07870947816149307	0.0402135031613966	0.12980851385155745	0.03994642815087701	0.1289464001661571
1.410357560650181	0.3647861620431652	0.3645390956621759	0.3968725861647754	0.39511258717918957	0.41382462127645936	0.41125933828065153	0.4308369508318342	0.42746103528658874	0.4633796219756227	0.45844976068022236	0.08207429650341809	0.07865705431185602	0.039989783493446396	0.1298641572169572	0.039724191164793865	0.1290016637960747
1.4188556744330574	0.3651173553881223	0.3648684145560177	0.39720887933780935	0.3954467531808366	0.41416350745305647	0.41159597372959666	0.4311783973674093	0.42780011057533	0.4637259116384557	0.45879345120425213	0.08201958264864814	0.07860464984953514	0.0397669514372474	0.12991865808120906	0.03950283583402836	0.12905579218924856
1.4274049936264492	0.365448714180297	0.3651978967579115	0.39754532173728746	0.39578106704160326	0.4145025343283173	0.41193274891492915	0.4315199760497176	0.4281393174554215	0.4640723170645279	0.45913725771892966	0.081964889231581	0.07855226490016394	0.03954500499748548	0.12997201157070037	0.03928236017764064	0.12910878050347208
1.4360058267687137	0.3657802357007107	0.3655275395546322	0.3978819104602047	0.3961155258729587	0.4148416989023935	0.41226966085587574	0.4318616837818893	0.42847865285368614	0.46441883497161	0.4594811769745567	0.08191021638275468	0.07849989958887904	0.039323942175496285	0.13002421280991427	0.03906276221138327	0.1291606238945633
1.4446584842573071	0.3661119172182496	0.36585734022087385	0.3982186425910359	0.39645012677392344	0.41518099816271353	0.4126067065590229	0.43220351745412877	0.42881811368411266	0.46476546206416103	0.4598252057082328	0.08185556423219029	0.0784475540403244	0.03910376096948198	0.13007525692168542	0.038844039947893094	0.12921131751690496
1.453363278359986	0.36644375598965495	0.36618729601924	0.3985555152017303	0.39678486683106606	0.41552042908398035	0.4129438830183131	0.43254547394371395	0.42915769684785593	0.4651121950333314	0.46016934064385917	0.08180093290939965	0.07839522837865649	0.03888445937451124	0.13012513902735634	0.038626191396677	0.12926085652328823
1.4621205232260774	0.36677574925951256	0.36651740420023377	0.3988925253517045	0.3971197431184943	0.41585998862816564	0.4132811872150399	0.4328875501149939	0.4294973992332322	0.4654590305569639	0.4605135784921388	0.08174632254339215	0.07834292272754981	0.03866603538257962	0.1301738542467632	0.038409214564183	0.1293092360650263
1.470930534897817	0.3671078942602434	0.3668476620022484	0.399229670087837	0.3974547526978515	0.41619967374450767	0.41361861611784584	0.4332297428193875	0.4298372177157196	0.4658059652995974	0.46085791595057957	0.08169173326267933	0.07829063721020198	0.03844848698278369	0.13022139769866214	0.0381931074539672	0.12935645129242346
1.4797936313217521	0.36744018821209495	0.36717806665155905	0.3995669464444642	0.3977898926183114	0.4165394813695079	0.41395616668271845	0.4335720488953831	0.43017714915795774	0.46615299591246984	0.4612023497034986	0.08163716519528022	0.07823837194934204	0.038231812161356515	0.13026776450080035	0.037977868066704445	0.1294024973545902
1.48871013236022	0.3677726283231315	0.3675086153623139	0.3999043514433747	0.39812515991657255	0.416879408426929	0.4142938358529885	0.43391446516853777	0.4305171904097452	0.4665001190335223	0.46154687642202374	0.08158261846872769	0.0781861270672318	0.03801600890166412	0.13031294976977392	0.03776349440027005	0.12944736939979862
1.4976803598028874	0.3681052117892267	0.36783930533652626	0.40024188209380485	0.39846055161685573	0.41721945182779124	0.4146316205593275	0.4342569884514773	0.4308573383080418	0.4668473312874031	0.46189149276409946	0.08152809321007477	0.07813390268567463	0.03780107518443643	0.13035694862176683	0.0375499844498961	0.12949106257580922
1.5067046373783677	0.3684379357940554	0.3681701337640672	0.4005795353924366	0.3987960647309	0.4175596084703734	0.4149695177197472	0.4345996155438983	0.4311975896769685	0.4671946292854739	0.46223619537449123	0.08147358954589946	0.07808169892601864	0.037587008987781445	0.13039975617242305	0.03733733620815016	0.1295335720297004
1.5157832907659001	0.36877079750908515	0.3685010978226574	0.400917308323392	0.3991316962579578	0.4178998752402092	0.4153075242395966	0.4349423432325673	0.43153794132780743	0.4675420096258128	0.46258098088478944	0.08141910760231187	0.07802951590916522	0.03737380828718884	0.1304413675367897	0.037125547665041836	0.1295748929081384
1.5249166476071065	0.36910379409356947	0.36883219467786077	0.40125519785823105	0.39946744318479366	0.41824024901008794	0.41564563701156293	0.43528516829132335	0.4318783900590044	0.46788946889322286	0.4629258459134162	0.08136464750495953	0.0779773537555721	0.037161471055711104	0.13048177782991388	0.0369146168081258	0.1296150203576758
1.5341050375178134	0.36943692269454137	0.3691634214830779	0.40159320095594947	0.3998033024856817	0.41858072664005386	0.4159838529156701	0.43562808748107945	0.43221893265617084	0.46823700365923654	0.4632707870656316	0.08131020937903163	0.07792521258526008	0.036949995264002666	0.13052098216680008	0.03670454162259418	0.12965394952502152
1.5433487920999491	0.3697701804468062	0.3694947753795401	0.4019313145629764	0.40013927112240305	0.41892130497740615	0.4163221688192806	0.4359710975498268	0.4325595658920861	0.46858461048212435	0.4636158009335399	0.08125579334926945	0.07787309251781938	0.036739378880390916	0.1305589756626091	0.03649532009132983	0.1296916755569839
1.5526482449535108	0.37010356447293624	0.36982625349630327	0.4022695356131725	0.40047534604424523	0.41926198085670036	0.41666058157709485	0.43631419523263576	0.4329002865267006	0.4689322859069016	0.4639608840960973	0.08120139953996774	0.07782099367241384	0.03652961987097214	0.130595753432857	0.03628695019488504	0.12972819360045662
1.5620037316886017	0.3704370718832641	0.3701578529502422	0.4026078610278291	0.4008115241879992	0.4196027510997485	0.4169990880311519	0.4366573772516604	0.43324109130713817	0.46928002646533634	0.4643060331191189	0.08114702807498275	0.07776891616778865	0.03632071619965771	0.130631310593742	0.03607942991174795	0.12976349880334226
1.5714155899375468	0.37077069977587823	0.37048957084604683	0.4029462877156668	0.40114780247796095	0.4199436125156223	0.41733768501083374	0.43700064031614283	0.4335819769677019	0.4696278286759586	0.4646512445552883	0.08109267907773965	0.07771686012227481	0.03611266582824513	0.13066564226191701	0.035872757218296414	0.1297975863140408
1.580884159367074	0.3711044452366177	0.3708214042762165	0.40328481257283616	0.40148417782593043	0.4202845619006527	0.4176763693328641	0.4373439811224166	0.4339229402298773	0.46997568904406906	0.46499651494416544	0.0810383526712347	0.07766482565379478	0.035905466716485535	0.13069874355498712	0.03566693008880151	0.12983045128169124
1.5904097816905756	0.37143830533906774	0.3711533503210564	0.4036234324829169	0.4018206471312109	0.42062559603843536	0.4180151378013132	0.4376873963539137	0.43426397780233733	0.47032360406174994	0.4653418408121967	0.08098404897804687	0.07761281287987007	0.035699116822272	0.13073060959200689	0.03546194649570822	0.12986208885692463
1.5999928006804371	0.3717722771445559	0.37148540604867397	0.4039621443169191	0.4021572072806113	0.4209667116998322	0.4183539872076009	0.43803088268116813	0.43460508638094847	0.4706715702078739	0.4656872186727247	0.08092976812033897	0.07756082191762523	0.035493614101543614	0.13076123549299723	0.03525780440948978	0.1298924941913242
1.6096335621804478	0.3721063577021481	0.3718175685149752	0.40430094493328445	0.4024938551484466	0.4213079056429754	0.41869291433049843	0.43837443676182347	0.4349462626487764	0.47101958394811655	0.4660326450259992	0.08087551021986655	0.07750885288379454	0.03528895650839914	0.13079061637944278	0.035054501798846616	0.12992166243813585
1.6193324141182788	0.37244054404864624	0.3721498347636627	0.40463983117788704	0.40283058759653984	0.42164917461327095	0.4190319159361353	0.43871805524063906	0.43528750327609284	0.4713676417349666	0.46637811635918835	0.08082127539798448	0.07745690589472846	0.03508514199526047	0.13081874737463295	0.034852036630763195	0.12994958875229656
1.6290897065180392	0.3727748332085842	0.3724822018262316	0.4049787998840367	0.40316740147422364	0.4219905153434046	0.4193709887780015	0.4390617347494971	0.435628804920382	0.4717157400077393	0.4667236291463894	0.08076706377565063	0.07740498106639923	0.03488216851284065	0.13084562360374719	0.03465040687050447	0.12997626829049125
1.6389057915129117	0.37310922219422626	0.3728146667219694	0.40531784787248004	0.4035042936183438	0.4223319245533453	0.41971012959695403	0.4394054719074105	0.4359701642263487	0.4720638751925877	0.46706917984864266	0.08071287547343543	0.07735307851440655	0.03468003401027886	0.13087124019408236	0.03444961048180062	0.13000169621166435
1.6487810233578566	0.3734437080055658	0.3731472264579538	0.4056569719514049	0.40384126085326194	0.4226733989503531	0.4200493351212224	0.43974926332053177	0.4363115778259271	0.47241204370251805	0.46741476491394374	0.08065871061152667	0.07730119835398509	0.0344787364351653	0.13089559227506697	0.034249645426776	0.13002586767680668
1.6587157584424002	0.37377828763032256	0.37347987802905086	0.40599616891644313	0.4041782999908594	0.42301493522898265	0.4203886020664139	0.4400931055821605	0.43665304233828794	0.4727602419374015	0.46776038077725673	0.08060456930973453	0.07724934070000809	0.034278273733601594	0.13091867497868748	0.034050509666119666	0.13004877784953806
1.6687103553034934	0.37411295804394296	0.3738126184179155	0.406335435550675	0.40451540783054146	0.42335653007109264	0.42072792713552154	0.4404369952727546	0.4369945543698492	0.4731084662839907	0.468106023860529	0.08055045168750102	0.07719750566699557	0.03407864385030379	0.13094048343958775	0.033852201159152884	0.13007042189620677
1.6787651746384535	0.3744477162095985	0.3741454445949909	0.40667476862463353	0.4048525811592415	0.4236981801458504	0.42106730701893097	0.4407809289599385	0.43733611051428534	0.4734567131159332	0.4684516905727061	0.08049635786390331	0.07714569336912067	0.03387984472866279	0.1309610127953249	0.03365471786381491	0.13009079498581855
1.6888805793179813	0.3747825590781867	0.3744783535185084	0.4070141648963098	0.40518981675142685	0.4240398821097428	0.4214067383944274	0.44112490319851516	0.43767770735253797	0.47380497879378874	0.46879737730974613	0.08044228795766287	0.07709390392021491	0.03368187431079406	0.13098025818663928	0.033458057736808655	0.13010989229077552
1.6990569343992543	0.3751174835883304	0.374811342134489	0.40735362111115836	0.4055271113691046	0.42438163260658124	0.42174621792720574	0.4414689145304763	0.4380193414528262	0.47415325966504474	0.4691430804546374	0.08038824208715037	0.07704213743377274	0.0334847305376087	0.1309982147575255	0.03326221873362201	0.13012770898664883
1.7092946071391046	0.37545248666638	0.37514440737674426	0.40769313400210355	0.4058644617618269	0.4247234282675141	0.4220857422698775	0.4418129594850148	0.43836100937065947	0.47450155206413414	0.4694887963774136	0.08033422037039295	0.07699039402296277	0.03328841134888805	0.13101487765553088	0.03306719880856335	0.13014424025232074
1.7195939670072704	0.37578756522641366	0.3754775461668774	0.40803270028954636	0.4062018646666986	0.4250652657110329	0.4224253080624812	0.4421570345785363	0.438702707648848	0.47484985231245225	0.4698345214351717	0.08028022292507961	0.07693867380062885	0.033092914683262364	0.1310302420317413	0.032872995914910774	0.130159481270681
1.7299553856997325	0.3761227161702398	0.3758107554142867	0.40837231668137086	0.40653931680838445	0.4254071415429845	0.4227649119324929	0.4425011363146727	0.4390444328175171	0.47519815671837606	0.47018025197209035	0.08022624986857055	0.07688697687929943	0.032898238478441755	0.13104430304144898	0.032679608004936966	0.13017342722856995
1.7403792371521247	0.3764579363873987	0.37614403201616725	0.40871197987295255	0.40687681489911653	0.4257490523565808	0.42310455049483586	0.4428452611842953	0.43938618139411934	0.4755464615772824	0.47052598431944753	0.08017230131790133	0.07683530337119263	0.03270438067113446	0.13105705584409577	0.03248703302989142	0.13018607331680698
1.7508658975532332	0.37679322275516663	0.3764773728575145	0.409051686547167	0.40721435563870295	0.4260909947324105	0.42344422035189194	0.44318940566552895	0.43972794988344954	0.47589476317156854	0.4708717147956409	0.08011837738978919	0.0767836533882244	0.03251133919719962	0.1310684956035999	0.03229526894018875	0.1301974147306737
1.76141574535857	0.37712857213855794	0.3768107748111279	0.40939143337439815	0.4075519357145371	0.4264329652384512	0.4237839180935137	0.44353356622376766	0.4400697347776581	0.47624305777067194	0.4712174397062066	0.08006447820064296	0.07673202704201137	0.032319111991593985	0.13107861748822813	0.03210431368539446	0.13020744667009865
1.7720291613040315	0.3774639813903294	0.37714423473761466	0.4097312170125477	0.40788955180160597	0.4267749604300798	0.42412364029703636	0.44387773931168817	0.44041153255626747	0.47659134163109157	0.47156315534384075	0.08001060386656589	0.076680424443883	0.032127696988517584	0.13108741667120682	0.0319141652142676	0.13021616433982786
1.7827065284196406	0.3777994473509836	0.37747774948539486	0.4100710341070446	0.4082272005625013	0.42711697685008754	0.4244633835272905	0.44422192136926697	0.4407533396861862	0.47693961099640864	0.47190885798841953	0.07995675450336616	0.07662884570488201	0.03193709212149898	0.13109488833102034	0.03172482147488509	0.13022356294956694
1.7934482320433673	0.37813496684877607	0.37781131589070677	0.41041088129085745	0.40856487864743035	0.4274590110286928	0.42480314433661603	0.4445661088237979	0.44109515262172744	0.47728786209731155	0.47225454390702293	0.07990293022656103	0.07657729093577505	0.03174729532339171	0.13110102765126896	0.03153628041467016	0.13022963771446427
1.8042546598350382	0.37847053669971786	0.37814493077761197	0.41075075518450277	0.4089025826942261	0.4278010594835552	0.4251429192648763	0.4449102980899065	0.44143696780462427	0.47763609115161565	0.47260020935395564	0.07984913115138473	0.07652576024705783	0.03155830452643116	0.13110582982115204	0.03134853998040299	0.13023438385505415
1.8151262017903238	0.3788061537075829	0.3784785909580019	0.4110906523960596	0.4092403093283593	0.4281431187197904	0.42548270483947187	0.44525448556957137	0.44177878166404766	0.4779842943642895	0.47294585057077093	0.07979535739279561	0.07647425374896172	0.031370117662358865	0.131109290035738	0.031161598118366385	0.13023779659766888
1.8260632502548164	0.3791418146639147	0.3788122932316046	0.4114305695211793	0.4095780551629515	0.4284851852299857	0.4258224975753573	0.44559866765214	0.44212059061662556	0.4783324679274788	0.473291463786295	0.0797416090654833	0.07642277155146099	0.031182732662347945	0.13111140349579387	0.030975452774338663	0.13023987117465197
1.8370661999381863	0.3794775163480317	0.3791460343859916	0.4117705031430999	0.4099158167987868	0.4288272554942147	0.4261622939750555	0.4459428407143486	0.4424623910664607	0.4786806080205305	0.4736370452166511	0.07968788628387388	0.07637131376427901	0.030996147457251766	0.13111216540875148	0.03079010189363629	0.13024060282442917
1.848135447928429	0.3798132555270364	0.37947981119658625	0.412110449832659	0.4102535908243266	0.4291693259800571	0.4265020905286753	0.44628700112034325	0.4428041794051515	0.47902871081002063	0.47398259106528556	0.07963418916214064	0.07631988049689614	0.030810359977500923	0.13111157098832393	0.03060554342125954	0.13023998679211957
1.8592713937061955	0.3801490289558221	0.3798136204266719	0.41245040614830786	0.4105913738157229	0.4295113931426118	0.42684188371392884	0.44663114522169844	0.44314595201181045	0.47937677244977905	0.47432809752299315	0.07958051781420725	0.07626847185855301	0.03062536815315653	0.13110961545478972	0.030421775301824994	0.13023801832927973
1.8704744391592067	0.3804848333770821	0.3801474588274	0.41279036863612595	0.41092916233683296	0.42985345342451786	0.42718166999614754	0.44697526935743903	0.4434877052530871	0.47972478908091803	0.47467356076794437	0.07952687235375658	0.07621708795826322	0.030441169914094957	0.1311062940356038	0.030238795479707647	0.13023469269452903
1.8817449885967616	0.3808206655213183	0.38048132313780075	0.41313033382983616	0.4112669529392347	0.4301955032559714	0.4275214458283031	0.4473193698540621	0.44382943548318754	0.48007275683185985	0.47501897696571305	0.07947325289423837	0.0761657289048144	0.030257763189954545	0.13110160196546872	0.0300566018990871	0.13023000515372019
1.8930834487643238	0.3811565221068514	0.3808152100847923	0.41347029825082093	0.4116047421622434	0.43053753905474595	0.4278612076510243	0.44766344302555994	0.44417113904389877	0.48042067181836595	0.4753643422693046	0.0794196595488764	0.07611439480677909	0.030075145910217316	0.13109553448641975	0.029875192503922676	0.13022395097996764
1.9044902288582053	0.3814923998398301	0.3811491163831909	0.41381025840813823	0.41194252653292635	0.4308795572262109	0.428200951892618	0.4480074851734417	0.4445128122646093	0.4807685301435661	0.4757096528191845	0.07936609243067426	0.07606308577252013	0.02989331600424805	0.1310880868483082	0.02969456523812042	0.1302165254543155
1.9159657405403292	0.38182829541424257	0.38148303873572315	0.41415021079853903	0.4122803025661226	0.43122155416335345	0.4285406749690895	0.44835149258675877	0.44485445146233493	0.4811163278979891	0.476054904743309	0.0793125516524245	0.07601180191019655	0.029712271401372448	0.13107925430885814	0.02951471804550465	0.13020772386548174
1.9275103979530908	0.38216420551192787	0.3818169738330364	0.41449015190648525	0.4126180667644579	0.43156352624679795	0.4288803732841624	0.44869546154212875	0.4451960529417415	0.48146406115959384	0.47640009415715506	0.07925903732671452	0.0759605433277743	0.029532010030898448	0.13106903213409282	0.029335648869857067	0.13019754151042662
1.9391246177343011	0.3825001268025872	0.38215091835371184	0.4148300782041671	0.4129558156183657	0.4319054698448297	0.4292200432293017	0.4490393883037604	0.44553761299517036	0.481811725993801	0.47674521716375134	0.0792055495659354	0.07590931013302782	0.029352529822219253	0.13105741559853357	0.029157355655065942	0.1301859736947364
1.9508088190322228	0.38283605594379655	0.3824848689642769	0.41516998615152306	0.41329354560610426	0.43224738131341567	0.42955968118373544	0.4493832691234802	0.44587912790266443	0.48215931845352594	0.47709026985371134	0.07915208848228888	0.07585810243355298	0.029173828704767146	0.13104439998527084	0.02897983634504797	0.13017301573241014
1.9625634235206988	0.38317198958101967	0.3828188223192183	0.4155098721962594	0.41363125319377697	0.4325892569962286	0.42989928351447726	0.44972710024075835	0.4462205939319933	0.4825068345792115	0.4774352483052644	0.07909865418779288	0.07580692033676968	0.028995904608191125	0.13102998058670323	0.028803088883897487	0.1301586629465845
1.9743888554143678	0.38350792434762165	0.3831527750609967	0.41584973277386944	0.4139689348353532	0.4329310932246709	0.43023884657635136	0.4500708778827364	0.44656200733868245	0.48285427039886314	0.47778014858429135	0.07904524679429253	0.07575576394993243	0.028818755462268086	0.13101415270413952	0.02862711121589001	0.1301429106695764
1.9862855414839768	0.38384385686488376	0.383486723820061	0.41618956430765647	0.4143065869726887	0.4332728863178979	0.4305783667120157	0.4504145982642559	0.44690336436603884	0.4832016219280833	0.47812496674435734	0.07899186641346415	0.07570463338013425	0.028642379197034273	0.1309969116485945	0.028451901285510672	0.13012575424316708
1.9982539110717792	0.3841797837420169	0.38382066521486274	0.4165293632087529	0.41464420603554686	0.43361463258284494	0.4309178402519877	0.4507582575878867	0.4472446612451809	0.48354888517010725	0.4784696988267477	0.07893851315682741	0.07565352873431813	0.02846677374287765	0.13097825274095953	0.028277457037546583	0.13010718901878704
2.010294396107033	0.38451570157617765	0.3841545958518727	0.4168691258761441	0.4149817884416219	0.4339563283142518	0.43125726351466936	0.4511018520439556	0.44758589419506656	0.4838960561158393	0.47881434086050334	0.07888518713574715	0.0756024501192792	0.02829193703045263	0.1309581713120167	0.028103776417129467	0.13008721035805593
2.0224074311215867	0.384851606952485	0.3844885123255975	0.41720884869669156	0.41531933059656156	0.43429796979469	0.43159663280637495	0.4514453778105791	0.4479270594225252	0.48424313074389136	0.4791588888624582	0.07883188846144619	0.0755513976416778	0.02811786699080443	0.13093666270290782	0.027930857369739215	0.13006581363272574
2.0345934532655616	0.38518749644403566	0.38482241121859506	0.4175485280451551	0.4156568288939901	0.43463955329458936	0.43193594442135663	0.4517888310536918	0.44826815312228596	0.4845901050206201	0.47950333883727636	0.07877861724501027	0.07550037140804215	0.027944561555461433	0.13091372226551812	0.027758697841257174	0.1300429942250787
2.0468529023231294	0.3855233666119214	0.3851562891014935	0.4178881602842181	0.41599427971553327	0.43498107507226785	0.4322751946418333	0.45213220792708003	0.4486091714770109	0.4849369749001661	0.47984768677749	0.07872537359739758	0.07544937152477854	0.027772018656389008	0.13088934536256147	0.027587295778104703	0.1300187475284389
2.059186220728381	0.385859214005248	0.385490142533009	0.4182277417645127	0.4163316794308431	0.4353225313739578	0.4326143797380196	0.45247550457241326	0.44895011065732676	0.4852837363244937	0.4801919286635396	0.07867215762944388	0.07539839809817828	0.0276002362260499	0.13086352736772255	0.027416649127150805	0.12999306894704432
2.0715938535812968	0.38619503516115244	0.3858239680599646	0.4185672688246444	0.4166690243976238	0.4356639184338372	0.4329534959681538	0.45281871711927846	0.4492909668218579	0.48563038522343255	0.4805360604638132	0.0786189694518751	0.07534745123442445	0.027429212197528585	0.13083626366639578	0.027246755835832914	0.12996595389648746
2.084076248663807	0.3865308266048226	0.3861577622173088	0.4189067377912198	0.4170063109616577	0.4360052324740595	0.4332925395785293	0.45316184168521334	0.44963173611725993	0.48597691751471783	0.4808800781346868	0.07856580917530982	0.0752965310396009	0.02725894450447086	0.1308075496555432	0.02707761385219598	0.12993739780419844
2.0966338564559543	0.38686658484951664	0.38649152152813704	0.41924614497887214	0.41734353545683217	0.43634646970478413	0.43363150680352475	0.4535048743757415	0.4499724146782543	0.48632332910403364	0.4812239776205674	0.07851267691027167	0.07524563761969909	0.027089431081193993	0.13077738074416345	0.026909221124888916	0.12990739610924606
2.109267130152151	0.3872023063965834	0.386825242503711	0.41958548669029017	0.41768069420516835	0.4366876263242088	0.4339703938656348	0.4538478112844082	0.4503129986276634	0.48666961588505514	0.48156775485393394	0.07845957276719528	0.07519477108062492	0.02692066986270092	0.13074575235354757	0.026741575603271173	0.12987594426314786
2.1219765256775314	0.38753798773548326	0.38715892164348087	0.41992475921624617	0.4180177835168485	0.43702869851860127	0.43430919697550396	0.45419064849281654	0.45065348407644745	0.4870157737394939	0.4819114057553814	0.0784064968564345	0.0751439315282096	0.02675265878473354	0.1307126599175774	0.026574675237444723	0.12984303772999795
2.1347625017044103	0.3878736253438105	0.38749255543510724	0.42026395883562573	0.4183547996902463	0.4373696824623334	0.4346479123319588	0.4545333820706654	0.4509938671237406	0.48736179853714245	0.48225492623366584	0.07835344928827111	0.07509311906821375	0.026585395783815358	0.13067809888303827	0.02640851797826471	0.1298086719866376
2.147625519668832	0.38820921568731415	0.3878261403544832	0.42060308181545614	0.41869173901195583	0.43771057431791427	0.43498653612204197	0.45487600807578604	0.45133414385688825	0.48770768613591875	0.4825983121857477	0.07830043017292308	0.07504233380633671	0.02641887879726923	0.13064206470981787	0.026243101777360778	0.12977284252282573
2.160566043787228	0.38854475521992227	0.3881596728657576	0.420942124410939	0.4190285977568222	0.4380513702360254	0.4353250645210457	0.45521852255418266	0.4516743103514862	0.4880534323819155	0.48294155949683865	0.07824743962055249	0.07499157584822623	0.026253105763295537	0.13060455287120476	0.026078424587222315	0.12973554484179317
2.1735845410731627	0.3888802403837646	0.3884931494213604	0.4212810828654802	0.4193653721879745	0.4383920663555561	0.4356634936925487	0.45556092154007055	0.45201436267142037	0.488399033109445	0.4832846640404493	0.07819447774127329	0.0749408452994837	0.026088074620975732	0.1305655588543999	0.025914484361251766	0.1296967744605979
2.1866814813541975	0.3892156676091974	0.3888265664620246	0.4216199534107225	0.41970205855685494	0.43873265880363976	0.4360018197884512	0.4559032010559177	0.4523542968689048	0.4887444841410897	0.4836276216784345	0.07814154464516188	0.07489014226567405	0.0259237833103505	0.13052507816058778	0.02575127905375041	0.12965652691011087
2.199857337288837	0.3895510333148281	0.38915992041681496	0.42195873226657854	0.4200386531032552	0.43907314369569106	0.4363400389490122	0.45624535711248543	0.45269410898452545	0.48908978128775016	0.48397042826104497	0.07808864044226299	0.07483946685233285	0.025760229772402	0.13048310630526316	0.02558880661997165	0.1296147977354991
2.213112584383593	0.3898863339075405	0.3894932077031501	0.422297415641264	0.420375152055347	0.43941351713544313	0.43667814730288634	0.45658738570887036	0.45303379504727903	0.48943492034869623	0.48431307962697356	0.07803576524259939	0.07478881916497539	0.025597411949167537	0.1304396388186575	0.025427065016195627	0.12957158249655265
2.2264477010101436	0.39022156578252226	0.3898264247268328	0.4226359997313324	0.42071155162971835	0.43975377521498776	0.4370161409671642	0.4569292828325482	0.45337335107461774	0.48977989711161773	0.4846555716034084	0.07798291915618095	0.07473819930910396	0.025435327783714712	0.13039467124595205	0.02526605219974698	0.12952687676801133
2.2398631684225956	0.3905567253232901	0.390159567882075	0.42297448072171	0.42104784803140805	0.44009391401481285	0.43735401604740914	0.4572710444594162	0.4537127730724911	0.49012470735267655	0.48499790000608267	0.0779301022930115	0.07468760739021581	0.02527397522018049	0.13034819914747686	0.02510576612897708	0.12948067613956482
2.2533594707748548	0.3908918089017188	0.39049263355152636	0.4233128547857316	0.42138403745394143	0.44043392960384403	0.43769176863769893	0.45761266655383925	0.4540520570353912	0.49046934683655985	0.4853400606393268	0.07787731476310013	0.07463704351381314	0.02511335220384936	0.13030021809925074	0.024946204763399038	0.1294329762166626
2.2669370951380965	0.39122681287806915	0.39082561810630295	0.42365111808517747	0.42172011607936666	0.440773818039485	0.4380293948206662	0.4579541450686944	0.454391198946397	0.49081381131653423	0.48568204929612196	0.07782455667646766	0.07458650778541069	0.02495345668117821	0.13025072369322288	0.024787366063661054	0.12938377262041456
2.2805965315183476	0.39156173360101704	0.39115851790601736	0.4239892667703105	0.4220560800782933	0.44111357536766016	0.43836689066753987	0.4582954759454172	0.4547301947772207	0.49115809653449993	0.4860238617581542	0.07777182814315584	0.07453600031054271	0.02479428659982119	0.13019971153757126	0.024629247991578396	0.12933306098801722
2.294338272874165	0.3918965674076827	0.39149132929880776	0.4243272969799147	0.4223919256099294	0.44145319762285695	0.4387042522381875	0.45863665511404983	0.45506904048825414	0.49150219822104746	0.486365493795869	0.077719129273238	0.07448552119477346	0.024635839908627943	0.13014717725680214	0.02447184851019557	0.12928083697319437
2.308162815134429	0.3922313106236618	0.39182404862136927	0.42466520484133397	0.4227276488221209	0.4417926808281684	0.4390414755811592	0.45897767849328763	0.45540773202861673	0.49184611209551343	0.4867069411685274	0.07766646017682492	0.07443507054370484	0.0244781145577484	0.13009311649238953	0.024315165583836063	0.129227096246467
2.3220706572162446	0.39256595956305645	0.3921566721989853	0.4250029864705117	0.4230632458513911	0.4421320209953393	0.4393785567337314	0.45931854199052946	0.45574626533620355	0.4921898338660393	0.4870481996242627	0.07761382096407689	0.07438464846298529	0.02432110849862923	0.1300375249030452	0.024159197178056147	0.12917183449519598
2.336062301042938	0.3929005105285065	0.3924891963455603	0.425340637972032	0.4233987128229819	0.4424712141248099	0.43971549172195085	0.45965924150192683	0.45608463633773527	0.4925333592296292	0.48738926490013834	0.07756121174521072	0.07433425505831832	0.024164819684056482	0.12998039816483242	0.024003941259778117	0.12911504742427837
2.3501382515621807	0.3932349598112231	0.3928216173636518	0.42567815543916016	0.4237340458508942	0.4428102562057627	0.44005227656068235	0.4599997729124349	0.4564228409488073	0.4928766838722099	0.48773013272220644	0.07750863263051057	0.07428389043547055	0.024009246068175116	0.12992173197172008	0.023849395797260087	0.1290567307563606
2.3642990167642037	0.3935693036910213	0.39315393154450495	0.4260155349538863	0.42406924103793087	0.4431491432161692	0.4403889072536535	0.46034013209586355	0.4567608750739424	0.493219803468692	0.4880707988055682	0.07745608373033377	0.07423355470028212	0.02385438560655828	0.12986152203579593	0.0236955587601706	0.1289968802320658
2.378545107700138	0.39390353843635456	0.39348613516808656	0.4263527725869666	0.4244042944757392	0.4434878711228378	0.4407253797935036	0.4606803149149307	0.4570987346066418	0.4935627136830304	0.4884112588544334	0.07740356515512475	0.07418324795867483	0.023700236256170015	0.12979976408750815	0.023542428119558423	0.12893549161030649
2.392877038500453	0.39423766030434904	0.3938182245031203	0.4266898643979684	0.42473920224485473	0.44382643588146137	0.4410616901618306	0.4610203172213148	0.45743641542943747	0.4939054101682878	0.48875150856218297	0.07735107701542027	0.07413297031665969	0.023546795975471824	0.12973645387620536	0.02339000184795914	0.128872560668853
2.4072953263935135	0.39457166554083956	0.3941501958071231	0.4270268064353141	0.4250739604147466	0.44416483343666857	0.4413978343292422	0.46136013485571	0.45777391341394735	0.4942478885666978	0.4890915436114316	0.07729861942186225	0.07408272188034705	0.02339406272444222	0.12967158717049188	0.02323827791936317	0.12880808320431925
2.4218004917242455	0.39490555038040587	0.3944820453264408	0.42736359473632773	0.42540856504386154	0.44450305972207294	0.4417338082554029	0.4616997636478811	0.4581112244209293	0.49459014450973005	0.4894313596740906	0.07724619248520403	0.07403250275595753	0.023242034464541206	0.12960515975809983	0.02308725430929215	0.12874205503274538
2.436393057972914	0.3952393110464094	0.39481376929628637	0.42770022532727964	0.42574301217967137	0.4448411106603236	0.4420696078890888	0.4620391994167189	0.45844834430033626	0.4949321736181545	0.4897709524114331	0.0771937963163215	0.07398231304982714	0.023090709158807954	0.12953716744679866	0.022936928994827355	0.12867447199000992
2.4510735517740176	0.39557294375103114	0.39514536394077776	0.428036694223435	0.4260772978587197	0.4451789821631591	0.4424052291682361	0.46237843797029876	0.45878526889137394	0.49527397150211	0.49011031747415973	0.07714143102622362	0.07393215286841967	0.022940084771898128	0.1294676060645088	0.02278729995458484	0.1286053299316734
2.46584250293529	0.39590644469531083	0.3954768254729772	0.42837299742910145	0.42641141810666966	0.4455166701314588	0.4427406680199954	0.46271747510593775	0.4591219940225573	0.49561553376117046	0.49044945050246486	0.07708909672606022	0.07388202231833459	0.022790159270051902	0.12939647145951483	0.022638365168802466	0.12853462473395894
2.4807004444568266	0.3962398100691847	0.39580815009493026	0.4287091309376772	0.42674536893835263	0.44585417045529757	0.4430759203607848	0.4630563066102528	0.45945851551176947	0.49595685598441336	0.4907883471261047	0.07703679352713232	0.07383192150631748	0.022640930621186328	0.12932375950109076	0.022490122619350572	0.12846235229362435
2.4956479125503126	0.39657303605152777	0.39613933399770695	0.4290450907317026	0.4270791463578185	0.4461914790140007	0.4434109820963445	0.4633949282592229	0.4597948291663204	0.49629793375049097	0.49112700296446493	0.07698452154090209	0.07378185053926659	0.02249239679490067	0.1292494660795711	0.022342570289820785	0.128388508528829
2.510685446658382	0.3969061188101928	0.3964703733614428	0.4293808727829082	0.42741274635838594	0.44652859167619907	0.44374584912179355	0.46373333581824755	0.460130930783009	0.4966387626276993	0.49146541362663265	0.07693228087900379	0.07373180952424635	0.02234455576247285	0.12917358710689086	0.02219570616538924	0.12831308937869323
2.5258135894740787	0.39723905450205277	0.39680126435538043	0.4297164730522682	0.42774616492269285	0.44686550429988636	0.4440805173216825	0.4640715250422099	0.4604668161481817	0.4969793381740508	0.49180357471146396	0.07688007165325168	0.07368179856849404	0.022197405496919842	0.12909611851664238	0.022049528233004878	0.12823609080409426
2.54103288696045	0.39757183927304307	0.3971320031379128	0.4300518874900516	0.4280793980227496	0.4472022127324751	0.44441498257005474	0.4644094916755388	0.4608024810377966	0.4973196559373469	0.49214148180765793	0.07682789397565122	0.0736318177794304	0.02205094397304741	0.12901705626488535	0.02190403448137168	0.12815750878840504
2.556343888370238	0.39790446925820555	0.3974625858566268	0.4303871120358764	0.42841244161999176	0.44753871281085783	0.4447492407305016	0.46474723145227387	0.4611379212174858	0.4976597114552524	0.4924791304938287	0.07677574795840963	0.07358186726466893	0.02190516916743057	0.12893639633024634	0.021759222900941566	0.1280773393370822
2.571747146265715	0.39823694058173087	0.39779300864834766	0.4307221426187625	0.42874529166533454	0.44787500036146344	0.4450832876562232	0.4650847400961279	0.46147313244262017	0.4979995002553691	0.4928165163385797	0.07672363371394379	0.0735319471320258	0.02176007905847399	0.12885413471411766	0.021615091484001425	0.127995578478604
2.5872432165386163	0.3985692493570046	0.3981232676391836	0.43105697515718694	0.4290779440992265	0.4482110712003199	0.4454171191900876	0.4654220133205549	0.46180811045837333	0.498339017855313	0.49315363490057773	0.07667155135489527	0.07348205748952995	0.021615671626413757	0.12877026744135378	0.02147163822462872	0.1279122222644844
2.602832658430207	0.3989013916866529	0.39845335894457284	0.4313916055591412	0.42941039485170657	0.448546921133114	0.4457507311646918	0.4657590468288156	0.462142850999789	0.4986782597627917	0.49349048172862986	0.07661950099413405	0.07343219844543289	0.02147194485337245	0.12868479056041338	0.02132886111876431	0.12782726676978484
2.6185160345514573	0.39923336366258794	0.39878327866932933	0.43172602972218543	0.4297426398424598	0.4488825459552545	0.44608411940242354	0.46609583631404533	0.46247734979184696	0.49901722147568073	0.4938270523617595	0.07656748274477562	0.07338237010821799	0.021328896723369795	0.12859770014382832	0.021186758164230213	0.12774070809342675
2.6342939109033563	0.3995651613660563	0.3991130229076909	0.4320602435335084	0.4300746749808752	0.4492179414519348	0.44641727971552414	0.4664323774593227	0.4628116025495318	0.49935589848210515	0.4941633423292855	0.07651549672018614	0.0733325725866121	0.021186525222303132	0.12850899228831736	0.02104532736074738	0.1276525423586179
2.6501668568973313	0.3998967808676856	0.3994425877433678	0.4323942428699841	0.43040649616610427	0.44955310339819626	0.4467502079061522	0.46676866593773847	0.4631456049779013	0.4996942862605173	0.49449934715090055	0.0764635430339958	0.07328280598959333	0.02104482833805399	0.12841866311548245	0.02090456670997476	0.12756276571317926
2.666135445375801	0.400228218227535	0.399771969249592	0.4327280235982331	0.43073809928712065	0.44988802755899504	0.44708289976644866	0.46710469741246824	0.46347935277215807	0.500032380279781	0.49483506233675245	0.07641162180010945	0.07323307042640438	0.02090380406048631	0.12832670877222085	0.02076447421551819	0.12747137432997135
2.6822002526328483	0.4005594694951436	0.4001011634891664	0.43306158157468105	0.4310694802227793	0.45022270968926714	0.4474153510786021	0.4674404675368421	0.46381284161771785	0.5003701759992516	0.49517048338752395	0.07635973313271674	0.07318336600655928	0.02076345038143046	0.12823312543063992	0.02062504788294639	0.12737836440697947
2.6983618584350144	0.4008905307095817	0.40043016651451685	0.4333949126456218	0.4314006348418786	0.4505571455339947	0.4477475576149144	0.46777597195441845	0.46414606719028406	0.5007076688688616	0.49550560579451663	0.07630787714630216	0.07313369283985724	0.020623765294729424	0.12813790928879598	0.02048628571982647	0.12728373216806688
2.71462084604223	0.4012213978995014	0.40075897436774344	0.43372801264727784	0.4317315590032227	0.45089133082827526	0.4480795151378705	0.46811120629905706	0.4644790251559199	0.5010448543292043	0.49584042503973413	0.0762560539556576	0.0730840510363904	0.020484746796311626	0.1280410565711918	0.020348185735782565	0.12718747386325902
2.730977802228858	0.40155206708319036	0.4010875830806729	0.4340608774058654	0.43206224855568337	0.4512252612973906	0.448411219400205	0.4684461661949954	0.464811711171122	0.5013817278116204	0.49617493659596634	0.07620426367589284	0.07303444070655579	0.020346392884112774	0.12794256352863442	0.02021074594244432	0.12708958576878615
2.747433317304874	0.4018825342686226	0.40141598867491207	0.43439350273765637	0.4323926993382652	0.4515589326568749	0.44874266614497244	0.46878084725692193	0.46514412088289636	0.5017182847382837	0.49650913592687557	0.07615250642244607	0.0729848619610652	0.020208701558175335	0.127842426439031	0.02007396435352682	0.12699006418799286
2.763987985137163	0.4022127954535137	0.4017441871619026	0.43472588444904486	0.4327229071801692	0.45189234061258826	0.44907385110561804	0.46911524509005487	0.46547624992883424	0.5020545205222914	0.49684301848708373	0.0761007823110955	0.07293531491095827	0.020071670820684062	0.1277406416078719	0.019937838984837697	0.1268889054513238
2.780642403170963	0.402542846625376	0.40207217454297545	0.4350580183366131	0.43305286790086045	0.4522254808607869	0.4494047700060488	0.4694493552902196	0.4658080939371892	0.5023904305677515	0.4971765797222603	0.07604909145797005	0.07288579966760894	0.019935298675918034	0.12763720536823087	0.019802367854287795	0.12678610591682116
2.797397172451417	0.4028726837615734	0.4023999468094076	0.4353899001871982	0.4333825773101334	0.45255834908819703	0.44973541856070626	0.469783173443928	0.4661396485269553	0.5027260102698751	0.4975098150692114	0.07599743397956195	0.0728363163427393	0.01979958313030039	0.1275321140812622	0.01966754898193379	0.1266816619705935
2.8142528976452668	0.40320230282937725	0.40272749994247814	0.435721525777959	0.43371203120817986	0.4528909409720873	0.4500657924746401	0.4701166951284573	0.4664709093079469	0.503061255015066	0.4978427199559702	0.07594580999273763	0.07278686504843153	0.019664522192453404	0.12742536413672667	0.019533380389969324	0.12657557002694375
2.831210187062679	0.4035316997860256	0.4030548299135264	0.43605289087644683	0.4340412253856582	0.45322325218034604	0.4503958874435821	0.47044991591193264	0.4668018718808782	0.5033961601810156	0.4981752898018882	0.07589421961474868	0.07273744589713571	0.01953011387320558	0.12731695195355996	0.01939986010276762	0.12646782652906552
2.848269652679189	0.4038608705787791	0.40338193268401057	0.4363839912406737	0.4343701556237628	0.4535552783715557	0.4507256991540223	0.47078283135340804	0.4671325318374458	0.5037307211367951	0.49850752001772874	0.07584266296324434	0.07268805900168435	0.019396356185554353	0.1272068739795742	0.019266986146906362	0.12635842794929886
2.865431910157798	0.40418981114498137	0.40370880420556676	0.43671482261918393	0.43469881769429436	0.4538870151950694	0.45105522328328523	0.4711154370029502	0.4674628847604097	0.5040649332429514	0.4988394060057599	0.07579114015628263	0.07263870447530074	0.019263247144754914	0.1270951266925806	0.019134756551169474	0.12624737078949977
2.882697578871184	0.4045185174121191	0.4040354404200697	0.4370453807511261	0.4350272073597321	0.45421845829109103	0.4513844554996078	0.4714477284017232	0.4677929262236783	0.5043987918516043	0.49917094315985017	0.07573965131234274	0.07258938243161246	0.019130784768353948	0.12698170660061692	0.019003169346579085	0.12613465158148074
2.900067281924058	0.4048469852978825	0.40436183725969427	0.4373756613663252	0.43535532037330615	0.45454960329075267	0.45171339146221756	0.47177970108207345	0.46812265179239254	0.5047322923065429	0.49950212686556417	0.07568819655033708	0.07254009298466221	0.01899896707610438	0.1268666102418763	0.018872222566415076	0.126020266887366
2.9175416461756507	0.4051752107102262	0.4046879906469768	0.4377056601853566	0.43568315247907097	0.4548804458161945	0.4520420268214127	0.47211135056761555	0.4684520570230112	0.5050654299433244	0.49983295250026083	0.0756367759896221	0.07249083624891842	0.01886779209008793	0.12674983418563102	0.018741914246232838	0.1259042133000463
2.9351213022623317	0.4055031895474335	0.4050138964948784	0.438035372919621	0.43601069941197956	0.4552109814806471	0.45237035721864227	0.4724426723733214	0.468781137463398	0.5053982000893745	0.5001634154331904	0.07558538975001233	0.07244161233928871	0.018737257834722243	0.12663137503265887	0.01861224242386328	0.12578648744343468
2.952806884620376	0.4058309176981787	0.405339550706849	0.43836479527142025	0.4363379568979604	0.4555412058885137	0.4526983782865885	0.4727736620056077	0.46910988865290987	0.5057305980640889	0.5004935110255964	0.07553403795179064	0.072392421371129	0.018607362336695132	0.12651122941508675	0.01848320513945545	0.12566708597307752
2.970599031508854	0.4061583910415912	0.4056649491768924	0.438693922934033	0.43666492065399226	0.45587111463545127	0.4530260856492488	0.47310431496242633	0.4694383061224857	0.5060626191789344	0.5008232346308144	0.07548272071572354	0.07234326346025897	0.018478103625080067	0.12638939399735705	0.018354800435487206	0.12554600557635354
2.9884983850326714	0.4064856054473224	0.40599008778963114	0.43902275159179427	0.436991586388183	0.4562007033084584	0.4533534749220205	0.47343462673335496	0.4697663853947364	0.5063942587375538	0.5011525815943759	0.07543143816306927	0.07229413872297087	0.018349479731343266	0.1262658654766966	0.01822702635679896	0.1254232429731843
3.006505591165733	0.40681255677560996	0.40631496242037385	0.4393512769201731	0.43731794979984767	0.4565299674859578	0.4536805417117854	0.47376459279969	0.4700941219840362	0.5067255120358702	0.501481547254111	0.07538019041559502	0.07224504727604258	0.0182214886892762	0.12614064058270458	0.018099880950567027	0.12529879491594897
3.0246212997742656	0.4071392408773465	0.4066395689351822	0.4396794945858522	0.4376440065795882	0.4568589027378836	0.454007281616995	0.4740942086345381	0.47042151139661487	0.5070563743621928	0.5018101269402522	0.0753289775955857	0.07219598923674997	0.018094128535096843	0.12601371607874512	0.017973362266348047	0.12517265819029433
3.0428461646402667	0.4074656535941462	0.4069639031909399	0.44000740024680884	0.4379697524093736	0.45718750462576957	0.45433369022775844	0.474423469702912	0.4707485491306513	0.5073868409973243	0.5021383159755419	0.07527779982586005	0.07214696472287939	0.01796739730746033	0.12588508876191895	0.017847468356125162	0.1250448296156037
3.0611808434850984	0.4077917907584155	0.407287961035422	0.4403349895523979	0.4382951829626227	0.4575157687028373	0.454659763125931	0.47475237146182614	0.47107523067636925	0.5077169072146708	0.5024661096753392	0.07522665722978125	0.07209797385274046	0.017841293047432316	0.12575475546341863	0.017722197274283147	0.1249153060451107
3.079625997993227	0.40811764819342117	0.4076117383073644	0.44066225814343296	0.4386202939042856	0.45784369051408563	0.454985495885202	0.47508090936039193	0.4714015515161308	0.508046568280349	0.5027935033477262	0.07517554993127087	0.07204901674517615	0.017715813798519164	0.12562271304888384	0.01759754707761374	0.12478408436629707
3.0981822938360946	0.4084432217133616	0.40793523083653577	0.4409892016522703	0.4389450808909275	0.4581712655963814	0.45531088407118575	0.47540907883991573	0.4717275071245349	0.508375819453299	0.5031204922936202	0.07512447805482214	0.0720000935195786	0.01759095760671947	0.12548895841931085	0.01747351582537071	0.12465116150166011
3.116850400696155	0.4087685071234398	0.40825843444380955	0.44131581570289585	0.4392695395708143	0.45849848947855254	0.4556359232415129	0.4757368753339993	0.47205309296851494	0.5087046559853967	0.5034470718068826	0.07507344172551207	0.07195120429589892	0.0174667225205134	0.12535348851095307	0.01735010157928052	0.124516534408869
3.135630992291033	0.40909350021993446	0.40858134494123727	0.44164209591100917	0.4395936655839979	0.45882535768147964	0.45596060894592333	0.4760642942686384	0.4723783045074384	0.5090330731215673	0.5037732371744325	0.0750224410690165	0.07190234919466204	0.017343106590846702	0.12521630029588948	0.017227302403535205	0.12438020008127637
3.1545247463978408	0.40941819679027436	0.4089039581321216	0.44196803788411115	0.43991745456240183	0.4591518657181907	0.4562849367263589	0.4763913310623248	0.4727031371932065	0.5093610660998991	0.5040989836763583	0.07497147621162295	0.07185352833698025	0.017220107871215973	0.1250773907825362	0.01710511636480838	0.12424215554821672
3.1735323448776414	0.4097425926131125	0.4092262698110929	0.442293637221592	0.44024090212991174	0.4594780090939567	0.4566089021170586	0.47671798112614777	0.47302758647035614	0.5096886301517608	0.5044243065860343	0.07492054728024318	0.07180474184456229	0.01709772441762425	0.12493675701611551	0.01698354153228543	0.12410239787553223
3.192654473700048	0.410066683458402	0.4095482757641831	0.44261888951482053	0.4405640039024615	0.45980378330638727	0.4569325006446538	0.4770442398638986	0.47335164777616223	0.5100157605019187	0.5047492011702346	0.0748696544024279	0.07175598983973122	0.016975954288607653	0.12479439607884046	0.016862575977684813	0.12396092416609861
3.211891822967991	0.4103904650874724	0.4098699717689046	0.4429437903472341	0.44088675548812495	0.4601291838455285	0.4572557278282666	0.4773701026721753	0.47367531654074196	0.510342452368655	0.5050736626892515	0.07481879770638189	0.07170727244543462	0.0168547955452798	0.12465030509058295	0.01674221777525453	0.12381773156012343
3.2312450869426166	0.4107139332531068	0.4101913535943266	0.4432683352944304	0.4412091524872064	0.4604542061939617	0.45757857917960587	0.4776955649404881	0.47399858818715973	0.510668700963889	0.5053976863970135	0.07476797732097508	0.0716585897852597	0.01673424625131048	0.12450448120925728	0.01662246500176856	0.12367281723545887
3.2507149640683446	0.4110370836996206	0.4105124170011548	0.4435925199242592	0.44153119049233275	0.46077884582690304	0.4579010502030679	0.47802062205136703	0.47432145813153337	0.5109945014932967	0.5057212675412057	0.07471719337575917	0.07160994198344585	0.016614304472964747	0.12435692163121814	0.016503315736612123	0.12352617840844005
3.2703021569980693	0.4113599121629406	0.41083315774181006	0.4439163397969162	0.44185286508854643	0.46110309821230433	0.4582231363958363	0.4783452693804699	0.4746439217831409	0.5113198491564352	0.5060444013633896	0.07466644600098023	0.07156132916489819	0.016494968279074484	0.1242076235915448	0.016384768061675103	0.12337781233370038
3.2900073726185273	0.41168241437068526	0.41115357156051047	0.4442397904650374	0.4421741718534	0.46142695881095447	0.4585448332479821	0.47866950229669225	0.4749659745445303	0.5116447391468655	0.5063670830991263	0.07461573532759407	0.07151275145520268	0.01637623574111835	0.12405658436487954	0.01626682006149771	0.1232277163052089
3.3098313220758016	0.4120045860422459	0.4114736541933521	0.4445628674737943	0.44249510635705164	0.4617504230765844	0.45886613624256906	0.4789933161622777	0.47528761181162826	0.5119691666522784	0.5066893079780997	0.07456506148728068	0.07146420898063748	0.0162581049331898	0.12390380126556977	0.01614946982321186	0.12307588765654032
3.329774720800988	0.41232642288886917	0.41179340136839165	0.4448855663609913	0.4428156641623609	0.46207348645596935	0.4591870408557548	0.4793167063329304	0.4756088289738521	0.512293126854621	0.5070110712242427	0.07451442461245826	0.07141570186819049	0.016140573931991753	0.12374927164798066	0.01603271543652518	0.1229223237609034
3.349838288536016	0.41264792061373995	0.4121128088057304	0.44520788265716293	0.4431358408249864	0.4623961443890355	0.45950754255689646	0.47963966815792763	0.4759296214142206	0.5126166149302247	0.5073323680558612	0.07446382483629801	0.07136723024557028	0.01602364081689167	0.12359299290726256	0.01591655499379563	0.12276702203214995
3.370022749359618	0.4129690749120657	0.41243187221759864	0.4455298118856727	0.4434556318934853	0.4627183923089657	0.4598276368086572	0.47996219698023523	0.476249984509469	0.5129396260499345	0.507653193685764	0.07441326229274109	0.07131879424122134	0.015907303669921546	0.12343496247964936	0.015800986590031485	0.12260997992493117
3.390328831713469	0.41328988147116147	0.4127505873084414	0.4458513495628136	0.4437750329094114	0.4630402256423089	0.46014731906711254	0.48028428813662166	0.47656991363016243	0.5132621553792396	0.5079735433213902	0.07436273711650912	0.07127039398434028	0.015791560575788566	0.12327517784306963	0.01568600832288425	0.12245119493532286
3.4107572684284713	0.4136103359705364	0.4130689497750048	0.44617249119790875	0.444094039407418	0.46336163980908757	0.4604665847818603	0.4806059369577768	0.47688940414081293	0.513584198078406	0.5082934121649406	0.07431224944312437	0.07122202960488719	0.015676409621876886	0.12311363651723184	0.015571618292668177	0.12229066460099602
3.431308796751202	0.4139304340819807	0.4133869553064241	0.4464932322934135	0.44441264691535787	0.4636826302229085	0.46078542939612765	0.480927138768429	0.47720845139999535	0.5139057493026095	0.5086127954135085	0.0742617994089232	0.07117370123360305	0.01556184889823875	0.12295033606422123	0.015457814602335418	0.12212838650168578
3.4519841583705158	0.4142501714696525	0.41370459958431083	0.44681356834501895	0.44473085095438664	0.4640031922910733	0.4611038483468834	0.48124788888746334	0.47752705076046603	0.5142268042020692	0.5089316882592124	0.0742113871510682	0.07112540900202415	0.01544787649766377	0.12278527408916773	0.015344595357559498	0.12196435825991614
3.47278409944432	0.41456954379016986	0.4140218782828446	0.44713349484175624	0.44504864703906866	0.4643233214146923	0.4614218370649491	0.48156818262804507	0.4778451975692827	0.5145473579221866	0.5092500858893324	0.07416101280757086	0.07107715304249379	0.015334490515662935	0.12261844824068646	0.015231958666708678	0.1217985775414121
3.4937093706264992	0.4148885466926977	0.41433878706886174	0.44745300726610243	0.44536603067747976	0.4646430129887976	0.4617393909751134	0.481888015297739	0.4781628871679254	0.5148674056036802	0.5095679834864429	0.07411067651730037	0.07102893348818334	0.015221689050452625	0.12244985621092042	0.015119902640838845	0.12163104205521336
3.514760727094002	0.41520717581904115	0.41465532160194774	0.4477721010940866	0.4456829973713153	0.4649622624024573	0.46205650549624383	0.4822073821986334	0.47848011489241765	0.5151869423827261	0.5098853762285521	0.07406037842000317	0.07098075047310201	0.015109470202991915	0.1222794957364215	0.015008425393727265	0.12146174955452693
3.535938928574102	0.4155254268037366	0.41497147753452945	0.448090771795398	0.4459995426159971	0.4652810650388928	0.462373176041405	0.4825262786274654	0.47879687607345106	0.5155059633910981	0.5102022592892395	0.07401011865631991	0.07093260413211554	0.014997832076989681	0.12210736459843474	0.014897525041877913	0.12129069783692614
3.557244739371806	0.4158432952741454	0.41528725051196896	0.44840901483349505	0.44631566190078187	0.4655994162755947	0.46268939801797243	0.4828446998757445	0.479113166036508	0.5158244637563082	0.5105186278377951	0.07395989736779764	0.07088449460095941	0.014886772778901047	0.12193346062331045	0.014787199704526799	0.12111788474491902
3.578678928397448	0.416160776850547	0.41560263617265814	0.44872682566571515	0.4466313507088717	0.46591731148444243	0.4630051668277529	0.4831626412298815	0.47942898010198975	0.5161424386017514	0.5108344770393624	0.07390971469690973	0.07083642201625669	0.014776290417980675	0.12175778168324314	0.014677447503677499	0.12094330816653098
3.600242269194432	0.41647786714623564	0.4159176301481138	0.44904419974338605	0.44694660451752416	0.46623474603182374	0.4633204778671017	0.48348009797131625	0.47974431358534175	0.516459883046849	0.5111498020550787	0.07385957078707237	0.07078838651553246	0.014666383106225922	0.12158032569641364	0.014568266564040755	0.12076696603530479
3.6219355399671502	0.41679456176761537	0.4162322280630747	0.4493611325119383	0.44726141879816467	0.46655171527875516	0.46363532652704287	0.48379706537664596	0.48005916179718294	0.5167767922071951	0.5114645980422213	0.07380946578265793	0.07074038823723078	0.014557048958435459	0.1214010906276144	0.014459655013117967	0.12058885633125271
3.643759523609069	0.4171108563142977	0.41654642553559984	0.4496776194110189	0.44757578901649997	0.46686821458100475	0.46394970819339154	0.48411353871775775	0.48037352004343487	0.5170931611947039	0.5117788601543517	0.07375939982901529	0.07069242732072929	0.014448286092189733	0.12122007448853367	0.014351610981197638	0.12040897708126863
3.6657150077309777	0.41742674637919913	0.41686021817716523	0.4499936558746048	0.4478897106326317	0.4671842392892141	0.464263618246876	0.4844295132619593	0.4806873836254529	0.5174089851177578	0.5120925835414619	0.07370937307248653	0.07064450390635763	0.014340092627868728	0.1210372753384803	0.014244132601337611	0.12022732635939803
3.6878027846894206	0.4177422275486417	0.41717360159276573	0.4503092373311207	0.4482031791011729	0.4674997847490247	0.46457705206326183	0.4847449842721129	0.48100074784015834	0.5177242590813586	0.5124057633501241	0.07365938566042089	0.0705966181354118	0.014232466688703482	0.1208526912849095	0.014137218009373953	0.12004390228730699
3.710023651615288	0.418057295402452	0.41748657138101414	0.4506243592035543	0.44851618987136355	0.46781484630120296	0.46489000501347616	0.48505994700677013	0.4813136079801716	0.5180389781872781	0.5127183947236391	0.07360943774119652	0.07054877015017201	0.014125406400706808	0.12066632048356496	0.014030865343928056	0.11985870303468005
3.732378410442586	0.4183719455140633	0.4177991231342442	0.45093901690957516	0.4488287383871894	0.46812941928176716	0.4652024724637342	0.4853743967203075	0.4816259593339479	0.5183531375342123	0.5130304728021879	0.07355952946423497	0.07050096009391973	0.01401890989272836	0.12047816113910415	0.013925072746484801	0.11967172682039973
3.7548678679373717	0.4186861734506175	0.41811125243861247	0.4512532058616546	0.44914082008750045	0.4684434990221154	0.4655144497756689	0.48568832866306416	0.4819377971859128	0.5186667322179349	0.5133419927229846	0.07350966098001893	0.07045318811095376	0.013912975296452856	0.12028821150562408	0.013819838361298409	0.11948297191194968
3.777492835726878	0.41899997477306816	0.4184229548742024	0.4515669214671845	0.44945243040613075	0.46875708084915596	0.4658259323064556	0.48600173808148	0.4822491168165986	0.5189797573314535	0.5136529496204291	0.07345983244011296	0.0704054543466071	0.0138076007464214	0.12009646988711609	0.013715160335427967	0.11929243662635258
3.8002541303288	0.4193133450362859	0.4187342260151297	0.4518801591286009	0.4497635647720205	0.4690701600854374	0.4661369154089453	0.4863146202182362	0.4825599135027852	0.5192922079651677	0.5139633386262635	0.07341004399717796	0.07035775894726601	0.013702784380011934	0.1199029346379632	0.013611036818813815	0.1191001193311223
3.823152573180761	0.4196262797891629	0.41904506142964754	0.45219291424350544	0.45007421860933805	0.46938273204928105	0.46644739443179506	0.48662697031239555	0.4828701825176379	0.5196040792070271	0.514273154869729	0.07336029580499104	0.07031010206038435	0.013598524337490758	0.11970760416348014	0.01350746596420116	0.11890601844403648
3.8461889906699622	0.41993877457471995	0.41935545668025376	0.4525051822047904	0.45038438733760333	0.4696947920549144	0.4667573647196	0.4869387835995465	0.4831799191308509	0.5199153661426922	0.5145823934777232	0.07331058801846432	0.0702624838345061	0.013494818761941474	0.11951047692004124	0.013404445927182707	0.11871013243383288
3.8693642141629967	0.4202508249302135	0.4196654073237991	0.4528169584007626	0.4506940663718132	0.4700063354126041	0.467066821613027	0.48725005531194504	0.4834891186087873	0.5202260638556955	0.5148910495749601	0.07326092079366271	0.0702149044192768	0.013391665799352026	0.1193115514159615	0.013301974866207544	0.11851245982094838
3.892679080035866	0.42056242638724467	0.41997490891159606	0.4531282382152712	0.4510032511225672	0.47031735742879427	0.4673757604489508	0.4875607806786617	0.48379777621462566	0.5205361674276058	0.5151991182841325	0.0732112942878226	0.07016736396546709	0.013289063598593387	0.11911082621199398	0.013200050942579367	0.11831299917766103
3.9161344297041563	0.4208735744718688	0.42028395698952875	0.45343901702783457	0.45131193699619465	0.4706278534062414	0.4676841765605886	0.4878709549257276	0.48410588720850395	0.5208456719381925	0.5155065947260729	0.07316170865937187	0.07011986262498841	0.013187010311416003	0.11890829992140084	0.013098672320465354	0.11811174912872957
3.9397311096534064	0.4211842647047061	0.4205925470981651	0.453749290213769	0.4516201193948841	0.4709378186441539	0.4679920652776389	0.4881805732762816	0.48441344684766646	0.5211545724655917	0.5158134740199188	0.0731121640679474	0.07007240055091003	0.013085504092458677	0.11870397121096232	0.012997837166896176	0.11790870835180556
3.963469971469652	0.42149449260105315	0.42090067477286736	0.4540590531443185	0.4519277937168105	0.47124724843833127	0.4682994219264192	0.48848963095072057	0.48472045038661105	0.521462864086474	0.5161197512832774	0.07306266067441614	0.07002497789748076	0.012984543099278767	0.11849783880110465	0.012897543651812171	0.11770387557818651
3.987351871870168	0.4218042536709963	0.4212083355439072	0.45436830118678745	0.4522349553562689	0.47155613808130525	0.4686062418300079	0.4887981231668501	0.4850268930772407	0.5217705418762143	0.5164254216323938	0.07301319864089292	0.06997759482014629	0.012884125492307774	0.11828990146649687	0.012797789947995852	0.11749724959287278
4.01137767273438	0.422113543419525	0.42151552493657835	0.4546770297046708	0.45254159970380414	0.4718644828624815	0.4689125203083824	0.48910604514003536	0.4853327701690106	0.5220776009090619	0.516730480182318	0.07296377813076144	0.06993025147556566	0.012784249434915296	0.11808015803650562	0.012698574231119863	0.11728882923515016
4.035548241134971	0.4224223573466466	0.4218222384713135	0.45498523405778873	0.4528477221463457	0.4721722780682835	0.4692182526785647	0.4894133920833553	0.4856380769090839	0.522384036258313	0.5170349220470765	0.07291439930869414	0.06988294802163422	0.012684913093378825	0.1178686073957067	0.012599894679809154	0.11707861339975523
4.059864449369175	0.422730690947503	0.42212847166380024	0.4552929096024219	0.45315331806734105	0.4724795189822968	0.469523434254765	0.4897201592077572	0.4859428085424827	0.5226898429964845	0.5173387423398429	0.07286506234067094	0.06983568461750077	0.01258611463689796	0.11765524848451037	0.012501749475523738	0.11686660103619317
4.08432717499025	0.42303853971248695	0.4224342200250977	0.45560005169144663	0.4534583828468912	0.4727862008854157	0.46982806034852376	0.4900263417222128	0.48624696031224324	0.5229950161954893	0.517641936173111	0.07281576739400171	0.06978846142358777	0.012487852237612174	0.11744008029963027	0.012404136802642185	0.11665279115005944
4.108937300839158	0.42334589912736104	0.4227394790617565	0.455906655674473	0.4537629118618886	0.4730923190559906	0.4701321262688624	0.4903319348338758	0.48655052745957234	0.5232995509268138	0.5179444986588699	0.07276651463734408	0.06974127860160936	0.012390124070570607	0.11722310189415452	0.012307054848491816	0.11643718280357973
4.133695715076422	0.4236527646733755	0.42304424427593795	0.45621271689798165	0.45406690048615383	0.473397868769975	0.47043562732242805	0.4906369337482403	0.4868535052240046	0.5236034422616943	0.5182464249087793	0.07271730424072831	0.06969413631459387	0.012292928313772933	0.11700431237861153	0.012210501803270546	0.11621977511539683
4.15860331121418	0.42395913182739	0.4233485111655343	0.4565182307054655	0.4543703440905759	0.47370284530107803	0.47073855881364346	0.49094133366930093	0.48715588884356154	0.5239066852712994	0.5185477100343472	0.07266813637557246	0.06964703472690198	0.01219626314816935	0.11678371092122575	0.012114475860123264	0.11600056726190644
4.183660988148428	0.4242649960619941	0.4236522752242912	0.4568231924375695	0.45467323804325205	0.47400724392091315	0.4710409160448579	0.4912451297997156	0.48745767355491115	0.5242092750269098	0.51884834914711	0.0726190112147089	0.06959997400424764	0.012100126757664142	0.11656129674852878	0.01201897521512052	0.11577955847718613
4.208869650191461	0.42457035284562966	0.42395553194193053	0.4571275974322327	0.4549755777096299	0.47431105989915306	0.47134269431649767	0.49154831734096727	0.4877588545935302	0.5245112066001018	0.5191483373588115	0.07256992893240362	0.06955295431371843	0.012004517329089026	0.11633706914548725	0.01192399806724076	0.11555674805357796
4.2342302071045115	0.42487519764271436	0.4242582768042738	0.45743144102483174	0.45527735845264966	0.4746142885036807	0.47164388892721953	0.491850891493528	0.4880594271938663	0.5248124750629313	0.519447669781586	0.0725208897043759	0.06950597582379642	0.011909433052252894	0.1161110274564976	0.011829542618423616	0.1153321353424559
4.259743574130585	0.4251795259137666	0.424560505293368	0.45773471854832576	0.4555785756328893	0.47491692500074756	0.4719444951740652	0.49215284745702637	0.48835938658950323	0.5251130754881209	0.519746341528142	0.0724718937078236	0.06945903870437888	0.01181487211992227	0.11588317108569868	0.01173560707354504	0.1151057197546379
4.285410672027485	0.4254833331155309	0.42486221288761117	0.4580374253334017	0.4558792246087092	0.4752189646551276	0.4722445083526172	0.4924541804304135	0.48865872801332627	0.5254130029492469	0.5200443477119475	0.07242294112144385	0.06941214312679976	0.0117208327278302	0.11565349949727022	0.0116421896404173	0.11487750076055647
4.311232427101037	0.42578661470110385	0.42516339506187956	0.45833955670862153	0.45617930073639856	0.4755204027302761	0.47254392375715387	0.49275488561213115	0.48895744669768826	0.5257122525209278	0.5203416834474155	0.07237403212545357	0.06936528926385008	0.011627313074674461	0.11542201221628545	0.0115492885297801	0.1146474778909834
4.337209771238533	0.4260893661200636	0.4254640472876568	0.4586411080005709	0.45647879937032426	0.4758212344884891	0.47284273668080934	0.49305495820028317	0.4892555378745798	0.5260108192790172	0.5206383438500939	0.0723251669016146	0.06931847728979998	0.011534311362135341	0.11518870882898113	0.011456901955366305	0.11441565073781135
4.363343641942354	0.4263915828185966	0.4257641650331618	0.4589420745340077	0.4567777158630782	0.47612145519106297	0.4731409424157325	0.4933543933928055	0.4895529967757984	0.5263086983007932	0.5209343240368544	0.07227634563325544	0.069271707380423	0.011441825794856086	0.11495358898329755	0.011365028133834443	0.11418201895421021
4.389634982363801	0.42669326023962917	0.4260637437634807	0.45924245163201366	0.4570760455656296	0.47642106009845636	0.4734385362532477	0.4936531863876393	0.48984981863311927	0.5266058846651545	0.5212296191260846	0.07222756850529309	0.06922497971301309	0.011349854580480212	0.11471665238954643	0.011273665284804224	0.11394658225508181
4.416084741337141	0.4269943938229579	0.42636277894069724	0.4595422346161462	0.45737378382747496	0.47672004447045435	0.47373551348401616	0.4939513323829059	0.49014599867846853	0.5269023734528153	0.5215242242378799	0.07217883570425845	0.06917829446641076	0.011258395929624854	0.11447789882075199	0.011182811630867207	0.11370934041785574
4.442693873413836	0.4272949790053816	0.4266612660240265	0.4598414188065918	0.4576709259967922	0.477018403566331	0.4740318693982009	0.4942488265770814	0.49044153214409775	0.5271981597465026	0.5218181344942394	0.07213014741831686	0.06913165182102397	0.01116744805589498	0.11423732811303466	0.011092465397585016	0.11347029328291569
4.469463338897009	0.42759501122083454	0.42695920046994723	0.4601399995223192	0.4579674674205927	0.4773161326450166	0.47432759928563023	0.4945456641691745	0.49073641426275805	0.5274932386311535	0.5221113450192605	0.07208150383729652	0.06908505195885213	0.011077009175895824	0.11399494016666267	0.011002624813471584	0.11322944075388364
4.49639410387609	0.4278944859005213	0.4272565777323379	0.46043797208123755	0.458263403444879	0.47761322696526454	0.4746226984359643	0.4948418403589046	0.49103064026787885	0.5277876051941177	0.5224038509393376	0.07203290515270666	0.06903849506350737	0.010987077509216903	0.11375073494595256	0.01091328811001091	0.11298678279824514
4.523487140261684	0.42819339847305105	0.42755339326261227	0.46073533180035114	0.45855872941479936	0.47790968178581894	0.47491716213886176	0.49513735034688144	0.4913242053937446	0.5280812545253576	0.5226956473833612	0.07198435155776564	0.06899198132023895	0.010897651278442666	0.11350471247996552	0.010824453521690813	0.11274231944827307
4.550743425820648	0.42849174436457493	0.4278496425098561	0.46103207399591883	0.45885344067480727	0.4782054923655849	0.47521098568415115	0.4954321893347871	0.4916171048756762	0.5283741817176522	0.5229867294829188	0.07193584324742472	0.06894551091595622	0.010808728709170268	0.11325687286330322	0.0107361192859603	0.11249605080088543
4.578163944211368	0.42878951899892287	0.4281453209209648	0.4613281939836132	0.4591475325688179	0.47850065396380015	0.47550416436199683	0.49572635252555836	0.4919093339502094	0.5286663818668025	0.5232770923724963	0.07188738041839224	0.06889908403925199	0.010720308029997128	0.11300721625630672	0.010648283643218903	0.11224797701822808
4.605749685019276	0.42908671779774266	0.42844042394078397	0.46162368707868146	0.4594410004403719	0.4787951618402065	0.47579669346307346	0.49601983512357095	0.49220088785528127	0.5289578500718378	0.5235667311896838	0.07183896326915871	0.06885270088042733	0.01063238747251205	0.11275574288563917	0.010560944836901953	0.11199809832892527
4.633501643792551	0.4293833361806394	0.4287349470122483	0.46191854859610687	0.45973383963279313	0.4790890112552242	0.4760885682787382	0.4963126323348247	0.49249176183041077	0.5292485814352246	0.5238556410753791	0.07179059200002218	0.06880636163151617	0.010544965271330753	0.11250245304492523	0.010474101113382872	0.11174641502763905
4.6614208220780515	0.4296793695653162	0.42902888557652336	0.46221277385077325	0.4600260454893545	0.47938219747012745	0.47637978410120346	0.49660473936713173	0.4927819511168857	0.529538571063075	0.5241438171739969	0.07174226681311337	0.06876006648630678	0.010458039664074548	0.11224734709514905	0.010387750722072653	0.11149292747634831
4.689508227457455	0.42997481336771654	0.42932223507314826	0.4625063581576282	0.46031761335344046	0.47967471574722	0.4766703362237152	0.4968961514303042	0.49307145095795035	0.5298278140653607	0.5244312546336762	0.07169398791242272	0.06871381564037073	0.010371608891357909	0.11199042546508053	0.01030189191533104	0.11123763610440562
4.717764873583629	0.43026966300216596	0.42961499094017924	0.4627992968318495	0.46060853856871276	0.4799665613500133	0.4769602199407259	0.49718686373634413	0.4933602565989921	0.5301163055561232	0.5247179486064912	0.0716457555038249	0.06866760929108413	0.010285671196838209	0.11173168865212801	0.010216522948516271	0.1109805414089351
4.746191780217212	0.43056391388151793	0.42990714861433327	0.4630915851890125	0.46089881647927644	0.4802577295434067	0.47724943054807584	0.49747687149963526	0.49364836328773265	0.5304040406536913	0.5250038942486639	0.07159756979510509	0.06862144763765658	0.010200224827180193	0.1114711372226651	0.010131642080006387	0.11072164395611139
4.774789973263409	0.4308575614172974	0.43019870353113526	0.46338321854525766	0.46118844242984874	0.4805482155938668	0.4775379633431716	0.4977661699371366	0.4939357662744183	0.530691014480896	0.5252890867207762	0.0715494309959889	0.06857533088115231	0.010115268032059532	0.11120877181227229	0.010047247571145945	0.11046094438067655
4.803560484809025	0.43115060101984737	0.43048965112506354	0.4636741922174603	0.461477411765927	0.48083801476960963	0.4778258136251656	0.49805475426857454	0.4942224608120127	0.5309772221652883	0.5255735211879862	0.07150133931816403	0.06852925922451909	0.010030799064175255	0.11094459312676008	0.009963337686293983	0.11019844338720475
4.832504353159697	0.43144302809847673	0.43077998682969837	0.4639645015234023	0.4617657198339596	0.4811271223407845	0.4781129766951408	0.49834261971664107	0.494508442156392	0.5312626588393604	0.5258571928202456	0.07145329497531132	0.06848323287261487	0.00994681617926041	0.11067860194243906	0.009879910692818683	0.10993414175045757
4.861622622877388	0.4317348380616079	0.43106970607787104	0.4642541417819431	0.46205336198151764	0.4814155335796582	0.47839944785629235	0.49862976150719	0.49479370556653873	0.5315473196407655	0.5261400967925168	0.0714052981831317	0.06843725203223071	0.009863317636053637	0.11041079910648932	0.009796964861051194	0.10966804031539823
4.890916344818065	0.4320260263169266	0.4313588043018133	0.46454310831319345	0.4623403335574675	0.4817032437608007	0.47868522241411227	0.4989161748694352	0.49507824630474007	0.5318311997125416	0.5264222282849939	0.07135734915937239	0.06839131691212075	0.009780301696341809	0.11014118553792684	0.009714498464369115	0.10940013999852738
4.9203865761696335	0.43231658827153296	0.43164727693330907	0.464831396438691	0.4626266299121451	0.48199024816127434	0.4789702956765779	0.4992018550361522	0.4953620596367857	0.5321142942033364	0.5267035824833244	0.07130944812385677	0.06834542772302737	0.009697766624920945	0.10986976222768874	0.009632509779144982	0.10913044178796838
4.950034380490085	0.43260651933209154	0.4319351194038467	0.4651190014815743	0.4629122463975316	0.48227654206081944	0.4792546629543374	0.499486797243878	0.49564514083216854	0.5323965982676323	0.5269841545788326	0.07126159529851155	0.06829958467770962	0.009615710689610424	0.10959653023918747	0.009550997084739166	0.10885894674380836
4.979860827745887	0.4328958149049856	0.4322223271447715	0.46540591876676174	0.4631971783674292	0.4825621207420475	0.47953831956089943	0.4997709967331158	0.49592748516428414	0.5326781070659764	0.527263939768744	0.07121379090739666	0.06825378799096855	0.009534132161283182	0.10932149070930564	0.009469958663526512	0.10858565599883718
5.009866994350591	0.43318447039647007	0.43250889558744104	0.4656921436211294	0.46348142117764013	0.48284697949063093	0.4798212608128232	0.5000544487485384	0.4962090879106359	0.5329588157652079	0.5275429332564127	0.07116603517673206	0.0682080378796777	0.009453029313827521	0.10904464484838172	0.009389392800898122	0.1083105707592864
5.040053963203681	0.43347248121282644	0.4327948201633801	0.46597767137369	0.4637649701861448	0.4831311135954968	0.48010348202991143	0.5003371485391952	0.4964899443530379	0.5332387195386914	0.5278211302515493	0.07111832833493059	0.06816233456281044	0.009372400424155991	0.10876599394090647	0.00930929778525691	0.10803369230504245
5.070422823729659	0.4337598427605191	0.4330800963044375	0.4662624973557757	0.4640478207532834	0.48341451834902	0.4803849785354018	0.5006190913587195	0.49677004977782085	0.5335178135665484	0.528098525970451	0.07107067061262472	0.06811667826146654	0.009292243772228481	0.10848553934620497	0.009229671908005166	0.1077550219901866
5.100974671917351	0.434046550446352	0.43336471944294364	0.46654661690121835	0.4643299682419367	0.48369718904722037	0.4806657456561623	0.5009002724655368	0.4970493994760397	0.5337960930358928	0.5283751156362336	0.07102306224269732	0.06807106919890321	0.009212557641038899	0.10820328249886302	0.009150513463569432	0.10747456124371979
5.131710610359471	0.4343325996776264	0.43364868501186915	0.46683002534653456	0.4646114080177094	0.48397912098995854	0.4809457787228874	0.5011806871230767	0.4973279887436817	0.5340735531410674	0.5286508944790641	0.07097550346031326	0.06802550760056272	0.00913334031661428	0.10791922490916761	0.00907182074936852	0.10719231156967624
5.1626317482924104	0.43461798586230094	0.4339319884449848	0.4671127180311099	0.4648921354491143	0.48426030948113513	0.4812250730702931	0.5014603305999834	0.49760581288187733	0.5343501890838805	0.5289258577363956	0.07092799450294734	0.06797999369410354	0.009054590087997028	0.10763336816357594	0.008993592065851708	0.10690827454827456
5.193739201636265	0.4349027044091507	0.4342146251770224	0.4673946902973846	0.4651721459077582	0.4845407498288888	0.48150362403731933	0.5017391981703296	0.4978828671971113	0.5346259960738478	0.5292000006532047	0.07088053561041764	0.06793452770942764	0.008976305247290206	0.10734571392559644	0.008915825716487191	0.10662245183597463
5.225034093035115	0.4351867507279295	0.4344965906438368	0.4676759374910419	0.4654514347685282	0.4848204373458002	0.4817814269673256	0.5020172851138327	0.49815914700143543	0.5349009693284315	0.5294733184822293	0.0708331270249168	0.06788910987871162	0.008898484089645109	0.10705626393627199	0.00883852000773544	0.10633484516607439
5.256517551897525	0.4354701202295319	0.4347778802825687	0.4679564549611961	0.46572999740977994	0.48509936734909276	0.4820584772082958	0.5022945867160695	0.49843464761268436	0.5351751040732853	0.5297458064842084	0.07078576899104186	0.06784374043643848	0.008821124913205303	0.10676502001392407	0.008761673249097157	0.10604545634934937
5.288190714437326	0.43575280832615604	0.43505848953180876	0.46823623806058196	0.46600782921352724	0.4853775351608351	0.4823347701130385	0.5025710982686946	0.49870936435469004	0.5354483955424978	0.5300174599281232	0.07073846175582772	0.06779841961942527	0.008744226019175017	0.10647198405560232	0.008685283753059991	0.10575428727433689
5.320054723714605	0.43603481043146913	0.4353384138317633	0.4685152821457467	0.46628492556563206	0.4856549361081496	0.4826103010393917	0.5028468150696607	0.4989832925575004	0.5357208389788399	0.5302882740914421	0.07069120556878004	0.06775314766685726	0.008667785711822695	0.10617715803762451	0.008609349835163371	0.10546133990843032
5.352110729676963	0.43631612196077263	0.43561764862441993	0.46879358257724263	0.4665612818559974	0.48593156552341704	0.4828850653504298	0.5031217324234386	0.4992564275575979	0.5359924296340128	0.5305582442603638	0.07064400068190611	0.06770792482031653	0.008591802298416162	0.10588054401533498	0.008533869813926565	0.10516661629762325
5.384359889201005	0.43659673833116786	0.4358961893537152	0.46907113471981937	0.46683689347875906	0.48620741874448453	0.48315905841466666	0.5033958456412396	0.4995287646981199	0.5362631627688969	0.5308273657300646	0.0705968473497498	0.06766275132381634	0.008516274089282128	0.10558214412418465	0.008458842010902856	0.10487011856751849
5.41680336613411	0.4368766549617258	0.43617403146570266	0.46934793394262087	0.46711175583248116	0.4864824911148759	0.4834322756062683	0.5036691500412404	0.4998002993290808	0.536533033653805	0.5310956338049471	0.07054974582942394	0.06761762742383148	0.00844119939777599	0.10528196058021422	0.008384264750675996	0.10457184892403859
5.44944233133642	0.43715586727365324	0.43645117040872283	0.4696239756193798	0.46738586432035173	0.48675677798400124	0.4837047123052588	0.5039416409488063	0.5000710268075954	0.5368020375687341	0.53136304379889	0.07050269638064392	0.06757255336933034	0.008366576540302262	0.10497999568059413	0.008310136360816678	0.10427180965335481
5.482277962723094	0.4374343706904653	0.4367276016335733	0.46989925512861686	0.4676592143503791	0.487030274707371	0.48397636389773346	0.5042133136967216	0.5003409424981039	0.5370701698036222	0.5316295910354997	0.0704556992657636	0.06752752941180946	0.008292403836299478	0.10467625180392304	0.008236455171939383	0.10397000312288185
5.515311445306831	0.43771216063815366	0.4370033205936805	0.4701737678538377	0.46793180133559054	0.48730297664680683	0.4842472257760696	0.5044841636254144	0.5006100417725982	0.5373374256586032	0.5318952708483633	0.07040875474980851	0.06748255580532539	0.008218679608244628	0.10437073141100939	0.008163219517655307	0.10366643178160473
5.548543971240616	0.43798923254535965	0.437278322745272	0.47044750918373407	0.4682036206942314	0.48757487917065956	0.484517293339141	0.5047541860831878	0.5008783200108492	0.5376038004442657	0.5321600785813045	0.07036186310051012	0.06743763280652802	0.008145402181656713	0.1040634370453688	0.008090427734599892	0.10336109816063299
5.581976739860765	0.43826558184354825	0.4375526035475506	0.4707204745123857	0.468474667849966	0.4878459776540229	0.48478656199253256	0.5050233764264527	0.5011457726006376	0.5378692894819146	0.5324240095886397	0.07031502458834328	0.06739276067469645	0.008072569885089642	0.10375437133360776	0.008018078162433717	0.10305400487393968
5.615610957730194	0.43854120396717966	0.43782615846286865	0.47099265923946143	0.4687449382320799	0.48811626747895315	0.48505502714875753	0.5052917300199585	0.5014123949379833	0.5381338881038314	0.5326870592354371	0.0702682394865605	0.06734793967177019	0.008000181050132227	0.10344353698592101	0.007946169143829174	0.1027451546186029
5.649447838681973	0.43881609435388624	0.4380989829569043	0.47126405877042393	0.469014427275683	0.4883857440346861	0.4853226842274742	0.5055592422370286	0.5016781824273785	0.5383975916535386	0.5329492228977762	0.07022150807122862	0.06730317006238631	0.00792823401141618	0.1031309367969726	0.007874699024465137	0.10243455017528902
5.6834886038631165	0.43909024844464783	0.4383710724988377	0.4715346685167348	0.4692831304219136	0.4886544027178601	0.48558952865570515	0.5058259084597964	0.5019431304820213	0.538660395486065	0.5332104959630106	0.07017483062126562	0.0672584521139138	0.007856727106627659	0.10281657364623698	0.0078036661530447304	0.10212219440906267
5.717734481778674	0.43936366168396845	0.4386424225615297	0.47180448389606067	0.4695510431181447	0.48892223893273623	0.48585555586805873	0.5060917240794419	0.5022072345240512	0.5389222949682124	0.5334708738300304	0.07012820741847732	0.06721378609648915	0.0077856586764610825	0.10250045049816947	0.007733068881291771	0.10180809026978466
5.75218670833605	0.4396363295200552	0.4389130286216996	0.47207350033248113	0.46981816081819106	0.4891892480914214	0.4861207613069497	0.5063566844964315	0.5024704899847855	0.5391832854788252	0.5337303519095288	0.07008163874759439	0.06716917228305105	0.0077150270646626495	0.10218257040325796	0.007662905563938338	0.1014922407925809
5.786846526889619	0.43990824740499684	0.439182886160106	0.4723417132566971	0.47008447898251704	0.48945542561409394	0.4863851404228237	0.5066207851207577	0.5027328923049575	0.53944336240906	0.5339889256242678	0.07003512489631196	0.06712461094937774	0.007644830618024123	0.10186293649843492	0.007593174558734539	0.1011746490984251
5.821715188285586	0.44017941079494427	0.4394519906617275	0.4726091181062421	0.47034999307844644	0.4897207669292291	0.4866486886743807	0.5068840213721815	0.5029944369349576	0.5397025211626594	0.5342465904093485	0.0699886661553246	0.06708010237412504	0.007575067686348191	0.10154155200719117	0.007523874226441407	0.10085531839470718
5.856793950907131	0.4404498151502905	0.43972033761594453	0.4728757103256916	0.47061469858037325	0.4899852674738256	0.4869114015288022	0.5071463886804749	0.5032551193350724	0.5399607571562233	0.5345033417124803	0.06994226281836935	0.06703564683886	0.007505736622504422	0.10121842024082639	0.007455002930840671	0.10053425197558852
5.892084080719833	0.4407194559358555	0.43998792251672236	0.4731414853668784	0.4708785909699739	0.49024892269363674	0.4871732744619773	0.5074078824856673	0.5035149349757297	0.5402180658194885	0.5347591749942534	0.0698959151822602	0.06699124462810206	0.007436835782385742	0.10089354459837807	0.007386559038726759	0.10021145322274094
5.927586851317345	0.44098832862106613	0.4402547408627956	0.47340643868910387	0.47114166573642025	0.4905117280433975	0.48743430295873297	0.5076684982382902	0.503773879337741	0.5404744425956032	0.5350140857284135	0.06984962354693183	0.0669468960293577	0.007368363524904886	0.10056692856727523	0.007318540919897032	0.099886925605702
5.963303543967366	0.4412564286801428	0.4405207881578523	0.4736705657593549	0.4714039183765939	0.4907736789870584	0.48769448251306213	0.507928231399627	0.5040319479125481	0.5407298829414074	0.535268069402136	0.06980338821547807	0.06690260133316217	0.007300318212029033	0.10023857572410577	0.007250946947166881	0.09956067268247182
5.999235447657878	0.4415237515922835	0.44078605991072084	0.47393386205251975	0.4716653443953025	0.4910347709980171	0.4879538086283576	0.5081870774419602	0.5042891362024698	0.5409843823277146	0.5355211215163046	0.06975720949419038	0.06685836083311474	0.0072326982087496106	0.09990848973480126	0.007183775496382161	0.09923269810025204
6.035383859143656	0.44179029284184973	0.44105055163555656	0.47419632305160486	0.47192593930549687	0.49129499955935296	0.48821227681764295	0.5084450318488242	0.5045454397209517	0.5412379362395928	0.53577323758579	0.0697110876926028	0.06681417482592074	0.007165501883096503	0.09957667435561746	0.007117024946359685	0.09890300559528953
6.071750082993084	0.4420560479185552	0.44131425885202985	0.4744579442479555	0.47218569862848797	0.4915543601640635	0.488469882603807	0.5087020901152568	0.5048008539928149	0.5414905401766517	0.53602441313973	0.06966502312352962	0.06677004361143138	0.007098727606127397	0.09924313343312008	0.007050693678960052	0.09857159899426904
6.108335431635222	0.44232101231765175	0.4415771770855156	0.4747187211414743	0.4724446178941684	0.4918128483152995	0.48872662151984075	0.5089582477480533	0.5050553745545091	0.5417421896533261	0.5362746437218139	0.0696190161031096	0.06672596749268096	0.007032373751915344	0.09890787090489539	0.006984780079059227	0.09823848221448372
6.145141225407182	0.44258518154012033	0.4418393018672827	0.4749786492408429	0.47270269264123194	0.4920704595266046	0.4889824891090735	0.5092135002660222	0.5053089969543652	0.5419928801991664	0.5365239248905651	0.06957306695084862	0.06668194677593042	0.006966438697601163	0.09857089080060177	0.006919282534512128	0.09790365926399147
6.182168792601758	0.4428485510928609	0.44210062873468514	0.4752377240637456	0.47295991841739476	0.4923271893221564	0.48923748092540986	0.509467843200242	0.505561716752849	0.5422426073591278	0.5367722522196273	0.0695271759896603	0.06663798177070733	0.006900920823330381	0.09823219724169974	0.006854199436184594	0.09756713424238228
6.2194194695153895	0.44311111648888224	0.4423611532313545	0.47549594113709165	0.4732162907796208	0.49258303323700425	0.48949159253357116	0.509721272094319	0.5058135295228197	0.5424913666938609	0.5370196212980534	0.06948134354591122	0.0665940727898472	0.006835818512270109	0.0978917944422335	0.0067895291779827005	0.09722891134182987
6.256894600496366	0.443372873247495	0.44262087090739244	0.47575329599724103	0.4734718052943439	0.4928379868173145	0.48974481950933646	0.509973782504648	0.5060644308497853	0.542739153780006	0.5372660277305936	0.06943556994946458	0.06655022014953647	0.006771130150641902	0.09754968670983999	0.006725270156787033	0.09688899484679325
6.294595537993358	0.4436338168945056	0.44287977731956474	0.47600978419023166	0.473726457537695	0.49309204562061365	0.48999715743978334	0.5102253700006744	0.5063144163321626	0.5429859642104891	0.537511467137988	0.06938985553372376	0.0665064241693532	0.0067068541276649185	0.09720587844540773	0.006661420772485549	0.09654738913486938
6.332523642604218	0.44389394296240764	0.44313786803149624	0.4762654012720044	0.47398024309572784	0.49334520521603187	0.49024860192353303	0.5104760301651549	0.5065634815815387	0.5432317935948163	0.5377559351572584	0.06934420063567844	0.06646268517231407	0.006642988835597663	0.09686037414432747	0.006597979427992229	0.09620409867756052
6.370680283125076	0.4441532469905794	0.44339513861386703	0.47652014280863436	0.4742331575646483	0.4935974611845524	0.49049914857099536	0.5107257585944248	0.5068116222229317	0.543476637559376	0.5379994274420042	0.06929860559594984	0.0664190034849123	0.00657953266974598	0.09651317839697526	0.006534944529210662	0.09585912804037378
6.40906683659976	0.4444117245254786	0.4436515846446092	0.4767740043765595	0.47448519655104276	0.493848809119258	0.4907487930046145	0.5109745508986618	0.5070588338950551	0.5437204917477364	0.5382419396626981	0.06925307075883497	0.06637537943716568	0.006516484028392888	0.09616429588838571	0.0064723144850376	0.0955124818835742
6.447684688369473	0.4446693711208387	0.4439072017091037	0.4770269815628117	0.47473635567210865	0.4940992446255784	0.4909975308591171	0.5112224027021538	0.5073051122505826	0.5439633518209487	0.5384834675069842	0.06920759647235428	0.06633181336266024	0.006453841312879405	0.0958137313999714	0.0064100877073869356	0.09516416496271063
6.486535232122802	0.44492618233786796	0.44416198540038127	0.47727906996525005	0.474986630555887	0.49434876332154554	0.4912453577817619	0.5114693096435695	0.5075504529564154	0.5442052134578526	0.5387240066799794	0.0691621830883001	0.06628830559859467	0.006391602927563689	0.09546148980926716	0.006348262611178157	0.0948141821291415
6.525619869945995	0.44518215374544706	0.4444159313193195	0.4775302651927932	0.47523601684149436	0.49459736083804007	0.49149226943258983	0.5117152673762267	0.5077948516939493	0.5444460723553802	0.538963552904574	0.06911683096228191	0.06624485648582629	0.006329767279803278	0.095107576090399	0.006286837614292828	0.09446253833007745
6.564940012373588	0.4454372809203285	0.4446690350748447	0.47778056286565435	0.47548451017935645	0.4948450328190488	0.4917382614846739	0.5119602715683654	0.5080383041593445	0.5446859242288641	0.539202101921734	0.06907154045377609	0.06620146636891838	0.006268332780009267	0.09475199531533463	0.006225811137653636	0.09410923860990295
6.604497078439295	0.4456915594473381	0.4449212922841343	0.47802995861557823	0.4757321062314459	0.4950917749219178	0.4919833296243768	0.5122043179034212	0.5082808060637972	0.5449247648123476	0.5394396494908099	0.06902631192617316	0.0661581355961834	0.006207297841586801	0.09439475265354247	0.006165181605179981	0.09375428811048891
6.644292495727218	0.44594498491957596	0.44517269857281777	0.4782784480860771	0.4759788006715163	0.49533758281760815	0.4922274695516016	0.5124474020803003	0.5085223531338123	0.5451625898588957	0.5396761913898409	0.06898114574682848	0.06611486451973476	0.006146660880963495	0.09403585337291531	0.0061049474437453455	0.09339769207079485
6.684327700423376	0.446197552938618	0.4454232495751804	0.47852602693266943	0.4762245891853407	0.4955824521909537	0.4924706769800478	0.5126895198136551	0.5087629411114752	0.5453993951409072	0.5399117234158637	0.06893604228711077	0.06607165349552943	0.006086420317593877	0.09367530284040981	0.006045107083259005	0.09303945582864515
6.724604137367524	0.4464492591147205	0.4456729409343682	0.47877269082311974	0.4764694674709505	0.49582637874092017	0.4927129476374711	0.5129306668341639	0.5090025657547311	0.5456351764504305	0.5401462413852249	0.06889100192245401	0.06602850288342309	0.006026574573936294	0.09331310652230229	0.005985658956610962	0.09267958482058702
6.76512326010531	0.446700099067023	0.4459217683025924	0.47901843543767847	0.47671343123887583	0.49606935818086423	0.49295427726593877	0.5131708388888083	0.5092412228376582	0.5458699295994798	0.5403797411338923	0.068846025032407	0.06598541304721096	0.005967122075461795	0.0929492699846719	0.005926601499688822	0.09231808458244473
6.805886530940724	0.44695006842375384	0.44616972734133586	0.47926325646932455	0.4769564762123865	0.4963113862387954	0.4931946616220924	0.5134100317411554	0.5094789081507489	0.5461036504203534	0.5406122185177684	0.06880111200068552	0.06594238435468414	0.005908061250665675	0.09258379889423907	0.005867933151357363	0.09195496074973164
6.846895420988873	0.44719916282243594	0.44641681372156	0.4795071496240086	0.4771985981277342	0.49655245865763914	0.49343409647740544	0.5136482411716407	0.5097156175011878	0.5463363347659544	0.5408436694130077	0.0687562632152256	0.06589941717767481	0.005849390531052379	0.09221669901857865	0.005809652353480743	0.09159021905846032
6.888151410229076	0.4474473779100934	0.44666302312391215	0.47975011062089634	0.4774397927343962	0.4967925711955002	0.4936725776184495	0.5138854629778503	0.5099513467131344	0.546567978510112	0.5410740897163328	0.06871147906823442	0.06585651189211031	0.005791108351126617	0.09184797622663154	0.00575175755093138	0.0912238653456825
6.92965598755826	0.44769470934345873	0.44690835123893474	0.4799921351926147	0.47768005579532025	0.49703171962592785	0.49391010084715586	0.5141216929748076	0.5101860916280054	0.5467985775479055	0.5413034753453552	0.06866675995624429	0.06581366887806253	0.005733213148414684	0.0914776364894152	0.005694247191539326	0.09085590554934697
6.971410650844719	0.44794115278918156	0.4471527937672746	0.48023321908549726	0.4779193830871704	0.4972698997381836	0.49414666198108026	0.51435692699526	0.510419848104759	0.54702812779599	0.5415318222388954	0.0686221062801693	0.06577088851979941	0.005675703363445805	0.0911056858803505	0.005637119726135786	0.09048634570956438
7.01341690698215	0.44818670392403825	0.44739634641989395	0.480473358059834	0.4781577704005742	0.4975071073375078	0.49438225685367104	0.5145911608899671	0.5106526120201812	0.5472566251929243	0.5417591263573069	0.06857751844535502	0.06572817120583863	0.005618577439756578	0.0907321305758444	0.005580373608546019	0.09011519196882034
7.055676271944047	0.44843135843514076	0.4476390049182803	0.48071254789011725	0.47839521354037	0.4977433382453902	0.4946168813145355	0.5148243905279907	0.5108843792691723	0.547484065699499	0.5419853836828	0.06853299686163976	0.06568551732900085	0.005561833823898965	0.09035697685592936	0.005524007295568012	0.08974245057228813
7.098190270838397	0.4486751120201489	0.44788076499466023	0.4809507843652944	0.4786317083258578	0.4979785882998402	0.49485053122970896	0.515056611796986	0.5111151457650366	0.5477104452990685	0.5422105902197691	0.06848854194340578	0.06564292728646186	0.005505470965414538	0.08998023110429187	0.0054680192469866995	0.089368127868525
7.1409604379627405	0.4489179603874807	0.4481216223922105	0.48118806328901725	0.47886725059104823	0.4982128533556576	0.4950832024819256	0.5152878206034945	0.5113449074397711	0.547935759997883	0.5424347419951201	0.06844415410963836	0.06560040147980697	0.005449487316850465	0.0896018998092245	0.0054124079255784	0.08899223031019687
7.183988316859528	0.4491598992565261	0.44836157286527367	0.4814243804798945	0.47910183618491525	0.49844612928470766	0.49531489097089043	0.515518012873238	0.5115736602443598	0.5481600058254241	0.5426578350586018	0.0683998337839825	0.06555794031508919	0.005393881333769279	0.08922198956409488	0.005357171797088611	0.08861476445399319
7.227275460371831	0.4494009243578591	0.4486006121795708	0.48165973177174604	0.47933546097164803	0.49867841197619406	0.4955455926135503	0.5157471845514152	0.5118014001490634	0.5483831788347405	0.5428798654831357	0.06835558139480169	0.06551554420287987	0.005338651474728451	0.08884050706777202	0.005302309330249777	0.08823573696156473
7.270823430699384	0.4496410314334529	0.44883873611241815	0.48189411301385643	0.47956812083090555	0.49890969733693674	0.49577530334437075	0.5159753316029985	0.5120281231437173	0.5486052751027866	0.5431008293651527	0.06831139737523566	0.06547321355832977	0.005283796201283941	0.08845745912491054	0.005247818996774178	0.08785515459997839
7.31463379945495	0.4498802162368934	0.4490759404529428	0.48212752007123033	0.47979981165807084	0.4991399812916459	0.49600401911560893	0.5162024500130314	0.5122538252380248	0.5488262907307618	0.5433207228249252	0.06826728216326002	0.06543094880122236	0.005229313977984873	0.08807285264664699	0.005193699271345054	0.0874730242419588
7.358708147721062	0.45011847453359627	0.4493122210022993	0.4823599488248501	0.48003052936450774	0.49936925978320373	0.4962317358975922	0.5164285357869318	0.5124785024618567	0.5490462218444544	0.5435395420069068	0.06822323620174828	0.06538875035603375	0.005175203272395734	0.0876866946512962	0.005139948631634361	0.08708935286676933
7.403048066107065	0.4503558021010223	0.4495475735738878	0.4825913951719333	0.4802602698778177	0.4995975287729417	0.4964584496789953	0.5166535849507907	0.5127021508655492	0.5492650645945829	0.5437572830800701	0.06817925993852966	0.06534661865198992	0.005121462555059075	0.08729899226435123	0.005086565558285905	0.0867041475603969
7.447655154806527	0.4505921947288945	0.44978199399357255	0.4828218550261909	0.48048902914209807	0.4998247842409229	0.4966841564671201	0.5168775935516765	0.5129247665202047	0.5494828151571428	0.5439739422382484	0.06813535382645258	0.06530455412312679	0.005068090299521266	0.08690975271937873	0.00503354853491178	0.08631741551607774
7.49253102365499	0.45082764821941707	0.45001547809990017	0.48305132431808834	0.4807168031182012	0.5000510221862234	0.4969088522881757	0.5171005576579402	0.513146345517993	0.5496994697337546	0.5441895157004762	0.06809151832344738	0.06526255720834835	0.005015084982322726	0.08651898335831731	0.004980896048102146	0.08592916403476636
7.537677292188054	0.4510621583874918	0.4502480217443211	0.48327979899510537	0.48094358778399554	0.500276238627216	0.4971325331875601	0.5173224733595195	0.5133668839724556	0.5499150245520109	0.5444039997113366	0.06804775389258748	0.06522062835148877	0.004962445083001477	0.08612669163214548	0.004928606587419004	0.08553940052588871
7.583095589699846	0.4512957210609401	0.45047962079140913	0.48350727502199947	0.4811693791346267	0.5005004296018564	0.4973551952301445	0.5175433367682495	0.5135863780188099	0.5501294758658303	0.5446173905413054	0.06800406100215617	0.06517876800137308	0.004910169084080707	0.08573288510108057	0.004876678645395316	0.08514813250738484
7.628787555301809	0.4515283320807203	0.4507102711190831	0.4837337483810679	0.4813941731827799	0.500723591167966	0.49757683450055556	0.5177631440181684	0.5138048238142551	0.5503428199558077	0.5448296844870993	0.06796044012570879	0.06513697661187842	0.004858255471071438	0.08533757143518983	0.004825110717539438	0.08475536760670366
7.674754837981857	0.4517599873011498	0.45093996861882907	0.4839592150724124	0.48161796595894424	0.5009457194035231	0.49779744710346424	0.5179818912658293	0.5140222175382809	0.5505550531295694	0.5450408778720267	0.0679168917421387	0.0650952546419983	0.004806702732490287	0.08494075841520043	0.004773901302329797	0.08436111356087395
7.720999096663877	0.451990682590127	0.45116870919592367	0.4841836711142054	0.48184075351167704	0.5011668104069485	0.49801702916386903	0.5181995746906135	0.5142385553929754	0.5507661717221318	0.5452509670463382	0.06787341633574481	0.06505360255590385	0.004755509359824828	0.08454245393227211	0.004723048901195348	0.08396537821691652
7.767522000267617	0.4522204138293511	0.45139648876965605	0.4844071125429546	0.4820625319078691	0.5013868602973965	0.49823557682738623	0.5184161904950404	0.5144538336033357	0.5509761720962568	0.5454599483875798	0.06783001439629548	0.06501202082301047	0.004704673847559349	0.08414266598916242	0.004672552018548437	0.08356816953273949
7.814325227768903	0.4524491769145471	0.4516233032735544	0.4846295354137717	0.482283297233013	0.5016058652150465	0.49845308626053875	0.5186317349050861	0.5146680484175813	0.5511850506428139	0.5456678183009498	0.06778668641910138	0.06497050991804063	0.004654194693165081	0.08374140270031205	0.00462240916176615	0.083169495577323
7.861410468260233	0.4526769677556877	0.4518491486556083	0.48485093580064065	0.4825030455914688	0.5018238213213931	0.49866955365104665	0.518846204170497	0.514881196107465	0.5513928037811412	0.5458745732196532	0.06774343290507938	0.06492907032109163	0.00460407039709132	0.083338672292399	0.004572618841187648	0.08276936453133033
7.908779421011744	0.45290378227721817	0.4520740208784967	0.485071309796687	0.4827217731067354	0.5020407247995429	0.4988849752081193	0.5190595945651083	0.5150932729685901	0.5515994279594101	0.5460802096052629	0.06770025436082362	0.06488770251770017	0.00455429946279029	0.08293448310509177	0.004523179570118607	0.08236778468740624
7.956433795532517	0.4531296164182801	0.4522979159198117	0.485290653514448	0.48293947592171804	0.5022565718545066	0.4990993471627477	0.5192719023871636	0.5153042753207245	0.5518049196549905	0.5462847239480785	0.06765715129867779	0.06484640699891137	0.004504880396675404	0.08252884359083623	0.0044740898648285565	0.08196476445078815
8.004375311632296	0.4533544661329369	0.4525208297722873	0.48550896308614444	0.4831561501990011	0.5024713587134954	0.4993126657679996	0.519483123959634	0.5155141995081207	0.552009275374818	0.54648811276749	0.06761412423680321	0.06480518426134707	0.004455811708149682	0.0821217623160777	0.004425348244534888	0.08156031233957606
8.052605699483543	0.45357832739039977	0.4527427584440255	0.48572623466395337	0.4833717921211187	0.5026850816262196	0.4995249272993132	0.5196932556305419	0.5157230418998321	0.552212491655764	0.5466903726123403	0.06757117369925318	0.06476403480727333	0.004407091909612859	0.08171324796143153	0.004376953231430392	0.08115443698549996
8.101126699683881	0.4538011961752547	0.45296369795872576	0.4859424644202819	0.48358639789082913	0.5028977368651857	0.49973612805479645	0.5199022937732832	0.515930798890036	0.5524145650650072	0.5468915000612942	0.06752830021604397	0.06472295914467142	0.004358719516420528	0.08130330932182517	0.00432890335066638	0.08074714713417563
8.149940063318896	0.45402306848768775	0.4531836443559116	0.4861576485480402	0.48379996373138684	0.5031093207259958	0.4999462643555221	0.5201102347869527	0.5161374668983533	0.5526154922004052	0.5470914917232023	0.06748550432323201	0.06468195778730845	0.004310693046917002	0.08089195530739346	0.004281197130353576	0.08033845164568731
8.199047552025359	0.45424394034371357	0.4534025936911615	0.486371783260918	0.4840124858868185	0.5033198295276492	0.5001553325458298	0.5203170750966687	0.5163430423701734	0.5528152696908705	0.5472903442374734	0.06744278656298389	0.06464103125481	0.004263011022443308	0.08047919494407552	0.004233833101563889	0.07992835949495714
8.248450938054788	0.45446380777540435	0.4536205420363386	0.48658486479366236	0.4842239606222	0.5035292596128453	0.5003633289936232	0.5205228111539046	0.5165475217769789	0.5530138941967477	0.5474880542744461	0.06740014748365677	0.06460018007273041	0.0042156719672963305	0.08006503737344417	0.004186809798310875	0.07951687977197253
8.298152004337403	0.45468266683111647	0.45383748547981967	0.4867968894023518	0.4844343842239299	0.5037376073482839	0.5005702500906735	0.5207274394368129	0.5167509016166693	0.5532113624101912	0.5476846185357594	0.06735758763987129	0.06455940477262782	0.004168674408750128	0.07964949185348758	0.004140125757574609	0.0791040216826957
8.348152544546481	0.4549005135757215	0.4540534201267278	0.487007853364678	0.48464375300001156	0.5039448691249725	0.5007760922529207	0.5209309564505599	0.5169531784138919	0.5534076710555461	0.5478800337547312	0.06731510759259131	0.06451870589213793	0.004122016877070145	0.07923256775944765	0.004093779519302565	0.07868979454940472
8.398454363163072	0.4551173440908343	0.4542683420991625	0.4872177529802229	0.4848520632803283	0.5041510413585303	0.5009808519207795	0.521133358727655	0.5171543487203683	0.5536028168897308	0.5480742966967328	0.06727270790920131	0.06447808397504966	0.004075697905480347	0.0788142745834648	0.0040477696263758745	0.07827420781070771
8.449059275541144	0.455333154475044	0.45448224753643207	0.4874265845707394	0.48505931141692493	0.5043561204894951	0.5011845255594405	0.5213346428282853	0.517354409115225	0.5537967967026199	0.5482674041595678	0.06723038916358744	0.06443753957138064	0.004029716030189867	0.0783946219357432	0.004002094624641295	0.07785727102256601
8.49996910797308	0.4555479408441445	0.45469513259528604	0.48763434448043386	0.4852654937842878	0.5045601029836319	0.501387109659181	0.5215348053406503	0.5175533562053262	0.553989607317433	0.5484593529738541	0.06718815193621486	0.06439707323745543	0.003984069790378797	0.07797361954469295	0.00395675306290677	0.07743899385849318
8.551185697755594	0.4557616993313655	0.4549069934501486	0.4878410290762459	0.4854706067796273	0.5047629853322408	0.5015886007356681	0.5217338428812972	0.5177511866256055	0.5541812455911197	0.548650140003405	0.06714599681421307	0.06435668553598117	0.003938757728195519	0.07755127725734212	0.0039117434929041295	0.07701938610969705
8.602710893256043	0.4559744260876036	0.4551178262933512	0.4880466347481335	0.48567464682315853	0.5049647640524688	0.5017889953302693	0.5219317520954595	0.5179478970394009	0.5543717084147511	0.5488397621456141	0.06710392439145547	0.06431637703612982	0.0038937783887753596	0.07712760503996208	0.0038670644693539202	0.07659845768623086
8.654546553979111	0.4561861172816549	0.4553276273353665	0.4882511579093558	0.48587761035838634	0.5051654356876197	0.501988290010362	0.5221285296573952	0.5181434841387911	0.5545609927139118	0.5490282163318407	0.0670619352686438	0.06427614831361646	0.0038491303202015104	0.07670261297813852	0.00382271454989791	0.07617621861666635
8.706694550633951	0.45639676910044696	0.45553639280504354	0.4884545949967577	0.48607949385238886	0.5053649968074668	0.5021864813696428	0.5223241722707269	0.5183379446449313	0.5547490954490911	0.5492154995277981	0.06702003005339287	0.06423599995077943	0.0038048120735414415	0.07627631127760992	0.003778692295147046	0.07575267904906013
8.759156765201672	0.4566063777492713	0.45574411894984174	0.4886569424710561	0.4862802937961029	0.5055634440085673	0.5023835660284415	0.5225186766687847	0.5185312753083934	0.5549360136160818	0.5494016087339436	0.06697820936031673	0.06419593253666397	0.003760822202836245	0.0758487102646086	0.0037349962686574756	0.07532784925126634
8.811935091003267	0.4568149394520173	0.4559508020360661	0.4888581968171267	0.4864800067046096	0.5057607739145766	0.502579540634032	0.5227120396149477	0.5187234729095048	0.555121744246375	0.5495865409858695	0.0669364738111124	0.06415594666710525	0.0037171592650890872	0.07541982038613071	0.003691625036925217	0.07490173961096502
8.865031432767935	0.4570224504514048	0.45615643834910313	0.4890583545442901	0.48667862911742193	0.5059569831765641	0.5027744018609468	0.5229042579029899	0.5189145342586894	0.5553062844075599	0.5497702933546961	0.06689482403465233	0.06411604294480966	0.0036738218202740924	0.07498965221044784	0.0036485771693985924	0.07447436063661428
8.918447706701835	0.45722890700921903	0.4563610241936563	0.4892574121866016	0.48687615759877223	0.5061520684733303	0.5029681464112928	0.5230953283574254	0.5191044561968117	0.5554896312037261	0.5499528629474685	0.06685326066706923	0.0640762219794439	0.003630808431336341	0.07455821642761862	0.0036058512384897767	0.07404572295787659
8.972185840557227	0.45743430540654356	0.4565645558939834	0.48945536630313907	0.48707258873790066	0.5063460265117249	0.503160771015068	0.5232852478338551	0.5192932355955198	0.5556717817758645	0.5501342469075523	0.06681178435184713	0.0640364843877191	0.003588117664181212	0.07412552384975868	0.00356344581953838	0.0736158373255904
9.02624777370205	0.45763864194399595	0.4567670297941314	0.4896522134782934	0.48726791914934436	0.5065388540269661	0.5033522724304769	0.5234740132193165	0.51948086935759	0.5558527333022739	0.5503144424150325	0.06677039573991413	0.06399683079347748	0.0035457480876779357	0.07369158541139598	0.003521359490831877	0.07318471461229592
9.080635457189915	0.45784191294196147	0.45696844225817523	0.4898479503220593	0.48746214547322836	0.5067305477829596	0.50354264744425	0.5236616214326324	0.5196673544172752	0.5560324829989666	0.5504934466871151	0.06672909548973158	0.0639572618277828	0.003503698273680911	0.07325641217039447	0.003479590833621593	0.07275236581332933
9.135350853830497	0.45804411474083007	0.4571687896704549	0.49004257347032715	0.4876552643755576	0.5069211045726233	0.5037318928719655	0.5238480694247641	0.5198526877406527	0.5562110281200787	0.5506712569785301	0.06668788426739077	0.06391777812900722	0.0034619667970012813	0.07282001530784044	0.0034381384320942843	0.07231880204626862
9.190395938260405	0.45824524370122927	0.45736806843581146	0.4902360795851741	0.48784727254850574	0.5071105212182057	0.5039200055583651	0.5240333541791611	0.5200368663259715	0.5563883659582782	0.5508478705819339	0.06664676274670361	0.06387838034292419	0.0034205522354087137	0.07238240612858249	0.0033970008733659185	0.07188403455160142
9.245772697014415	0.45844529620426194	0.457566274979827	0.49042846535515877	0.48803816671071126	0.5072987945716131	0.5041069823776797	0.5242174727121188	0.5202198872040049	0.55656449384518	0.5510232848283177	0.0666057316093035	0.06383906912279769	0.003379453169647384	0.07194359606158685	0.003356176747534967	0.07144807469400405
9.301483128597186	0.4586442686517405	0.4577634057490619	0.49061972749561356	0.48822794360756905	0.5074859215147302	0.5042928202339517	0.5244004220731303	0.5204017474384036	0.556739409151758	0.5511974970874156	0.06656479154473696	0.0637998451294795	0.003338668183412885	0.07150359666056261	0.003315664647614014	0.07101093396150304
9.357529243555355	0.45884215746642465	0.4579594572112931	0.49080986274894106	0.48841660001152515	0.5076718989597502	0.5044775160613562	0.5245821993452463	0.5205824441260464	0.5569131092887635	0.5513705047681129	0.0665239432505655	0.06376070903149847	0.003298195863388642	0.07106241960433124	0.003275463169571502	0.07057262396651254
9.413913064550128	0.4590389590922562	0.4581544258557531	0.4909988678849081	0.4886041327223722	0.5078567238494976	0.5046610668245288	0.5247628016454308	0.5207619743973965	0.5570855917071417	0.5515423053188605	0.06648318743246283	0.06372166150515747	0.0032580347992015035	0.07062007669694026	0.003235570912316632	0.0701331564462464
9.47063662643026	0.45923466999459667	0.45834830819336886	0.4911867397009426	0.48879053856754406	0.5080403931577594	0.5048434695188895	0.5249422261249224	0.5209403354168575	0.5572568538984534	0.5517128962280868	0.0664425248043177	0.06368270323463196	0.0032181835834546035	0.07017657986841641	0.003195986477710022	0.06969254326298824
9.527701976305488	0.4594292866604626	0.4585411007570008	0.4913734750224301	0.488975814402414	0.5082229038896102	0.5050247211709709	0.5251204699695935	0.5211175243831304	0.557426893395295	0.5518822750246146	0.06640195608833378	0.06364383491206399	0.003178640811700717	0.06973194117473724	0.0031567084705494963	0.06925079640443244
9.585111173620431	0.4596228055987637	0.4587328001016817	0.491559070703012	0.48915995711059035	0.5084042530817451	0.5052048188387446	0.5252975304003135	0.5212935385295728	0.5575957077717247	0.5520504392780778	0.06636148201513317	0.06360505723766491	0.0031394050824786746	0.06928617279896798	0.0031177354985754135	0.06880792798432367
9.642866290228868	0.4598152233405389	0.45892340280485727	0.491743523624883	0.48934296360421603	0.5085844378028095	0.5053837596119523	0.5254734046733124	0.521468375124559	0.5577632946436876	0.5522173865993423	0.06632110332386396	0.06356637091981304	0.0031004749972760592	0.06883928705077835	0.0030790661724866553	0.06836395024265585
9.700969410468568	0.46000653643919354	0.459112905466624	0.4919268306990906	0.48952483082426534	0.5087634551537303	0.5055615406124339	0.5256480900805441	0.5216420314718397	0.5579296516694421	0.5523831146409252	0.06628082076230135	0.06352777667515577	0.0030618491605398646	0.06839129636722419	0.00304069910590421	0.06791887554585685
9.75942263123647	0.4601967414707362	0.4593013047099704	0.49210898886583493	0.4897055557408456	0.5089413022680493	0.5057381589944587	0.5258215839500544	0.5218145049109071	0.558094776549992	0.5525476210974204	0.06624063508695885	0.06348927522871232	0.0030235261796862645	0.067942213313259	0.0030026329154004827	0.06747271638751329
9.818228062064373	0.4603858350340163	0.4594885971810156	0.4922899950947694	0.48988513535349504	0.509117976312257	0.5059136119450581	0.5259938836463477	0.5219857928173567	0.5582586670295173	0.5527109037059219	0.06620054706319527	0.06345086731397881	0.0029855046651023898	0.06749205058207508	0.0029648662205028486	0.06702548538883946
9.877387825195074	0.46057381375096035	0.4596747795492501	0.4924698463853002	0.4900635666914851	0.5092934744861279	0.5060878966843586	0.5261649865707544	0.5221558926032542	0.5584213208958072	0.5528729602464525	0.06616055746532434	0.06341255367303274	0.0029477832301285645	0.06704082099527398	0.002927397643667895	0.06657719529856365
9.936904055658934	0.46076067426681083	0.45985984850777534	0.49264853976689077	0.4902408468141212	0.5094677940230553	0.506261010465914	0.526334890161804	0.5223248017175011	0.5585827359806972	0.5530337885423913	0.06612066707672755	0.06337433505663977	0.002910360491073405	0.06658853750330707	0.0028902258103018497	0.06612785899368134
9.996778901350961	0.4609464132503614	0.46004380077354345	0.49282607229936115	0.49041697281104507	0.5096409321903893	0.5064329505770429	0.5265035918955941	0.5224925176462026	0.5587429101605058	0.5531933864609058	0.0660808766899671	0.0633362122243623	0.002873235067204938	0.06613521318595872	0.0028533493487570283	0.06567748947982466
10.05701452310831	0.4611310273941946	0.4602266330875974	0.49300244107319247	0.4905919418025364	0.5098128862897731	0.5066037143391622	0.5266710892861629	0.522659037913037	0.5589018413564736	0.5533517519133839	0.06604118710689766	0.06329818594466971	0.0028364055807550415	0.06568086125254524	0.0028167668903194	0.06522609989124817
10.117613094788254	0.46131451341492	0.4604083422153107	0.493177643209831	0.4907657509398177	0.5099836536574824	0.5067732991081246	0.5268373798858648	0.5228243600796257	0.5590595275352063	0.5535088828558689	0.06600159913878434	0.06326025699504745	0.002799870656926551	0.06522549504265385	0.0027804770692325675	0.06477370349179523
10.178576803346665	0.4614968680534098	0.4605889249466285	0.4933516758619906	0.49093839740535766	0.5101532316647667	0.506941702274558	0.5270024612857451	0.5229884817459058	0.5592159667091171	0.5536647772894969	0.06596211360642178	0.06322242616211116	0.0027636289238834877	0.06476912802615686	0.002744478522680005	0.06432031367494062
10.239907848916916	0.4616780880750371	0.46076837809630555	0.4935245362139593	0.491109878413175	0.5103216177181868	0.5071089212642016	0.5271663311159169	0.5231514005505016	0.5593711569368736	0.5538194332609341	0.06592273134024966	0.0631846942417191	0.0027276790127457318	0.06431177380332542	0.0027087698907850566	0.06386594396386158
10.301608444889292	0.46185817026991066	0.46094669850414766	0.4936962214819032	0.4912801912091441	0.5104888092599582	0.5072749535382469	0.527328987045937	0.5233131141711004	0.559525096323843	0.5539728488628187	0.06588345318047292	0.06314706203909017	0.0026920195576032313	0.06385344610586685	0.002673349816615378	0.06341060801224785
10.363680817990868	0.4620371114531143	0.46112388303525065	0.493866728914173	0.49144933307130073	0.5106548037682938	0.507439796593678	0.5274904267851885	0.5234736203248272	0.5596777830225443	0.5541250222342023	0.06584427997718803	0.06310953036891843	0.0026566491955168914	0.06339415879681098	0.002638216946195371	0.06295431960455744
10.426127208365882	0.46221490846494107	0.46129992858024	0.49403605579161014	0.49161730131014814	0.5108195987577459	0.5076034479636133	0.5276506480832583	0.5236329167686213	0.5598292152330984	0.5542759515609953	0.06580521259050162	0.06307210005549092	0.0026215665665061394	0.06293392587106439	0.0026033699284733203	0.06249709265600245
10.488949869656532	0.4623915581711305	0.4614748320555104	0.494204199427854	0.49178409326896333	0.5109831917795522	0.5077659052176463	0.5278096487303209	0.5237910012996148	0.5599793912036816	0.5544256350764121	0.0657662518906589	0.06303477193281054	0.0025867703135515896	0.062472761455410364	0.0025688074153649154	0.062038941213515386
10.552151069084381	0.462567057463105	0.4616485904034658	0.4943711571696489	0.49194970632410606	0.5111455804219788	0.5079271659621921	0.5279674265575198	0.5239478717555124	0.560128309230982	0.5545740710614214	0.06572739875816856	0.06299754684471459	0.0025522590826065894	0.062010679809247904	0.002534528061730601	0.0615798794557918
10.615733087532126	0.4627414032582052	0.46182120059275716	0.4945369263971526	0.49211413788532404	0.5113067623106686	0.5080872278408282	0.5281239794373538	0.52410352601497	0.5602759676606565	0.5547212578451951	0.0656886540839329	0.0629604256449987	0.0025180315225981076	0.061547695325003815	0.002500530525359146	0.06111992169316238
10.679698219625935	0.4629145924999257	0.46199265961852237	0.4947015045242441	0.4922773853960636	0.511466735108987	0.5082460885346407	0.5282793052840604	0.52425796199798	0.5604223648877913	0.554867193805561	0.0656500187693757	0.06292340919754413	0.002484086285406306	0.061083822528004816	0.002466813467005391	0.06065908236880091
10.744048773818252	0.4630866221581504	0.4621629645026244	0.49486488899883274	0.49243944633377695	0.5116254965183697	0.5084037457625714	0.5284334020540049	0.5244111776662507	0.5605674993573624	0.5550118773694573	0.0656114937265776	0.06288649837643952	0.002450422025887189	0.060619076077031764	0.0024333755503676002	0.06019737605844
10.808787072471103	0.4632574892293876	0.46233211229389043	0.4950270773031685	0.4926003182102323	0.5117830442786715	0.5085601972817624	0.5285862677460672	0.5245631710235931	0.5607113695647007	0.5551553070133888	0.06557307987840524	0.06284969406611284	0.0024170374018486207	0.06015347076454702	0.00240021544208302	0.05973481747078324
10.87391545193992	0.46342719073700395	0.462500100068349	0.4951880669541493	0.4927599985718234	0.5119393761685148	0.508715440887905	0.5287379004020308	0.5247139401163052	0.5608539740559565	0.5552974812638856	0.06553477815865048	0.06281299716145801	0.0023839310740974007	0.05968702151771765	0.002367331811750528	0.0592714214480452
10.93943626265785	0.4635957237314607	0.46266692492946865	0.49534785550363475	0.49291848499987917	0.5120944900056439	0.5088694744155878	0.5288882981069757	0.5248634830335601	0.5609953114285695	0.5554383986979633	0.0654965895121646	0.0627764085679697	0.002351101706392633	0.05921974339771907	0.002334723331916422	0.05880720296627828
11.00535186922059	0.46376308529054483	0.4628325840083955	0.4955064405387532	0.4930757751109754	0.5122483836472705	0.509022295738647	0.5290374589896681	0.5250117979077933	0.5611353803317364	0.5555780579435856	0.06545851489500079	0.06273992920187364	0.002318547965447948	0.05875165160030349	0.002302388678071754	0.058342177135315865
11.071664650471687	0.4639292725196045	0.46299707446418903	0.495663819682215	0.49323186655724427	0.5124010549904296	0.5091739027705137	0.5291853812229543	0.525158882915091	0.5612741794668841	0.5557164576801277	0.06542055527455036	0.0627035599902621	0.002286268520979462	0.058282761456837306	0.002270326528661659	0.057876359199340754
11.138376999588447	0.4640942825517818	0.46316039348406074	0.4958199905926235	0.4933867570266876	0.5125525019723322	0.5093242934645681	0.5293320630241565	0.5253047362755835	0.5614117075881456	0.5558535966388448	0.06538271162968975	0.06266730187123169	0.0022542620456569296	0.05781308843381794	0.0022385355650951233	0.05740976453760993
11.205491324168262	0.46425811254824456	0.46332253828360936	0.4959749509647866	0.49354044424348725	0.5127027225707167	0.50947346581449	0.5294775026554664	0.5254493562538343	0.5615479635028326	0.5559894736033392	0.06534498495092125	0.06263115579402072	0.002222527215117953	0.05734264813335699	0.00220701447170768	0.05694240866364453
11.273010046315514	0.46442075969841934	0.46348350610705646	0.49612869853002833	0.49369292596831726	0.5128517148042058	0.509621417854609	0.5296216984243441	0.5255927411592339	0.561682946071918	0.5561240874100306	0.06530737624052328	0.06259512271915038	0.002191062707990188	0.056871456293833944	0.002175761935811149	0.0564743072267504
11.340935602728974	0.4645822212202222	0.463643294227483	0.49628123105650246	0.49384419999865764	0.5129994767326606	0.5097681476602625	0.5297646486839158	0.5257348893463955	0.5618166542105142	0.5562574369486304	0.06526988651269633	0.06255920361856646	0.00215986720586292	0.056399528789796705	0.002144776647675428	0.05600547601191863
11.409270444789758	0.46474249436029014	0.4638018999470633	0.49643254634950423	0.4939942641691059	0.5131460064575366	0.5099136533481458	0.5299063518333722	0.5258757992155486	0.5619490868883561	0.5563895211626149	0.0652325167937129	0.06252339947578427	0.002128939393306606	0.05592688163245896	0.0021140573005071772	0.055535930939527134
11.478017038649782	0.464901576394211	0.46395932059729955	0.4965826422517838	0.49414311635169106	0.5132913021222413	0.5100579330766686	0.5300468063183714	0.5260154692129367	0.5620802431302862	0.5565203390497028	0.06519526812207328	0.062487711286033136	0.0020982779578653243	0.05545353096988492	0.00208360259049023	0.05506568806660539
11.547177865320764	0.46505946462675385	0.464115553539256	0.4967315166438598	0.4942907544561868	0.5134353619124905	0.5102009850463115	0.530186010631439	0.526153897831215	0.5622101220167425	0.5566498896623349	0.06515814154865548	0.06245214005640534	0.0020678815900607717	0.054979493087387254	0.0020534112167469587	0.05459476358619497
11.616755420763786	0.4652161563920978	0.46427059616379235	0.496879167444333	0.49443717643042556	0.5135781840566681	0.5103428074999793	0.5303239633123726	0.5262910836098501	0.562338722684247	0.556778172108154	0.06512113813687483	0.06241668680600704	0.0020377489833984797	0.05450478440788231	0.0020234818813706923	0.054123173828315885
11.686752215979308	0.4653716490540598	0.4644244458917954	0.4970255926101991	0.49458238026061196	0.5137197668261844	0.5104833987233621	0.530460662948646	0.5264270251355193	0.5624660443258973	0.5569051855504884	0.06508425896284348	0.062381352566108404	0.002007878834354049	0.05402942149181911	0.001993813289418167	0.05365093526017972
11.75717077709787	0.46552594000632325	0.4645771001744119	0.49717079013716425	0.49472636397163755	0.5138601085358352	0.5106227570452904	0.5305961081758142	0.5265617210425135	0.5625920861918601	0.5570309292088379	0.0650475051155268	0.0623461383803	0.001978269842393132	0.05355342103793248	0.0019644041488953157	0.053178064485948084
11.82801364547121	0.46567902667266486	0.4647285564932804	0.497314758059959	0.4948691256273961	0.5139992075441647	0.5107608808380945	0.5307302976779222	0.5266951700131396	0.5627168475898684	0.5571554023593613	0.0650108776969117	0.06231104530464618	0.0019489207099594452	0.05307679988317204	0.0019352531707883536	0.052704578247784184
11.899283377763982	0.4658309065071797	0.4648788123607599	0.49745749445265147	0.4950106633310967	0.5141370622538236	0.5108977685179651	0.5308632301879108	0.526827370778124	0.5628403278857176	0.5572786043353652	0.0649743778221678	0.062276074407846056	0.0019198301424800945	0.05259957500318535	0.0019063590690366894	0.05223049342551178
11.970982546046038	0.4659815769945086	0.4650278653201622	0.49759899742896485	0.49515097522558077	0.5142736711119346	0.5110334185453113	0.5309949044880289	0.5269583221170192	0.5629625265037683	0.5574005345277976	0.06493800661981629	0.06224122677139207	0.0018909968483704631	0.05212176351248843	0.0018777205605369218	0.05175582703685677
12.043113737885237	0.4661310356500603	0.4651757129459786	0.49773926514258915	0.49529005949363497	0.5144090326104516	0.5111678294251217	0.531125319410242	0.5270880228586086	0.5630834429274474	0.5575211923857392	0.06490176523190101	0.06220650348973401	0.0018624195390271048	0.051643382664607884	0.0018493363651672645	0.0512805962382572
12.115679556440844	0.46627928002023705	0.4653223528441099	0.4978782957874982	0.4954279143583089	0.5145431452865258	0.5113009997073276	0.531254473836645	0.5272164718813153	0.5632030766997537	0.557640577416903	0.0648656548141578	0.0621719056704414	0.0018340969288428433	0.05116444985284829	0.0018212052057759998	0.050804818325005385
12.188682620557461	0.46642630768265647	0.4654677826520938	0.4980160875982644	0.4955645380832296	0.5146760077228691	0.511432927987164	0.5313823666998762	0.527343668113612	0.5633214274237651	0.5577586891881315	0.06482967653619105	0.06213743443437417	0.0018060277351845677	0.05068498260966692	0.0017933258081668235	0.050328510730878406
12.26212556485955	0.46657211624637285	0.4656120000393298	0.49815263885037353	0.4956999289729162	0.514807618548117	0.5115636129055312	0.5315089969835299	0.5274696105344285	0.5634384947631484	0.5578755273258958	0.06479383158164884	0.06210309091584888	0.0017782106784220986	0.050204998607839	0.0017656969011228263	0.04985169102903342
12.336011039846525	0.46671670335209925	0.465755002707307	0.49828794786054054	0.4958340853730976	0.5149379764371973	0.5116930531493609	0.5316343637225744	0.5275942981735656	0.5635542784426718	0.5579910915168019	0.06475812114840376	0.06206887626281175	0.001750644481916197	0.04972451566030145	0.001738317216401608	0.049374376932163955
12.41034171198835	0.4668600666724262	0.4658967883898275	0.498422012987025	0.4959670056710268	0.5150670801116928	0.5118212474519775	0.5317584660037667	0.5277177301121061	0.563668778248718	0.5581053815080934	0.06472254644873192	0.0620347916370126	0.0017233278720154566	0.04924355172013861	0.0017111854887317257	0.048896586292514144
12.485120263821853	0.46700220391204034	0.4660373548532309	0.49855483262994593	0.4960986882957985	0.5151949283402107	0.5119481945934656	0.5318813029660722	0.5278399054828301	0.5637819940298014	0.5582183971081603	0.06468710870949992	0.06200083821418117	0.0016962595780714018	0.04876212488153442	0.0016843004558224628	0.04841833710243293
12.560349394047481	0.46714311280794346	0.4661766998966164	0.49868640523159835	0.49622913171866334	0.5153215199387486	0.5120738934010335	0.5320028738010842	0.5279608234706288	0.5638939256970892	0.5583301381870496	0.06465180917235108	0.06196701718420664	0.0016694383324282747	0.04828025337933184	0.0016576608583518393	0.04793964749421775
12.63603181762671	0.46728279112966753	0.46631482135206515	0.49881672927676834	0.4963583344533452	0.515446853771063	0.5121983427493794	0.5321231777534436	0.5280804833129202	0.5640045732249199	0.5584406046769754	0.06461664909389173	0.061933329751316275	0.0016428628704239223	0.04779795558945921	0.0016312654399843751	0.04746053574078246
12.712170265880024	0.4674212366794898	0.4664517170848602	0.49894580329304744	0.4964862950563567	0.5155709287490364	0.5123215415610594	0.5322422141212608	0.5281988843000682	0.5641139366513284	0.5585497965728359	0.06458162974588705	0.06189977713426276	0.0016165319304013437	0.04731525002937076	0.0016051129473693138	0.04698102025575679
12.78876748658549	0.46755844729264895	0.4665873849937077	0.4990736258511506	0.4966130121273168	0.5156937438330492	0.5124434888068538	0.5323599822565404	0.5283160257758014	0.5642220160785738	0.5586577139327299	0.06454675241545274	0.06186636056650894	0.001590444253717127	0.04683215535845875	0.001579202130129076	0.04650111959345793
12.865826244077915	0.46769442083755614	0.46672182301095233	0.49920019556523	0.4967384843092641	0.5158152980323483	0.5125641835061348	0.5324764815656041	0.5284319071376302	0.5643288116736673	0.5587643568784746	0.06451201840525343	0.0618330812964164	0.0015645985847148047	0.046348690377513435	0.0015535317408748028	0.04602085244941634
12.943349319348618	0.46782915521600676	0.46685502910279764	0.4993255110931901	0.4968627102889762	0.515935590405416	0.5126836247272355	0.5325917115095162	0.5285465278372716	0.5644343236689026	0.5588697255961298	0.06447742903370152	0.061799940587437804	0.0015389936707430607	0.045864874029334146	0.001528100535211685	0.04554023766070259
13.0213395101458	0.4679626483633918	0.4669870012695197	0.49944957113700433	0.4969856887972835	0.5160546200603426	0.5128018115878196	0.5327056716045122	0.5286598873810685	0.5645385523623917	0.5589738203365207	0.06444298563516244	0.06176693971830999	0.001513628262172606	0.04538072539946825	0.0015029072717207548	0.04505929420561472
13.099799631075467	0.46809489824890554	0.4671177375456829	0.4995723744430294	0.49710741860938584	0.5161723861551986	0.5129187432552486	0.5328183614224252	0.5287719853304146	0.5646414981186005	0.5590766414157639	0.06440868956015736	0.061734079983252255	0.0014885011123784153	0.04489626371591271	0.0014779507119824231	0.04457804120450248
13.178732513703073	0.46822590287575444	0.4672472360003536	0.4996939198023213	0.4972278985451694	0.5162888878984052	0.5130344189469558	0.5329297805911163	0.52888282130218	0.5647431613688884	0.5591781892157996	0.06437454217557186	0.06170136269216568	0.0014636109777432793	0.04441150834915675	0.0014532296205711503	0.04409649791976733
13.258141006655675	0.46835566028136144	0.4673754947373108	0.4998142060509489	0.49734712746952103	0.5164041245491079	0.5131488379308136	0.5330399287949045	0.5289923949691355	0.5648435426120486	0.55927846418492	0.06434054486486958	0.06166878917083534	0.0014389566176644664	0.04392647881276446	0.0014287427650452322	0.04361468375574873
13.338027975724735	0.468484168537572	0.4675025118952583	0.4999332320703099	0.49746510429264496	0.5165180954175493	0.5132619995255067	0.5331488057749998	0.5291007060603808	0.5649426424148543	0.5593774668383056	0.06430669902830548	0.0616363607611355	0.0014145367945577192	0.04344119476344588	0.0014044889159707807	0.04313261825944892
13.418396303969553	0.4686114257508566	0.46762828564803266	0.5000509967874455	0.4975818279703775	0.5166307998654434	0.5133739031009034	0.533256411329935	0.5292077543617723	0.5650404614126043	0.5594751977585608	0.0642730060831407	0.061604078821238244	0.0013903502738541462	0.04295567600129857	0.001380466846911954	0.042650321120632384
13.49924889182131	0.46873743006251223	0.46775281420481235	0.5001674991753541	0.49769729750450414	0.5167422373063492	0.5134845480784292	0.5333627453160011	0.5293135397163544	0.5651370003096732	0.5595716575962545	0.06423946746386701	0.061571944725825	0.0013663958240082152	0.042469942470034994	0.0013566753344287363	0.04216781217169796
13.580588657187745	0.4688621796488623	0.4678760958103223	0.5002827382533065	0.49781151194307266	0.5168524072060464	0.5135939339314375	0.5334678076476828	0.5294180620247885	0.5652322598800641	0.5596668470704607	0.06420608462242652	0.06153995986630003	0.0013426722164973093	0.04198401425712461	0.0013331131580827105	0.04168511138797726
13.662418535558457	0.4689856727214546	0.46799812874503977	0.5003967130871586	0.4979244703807096	0.5169613090829104	0.5137020601855847	0.5335715982980953	0.5295213212457858	0.5653262409679625	0.5597607669693042	0.0641728590284425	0.061508125651007155	0.0013191782258155094	0.0414979115937939	0.001309779100449493	0.041202238888374154
13.744741480110864	0.4691079075272579	0.468118911325397	0.5005094227896665	0.49803617195893446	0.5170689425082868	0.5138089264192043	0.5336741172994226	0.5296233173965414	0.5654189444882949	0.5598534181505075	0.0641397921694448	0.06147644350545168	0.0012959126294926904	0.04101165485570846	0.0012866719471058552	0.04071921493500952
13.827560461816718	0.4692288823488567	0.4682384419039825	0.5006208665207988	0.4981466158664744	0.5171753071068709	0.5139145322636799	0.5337753647433575	0.5297240505531685	0.5655103714272899	0.5599448015419404	0.06410688555110677	0.06144491487252265	0.001272874208089192	0.04052526456285932	0.0012637904866417138	0.04023605993370438
13.910878469549415	0.46934859550464436	0.46835671886974134	0.5007310434880508	0.4982558013395789	0.5172804025570813	0.5140188774038222	0.533875340781542	0.5298235208511342	0.5656005228430406	0.5600349181421734	0.06407414069747942	0.06141354121271909	0.001250061745183828	0.04003876137942086	0.001241133510656578	0.03975279443406521
13.9946985101918	0.4694670453490135	0.468473740648172	0.500839952946756	0.4983637276623329	0.5173842285914383	0.5141219615782425	0.5339740456260088	0.5299217284856964	0.5656893998660715	0.5601237690210323	0.0640415591512314	0.06138232400438084	0.001227474027403641	0.039552166114717124	0.0012186998137684313	0.0392694391297681
14.079023608744702	0.46958423027254603	0.46858950570152386	0.5009475942004	0.49847039416697125	0.5174867849969434	0.5142237845797305	0.5340714795496269	0.5300186737123439	0.5657770036999081	0.5602113553201575	0.06400914247389425	0.06135126474392217	0.0012051098444048058	0.03906549972258233	0.0011964881936137317	0.03878601485864408
14.163856808436103	0.469700148702199	0.4687040125289906	0.5010539666009313	0.4985758002341918	0.5175880716154536	0.5143243462556288	0.5341676428865436	0.5301143568472335	0.5658633356216476	0.5602976782535636	0.06397689224610731	0.06132036494606551	0.001182967988879735	0.03857878330204301	0.0011744974508380857	0.03830254260265065
14.24920117083096	0.46981479910149126	0.46881725966690296	0.501159069549073	0.49867994529346826	0.5176880883440648	0.5144236465082108	0.5342625360326324	0.5302087782676329	0.5659483969825354	0.560382739108204	0.06394481006786906	0.06128962614408396	0.001161047256573955	0.03809203809763062	0.0011527263891224493	0.0378190434886676
14.335059775941703	0.4699281799706858	0.4689292456889197	0.5012629024946358	0.4987828288233637	0.5177868351354872	0.5145216852950586	0.5343561594459401	0.5303019384123635	0.5660321892085428	0.5604665392445387	0.06391289755878961	0.06125904989004453	0.0011393464462603475	0.03760528549871367	0.0011311738151698059	0.03733553878809914
14.421435722339384	0.47004028984697027	0.46903996920621527	0.5013654649368257	0.49888445035184076	0.5178843119984261	0.5146184626294393	0.534448513647134	0.5303938377822415	0.566114713800947	0.5605490800971017	0.06388115635835066	0.06122863775505396	0.0011178643597715698	0.037118547040691396	0.001109838538701613	0.03685204991703017
14.50833212726552	0.4701511273046372	0.46914942886766714	0.5014667564245576	0.4989848094565762	0.5179805189979634	0.514713978580684	0.5345395992199545	0.5304844769405249	0.5661959723369173	0.5606303631750748	0.06384958812616454	0.061198391329508044	0.001096599801988063	0.03663184440469536	0.0010887193724804511	0.03636859843689422
14.595752126744532	0.47026069095525913	0.4692576233600398	0.5015667765567627	0.49908390576526973	0.5180754562559357	0.5148082332745667	0.5346294168116649	0.5305738565133592	0.5662759664701006	0.560710390062864	0.0638181945422421	0.06116831222334917	0.001075551580831835	0.03614519941731942	0.001067815132296701	0.03588520605421763
14.683698875697011	0.47036897944786443	0.4693645514081674	0.5016655249826993	0.499181738955957	0.5181691239513158	0.5149012268936828	0.5347179671335031	0.5306619771902246	0.5663546979312124	0.5607891624206766	0.06378697730725681	0.0611384020663202	0.0010547185072891097	0.03565863405158609	0.0010471246369756493	0.03540189462077592
14.772175548053516	0.4704759914691076	0.4694702117751333	0.5017630014022599	0.49927830875731827	0.5182615223205951	0.5149929596778283	0.5348052509611382	0.5307488397243851	0.5664321685286304	0.5608666819851037	0.06375593814282512	0.06110866250822992	0.0010340993953983357	0.035172170426506	0.0010266467083832609	0.03491868613392057
14.861185336869132	0.4705817257434406	0.46957460326244865	0.5018592055662813	0.49937361494898946	0.5183526516581629	0.5150834319243807	0.5348912691351235	0.5308344449333379	0.5665083801489914	0.5609429505697043	0.06372507879177562	0.06107909521921327	0.0010136930622626217	0.034685830807674733	0.0010063801714199627	0.034435602736593296
14.95073145443871	0.47068618103327914	0.46967772471022684	0.5019541372768507	0.4994676573618708	0.5184425123166921	0.5151726439886772	0.5349760225613557	0.5309187936992656	0.5665833347577915	0.561017970065594	0.06369440101843633	0.06104970189000578	0.0009934983280408538	0.03419963760684652	0.0009863238540384067	0.03395266671783759
15.040817132412794	0.4707893561391674	0.46977957499735856	0.5020477963876138	0.4995604358784365	0.5185311047075163	0.515260596284399	0.5350595122115301	0.5310018869694899	0.5666570343999887	0.5610917424420361	0.0636639066089141	0.06102048423221408	0.0009735140159627953	0.03371361338263057	0.0009664765872381409	0.03346990051242926
15.131445621914246	0.47089124989994063	0.4698801530416809	0.50214018280408	0.49965195043304195	0.5186184293010185	0.5153472892839479	0.535141739123603	0.5310837257569235	0.5667294812006106	0.5611642697470353	0.06363359737138854	0.06099144397859283	0.0009537389523264217	0.03322778084046263	0.000946837205058948	0.03298732670121751
15.222620193655578	0.47099186119288416	0.4699794578001462	0.502231296483929	0.49974220101223193	0.5187044866270089	0.5154327235188312	0.5352227044022514	0.5311643111405273	0.5668006773653642	0.5612355541079347	0.06360347513640456	0.060962582883326344	0.0009341719664952564	0.03274216283232079	0.000927404544603494	0.03250496801145175
15.31434413805701	0.47109118893389046	0.47007748826898804	0.5023211374373145	0.49983118765504736	0.5187892772751118	0.5155168995800412	0.5353024092193347	0.5312436442657669	0.566870625181249	0.5613055977320185	0.06357354175716766	0.0609339027223147	0.000914811890916134	0.03225678235783391	0.0009081774460191205	0.032022847316653724
15.406620765365147	0.4711892320776135	0.47017424348388454	0.5024097057271708	0.49991891045333153	0.5188728018951487	0.5155998181184386	0.5353808548143606	0.5313217263450711	0.5669393270171754	0.5613744029071148	0.06354379910984896	0.06090540529346356	0.000895657561105434	0.03177166256332953	0.0008891547525178289	0.031540987636859086
15.499453405772549	0.47128598961761975	0.47026972252011845	0.5024970014695131	0.5000053695520359	0.5189550611975215	0.515681479845134	0.5354580424949485	0.531398558658291	0.5670067853245843	0.561441972002204	0.0635142490938921	0.06087709241697587	0.000876707815661959	0.03128682674258698	0.0008703353103713951	0.031059412138759512
15.592845409537835	0.4713814605865364	0.47036392449273545	0.5025830248337428	0.5000905651495247	0.5190360559535978	0.5157618855318715	0.5355339736372967	0.5314741425531619	0.567073002638071	0.5615083074680292	0.06348489363232158	0.06084896593565353	0.0008579614962673787	0.0308022983367664	0.0008517179689189192	0.03057814413601534
15.686800147106629	0.4714756440561975	0.47045684855669906	0.5026677760429481	0.5001744974978795	0.5191157869960952	0.5158410360114118	0.5356086496866516	0.5315484794457658	0.5671379815760148	0.5615734118377117	0.06345573467206314	0.060821027715197595	0.0008394174476875627	0.030318100934692893	0.0008333015805646049	0.03009720708919872
15.781321009233178	0.4715685391377859	0.47054849390704334	0.5027512553742054	0.5002571669032024	0.5191942552194672	0.5159189321779158	0.5356820721577755	0.5316215708209945	0.5672017248412089	0.5616372877273689	0.06342677418425986	0.06079327964451586	0.0008210745177850143	0.029834258272927627	0.0008150850007822008	0.02961662460565151
15.87641140710273	0.4716601449819726	0.47063885977902115	0.5028334631588794	0.5003385737259188	0.5192714615802883	0.5159955749873271	0.5357542426354198	0.5316934182330157	0.5672642352214966	0.5616999378367354	0.06339801416460138	0.060765723636035045	0.0008029315575077689	0.029350794235710964	0.0007970670881198849	0.02913642044018161
15.972074772454643	0.4717504607790535	0.4707279454482516	0.5029143997829223	0.500418718381078	0.5193474070976396	0.5160709654577583	0.5358251627747963	0.5317640233057405	0.5673255155904107	0.5617613649497896	0.06336945663365301	0.060738361626019755	0.00078498742090094	0.028867732855175632	0.000779246704201153	0.028656618494650843
16.06831455770623	0.47183948575908236	0.4708157502308629	0.5029940656871728	0.500497601338656	0.5194220928534949	0.5161451046698727	0.5358948343020522	0.5318333877332904	0.5673855689078162	0.5618215719353821	0.06334110363719019	0.060711195574889416	0.0007672409651027223	0.02838509831146041	0.0007616227137297038	0.028177242818458126
16.165134236077357	0.4719272191919999	0.4709022734836327	0.5030724613676525	0.5005752231238537	0.5194955199931067	0.5162179937672723	0.5359632590147451	0.5319015132804679	0.5674443982205578	0.5618805617478685	0.06331295724653989	0.06068422746754745	0.0007496910503652643	0.027902914933079614	0.0007441939844956558	0.027698317608624734
16.262537301715792	0.47201366038776116	0.47098751460412547	0.5031495873758632	0.5006515843173982	0.5195676897253946	0.5162896339568799	0.5360304387823215	0.531968401783229	0.5675020066631103	0.5619383374277483	0.06328501955892726	0.06065745931371222	0.0007323365400386805	0.027421207196667297	0.0007269593873688862	0.027219867209538506
16.36052726982327	0.47209880869645743	0.4710714730308254	0.5032254443190818	0.5007266855558383	0.5196386033233293	0.5163600265093258	0.5360963755465941	0.532034055149154	0.5675583974582343	0.5619949021023023	0.06325729269782396	0.060630893148252395	0.0007151763005777134	0.02693999972700567	0.0007099177963159065	0.026741916113621755
16.459107676782416	0.47218266350843696	0.4711541482432682	0.503300032860655	0.5008005275318441	0.5197082621243226	0.5164291727593341	0.5361610713222239	0.5320984753579231	0.5676135739176352	0.5620502589862398	0.06322977881330674	0.06060453103152719	0.0006982092015563879	0.02645931729772144	0.0006930680883963092	0.026264488961174948
16.55828208028434	0.47226522425442025	0.47123553976216753	0.503373353720293	0.5008731109945023	0.5197766675306132	0.5164970741061077	0.536224528197202	0.5321616644617937	0.5676675394426273	0.5621044113823467	0.06320248008241763	0.06057837504973667	0.0006814341156573533	0.02597918483068895	0.0006764091437569952	0.025787610540106698
16.658054059457015	0.47234649040561155	0.4713156471495383	0.5034454076743605	0.500944436749611	0.5198438210096549	0.5165637320137134	0.5362867483333317	0.5322236245860752	0.5677202975248001	0.5621573626821377	0.06317539870953126	0.0605524273152685	0.0006648499186887591	0.02549962739674072	0.0006599398456494932	0.025311305786672733
16.758427214994473	0.4724264614738087	0.4713944700088173	0.5035161955561694	0.5010145056599742	0.5199097240945054	0.5166291480114711	0.536347733966717	0.5322843579296107	0.5677718517466923	0.5622091163665139	0.06314853692672934	0.060526689967059726	0.0006484554895704875	0.025020670215198493	0.0006436590804348441	0.024835599785532736
16.859405169286727	0.4725051370115069	0.4714720079849799	0.5035857182562677	0.5010833186456954	0.5199743783842123	0.5166933236943387	0.5364074874082466	0.532343866765257	0.5678222057824669	0.5622596760064245	0.06312189699417586	0.060501165170956314	0.0006322497103514735	0.024542338654313767	0.0006275657375716115	0.024360517769238754
16.960991566550526	0.4725825166119997	0.47154826076465256	0.503653976722728	0.5011508766844694	0.5200377855442048	0.5167562607232993	0.5364660110440844	0.532402153440367	0.5678713633985922	0.5623090452635308	0.06309548120050452	0.06047585512008199	0.0006162314662128132	0.024064658231324643	0.0006116587096318682	0.02388608511886048
17.063190072960847	0.4726585999094754	0.47162322807622165	0.5037209719614362	0.5012171808118727	0.5200999473066786	0.5168179608257486	0.53652330733616	0.5324592203772741	0.5679193284545283	0.5623572278908775	0.06306929186320774	0.06045076203521305	0.0006003996454619909	0.023587654612555298	0.0005959368922940911	0.023412327363843133
17.166004376783235	0.4727333865791107	0.471696909689939	0.5037867050363763	0.5012822321216536	0.5201608654709893	0.5168784257958818	0.5365793788226603	0.5325150700737779	0.5679661049034161	0.5624042277335666	0.06304333132903259	0.06042588816515686	0.0005847531395479777	0.023111353613614938	0.0005803991843631451	0.022939270182504856
17.26943818850684	0.47280687633715823	0.47176930541802314	0.5038511770699168	0.5013460317660196	0.520220541904038	0.5169376574950838	0.5366342281185239	0.5325697051036321	0.5680116967927742	0.5624500487294359	0.0630176019743842	0.06040123578714035	0.0005692908430505739	0.022635781198871996	0.0005650444877605132	0.022466939401581953
17.37349524097843	0.47287906894103127	0.4718404151147557	0.5039143892430933	0.5014085809559264	0.5202789785406619	0.5169956578523129	0.5366878579159374	0.5326231281170335	0.5680561082651953	0.5624946949097424	0.06299210620573394	0.060376807207196945	0.0005540116536959516	0.022160963482363627	0.0005498717075322901	0.021995360996754698
17.478179289537028	0.47294996418938334	0.47191023867657633	0.503976342795891	0.5014698809613634	0.5203361773840246	0.5170524288644949	0.5367402709848318	0.5326753418411133	0.5680993435590541	0.5625381703998514	0.06296684646003384	0.060352604760566836	0.000538914472355323	0.021686926727468858	0.000534879751848294	0.0215245610924768
17.583494112149474	0.4730195619221842	0.4719787760421697	0.5040370390275255	0.5015299331116367	0.5203921405060052	0.5171079725969048	0.5367914701733831	0.5327263490804302	0.568141407009215	0.5625804794199291	0.06294182520514	0.06032863081210236	0.0005239982030507129	0.021213697347050697	0.0005200675320056192	0.021054565961847516
17.689443509546752	0.47308786202079034	0.47204602719255073	0.5040964792967229	0.5015887387956544	0.520446870047589	0.5171622911835608	0.536841458408514	0.5327761527174645	0.5681823030477476	0.5626216262856387	0.06291704494023959	0.060304887756676195	0.0005092617529505183	0.020741301903328235	0.0005054339624472881	0.020585402027649025
17.79603130536116	0.4731548644080118	0.4721119921511456	0.5041546650219966	0.5016462994622076	0.5205003682192564	0.5172153868276118	0.5368902386963953	0.5328247557131153	0.5682220362046455	0.5626616154088456	0.06289250819628457	0.06028137801959756	0.0004947040323868279	0.020269767108374026	0.0004909779607475961	0.02011709586139432
17.90326134626431	0.4732205690481728	0.4721766709838662	0.5042115976819247	0.5017026166202511	0.5205526373013757	0.5172672618017256	0.5369378141229534	0.5328721611071982	0.5682606111085525	0.5627004512983232	0.06286821753643664	0.06025810405703721	0.00048032395484742807	0.019799119823943556	0.00047669844761699665	0.01964967418363983
18.011137502105942	0.47328497594716956	0.47224006379918226	0.504267278815424	0.5017576918391826	0.5206036796445912	0.5173179184484782	0.5369841878543753	0.5329183720189465	0.5682980324874916	0.562738138560467	0.06284417555651292	0.060235068356456596	0.00046612043698646133	0.01932938706153209	0.0004625943469180882	0.019183163864553876
18.119663666053608	0.4733480851525216	0.4723021707481877	0.5043217100220246	0.50181152674912	0.520653497670217	0.5173673591807455	0.5370293631376202	0.5329633916475124	0.5683343051696023	0.562774681900011	0.06282038488544378	0.060212273437043974	0.00045209239861820905	0.01886059598250256	0.0004486645856629501	0.018717591923746113
18.228843754733095	0.4734098967534183	0.4723629920246623	0.5043748929621401	0.5018641230411784	0.5207020938706245	0.5174155864820914	0.5370733433009279	0.5330072232724731	0.5683694340838805	0.5628100861207538	0.06279684818573476	0.06018972185016027	0.0004382387627339668	0.01839277389807137	0.00043490809400825725	0.01825298552991228
18.338681708369887	0.47347041088076186	0.47242252786512806	0.5044268293573391	0.5019154824677426	0.5207494708096376	0.5174626029071575	0.537116131754335	0.5330498702543335	0.5684034242609272	0.562844356126284	0.06277356815393806	0.060167416179787055	0.00042455845550071203	0.017925948269720493	0.0004213238052739321	0.017789372001530523
18.44918149093129	0.47352962770720153	0.4724807785489021	0.5044775209906118	0.5019656068427433	0.520795631122921	0.5175084110820549	0.5371577319901876	0.5330913360350386	0.5684362808336989	0.5628774969207168	0.06275054752112999	0.06014535904298579	0.000411050406254887	0.01746014670871432	0.00040791065593515086	0.01732677880670508
18.56034709026951	0.4735875474471667	0.47253774439814283	0.5045269697066385	0.5020144980419249	0.5208405775183738	0.5175530137047535	0.5371981475836601	0.5331316241384808	0.5684680090382679	0.5629095136094328	0.06272778905339634	0.060123553090364566	0.0003977135475232707	0.016995396976710708	0.00039466758563211357	0.016865233563194693
18.672182518265565	0.47364417035689116	0.47259342577789176	0.5045751774120525	0.5020621580031178	0.5208843127765201	0.517596413545473	0.5372373821932749	0.5331707381710135	0.5684986142145865	0.562940411399824	0.06270529555232691	0.060102001006547966	0.0003845468150127651	0.01653172698547678	0.0003815935371762613	0.016404764038767894
18.784691810974078	0.473699496734434	0.47264782309611	0.504622146075705	0.5021085887265052	0.5209268397509024	0.5176386134470752	0.5372754395614239	0.533208681821965	0.568528101807257	0.5629701956020449	0.06268306985551576	0.06008070551065944	0.0003715491476192767	0.016069164797045232	0.00036868745654095036	0.01594539815063456
18.897879028768923	0.4737535269196933	0.472700936803709	0.5046678777289246	0.5021537922748897	0.5209681613684719	0.5176796163254512	0.5373123235148926	0.5332454588641561	0.5685564773663092	0.5629988716297697	0.06266111483707171	0.06005966935680917	0.0003587194874299371	0.01560773862371434	0.0003559482928752189	0.015487163966113826
19.01174825648978	0.4738062612944146	0.4727527673945762	0.5047123744657772	0.5021977707739573	0.5210082806299822	0.5177194251699174	0.5373480379653855	0.5332810731544179	0.5685837465479824	0.5630264450009554	0.06263943340813434	0.06003889533458954	0.00034605677973376103	0.015147476828474282	0.0003433749985140011	0.015030089702662508
19.126303603589555	0.47385770028219376	0.4728033154055948	0.5047556384433232	0.5022405264125406	0.5210472006103822	0.5177580430436034	0.5373825869100574	0.5333155286341137	0.5686099151155162	0.5630529213386124	0.06261802851740354	0.060018386269580566	0.000333559973018982	0.014688407924865032	0.0003309665289696895	0.014574203727946156
19.241549204282624	0.4739078443484738	0.47285258141665815	0.5047976718818729	0.5022820614428793	0.5210849244592084	0.517795473083847	0.5374159744320415	0.5333488293296614	0.5686349889399459	0.5630783063715787	0.06259690315167053	0.05999814502385853	0.00032122801896639075	0.014230560576436346	0.0003187218429392402	0.01411953455945536
19.357489217694134	0.47395669400053386	0.47290056605067676	0.5048384770652392	0.5023223781808788	0.5211214554009759	0.517831718502582	0.537448204700984	0.5333809793530606	0.568658974000905	0.563102605935303	0.062576060336363	0.05997817449652223	0.0003090598724746485	0.013773963597799366	0.000306639902307726	0.013666110865145242
19.474127828010037	0.4740042497874743	0.4729472699735826	0.5048780563409895	0.5023614790063674	0.5211567967355748	0.5178667825867348	0.5374792819735805	0.5334119829024196	0.5686818763874355	0.5631258259726339	0.06255550313609802	0.059958477624217486	0.00029705449165629005	0.013318645954385033	0.0002947196721545531	0.013213961463108603
19.59146924462811	0.47405051230019374	0.47299269389432286	0.5049164121206938	0.5023993663633513	0.5211909518386616	0.5179006686986115	0.5375092105941136	0.5334418442624869	0.5687037022988033	0.5631479725346129	0.06253523465524229	0.05993905738167825	0.00028521083782884205	0.012864636761960924	0.00028296012075745836	0.012763115322087515
19.709517702309874	0.47409548217136005	0.4730368385648518	0.504953546880172	0.5024360427602671	0.5212239241620519	0.5179333802762969	0.5375379949949938	0.5334705678051821	0.5687244580453226	0.5631690517812793	0.06251525803848373	0.059919916782269	0.0002735278755325865	0.012411965287341786	0.00027136021959961454	0.012313601561416476
19.828277461333414	0.4741391600753743	0.47307970478011313	0.5049894631597388	0.5024715107702327	0.5212557172341157	0.5179649208340411	0.5375656396973038	0.5334981579901342	0.5687441500491867	0.5631890699824776	0.062495576471411164	0.05990105887854647	0.0002620045725341136	0.011960660948361124	0.00025991894335541943	0.011865449450411347
19.94775280764713	0.4741815467283288	0.4731212933780172	0.5050241635644451	0.5025057730312964	0.5212863346601704	0.5179952939626556	0.537592149311343	0.5335246193652171	0.5687627848453055	0.5632080335186733	0.06247619318110297	0.05988248676281794	0.0002506398998174397	0.011510753313430655	0.0002486352699140326	0.01141868840937832
20.067948053024427	0.47422264288795574	0.47316160523941114	0.5050576507643185	0.5025388322466822	0.5213157801228735	0.5180245033299054	0.5376175285371781	0.5335499565670918	0.5687803690821518	0.563225948881778	0.062457111436729	0.05986420356772221	0.0002394328316017713	0.011062272102222437	0.00023750818038026367	0.010973348009457595
20.188867535219305	0.47426244935357204	0.473200641288043	0.5050899274946014	0.5025706911850358	0.5213440573826189	0.5180525526809033	0.5376417821651933	0.5335741743217487	0.5687969095226141	0.5632428226759775	0.06243833455015653	0.0598462124668066	0.00022838234534017232	0.010615247185512544	0.00022653665907546028	0.010529457972523915
20.31051561812294	0.4743009669660142	0.47323840249051785	0.5051209965559844	0.5026013526806646	0.5213711702779293	0.5180794458385026	0.5376649150766454	0.5335972774450544	0.5688124130448583	0.5632586616185722	0.06241986587657437	0.05982851667512761	0.0002174874217222289	0.010169708585081594	0.00021571969353439968	0.010087048171200763
20.432896691921076	0.47433819660756704	0.4732748898562473	0.5051508608148413	0.5026308196337785	0.5213971227258517	0.5181051867036909	0.5376869322442206	0.5336192708432993	0.5688268866431968	0.5632734725408207	0.0624017088151187	0.05981111944984898	0.00020674704467538163	0.009725686474070017	0.00020505627451639086	0.009646148629030904
20.55601517325261	0.4743741392018838	0.4733101044373923	0.5051795232034573	0.5026590950107276	0.5214219187223516	0.5181297792559837	0.5377078387325944	0.53364015951375	0.5688403374289649	0.5632872623887955	0.062383866809515416	0.059794024090856414	0.00019616020137513956	0.009283211176651207	0.0001945453960066068	0.009206789520504799
20.679875505368887	0.4744087957138995	0.47334404732879726	0.5052069867202572	0.5026861818442353	0.521445562342707	0.5181532275538185	0.5377276396989951	0.5336599485452032	0.568852772631407	0.5633000382242419	0.0623663433487319	0.05977723394138412	0.00018572588224419206	0.008842313168585747	0.00018418605522718678	0.008769001171529567
20.804482158294064	0.4744421671497359	0.47337671966791844	0.5052332544300308	0.5027120832336329	0.5214680577419053	0.5181755357349509	0.5377463403937693	0.5336786431185432	0.568864199598571	0.5633118072254508	0.06234914196763816	0.059760752388645755	0.00017544308095684968	0.008403023076851923	0.00017397725263101904	0.008332814059002658
20.92983962898646	0.4744742545565985	0.47340812263474247	0.505258329464154	0.5027368023450867	0.5214894091550355	0.5181967080168461	0.5377639461609515	0.5336962485073017	0.5688746257982107	0.5633225766881332	0.06233226624768078	0.05974458286448349	0.0001653107944417087	0.007965371679915734	0.00016391799190484946	0.007898258810854486
21.055952441500814	0.4745050590226643	0.47343825745169943	0.5052822150208093	0.502760342411828	0.5215096208976865	0.5182167486970759	0.5377804624388361	0.5337127700782224	0.5688840588186971	0.5633323540263088	0.062315719817569025	0.05972872884602126	0.00015532802289142111	0.007529389907958262	0.00015400727998660102	0.007465366206844237
21.18282514715158	0.47453458167696283	0.47346712538356595	0.5053049143652009	0.5027827067343755	0.5215286973663403	0.5182356621537135	0.5377958947605529	0.5337282132918248	0.5688925063699384	0.5633411467732004	0.06229950635397003	0.05971319385633209	0.00014549376975558914	0.007095108842420927	0.00014424412705515977	0.007034167177863537
21.31046232467717	0.474562823689247	0.4734947277373613	0.5053264308297696	0.502803898680759	0.5215466430387682	0.5182534528457274	0.5378102487546452	0.5337425837029774	0.5688999762843114	0.5633489625821373	0.06228362958221749	0.05969798146511949	0.0001358070417567525	0.006662559716815508	0.00013462754653570386	0.006604692806249091
21.438868580405217	0.4745897862698563	0.4735210658622345	0.5053467678144036	0.5028239216867372	0.5215634624744282	0.5182701253133782	0.537823530145654	0.533755886961467	0.5689064765175995	0.5633558092274685	0.06226809327703379	0.05968309528940429	0.00012626684888505935	0.006231773916198335	0.00012515655511502466	0.006176974326265849
21.568048548418737	0.47461547066956933	0.4735461411493425	0.5053659287866448	0.5028427792560136	0.5215791603148577	0.5182856841786138	0.5378357447546998	0.5337681288125771	0.568912015149941	0.5633616946054844	0.06225290126326016	0.05966853899423128	0.00011687220439959844	0.005802782977127663	0.00011583017272909224	0.005751043123495947
21.69800689072348	0.4746398781794494	0.4735699550317213	0.5053839172818949	0.5028604749604519	0.5215937412840725	0.5183001341454644	0.5378468985000753	0.5337793150976656	0.568916600386789	0.5633666267353483	0.06223805741660585	0.05965431629337782	0.00010762212484949352	0.005375618588743691	0.00010664742257837645	0.0053269307355066076
21.828748297416116	0.4746630101306792	0.4735925089841464	0.5054007369036162	0.5028770124402839	0.5216072101889632	0.5183134800004401	0.537856997397836	0.5337894517547497	0.5689202405598789	0.5633706137600368	0.062223565664404505	0.059640430950087385	9.851563005325303e-05	0.0049503125915180135	9.760733112651465e-05	0.004904668851665406
21.960277486853503	0.47468486789438563	0.4736138045229854	0.5054163913235298	0.5028923954043201	0.5216195719196882	0.5183257266129259	0.5378660475623958	0.5337985448190905	0.568922944128207	0.5633736639472923	0.06220942998638503	0.05962688677780113	8.955174311831016e-05	0.0045268969780636326	8.870892810453057e-05	0.004484289313239742
22.092599205822967	0.47470545288145577	0.47363384320603963	0.5054308842818104	0.5029066276301503	0.521630831450075	0.5183368789355788	0.5378740552071286	0.5338066004237839	0.5689247196790205	0.56337578569058	0.06219565441546058	0.059613687640917484	8.072949044657385e-05	0.004105403893532866	7.995124651860586e-05	0.004065824113780536
22.225718229713628	0.474724766542343	0.473652626632379	0.5054442195872788	0.5029197129643483	0.5216409938380152	0.5183469420047256	0.5378810266449705	0.5338136248003547	0.5689255759288171	0.5633769875100635	0.06218224303852215	0.05960083745555243	7.204790172266051e-05	0.003685865634636798	7.133332264896985e-05	0.0036493053988806423
22.359639362688714	0.4747428103668614	0.4736701564421642	0.5054564011175887	0.5029316553226677	0.5216500642258597	0.5183559209407584	0.5378869682890275	0.5338196242793516	0.5689255217243548	0.5633772780535824	0.06216919999725574	0.05958834019031875	6.350600993165756e-05	0.0032683146507110905	6.285419605212006e-05	0.0032347654662601144
22.494367437858962	0.47475958588397144	0.47368643431646157	0.5054674328194125	0.5029424586902382	0.5216580478408199	0.518363820948533	0.5378918866531875	0.533824605290952	0.5689245660436758	0.5633766660976461	0.06215652948896725	0.05957619986711991	5.510285135978954e-05	0.002852783543474402	5.451290957014798e-05	0.0028222367661072667
22.629907317457054	0.4747750946615539	0.47370146197704516	0.5054773187086223	0.5029521271217556	0.5216649499953621	0.5183706473177657	0.5378957883527352	0.533828574365564	0.5689227179971368	0.5633751605484361	0.062144235767423325	0.05956442056195517	4.6837465591309524e-05	0.0024393050668294336	4.6308509330739156e-05	0.0024117519010928845
22.766263893012997	0.4747893383061729	0.47371524118619207	0.5054860628704665	0.5029606647416708	0.5216707760876067	0.5183764054234324	0.5378986801049718	0.5338315381344374	0.5689199868284563	0.5633727704428194	0.06213232314371023	0.059553006405740905	3.8708895520045417e-05	0.002027912127331888	3.824004474917153e-05	0.002003343626313381
22.903442085530802	0.474802318462829	0.473727773746463	0.5054936694597442	0.5029680757443739	0.521675531601726	0.5183811007261652	0.5379005687298389	0.5338335033302753	0.5689163819157702	0.5633695049493752	0.062120795987103856	0.05954196158514305	3.071618735051018e-05	0.0016186377841904687	3.03065685378634e-05	0.0015970448496602785
23.041446845665973	0.47481403681469886	0.47373906150047607	0.5055001427009751	0.502974364394376	0.5216792221083426	0.5183847387726525	0.537901461150546	0.5338344767878539	0.5689119127727005	0.5633653733694312	0.06210965872595521	0.05953129034342994	2.285839059723571e-05	0.0012115152491531944	2.2507136703486808e-05	0.001192888631749156
23.180283153904217	0.4748244950828653	0.47374910633066614	0.5055054868885654	0.5029795350264851	0.521681853264927	0.5183873251960359	0.5379013643942043	0.5338344654446403	0.568906589049436	0.5633603851381112	0.0620989158485971	0.05952099698133434	1.5134558091878247e-05	0.00080657788670635	1.4840808553184814e-05	0.0007909081860901779
23.31995602074116	0.4748336950260349	0.4737579101590358	0.5055097063869699	0.5029835920459806	0.5216834308161973	0.5183888657163116	0.5379002855924618	0.5338334763414222	0.5689004205338282	0.5633545498253973	0.062088571904258885	0.05951108585793615	7.543745988325412e-06	0.0004038592143871256	7.306646703453268e-06	0.00039113687940073305
23.460470486863187	0.4748416384402417	0.47376547494689275	0.5055128056308497	0.5029865399287837	0.5216839605945176	0.518389366140728	0.5378982319821467	0.5338315166229363	0.5688934171524948	0.5633478771372036	0.06207863150400523	0.05950156139155641	8.50137611418944e-08	3.392902513610352e-06	-9.628293184960057e-08	-6.391768920366303e-06
23.60183162332936	0.4748483271585416	0.4737718026945764	0.5055147891252258	0.5029883832216215	0.5216834485202971	0.5183888323641846	0.5378952109059116	0.5338285935385031	0.5688855889719421	0.5633403769164601	0.06206909932168561	0.05949242806067112	-7.2425757862149e-06	-0.00039478722545993605	-7.368911122629385e-06	-0.00040164408595444456
23.744044531754422	0.47485376305069155	0.47377689544117235	0.5055156614456296	0.5029891265421907	0.5216819006023903	0.5183872703696348	0.5378912298128864	0.5338247144426669	0.5688769461996971	0.5633320591442135	0.062059980094905376	0.059483690404837475	-1.4439956522283026e-05	-0.0007906471929572945	-1.4512165321667325e-05	-0.0007945862452345409
23.887114344492932	0.4748579480228173	0.4737807552642151	0.5055154272382474	0.5029887745793155	0.5216793229384952	0.5183846862284839	0.5378862962593336	0.5338198867958405	0.5688674991854558	0.5633229339407377	0.06205127862601268	0.0594753530256406	-2.150805898271102e-05	-0.0011841528701808102	-2.1526969671503693e-05	-0.0011851842672143675
24.031046224824397	0.4748608840170667	0.4737833842793769	0.5055140912200609	0.5029873320930993	0.5216757217155549	0.5183810861009895	0.5378804179093079	0.5338141181649533	0.5688572584222426	0.563313011566661	0.06204299978310055	0.059467420587656965	-2.8447810360487935e-05	-0.0015752699737845433	-2.8414244985341952e-05	-0.001573404018358815
24.175845367139747	0.47486257301125084	0.4737847846401447	0.5055116581789845	0.5029848039150769	0.5216711032101574	0.5183764762366656	0.5378736025353247	0.5338074162241068	0.5688462345475888	0.5633023024241041	0.062035148501033734	0.05945989781943291	-3.5260134518599884e-05	-0.0019639640672863834	-3.5174908758373036e-05	-0.0019592112114850124
24.32151699712871	0.47486301701846984	0.47378495853748437	0.5055081329739954	0.5029811949483579	0.5216654737889348	0.5183708629746794	0.537865858019029	0.5337997887552316	0.56883443834472	0.5632908170578338	0.062027729782487835	0.05945278951448138	-4.1945951972932605e-05	-0.0023502005604996157	-4.180987516022583e-05	-0.002342571405762328
24.468066371968433	0.4748622180867263	0.47378390819949084	0.5055035205352626	0.5029765101677682	0.5216588399089659	0.5183642527442563	0.5378571923518736	0.533791243648754	0.5688218807437642	0.5632785661564311	0.06202074869900983	0.059446100532300206	-4.8506179890051015e-05	-0.002733944709405023	-4.832005502186654e-05	-0.0027234500058881395
24.61549878051318	0.47486017829852245	0.473781635891025	0.5054978258642668	0.5029707546199865	0.5216512081181763	0.5183566520650815	0.5378476136358001	0.5337817889042649	0.5688085728229708	0.5632655605534745	0.06201421039209917	0.05943983579940613	-5.494173209341646e-05	-0.0031151616164208917	-5.4706355848033184e-05	-0.0031018122626988998
24.763819543485244	0.4748568997704437	0.4737781439133355	0.5054910540339186	0.5029639334236752	0.52164258505574	0.5183480675477007	0.5378371300839276	0.5337714326311931	0.5687945258099484	0.5632518112287361	0.06200812007430858	0.05943400031038577	-6.125351905117427e-05	-0.003493816229891422	-6.096968180235862e-05	-0.003477623272516439
24.91303401366693	0.4748523846527273	0.47377343460366866	0.5054832101886705	0.5029560517696077	0.5216329774524813	0.5183385058939256	0.537825750021245	0.5337601830494889	0.5687797510829169	0.5632373293093962	0.06200248303036169	0.059428599128973636	-6.744244787992848e-05	-0.0038698733443425226	-6.711093370848076e-05	-0.0038508479772332294
25.063147576093755	0.4748466351288139	0.4737675103348614	0.5054742995446234	0.5029471149207911	0.5216223921312755	0.5183279738972347	0.5378134818853111	0.5337480484903088	0.5687642601719769	0.5632221260712723	0.06199730461829741	0.05942363738914141	-7.350942233252944e-05	-0.004243297599828111	-7.313100905270709e-05	-0.0042214511643834385
25.214165648248784	0.4748396534148863	0.47376037351491973	0.5054643273896291	0.5029371282125821	0.5216108360074546	0.5183164784431777	0.5378003342269592	0.5337350373967064	0.5687480647603964	0.5632062129400625	0.06199259027062838	0.059419120296212255	-7.945534280495714e-05	-0.004614053482299596	-7.903080196824952e-05	-0.004589397466247647
25.366093680258146	0.4748314417593886	0.4737520265865835	0.505453299083385	0.5029260970528001	0.5215983160892056	0.518304026509781	0.5377863157110091	0.5337211583243319	0.5687311766859128	0.5631896014926083	0.06198834549552956	0.05941505312799381	-8.528110632988195e-05	-0.0049821053233358725	-8.481120324033142e-05	-0.004954651360350226
25.518937155087716	0.4748220024425316	0.47374247202687375	0.5054412200575262	0.5029140269218344	0.5215848394779776	0.51829062516795	0.5377714351169839	0.5337064199421367	0.5687136079420545	0.5631723034581738	0.06198457587803931	0.059411441235936294	-9.098760657533234e-05	-0.005347417300043844	-9.047310030840805e-05	-0.005317177169317233
25.672701588741027	0.4748113377757793	0.4737317123466245	0.5054280958157095	0.5029009233727446	0.5215704133688807	0.518276281581875	0.5377557013398341	0.5336908310330818	0.5686953706794795	0.5631543307197394	0.061981287081291775	0.059408290046306364	-9.65757338369233e-05	-0.005709953434759996	-9.60173772475148e-05	-0.005676939059995334
25.827392530458226	0.47479945010132085	0.47371975008999895	0.5054139319336937	0.5028867920313588	0.5215550450510947	0.5182610030094378	0.5377391233906688	0.5336744004948556	0.5686764772073334	0.5631356953153166	0.06197848484776583	0.05940560506138673	-0.00010204637503674618	-0.006069677594780387	-0.00010144491478314421	-0.006033901044261825
25.983015562916506	0.4747863417915215	0.4737065878339883	0.5053987340594116	0.502871638596362	0.5215387419082695	0.5182447968026144	0.5377217103974925	0.5336571373405959	0.5686569399946244	0.5631164094392778	0.06197617500056401	0.059403391860698894	-0.00010740041372980791	-0.006426553492900666	-0.00010675659027858941	-0.006388026978100925
26.139576302431465	0.4747720152483578	0.4736922281878941	0.5053825079130387	0.5028554688393838	0.521521511418931	0.5182276704078851	0.5377034716059487	0.5336390506996217	0.5686367716716192	0.5630964854437092	0.061974363444707366	0.05940165610224717	-0.00011263873008915404	-0.006780544686606049	-0.00011195327772917096	-0.006739280561632199
26.297080399159835	0.47475647290283374	0.47367667379279116	0.5053652592870528	0.5028382886050756	0.5215033611568852	0.5182096313666382	0.537684416380071	0.533620149818166	0.5686159850312578	0.5630759358397743	0.06197305616846368	0.05940040352378531	-0.00011776220090964351	-0.007131614578128165	-0.00011703584777356113	-0.007087625339266879
26.455533537303385	0.4747397172143781	0.4736599273209764	0.5053469940462901	0.5028201038111857	0.5214842987916245	0.5181906873155785	0.5376645542030424	0.5336004440601233	0.5685945930305889	0.5630547732991071	0.06197225924469443	0.05939963994411262	-0.0001227716996032857	-0.007479726414246102	-0.00012200516767446601	-0.007433024698840995
26.614941435314055	0.47472175067022226	0.4736419914753953	0.5053277181279933	0.5028009204486256	0.5214643320887327	0.5181708459871358	0.5376438946779594	0.5335799429077972	0.5685726087922269	0.5630330106552174	0.0619719788322304	0.0593993712643875	-0.00012766809620057273	-0.007824843286357464	-0.00012686210132439868	-0.00777544187187118
26.77530984610034	0.4747025757847579	0.4736228689890529	0.5053074375418518	0.5027807445815318	0.5214434689102903	0.5181501152098721	0.5376224475286058	0.5335586559626595	0.5685500456058259	0.5630106609049184	0.061972221177274876	0.059399603469472186	-0.000132452257343596	-0.008166928130066253	-0.00013160750924701148	-0.008114839933554663
26.93664455723489	0.4746821950988761	0.47360256262440303	0.5052861583700387	0.5027595823473209	0.5214217172152824	0.5181285029088902	0.537600222600233	0.5335365929461149	0.5685269169295808	0.5629877372097758	0.06197299261482936	0.05940034262929936	-0.00013712504628626832	-0.00850594372512603	-0.00013624224858754808	-0.008451181802001884
27.098951391163432	0.47466061117928365	0.4735810751727201	0.5052638867672379	0.5027374399567375	0.5213990850600043	0.5181060171062447	0.5375772298603487	0.5335137637002734	0.5685032363917474	0.5629642528975781	0.061974299570150035	0.059401594900266884	-0.00014168732289299157	-0.008841852695297803	-0.00014076717311373166	-0.008784430238435448
27.26223620541477	0.47463782661779974	0.4735584094534489	0.5052406289606644	0.502714323693896	0.5213755805984694	0.5180826659213495	0.5375534793995138	0.5334901781887318	0.5684790177921848	0.5629402214638273	0.06197614856023489	0.05940336652666136	-0.00014613994363332772	-0.009174617508136862	-0.00014518313321199017	-0.009114547846877485
27.426504892812353	0.47461384403062995	0.47353456831353713	0.5052163912500786	0.5026902399163169	0.5213512120828167	0.5180584575713908	0.5375289814321461	0.5334658464973617	0.5684542751039221	0.5629156565732534	0.06197854619533272	0.059405663842103794	-0.0001504837615848853	-0.00950420047490752	-0.00014949097588878857	-0.009441497073936489
27.59176338168682	0.47458866605761885	0.473509554626742	0.5051911800077921	0.5026651950549536	0.5213259878637185	0.5180334003717354	0.5375037462973342	0.533440778835106	0.5684290224747484	0.5628905720613492	0.061981499180487974	0.05940849327102885	-0.00015471962642576997	-0.009830563750270471	-0.00015369154476418956	-0.009765240208523096
27.758017636089992	0.47456229536147976	0.47348337129292006	0.5051650016786666	0.5026391956142134	0.5212999163907902	0.5180075027363451	0.5374777844596591	0.5334149855347836	0.5684032742288272	0.562864981935931	0.06198501431711211	0.059411861330190815	-0.0001588483844365829	-0.01015366933214068	-0.00015778568007118743	-0.010085739381608505
27.925273656010095	0.47453473462700135	0.4734560212372927	0.5051378627801046	0.5026122481719724	0.5212730062129982	0.5179807731781867	0.5374511065100249	0.5333884770539044	0.5683770448683351	0.5628389003787215	0.061989098504588044	0.0594157746302002	-0.00016287087849753412	-0.010473479061687385	-0.00016177421865415376	-0.010402956566124999
28.09353747758831	0.47450598656022946	0.4734275074096893	0.5051097699020319	0.5025843593795805	0.52124526597907	0.5179532203096464	0.5374237231664977	0.533361263975489	0.5683503490751254	0.5628123417469569	0.0619937587419034	0.05942023987708634	-0.0001667879480891088	-0.010789954623078302	-0.00016565799396994763	-0.010716853576795415
28.2628151733366	0.4744760538876264	0.4733978327837678	0.5050807297068725	0.5025555359618606	0.5212167044379031	0.5179248528429411	0.5373956452751539	0.5333333570089024	0.56832320171242	0.5627853205750198	0.06199900212931764	0.05942526387389834	-0.0001706004292856278	-0.011103057543039085	-0.00016943783608169838	-0.011027392069649977
28.43311285235687	0.47444493935520393	0.47336700035621126	0.5050507489295141	0.5025257847171001	0.521187330438978	0.5178956795905351	0.5373668838109407	0.5333047669906923	0.5682956178265245	0.5627578515760964	0.062004835870065826	0.05943085352232918	-0.00017430915475746822	-0.011412749191094917	-0.0001731145716576954	-0.011334533541955238
28.604436660561465	0.4744126457276311	0.4733350131459018	0.5050198343772667	0.5024951125170327	0.5211571529327653	0.5178657094655518	0.5373374498785398	0.5332755048854398	0.5682676126485727	0.5627299496438608	0.06201126727208599	0.05943701582437875	-0.00017791495376884292	-0.011718990778973648	-0.00017668902396938968	-0.011638239331745126
28.77679278089485	0.47437917578731625	0.4733018741930671	0.5049879929298111	0.5024635263068138	0.5211261809711417	0.5178349514821928	0.537307354713249	0.5332455817866183	0.5682392015962995	0.5627016298541859	0.062018303749792995	0.05944375788404663	-0.0001814186521742478	-0.012021743360676851	-0.0001801620128933923	-0.011938470617963048
28.950187433556945	0.47434453233346247	0.473267586558403	0.5049552315391387	0.5024310331049858	0.5210944237077976	0.5178034147561492	0.5372766096818674	0.5332150089174615	0.5682104002758392	0.5626729074668797	0.06202595282587953	0.05945108690905971	-0.00018482107242334678	-0.012320967832309293	-0.00018353435491191838	-0.0122351884202061
29.124626876227456	0.47430871818109466	0.473232153322172	0.504921557229482	0.5023976400034372	0.5210618903986527	0.5177711085050216	0.5372452262835944	0.5331837976318446	0.5681812244835571	0.5626437979274528	0.06203422213315644	0.059459010212634986	-0.00018812303355275617	-0.012616624931695242	-0.00018680686309524575	-0.012528353597488717
29.30011740429177	0.47427173616005946	0.4731955775832721	0.5048869770972354	0.5023633541673509	0.5210285904022669	0.5177380420487377	0.5372132161509368	0.5331519594151705	0.5681516902079067	0.5626143168689125	0.06204311941642869	0.05946753521527254	-0.00019132535119004146	-0.012908675238406886	-0.00018998034712547351	-0.012817926849677974
29.476665351068124	0.4742335891139973	0.47315786245828023	0.5048514983108687	0.5023281828351436	0.520994533180255	0.5177042248099658	0.5371805910506309	0.5331195058852723	0.5681218136313216	0.5625844801135853	0.06205265253441122	0.05947666944659641	-0.0001944288375481662	-0.013197079173195903	-0.00019305561327764842	-0.013103868715930389
29.654277088036206	0.47419427989928153	0.4731190110804671	0.5048151281108255	0.5022921333183956	0.5209597282977005	0.5176696663145395	0.5371473628845692	0.5330864487933208	0.5680916111321349	0.5625543036749718	0.06206282946168069	0.0594864205472189	-0.00019743430142971086	-0.013481796998192408	-0.00019603346441710023	-0.013386139574322442
29.832959025067048	0.47415381138393253	0.47307902659878487	0.5047778738094174	0.5022552130017748	0.5209241854235698	0.5176343761918731	0.5371135436907462	0.533052800024749	0.5680610992865337	0.5625238037596307	0.06207365829067087	0.05949679627065255	-0.00020034254822642872	-0.013762788816805482	-0.00019891470001720535	-0.013664699643030076
30.0127176106544	0.4741121864464966	0.47303791217682334	0.5047397427907034	0.5022174293429447	0.5208879143311258	0.5175983641753814	0.5370791456442076	0.533018571600182	0.5680302948705443	0.5624929967690939	0.06208514723370242	0.05950780448525669	-0.00020315437991147434	-0.014040014572870518	-0.00020170011613673822	-0.01393950897838181
30.193559332147448	0.4740694079748954	0.47299567099173884	0.5047007425103601	0.5021787898724677	0.5208509248983474	0.5175616401029042	0.5370441810580185	0.5329837756763828	0.567999214862052	0.5624618993018163	0.06209730462506287	0.059519453176225166	-0.00020587059504606486	-0.014313434051018703	-0.00020439050542941928	-0.014210527475270851
30.37549071598484	0.474025478865243	0.4729523062331502	0.5046608804955425	0.5021393021936957	0.5208132271083403	0.5175242139171232	0.5370086623842388	0.5329484245472067	0.5679678764428556	0.562430528155155	0.062110138923117876	0.05953175044761242	-0.00020849198878059028	-0.014583006876591753	-0.0002069866571481338	-0.01447771486746774
30.55851832793038	0.4739804020206281	0.47290782110200424	0.5046201643447299	0.5020989739826509	0.520774831049758	0.5174860956659874	0.5369726022149139	0.5329125306445709	0.5679362970007558	0.5623989003273845	0.06212365871247894	0.05954470452440652	-0.0002110193528432891	-0.014848692514533468	-0.0002094893571340517	-0.014741030726256099
30.742648773309874	0.47393418034986495	0.4728622188094094	0.5045786017275647	0.5020578129878958	0.5207357469172169	0.5174472955031344	0.5369360132830769	0.5328761065394333	0.5679044941316816	0.5623670330197467	0.06213787270620421	0.05955832375463803	-0.00021345347555334904	-0.015110450270327647	-0.00021189938782351092	-0.01500043446088739
30.92788869724955	0.4738868167662062	0.4728155025754363	0.504536200384675	0.5020158270303918	0.5206959850117139	0.5174078236883148	0.5368989084637632	0.5328391649427859	0.5678724856418512	0.5623349436385353	0.0621527897480527	0.059572616611537774	-0.00021579514181468973	-0.015368239289145436	-0.00021421752824468676	-0.015255885318069318
31.114244784915854	0.4738383141860227	0.47276767562788347	0.5044929681274886	0.501973024003347	0.5206555557410452	0.5173676905878165	0.53686130077504	0.5328017187066603	0.5678402895499732	0.5623026497972169	0.062168418814780246	0.05958759169573716	-0.00021804513311440843	-0.0156220185556748	-0.0002164445540147053	-0.015507342381525291
31.30172376175672	0.4737886755274456	0.4727187412010089	0.5044489128380321	0.5019294118720515	0.5206144696202245	0.5173269066748902	0.5368232033790485	0.5327637808251473	0.5678079240894853	0.5622701693185884	0.06218476901848835	0.05960325773751678	-0.00022020422753055158	-0.01587174689430526	-0.00021858123734874724	-0.015754764572051272
31.4903323937443	0.47373790370897	0.4726687025342275	0.5044040424687193	0.5018849986737028	0.5205727372719019	0.5172854825301743	0.5367846295830596	0.5327253644354287	0.5677754077108325	0.562237520236975	0.062201849609015404	0.05961962359909628	-0.00022227319972301096	-0.016117382968346305	-0.00022062834705116607	-0.015998110647061026
31.68007748761912	0.47368600164802244	0.47261756287076995	0.5043583650421245	0.5018397925172163	0.520530369426785	0.5172434288421225	0.5367455928405446	0.5326864828188234	0.5677427590837867	0.5622047208004637	0.062219669976384506	0.059636698276977665	-0.00022425282094129528	-0.016358885280226332	-0.00022258664852103927	-0.016237339200188217
31.870965891135747	0.4736329722594865	0.4725653254563051	0.5043118886507436	0.5017938015830254	0.5204873769240573	0.5172007564074308	0.5367061067522608	0.532647149401849	0.5677099970998075	0.5621717894731794	0.06223823965330047	0.05965449090433747	-0.00022614385902208767	-0.016596212171336333	-0.00022445690374794935	-0.0164724086611443
32.063004493309954	0.473578818454189	0.4725119935375248	0.5042646214567411	0.5017470341228679	0.5204437707118004	0.5171574761314661	0.5366661850673504	0.5326073777572965	0.5676771408744463	0.5621387449376012	0.06225756831769616	0.05967301075346651	-0.00022794707839324246	-0.016829321821660415	-0.00022623987131642487	-0.01670327729517851
32.25620022466719	0.4735235431373454	0.47245757036068814	0.5042165716916829	0.501699498459558	0.5203995618474138	0.5171135990286951	0.5366258416844574	0.5325671816053184	0.567644209749793	0.5621056060969198	0.06227766579533979	0.0596922672382621	-0.0002296632400711207	-0.017058172249619474	-0.00022793630640860485	-0.01692990320347576
32.45056005749291	0.4734671492069611	0.4724020591701258	0.5041677476562544	0.5016512029867468	0.520354761498038	0.5170691362231125	0.536585090652857	0.5325265748145362	0.5676112232969683	0.5620723920774386	0.06229854206249023	0.0597122699167774	-0.00023129310166303263	-0.01728272131182962	-0.00022954696079979797	-0.01715224432197715
32.64609100608406	0.4734096395521908	0.4723454632067047	0.504118157719964	0.5016021561686693	0.5203093809409762	0.5170240989486738	0.5365439461736038	0.5324855714031606	0.5675782013186629	0.5620391222310197	0.06232020724861411	0.059733028493817064	-0.0002328374173725667	-0.01750292670324427	-0.00023107258285870458	-0.017370258421507856
32.84280012700226	0.47335101705165106	0.4722877857062472	0.504067810320831	0.5015523665398731	0.5202634315641157	0.5169784985497251	0.5365024226006947	0.5324441855401262	0.567545163851721	0.5620058161375727	0.06234267163915886	0.05975455282359632	-0.0002342969379955928	-0.017718745956585735	-0.00023251391755718664	-0.017583903107706078
33.040694519328454	0.47329128457168956	0.47222902989791005	0.5040167139650573	0.5015018427049375	0.5202169248663528	0.5169323464814349	0.5364605344422488	0.5324024315462463	0.5675121311697748	0.5619724936075918	0.06236594567838513	0.05977685291245094	-0.00023567241092425917	-0.017930136442288358	-0.00023387170646427258	-0.01779313582048303
33.239781324919136	0.4732304449646048	0.4721691990025164	0.5039648772266846	0.5014505933381732	0.5201698724580155	0.5168856543102268	0.5364182963617059	0.5323603238953821	0.5674791237859272	0.5619391746847399	0.06239003997226065	0.0597999389216118	-0.00023696458015121102	-0.018137055368512733	-0.00023514668774748948	-0.017997913833582402
33.44006772866406	0.4731685010668193	0.4721082962308437	0.5039123087472326	0.5013986271833104	0.5201222860612869	0.5168384337142143	0.5363757231790406	0.5323178772156296	0.5674461624554852	0.5619058796484797	0.062414965291417615	0.05982382117003319	-0.00023817418626870257	-0.018339459780847278	-0.00023633959618041267	-0.01819819425479352
33.64156095874556	0.4731054556970017	0.47204632478186265	0.503859017235322	0.5013459530531665	0.5200741775106301	0.5167906964836315	0.5363328298719962	0.5322751062905217	0.567413268178745	0.5618726290167565	0.06244073257417284	0.05984851013728486	-0.00023930196647281576	-0.01853730656212349	-0.0002374511631373366	-0.018393934025127123
33.84426828689945	0.47304131165413943	0.4719832878409312	0.5038050114662793	0.5012925798293022	0.520025558753213	0.5167424545212731	0.5362896315773347	0.5322320260602532	0.5673804622038308	0.561839443548732	0.062467352929611454	0.05987401646650906	-0.00024034865456767918	-0.018730552432586478	-0.00023848211659904806	-0.018585089918843778
34.04819702867729	0.4729760717155586	0.471919188577936	0.5037503002817232	0.501238516461658	0.5199764418493317	0.516693719842924	0.5362461435921089	0.5321886516229201	0.5673477660295878	0.5618063442475676	0.062494837640743886	0.05990035096743775	-0.00024131498096280346	-0.018919153949241263	-0.00023943318116304013	-0.018771618543794943
34.25335454371064	0.4729097386348896	0.47185403014538413	0.5036948925891329	0.5011837719681724	0.5199268389728386	0.5166445045777986	0.5362023813749516	0.5321449982357778	0.5673152014085313	0.5617733523632646	0.06252319816772697	0.059927524619480504	-0.00024220167268018677	-0.019103067505994886	-0.00024030507802641488	-0.01895347633957556
34.45974823597649	0.4728423151399793	0.47178781567644457	0.5036387973613985	0.5011283554343859	0.5198767624115658	0.516594820968979	0.536158360547385	0.5321010813165208	0.5672827903498531	0.5617404893955585	0.0625524461511554	0.059955548574875714	-0.00024300945336008795	-0.019282249333912205	-0.00024109852500764362	-0.01913061957895934
34.66738555406454	0.4727738039307453	0.4717205482829336	0.5035820236363483	0.5010722760130237	0.519826224567751	0.5165446813738475	0.5361140968951501	0.532056916444581	0.5672505551224858	0.5617077770968679	0.06258259341543046	0.05998443416191564	-0.0002437390432596942	-0.019456655500604825	-0.00024181423653946155	-0.019303004366705068
34.87627399144595	0.47270420767697374	0.471652231053247	0.503524580516261	0.5010155429235611	0.5197752379584644	0.5164940982645305	0.5360696063695587	0.5320125193624448	0.5672185182582296	0.5616752374753026	0.06261365197219795	0.06001419288823718	-0.0002443911592562298	-0.019626241910160047	-0.00024245292367330862	-0.019470586639414478
35.086421086743854	0.4726335290160556	0.47158286705023533	0.5034664771673526	0.5009581654517687	0.5197238152160356	0.5164430842283324	0.536024905088864	0.531967905976993	0.5671867025549371	0.5616428927977317	0.06264563402386657	0.06004483644419183	-0.0002449665148565039	-0.019790964303595615	-0.00024301529408998768	-0.019633322166058065
35.29783442400536	0.47256177055066473	0.47151245930902225	0.5034077228192448	0.500900152949239	0.5196719690884775	0.5163916519681765	0.5359800093396545	0.5319230923608611	0.5671551310797659	0.5616107655929096	0.06267855196720074	0.06007637670628725	-0.0002454658201980209	-0.019950778258419177	-0.0002435020520898945	-0.019791166546667682
35.51052163297529	0.47248893484637045	0.4714410108347613	0.5033483267644113	0.5008415148328904	0.5196197124399151	0.5163398143030451	0.5359349355782701	0.5318780947538198	0.5671238271724925	0.5615788786546673	0.06271241839699614	0.06010882574070427	-0.0002458897820512007	-0.020105639188415125	-0.00024391389860678458	-0.019944075212663392
35.72449038937153	0.47241502442918804	0.4713685246003365	0.5032882983575998	0.5007822605844541	0.5195670582510113	0.5162875841684195	0.5358897004322415	0.531832929564181	0.5670928144488943	0.5615472550451662	0.06274724610983981	0.060142195806897135	-0.0002462391038280387	-0.020255502344113552	-0.0002442515312097715	-0.02009200342693873
35.93974841516195	0.47234004178306155	0.47129500354399373	0.5032276470152334	0.5007223997499352	0.5195140196193933	0.5162349746167193	0.5358443207017508	0.5317876133702224	0.5670621168041998	0.5615159180982169	0.06278304810794728	0.060176499361268065	-0.00024651448558477007	-0.0204003228125913	-0.00024451564410798987	-0.020234906283491227
36.15630347884324	0.4722639893472794	0.4712204505669134	0.503166382214786	0.5006619419390531	0.5194606097600785	0.5161819988177447	0.5357988133611188	0.5317421629216379	0.5670317584166089	0.5614848914226648	0.06281983760309481	0.06021174906093285	-0.0002467166240287533	-0.020540055517329847	-0.0002447069281532599	-0.020372738706996074
36.374163395721176	0.47218686951382094	0.47114486853071474	0.5031045134941355	0.5006008968246612	0.5194068420059024	0.5161286700591173	0.5357531955603156	0.5316965951410124	0.567001763750885	0.5614541989058464	0.06285762802063569	0.06024795776756496	-0.00024684621252202277	-0.020674655218442695	-0.0002448260708449723	-0.020505455452990873
36.59333602819267	0.47210868462462935	0.4710682602548929	0.5030420504508886	0.5005392741421402	0.5193527298079434	0.5160750017467222	0.5357074846264954	0.5316509271253185	0.5669721575620192	0.5614238647171154	0.06289643300360918	0.060285138551328624	-0.00024690394108795033	-0.020804076512874303	-0.00024487375633164277	-0.020633011107278776
36.813829286029524	0.4720294369688144	0.47099062851418605	0.5029790027416838	0.500477083688768	0.5192982867359495	0.5160210074051511	0.5356616980655591	0.5316051761474416	0.5669429648989744	0.5613939133114407	0.06293626641694199	0.060323304694906724	-0.0002468904964185725	-0.020928273834158517	-0.00024485066543245004	-0.020755360087093777
37.03565112666392	0.47194912877977524	0.47091197603586993	0.5029153800814639	0.5004143353230656	0.5192435264787637	0.5159667006781392	0.5356158535637403	0.5315593596577243	0.5669142111085002	0.5613643694330769	0.06297714235174745	0.06036246969760753	-0.00024680656188080796	-0.021047201452958575	-0.0002447574756234694	-0.02087245663959436
37.25880955547555	0.4718677622322501	0.4708323054969825	0.5028511922427236	0.5003510389641168	0.5191884628447488	0.5159120953290159	0.5355699689892224	0.531513495285547	0.5668859218390347	0.5613352581193167	0.06301907512972336	0.060402647279585074	-0.00024665281752178636	-0.021160813476839735	-0.0002445948610478865	-0.020984254842105088
37.483312626080554	0.4717853394392824	0.47075161952146866	0.5027864490547284	0.500287204590862	0.5191331097622139	0.5158572052411399	0.5355240623937787	0.5314676008409253	0.5668581230446821	0.5613066047043155	0.06306207930764737	0.06044385138613675	-0.0002464299400770642	-0.02126906385085192	-0.00024436349253287304	-0.021090708602955033
37.70916844062219	0.471701862449107	0.4706699206772494	0.5027211604027021	0.5002228422413632	0.5190774812798356	0.5158020444183459	0.5354781520144439	0.5314216943161404	0.5668308409892757	0.5612784348229987	0.06310616968198335	0.060486096192114217	-0.00024613860297817425	-0.021371906357330772	-0.0002440640375851455	-0.021191771660454606
37.93638515006311	0.4716173332419526	0.4705872114732124	0.502655336226989	0.5001579620120442	0.5190215915670855	0.5157466269853851	0.5354322562752145	0.5313757938873978	0.5668041022505302	0.5612507744150531	0.06315136129358692	0.060529396106429934	-0.00024577947635773256	-0.02146929461640923	-0.00024369716040251177	-0.021287397583677148
38.164970954479706	0.4715317537267554	0.47050349435611766	0.5025889865221812	0.5000925740568979	0.5189654549146498	0.5156909671883683	0.5353863937887767	0.5313299179165106	0.5667779337242768	0.5612236497289981	0.06319766943252408	0.06057376577667021	-0.00024535322706564777	-0.02156118208651492	-0.0002432635218803103	-0.02137753977193313
38.39493410335793	0.471445125737785	0.4704187717074212	0.5025221213362145	0.5000266885866682	0.5189090857348532	0.515635079395208	0.535340583358267	0.5312840849526186	0.5667523626287908	0.5611970873263492	0.06324510964300527	0.06061922009381594	-0.0002448605186677888	-0.02164752206437015	-0.00024276377961784945	-0.021462151455153844
38.626282895891045	0.47135745103118026	0.4703330458400121	0.5024547507694351	0.49996031586799855	0.5188524985620785	0.5155789780960602	0.5352948439790618	0.5312383137339316	0.5667274165092143	0.5611711140858666	0.06329369772842577	0.060665774197072635	-0.00024430201146041775	-0.021728267685404035	-0.0002421985879272892	-0.021541185694005094
38.859025681279114	0.4712687312813878	0.4702463189948586	0.5023868849736286	0.49989346622254993	0.5187957080531888	0.515522677903766	0.5352491948406025	0.5311926231895087	0.5667031232420712	0.5611457572078963	0.06334344975653645	0.060713443478817096	-0.0002436783624770733	-0.02180337192427828	-0.00024156859784452145	-0.021614595380285095
39.09317085903034	0.4711789680775067	0.4701585933375642	0.5023185341510163	0.49982615002608627	0.5187387289879443	0.5154661935542912	0.5352036553282492	0.5311470324410642	0.5666795110398816	0.5611210442188046	0.06339438206472747	0.06076224358965469	-0.0002429902255023375	-0.021872787595526688	-0.00024087445713538713	-0.02168233323678237
39.328726879264174	0.47108816291953226	0.4700698709548294	0.5022497085532157	0.4997583777075279	0.518681576269421	0.5154095399071685	0.5351582450251696	0.5311015608048126	0.5666566084558748	0.5610970029755104	0.06344651126543983	0.060812190443603385	-0.00024223825107649866	-0.02193646735365462	-0.00024011681030011722	-0.0217443518172189
39.56570224301631	0.47099631721449786	0.46998015385081565	0.5021804184801637	0.49969015974796777	0.5186242649244269	0.5153527319459373	0.5351129837142632	0.5310562277933402	0.5666344443888083	0.561073661670113	0.06349985425170641	0.06086330022339501	-0.0002414230865113165	-0.021994363694275876	-0.00023929629859065216	-0.02180060350730173
39.80410550254544	0.47090343227251164	0.4698894439434117	0.5021106742790019	0.4996215066796547	0.518566810103915	0.5152957847785807	0.5350678913801181	0.5310110531175155	0.5666130480878889	0.5610510488346261	0.06355442820282299	0.060915589385907125	-0.00024054537590023628	-0.022046428954482167	-0.00023841356001863545	-0.02185104052479403
40.04394526164196	0.4708095093026848	0.4697977430603942	0.5020404863429239	0.49955242908494024	0.5185092270833975	0.5152387136379651	0.535022988211008	0.5309660566884331	0.5665924491578067	0.5610291933458104	0.0636102505901582	0.060969074667719544	-0.00023960576012238555	-0.02209261531315576	-0.00023746922935963255	-0.021895614919429818
40.28523017593832	0.47071454940894936	0.46970505293548664	0.5019698651099804	0.499482937595185	0.5184515312633569	0.515181533882277	0.5349782946009212	0.5309212586193924	0.5665726775638763	0.5610081244301172	0.06366733918309812	0.061023773090809884	-0.00023860487686655496	-0.022132874792404778	-0.0002364639381748912	-0.021934278574164523
40.52796895322162	0.4706185535857604	0.4696113752043073	0.5018988210618455	0.49941304288963034	0.5183937381696533	0.5151242609954569	0.5349338311516306	0.530876679227916	0.5665537636372955	0.5609878716687408	0.06372571205513651	0.06107970196838231	-0.00023754336063541714	-0.022167159258103197	-0.00023539831480978712	-0.021966983204876556
40.77217035374772	0.47052152271368075	0.4695167114002065	0.5018273647225366	0.49934275569422665	0.5183358634539319	0.5150669105876367	0.5348896186748024	0.5308323390378022	0.56653573808052	0.5609684650027825	0.06378538759011468	0.06113687891083768	-0.00023642184276062572	-0.02219542042064404	-0.00023427298441514033	-0.021993680361376278
41.017843190557436	0.47042345755484505	0.4694210629499889	0.5017555066570935	0.4992720867804221	0.5182779228940273	0.5150094983955689	0.5348456781941419	0.5307882587812187	0.56651863197276	0.5609499347385312	0.06384638448860648	0.06119532183188907	-0.0002352409514172482	-0.02221760983613308	-0.00023308856895742913	-0.022014321428144967
41.26499632979458	0.47032435874829864	0.4693244311695187	0.5016832574702098	0.4992010469639092	0.5182199323943639	0.5149520402830603	0.5348020309475838	0.5307444594008354	0.5665024767755993	0.560932311552863	0.06390872177446606	0.061255048954825544	-0.00023400131163686666	-0.022233678907412013	-0.00023184568722656174	-0.022028857624562193
41.51363869102594	0.47022422680520903	0.46922681725920057	0.5016106278048198	0.49912964710332514	0.5181619079863554	0.5148945522414	0.5347586983895215	0.5307009620519954	0.5664873043387446	0.5609156264987619	0.06397241880152754	0.06131607881892779	-0.0002327035453233428	-0.022243578885138504	-0.0002305449548536398	-0.022037240005943204
41.763779247563185	0.470123062103943	0.46912822229933954	0.501537628340634	0.49905789809891066	0.5181038658287992	0.5148370503897871	0.5347157021930787	0.5306577881049322	0.566473146905901	0.5608999110109687	0.06403749526047356	0.06137843028604307	-0.00023134827126791713	-0.022247260869121988	-0.00022918698432494722	-0.022039419464348953
42.0154270267867	0.47002086488501055	0.4690286472453688	0.5014642697926264	0.49898581089111943	0.5180458222082692	0.5147795509757549	0.5346730642524281	0.5306149591470259	0.5664600371207872	0.5608851969117543	0.06410397118587485	0.06144212254731965	-0.0002299361051605331	-0.022244675809318437	-0.00022777238499438468	-0.02203534672970875
42.26859111047143	0.46991763524586694	0.4689280929229456	0.5013905629094715	0.4989133964591797	0.5179877935395053	0.5147220703755928	0.534630806685152	0.5305724969851024	0.566448008033285	0.5608715164168294	0.06417186696339658	0.061507175130106805	-0.00022846765961270776	-0.022235774507663564	-0.00022630176309657024	-0.022024972370232376
42.523280635114425	0.4698133731355725	0.4688265600229125	0.5013165184719255	0.4988406658196077	0.5179297963657956	0.5146646250947682	0.5345889518346489	0.5305304236477817	0.5664370931057326	0.5608589021413886	0.06424120333718801	0.06157360790502902	-0.00022694354417573948	-0.022220507619707064	-0.00022477572176615723	-0.02200824679404434
42.77950479226489	0.4697080783493006	0.4687240490961155	0.501242147291154	0.4987676300246683	0.5178718473593585	0.51460723176834	0.5345475222725895	0.5304887613878668	0.5664273262193615	0.560847387106293	0.06431200141745573	0.06164144109323049	-0.00022536436534692506	-0.022198825655493692	-0.00022319486105182307	-0.0219851202502781
43.03727282885567	0.46960175052269837	0.4686205605480799	0.501167460207005	0.49869430016078414	0.5178139633217199	0.5145499071613747	0.5345065408014196	0.5304475326847845	0.566418741680887	0.5608370047444	0.0643842826882227	0.061710695273805224	-0.0002237307266012012	-0.02217067898197911	-0.00022155977793214543	-0.021955542829985575
43.29659404753705	0.46949438912608443	0.4685160946335354	0.5010924680862201	0.4986206873468891	0.5177561611840823	0.5144926681693551	0.5344660304569122	0.5304067602470707	0.5664113742292487	0.5608277889070357	0.06445806901528406	0.06178139139140968	-0.00022204322840402302	-0.022136017824891496	-0.00021987106633403197	-0.021919464467899274
43.55747780701245	0.4693859934584892	0.46841065145078864	0.5010171818205882	0.4985468027327263	0.5176984580076928	0.5144355318185873	0.534426014510772	0.5303664670149066	0.5664052590425117	0.5608197738706239	0.0645333826543624	0.061853550764066165	-0.0002203024682302379	-0.02209479227028055	-0.00021812931715159412	-0.02187683494392445
43.81993352237618	0.469276562641525	0.46830423093593804	0.5009416123250358	0.4984726574970877	0.517640870984204	0.5143785152666015	0.5343865164732888	0.5303266761627063	0.5664004317449284	0.5608129943434668	0.06461024625946443	0.06192719509116506	-0.00021850904058839937	-0.022046952267032793	-0.00021633511826113505	-0.021827603884361224
44.08397066545326	0.4691660956130871	0.4681968328569247	0.5008657705356543	0.498398262845994	0.5175834174360285	0.5143216358025527	0.5343475600960494	0.5302874111017558	0.5663969284141706	0.5608074854726899	0.06468868289145563	0.06200234646166825	-0.00021666353703941876	-0.021992447629060052	-0.00021448905454446443	-0.02177172076405043
44.349598765141174	0.4690545911208755	0.4680884568074165	0.5007896674076594	0.49832363001081137	0.5175261148166893	0.5142649108476108	0.5343091693746997	0.5302486954829039	0.5663947855887291	0.560803282851347	0.0647687160268485	0.062079027362519544	-0.0002147665462188808	-0.02193122803755898	-0.00021259170790821624	-0.02170913490810733
44.6168274077539	0.46894204771573605	0.4679791022005196	0.5007133139132843	0.49824877024630715	0.5174689807111615	0.5142083579553512	0.5342713685517653	0.5302105531993099	0.5663940402754946	0.5608004225256991	0.06485036956681317	0.06215726068726789	-0.00021281865386224563	-0.021863243043753755	-0.00021064365730039114	-0.021639795493484826
44.88566623736761	0.4688284637448124	0.46786876826231155	0.5006367210395994	0.49817369482863616	0.5174120328362086	0.5141519948121372	0.5342341821195283	0.5301730083892474	0.5663947299575155	0.5607989410026651	0.06493366784642302	0.06223706974491713	-0.00021082044282705326	-0.02178844207165298	-0.00020864547873988837	-0.021563651552028773
45.15612495616904	0.46871383734450506	0.4677574540251905	0.5005598997862628	0.498098415053261	0.5173552890407104	0.5140958392374955	0.5341976348229639	0.5301360854389623	0.5663968926019464	0.5607988752574504	0.06501863564412919	0.06231847826899239	-0.00020877249311723745	-0.021706774420778174	-0.00020659774533182684	-0.021480651971828024
45.42821332480542	0.46859816643323077	0.4676451583210361	0.5004828611631922	0.49802294223280147	0.5172987673059845	0.51403990918449	0.5341617516627394	0.5300998089855945	0.5664005666681863	0.5608002627413621	0.0651052981914917	0.0624015104268501	-0.00020667538191021517	-0.021618189269347	-0.00020450102729352437	-0.02139074549995712
45.701941162736816	0.4684814487039767	0.4675318797741761	0.5004056161881614	0.49794728769481084	0.5172424857460977	0.5139842227400843	0.5341265578982715	0.530064203920156	0.5664057911162153	0.560803141389812	0.06519368118314804	0.062486190829219815	-0.00020452968358253276	-0.02152263567758439	-0.00020235589198125403	-0.021293880745574256
45.97731834859046	0.4683636816166413	0.46741761679414945	0.5003281758843148	0.49787146277947675	0.5171864626081704	0.5139287981254987	0.53409207905085	0.5300292953905729	0.5664126054151337	0.560807549630514	0.06528381078704944	0.06257254453999937	-0.00020233596973839862	-0.02142006259113316	-0.0002001629039103392	-0.02119000618188238
46.25435482051728	0.46824486239015817	0.46730236756826704	0.5002505512776007	0.4977954788372469	0.5171307162726702	0.5138736536965627	0.534058340906826	0.5299951088047921	0.5664210495519106	0.560813526391884	0.06537571365495792	0.06266059708629998	-0.000200094809238327	-0.021310418844805668	-0.0001979226247847965	-0.021079070149568224
46.533060576550575	0.4681249879943936	0.46718613005395304	0.5001727533941156	0.4977193472263697	0.5170752652536963	0.5138188079440539	0.5340253695208677	0.5299616698339493	0.5664311640403468	0.5608211111116407	0.0654694169332248	0.06275037446875686	-0.00019780676822978016	-0.021193653166577064	-0.000195635613523093	-0.02096102085990026
46.813445674966815	0.4680040551418129	0.46706890197087264	0.5000947932573652	0.4976430793103582	0.5170201281992528	0.5137642794940342	0.5339931912192836	0.5299290044156098	0.5664429899302585	0.5608303437456262	0.06556494827384052	0.06284190317210721	-0.0001954724101739247	-0.021069714181223276	-0.00019330242628745609	-0.02083580639811089
47.09552023464871	0.46788206027890555	0.46695068079282664	0.5000166818854281	0.49756668645536206	0.5169653238915138	0.5137100871081718	0.5339618326034182	0.529897138757071	0.56645656881689	0.5608412647768359	0.06566233584578594	0.06293521017604845	-0.00019309229588393428	-0.020938550415394275	-0.0001909236165129613	-0.020703374726934953
47.37929443545016	0.4677589995773655	0.46683146373941714	0.49993843028802926	0.4974901800274564	0.5169108712470704	0.5136562496840578	0.5339313205531174	0.5298660993387424	0.566471942850558	0.5608539152246793	0.06576160834667458	0.06303032296638067	-0.00019066698355474365	-0.020800110301934183	-0.00018849973493240135	-0.020563673690062956
47.66477851856398	0.4676348689250155	0.4667112477674684	0.4998600494635127	0.49741357138983516	0.516856789317173	0.5136027862555111	0.5339016822302716	0.5298359129175922	0.5664891547465393	0.5608683366544687	0.06586279501471144	0.06312726954644549	-0.00018819702879702138	-0.02065434218457085	-0.0001860313296165872	-0.02041665101674539
47.951982786891236	0.4675096639164677	0.4665900295622002	0.49978155039571526	0.4973368718999118	0.5168030972879543	0.5135497159928706	0.5338729450824308	0.5298066065306711	0.5665082477952031	0.5608845711871443	0.06596592564096099	0.06322607844886836	-0.00018568298467469546	-0.02050119432337283	-0.00018351894600132646	-0.02026225432578599
48.24091760541319	0.46738337984351574	0.46646780552814454	0.4997029440507337	0.497260092906322	0.5167498144806426	0.5134970582032792	0.5338451368465014	0.5297782074987113	0.5665292658724014	0.5609026615092477	0.06607103058195031	0.06332677874761315	-0.0001831254017409245	-0.020340614900121068	-0.00018096312692195138	-0.02010043113006077
48.53159340156531	0.4672560116852449	0.4663445717797967	0.4996242413735858	0.4971832457458246	0.5166969603517569	0.5134448323309525	0.5338182855525208	0.5297507434298036	0.5665522534501194	0.560922650883143	0.06617814077260362	0.06342940007036006	-0.00018052482807839887	-0.020172552024249057	-0.0001783644126486239	-0.019931128841392365
48.82402066561362	0.46712755409785567	0.4662203241319931	0.4995454532847584	0.4971063417400981	0.5166445544932898	0.5133930579574377	0.5337924195275165	0.5297242422231548	0.5665772556073984	0.5609445831574983	0.06628728773953028	0.0635339726112169	-0.0001778818093370882	-0.0199969537385698	-0.00017572334092219588	-0.01975429477542434
49.11820995103327	0.46699800140418707	0.4660950580900071	0.4994665906766396	0.49702939219242864	0.5165926166328717	0.5133417548018563	0.5337675673994462	0.5296987320729271	0.5666043180415338	0.5609685027780352	0.0663985036146642	0.06364052714377069	-0.00017519688877676298	-0.019813768026153866	-0.00017304044699395504	-0.019569876157504495
49.41417187488941	0.46686734758293585	0.46596876883935373	0.49938766440983207	0.49695240838428667	0.5165411666339185	0.5132909427211325	0.5337437581012273	0.5296742414721612	0.566633487079562	0.5609944547985501	0.06651182114927928	0.06374909503449416	-0.0001724706073114035	-0.01962294281693744	-0.00017031626366226238	-0.019377820127914447
49.71191711822035	0.4667355862575563	0.46584145123529375	0.49930868530934225	0.49687540157178767	0.5164902244957612	0.5132406417102089	0.5337210208748551	0.5296507992167885	0.5666648096900413	0.5610224848922202	0.06662727372838252	0.06385970825651564	-0.00016970350355061115	-0.019424425994813532	-0.00016755132131440753	-0.01917807374820768
50.01145642642306	0.466602710684833	0.46571309979202735	0.49922966416064196	0.4967983829820324	0.5164398103537566	0.5131908719022416	0.5336993852756103	0.5296284344097285	0.5666983334951353	0.5610526393631996	0.0667448953854989	0.06397239940376408	-0.00016689611384856917	-0.019218165405291643	-0.0001647461479694634	-0.018970584007576008
50.3128006096408	0.46646871374311727	0.46558370867156823	0.4991506117055964	0.4967213638093231	0.5163899444793768	0.5131416535687822	0.5336788811763624	0.5296071764650803	0.5667341067830106	0.5610849651585155	0.06686472081786442	0.06408720170550164	-0.0001640489723517824	-0.019004108863711622	-0.00016190126931803217	-0.01875529782932972
50.61596054315354	0.46633358792021307	0.4654532716722865	0.49907153863825693	0.4966443552112523	0.5163406472802773	0.5130930071199403	0.5336595387719671	0.5295870551124073	0.5667721785205552	0.5611195098802728	0.06698678540203197	0.06420414904125636	-0.00016116261104925922	-0.018782204163386496	-0.00015901720877375958	-0.01853216207845776
50.9209471677702	0.46619732530090324	0.4653217822171105	0.4989924556005099	0.4965673683046582	0.5162919393003434	0.5130449531045249	0.5336413885837638	0.5295681004011157	0.5668125983664284	0.5611563217981761	0.06711112520991239	0.06432327595615993	-0.00015823755982169452	-0.018552399084370563	-0.00015609448751807697	-0.018301123569230526
51.22777149022361	0.46605991755410436	0.4651892333413754	0.49891337317758033	0.4964904141614423	0.5162438412197136	0.5129975122101676	0.5336244614641732	0.5295503427049358	0.5668554166844538	0.5611954498623806	0.06723777702525618	0.06444461767672154	-0.00015527434649731386	-0.018314641403051724	-0.00015313362454394408	-0.01806212907247584
51.53644458356769	0.4659213559196368	0.46505561768030945	0.49883430189338257	0.4964135038042447	0.5161963738547747	0.5129507052634263	0.5336087886014004	0.5295338127265009	0.5669006845573625	0.5612369437166788	0.06736677836059571	0.06456821012702817	-0.00015227349690927205	-0.018068878902184338	-0.0001501351367145798	-0.017815125324872838
51.84697758757708	0.46578163119459826	0.46492092745614183	0.49875525220571404	0.49633664820197276	0.5161495581581338	0.5129045532298596	0.5335944015242429	0.5295185415020328	0.5669484538008991	0.561280853712036	0.06749816747465874	0.0646940899454045	-0.00014923553494972097	-0.01781505938083683	-0.00014709953881353321	-0.0175600590376348
52.15938170914916	0.4656407337193283	0.46478515446482443	0.49867623450128656	0.4962598582651769	0.5161034152185614	0.5128590772140852	0.5335813321070084	0.529504560406131	0.5669987769783027	0.561327230920483	0.06763198339026708	0.06482229450152963	-0.00014616098263420252	-0.017553130665731942	-0.00014402734359419966	-0.01729687690530568
52.47366822270851	0.465498653362947	0.4646482900623502	0.49859725909058644	0.496183144841267	0.5160579662609035	0.5128142984598084	0.5335696125745465	0.5294919011566769	0.5670517074151706	0.5613761271493789	0.06776826591274646	0.06495286191404903	-0.00014305036015815897	-0.017283040622359636	-0.0001409190618445466	-0.017025525616617188
52.789848470613855	0.4653553795084602	0.4645103251506581	0.4985183362025636	0.4961065187095667	0.5160132326459677	0.5127702383498243	0.5335592755073942	0.5294805958198437	0.5671072992147211	0.5614275949560529	0.06790705564884603	0.06508583106866757	-0.000139904185966655	-0.01700473716729789	-0.0001377752024408485	-0.01674595186420902
53.107933863567155	0.46521090103740914	0.46437125016311015	0.49843947597913724	0.4960299905761988	0.51596923587037	0.5127269184059947	0.533550353847041	0.5294706768152295	0.5671656072734637	0.5614816876628403	0.06804839402619897	0.06522124163676396	-0.00013672297682221224	-0.01671816828137196	-0.00013459627241063643	-0.016458102356111226
53.42793588102576	0.46506520631405435	0.4642310550495238	0.49836068846951365	0.495953571068792	0.5159259975663534	0.5126843602891915	0.5335428809013143	0.5294621769211019	0.5672266872972903	0.5615384593725204	0.06819232331333692	0.06535913409453051	-0.00013350724787020152	-0.01642328202244414	-0.0001313827769955367	-0.01616192382709869
53.74986607161648	0.46491828316907724	0.46408972926074793	0.4982819836243114	0.495877270731009	0.5158835395015667	0.5126425857992133	0.5335368903498917	0.5294551292797703	0.5672905958180028	0.5615979649841722	0.06833888664027285	0.06549954974265983	-0.00013025751271489305	-0.016120026539852006	-0.00012813521971810626	-0.015857363051068774
54.073736053552395	0.4647701188827825	0.4639472617327667	0.49820337128948466	0.49580110001688427	0.5158418835788087	0.5126016168746648	0.5335324162499405	0.5294495674030812	0.5673573902102882	0.5616602602094599	0.06848812801967524	0.06564253072659407	-0.0001269742834911769	-0.015808350089216106	-0.00012485410245166584	-0.015544366854257419
54.399557515052166	0.46462070016778373	0.4638036408703117	0.49812486120003663	0.49572506928496646	0.5158010518357296	0.5125614755928042	0.5335294930418893	0.5294455251780411	0.567427128709153	0.5617254015893604	0.06864009236865275	0.06578812005735542	-0.00012365807094716352	-0.015488201048242445	-0.00012153992548769033	-0.015222882128242077
54.727342214761876	0.4644700131511567	0.4636588545299711	0.49804646297351923	0.49564918879225844	0.5157610664444919	0.5125221841693548	0.5335281555553344	0.5294430368725745	0.5674998704278387	0.5617934465113482	0.06879482553116255	0.06593636163298146	-0.00012030938452456397	-0.015159527933249706	-0.0001181931876120812	-0.014892855844692576
55.057101982179326	0.4643180433560411	0.4635128900027749	0.4979681861033063	0.4955734686879488	0.515721949711387	0.5124837649582759	0.5335284390150862	0.5294421371414153	0.5675756753762237	0.561864453227052	0.0689523743010753	0.06608730026057297	-0.00011692873244040225	-0.014822279416222273	-0.00011481438618454742	-0.014554235070761479
55.38884871808102	0.4641647756826718	0.46336573399623954	0.4978900399516361	0.4954979190069229	0.5156837240764061	0.5124462404514932	0.5335303790473584	0.5294428610321384	0.5676546044797355	0.5619384808703952	0.06911278644590634	0.06624098167899169	-0.00011351662177505606	-0.014476404343000127	-0.00011140401721376758	-0.014206966984360747
55.722594394951685	0.46401019438881924	0.4632173726158528	0.4978120337424123	0.4954225496630506	0.5156464121127616	0.5124096332785906	0.5335340116861025	0.5294452439913363	0.5677367195987835	0.5620155894762398	0.06927611073123982	0.06639745258221559	-0.00011007355856651468	-0.014121851752705084	-0.00010796257544309906	-0.013850998891399513
56.058351057416104	0.4638542830696226	0.46306779134598164	0.4977341765537554	0.49534737044223986	0.5156100365263577	0.5123739662064507	0.5335393733794951	0.5294493218709396	0.567822083548732	0.5620958399995452	0.06944239694587352	0.06655676064337561	-0.00010660004790430389	-0.013758570898133371	-0.00010449055443850774	-0.013486278243576066
56.39613082267415	0.4636970246367881	0.46291697503018076	0.4976564773102946	0.4952723909952457	0.5155746201552052	0.5123392621388533	0.5335465009965784	0.5294551309346929	0.5679107601204285	0.5621792943350632	0.06961169592770045	0.06671895453950785	-0.00010309659402452098	-0.013386511266133994	-0.00010098844667449924	-0.013112752656510906
56.7359458809379	0.463538401297138	0.4627649078508819	0.49757894477519343	0.49519762083023056	0.5155401859687844	0.5123055441160218	0.5335554318340604	0.5294627078647834	0.5680028141013078	0.5622660153375809	0.06978405959035233	0.06688408397702773	-9.956370041519502e-05	-0.013005622600473998	-9.745674362926504e-05	-0.012730369929542462
57.07780849587155	0.4633783945304811	0.46261157330844355	0.4975015875418924	0.49512306930506095	0.5155067570673423	0.5122728353141179	0.5335662036232784	0.52947208976863	0.568098311297086	0.5623560668427332	0.0699595409506433	0.06705219971796236	-9.600186992464455e-05	-0.012615854925456915	-9.389593588315925e-05	-0.012339078066574416
57.42173100503407	0.4632169850667856	0.4624569541995361	0.4974244140255667	0.4950487456193338	0.5154743566811314	0.5122411590446797	0.5335788545373303	0.5294833141858369	0.5681973185540673	0.5624495136883997	0.07013819415682108	0.06722335360696699	-9.24116048666157e-05	-0.01221715856992489	-9.030651321750849e-05	-0.011938825297519884
57.7677258203244	0.4630541528626288	0.46230103259484334	0.49734743245428237	0.494974658806124	0.515443008169582	0.5122105387540042	0.5335934231983797	0.5294964190953162	0.5682999037820826	0.5625464217367103	0.07032007451767057	0.0673975985991411	-8.879340714029738e-05	-0.011809484193591402	-8.668896471919485e-05	-0.011529560101081415
58.115805428429454	0.46288987707689605	0.46214378981605114	0.49727065085984107	0.49490081772343664	0.5154127350204032	0.5121809980224667	0.5336099486851343	0.5295114429225838	0.5684061359780771	0.5626468578966717	0.07050523853248356	0.06757498878868785	-8.514777834878196e-05	-0.011392782814297675	-8.304377889323256e-05	-0.011111231229236296
58.465982391274686	0.4627241360457057	0.46198520641210267	0.49719407706830165	0.4948272310453599	0.5153835608486131	0.5121525605637754	0.533628470540512	0.5295284245472328	0.5685160852503718	0.5627508901474405	0.07069374392194173	0.06775557943842742	-8.147521992363238e-05	-0.010967005836462818	-7.937144377179184e-05	-0.010683787731863958
58.818269346477535	0.4625569072565314	0.46182526213469194	0.4971177186901675	0.4947539072529011	0.5153555093954919	0.5121252502241622	0.5336490287794898	0.5295474033105916	0.5686298228436204	0.5628585875622629	0.0708856496599275	0.06793942701021097	-7.7776233253668e-05	-0.010532105081097143	-7.567244703499121e-05	-0.01024717898378924
59.172679007803275	0.462388167321492	0.4616639359129687	0.4970415831102247	0.49468085462449896	0.5153286045274544	0.5120990909814965	0.5336716638971469	0.5295684190235685	0.5687474211644796	0.562970020333101	0.07108101600630383	0.06812658919625024	-7.405131981952362e-05	-0.01008803281754922	-7.194727613635266e-05	-0.00980135471318988
59.52922416562417	0.46221789194978213	0.46150120582742815	0.49696567747701986	0.4946080812261957	0.5153028702348387	0.5120741069443278	0.5336964168769047	0.5295915119746921	0.5688689538080237	0.5630852597959686	0.07127990454069387	0.06831712495140822	-7.030098133675722e-05	-0.009634741796787694	-6.819641842403801e-05	-0.009346265030089285
59.887917687380885	0.4620460559192095	0.46133704908295353	0.49689000869196137	0.494535594901458	0.515278330630604	0.5120503223508502	0.5337233291989697	0.5296167229383487	0.5689944955849215	0.5632043784570034	0.0714823781972963	0.06851109452647429	-6.65257198998459e-05	-0.009172185286217882	-6.442036127873862e-05	-0.008881860457805146
60.24877251804685	0.4618726330468108	0.46117144198098525	0.4968145833980327	0.4944634032606326	0.5152550099489381	0.5120277615677817	0.5337524428489874	0.5296440931832264	0.5691241225494039	0.5633274500192933	0.07168850130077382	0.06870855950246475	-6.272603813484157e-05	-0.00870031710653052	-6.061959225378555e-05	-0.008408091966060738
60.6118016805955	0.46169759615850864	0.46100435989077965	0.49673940796809907	0.49439151367002254	0.5152329325437631	0.5120064490891556	0.5337838003269068	0.529673664480966	0.5692579120280465	0.5634545494104871	0.07189833960324575	0.06890958282597678	-5.89024393602422e-05	-0.008219091670426337	-5.679459921659191e-05	-0.007924911004693058
60.97701827647021	0.4615209170577782	0.46083577721973057	0.49666448849279454	0.49431993324056983	0.5152121228871405	0.5119864095350234	0.5338174446560674	0.5297054791150329	0.5693959426493962	0.5635857528112148	0.07211196032243088	0.06911422884564362	-5.505542774619787e-05	-0.007728464022619619	-5.29458704987551e-05	-0.007432269539833669
61.34443548605718	0.46134256649328825	0.46066566738271575	0.49658983076797336	0.4942486688161283	0.515192605567568	0.5119676676500583	0.5338534193925151	0.5297395798898064	0.5695382943744697	0.5637211376843415	0.07232943218097986	0.0693225633497171	-5.118550849236847e-05	-0.007228389883138675	-4.907389505670601e-05	-0.006930120092278003
61.71406656916102	0.46116251412547343	0.4604940027704323	0.49651544028170386	0.4941777269613108	0.5151744052881592	0.5119502483020575	0.5338917686345456	0.5297760101399022	0.5696850485281489	0.5638607828050869	0.07255082544703581	0.06953465360483214	-4.729318800578142e-05	-0.006718825691976349	-4.517916263113708e-05	-0.0064184157769773265
62.085924865483435	0.46098072849200766	0.460320754716688	0.49644132220079457	0.4941071139488949	0.5151575468647072	0.5119341764803393	0.5339325370324917	0.5298148137397257	0.5698362878315106	0.564004768292036	0.07277621197606797	0.06975056839597849	-4.337897408379643e-05	-0.006199728655829517	-4.1262163916422345e-05	-0.005897110344989187
62.46002379510434	0.4607971769721312	0.4601458934646058	0.4963674813568278	0.4940368357467684	0.51514205522362	0.511919477294027	0.5339757697987554	0.5298560351132698	0.5699920964351148	0.5641531756390734	0.07300566525402798	0.06997037806773718	-3.944337611450077e-05	-0.005671056798320251	-3.732339074391522e-05	-0.005366158228483187
62.83637685896657	0.46061182574979137	0.4599693881317048	0.4962939222316834	0.4939668980043973	0.5151279553997229	0.5119061759702113	0.5340215127180908	0.52989971924416	0.5701525599532888	0.5643060877482697	0.07323926044186835	0.07019415456681989	-3.548690527577225e-05	-0.005132769011666483	-3.336333626247079e-05	-0.0048255145866420435
63.21499763936286	0.460424639775555	0.4597912066738137	0.4962206489425316	0.49389730603879706	0.5151152725339234	0.5118942978519936	0.5340698121581506	0.5299459116859532	0.5703177654994372	0.564463588963756	0.07347707442148582	0.07042197148595514	-3.151007474588852e-05	-0.004584825111223267	-2.938249512729474e-05	-0.004275135354120607
63.59589980042612	0.46023558272724546	0.4596113158477766	0.4961476652262785	0.4938280648199877	0.5151040318707295	0.5118838683963969	0.534120715080296	0.5299946585727042	0.5704878017224175	0.5646257651066178	0.07371918584311765	0.07065390410918271	-2.7513399927237003e-05	-0.004027185893576757	-2.5381363710330618e-05	-0.003714977293668653
63.979097088622495	0.4600446169692549	0.4594296811729019	0.49607497442343224	0.493759178955911	0.5150942587556114	0.5118749131721336	0.5341742690506832	0.5300460066297958	0.5706627588440104	0.5647927035108414	0.07396567517427396	0.07089002945858826	-2.349739867479883e-05	-0.003459813196769801	-2.136044030398576e-05	-0.003144998049691594
64.36460333324754	0.4598517035104882	0.4592462668911119	0.4960025794613786	0.4936906526767891	0.5150859786322054	0.5118674578572376	0.5342305222516333	0.5301000031850523	0.5708427286975305	0.5649644930603531	0.07421662475023637	0.0711304263425514	-1.9462591535623908e-05	-0.002882669963909734	-1.7320225337180695e-05	-0.0025651562046817844
64.75243244692527	0.45965680196087905	0.45906103592574127	0.4959304828370323	0.493622489818902	0.5150792170393438	0.5118615282365371	0.5342895234932881	0.5301566961801335	0.5710278047676096	0.5651412242271853	0.07447211882619167	0.07137517540554177	-1.5409501998520092e-05	-0.002295720310101501	-1.326122161160459e-05	-0.001975411340396249
65.14259842611021	0.459459870486433	0.45887394983893415	0.49585868659884424	0.49355469380776007	0.5150739996079096	0.5118571501989673	0.5343513222255694	0.5302161341822264	0.5712180822311976	0.5653229891108099	0.0747322436310645	0.07162435917953941	-1.133865675639889e-05	-0.0016989295928908632	-9.183934532530635e-06	-0.0013757240999012765
65.53511535159264	0.45926086576273467	0.45868496878758824	0.49578719232813695	0.49348726764064677	0.5150703520574988	0.5118543497347202	0.5344159685504405	0.5302783663960378	0.5714136579998195	0.5655098814786791	0.07499708742310078	0.07187806213712708	-7.250585979390323e-06	-0.001092264486288741	-5.0888723590603036e-06	-0.0007660562541502713
65.92999738900669	0.45905974292686647	0.45849405147779054	0.49571600111974073	0.49342021386850726	0.5150683001928889	0.5118531529322097	0.534483513234485	0.5303434426760949	0.5716146307631369	0.5657019968080155	0.0752667405472752	0.072136370746314	-3.145823596173436e-06	-0.0004756930581919505	-9.765464682454095e-07	-0.00014637077252643849
66.32725878934137	0.458856455527675	0.4583011551176843	0.49564511356190183	0.49335353457715286	0.5150678699002968	0.5118535859748525	0.5345540077218087	0.530411413539369	0.5718211010338528	0.5658994323288944	0.07554129549458909	0.07239937352717275	9.750924048201881e-07	0.00015081514716541733	3.152528383343345e-06	0.00048336810489502113
66.72691388945532	0.45865095547432194	0.45810623536871253	0.4955745297154314	0.4932872313677579	0.5150690871434177	0.5118556751376573	0.534627504147275	0.5304823301782249	0.5720331711940124	0.5661022870686656	0.07582084696333082	0.07266716111033417	5.111619666764433e-06	0.0007872890234779106	7.297833768626916e-06	0.0011231947890166794
67.12897711259382	0.4584431929830581	0.45790924629517116	0.4955042490920683	0.49322130533661485	0.5150719779592353	0.5118594467835963	0.5347040553500806	0.5305562444737081	0.5722509455427472	0.566310661897758	0.07610549192236332	0.07293982629742826	9.263211143695216e-06	0.0014337558120587346	1.1458847297252106e-05	0.0017731422606459546
67.53346296890952	0.4582331165221453	0.45771014031200974	0.49543427063201684	0.4931557570541217	0.5150765684535892	0.5118649273597711	0.5347837148876844	0.5306332090091812	0.572474530345511	0.5665246595769214	0.07639532967652968	0.07321746412353429	1.3429314756785438e-05	0.0020902410061012233	1.563504230905899e-05	0.002433241984988399
67.94038605598601	0.45802067275486136	0.45750886813081043	0.4953645926806294	0.49309058654296467	0.5150828847964863	0.511872143393339	0.5348665370500975	0.5307132770843145	0.5727040338848615	0.5667443848059486	0.07669046193424896	0.07350017192172016	1.760937304351451e-05	0.002756768250620212	1.982588754834147e-05	0.0031035238211103433
68.3497610593647	0.45780580648050895	0.457305378703875	0.49529521296419743	0.49302579325546686	0.5150909532171455	0.5118811214872055	0.5349525768745436	0.5307965027294453	0.5729395665128458	0.5669699442739382	0.0769909928773839	0.07378804938974988	2.1802822787519993e-05	0.003433359237192235	2.4030846830003227e-05	0.003784015927578821
68.7616027530747	0.45758846057335384	0.4570996191663468	0.49522612856481296	0.4929613760500656	0.5151007999987597	0.511891888315459	0.5350418901605022	0.5308829407203143	0.573181240705041	0.567201446711147	0.07729702923347255	0.07408119865904005	2.600909463301715e-05	0.004120033592812433	2.8249378685285542e-05	0.004474744661990826
69.17592600016614	0.4573685759194094	0.45689153477629063	0.4951573358942589	0.49289733316688256	0.5151124514729611	0.5119044706185382	0.5351345334851414	0.5309726465931905	0.5734291711163118	0.567439002942493	0.07760868035041261	0.07437972436595697	3.0227612678901394e-05	0.004816808763095537	3.248093599306223e-05	0.005175734475898253
69.59274575324658	0.4571460913509846	0.456681068852649	0.49508883066689324	0.49283366220234615	0.5151259340139738	0.5119188951981192	0.5352305642191577	0.5310656766603936	0.5736834746383483	0.5676827259427644	0.07792605827369496	0.0746837337255371	3.4457794057751734e-05	0.005523699889408817	3.672496559603555e-05	0.005887007804261657
70.01207705502031	0.45692094357890733	0.45646816271099394	0.495020607871477	0.4927703600828305	0.515141274032437	0.5119351889117059	0.5353300405430244	0.5311620880262278	0.5739442704590437	0.5679327308935984	0.07824927782627873	0.07499333660772978	3.869904849307382e-05	0.0062407196794254105	4.098090789828035e-05	0.006608584948509133
70.43393503883172	0.45669306712232915	0.4562527555969845	0.4949526617419063	0.4927074230372634	0.5151584979688834	0.511953378666907	0.5354330214636698	0.5312619386033369	0.5742116801237819	0.5681891352422939	0.07857845669122322	0.07530864561626091	4.295077783789125e-05	0.006967878271098016	4.524819644147193e-05	0.00734048395378295
70.85833492921113	0.4564623942360183	0.4560347846174409	0.4948849857267975	0.4926448465686634	0.5151776322868518	0.5119734914153856	0.5355395668315894	0.531365287129493	0.5744858275987018	0.5684520587625228	0.07891371549717319	0.07562977617021602	4.721237558968916e-05	0.0077051830889729445	4.952625746579287e-05	0.008082720479592354
71.2852920424243	0.4562288548350405	0.45581418466893925	0.4948175724578808	0.49258262542455805	0.5151987034656158	0.5119955541464614	0.535649737358408	0.5314721931848304	0.574766839336012	0.5687216236170101	0.07925517790681384	0.07595684658845224	5.1483226384374525e-05	0.008452638693270842	5.381450944819122e-05	0.008835307663446201
71.71482178702524	0.4559923764167199	0.45559088836382733	0.4947504137171442	0.4925207535662332	0.5152217379925097	0.5120195938803487	0.5357635946349014	0.5315827172095372	0.5750548443414264	0.5689979544222536	0.0796029707084166	0.07628997817695272	5.576270546758799e-05	0.0092102466209667	5.811236261699104e-05	0.009598255977039116
72.14693966441222	0.4557528839797763	0.4553648259535596	0.4946835004026787	0.49245922413676735	0.5152467623548269	0.5120456376610082	0.535881201149492	0.5316969205220182	0.5753499742438047	0.5692811783153602	0.07995722391059355	0.07662929531923399	6.005017813648372e-05	0.009978005218016506	6.24192184486283e-05	0.01037157307536063
72.58166126938723	0.45551029994052067	0.45513592524924207	0.49461682249316763	0.49239802942779326	0.5152738030312709	0.5120737125485979	0.536002620307231	0.5318148653375409	0.5756523633670724	0.5695714250230727	0.08031807084039115	0.076974925569933	6.434499916185832e-05	0.01075590946324212	6.673446913640912e-05	0.011155263636922541
73.01900229071879	0.4552645440459922	0.45490411153927324	0.4945503690109561	0.492337160844933	0.5153028864829347	0.512103845611491	0.5361279164492772	0.5319366147873786	0.5759621488045062	0.5698688269330714	0.08068564824485602	0.07732699975170243	6.864651217608486e-05	0.01154395078189907	7.10574970342881e-05	0.011949329195601877
73.45897851170821	0.45501553328391076	0.45466930750396656	0.4944841279836434	0.49227660887184754	0.5153340391437788	0.5121360639178492	0.5362571548728897	0.5320622329384634	0.5762794704954752	0.5701735191676329	0.08106009639621653	0.07768565205554015	7.295404903673308e-05	0.012342116850234675	7.53876740772208e-05	0.012753767964042595
73.90160581075892	0.45476318178931835	0.4544314331270262	0.49441808640412965	0.4922163630328415	0.5153672874105912	0.5121703945267191	0.5363904018519456	0.5321917848135652	0.5766044713047226	0.5704856396597326	0.08144155920082059	0.07805102014469965	7.726692915654976e-05	0.013150391388776939	7.972436116832071e-05	0.013568574646157572
74.34690016194996	0.45450740074777	0.4541904056037522	0.49435223018904956	0.49215641185395503	0.5154026576323867	0.5122068644786276	0.5365277246579959	0.5323253364120076	0.5769372971042876	0.5708053292316845	0.08183018431198744	0.0784232452623225	8.158445880290799e-05	0.0139687539446669	8.406690754336754e-05	0.014393740241018804
74.79487763561212	0.45424809829493484	0.45394613924583754	0.49428654413551876	0.4920967428224796	0.5154401760992302	0.5122455007856549	0.5366691915818759	0.5324629547309382	0.5772780968581634	0.5711327316764114	0.08222612324693486	0.07880247234294303	8.590593036383876e-05	0.014797179662593862	8.84146500985672e-05	0.01522925183485313
75.24555439890803	0.45398517941246064	0.45369854538261795	0.49422101187612216	0.4920373423448235	0.5154798690304423	0.5122863304209438	0.5368148719558825	0.5326047077871663	0.5776270227097938	0.571467993841443	0.08262953150794122	0.07918885012803042	9.023062157442752e-05	0.015635639042486105	9.276691268722548e-05	0.0160750923821098
75.6989467164156	0.45371854581994164	0.4534475322586259	0.4941556158320572	0.49197819570265516	0.515521762562157	0.5123293803076312	0.5369648361765341	0.5327506646395848	0.5779842300725152	0.571811265715747	0.08304056870793185	0.0795825312857278	9.455779470890491e-05	0.016484097684539734	9.712300538311514e-05	0.016931240474590936
76.15507095071504	0.45344809586283435	0.4531930049272963	0.49409033716435563	0.49191928700724413	0.5155658827341973	0.5123746773071524	0.5371191557279249	0.5329008954121888	0.5783498777230545	0.5721627005194976	0.08345939870065647	0.07998367253496695	9.888669573210329e-05	0.017342516020249832	0.00010148222370676141	0.017797670097721152
76.61394356297929	0.453173724396149	0.4529348651406643	0.49402515572309325	0.4918605991519209	0.5156122554762297	0.5124222482069006	0.5372779032056937	0.5330554713177115	0.5787241278981988	0.5725224547968961	0.08388618971566404	0.08039243477413836	0.00010321655341016811	0.018210849028847065	0.00010584384781486822	0.018674350373970583
77.07558111356816	0.45289532266373744	0.45267301123488257	0.49396004999449394	0.49180211376256555	0.5156609065931596	0.512472119707193	0.5374411523416174	0.5332144646818872	0.5791071463947559	0.5728906885121534	0.08432111449826984	0.08080898321450744	0.00010754657837330761	0.019089045937491278	0.00011020714164444723	0.01956124529068859
77.54000026262605	0.45261277817299705	0.4524073380113883	0.49389499704583495	0.4917438111460386	0.5157118617497217	0.5125243184075092	0.5376089780288478	0.5333779489683629	0.5794991026729318	0.5732675651487623	0.0847643504547264	0.08123348751857835	0.0001118759621339116	0.019977049905477884	0.00011457135202119773	0.020458313414607687
78.00721777068286	0.4523259745647942	0.4521377366135317	0.4938299724680487	0.4916856702364572	0.5157651464542277	0.5125788707919685	0.537781456347803	0.5335459988042734	0.5799001699632551	0.5736532518121799	0.08521607980281559	0.08166612194361278	0.00011620387605726368	0.020874797690794367	0.00011893570771859263	0.021365507589180766
78.47725049925933	0.45203479147840464	0.451864094398473	0.49376495031591583	0.49162766853921647	0.5158207860414169	0.5126358032139888	0.5379586645927381	0.5337186900064937	0.5803105253771838	0.5740479193360521	0.08567648972810846	0.08210706549052191	0.00012052947027718641	0.02178221929825952	0.00012329941846866976	0.02228277461546213
78.95011541147531	0.45173910441125853	0.45158629480415025	0.4936999030457363	0.49156978207265195	0.5158788056543673	0.512695141880098	0.5381406812989954	0.533896099608591	0.5807303500215347	0.5744517423921204	0.08614577254610822	0.0825565020583669	0.0001248518725573966	0.022699237607540113	0.0001276616739284142	0.023210054915395517
79.42582957266194	0.4514387845732706	0.4513042172111031	0.49363480145036176	0.4915119853072338	0.5159392302254059	0.5127569128328371	0.5383275862709684	0.5340783058884883	0.581159829116885	0.5748648996039443	0.0866241258705625	0.0830146206046986	0.00012917018709401873	0.02362576798074656	0.00013202164258319105	0.02414728217524953
79.90441015097758	0.4511336987355192	0.4510177367989333	0.4935696145914621	0.49145425110217256	0.5160020844559717	0.5128211419327099	0.538519460610779	0.5342653883968604	0.5815991521200969	0.575287573664598	0.08711175278818536	0.08348161531200164	0.00013348349326069986	0.02456171784810124	0.00013637847060543606	0.0250943829699537
80.38587441802741	0.450823709073034	0.450726724397171	0.493504309728899	0.4913965506393208	0.5160673927953646	0.512887854839127	0.5387163867476952	0.5344574279862782	0.5820485128511257	0.5757199514584873	0.08760886204008635	0.08395768576049412	0.0001377908442831144	0.02550698626990311	0.00014073128064684415	0.026051276365905096
80.87023974948666	0.45050867300143627	0.45043104633030323	0.4934388522470661	0.491338853354236	0.5161351794183221	0.5129570769902824	0.538918448468299	0.5346545068411181	0.5825081096242798	0.5761622241874524	0.08811566821019216	0.08444303710757214	0.0001420912658479656	0.026461463473410163	0.00014507917057082764	0.027017873500781775
81.35752362572781	0.4501884430071646	0.4501305642567121	0.4933732055780514	0.4912811268642719	0.5162054682013519	0.5130288335819045	0.5391257309474213	0.5348567085082571	0.5829781453841013	0.5766145875013197	0.08863239192096975	0.08493788027418614	0.00014638375464004483	0.027425030364369718	0.00014942121211625192	0.02799407713953883
81.8477436324513	0.44986286647100726	0.4498251350012561	0.4933073311214703	0.49122333689355746	0.5162782826977601	0.5131031495448168	0.5393383207798622	0.5350641179285658	0.5834588278460524	0.5770772416330819	0.08915926003678021	0.08544243213845068	0.00015066727680079772	0.028397558009586987	0.00015375644949500167	0.028979781205279664
82.34091746132043	0.4495317854846473	0.44951461038121554	0.49324118816080625	0.4911654471947099	0.5163536461112836	0.5131800495212407	0.5395563060129075	0.535276821469224	0.583950369642195	0.5775503915388849	0.08969650587519912	0.08595691573681932	0.00015494076630651055	0.02937890709044666	0.00015808389791327482	0.029974870283041355
82.83706291059936	0.44919503665991506	0.4491988370253118	0.4931747337760933	0.49110741946712666	0.5164315812682664	0.5132595578397664	0.5397797761796589	0.5354949069568689	0.5844529884720561	0.5780342470430134	0.09024436942665612	0.0864815604731504	0.00015920312326100916	0.030368927324900596	0.00016240254201527193	0.030979219094760424
83.33619788579601	0.44885245093042403	0.44887765618549197	0.4931079227527573	0.491049213271687	0.5165121105882767	0.513341698488917	0.5400088223331945	0.5357184637115991	0.5849669072588896	0.5785290229880709	0.09080309758278435	0.08701660233602972	0.00016345321209521035	0.031367456855690534	0.0001667113342433968	0.03199269194406895
83.83834040030794	0.4485038533452555	0.4485509035411606	0.4930407074864317	0.4909907859416919	0.5165952560530904	0.5134264950892213	0.5402435370815695	0.5359475825818485	0.5854923543115418	0.5790349393905626	0.09137294437385764	0.08756228412471037	0.0001676898596743026	0.032374321603882095	0.00017100919311108242	0.033015142128505204
84.34350857607244	0.4481490628543363	0.44821840899551985	0.49297303788354657	0.4909320924898514	0.5166810391739353	0.5135139708637122	0.5404840146236732	0.5361823559801472	0.5860295634921482	0.5795522216020953	0.0919541712157403	0.08811885568407503	0.00017191185329989978	0.03338933458383053	0.00017529500138291354	0.03404641131770347
84.85172064422062	0.4477878920851406	0.44787999646366605	0.4929048612574833	0.4908730855111286	0.5167694809568997	0.5136041486067536	0.5407303507859578	0.5364228779197858	0.5865787743898884	0.5800811004764168	0.0925470471667875	0.0886865741490201	0.00017611793860428104	0.034412295178796626	0.00017956760415527295	0.035086328895062024
85.36299494573534	0.44742014711032596	0.44753548365207474	0.492836122220073	0.49081371508123267	0.5168606018663972	0.513697050651104	0.540982643060045	0.536669244052402	0.5871402325010447	0.5806218125425345	0.0931518491951478	0.08926570419870639	0.00018030681733172127	0.03544298837343263	0.0001838258068353471	0.036134711260473296
85.87734993211305	0.44704562720589724	0.44718468182908144	0.49276676256820606	0.4907539286505432	0.51695442178657	0.5137926988331059	0.541240990641228	0.5369215517064966	0.587714189415616	0.5811746001841486	0.09376886245695953	0.08985651832111753	0.00018447714499664203	0.036481183941532436	0.0001880683730062227	0.03719136109216947
86.39480416602983	0.4466641245994689	0.4468273955859559	0.49269672116530644	0.4906936709332375	0.517050959980516	0.5138911144558963	0.5415054944678765	0.5371798999269063	0.5883009030107461	0.5817397118256633	0.09439838058594721	0.09045929708842702	0.00018862752841419805	0.03752663558512381	0.00019229402217568747	0.03825606656428704
86.91537632201124	0.44627542420817967	0.4464634225881386	0.4926259338174115	0.49063288379137726	0.5171502350471994	0.5139923182505145	0.5417762572617535	0.5374443895152338	0.588900637651245	0.582317402125035	0.09504070599495355	0.0910743294436573	0.00019275652309297397	0.0385790800226431	0.00019650142740151866	0.03932860051811815
87.43908518710603	0.4458793033657856	0.4460925533161937	0.49255433314358055	0.4905715061136994	0.5172522648759196	0.5140963303347877	0.5420533835692511	0.5377151230712566	0.589513664397487	0.5829079321737383	0.09569615018997475	0.09170191299917765	0.0001968626304860166	0.039638236022796036	0.00020068921278482144	0.040408719583709285
87.9659496615646	0.4454755315384417	0.44571457079600574	0.49248184844034676	0.49050947368884174	0.5173570665981817	0.5142031701698557	0.542336979803557	0.5379922050353237	0.590140261220985	0.5835115697041369	0.09636503409729488	0.09234235434759598	0.00020094429508321632	0.04070380337989832	0.00020485595082181396	0.041496163248524454
88.4959887595208	0.4450638700286496	0.4453292503177271	0.49240840553990023	0.4904467190727161	0.5174646565368175	0.5143128565141962	0.5426271542877464	0.5382757417317497	0.5907807132279479	0.5841285893045628	0.0970476884043445	0.09299596938563691	0.00020499990134403845	0.0417754618276831	0.00020900015960811924	0.04259065286989028
89.0292216096782	0.44464407166682995	0.4449363591429569	0.4923339266616826	0.49038317144972793	0.5175750501521889	0.5144254073749969	0.5429240172988109	0.5385658414132156	0.5914353128911527	0.5847592726424169	0.09774445391494956	0.09366308365162906	0.00020902777045406218	0.04285286988711334	0.00021312029988385106	0.04369189062744283
89.56566745600044	0.4442158804899469	0.44453565619960617	0.49225833025704807	0.4903187564875229	0.5176882619852965	0.5145408399567144	0.5432276811126187	0.5388626143061831	0.5921043602904621	0.5854039086956198	0.09845568191966891	0.09434403267725834	0.00021302615690155235	0.04393566364456092	0.00021721477191172234	0.044799558411568796
90.1053456584057	0.44377903140658576	0.44412689176387715	0.4921815308466299	0.4902533961849237	0.5178043055976081	0.5146591706066467	0.5435382600498075	0.5391661726573282	0.5927881633623466	0.5860627939927562	0.09918173458195914	0.09503916235428071	0.00021699324485363602	0.045023455454796135	0.00022128191217785087	0.04591331664438769
90.6482756934654	0.44333324984785355	0.443709807128757	0.49210343885002633	0.490187008712698	0.5179231935073991	0.5147804147573397	0.5438558705226011	0.5394766307809962	0.5934870381587746	0.5867362328622704	0.09992298534094403	0.09574882931692849	0.00022092714432481175	0.04611583256398433	0.00022531998990071855	0.04703280302756241
91.19447715510712	0.44287825140344117	0.4432841342583907	0.49202396040740376	0.4901195082467803	0.5180449371223956	0.5149045868656256	0.5441806310825436	0.5397941051076764	0.5942013091158592	0.5874245376910847	0.10067981933161335	0.09647340134078027	0.0002248258871277442	0.047212355648426296	0.00022932720333829204	0.04815763121249006
91.74396975532183	0.44241374144215234	0.4428495954276746	0.49194299719258194	0.49005080479354873	0.5181695466684904	0.5150317003480908	0.544512662469138	0.540118714233498	0.5949313093326578	0.5881280291930333	0.1014526338233238	0.09721325775891121	0.00022868742258375097	0.04831255726209349	0.0002333016758830353	0.04928738938887989
92.29677332487483	0.4419394147161711	0.4424059028463695	0.49186044621715147	0.4899808040067302	0.518297031114285	0.5151617675127489	0.5448520876593738	0.5404505789707369	0.5956773808605454	0.5888470366875146	0.10224183867751614	0.09796878989619058	0.0002325096129867088	0.049415940187429896	0.00023724145192777213	0.050421638784200695
92.85290781402206	0.44145495494830006	0.4419527582670038	0.49177619962513724	0.48990940699548763	0.518427398091201	0.5152947994866803	0.5451990319181208	0.5407898223993258	0.5964398750036001	0.5895818983887902	0.10304785682562535	0.09874040152263051	0.00023629022879678718	0.05052197568312522	0.0002411444924871331	0.051559912069876646
93.41239329322968	0.4409600344013648	0.4414898525757924	0.49169014447769704	0.48983651012321006	0.5185606538088777	0.5154308061393869	0.5455536228493668	0.5411365699193538	0.5972191526304489	0.5903329617063695	0.10387112476821632	0.09952850932676063	0.00024002694355296228	0.05163010162111448	0.00024500867056165276	0.05270171166617388
93.97524995389855	0.4404543134289391	0.4410168653657683	0.49160216252731453	0.4897620047965044	0.5186968029655634	0.5155697960015875	0.5459159904482626	0.5414909493045348	0.5980155844980546	0.5911005835569453	0.10471209309642486	0.10033354341003932	0.0002437173284804417	0.05273972050603959	0.00024883176622630954	0.05384650794053414
94.54149810909283	0.43993744000650314	0.4405334644912709	0.4915121299809111	0.48968577724385254	0.5188358486531782	0.5157117761791716	0.546286267153942	0.5418530907566265	0.5988295515879382	0.591885130688362	0.1055712270368683	0.10115594780339018	0.0002473588467764021	0.05385019736846175	0.00025261146142374624	0.054993737290701006
95.11115819427312	0.4394090492420984	0.4400393056028987	0.4914199172512639	0.48960770828336464	0.5189777922567119	0.5158567522619925	0.5466645879030685	0.542223126960762	0.5996614454553494	0.5926869800161185	0.10644900702124432	0.10199618100700009	0.00025094884755311186	0.05496085752366753	0.00025634533444579555	0.056142800105192237
95.68425076803395	0.43886876286550225	0.43953403166198746	0.4913253886960884	0.4895276730790297	0.519122633347593	0.5160047282271782	0.5470510901840584	0.5426011931416682	0.6005116685919304	0.5935065189729347	0.10734592928191078	0.10285471655459742	0.00025448455941329273	0.056070984186405326	0.00026003085408371485	0.05729305859351541
96.26079651284576	0.4383161886948885	0.43901727243362265	0.4912284023440924	0.4894455408848219	0.5192703695706395	0.5161557063366037	0.5474459140919188	0.5429874271207207	0.6013806348024288	0.5943441458719263	0.10826250647482553	0.10373204360349006	0.0002579630836344604	0.05717981593141985	0.0002636653734164329	0.05844383447478663
96.84081623580131	0.4377509200798928	0.43848864395715037	0.49112880960727523	0.4893611747759849	0.5194209965241778	0.5163096870281406	0.547849202383631	0.5433819693737884	0.6022687695960509	0.5952002702839635	0.10919926833130159	0.10462866755172684	0.0002613813869358217	0.05828654398922595	0.00026724612322404084	0.059594406517362586
97.42433086936633	0.43717253531994477	0.43794774799309105	0.4910264549786951	0.4892744313667724	0.5195745076328823	0.5164666688002907	0.5482611005339986	0.5437849630898056	0.6031765105930641	0.5960753134298091	0.1101567623401261	0.10554511068382529	0.0002647362938016373	0.05939030936556833	0.00027077020499477467	0.060744007917449494
98.01136147213543	0.4365805970566701	0.4373941714453086	0.4909211757148818	0.48918516051388106	0.5197308940128637	0.5166266480897586	0.5486817567918684	0.5441965542300082	0.6041043079472872	0.5969697085876625	0.11113555446168445	0.10648191284660469	0.0002680244783260233	0.060490199771578546	0.0002742345834954585	0.061891823505121124
98.60192922959182	0.43597465163910937	0.4368274857572261	0.49081280150201706	0.48909320500475817	0.5198901443284908	0.5167896191415048	0.5491113222366193	0.5446168915877447	0.6050526247851327	0.5978839015167532	0.11213622987583799	0.10743963215674296	0.0002712424555519344	0.06158524635158358	0.00027763607888597885	0.06303698676713054
99.1960554548718	0.4353542284604323	0.43624724628081957	0.49070115410495413	0.4889984002299225	0.5200522446404042	0.5169555738707847	0.5495499508348027	0.5450461268487815	0.6060219376618972	0.5988183508976727	0.11315939376540957	0.10841884574179744	0.00027438657226619423	0.06267442019414204	0.0002809713583339368	0.0641785766713383
99.79376158953411	0.4347188392647622	0.4356529916170522	0.4905860469980818	0.48890057383837365	0.5202171782441327	0.5171245017166309	0.5499977994967967	0.5454844146519868	0.6070127370360179	0.5997735287901447	0.11420567213725034	0.10942015051651809	0.00027745299721521066	0.0637566286102782	0.00028423692710194404	0.06531561427929944
100.39506920433367	0.43406797742265507	0.43504424292634614	0.49046728497698144	0.4887995453751124	0.5203849254986868	0.5172963894862168	0.5504550281333274	0.5459319126502826	0.6080255277620549	0.6007499211089745	0.11527571268299028	0.1104441639964172	0.00028043771069724555	0.06483071116196015	0.00028742911907309043	0.06644705913257098
101.00000000000001	0.4334011171737052	0.43442050320761616	0.49034466374975244	0.4886951258997281	0.5205554636444518	0.5174712211894829	0.5509217997116843	0.5463887815717239	0.6090608296031784	0.6017480281189523	0.11637018568170687	0.11149152515067128	0.0002819134799993311	0.06536557155444243	0.00028901108113277795	0.06701124935159605
