# Supplementary material for: White matter micro- and macrostructure brain charts for the human lifespan
Source: Nature. 2026 May 13;655(8124):979–89. doi: 10.1038/s41586-026-10454-2 (PMC13391363; doi:10.1038/s41586-026-10454-2)
Supplement: Supplementary file 12 — Centiles trajectories of brain charts. SDT.T9.1–5 contain the brain charts for the global metrics; SDT.T9.6–509 contain the brain charts for the tract-specific metrics (unnormalized); and SDT.T9.510–1157 contain the brain charts for the tract-specific macrostructural metrics (normalized). Included in each table are the male and female centile trajectories for the 2.5th, 25th, 50th, 75th and 97.5th percentiles; the interquartile range normalized by the 50th centile; and the derivatives of the 50th centiles with respect to both age and log(age). Charts are sampled in logarithmically spaced intervals. Age is reported in years, while centile trajectory values are reported in metric-specific units: diffusivities in mm2 s−1, volume in mm3, surface area in mm2, average length in mm, and FA is dimensionless (unitless). [file 41586_2026_10454_MOESM12_ESM.zip › plotted_curves/SDT.T9.24-ATR_left_rd-mean_curve_metrics.csv]

ages	male_0.025th_percentile	female_0.025th_percentile	male_0.25th_percentile	female_0.25th_percentile	male_0.5th_percentile	female_0.5th_percentile	male_0.75th_percentile	female_0.75th_percentile	male_0.975th_percentile	female_0.975th_percentile	male_normalized_quantile_range	fwmale_normalized_quantile_range	male_median_centile_d_age	male_median_centile_d_log_age	female_median_centile_d_age	female_median_centile_d_log_age
0.25	0.0008130937278055582	0.0008159533774423213	0.0008964604420488636	0.0008973662895681204	0.000947852702503256	0.0009473375755337612	0.001005709550232101	0.0010034044200371262	0.0011383127663970667	0.0011311835671785461	0.11525958399940534	0.11193278215451391	-0.0004325260584534737	-0.0002497313835244126	-0.0004319635489504545	-0.0002494066024535636
0.25150637576242696	0.0008126051590185027	0.0008154617265699482	0.0008958739818758172	0.0008967788654124036	0.0009472011557321836	0.0009466868761133703	0.0010049805407420117	0.00100267878729995	0.0011373902348187498	0.0011302722665662806	0.11518837176867185	0.11186372660231568	-0.00043139724596896745	-0.00024982610717935727	-0.0004308365060557984	-0.00024950137860074717
0.2530218281966045	0.0008121161440406325	0.0008149696279197297	0.0008952870414172999	0.0008961909603660074	0.0009465491146949068	0.0009460356821528716	0.0010042510284770342	0.001001952651492001	0.0011364672129518315	0.0011293604730544572	0.11511709785377143	0.11179461105030851	-0.00042913699595592547	-0.0002500146105379186	-0.00042857979734362006	-0.0002496899884657233
0.25454641199404576	0.0008116266863818391	0.0008144770850272624	0.0008946996250259908	0.0008956025787895996	0.0009458965843169454	0.0009453839985698433	0.0010035210190536378	0.001001226018199045	0.0011355437081652844	0.0011284481939094208	0.11504576275241503	0.11172543598075516	-0.0004268851253200756	-0.00025020122650307175	-0.00042633145088671887	-0.00024987671397522226
0.2560801821758082	0.0008111367895521753	0.0008139841014282726	0.0008941117370532088	0.0008950137250424803	0.0009452435695211621	0.0009447318302792378	0.001002790518083818	0.0010004988930024776	0.00113461972781791	0.001127535436387742	0.11497436696201305	0.11165620187563556	-0.00042464163583755266	-0.00025038595612564274	-0.0004240914684872088	-0.0002500615561676911
0.25762319409447826	0.000810646457061734	0.0008134906806584937	0.0008935233818487609	0.0008944244034824323	0.0009445900752275934	0.0009440791821932145	0.0010020595311749064	0.0009997712814791323	0.0011336952792580966	0.0011266222077359756	0.11490291097965896	0.11158690921662527	-0.00042240652893515973	-0.00025056880052151675	-0.00042185985159853834	-0.0002502445161464695
0.2591755034361701	0.000810155692420524	0.0008129968262535431	0.0008929345637607912	0.0008938346184655686	0.0009439361063532795	0.000943426059220969	0.0010013280639293803	0.000999043189201093	0.0011327703698235743	0.0011257085151904248	0.11483139530211128	0.11151755848508148	-0.0004201798056933659	-0.00025074976087111067	-0.00041963660132826597	-0.00025042559507937323
0.2607371662225343	0.0008096644991383491	0.0008125025417487978	0.000892345287135631	0.0008932443743461834	0.000943281667812097	0.0009427724662685665	0.0010005961219446719	0.0009983146217355024	0.0011318450068411763	0.001124794365976898	0.114759820425774	0.11144815016202204	-0.00041796146684669466	-0.00025092883841851266	-0.00041742171843833775	-0.0002506047941977507
0.2623082388127803	0.0008091728807246897	0.000812007830679277	0.000891755556317655	0.0008926536754766063	0.0009426267645145951	0.000942118408238778	0.0009998637108129863	0.0009975855846443822	0.0011309191976266065	0.0011238797673104835	0.11468818684668003	0.11137868472811029	-0.0004157515127874434	-0.00025110603447137114	-0.00041521520334980577	-0.00025078211479653834
0.2638887779057103	0.0008086808406885781	0.0008115126965795158	0.0008911653756491272	0.0008920625262070494	0.0009419714013678268	0.0009414638900309114	0.0009991308361211077	0.0009968560834844402	0.0011299929494841944	0.0011229647263953067	0.11461649506047097	0.11130916266363665	-0.0004135499435671264	-0.0002512813503996181	-0.000413017056142273	-0.00025095755823259513
0.26547884054176485	0.0008081883825384888	0.0008110171429834548	0.0008905747494700668	0.0008914709308854722	0.000941315583275193	0.0009408089165406576	0.0009983975034502288	0.000996126123806899	0.0011290662697066801	0.0011220492504243154	0.11454474556238178	0.11123958444850046	-0.0004113567588977518	-0.0002514547876352746	-0.0004108272765578902	-0.0002511311259253135
0.2670784841050822	0.0008076955097822113	0.0008105211734243123	0.0008899836821180917	0.0008908788938574251	0.0009406593151362744	0.0009401534926599184	0.0009976637183757564	0.0009953957111573039	0.0011281391655749682	0.0011211333465790383	0.11447293884722225	0.11116995056219568	-0.0004091719581582609	-0.0002516263476735059	-0.0004086458640057411	-0.0002513028193570077
0.26868776632556873	0.0008072022259267365	0.0008100247914344685	0.0008893921779282807	0.0008902864194659112	0.0009400026018466703	0.0009394976232766498	0.0009969294864671345	0.0009946648510753462	0.0011272116443579055	0.0011202170220293655	0.11440107540935811	0.11110026148378993	-0.0004069955403909753	-0.00025179603206909595	-0.0004064728175581789	-0.0002514726400691114
0.2703067452809827	0.0008067085344781459	0.0008095280005453563	0.000888800241233036	0.0008896935120512483	0.0009393454482978488	0.0009388413132747107	0.0009961948132876726	0.0009939335490946933	0.0011262837133120653	0.0011193002839333336	0.11432915574269525	0.11103051769191134	-0.00040482750430798076	-0.00025196384243814096	-0.00040430813595843107	-0.0002516405896645091
0.2719354793990299	0.0008062144389414865	0.0008090308042873334	0.0008882078763619319	0.0008891001759509184	0.0009386878593769756	0.0009381845675336928	0.000995459704394357	0.000993201810742799	0.0011253553796815089	0.0011183831394368912	0.11425718034066204	0.1109607196647285	-0.0004026678482933477	-0.0002521297804576883	-0.0004021518176222094	-0.00025180666980717525
0.27357402745947257	0.000805719942820664	0.0008085332061895756	0.0008876150876415834	0.0008885064154994345	0.0009380298399667689	0.0009375273909287729	0.0009947241653376836	0.0009924696415407389	0.0011244266506975772	0.0011174655956736914	0.11418514969619174	0.11089086787993675	-0.00040051657040274247	-0.00025229384786326636	-0.0004000038606377654	-0.0002519708822193989
0.2752224485962505	0.0008052250496183261	0.0008080352097799587	0.0008870218793955042	0.0008879122350281989	0.0009373713949453383	0.0009368697883305554	0.0009939882016614815	0.0009917370470030327	0.0011234975335786689	0.0011165476597648732	0.11411306430170602	0.11082096281473999	-0.00039837366836875665	-0.0002524560464502723	-0.000397864262769998	-0.000252133228683199
0.27688080229961526	0.000804729762835751	0.0008075368185849467	0.0008864282559439696	0.0008873176388653665	0.0009367125291860332	0.0009362117646049189	0.00099325181890274	0.0009910040326374743	0.0011225680355300245	0.0011156293388188488	0.11404092464909803	0.11075100494583445	-0.0003962391396012399	-0.0002526163780723345	-0.0003957330214621191	-0.0002522937110387147
0.2785491484182772	0.0008042340859727355	0.0008070380361294787	0.0008858342216038807	0.0008867226313357082	0.0009360532475572913	0.0009355533246128659	0.0009925150225914392	0.0009902706039449617	0.0011216381637435152	0.0011147106399310917	0.11396873122971461	0.1106809947493927	-0.00039411298119063076	-0.0002527748446410627	-0.0003936101338382625	-0.0002524523311842053
0.28022754716156506	0.0008037380225274848	0.0008065388659368587	0.0008852397806886299	0.0008861272167604761	0.0009353935549224873	0.00093489447321037	0.000991777818250382	0.0009895367664193298	0.0011207079253974317	0.001113791570183931	0.11389648453434194	0.11061093270104766	-0.0003919951899110097	-0.0002529314481260758	-0.0003914955967069256	-0.0002526090910757728
0.2819160591015993	0.0008032415759965001	0.0008060393115286407	0.0008846449375079643	0.000885531399457266	0.0009347334561397813	0.0009342352152482265	0.0009910402113950236	0.0009888025255471806	0.0011197773276562738	0.0011128721366463414	0.11382418505318666	0.11054081927587736	-0.00038988576222093174	-0.0002530861905536419	-0.00038938940656119136	-0.0002527639927259462
0.28361474517547763	0.0008027447498744736	0.0008055393764245259	0.0008840496963678573	0.0008849351837398906	0.000934072956061975	0.0009335755555719079	0.00099030220753331	0.0009880678868077236	0.0011188463776705493	0.0011119523463737433	0.11375183327586127	0.11047065494838712	-0.0003877846942672569	-0.00025323907400670587	-0.0003872915595832249	-0.0002529170382039314
0.2853236666874746	0.000802247547654176	0.0008050390641422457	0.0008834540615703714	0.0008843385739182404	0.00093341205953636	0.0009329154990214123	0.0009895638121655095	0.0009873328556726064	0.0011179150825765634	0.0011110322064077974	0.1136794296913674	0.11040044019249597	-0.0003856919818867044	-0.00025339010062389034	-0.0003852020516454391	-0.0002530682296347786
0.2870428853112538	0.0008017499728263536	0.0008045383781974616	0.0008828580374135345	0.0008837415742981603	0.0009327507714045784	0.0009322550504311238	0.0009888250307840561	0.0009865974376057592	0.001116983449496226	0.0011101117237762115	0.1136069747880794	0.11033017548151973	-0.00038360762060790643	-0.00025353927259882947	-0.00038312087831293695	-0.00025321756919841065
0.28877246309209376	0.00080125202887962	0.0008040373221036533	0.0008822616281912065	0.0008831441891813158	0.0009320890965024756	0.0009315942146296659	0.000988085868873386	0.000985861638063232	0.0011160514855368497	0.0011091909054925394	0.11353446905373016	0.11025986128815668	-0.00038153160565562727	-0.0002536865921804188	-0.0003810480348469536	-0.0002533650591297343
0.2905124624491269	0.0008007537193003512	0.0008035358993720153	0.0008816648381929535	0.000882546422865067	0.0009314270396599589	0.0009309329964397608	0.0009873463319097788	0.0009851254624930375	0.0011151191977909528	0.0011082697585559891	0.11346191297539204	0.11018949808447168	-0.000379463931952706	-0.0002538320616723433	-0.00037898351620746507	-0.0002535107017185567
0.29226294617759224	0.0008002550475725783	0.0008030341135113471	0.0008810676717039168	0.000881948279642338	0.0009307646057008531	0.0009302714006780836	0.0009866064253611971	0.0009843889163349902	0.0011141865933360624	0.0011073482899512258	0.11338930703946469	0.11011908634188076	-0.0003774045941206672	-0.0002539756834311069	-0.0003769273170537435	-0.0002536544993074208
0.294023977451102	0.0007997560171778908	0.0008025319680279572	0.0008804701330046953	0.000881349763801498	0.0009301017994427696	0.0009296094321551335	0.0009858661546871407	0.0009836520050205608	0.001113253679234534	0.0011064265066481928	0.11331665173165864	0.1100486265311372	-0.0003753535864834401	-0.00025411745986617107	-0.0003748794317477433	-0.00025379645429188247
0.29579561982392083	0.0007992566315953284	0.0008020294664255529	0.0008798722263712155	0.0008807508796262313	0.0009294386256969605	0.0009289470956750854	0.0009851255253384835	0.0009829147339727143	0.001112320462533352	0.0011055044156019146	0.11324394753697858	0.10997811912231495	-0.0003733109030717996	-0.0002542573934408432	-0.00037283985435909717	-0.00025393656912128804
0.29757793723326015	0.0007987568943012797	0.0008015266122051396	0.0008792739560746081	0.0008801516313954145	0.0009287750892681834	0.0009282843960356582	0.0009843845427573242	0.0009821771086057627	0.0011113869502639465	0.001104582023752316	0.11317119493970988	0.10990756458479684	-0.0003712765376227001	-0.0002543954866694731	-0.00037080857866295114	-0.00025407484629555444
0.29937099400158496	0.0007982568087693863	0.0008010234088649232	0.0008786753263810921	0.0008795520233829993	0.000928111194954571	0.0009276213380279822	0.0009836432123768396	0.0009814391343252165	0.001110453149442013	0.001103659338024043	0.11309839442340258	0.10983696338725628	-0.00036925048358321666	-0.0002545317421180915	-0.0003687855981464594	-0.00025421128836675133
0.3011748548389356	0.0007977563784704375	0.0008005198599002043	0.0008780763415518468	0.0008789520598578853	0.0009274469475474913	0.0009269579264364593	0.0009829015396211312	0.0009807008165276323	0.0011095190670673263	0.0011027363653262766	0.11302554647085802	0.10976631599764598	-0.00036723273411315427	-0.0002546661624036328	-0.0003667709060093949	-0.00025434589793776885
0.30298958484526295	0.0007972556068722768	0.0008000159688032844	0.0008774770058429006	0.0008783517450838072	0.0009267823518314218	0.0009262941660386383	0.0009821595299050836	0.000979962160600474	0.0011085847101235656	0.0011018131125525626	0.11295265156411219	0.10969562288318269	-0.0003652232820879897	-0.00025479875019371323	-0.0003647644951670359	-0.0002544786776617902
0.30481524951277783	0.0007967544974396982	0.0007995117390633613	0.0008768773235050043	0.0008777510833192095	0.0009261174125838108	0.0009256300616050765	0.000981417188634212	0.0009792231719219576	0.0011076500855781324	0.0011008895865806288	0.11287971018442239	0.1096248845103321	-0.00036322212010081456	-0.00025492950820585336	-0.0003627663582531637	-0.0002546096302419587
0.3066519147283146	0.0007962530536343559	0.0007990071741664386	0.0008762772987835223	0.0008771500788171366	0.0009254521345749562	0.0009249656178992183	0.0009806745212045265	0.000978483855860919	0.0011067152003819824	0.0010999657942722192	0.11280672281225224	0.10955410134479568	-0.000361229240464056	-0.0002550584392061461	-0.0003607764876215891	-0.00025473875843023963
0.3084996467757088	0.0007957512789146635	0.0007985022775952228	0.0008756769359183124	0.0008765487358251115	0.0009247865225678727	0.0009243008396772607	0.000979931533002386	0.0009777442177766663	0.00110578006146945	0.0010990417424729191	0.11273368992725787	0.10948327385149773	-0.0003592446352135015	-0.0002551855460097563	-0.00035879487534973276	-0.00025486606502744813
0.31035851233818973	0.0007952491767357034	0.0007979970528290341	0.0008750762391436145	0.0008759470585850264	0.0009241205813181688	0.0009236357316880339	0.0009791882294043614	0.0009770042630188442	0.0011048446757580823	0.0010981174380119924	0.11266061200827399	0.1094124024945699	-0.0003572682961114626	-0.00025531083148075395	-0.0003568215132413455	-0.00025499155288311037
0.3122285785007863	0.0007947467505491259	0.0007974915033437029	0.0008744752126879316	0.0008753450513330215	0.000923454315573914	0.0009229702986728661	0.000978444615777089	0.000976263996927289	0.001103909050148463	0.0010971928877022048	0.11258748953329854	0.10934148773733918	-0.0003553002146467199	-0.0002554342985300051	-0.00035485639282786807	-0.00025511522489365945
0.3141099127527488	0.0007942440038030666	0.0007969856326114876	0.0008738738607739284	0.0008747427182993846	0.0009227877300755288	0.0009223045453654737	0.0009777006974771494	0.0009755234248319044	0.0011029731915240637	0.0010962680983396774	0.11251432297948182	0.10927053004231302	-0.0003533403820376868	-0.00025555595011439447	-0.0003528995053704298	-0.00025523708400165823
0.31600258298998396	0.0007937409399420472	0.0007964794441009757	0.0008732721876183135	0.0008741400637084328	0.0009221208295556531	0.0009216384764918309	0.0009769564798509194	0.00097478255205252	0.001102037106751071	0.0010953430767037151	0.11244111282310881	0.10919952987116777	-0.0003513887892386547	-0.00025567578923957335	-0.0003509508418660101	-0.00025535713319804754
0.3179066575175057	0.0007932375624068833	0.0007959729412769889	0.0008726701974317284	0.0008735370917784007	0.0009214536187390242	0.0009209720967700474	0.000976211968234441	0.0009740413838987544	0.0011011008026782238	0.0010944178295566455	0.11236785953958896	0.10912848768473392	-0.0003494454269380165	-0.0002557938189559905	-0.00034901039304660597	-0.00025547537551859345
0.3198222050518999	0.0007927338746346012	0.0007954661276005003	0.0008720678944186468	0.0008729338067213403	0.0009207861023423651	0.0009203054109102567	0.0009754671679532966	0.0009732999256698944	0.001100164286136667	0.0010934923636436722	0.11229456360344159	0.10905740394298437	-0.0003475102855621526	-0.00025591004235892	-0.0003470781493825903	-0.0002555918140443314
0.32174929472380437	0.0007922298800583422	0.0007949590065285388	0.0008714652827772619	0.0008723302127430077	0.0009201182850742617	0.000919638423614492	0.0009747220843224717	0.0009725581826547582	0.0010992275639397882	0.0010925666856927145	0.11222122548828171	0.10898627910502089	-0.0003455833552786225	-0.00025602446258893297	-0.00034515410108551525	-0.0002557064519010388
0.32368799608040405	0.0007917255821072795	0.0007944515815141047	0.0008708623666993847	0.0008717263140427615	0.0009194501716350493	0.0009189711395765763	0.0009739767226462339	0.0009718161601315728	0.0010982906428830704	0.0010916408024142607	0.1121478456668096	0.10891511362906195	-0.0003436646259980247	-0.0002561370828305931	-0.00034323823811055476	-0.0002558192922585689
0.3256383790879404	0.0007912209842065291	0.000793943856006079	0.0008702591503703386	0.0008711221148134559	0.0009187817667166972	0.0009183035634820024	0.0009732310882180019	0.0009710738633678447	0.0010973535297439394	0.001090714720501215	0.11207442461079468	0.10884390797242909	-0.0003417540873779379	-0.0002562479063124845	-0.00034133055016027924	-0.0002559303383310729
0.32760051413423674	0.0007907160897770625	0.0007934358334491379	0.0008696556379688551	0.0008705176192413386	0.000918113075002694	0.0009176357000078224	0.0009724851863202222	0.0009703312976202376	0.0010964162312816165	0.0010897884466287535	0.11200096279106506	0.1087726625915363	-0.0003398517288241698	-0.00025635693630640666	-0.00033943102668532177	-0.0002560395933752513
0.3295744720312385	0.0007902109022356225	0.0007929275172836664	0.0008690518336669734	0.000869912831505948	0.0009174441011679367	0.0009169675538225353	0.0009717390222242466	0.000969588468134449	0.0010954787542369726	0.0010888619874541783	0.11192746067749423	0.10870137794187609	-0.0003379575394932277	-0.0002564641761259867	-0.0003375396568879585	-0.0002561470606901872
0.33156032401756863	0.0007897054249946419	0.0007924189109456761	0.0008684477416299415	0.0008693077557800157	0.0009167748498786235	0.0009162991295859791	0.0009709926011902123	0.0009688453801450914	0.0010945411053323887	0.001087935349616779	0.11185391873898716	0.10863005447800746	-0.0003360715082954824	-0.00025656962912701253	-0.00033565642972471776	-0.00025625274361709693
0.33355814176109866	0.0007891996614621559	0.0007919100178667185	0.0008678433660161152	0.0008687023962293635	0.0009161053257921409	0.000915630431949218	0.0009702459284669222	0.0009681020388755729	0.0010936032912716128	0.0010870085397376896	0.11178033744347159	0.10855869265354672	-0.0003341936238989429	-0.0002566732987075715	-0.00033378133390951636	-0.00025635664553902426
0.33556799736153503	0.0007886936150417211	0.0007914008414738025	0.0008672387109768588	0.0008680967570128063	0.0009154355335569561	0.0009149614655544371	0.0009694990092917238	0.0009673584495379759	0.0010926653187396207	0.0010860815644197516	0.1117067172578818	0.10848729292115075	-0.0003323238747297841	-0.0002567751883058855	-0.00033191435791476986	-0.0002564587698793419
0.3375899633530214	0.000788187289132337	0.0007908913851893147	0.0008666337806564523	0.0008674908422820568	0.0009147654778125148	0.0009142922350348382	0.0009687518488903986	0.0009666146173329476	0.001091727194402483	0.0010851544302473814	0.11163305864814886	0.10841585573250971	-0.000330462248974317	-0.00025687530139947845	-0.00033005548997408485	-0.0002565591201009465
0.3396241127067558	0.0007876806871283658	0.0007903816524309414	0.0008660285791919978	0.0008668846561816325	0.0009140951631891388	0.0009136227450145366	0.0009680044524770488	0.0009658705474495869	0.0010907889249072362	0.0010842271437864414	0.11155936207918744	0.10834438153833335	-0.0003286087345856503	-0.0002569736415074242	-0.000328204718087699	-0.00025665769970806274
0.3416705188336247	0.0007871738124194464	0.0007898716466115782	0.0008654231107133143	0.0008662782028487521	0.0009134245943079112	0.0009129530001084493	0.0009672568252539753	0.0009651262450653218	0.0010898505168817373	0.0010832997115840966	0.11148562801488712	0.10827287078834032	-0.00032676331928310764	-0.00025707021218759896	-0.00032636203002195385	-0.00025675451224349555
0.343729255586852	0.0007866666683904254	0.0007893613711392635	0.000864817379342859	0.0008656714864132529	0.0009127537757805886	0.0009122830049222054	0.0009665089724115775	0.0009643817153458112	0.0010889119769345518	0.0010823721401687014	0.11141185691809563	0.10820132393124623	-0.00032492599055317095	-0.0002571650170346551	-0.000324527413311404	-0.0002568495612870758
0.34580039726466444	0.0007861592584212763	0.0007888508294170963	0.0008642113891956299	0.0008650645109974972	0.0009120827122094977	0.0009116127640520419	0.0009657608991282427	0.0009636369634448327	0.0010879733116548214	0.0010814444360496703	0.11133804925061207	0.10812974141475304	-0.0003230967356577241	-0.00025725805968401794	-0.0003227008552657562	-0.0002569428504593241
0.3478840186129729	0.000785651585887017	0.000788340024843153	0.0008636051443790681	0.0008644572807162718	0.0009114114081874257	0.0009109422820846967	0.0009650126105702285	0.0009628919945041669	0.0010870345276121312	0.001080516605717344	0.1112642054731738	0.10805812368553866	-0.0003212755416316937	-0.00025734934380741703	-0.00032088234296839824	-0.0002570343834171207
0.34998019482807	0.0007851436541576457	0.0007878289608104221	0.0008629986489929823	0.000863849799676713	0.0009107398682975396	0.000910271563597325	0.0009642641118915713	0.0009621468136535043	0.0010860956313564032	0.001079588655642884	0.11119032604544486	0.10798647118924475	-0.0003194623952854081	-0.0002574388731118038	-0.0003190718632782308	-0.0002571241638525401
0.352089001559344	0.000784635466598062	0.000787317640706727	0.000862391907129456	0.0008632420719782137	0.0009100680971132843	0.0009096006131573996	0.0009635154082339775	0.0009614014260103395	0.001085156629417772	0.001078660592278149	0.11111641142600541	0.10791478437046748	-0.0003176572832121749	-0.00025752665134332053	-0.0003172694028371337	-0.00025721219549657004
0.3542105149120084	0.0007841270265679868	0.000786806067914643	0.0008617849228727524	0.0008626341017123292	0.0009093960991982792	0.0009089294353226074	0.0009627665047267125	0.0009606558366798579	0.0010842175283064576	0.0010777324220555687	0.11104246207234134	0.10784306367274563	-0.0003158601917864212	-0.000257612682282915	-0.0003154749480688279	-0.000257298482115198
0.35634481144984936	0.0007836183374219019	0.000786294245811438	0.0008611777002992435	0.000862025892962704	0.0009087238791062407	0.0009082580346407705	0.0009620174064865149	0.0009599100507548505	0.0010832783345126687	0.0010768041513880451	0.11096847844083349	0.1077713095385511	-0.00031407110716652475	-0.0002576969697457576	-0.0003136884851812627	-0.00025738302750891173
0.35849196819798806	0.0007831094025089691	0.0007857821777689905	0.000860570243477315	0.0008614174498049777	0.0009080514413808801	0.0009075864156497446	0.0009612681186174848	0.0009591640733156049	0.0010823390545064747	0.0010758757866688288	0.11089446098674527	0.1076995224092793	-0.0003122900152995045	-0.00025777951758282347	-0.00031191000017069537	-0.00025746583551339297
0.36065206264566085	0.0007826002251729668	0.0007852698671537258	0.0008599625564672913	0.0008608087763067106	0.00090737879055582	0.0009069145828773375	0.0009605186462109971	0.0009584179094298147	0.0010813996947377086	0.0010749473342714188	0.11082041016421548	0.10762770272523672	-0.0003105169019230192	-0.0002578603296794768	-0.00031013947882463366	-0.00025754690999896246
0.3628251727490157	0.0007820908087522127	0.0007847573173265388	0.0008593546433213455	0.000860199876527292	0.0009067059311544981	0.0009062425408412097	0.0009597689943455945	0.0009576715641524767	0.001080460261635846	0.0010740188005494437	0.11074632642624559	0.1075558509256337	-0.00030875175256636633	-0.00025793940995397224	-0.00030837690672286255	-0.00025762625486927537
0.3650113769339257	0.0007815811565795051	0.000784244531642734	0.0008587465080834292	0.0008595907545178712	0.0009060328676900911	0.0009055702940488	0.0009590191680869059	0.0009569250425258063	0.0010795207616099132	0.0010730901918365701	0.11067221022469019	0.10748396744857215	-0.00030699455255406294	-0.000258016762357427	-0.00030662226923991454	-0.00025770387406007234
0.36721075409881926	0.0007810712719820476	0.0007837315134519505	0.0008581381547891864	0.0008589814143212698	0.0009053596046654198	0.0009048978469972318	0.0009582691724875457	0.0009561783495791396	0.0010785812010483758	0.00107216151444639	0.11059806201024756	0.1074120527310385	-0.00030524528700986986	-0.0002580923908747368	-0.0003048755515501489	-0.00025777977154128884
0.3694233836175272	0.0007805611582813852	0.0007832182660980971	0.0008575295874658761	0.0008583718599719059	0.0009046861465728683	0.0009042252041732291	0.000957519012587024	0.0009554314903288414	0.0010776415863190379	0.0010712327746723227	0.11052388223244912	0.10734010720889073	-0.00030350394085668086	-0.00025816629952143955	-0.0003031367386273631	-0.00025785395131366906
0.37164934534214805	0.0007800508187933416	0.0007827047929192895	0.0008569208101323013	0.0008577620954957214	0.0009040124978943042	0.0009035523700530396	0.0009567686934116635	0.0009546844697782245	0.0010767019237689496	0.0010703039787875203	0.11044967133965031	0.10726813131685281	-0.0003017704988208525	-0.0002582384923452974	-0.000301405815248762	-0.0002579264174096263
0.3738887196059291	0.0007795402568279489	0.0007821910972477801	0.0008563118267987257	0.0008571521249101001	0.0009033386631009903	0.000902879349102346	0.0009560182199745041	0.0009539372929174532	0.001075762219724303	0.001069375133044764	0.11037542977902133	0.10719612548850312	-0.000300044945434369	-0.00025830897342463133	-0.00029968276599770527	-0.0002579971738926323
0.3761415872261661	0.0007790294756893913	0.0007816771824099002	0.0008557026414668092	0.0008565419522238	0.0009026646466535138	0.0009022061457761929	0.0009552675972752255	0.0009531899647234648	0.0010748224804903459	0.0010684462436763797	0.11030115799653566	0.10712409015626448	-0.0002983272650365354	-0.0002583777468676274	-0.00029796757526484585	-0.00025806622485582964
0.3784080295071193	0.0007785184786759371	0.0007811630517259928	0.000855093258129527	0.0008559315814368771	0.000901990453001701	0.0009015327645189051	0.0009545168303000579	0.0009524424901598836	0.0010738827123512845	0.0010675173168941388	0.11022685643696427	0.1070520257513975	-0.000296617441778918	-0.0002584448168135578	-0.00029626022725329215	-0.0002581335744234192
0.3806881282429484	0.0007780072690798774	0.0007806487085103495	0.0008544836807710996	0.0008553210165406109	0.0009013160865845403	0.0009008592097640074	0.0009537659240216984	0.000951694874176935	0.0010729429215701925	0.0010665883588891695	0.11015252554386368	0.1069799327039911	-0.0002949154596251502	-0.00025851018743011656	-0.00029456070597863593	-0.00025819922674821805
0.38298196572066395	0.0007774958501874684	0.0007801341560711543	0.0008538739133669265	0.0008547102615174399	0.0009006415518301112	0.0009001854859341554	0.0009530148833992361	0.0009509471217113707	0.0010720031143889302	0.0010656593758318728	0.11007816575956811	0.10690781144295201	-0.0002932213023543184	-0.00025857386291333606	-0.00029286899527203314	-0.0002582631860111595
0.3852896247230969	0.0007769842252788705	0.0007796193977104204	0.0008532639598835136	0.0008540993203408892	0.0008999668531555073	0.0008995115974410572	0.0009522637133780688	0.0009501992376863875	0.0010710632970280548	0.001064730373871836	0.11000377752518045	0.10683566239599869	-0.0002915349535645706	-0.0002586358474883088	-0.00029118507878350686	-0.0002583254564221815
0.38761118853188686	0.0007764723976280887	0.0007791044367239317	0.0008526538242784059	0.0008534881969755016	0.0008992919949667616	0.0008988375486854019	0.0009515124188898264	0.0009494512270115484	0.0010701234756867366	0.0010638013591377472	0.10992936128056424	0.10676348598965171	-0.00028985639667447605	-0.00025869614540741104	-0.000289508939984251	-0.0002583860422186446
0.3899467409304866	0.0007759603705029154	0.0007785892764011845	0.0008520435105001212	0.0008528768953767721	0.0008986169816587789	0.0008981633440567861	0.0009507610048522946	0.0009487030945827073	0.0010691836565426803	0.0010628723377373165	0.1098549174643333	0.10669128264922445	-0.0002881856149257178	-0.0002587547609499974	-0.00028784056216868414	-0.00025844494766527615
0.39229636620718694	0.000775448147164873	0.0007780739200253303	0.0008514330224880837	0.000852265419491082	0.0008979418176152628	0.0008974889879336467	0.0009500094761693414	0.0009479548452819362	0.0010682438457520454	0.0010619433157571967	0.10978044651384561	0.10661905279881691	-0.0002865225913854519	-0.0002588116984216515	-0.0002861799284562261	-0.00025850217705217227
0.3946601491581577	0.0007749357308691634	0.0007775583708731239	0.0008508223641725644	0.0008516537732556383	0.0008972665072086511	0.0008968144846831939	0.0009492578377308479	0.0009472064839774557	0.0010673040494493739	0.0010610142992629112	0.10970594886519403	0.10654679686130634	-0.00028486730894988765	-0.00025886696215488003	-0.00028452702179621037	-0.0002585577346970458
0.3970381750905084	0.000774423124864603	0.0007770426322148597	0.0008502115394746095	0.0008510419605984013	0.000896591054800041	0.0008961398386613352	0.0009485060944126282	0.0009464580155235542	0.0010663642737475058	0.0010600852942987682	0.10963142495319728	0.10647451525834029	-0.0002832197503461753	-0.0002589205565077801	-0.00028288182496891134	-0.00025861162494311696
0.39943052982536675	0.0007739103323935765	0.0007765267073143235	0.0008496005523059842	0.0008504299854380303	0.0008959154647391296	0.0008954650542126179	0.0009477542510763673	0.0009457094447605263	0.0010654245247375144	0.0010591563068877974	0.10955687521139418	0.10640220841032733	-0.00028157989813337725	-0.00025897248586234656	-0.0002812443205864046	-0.0002586638521571427
0.4018372997009759	0.0007733973566919831	0.00077601059942874	0.0008489894065691141	0.0008498178516838225	0.000895239741364149	0.0008947901356701638	0.0009470023125695531	0.0009449607765146059	0.001064484808488638	0.0010582273430316794	0.10948230007203305	0.1063298767364315	-0.0002799477347069923	-0.00025902275462566515	-0.00027961449109770165	-0.0002587144207313874
0.40425857157581063	0.000772884200989183	0.0007754943118087174	0.0008483781061570202	0.0008492055632356505	0.0008945638890018004	0.0008941150873556015	0.0009462502837254067	0.0009442120155978949	0.0010635451310482063	0.0010572984087106735	0.10940769996606636	0.10625752065456315	-0.0002783232423014259	-0.0002590713672293299	-0.00027799231879063746	-0.0002587633350825125
0.4066944328317112	0.0007723708685079448	0.0007749778476981956	0.0008477666549532632	0.0008485931239839037	0.0008938879119671915	0.0008934399135790066	0.0009454981693628183	0.0009434631668082996	0.0010626054984415748	0.0010563695098835518	0.10933307532314201	0.10618514058137224	-0.0002767064029905453	-0.00025911832812755553	-0.00027637778579273076	-0.0002588105996497725
0.4091449713770379	0.0007718573624643999	0.0007744612103344003	0.0008471550568318875	0.0008479805378094347	0.0008932118145637818	0.000892764618638844	0.000944745974286287	0.0009427142349294707	0.0010616659166720664	0.0010554406524875383	0.1092584265715966	0.10611273693224088	-0.0002750971986920092	-0.0002591636417978438	-0.0002747708740750976	-0.0002588562188955701
0.411610275649843	0.0007713436860679884	0.0007739444029477879	0.0008465433156573633	0.000847367808583499	0.0008925356010833154	0.0008920892068219046	0.0009439937032858545	0.0009419652247307378	0.0010607263917209021	0.001054511842438243	0.10918375413844651	0.10604031012127704	-0.00027349561116851717	-0.00025920731274001185	-0.00027317156545483834	-0.0002589001973050675
0.41409043462106226	0.0007708298425214155	0.0007734274287620021	0.0008459314352845343	0.0008467549401677046	0.0008918592758057717	0.0008914136824032495	0.0009432413611370505	0.0009412161409670528	0.001059786929547149	0.001053583085629606	0.1091090584493829	0.10596786056130648	-0.00027190162203127866	-0.00025924934547613687	-0.0002715798415970083	-0.00025894253938535394
0.41658553779772634	0.000770315835020598	0.0007729102909938204	0.0008453194195585584	0.0008461419364139519	0.0008911828429992991	0.0008907380496461522	0.0009424889526008262	0.0009404669883789253	0.0010588475360876525	0.001052654387933831	0.1090343399287639	0.10589538866386614	-0.0002703152127417341	-0.00025928974454950127	-0.0002699956840168938	-0.00025898324966458497
0.41909567522619073	0.0007698016667546251	0.0007723929928531141	0.0008447072723148643	0.0008455288011643888	0.0008905063069201699	0.0008900623128020453	0.0009417364824235064	0.0009397177716923734	0.0010579082172569928	0.0010517257552013406	0.10895959899960632	0.10582289483919849	-0.0002687363646131369	-0.00025932851452337147	-0.0002684190740823156	-0.0002590223326914276
0.4216209374953856	0.0007692873409057097	0.0007718755375427995	0.0008440949973790937	0.0008449155382513557	0.0008898296718127214	0.0008893864761104675	0.000940983955336729	0.0009389684956188642	0.0010569689789474237	0.0010507971932607154	0.10888483608358157	0.1057503794962433	-0.00026716505881532737	-0.00025936565998296857	-0.0002668499930172652	-0.0002590597930360594
0.42416141574008476	0.0007687728606491412	0.0007713579282587903	0.0008434825985670511	0.0008443021514973319	0.0008891529419093007	0.000888710543799005	0.0009402313760573891	0.0009382191648552565	0.0010560298270288193	0.0010498687079186395	0.10881005160100687	0.10567784304263335	-0.0002656012763750659	-0.0002594011855324707	-0.0002652884219029872	-0.0002590956352879481
0.4267172016441951	0.0007682582291532459	0.0007708401681899589	0.0008428700796846588	0.0008436886447148937	0.00088847612143022	0.0008880345200832483	0.0009394787492875915	0.0009374697840837544	0.0010550907673486307	0.0010489403049598572	0.10873524597083975	0.10560528588468533	-0.0002640449981787252	-0.00025943509579542945	-0.00026373434168061594	-0.00025912986405579597
0.42928838744406506	0.0007677434495793426	0.0007703222605180898	0.0008422574445279057	0.0008430750217066603	0.0008877992145837013	0.0008873584091667354	0.0009387260797145948	0.0009367203579718517	0.0010541518057318325	0.0010480119901471192	0.10866041961067098	0.10553270842739643	-0.000262496204975593	-0.0002594673954146587	-0.00026218773315403454	-0.0002591624839676787
0.43187506593181346	0.0007672285250817005	0.0007698042084178386	0.0008416446968828019	0.0008424612862652499	0.0008871222255658305	0.0008866822152409076	0.0009379733720107651	0.0009359708911722834	0.0010532129479808806	0.0010470837692211376	0.10858557293671926	0.10546011107443648	-0.00026095487737909373	-0.0002594980890509302	-0.00026064857699117927	-0.0002591934996694356
0.4344773304586784	0.0007667134588074996	0.0007692860150566928	0.0008410318405253342	0.0008418474421732352	0.0008864451585605099	0.0008860059424850615	0.0009372206308335275	0.0009352213883229796	0.0010522741998756678	0.0010461556479005442	0.10851070636382436	0.10538749422814263	-0.00025942099586998	-0.0002595271813831679	-0.00025911685372781434	-0.00025922291582525236
0.4370952749383861	0.0007661982538967888	0.0007687676835949271	0.0008404188792214187	0.0008412334932030947	0.0008857680177394106	0.0008853295950662999	0.0009364678608253172	0.0009344718540470148	0.0010513355671734805	0.0010452276318818439	0.10843582030544233	0.10531485828951392	-0.0002578945407983313	-0.0002595546771078372	-0.0002575925437689752	-0.00025925073711702273
0.4397289938505404	0.0007656829134824484	0.0007682492171855689	0.0008398058167268606	0.0008406194431171738	0.0008850908072619291	0.0008846531771394899	0.000935715066613537	0.0009337222929525655	0.0010503970556089597	0.0010442997268393763	0.10836091517363766	0.1052422036582043	-0.0002563754923854411	-0.0002595805809376406	-0.0002560756273907172	-0.00025927696824251667
0.4423785822440318	0.0007651674406901525	0.0007677306189743587	0.000839192656787312	0.0008400052956676421	0.0008844135312751453	0.0008839766928472214	0.0009349622528105141	0.0009329727096328686	0.0010494586708940659	0.00104337193842528	0.10828599137907995	0.10516953073251925	-0.0002548638307270368	-0.00025960489760243344	-0.00025456608474411224	-0.0002593016139170734
0.4450441357404687	0.0007646518386383289	0.0007672118920997093	0.0008385794031382277	0.0008393910545964476	0.0008837361939137761	0.000883300146319757	0.0009342094240134531	0.0009322231086661717	0.001048520418718036	0.0010424442722694474	0.10821104933103583	0.10509683990940794	-0.0002533595357953611	-0.00025962763184800286	-0.00025306389585647016	-0.00025932467887185284
0.44772575053762753	0.0007641361104381249	0.0007666930396926729	0.0008379660595048276	0.0008387767236352817	0.0008830587993001375	0.0008826235416749995	0.0009334565848044007	0.0009314734946156991	0.0010475823047473558	0.0010415167339794986	0.10813608943736644	0.10502413158446014	-0.0002518625874407543	-0.000259648788435346	-0.00025156904063317054	-0.0002593461678530029
0.4504235234129248	0.0007636202591933706	0.0007661740648769035	0.0008373526296020571	0.0008381623065055379	0.0008823813515441035	0.0008819468830184459	0.0009327037397502014	0.0009307238720296083	0.0010466443346257236	0.001040589329140742	0.10806111210451896	0.10495140615189914	-0.00025037296539451304	-0.0002596683721404758	-0.0002500814988608546	-0.00025936608562202035
0.4531375517269096	0.0007631042880005455	0.0007656549707686235	0.0008367391171345508	0.000837547806918275	0.0008817038547430694	0.0008812701744431537	0.0009319508934024649	0.0009299742454409543	0.0010457065139740224	0.001039662063316147	0.10798611773752428	0.1048786640045779	-0.0002488906492706666	-0.0002596863877535327	-0.0002486012502087853	-0.000259384436954474
0.4558679334267773	0.0007625881999487454	0.0007651357604765899	0.0008361255257965953	0.0008369332285741813	0.000881026312981914	0.0008805934200297014	0.0009311980502975262	0.0009292246193676531	0.0010447688483902914	0.0010387349420463146	0.10791110673998963	0.10480590553397379	-0.0002474156185691412	-0.0002597028400792567	-0.00024712827423237216	-0.0002594012266406154
0.45861476704990445	0.0007620719981196461	0.0007646164371020583	0.0008355118592720916	0.0008363185751635355	0.0008803487303329615	0.0008799166238461509	0.0009304452149564096	0.0009284749983124428	0.0010438313434496956	0.0010378079708494455	0.10783607951409521	0.10473313113018357	-0.00024594785267739727	-0.0002597177339359047	-0.0002456625503744758	-0.0002594164594841297
0.4613781517274047	0.0007615556855874748	0.0007640970037387545	0.0008348981212345229	0.0008357038503661754	0.0008796711108559495	0.000879239789948015	0.0009296923918847978	0.0009277253867628535	0.0010428940047045052	0.0010368811552213192	0.10776103646058913	0.1046603411819191	-0.00024448733087262253	-0.00025973107415486196	-0.0002442040579676008	-0.0002594301403018584
0.4641581871877068	0.0007610392654189762	0.0007635774634728395	0.0008342843153469193	0.0008350890578514622	0.0008789934585979918	0.0008785629223782215	0.0009289395855729956	0.000926975789191172	0.0010419568376840679	0.0010359545006352656	0.10768597797878152	0.10458753607650252	-0.00024303403232389664	-0.00025974286557967075	-0.00024275277623639346	-0.000259442273922883
0.4669549737601532	0.000760522740673386	0.0007630578193828835	0.0008336704452618291	0.0008344742012782514	0.0008783157775935524	0.0008778860251670849	0.0009281868004959048	0.0009262262100544139	0.0010410198478947939	0.0010350280125421478	0.10761090446654124	0.10451471619986165	-0.0002415879360945783	-0.00025975311306658533	-0.00024130868429972363	-0.0002594528651890249
0.46976861237862133	0.000760006114402396	0.0007625380745398318	0.0008330565146212817	0.0008338592842948565	0.0008776380718644058	0.0008772091023322691	0.0009274340411129867	0.0009254766537942892	0.0010400830408201281	0.0010341016963703348	0.10753581632029093	0.10444188193652586	-0.00024014902114496972	-0.0002597618214837394	-0.00023987176117343245	-0.0002594619189540681
0.4725992045851658	0.0007594893896501303	0.000762018232006978	0.0008324425270567619	0.0008332443105390219	0.0008769603454196137	0.0008765321578787612	0.000926681311868241	0.0009247271248371767	0.0010391464219205392	0.001033175557525689	0.10746071393500367	0.1043690336696219	-0.00023871726633314938	-0.00025976899570978595	-0.00023844198577122055	-0.0002594694400822606
0.4754468525336833	0.0007589725694531154	0.0007614982948399374	0.0008318284861891798	0.0008326292836378944	0.000876282602255494	0.0008758551957988434	0.0009259286171901746	0.000923977627594098	0.0010382099966335006	0.0010322496013915456	0.10738559770419642	0.10429617178086985	-0.00023729265041841363	-0.0002597746406347856	-0.00023701933690789545	-0.0002594754334492855
0.47831165899359906	0.0007584556568402538	0.0007609782660866183	0.0008312143956288416	0.0008320142072079928	0.000875604846355592	0.000875178220072062	0.0009251759614917777	0.0009232281664606883	0.001037273770373476	0.0010313238333286988	0.10731046801992841	0.10422329665057821	-0.00023587515206296983	-0.00025977876115892973	-0.0002356037933012589	-0.0002594799039410123
0.4811937273535759	0.0007579386548327978	0.000760458148787196	0.0008306002589754236	0.0008313990848551815	0.0008749270816906568	0.0008745012346652048	0.0009244233491704994	0.0009224787458171753	0.0010363377485319086	0.0010303982586753874	0.10723532527279611	0.10415040865764225	-0.00023446474983393473	-0.00025978136219229064	-0.00023419533357413314	-0.00025948285645333025
0.4840931616252451	0.0007574215664443238	0.000759937945974088	0.000829986079817945	0.0008307839201746446	0.000874249312218613	0.0008738242435322709	0.0009236707846082237	0.0009217293700283527	0.0010354019364772068	0.0010294728827472826	0.107160169851929	0.10407750817953756	-0.0002330614222056937	-0.0002597824486546829	-0.0002327939362566367	-0.0002594842958918431
0.4870100664469608	0.0007569043946807092	0.0007594176606719296	0.0008293718617347442	0.0008301687167508613	0.0008735715418845381	0.0008731472506144514	0.0009229182721712489	0.0009209800434435613	0.0010344663395547395	0.0010285477108374786	0.10708500214498622	0.10400459559231762	-0.00023166514756225998	-0.0002597820254749972	-0.0002313995797882662	-0.0002594842271711473
0.4899445470875755	0.0007563871425401057	0.0007588972958975476	0.0008287576082934519	0.0008295534781575787	0.0008728937746206375	0.0008724702598401007	0.0009221658162102655	0.0009202307703966647	0.0010335309630868223	0.0010276227482164803	0.10700982253815369	0.10393167127061118	-0.00023027590419824606	-0.0002597800975901732	-0.00023001224251931185	-0.00025948265521408276
0.49289670945023945	0.000755869813012922	0.0007583768546599434	0.0008281433230509735	0.0008289382079577945	0.0008722160143462285	0.000871793275124723	0.0009214134210603412	0.000919481555206036	0.0010325958123727197	0.0010266980001322047	0.1069346314161389	0.10385873558761724	-0.0002288936703222222	-0.00025977666994578263	-0.00022863190271391054	-0.0002594795849518161
0.4958666600762229	0.0007553524090817956	0.0007578563399602635	0.0008275290095534599	0.000828322909703729	0.0008715382649677101	0.0008711163003709415	0.0009206610910408973	0.0009187324021745324	0.0010316608926886329	0.0010257734718099648	0.10685942916216976	0.10378578891510239	-0.0002275184240589645	-0.0002597717474956962	-0.00022725853855259937	-0.00025947502132450673
0.4988545061487607	0.0007548349337215746	0.0007573357547917827	0.0008269146713362912	0.0008277075869368052	0.0008708605303785509	0.000870439339468483	0.0009199088304556948	0.000917983315589482	0.0010307262092877007	0.0010248491684524722	0.10678421615798832	0.10371283162339832	-0.0002261501434491775	-0.0002597653351994189	-0.0002258921281318993	-0.00025946896927764307
0.5018603554969207	0.000754317389899301	0.0007568151021398862	0.0008263003119240587	0.0008270922431876352	0.0008701828144592707	0.0008697623962941654	0.0009191566435928247	0.0009172342997226731	0.0010297917674000027	0.0010239250952398372	0.10670899278385163	0.10363986408139753	-0.0002247888064544068	-0.0002597574380247547	-0.00022453264946864504	-0.0002594614337646517
0.5048843165994948	0.0007537997805741829	0.000756294384982042	0.0008256859348305379	0.0008264768819759898	0.0008695051210774164	0.0008690854747118684	0.0009184045347246821	0.0009164853588303289	0.00102885757223255	0.0010230012573295595	0.10663375941852447	0.1035668866565513	-0.00022343439095770523	-0.0002597480609456415	-0.00022318008050156712	-0.0002594524197456205
0.5079264985889148	0.0007532821086975842	0.0007557736062877915	0.0008250715435586801	0.0008258615068107919	0.0008688274540875544	0.0008684085785725281	0.000917652508107966	0.0009157364971531061	0.0010279236289692992	0.0010220776598565402	0.10655851643927937	0.10349389971486561	-0.00022208687476568678	-0.0002597372089419847	-0.0002218343990929572	-0.00025944193218666034
0.5109870112551897	0.0007527643772129987	0.0007552527690187215	0.000824457141600585	0.0008252461211900881	0.0008681498173312458	0.0008677317117141113	0.0009169005679836556	0.0009149877189160717	0.0010269899427711431	0.001021154307933071	0.10648326422189228	0.10342090362089987	-0.0002207462356108303	-0.0002597248869996571	-0.00022049558303091632	-0.0002594299760597385
0.5140659650498691	0.0007522465890560401	0.0007547318761284562	0.0008238427324374941	0.0008246307286010423	0.0008674722146370413	0.0008670548779616109	0.000916148718577011	0.0009142390283287026	0.001026056518775928	0.0010202312066488516	0.10640800314064082	0.1033478987377634	-0.00021941245115239538	-0.0002597111001084451	-0.00021916361003007645	-0.0002594165563407358
0.5171634710900281	0.0007517287471544231	0.0007542109305626375	0.0008232283195397713	0.0008240153325199173	0.0008667946498204648	0.000866378081127029	0.0009153969640975597	0.000913490429584873	0.0010251233620984567	0.0010193083610709904	0.10633273356830109	0.1032748854271127	-0.00021808549898044705	-0.00025969585326482414	-0.000217838457736097	-0.0002594016780121666
0.5202796411622786	0.0007512108544279427	0.0007536899352589038	0.0008226139063668842	0.000823399936412054	0.0008661171266839963	0.0008657013250093599	0.0009146453087390824	0.0009127419268628385	0.0010241904778304886	0.001018385776244003	0.10625745587614495	0.10320186404914955	-0.0002167653566158556	-0.000259679151468295	-0.00021652010372524844	-0.00025938534605987607
0.5234145877268029	0.0007506929137884699	0.0007531688931468867	0.0008219994963674023	0.0008227845437318712	0.0008654396490170721	0.0008650246133945902	0.0009138937566796207	0.0009119935243252448	0.0010232578710407665	0.0010174634571898384	0.10618217043393821	0.10312883496261861	-0.0002154520015130723	-0.00025966099972266066	-0.0002152085255075764	-0.0002593675654740113
0.5265684239214125	0.0007501749281399263	0.0007526478071481837	0.0008213850929789705	0.0008221691579228385	0.0008647622205960622	0.0008643479500556751	0.0009131423120814547	0.000911245226119104	0.00102232554677501	0.0010165414089078704	0.10610687760993749	0.10305579852480455	-0.00021414541106284934	-0.0002596414030361649	-0.0002139037005292055	-0.0002593483412492159
0.5297412635656308	0.0007496569003782776	0.0007521266801763546	0.000820770699628308	0.0008215537824174755	0.0008640848451842701	0.0008636713387525396	0.0009123909790911113	0.0009104970363758026	0.00102139351005594	0.0010156196363749214	0.1060315777708898	0.10298275509153054	-0.00021284556259168474	-0.0002596203664186336	-0.00021260560617203383	-0.00025932767838152126
0.5329332211648017	0.0007491388333915217	0.0007516055151369068	0.000820156319731196	0.0008209384206373387	0.0008634075265319247	0.0008629947832320694	0.0009116397618393574	0.0009097489592110955	0.0010204617658832918	0.001014698144545274	0.10595627128202806	0.10290970501715607	-0.0002115524333668184	-0.0002595978948841948	-0.00021131421975834064	-0.0002593055818713441
0.5361444119142209	0.0007486207300596703	0.0007510843149272782	0.0008195419566924617	0.0008203230759930069	0.0008627302683761657	0.0008623182872280978	0.0009108886644411926	0.0009090009987250976	0.0010195303192338234	0.001013776938350678	0.10588095850707084	0.10283664865457492	-0.00021026600059578793	-0.0002595739934485586	-0.00021002951855114693	-0.00025928205672096083
0.5393749517032939	0.000748102593254747	0.0007505630824368356	0.0008189276139059805	0.0008197077518840815	0.0008620530744410504	0.0008616418544614088	0.0009101376909958592	0.0009082531590022924	0.0010185991750613463	0.0010128560227003784	0.10580563980822022	0.10276358635521303	-0.000208986241428899	-0.00025954866712907254	-0.00020875147975607522	-0.0002592571079343964
0.5426249571197181	0.0007475844258407691	0.0007500418205468554	0.0008183132947546586	0.0008190924516991705	0.000861375948437538	0.0008609654886397242	0.0009093868455868314	0.0009075054441115233	0.0010176683382967305	0.0010119354024811205	0.10573031554615896	0.10269051846902749	-0.00020771313296250038	-0.00025952192094638726	-0.0002074800805244581	-0.0002592307405185623
0.5458945454536906	0.00074706623067374	0.0007495205321305167	0.0008176990026104278	0.0008184771788158831	0.0008606988940634881	0.0008602891934577023	0.0009086361322818207	0.0009067578581059958	0.0010167378138479293	0.0010110150825571736	0.10565498608005074	0.10261744534450343	-0.0002064466522384567	-0.0002594937599206537	-0.00020621529795333826	-0.00025920295948034244
0.5491838347021408	0.0007465480106016452	0.0007489992200528979	0.0008170847408342469	0.0008178619366008301	0.0008600219150036648	0.0008596129725969392	0.0009078855551327834	0.0009060104050232883	0.0010158076066000088	0.0010100950677703576	0.10557965176753616	0.1025443673286557	-0.00020518677624772885	-0.0002594641890737992	-0.0002049571090887714	-0.00025917376982836915
0.5524929435729888	0.0007460297684644345	0.0007484778871709577	0.0008164705127760837	0.0008172467284096075	0.0008593450149297233	0.0008589368297259584	0.0009071351181759127	0.0009052630888853397	0.0010148777214151541	0.0010091753629400486	0.10550431296473346	0.10247128476702258	-0.00020393348193137317	-0.0002594332134281119	-0.0002037054909266034	-0.0002591431765713026
0.55582199148943	0.0007455115070940263	0.0007479565363335399	0.0008158563217749244	0.0008166315575868047	0.0008586681975002217	0.0008582607685002204	0.0009063848254316576	0.0009045159136984709	0.0010139481631327128	0.0010082559728632208	0.10542897002623623	0.10239819800366841	-0.00020268674618226235	-0.0002594008380054913	-0.00020246042041485723	-0.000259111184718136
0.5591710985942444	0.000744993229314291	0.000747435170381357	0.0008152421711587604	0.0008160164274659906	0.000857991466360611	0.0008575847925621125	0.0009056346809047166	0.0009037688834533767	0.0010130189365692057	0.0010073369023144544	0.10535362330511164	0.1023251073811812	-0.00020144654584752786	-0.00025936706782805907	-0.0002012218744553984	-0.0002590777992776405
0.5625403857541326	0.0007444749379410522	0.0007469137921469918	0.0008146280642445916	0.0008154013413697194	0.0008573148251432439	0.0008569089055409589	0.0009048846885840533	0.0009030220021251417	0.0010120900465183632	0.0010064181560459748	0.10527827315290064	0.1022520132406702	-0.00020021285773003106	-0.000259331907917576	-0.00019998982990587777	-0.00025904302525828204
0.565929974564078	0.0007439566357820731	0.000746392404454883	0.0008140140043384181	0.0008147863026095201	0.0008566382774673678	0.0008562331110530132	0.0009041348524428943	0.0009022752736732387	0.0010111614977511446	0.0010054997387876638	0.10520291991961467	0.10217891592176677	-0.00019898565859002848	-0.00025929536329466485	-0.00019876426358114707	-0.000259006867667555
0.569339987351735	0.0007434383256370619	0.0007458710101213305	0.0008133999947352478	0.0008141713144859039	0.0008559618269391381	0.0008555574127014705	0.0009033851764387495	0.0009015287020415455	0.0010102332950157771	0.0010045816552471027	0.10512756395373694	0.10210581576262164	-0.00019776492514650412	-0.00025925743897825537	-0.0001975451522549937	-0.000258969331511566
0.5727705471818436	0.0007429200102976593	0.0007453496119544843	0.0008127860387190885	0.0008135563802883587	0.0008552854771516136	0.0008548818140764629	0.0009026356645134134	0.0009007822911583496	0.001009305443037781	0.0010036639101095926	0.1050522056022209	0.10203271309990597	-0.00019655063407943152	-0.0002592181399857785	-0.0001963324726618615	-0.00025893042179450654
0.5762217778606706	0.0007424016925474421	0.0007448282127543471	0.0008121721395629562	0.000812941503295355	0.0008546092316847686	0.0008542063187550733	0.0009018863205929822	0.0009000360449363626	0.0010083779465200045	0.0010027465080381897	0.10497684521048797	0.1019596082688077	-0.00019534276203121703	-0.00025917747133241686	-0.00019512620149854387	-0.00025889014351851425
0.5796938039404782	0.0007418833751619152	0.0007443068153127664	0.0008115583005288703	0.0008123266867743416	0.000853933094105493	0.0008535309303013328	0.0009011371485878613	0.0008992899672727277	0.0010074508101426557	0.0010018294536737343	0.10490148312242902	0.10188650160303421	-0.00019414128560893418	-0.00025913543803154915	-0.00019392631542664018	-0.00025884850168431117
0.5831867507240184	0.0007413650609085123	0.0007437854224134355	0.0008109445248678589	0.000811711933981752	0.000853257067967601	0.0008528556522662307	0.0009003881523927795	0.0008985440620490342	0.0010065240385633367	0.001000912751634884	0.10482611968040197	0.10181339343480884	-0.00019294618138518405	-0.0002590920450934453	-0.00019273279107290264	-0.0002588055012890389
0.5867007442690553	0.0007408467525465951	0.0007432640368318922	0.0008103308158199626	0.0008110972481630067	0.0008525811568118395	0.0008521804881877234	0.0008996393358868054	0.0008977983331313327	0.001005597636417082	0.00099999640651815	0.10475075522523271	0.10174028409487236	-0.00019175742590010758	-0.00025904729752515565	-0.0001915456050317066	-0.00025876114732706346
0.5902359113929144	0.0007403284528274512	0.0007427426613355185	0.0008097171766142374	0.0008104826325525175	0.0008519053641658956	0.0008515054415907395	0.000898890702933359	0.000897052784370147	0.0010046716083163942	0.0009990804228979316	0.10467539009621316	0.10166717391248088	-0.00019057499566321745	-0.00025900120033059415	-0.0001903647338666603	-0.00025871544478944797
0.5937923796770596	0.0007398101644942961	0.0007422212986835402	0.0008091036104687605	0.0008098680903736924	0.000851229693544406	0.0008508305159871919	0.000898142257380231	0.0008963074196004921	0.0010037459588512821	0.0009981648053265532	0.10460002463110216	0.10159406321540648	-0.0001893988671546193	-0.0002589537585097057	-0.00018919015411188178	-0.00025866839866331426
0.597370277471697	0.0007392918902822726	0.000741699951627028	0.0008084901205906356	0.0008092536248389404	0.0008505541484489686	0.0008501557148759865	0.0008973940030595976	0.0008955622426418896	0.001002820692589302	0.0009972495583343024	0.1045246591661249	0.10152095232993778	-0.00018822901682703785	-0.00025890497705841065	-0.00018802184227408036	-0.0002586200139322592
0.6009697339004076	0.0007387736329184516	0.0007411786229088983	0.0008078767101759975	0.0008086392391496779	0.0008498787323681509	0.0008494810417430323	0.0008966459437880374	0.0008948172572983835	0.0010018958140755945	0.0009963346864294666	0.10444929403597172	0.10144784158087704	-0.00018706542110692725	-0.00025885486096799415	-0.00018685977483340332	-0.00025857029557457833
0.6045908788648067	0.0007382553951218387	0.0007406573152639194	0.0008072633824100255	0.000808024936496341	0.0008492034487775068	0.0008488065000612585	0.0008958980833665572	0.0008940724673585656	0.0010009713278329355	0.0009954201940983818	0.10437392957380007	0.10137473129154226	-0.0001859080563968024	-0.00025880341522538375	-0.00018570392824605875	-0.0002585192485647092
0.6082338430492322	0.0007377371796033684	0.000740136031418706	0.0008066501404669416	0.0008074107200583829	0.0008485283011395815	0.0008481320932906168	0.0008951504255805998	0.0008933278765955838	0.0010000472383617654	0.000994506085805459	0.10429856611123221	0.10130162178376738	-0.0001847568990760301	-0.00025875064481228893	-0.0001845542789451482	-0.0002584668778720378
0.611898757925461	0.000737218989065918	0.0007396147740917325	0.0008060369875100297	0.0008067965930042945	0.0008478532929039349	0.0008474578248781071	0.0008944029742000784	0.0008925834887671742	0.0009991235501402482	0.0009935923659932448	0.10422320397835734	0.10122851337790022	-0.00018361192550256367	-0.0002586965547047293	-0.00018341080334209614	-0.000258413188460066
0.6155857557574533	0.0007367008262043016	0.0007390935459933289	0.0008054239266916359	0.0008061825584916042	0.0008471784275071475	0.0008467836982577817	0.0008936557329793863	0.0008918393076156726	0.000998200267624304	0.0009926790390824484	0.10414784350372999	0.10115540639280511	-0.00018247311201512184	-0.0002586411498735619	-0.00018227347782888426	-0.00025835818528707755
0.6192949696061266	0.0007361826937052823	0.0007385723498256915	0.0008048109611531864	0.0008055686196668959	0.0008465037083728413	0.0008461097168507677	0.0008929087056574288	0.0008910953368680444	0.0009972773952476662	0.0009917661094719994	0.1040724850143715	0.10108230114586096	-0.00018134043493343854	-0.0002585844352828437	-0.00018114227877863431	-0.0002583018733048892
0.6230265333341571	0.0007356645942475737	0.0007380511882828843	0.0008041980940251943	0.0008049547796658145	0.0008458291389116943	0.0008454358840652793	0.0008921618959576415	0.0008903515802359027	0.0009963549374219223	0.0009908535815390867	0.10399712883576913	0.10100919795296309	-0.00018021387056098293	-0.00025852641589055314	-0.00018001718254798127	-0.0002582442574592392
0.6267805816108112	0.0007351465305018473	0.0007375300640508483	0.0008035853284272722	0.0008043410416130822	0.0008451547225214577	0.0008447622032966362	0.0008914153075880175	0.0008896080414155364	0.000995432898536566	0.000989941459639208	0.10392177529187892	0.10093609712852283	-0.00017909339518620837	-0.0002584670966488678	-0.0001788981654782945	-0.00025818534268984283
0.6305572499168048	0.0007346285051307359	0.0007370089798074029	0.0008029726674681434	0.0008037274086225045	0.0008444804625869701	0.0008440886779272783	0.0008906689442411286	0.0008888647240879286	0.000994511282959043	0.000989029748106214	0.10384642470512301	0.10086299898546797	-0.0001779789850834268	-0.00025840648250177733	-0.00017778520389685748	-0.0002581251339286994
0.634356674549194	0.0007341105207888461	0.00073648793822226	0.0008023601142456584	0.0008031138837969915	0.0008438063624801836	0.0008434153113267896	0.0008899228095941578	0.0008881216319187904	0.0009935900950348083	0.0009881184512523648	0.1037710773963923	0.10078990383524328	-0.0001768706165144185	-0.0002583445783863325	-0.0001766782741185191	-0.000258063636100897
0.6381789926262927	0.0007335925801227608	0.0007359669419570264	0.0008017476718468062	0.0008025004702285654	0.0008431324255601764	0.000842742106851911	0.0008891769073089212	0.0008873787685585822	0.0009926693390873715	0.0009872075733683729	0.10369573368504616	0.10071681198781232	-0.00017576826573044435	-0.00025828138923206234	-0.00017557735244692896	-0.00025800085412358564
0.642024342092622	0.0007330746857710527	0.0007354459936652168	0.0008011353433477317	0.0008018871709983815	0.0008424586551731779	0.0008420690678465686	0.0008884312410319012	0.0008866361376425457	0.0009917490194183572	0.000986297118723462	0.1036203938889141	0.10064372375165559	-0.00017467190897378637	-0.00025821691996147367	-0.0001744824151768548	-0.0002579367929071985
0.6458928617238878	0.0007325568403642839	0.0007349250959922534	0.0008005231318137429	0.0008012739891767321	0.000841785054652581	0.0008413961976418815	0.0008876858143942644	0.0008858937427907222	0.0009908291403075463	0.0009853870915654058	0.10354505832429518	0.10057063943377396	-0.00017358152247783087	-0.0002581511754877197	-0.0001733934385944047	-0.0002578714573530927
0.6497846911319898	0.0007320390465250295	0.000734404251575491	0.0007999110402993412	0.0008006609278230792	0.0008411116273189786	0.0008407234995562003	0.0008869406310119082	0.0008851515876079982	0.0009899097060129492	0.0009844774961206004	0.10346972730596009	0.1004975593396875	-0.00017249708246942774	-0.0002580841607154327	-0.00017231039897858125	-0.00025780485235402106
0.6536999707700591	0.0007315213068678738	0.0007338834630442125	0.0007992990718482242	0.0008000479899860563	0.0008404383764801709	0.0008400509768951136	0.0008861956944854756	0.0008844096756841199	0.0009889907207708446	0.0009835683365941015	0.10339440114715144	0.10042448377343753	-0.0001714185651711525	-0.000258015880541973	-0.00017123327260419596	-0.00025773698279546453
0.6576388419375281	0.0007310036239994288	0.0007333627330196464	0.00079868722949331	0.0007994351787034925	0.0008397653054311964	0.0008393786329514797	0.0008854510084003948	0.0008836680105937319	0.0009880721887958455	0.000982659617169687	0.10331908015958587	0.10035141303758748	-0.00017034594680041815	-0.00025794633985393167	-0.0001701620357406758	-0.0002576678535521626
0.661601446785229	0.0007304860005183447	0.0007328420641149799	0.0007980755162567566	0.0007988224970024327	0.0008390924174543576	0.0008387064710054512	0.0008847065763269111	0.0008829265958964094	0.000987154114280958	0.0009817513420099157	0.1032437646534528	0.10027834743322259	-0.00016927920357301396	-0.00025787554352973974	-0.0001690966646556713	-0.0002575974694907224
0.6655879283205246	0.0007299684390153174	0.0007323214589353637	0.0007974639351499744	0.0007982099478991492	0.0008384197158192372	0.0008380344943244922	0.0008839624018201139	0.0008821854351366848	0.0009862365013976323	0.000980843515256176	0.10316845493741773	0.1002052872599535	-0.00016821831170305002	-0.00025780349643747535	-0.00016803713561518163	-0.0002575258354677312
0.6695984304124688	0.0007294509420731079	0.0007318009200779346	0.0007968524891736542	0.0007975975343991708	0.0008377472037827359	0.0008373627061634139	0.0008832184884199813	0.0008814445318440908	0.000985319354295835	0.000979936141028755	0.10309315131862325	0.1001322328159155	-0.00016716324740505273	-0.0002577302034358908	-0.0001669834248852753	-0.0002574529563302008
0.6736330977969988	0.0007289335122665465	0.0007312804501318175	0.0007962411813177772	0.0007969852594972925	0.000837074884589084	0.0008366911097643889	0.0008824748396514012	0.000880703889533182	0.0009844026771040951	0.0009790292234268857	0.10301785410268956	0.10005918439776956	-0.00016611398689508894	-0.00025765566937377415	-0.00016593550873361673	-0.00025737883691534513
0.6776920760821589	0.0007284161521625541	0.0007307600516781471	0.0007956300145616448	0.0007963731261776039	0.0008364027614698813	0.0008360197083569875	0.0008817314590242177	0.0008799635117035802	0.0009834864739295779	0.0009781227665288154	0.10294256359371592	0.0999861423007058	-0.00016507050639148757	-0.0002575798990884781	-0.00016489336342991046	-0.0002573034820491926
0.6817755117533548	0.0007278988643201514	0.000730239727290079	0.0007950189918738949	0.0007957611374135081	0.0008357308376441165	0.0008353485051582005	0.0008809883500332624	0.0008792234018400054	0.0009825707488581414	0.0009772167743918644	0.1028672800942836	0.09991310681844229	-0.0001640327821175458	-0.0002575028974083071	-0.0001638569652485239	-0.00025722689654827935
0.6858835521786408	0.0007273816512904728	0.0007297194795328017	0.0007944081162125227	0.0007951492961677406	0.0008350591163181957	0.0008346775033724657	0.0008802455161583874	0.0008784835634123095	0.0009816555059543992	0.000976311251052482	0.10279200390545369	0.09984007824322771	-0.000163000790300738	-0.0002574246691489368	-0.00016282629046807107	-0.0002571490852169567
0.6900163456140378	0.0007268645156167883	0.00072919931096356	0.0007937973905249111	0.0007945376053924001	0.0008343876006859792	0.0008340067061917044	0.0008795029608645154	0.0008777439998755226	0.000980740749261792	0.0009754062005263214	0.10271673532677478	0.09976705686584343	-0.00016197450717515827	-0.0002573452191149961	-0.00016180131537370246	-0.0002570700528487513
0.6941740412088835	0.0007263474598345117	0.0007286792241316625	0.000793186817747846	0.0007939260680289643	0.0008337162939288031	0.0008333361167953427	0.0008787606876016645	0.0008770047146698826	0.0009798264828026458	0.0009745016268082922	0.10264147465627715	0.09969404297560457	-0.0001609539089838935	-0.00025726455210131616	-0.00016078201625917277	-0.0002569898042270591
0.6983567890112157	0.000725830486471216	0.0007281592215784981	0.0007925764008075393	0.0007933146870083128	0.0008330451992155078	0.0008326657383503414	0.0008780186998049909	0.0008762657112208718	0.0009789127105782355	0.000973597533872624	0.1025662221904814	0.0996210368603609	-0.00015993897197817686	-0.00025718267288990515	-0.00015976836942636907	-0.0002569083441225639
0.702564739973187	0.0007253135980466573	0.0007276393058375589	0.0007919661426196615	0.0007927034652507596	0.0008323743197024777	0.0008319955740112336	0.0008772770008948344	0.0008755269929392652	0.0009779994365688616	0.0009726939256729408	0.10249097822439585	0.09954803880649878	-0.00015892967241899758	-0.0002570995862499481	-0.00015876035118682352	-0.0002568256772934596
0.7067980459565127	0.0007247967970727866	0.0007271194794344536	0.0007913560460893606	0.0007920924056660714	0.000831703658533667	0.000831325626920152	0.0008765355942767535	0.0008747885632211651	0.0009770866647339114	0.0009717908061423197	0.1024157430515196	0.0994750490989454	-0.00015792598657943246	-0.00025701529693952785	-0.00015775793786389214	-0.0002567418084866435
0.7110568597379514	0.0007242800860537682	0.0007265997448869246	0.0007907461141112892	0.0007914815111534959	0.0008310332188406327	0.0008306559002068604	0.0008757944833415673	0.0008740504254480413	0.0009761743990119277	0.0009708881791933596	0.10234051696384465	0.09940206802116627	-0.00015692789074520097	-0.00025692980970443147	-0.0001567611057935736	-0.00025665674243693926
0.7153413350148182	0.000723763467485997	0.0007260801047048669	0.0007901363495696291	0.0007908707846017868	0.0008303630037425658	0.0008299863969887855	0.0008750536714653979	0.0008733125829867736	0.000975262643320679	0.0009699860487182477	0.10226530025185879	0.0993290958551706	-0.00015593536121541463	-0.0002568431292770401	-0.00015576983132488398	-0.00025657048386557024
0.7196516264105322	0.0007232469438581207	0.0007255605613903491	0.0007895267553381227	0.0007902602288892324	0.0008296930163463297	0.0008293171203710553	0.0008743131620097143	0.0008725750391896945	0.0009743514015572321	0.0009690844185888293	0.10219009320454508	0.09925613288151162	-0.0001549483743040203	-0.00025675526037674534	-0.00015478409082170241	-0.0002564830374810756
0.7239878894801961	0.0007227305176510544	0.0007250411174376294	0.0007889173342800952	0.0007896498468836816	0.0008290232597464894	0.0008286480734465278	0.0008735729583213731	0.0008718377973946312	0.0009734406775980188	0.0009681832926566765	0.10211489610938668	0.0991831793792895	-0.00015396690634145171	-0.0002566662077106152	-0.00015380386066421448	-0.0002563944079796987
0.7283502807162107	0.0007222141913380025	0.0007245217753331771	0.0007883080892484852	0.0007890396414425716	0.0008283537370253476	0.0008279792592958264	0.0008728330637326634	0.0008711008609249482	0.0009725304752989095	0.0009672826747531561	0.1020397092523671	0.09911023562615244	-0.00015299093367464323	-0.00025657597597095183	-0.00015282911724891213	-0.00025630460004294475
0.7327389575539218	0.0007216979673844815	0.0007240025375556953	0.0007876990230858758	0.000788429615412961	0.0008276844512529846	0.0008273106809873807	0.0008720934815613556	0.0008703642330895959	0.0009716207984952908	0.0009663825686895065	0.10196453291797353	0.09903730189829937	-0.00015202043266927812	-0.0002564845698375118	-0.00015185983699089745	-0.00025621361833974565
0.7371540783773028	0.0007211818482483326	0.0007234834065761345	0.0007870901386245156	0.0007878197716315498	0.0008270154054872839	0.0008266423415774515	0.0008713542151107369	0.0008696279171831463	0.0009707116510021257	0.0009654829782568976	0.10188936738919911	0.09896437847048209	-0.00015105537971067673	-0.0002563919939763959	-0.00015089599632467365	-0.00025612146752557186
0.74159580252467	0.0007206658363797497	0.0007229643848577207	0.0007864814386863557	0.0007872101129247169	0.0008263466027739785	0.0008259742441101767	0.0008706152676696651	0.0008688919164858463	0.0009698030366140397	0.0009645839072265126	0.10181421294754403	0.09889146561600763	-0.00015009575120342178	-0.00025629825303774556	-0.0001499375717039786	-0.0002560281522399621
0.746064290294433	0.0007201499342213032	0.0007224454748559778	0.0007858729260830824	0.0007866006421085513	0.0008256780461466872	0.0008253063916176077	0.0008698766425126178	0.0008681562342636652	0.0009688949591053957	0.0009636853593496218	0.10173906987301874	0.0988185636067404	-0.0001491415235745086	-0.00025620335165890684	-0.00014898453960474067	-0.00025593367710960435
0.7505597029508803	0.0007196341442079525	0.0007219266790187428	0.0007852646036161373	0.0007859913619888754	0.000825009738626946	0.0008246387871197408	0.0008691383428997294	0.0008674208737683324	0.0009679874222303601	0.0009627873383576471	0.10166393844414764	0.098745672713104	-0.00014819267327394192	-0.00025610729446337577	-0.0001480368765255785	-0.00025583804674733646
0.7550822027299987	0.0007191184687670734	0.0007214079997861921	0.0007846564740767543	0.0007853822753612796	0.0008243416832242483	0.0008239714336245574	0.0008684003720768435	0.0008666858382373894	0.0009670804297229821	0.0009618898479622403	0.1015888189379695	0.09867279320408545	-0.0001472491767741252	-0.0002560100860579395	-0.00014709455898764823	-0.0002557412657498148
0.7596319528453285	0.0007186029103184858	0.0007208894395908688	0.0007840485402459972	0.0007847733850111601	0.0008236738829360917	0.000823304334128069	0.0008676627332755672	0.0008659511308942423	0.0009661739852972787	0.0009609928918553641	0.10151371163004026	0.09859992534723444	-0.0001463110105724974	-0.00025591173103489684	-0.0001461575635368223	-0.0002556433386989021
0.7642091174938536	0.0007180874712744688	0.0007203710008576994	0.0007834408048947816	0.0007841646937137418	0.0008230063407480069	0.0008226374916143484	0.0008669254297133114	0.0008652167549482022	0.0009652680926473015	0.0009600964737093586	0.10143861679443808	0.09852706940866916	-0.0001453781511925739	-0.0002558122339724467	-0.00014522586674474425	-0.0002555442701621946
0.7688138618619275	0.0007175721540397898	0.0007198526860040219	0.0007828332707839145	0.0007835562042341175	0.000822339059633603	0.0008219709090555735	0.0008661884645933447	0.0008644827135945401	0.0009643627554472204	0.0009592005971770222	0.1013635347037626	0.09845422565307739	-0.00014445057518408522	-0.00025571159943243993	-0.00014429944520936988	-0.00025544406469146796
0.7734463521312342	0.0007170569610117255	0.0007193344974396085	0.0007822259406641246	0.0007829479193272779	0.0008216720425546067	0.0008213045894120662	0.0008654518411048415	0.0008637490100145324	0.0009634579773513998	0.0009583052658916868	0.10128846562913925	0.09838139434371876	-0.00014352825912421208	-0.0002556098319609068	-0.0001433782755557722	-0.0002553427268225661
0.7781067554847866	0.0007165418945800912	0.0007188164375666931	0.0007816188172760999	0.0007823398417381502	0.0008210052924609064	0.0008206385356323366	0.000864715562422938	0.0008630156473755164	0.0009625537619944828	0.0009574104834672996	0.10121340984022338	0.0983085757424274	-0.00014261117961912595	-0.00025550693608855646	-0.00014246233443773737	-0.0002552402610758453
0.7827952401129585	0.00071602695712726	0.0007182985087799923	0.0007810119033505164	0.0007817319742016255	0.0008203388122905872	0.0008199727506531192	0.0008639796317087761	0.0008622826288309353	0.0009616501129914651	0.0009565162534984936	0.10113836760520131	0.09823577010961652	-0.00014169931330430818	-0.0002554029163300553	-0.00014155159853852795	-0.00025513667195606327
0.7875119752195561	0.0007155121510281925	0.000717780713466735	0.0007804052016080777	0.0007811243194425999	0.0008196726049699803	0.0008193072373994185	0.0008632440521095585	0.0008615499575203928	0.0009607470339377786	0.0009556225795606724	0.10106333919079151	0.09816297770427826	-0.000140792636845688	-0.0002552977771835274	-0.0001406460445714658	-0.0002550319639513521
0.792257131027923	0.0007149974786504608	0.0007172630540066863	0.0007797987147595475	0.0007805168801760054	0.0008190066734136999	0.00081864199878455	0.0008625088267586036	0.000860817636569704	0.0009598445284093724	0.0009547294652100874	0.10098832486225333	0.098090198783989	-0.0001398911269406694	-0.0002551915231307489	-0.00013974564928112554	-0.0002549261415333848
0.7970308787870847	0.000714482942354276	0.0007167455327721754	0.0007791924455057868	0.0007799096591068497	0.0008183410205246907	0.000817977037710185	0.0008617739587753944	0.000860085669090949	0.0009589425999627962	0.0009538369139839179	0.10091332488338331	0.09801743360491036	-0.00013899476031883906	-0.00025508415863675915	-0.00013885038944412564	-0.00025481920915729206
0.8018333907779276	0.0007139685444925151	0.0007162281521281225	0.000778586396537791	0.00077930265893025	0.000817675649194269	0.0008173123570663925	0.0008610394512656354	0.0008593540581825254	0.0009580412521352806	0.000952944929400353	0.10083833951652213	0.09794468242179359	-0.00013810351374311802	-0.00025497568814986105	-0.00013796024187037736	-0.00025471117126157905
0.8066648403194178	0.000713454287410747	0.0007157109144320658	0.0007779805705367244	0.0007786958823314706	0.000817010562302168	0.0008166479597316832	0.0008603053073213047	0.0008586228069292015	0.0009571404884448217	0.000952053514958671	0.10076336902255723	0.09787194548798181	-0.0001372173640107055	-0.00025486611610170407	-0.0001370751834036954	-0.000254602032267931
0.8115254017748545	0.0007129401734472601	0.0007151938220341885	0.0007773749701739579	0.0007780893319859589	0.0008163457627165802	0.0008159838485730543	0.0008595715300207078	0.0008578919184021692	0.0009562403123902622	0.0009511626741393203	0.10068841366092443	0.09779922305541267	-0.00013633628795343966	-0.0002547554469060076	-0.00013619519092249177	-0.0002544917965805471
0.8164152505581643	0.000712426204933092	0.0007146768772773491	0.0007767695981111086	0.0007774830105593852	0.0008156812532942075	0.0008153200264460355	0.000858838122428536	0.0008571613956591013	0.0009553407274513797	0.0009502724104040053	0.10061347368961311	0.09772651537462253	-0.00013546026243897724	-0.000254643684959005	-0.0001353202413409138	-0.00025438046858605734
0.8213345631402307	0.0007119123841920583	0.00071416008249711	0.0007761644570000774	0.0007768769207076817	0.0008150170368803034	0.0008146564961947345	0.0008581050875959203	0.0008564312417442071	0.0009544417370889703	0.0009493827271957684	0.10053854936516743	0.09765382269474818	-0.00013458926437212582	-0.0002545308346403041	-0.00013445031160981558	-0.000254268052654244
0.8262835170552626	0.0007113987135407763	0.0007136434400217626	0.0007755595494830839	0.0007762710650770756	0.0008143531163087168	0.0008139932606518794	0.0008573724285604845	0.0008557014596882814	0.0009535433447449293	0.0009484936279390674	0.10046364094269127	0.09758114526353041	-0.0001337232706953989	-0.00025441690031191566	-0.00013358537871772935	-0.00025415455313751445
0.8312622909072027	0.0007108851952886983	0.0007131269521723597	0.0007749548781927082	0.0007756654463041316	0.0008136894944019405	0.0008133303226388671	0.0008566401483464047	0.0008549720525087665	0.0009526455538423397	0.0009476051160398649	0.10038874867585074	0.09750848332731893	-0.00013286225838873844	-0.00025430188631611617	-0.00013272541969050478	-0.0002540399743688748
0.8362710643761712	0.000710371831738145	0.0007126106212627497	0.000774350445751935	0.0007750600670157974	0.0008130261739711656	0.0008126676849658167	0.0008559082499644701	0.0008542430232098122	0.0009517483677855662	0.0009467171948857176	0.10031387281687637	0.09743583713107222	-0.00013200620447187394	-0.0002541857969783068	-0.00013187041159344604	-0.00025392432066417836
0.8413100182249524	0.0007098586251843264	0.0007120944495995968	0.0007737462547741832	0.0007744549298294316	0.0008123631578163149	0.0008120053504316049	0.0008551767364121321	0.0008535143747823219	0.0009508517899603284	0.0009458298678458483	0.1002390136165695	0.09736320691836313	-0.00013115508600479442	-0.0002540686366058753	-0.00013102033153203352	-0.00025380759632143146
0.8463793343055166	0.0007093455779153794	0.0007115784394824208	0.0007731423078633556	0.000773850037352854	0.0008117004487261032	0.0008113433218239234	0.0008544456106735704	0.0008527861102040207	0.000949955823733799	0.0009449431382712428	0.10016417132430279	0.09729059293138222	-0.00013030888008772057	-0.00025395040948700265	-0.00013017515665182666	-0.00025368980561957244
0.8514791955655843	0.000708832692212395	0.0007110625932036224	0.0007725386076138738	0.0007732453921843809	0.0008110380494780784	0.0008106816019193218	0.0008537148757197458	0.0008520582324395074	0.0009490604724546853	0.0009440570094947303	0.10008934618802508	0.09721799541094045	-0.00012946756386265912	-0.0002538311198913845	-0.00012933486413989337	-0.0002535709528189156
0.8566097860552276	0.0007083199703494517	0.0007105469130485188	0.0007719351566107238	0.0007726409969128705	0.0008103759628386757	0.0008100201934832615	0.0008529845345084641	0.0008513307444403162	0.0009481657394533236	0.0009431714848310722	0.10001453845426439	0.09714541459647176	-0.00012863111451412446	-0.00025371077207045345	-0.00012849943122564267	-0.00025345104216176195
0.861771290933513	0.000707807414593643	0.0007100314012953697	0.0007713319574294917	0.0007720368541177585	0.0008097141915632591	0.0008093590992701561	0.0008522545899844294	0.0008506036491449717	0.0009472716280417593	0.0009422865675770458	0.09993974836813214	0.09707285072603894	-0.00012779950926967987	-0.0002535893702563796	-0.0001276688351814631	-0.0002533300778712888
0.8669638964751838	0.0007072950272051137	0.000709516060215415	0.0007707290126364109	0.0007714329663691061	0.0008090527383961803	0.0008086983220234302	0.0008515250450793089	0.000849876949479052	0.0009463781415138442	0.0009414022610115339	0.09986497617332517	0.09700030403633399	-0.00012697272540028448	-0.00025346691866179327	-0.00012684305332283374	-0.00025320806415080055
0.8721877900773816	0.0007067828104370898	0.0007090008920729041	0.0007701263247884027	0.0007708293362276396	0.0008083916060708224	0.0008080378644755648	0.0008507959027117933	0.0008491506483552478	0.0009454852831453231	0.0009405185683956145	0.09979022211213225	0.09692777476268455	-0.00012615074022194472	-0.0002533434214805619	-0.00012602206301010055	-0.0002530850051852551
0.877443160266411	0.0007062707665359108	0.0007084858991251302	0.0007695238964331181	0.0007702259662447934	0.0008077307973096533	0.0008073777293481475	0.0008500671657876546	0.0008484247486734204	0.0009445930561939236	0.000939635492972645	0.09971548642543494	0.09685526313905433	-0.00012533353109549228	-0.0002532188828865134	-0.00012520584164840698	-0.0002529609051396542
0.8827301967045416	0.0007057588977410644	0.0007079710836224631	0.0007689217301089835	0.0007696228589627547	0.0008070703148242768	0.000806717919351926	0.00084933883719981	0.0008476992533206674	0.0009437014638994493	0.0009387530379683554	0.09964076935271209	0.0967827693980507	-0.00012452107542822166	-0.000253093307034713	-0.00012439436668891524	-0.0002528357681599869
0.8880490901968541	0.0007052472062852165	0.0007074564478083801	0.0007683198283452398	0.0007690200169145033	0.0008064101613154801	0.000806058437186855	0.00084861091982838	0.0008469741651713753	0.0009428105094838647	0.0009378712065909306	0.09956607113204405	0.09671029377092326	-0.0001237133506739041	-0.0002529666980601586	-0.00012358761562930587	-0.0002527095983725358
0.8934000326981257	0.0007047356943942469	0.0007069419939195032	0.00076771819366199	0.000768417442623859	0.0008057503394732907	0.0008053992855421506	0.0008478834165407542	0.0008462494870872893	0.0009419201961513935	0.0009369900020311078	0.09949139200011656	0.09663783648757285	-0.00012291033433339815	-0.0002528390600773922	-0.00012278556601411084	-0.0002525823998830723
0.8987832173197573	0.0007042243642872842	0.0007064277241856333	0.0007671168285702432	0.0007678151386055263	0.0008050908519770261	0.0008047404670963441	0.0008471563301916526	0.0008455252219175721	0.0009410305270886078	0.0009361094274622617	0.09941673219222394	0.09656539777655082	-0.00012211200395589872	-0.00025271039718149924	-0.00012198819543580985	-0.0002524541767777444
0.904198838336744	0.0007037132181767377	0.0007059136408297812	0.0007665157355719576	0.0007672131073651362	0.0008044317014953454	0.0008040819845173301	0.0008464296636231874	0.0008448013724988648	0.0009401415054645197	0.0009352294860404961	0.09934209194227318	0.09649297786506544	-0.00012131833713910356	-0.0002525807134472202	-0.00012119548153556592	-0.0002523249331229105
0.9096470911946843	0.000703202258268333	0.0007053997460682062	0.0007659149171600862	0.0007666113513992933	0.0008037728906863052	0.0008034238404624216	0.0008457034196649273	0.0008440779416553517	0.0009392531344306747	0.0009343501809047353	0.09926747148278832	0.09642057697898468	-0.00012052931153018476	-0.0002524500129288121	-0.0001204074020035445	-0.00025219467296416775
0.915128172516836	0.0007026914867611463	0.0007048860421104483	0.000765314375818622	0.0007660098731956205	0.0008031144221974083	0.0008027660375784033	0.0008449776011339589	0.0008433549321988214	0.0009383654171212434	0.0009334715151768125	0.09919287104491248	0.0963481953428391	-0.00011974490482623279	-0.000252318299660409	-0.0001196239345797323	-0.0002520634003269906
0.9206422801112097	0.0007021809058476402	0.0007043725311593652	0.000764714114022644	0.0007654086752328046	0.000802456298665662	0.0008021085785015834	0.0008442522108349544	0.0008426323469287317	0.0009374783566531176	0.0009325934919615646	0.09911829085841527	0.09627583317982752	-0.00011896509477482553	-0.0002521855776549953	-0.0001188450570543953	-0.0002519311192160367
0.9261896129777101	0.0007016705177136997	0.000703859215411169	0.0007641141342383637	0.0007648077599806443	0.0008017985227176293	0.0008014514658578505	0.0008435272515602334	0.0008419101886322744	0.0009365919561260028	0.0009317161143469237	0.0990437311516933	0.09620349071181974	-0.00011818985917491642	-0.00025205185090526605	-0.00011807074726905009	-0.000251797833615508
0.931770371315315	0.0007011603245386655	0.0007033460970554586	0.0007635144389231696	0.0007642071299000925	0.0008011410969694836	0.0008007947022627232	0.0008428027260898267	0.0008411884600844354	0.0009357062186225095	0.000930839385404006	0.09896919215177566	0.09613116815936057	-0.00011741917587705653	-0.00025191712338262784	-0.00011730098311656112	-0.00025166354748845654
0.9373847565293029	0.0007006503284953744	0.0007028331782752618	0.000762915030525677	0.0007636067874433087	0.0008004840240270653	0.000800138290321411	0.0008420786371915461	0.0008404671640480654	0.0009348211472082542	0.0009299633081872102	0.09889467408432931	0.09605886574167363	-0.00011665302278437983	-0.0002517813990376705	-0.00011653574254218146	-0.00025152826477717327
0.9430329712385201	0.0007001405317501905	0.0007023204612470653	0.0007623159114857711	0.0007630067350537003	0.0007998273064859333	0.0007994822326288617	0.000841354987621042	0.000839746303273938	0.0009339367449319464	0.0009290878857343028	0.0988201771736596	0.09598658367666567	-0.00011589137785286696	-0.0002516446817997231	-0.00011577500354388592	-0.00025139198940268837
0.9487152192826929	0.000699630936463048	0.000701807948140859	0.00076171708423466	0.0007624069751659765	0.0007991709469314256	0.0007988265317698248	0.0008406317801218794	0.0008390258805008225	0.0009330530148254929	0.0009282131210665214	0.09874570164271854	0.09591432218093017	-0.00011513421909220556	-0.0002515069755770205	-0.00011501874417312041	-0.0002512547252652153
0.9544317057297852	0.0006991215447874802	0.0007012956411201649	0.000761118551194914	0.0007618075102061879	0.0007985149479387075	0.0007981711903188972	0.0008399090174255921	0.0008383058984555402	0.0009321699599040811	0.0009273390171886556	0.09867124771310595	0.09584208146975154	-0.00011438152456608175	-0.0002513682842560372	-0.00011426694253512115	-0.0002511164762429574
0.9601826368833979	0.0006986123588706668	0.0007007835423420843	0.0007605203147805244	0.0007612083425917845	0.0007978593120728375	0.0007975162108405918	0.0008391867022517619	0.0008375863598530412	0.000931287583166289	0.0009264655770891547	0.09859681560507483	0.09576986175710886	-0.00011363327239273524	-0.00025122861170168154	-0.00011351957678952529	-0.0002509772461927462
0.9659682202902156	0.0006981033808534622	0.0007002716539573267	0.0007599223773969416	0.0007606094747316545	0.0007972040418888137	0.0007968615958893805	0.000838464837308074	0.0008368672673964605	0.0009304058875941695	0.0009255928037402106	0.09852240553753584	0.0956976632556804	-0.00011288944074590301	-0.00025108796175779546	-0.00011277662515130071	-0.000250837038950541
0.9717886647474951	0.0006975946128704391	0.0006997599781102539	0.0007593247414411311	0.0007600109090261799	0.0007965491399316382	0.0007962073480097607	0.0008377434252903916	0.0008361486237771915	0.0009295248761533537	0.0009247207000978588	0.0984480177280596	0.09562548617684717	-0.00011215000785493034	-0.00025094633824573886	-0.00011203806589077381	-0.00025069585832968033
0.9776441803106027	0.000697086057049924	0.0006992485169389154	0.0007587274093016169	0.000759412647867282	0.0007958946087363684	0.0007955534697363057	0.0008370224688828192	0.0008354304316749492	0.000928644551793144	0.0009238492691020705	0.0983736523928845	0.09555333073069763	-0.00011141495200529816	-0.0002508037449654721	-0.00011130387733429559	-0.000250553708122242
0.9835349783005937	0.0006965777155140371	0.0006987372725750886	0.0007581303833585355	0.0007588146936384718	0.0007952404508281789	0.0007948999635937265	0.000836301970757773	0.0008347126937578394	0.0009277649174466136	0.0009229785136768487	0.09829930974691749	0.09548119712603123	-0.00011068425153926142	-0.0002506601856941959	-0.00011057403786464415	-0.0002504105920974331
0.9894612713118381	0.0006960695903787317	0.0006982262471443189	0.0007575336659836846	0.0007582170487149015	0.0007945866687224175	0.0007942468320969281	0.0008355819335760487	0.0008339954126824266	0.0009268859760307034	0.0009221084367303254	0.09822499000373948	0.09540908557036236	-0.00010995788485639035	-0.00025051566418740623	-0.00010984852592195449	-0.0002502665140033944
0.9954232732196957	0.0006955616837538305	0.000697715442765956	0.0007569372595405698	0.0007576197154634107	0.0007939332649246625	0.0007935940777510645	0.0008348623599868882	0.0008332785910937999	0.0009260077304463181	0.0009212390411548535	0.09815069337561118	0.09533699626992675	-0.00010923583041383411	-0.0002503701841782835	-0.00010912732000360748	-0.0002501214775652294
1.0014211991882311	0.0006950539977430689	0.0006972048615531973	0.0007563411663844594	0.0007570226962425813	0.0007932802419307827	0.0007929417030516029	0.0008341432526280515	0.0008325622316256442	0.0009251301835784274	0.0009203703298271072	0.09807642007347597	0.09526492942968222	-0.00010851806672745878	-0.00025022374937808123	-0.00010841039866540947	-0.0002499754864865311
1.0074552656779823	0.0006945465344441273	0.0006966945056131207	0.0007557453888624278	0.0007564259934027804	0.0007926276022269907	0.0007922897104843719	0.0008334246141258775	0.000831846336900301	0.0009242533382961558	0.0009195023056081709	0.09800217030696355	0.09519288525331447	-0.0001078045723713339	-0.00025007636347493256	-0.00010769774052149517	-0.00024982854444813296
1.013525690453769	0.0006940392959486814	0.0006961843770467356	0.0007551499293134161	0.0007558296092862222	0.0007919753482899105	0.0007916381025256322	0.0008327064470953659	0.0008311309095288499	0.0009233771974528936	0.0009186349713436466	0.09792794428439643	0.09512086394324297	-0.00010709532597859284	-0.0002499280301340445	-0.00010698932424453578	-0.0002496806551074149
1.0196326925925556	0.000693532284342434	0.0006956744779490142	0.0007545547900682757	0.0007552335462270096	0.00079132348258663	0.0007909868816421286	0.0008319887541402378	0.0008304159521111666	0.0009225017638863863	0.0009177683298637421	0.09785374221279344	0.09504886570062272	-0.0001063903062423488	-0.00024977875299880825	-0.0001062851285671268	-0.0002495318221002185
1.0257764924913542	0.0006930255017051581	0.0006951648104089354	0.0007539599734498212	0.00075463780655119	0.000790672007574762	0.0007903360502911494	0.000831271537853006	0.0008297014672359974	0.0009216270404188351	0.0009169023839833705	0.09777956429787307	0.09497689072535012	-0.00010568949191563926	-0.0002496285356894945	-0.0001055851322817325	-0.0002493820490397092
1.0319573118751795	0.0006925189501107371	0.0006946553765095252	0.000753365481772883	0.0007540423925768046	0.000790020925702504	0.0007896856109205868	0.0008305548008150481	0.0008289874574810254	0.0009207530298569971	0.0009160371365022471	0.09770541074405936	0.09490493921606666	-0.00010499286181171741	-0.0002494773818029483	-0.00010488931424065817	-0.00024923133951515464
1.0381753738050519	0.0006920126316272084	0.0006941461783279006	0.0007527713173443603	0.0007534473066139455	0.0007893702394087004	0.0007890355659689996	0.0008298385455966775	0.0008282739254129465	0.0009198797349922868	0.0009151725902049905	0.0976312817544864	0.09483301137016287	-0.00010430039480505138	-0.0002493252949137825	-0.00010419765335727138	-0.000249079697093757
1.0444309026860459	0.000691506548316798	0.0006936372179353042	0.0007521774824632676	0.0007528525509647987	0.0007887199511228965	0.0007883859178656667	0.0008291227747572073	0.0008275608735875302	0.0009190071586008687	0.0009143087478612117	0.09755717753100213	0.09476110738378396	-0.00010361206983103277	-0.00024917227857237934	-0.00010351012860575909	-0.0002489271253189873
1.05072412427539	0.0006910007022359716	0.0006931284973971563	0.0007515839794207975	0.0007522581279237081	0.0007880700632654106	0.0007877366690306572	0.0008284074908450336	0.0008268483045497016	0.0009181353034437686	0.0009134456122256258	0.0974830982741735	0.09468922745183338	-0.00010292786588705916	-0.00024901833630699977	-0.00010282671902203666	-0.0002487736277117236
1.057055265690613	0.0006904950954354647	0.0006926200187730846	0.00075099081050036	0.0007516640397772165	0.0007874205782473781	0.0007870878218748783	0.0008276926963976906	0.0008261362208335992	0.0009172641722669587	0.000912583186038133	0.09740904418329002	0.09461737176797709	-0.00010224776203258956	-0.0002488634716222571	-0.00010214740370384501	-0.00024861920776922397
1.0634245554177415	0.0006899897299603359	0.0006921117841169781	0.0007503979779776485	0.0007510702888041294	0.0007867714984708301	0.0007864393788001501	0.0008269783939419379	0.0008254246249626585	0.0009163937678014735	0.0009117214720239338	0.09733501545636972	0.09454554052464861	-0.00010157173738910286	-0.0002487076879983674	-0.000101472161810931	-0.00024846386896490436
1.0698322233195456	0.0006894846078499999	0.0006916037954770207	0.0007498054841206831	0.0007504768772755601	0.000786122826328742	0.0007857913421992558	0.0008262645859938209	0.0008247135194496728	0.0009155240927634974	0.000910860472893615	0.09726101229016348	0.09447373391305228	-0.00010089977114174226	-0.00024855098889398075	-0.00010080097256634502	-0.00024830761475019836
1.0762785006438331	0.000688979731138273	0.0006910960548957363	0.0007492133311898672	0.0007498838074549845	0.0007854745642050981	0.000785143714456006	0.0008255512750587451	0.000824002906796868	0.0009146551498544702	0.0009100001913432528	0.09718703488015817	0.09440195212316962	-0.00010023184253812184	-0.00024839337774246184	-0.00010013381525555282	-0.00024815044855167057
1.0827636200317978	0.0006884751018534191	0.0006905885644100351	0.0007486215214380445	0.0007492910815983	0.0007848267144749585	0.0007844964979453042	0.0008248384636315538	0.0008232927894959783	0.000913786941761191	0.000909140630054515	0.09711308342058365	0.09433019534376283	-9.956793088956861e-05	-0.00024823485795363864	-9.947066922741388e-05	-0.0002479923737720713
1.089287815526412	0.0006879707220181874	0.0006900813260512532	0.0007480300571105484	0.0007486987019538748	0.0007841792795045151	0.0007838496950332052	0.0008241261541965935	0.0008225831700283131	0.0009129194711559145	0.000908281791694756	0.09703915810441534	0.0942584637623779	-9.89080155714625e-05	-0.0002480754329140522	-9.881151389477122e-05	-0.0002478333937911692
1.0958513225808764	0.0006874665936498584	0.0006895743418451963	0.000747438940445258	0.0007481066707626025	0.0007835322616511567	0.0007832033080769769	0.0008234143492277907	0.0008218740508648305	0.0009120527406964543	0.0009074236789171176	0.09696525912338043	0.09418675756535208	-9.825207602344455e-05	-0.0002479151059863738	-9.815632873447222e-05	-0.00024767351196483545
1.1024543780671139	0.0006869627187602855	0.000689067613812184	0.0007468481736726519	0.0007475149902579575	0.0007828856632635295	0.0007825573394251639	0.0008227030511887221	0.0008211654344662093	0.0009111867530262834	0.0009065662943606279	0.09689138666796158	0.09411507693781597	-9.760009174968748e-05	-0.0002477538805091828	-9.750509328763923e-05	-0.00024751273162476606
1.1090972202843215	0.0006864590993559392	0.0006885611439670928	0.0007462577590158623	0.0007469236626660491	0.0007822394866816012	0.0007819117914176489	0.0008219922625326889	0.0008204573232829225	0.0009103215107746348	0.0009057096406503006	0.09681754092740294	0.09404342206369953	-9.695204231900678e-05	-0.00024759175979635617	-9.68577871600651e-05	-0.0002473510560783432
1.115780088967567	0.0006859557374379525	0.0006880549343194023	0.0007456676986907335	0.0007463326902056784	0.0007815937342367263	0.0007812666663857183	0.0008212819857027918	0.0008197497197553102	0.0009094570165566074	0.0009048537203972389	0.09674372208971233	0.09397179312573563	-9.63079073657766e-05	-0.0002474287471385117	-9.621439002272664e-05	-0.0002471884886094955
1.1225032252964444	0.0006854526350021603	0.0006875489868732352	0.0007450779949058693	0.0007457420750883884	0.0007809484082517023	0.00078062196665212	0.000820572223131999	0.0008190426263136491	0.0009085932729732603	0.000903998536198727	0.09666993034166943	0.09390019030546541	-9.566766658979792e-05	-0.00024726484580184227	-9.557488161179156e-05	-0.000247025032477588
1.1292668719037753	0.0006849497940391491	0.0006870433036274066	0.0007444886498626974	0.0007451518195185258	0.0007803035110408407	0.0007799776945311329	0.0008198629772432272	0.0008183360453782318	0.0009077302826117234	0.0009031440906383402	0.09659616586882788	0.09382861378324299	-9.503129975647201e-05	-0.000247100059027644	-9.493924172909035e-05	-0.00024686069091772733
1.1360712728843656	0.0006844472165342962	0.0006865378865754643	0.0007438996657555168	0.0007445619256932913	0.0007796590449100257	0.0007793338523286238	0.0008191542504494083	0.0008176299793594333	0.0009068680480452911	0.0009022903862860369	0.09652242885552108	0.09375706373823896	-9.439878669761925e-05	-0.0002469343900337595	-9.430745024245624e-05	-0.0002466954671411503
1.1429166738038161	0.0006839449044678176	0.0006860327377057364	0.0007433110447715583	0.0007439723958027973	0.0007790150121567788	0.000778690442342116	0.000818446045153568	0.0008169244306577892	0.0009060065718335301	0.0009014374256982637	0.09644871948486734	0.09368554034844638	-9.377010731102114e-05	-0.00024676784201238533	-9.367948708552398e-05	-0.00024652936433344763
1.1498033217073829	0.0006834428598148141	0.0006855278590013777	0.0007427227890910414	0.0007433832320301269	0.0007783714150703269	0.0007780474668608536	0.0008177383637489015	0.0008162194016640704	0.0009051458565223826	0.0009005852114180572	0.0963750379387741	0.09361404379068496	-9.314524156130155e-05	-0.0002466004181317094	-9.30553322587499e-05	-0.00024636238565672874
1.1567314651288954	0.0006829410845453109	0.0006850232524404105	0.0007421349008872254	0.0007427944365513844	0.00077772825593166	0.00077740492816586	0.0008170312086188419	0.0008155148947593522	0.0009042859046442637	0.0008997337459751393	0.09630138439794293	0.09354257424060575	-9.252416948021813e-05	-0.0002464321215358556	-9.243496582939797e-05	-0.00024619453424884474
1.1637013540997225	0.0006824395806243061	0.000684518919995772	0.0007415473823264679	0.0007422060115357539	0.0007770855370135986	0.0007767628285300061	0.000816324582137138	0.0008148109123150903	0.0009034267187181652	0.0008988830318860209	0.09622775904187438	0.09347113187269583	-9.190687116655133e-05	-0.00024626295534393994	-9.181836793148435e-05	-0.0002460258132223059
1.1707132401577995	0.0006819383500118162	0.0006840148636353614	0.0007409602355682825	0.0007416179591455575	0.0007764432605808582	0.0007761211702180747	0.0008156184866679302	0.0008141074566931967	0.0009025683012497607	0.0008980330716541033	0.0961541620488737	0.09339971686028234	-9.129332678618068e-05	-0.0002460929226494324	-9.120551876608263e-05	-0.00024585622566447585
1.177767376356704	0.000681437394662923	0.0006835110853220863	0.0007403734627653969	0.0007410302815363128	0.0007758014288901169	0.0007754799554868263	0.0008149129245658262	0.0008134045302461151	0.0009017106547315103	0.0008971838677697819	0.09608059359605409	0.09332832937553838	-9.068351657300078e-05	-0.00024592202652187756	-9.059639860217045e-05	-0.0002456857746390706
1.1848640172747877	0.0006809367165278142	0.0006830075870139039	0.0007397870660638037	0.0007404429808567835	0.0007751600441900737	0.0007748391865850576	0.0008142078981759703	0.0008127021353168893	0.000900853781642755	0.0008963354227105384	0.0960070538593423	0.09325696958948733	-9.007742082876163e-05	-0.0002457502700059233	-8.999098777612291e-05	-0.0002455144631842432
1.1920034190243662	0.000680436317551836	0.0006825043706638738	0.0007392010476028248	0.0007398560592490459	0.0007745191087215196	0.0007741988657536761	0.000813503409834127	0.0008120002742392472	0.0008999976844498306	0.0008954877389410542	0.09593354301348528	0.0931856376720076	-8.947501992304097e-05	-0.0002455776561202383	-8.938926669219832e-05	-0.0002453422943127226
1.1991858392609598	0.0006799361996755347	0.0006820014382202001	0.0007386154095151643	0.0007392695188485391	0.0007738786247174024	0.0007735589952257577	0.0008127994618667506	0.0008112989493376683	0.0008991423656061627	0.0008946408189133024	0.09586006123205192	0.09311433379183692	-8.887629429400051e-05	-0.0002454041878593438	-8.879121582301003e-05	-0.0002451692710133402
1.2064115371925936	0.0006794363648347041	0.0006814987916262794	0.0007380301539269664	0.0007386833617841256	0.0007732385944028876	0.0007729195772266152	0.0008120960565910621	0.0008105981629274623	0.0008982878275523728	0.0008937946650666535	0.09578660868744024	0.09304305811657772	-8.828122444839992e-05	-0.00024522986819264236	-8.819681570942234e-05	-0.0002449953962491147
1.2136807735891502	0.0006789368149604322	0.0006809964328207467	0.0007374452829578739	0.0007380975901781476	0.0007725990199954286	0.0007722806139738625	0.0008113931963151264	0.0008098979173148428	0.0008974340727163819	0.0008929492798279753	0.09571318555088251	0.0929718108127018	-8.768979096151347e-05	-0.0002450547000638348	-8.76060469608489e-05	-0.00024482067295822363
1.2209938107917835	0.0006784375519791487	0.000680494363737524	0.0007368607987210861	0.0007375122061464866	0.0007719599037048311	0.000771642107677482	0.0008106908833379263	0.0008091982147970044	0.0008965811035135135	0.0008921046656117359	0.09563979199244797	0.09290059204555486	-8.71019744776505e-05	-0.0002448786863915309	-8.701889025539838e-05	-0.00024464510405308726
1.2283509127223842	0.0006779385778126705	0.0006799925863058666	0.0007362767033234159	0.0007369272117986202	0.000771321247733319	0.0007710040605398894	0.000809989119949441	0.0008084990576621973	0.0008957289223465969	0.0008912608248201051	0.0955664281810513	0.09282940197936126	-8.651775571028725e-05	-0.0002447018300691106	-8.643532634024925e-05	-0.00024446869242153446
1.2357523448931043	0.0006774398943782501	0.0006794911024504106	0.0007356929988653494	0.0007363426092376808	0.0007706830542756008	0.0007703664747559996	0.00080928790843072	0.0008078004481898042	0.0008948775316060713	0.0008904177598430556	0.09549309428445354	0.09275824077723067	-8.593711544217786e-05	-0.0002445241339645854	-8.585533603167744e-05	-0.0002442914409259145
1.2431983744159416	0.0006769415035886206	0.0006789899140912195	0.0007351096874411016	0.0007357584005605133	0.0007700453255189345	0.0007697293525132923	0.0008085872510539597	0.0008071023886504127	0.0008940269336700876	0.0008895754730584651	0.09541979046927067	0.09268710860115906	-8.536003452550012e-05	-0.0002443456009201539	-8.527890021513274e-05	-0.00024411335240259735
1.2506892700123766	0.0006764434073520466	0.0006784890231438342	0.000734526771138679	0.0007351745878577362	0.0007694080636431985	0.0007690926959918817	0.0008078871500825828	0.0008064048813058975	0.0008931771309046155	0.0008887339668322198	0.09534651690097658	0.09261600561203769	-8.478649388201503e-05	-0.0002441662337523687	-8.470599984552324e-05	-0.00024393442966277878
1.2582253020230734	0.0006759456075723707	0.0006779884315193207	0.0007339442520399364	0.0007345911732137988	0.0007687712708209537	0.0007684565073645799	0.000807187607771314	0.0008057079284094927	0.000892328125663546	0.0008878932435183164	0.09527327374390908	0.09254493196965526	-8.421647450357339e-05	-0.00024398603525319085	-8.413661594759009e-05	-0.0002437546754924247
1.2658067424176331	0.0006754481061490571	0.0006774881411243137	0.000733362132220632	0.0007340081587070373	0.0007681349492175104	0.0007678207887969628	0.0008064886263662515	0.000805011532205866	0.0008914799202887912	0.0008870533054589594	0.09520006116127448	0.09247388783270406	-8.36499574518243e-05	-0.00024380500818818596	-8.357072961574785e-05	-0.00024357409265168828
1.2734338648044117	0.0006749509049772464	0.0006769881538610713	0.0007327804137504939	0.0007334255464097395	0.0007674991009909991	0.0007671855424474405	0.0008057902081049526	0.0008043156949312004	0.0008906325171103946	0.0008862141549846708	0.09512687931515235	0.09240287335878401	-8.308692385836786e-05	-0.00024362315529685707	-8.300832201425107e-05	-0.0002433926838749101
1.2811069444403917	0.0006744540059477982	0.0006764884716275191	0.0007321990986932728	0.0007328433383882002	0.000766863728292435	0.0007665507704673215	0.0008050923552165042	0.0008036204188132676	0.0008897859184466308	0.0008853757944143873	0.095053728366501	0.09233188870440859	-8.252735492544211e-05	-0.00024344047929403256	-8.244937437764527e-05	-0.00024321045187120083
1.2888262582411194	0.0006739574109473414	0.0006759890963172993	0.0007316181891068036	0.0007322615367027801	0.0007662288332657827	0.0007659164750008795	0.0008043950699216021	0.000802925706071504	0.0008889401266041092	0.0008845382260555625	0.09498060847516326	0.09226093402500941	-8.197123192526384e-05	-0.0002432569828675346	-8.189386801042697e-05	-0.00024302739932313688
1.296592084790695	0.0006734611218583255	0.0006754900298198233	0.0007310376870430683	0.0007316801434079711	0.0007655944180480326	0.0007652826581854254	0.0008036983544326322	0.0008022315589170928	0.0008880951438778843	0.0008837014522042752	0.09490751979987033	0.09219000947494002	-8.141853620077799e-05	-0.00024307266867998334	-8.134178428761268e-05	-0.00024284352888812033
1.3044047043518285	0.000672965140559062	0.0006749912740203132	0.000730457594548248	0.0007310991605524471	0.0007649604847692557	0.0007646493221513665	0.0008030022109537387	0.0008015379795530318	0.0008872509725515484	0.0008828654751453219	0.09483446249824681	0.09211911520748196	-8.086924916562294e-05	-0.00024288753936821394	-8.079310465458622e-05	-0.00024265884319743525
1.312264398875954	0.0006724694689237823	0.0006744928307998601	0.0007298779136627919	0.0007305185901791335	0.0007643270355526834	0.0007640164690222839	0.0008023066416809131	0.0008008449701742221	0.0008864076148973488	0.0008820302971523304	0.09476143672681697	0.0920482513748501	-8.032335230400561e-05	-0.00024270159754238851	-8.024781062725833e-05	-0.0002424733448561367
1.320171452013404	0.0006719741088226786	0.0006739947020354648	0.0007292986464214693	0.0007299384343252592	0.0007636940725147672	0.0007633841009149918	0.0008016116488020628	0.0008001525329675343	0.0008855650731762815	0.0008811959204878535	0.09468844264100953	0.09197741812819589	-7.978082717120111e-05	-0.0002425148457873838	-7.970588379246912e-05	-0.00024228703644413319
1.3281261491236485	0.0006714790621219573	0.0006734968896000924	0.000728719794853434	0.0007293586950224215	0.00076306159776525	0.0007627522199396095	0.0008009172344970933	0.0007994606701118934	0.0008847233496382001	0.0008803623474034753	0.09461548039516243	0.09190661561761454	-7.924165539323347e-05	-0.00024232728666129244	-7.916730580753012e-05	-0.00024209992051421603
1.3361287772855897	0.000670984330683889	0.0006729993953627215	0.0007281413609822857	0.0007287793742966459	0.000762429613407236	0.0007621208281996304	0.0008002234009379869	0.0007987693837783541	0.0008838824465219222	0.000879529580139916	0.09454255014252713	0.0918358439921484	-7.870581866729204e-05	-0.0002421389226963111	-7.86320584007516e-05	-0.00024191199959355814
1.3441796253079266	0.000670489916366855	0.0006725022211883922	0.0007275633468261266	0.0007282004741684459	0.0007617981215372548	0.0007614899277919873	0.0007995301502888778	0.0007980786761301776	0.0008830423660553284	0.0008786976209271302	0.09446965203527581	0.09176510339979184	-7.817329876191881e-05	-0.00024194975639910132	-7.810012337167854e-05	-0.00024172327618382505
1.352278983739575	0.0006699958210253963	0.0006720053689382548	0.0007269857543976224	0.000727621996652881	0.0007611671242453307	0.00076085952080712	0.0007988374847061303	0.0007973885493229076	0.0008822031104554681	0.0008778664719844101	0.0943967862245053	0.09169439398749744	-7.764407751655739e-05	-0.00024175979024904093	-7.757148259047997e-05	-0.0002415337527592598
1.3604271448801535	0.0006695020465102694	0.0006715088404696255	0.0007264085857040688	0.000727043943759625	0.0007605366236150563	0.0007602296093290504	0.0007981454063384222	0.0007966990055044547	0.000881364681928669	0.0008770361355204941	0.09432395286024099	0.09162371590117963	-7.711813684210811e-05	-0.00024156902669961178	-7.704611799873307e-05	-0.00024134343176859807
1.3686244027905345	0.0006690085946684884	0.0006710126376360297	0.000725831842747444	0.0007264663174930187	0.0007599066217236537	0.0007596001954354413	0.0007974539173268162	0.0007960100468151671	0.0008805270826706339	0.0008762066137336611	0.09425115209144497	0.0915530692857213	-7.659545872098356e-05	-0.00024137746817814998	-7.652401160927746e-05	-0.000241152315634513
1.3768710533034536	0.0006685154673433803	0.0006705167622872569	0.0007252555275244758	0.000725889119852135	0.0007592771206420489	0.0007589712811976729	0.0007967630198048433	0.0007953216753879116	0.0008796903148665497	0.0008753779088118388	0.09417838406601853	0.09148245428497706	-7.607602520686568e-05	-0.0002411851170854573	-7.600514550605564e-05	-0.00024096040675258834
1.3851673940341884	0.0006680226663746331	0.0006700212162694094	0.0007246796420267	0.000725312352830841	0.0007586481224349378	0.000758342868680908	0.0007960727158985797	0.000794633893348153	0.0008788543806911912	0.0008745500229327056	0.09410564893080897	0.09141187104177914	-7.555981842514298e-05	-0.00024099197579582898	-7.548950184448067e-05	-0.0002407677074924841
1.3935137243912972	0.0006675301935983472	0.0006695260014249544	0.0007241041882405233	0.0007247360184178575	0.0007580196291608568	0.0007577149599441619	0.0007953830077267256	0.0007939467028140306	0.0008780192823090249	0.0008737229582637935	0.09403294683161365	0.09134131969794211	-7.504682057261902e-05	-0.00024079804665716464	-7.497706285131828e-05	-0.00024057422019735375
1.4019103455874267	0.0006670380508470838	0.0006690311195927724	0.0007235291681472825	0.0007241601185968205	0.0007573916428722507	0.0007570875570403707	0.0007946938974006839	0.000793260105896437	0.0008771850218743129	0.0008728967169625885	0.09396027791318619	0.09127080039426912	-7.453701391784556e-05	-0.00024060333199063533	-7.44678108248395e-05	-0.00024037994718378863
1.410357560650181	0.0006665462399499192	0.0006685365726082106	0.0007229545837233091	0.0007235846553463442	0.0007567641656155437	0.0007564606620164619	0.0007940053870246402	0.0007925741046990969	0.0008763516015312193	0.0008720713011766381	0.09388764231924106	0.09120031327055493	-7.403038080101149e-05	-0.0002404078340911553	-7.396172813484841e-05	-0.00024018489074212335
1.4188556744330574	0.0006660547627324908	0.0006680423623031316	0.000722380436939987	0.0007230096306400812	0.0007561371994312061	0.0007558342769134211	0.0007933174786956388	0.0007918887013186444	0.0008755190234139115	0.0008712467130436484	0.09381504019245869	0.09112985846559202	-7.35269036340816e-05	-0.00024021155522691018	-7.345879722266829e-05	-0.00023998905313582508
1.4274049936264492	0.0006655636210170521	0.0006675484905059668	0.0007218067297638184	0.0007224350464467853	0.0007555107463538267	0.0007552084037663643	0.0007926301745036659	0.0007912038978447031	0.0008746872896466677	0.0008704229546915924	0.09374247167449148	0.09105943611717605	-7.302656490069254e-05	-0.00024001449763924598	-7.295900060110688e-05	-0.00023979243660166016
1.4360058267687137	0.0006650728166225218	0.0006670549590417672	0.0007212334641564828	0.0007218609047303741	0.0007548848084121805	0.0007545830446046061	0.0007919434765317256	0.000790519696359965	0.0008738564023439808	0.0008696000282388105	0.09366993690596807	0.0909890463621103	-7.252934715635401e-05	-0.00023981666354300213	-7.246232085477561e-05	-0.00023959504335013815
1.4446584842573071	0.0006645823513645353	0.0006665617697322531	0.0007206606420749005	0.0007212872074499891	0.0007542593876292992	0.0007539582014517283	0.0007912573868559201	0.000789836098940267	0.0008730263636106601	0.0008687779357941117	0.09359743602649888	0.09091868933621083	-7.203523302826143e-05	-0.00023961805512595635	-7.19687406397218e-05	-0.00023939687556448486
1.453363278359986	0.0006640922270554971	0.0006660689243958699	0.000720088265471296	0.0007207139565600617	0.0007536344860225422	0.0007533338763256532	0.0007905719075455312	0.0007891531076546745	0.0008721971755419416	0.0008679566794568825	0.09352496917468155	0.09084836517431173	-7.154420521554572e-05	-0.0002394186745493243	-7.147824268378955e-05	-0.00023919793540161383
1.4621205232260774	0.00066360244550463	0.0006655764248478349	0.0007195163362932562	0.0007201411540103716	0.0007530101056036639	0.000752710071238708	0.000789887040663096	0.0007884707245655538	0.000871368840223585	0.0008671362613171821	0.09345253648810718	0.09077807401026888	-7.105624648921782e-05	-0.00023921852394756526	-7.099080978654332e-05	-0.00023899822499165446
1.470930534897817	0.0006631130085180297	0.0006650842729001929	0.0007189448564837978	0.0007195688017461114	0.000752386248378886	0.0007520867881976998	0.0007892027882644888	0.0007877889517286572	0.0008705413597319856	0.000866316683455851	0.09338013810336215	0.09070781597696795	-7.057133969207846e-05	-0.00023901760542818784	-7.050642481912228e-05	-0.00023879774643767449
1.4797936313217521	0.0006626239178987124	0.0006645924703618658	0.0007183738279814253	0.0007189969017079484	0.0007517629163489663	0.0007514640292039821	0.000788519152398999	0.0007871077911931984	0.0008697147361342708	0.0008654979479446104	0.09330777415603785	0.09063759120632715	-7.008946773885694e-05	-0.00023881592107191651	-7.002507072446235e-05	-0.00023859650181629055
1.48871013236022	0.0006621351754466711	0.0006641010190387065	0.0007178032527201973	0.000718425455832088	0.0007511401115092692	0.0007508417962535266	0.0007878361351094134	0.0007864272450019329	0.0008688889714884128	0.0008646800568461682	0.09323544478073299	0.09056739982930269	-6.961061361609316e-05	-0.0002386134729322198	-6.954673051712962e-05	-0.0002383944931766413
1.4976803598028874	0.000661646782958925	0.0006636099207335509	0.0007172331326297873	0.000717854466050337	0.0007505178358498374	0.000750220091336994	0.0007871537384320934	0.000785747315191238	0.0008680640678433265	0.0008638630122143196	0.09316315011105977	0.09049724197589366	-6.913476038213767e-05	-0.00023841026303542123	-6.907138728332735e-05	-0.0002381917225409702
1.5067046373783677	0.0006611587422295735	0.0006631191772462707	0.0007166634696355486	0.0007172839342901664	0.000749896091355462	0.0007495989164398041	0.0007864719643970576	0.0007850680037911924	0.0008672400272389794	0.0008630468160940527	0.09309089027964902	0.0904271177751487	-6.866189116726262e-05	-0.00023820629338119903	-6.85990241810347e-05	-0.0002379881919048199
1.5157832907659001	0.0006606710550498465	0.0006626287903738246	0.0007160942656585745	0.0007167138624747737	0.0007492748800057515	0.0007489782735422049	0.0007857908150280585	0.0007843893128256542	0.0008664168517064915	0.0008622314705216489	0.09301866541815601	0.09035702735516933	-6.819198917373814e-05	-0.00023800156594258604	-6.812962444002757e-05	-0.0002377839032370599
1.5249166476071065	0.0006601837232081562	0.0006621387619103109	0.0007155255226157622	0.0007161442525231452	0.000748654203775202	0.000748358164619343	0.0007851102923426628	0.0007837112443123393	0.0008655945432682398	0.0008614169775247836	0.09294647565726447	0.09028697084311556	-6.772503767537436e-05	-0.00023779608266438768	-6.766317136151778e-05	-0.0002375788584787486
1.5341050375178134	0.0006596967484901542	0.000661649093647024	0.0007149572424198795	0.0007155751063501238	0.0007480340646332735	0.0007477385916413377	0.0007844303983523354	0.0007830338002629065	0.0008647731039379675	0.0008606033391226376	0.09287432112669274	0.09021694836521181	-6.726102001790302e-05	-0.0002375898454648473	-6.719964831843755e-05	-0.0002373730595439938
1.5433487920999491	0.0006592101326787785	0.0006611597873725021	0.0007143894269796227	0.0007150064258664667	0.000747414464544453	0.0007471195565733475	0.0007837511350625148	0.0007823569826830305	0.0008639525357208831	0.0008597905573259901	0.09280220195520016	0.09014696004675099	-6.679991961890813e-05	-0.00023738285623525757	-6.67390387553285e-05	-0.00023716650831998032
1.5526482449535108	0.0006587238775543107	0.0006606708448725851	0.0007138220781996854	0.0007144382129789142	0.000746795405468332	0.0007465010613756448	0.000783072504472697	0.0007816807935724871	0.0008631328406137683	0.0008589786341373295	0.09273011827059002	0.09007700601209989	-6.634171996759003e-05	-0.0002371751168391556	-6.62813261883069e-05	-0.0002369592066665538
1.5620037316886017	0.0006582379848944266	0.0006601822679304652	0.0007132551979808178	0.00071387046959025	0.0007461768893596732	0.0007458831080036836	0.0007823945085765126	0.0007810052349252299	0.0008623140206050802	0.0008581675715509512	0.09265807019971656	0.09000708638470514	-6.588640462507067e-05	-0.00023696662911362742	-6.582649420521641e-05	-0.00023675115641694222
1.5714155899375468	0.000657752456474248	0.0006596940583267381	0.0007126887882198912	0.0007133031975993636	0.0007455589181684825	0.0007452656984081703	0.0007817171493618072	0.0007803303087294681	0.000861496077675054	0.0008573573715530595	0.09258605786849013	0.0899372012870969	-6.543395722389406e-05	-0.00023675739486753167	-6.537452646509373e-05	-0.0002365423593761462
1.580884159367074	0.000657267294066401	0.0006592062178394638	0.0007121228508099666	0.0007127363989013213	0.0007449414938400839	0.0007446488345351404	0.0007810404288107273	0.0007796560169677551	0.0008606790137958147	0.0008565480361218793	0.09251408140188144	0.089867350840896	-6.498436146826908e-05	-0.00023654741588249872	-6.492540669855718e-05	-0.00023633281732210465
1.5904097816905756	0.0006567824994410646	0.000658718748244213	0.0007115573876403522	0.000712170075387423	0.0007443246183151868	0.0007440325183260233	0.0007803643488997937	0.0007789823616170591	0.000859862830931473	0.0008557395672277487	0.09244214092392802	0.08979753516681648	-6.453760113420831e-05	-0.00023633669391370793	-6.447911870785528e-05	-0.0002361225320063054
1.5999928006804371	0.000656298074366024	0.0006582316513141223	0.0007109924005966696	0.0007116042289452677	0.0007437082935299567	0.0007434167517177151	0.0007796889115999843	0.0007783093446488464	0.0008590475310382319	0.000854931966833225	0.09237023655773925	0.08972775438467315	-6.409366006902145e-05	-0.00023612523068797242	-6.403564636629777e-05	-0.00023591150515170356
1.6096335621804478	0.0006558140206067293	0.0006577449288199536	0.0007104278915609214	0.0007110388614588225	0.0007430925214160925	0.0007428015366426549	0.000779014118876819	0.0007776369680291664	0.000858233116064496	0.0008541252368931932	0.09229836842550194	0.08965800861338664	-6.365252219156514e-05	-0.00023591302790487712	-6.359497361865807e-05	-0.0002356997384543591
1.6193324141182788	0.0006553303399263426	0.0006572585825301393	0.0007098638624115499	0.0007104739748084803	0.0007424773039008913	0.0007421868750288884	0.0007783399726904336	0.0007769652337187226	0.000857419587950968	0.0008533193793549589	0.09222653664848478	0.08958829797098494	-6.321417149220826e-05	-0.00023570008723708402	-6.315708448106222e-05	-0.00023548723358346457
1.6290897065180392	0.0006548470340857961	0.0006567726142108433	0.0007093003150235051	0.0007099095708711289	0.0007418626429073243	0.0007415727688001456	0.0007776664749956644	0.0007762941436729612	0.000856606948630758	0.0008525143961583596	0.09215474134704459	0.08951862257461475	-6.277859203254743e-05	-0.000235486410329111	-6.272196304071137e-05	-0.00023527399217998513
1.6389057915129117	0.0006543641048438445	0.0006562870256260119	0.000708737251268308	0.0007093456515202132	0.0007412485403541075	0.0007409592198759093	0.0007769936277421286	0.0007756236998421461	0.0008557952000294852	0.000851710289235862	0.09208298264063132	0.08944898254054068	-6.234576794546948e-05	-0.00023527199879783134	-6.228959345584012e-05	-0.00023506001585718583
1.6487810233578566	0.0006538815539571212	0.0006558018185374313	0.0007081746730141175	0.0007087822186258036	0.0007406349981557748	0.0007403462301714914	0.0007763214328743066	0.0007749539041714451	0.0008549843440653865	0.0008509070605126705	0.09201126064779347	0.08937937798415438	-6.191568343517223e-05	-0.0002350568542332787	-6.185995995589e-05	-0.00023484530620149213
1.6587157584424002	0.0006533993831801879	0.000655316994704777	0.0007076125821257897	0.0007082192740546536	0.0007400220182227459	0.0007397338015980968	0.0007756498923316173	0.0007742847586010022	0.0008541743826494125	0.0008501047119068215	0.09193957548618305	0.08930980901997837	-6.148832277698413e-05	-0.0002348409781974259	-6.143304684139844e-05	-0.00023462986477196246
1.6687103553034934	0.0006529175942655937	0.0006548325558856733	0.0007070509804649484	0.0007076568196702723	0.0007394096024614041	0.0007391219360629026	0.0007749790080485067	0.000773616265066026	0.0008533653176853391	0.0008493032453292941	0.09186792727256213	0.08924027576167112	-6.106367031716298e-05	-0.00023462437222432353	-6.1008838483499195e-05	-0.000234413693098956
1.6787651746384535	0.0006524361889639275	0.0006543485038357463	0.0007064898698900473	0.0007070948573329858	0.0007387977527741647	0.0007385106354691282	0.0007743087819545237	0.0007729484254968666	0.000852557151069869	0.0008485026626841096	0.09179631612280673	0.08917077832203224	-6.0641710473173516e-05	-0.00023440703782118266	-6.058731932439415e-05	-0.00023419679268607552
1.6888805793179813	0.0006519551690238711	0.0006538648403086769	0.0007059292522564342	0.0007065333889000006	0.0007381864710595465	0.0007378999017161044	0.0007736392159744019	0.0007722812418190947	0.0008517498846927327	0.000847702965868432	0.09172474215191333	0.089101316813008	-6.0222427733153117e-05	-0.00023418897646645953	-6.016847387696478e-05	-0.00023397916500900173
1.6990569343992543	0.0006514745361922588	0.0006533815670562609	0.0007053691294164198	0.0007059724162254746	0.0007375757592122498	0.0007372897366993513	0.0007729703120281445	0.0007716147159535886	0.0008509435204368006	0.0008469041567726764	0.09165320547400384	0.0890318913456968	-5.98058066561824e-05	-0.0002339701896115487	-5.975228672472355e-05	-0.000233760811515632
1.7092946071391046	0.0006509942922141244	0.0006528986858284568	0.000704809503219337	0.0007054119411605749	0.0007369656191232203	0.0007366801423106439	0.0007723020720310986	0.0007709488498166067	0.0008501380601781754	0.0008461062372806047	0.09158170620233087	0.08896250203035348	-5.939183187211178e-05	-0.00023375067868006139	-5.93387425218278e-05	-0.00023354173362644115
1.7195939670072704	0.000650514438832765	0.0006524161983734484	0.0007042503755116135	0.0007048519655535501	0.0007363560526797298	0.0007360711204380908	0.0007716344978940447	0.0007702836453198755	0.0008493335057863078	0.0008453092092694341	0.09151024444928303	0.08889314897639526	-5.8980488081235294e-05	-0.00023353044506740916	-5.892782599277446e-05	-0.00023332193273359336
1.7299553856997325	0.0006500349777897887	0.000651934106437695	0.0007036917481368303	0.000704292491249791	0.0007357470617654432	0.0007354626729662026	0.0007709675915232707	0.0007696191043706664	0.0008485298591240915	0.0008445130746099356	0.09143882032639096	0.08882383229240715	-5.857176005458903e-05	-0.0002333094901416921	-5.8519521932608176e-05	-0.0002331014102021911
1.7403792371521247	0.0006495559108251733	0.000651452411765988	0.000703133622935791	0.0007037335200918976	0.000735138648260493	0.0007348548017759647	0.0007703013548206575	0.0007689552288718774	0.0008477271220479716	0.0008437178351665384	0.09136743394433244	0.08875455208614656	-5.816563263353475e-05	-0.00023308781524286615	-5.811381520656744e-05	-0.00023288016736905393
1.7508658975532332	0.0006490772396773212	0.0006509711161015087	0.0007025760017465871	0.0007031750539197462	0.0007345308140415525	0.0007342475087449121	0.0007696357896837589	0.0007682920207221155	0.0008469252964080474	0.0008429234927974321	0.09129608541293702	0.08868530846454921	-5.7762090729655824e-05	-0.00023286542168254876	-5.771069074992502e-05	-0.0002326582055427462
1.76141574535857	0.0006485989660831162	0.0006504902211858829	0.0007020188864046648	0.0007026170945705552	0.0007339235609819104	0.0007336407957472025	0.0007689708980058865	0.0007676294818157783	0.0008461243840481782	0.0008421300493546716	0.09122477484119336	0.08861610153373348	-5.736111932493071e-05	-0.0002326423107451847	-5.731013356825854e-05	-0.0002324355260046873
1.7720291613040315	0.0006481210917779744	0.0006500097287592338	0.0007014622787428862	0.000702059643878947	0.0007333168909515376	0.0007330346646536843	0.0007683066816761838	0.0007669676140431307	0.0008453243868060817	0.0008413375066842732	0.09115350233725227	0.08854693139900674	-5.696270347139293e-05	-0.00023241848368688034	-5.691212873699253e-05	-0.0002322121300081248
1.7827065284196406	0.0006476436184959057	0.0006495296405602433	0.0007009061805916014	0.0007015027036770207	0.0007327108058171682	0.0007324291173319758	0.0007676431425797163	0.0007663064192903926	0.0008445253065134447	0.0008405458666263252	0.09108226800843391	0.08847779816486917	-5.656682829097842e-05	-0.00023219394173562558	-5.651666140134293e-05	-0.00023198801877802322
1.7934482320433673	0.0006471665479695648	0.0006490499583262031	0.0007003505937787094	0.0007009462757944113	0.0007321053074423659	0.0007318241556465332	0.0007669802825975469	0.0007656458994398152	0.0008437271449960209	0.0008397551310150837	0.09101107196123262	0.0884087019350225	-5.617347897562269e-05	-0.0002319686860917658	-5.612371677635869e-05	-0.0002317631935118969
1.8042546598350382	0.0006466898819303102	0.0006485706837930739	0.0006997955201297278	0.0007003903620583615	0.0007315003976876012	0.0007312197814587268	0.0007663181036068216	0.0007649860563697642	0.0008429299040737391	0.0008389653016790787	0.09093991430132245	0.08833964281236924	-5.578264078691386e-05	-0.00023174271792700263	-5.573328014661649e-05	-0.00023153765537864412
1.8151262017903238	0.0006462136221082588	0.0006480918186955413	0.000699240961467857	0.0006998349642937849	0.0007308960784103238	0.0007306159966269129	0.0007656566074808492	0.0007643268919548018	0.000842133585560804	0.0008381763804412157	0.0908687951335629	0.08827062089902406	-5.5394299056162055e-05	-0.00023151603838550416	-5.534533686621379e-05	-0.00023131140551960194
1.8260632502548164	0.000645737770232342	0.0006476133647670707	0.000698686919614047	0.0006992800843233328	0.0007302923514650342	0.0007300128030065069	0.0007649957960891835	0.0007636684080657666	0.0008413381912658009	0.0008373883691188768	0.09079771456200342	0.08820163629631568	-5.500843918411491e-05	-0.00023128864858296128	-5.495987235859534e-05	-0.00023108444504757464
1.8370661999381863	0.0006452623280303634	0.0006471353237399669	0.0006981333963870654	0.0006987257239674632	0.0007296892187033603	0.0007294102024500582	0.0007643356712977068	0.0007630106065698582	0.0008405437229918008	0.0008366012695240268	0.09072667268989004	0.08813268910479284	-5.462504664100615e-05	-0.000231060549607226	-5.457687211650464e-05	-0.00023085677504786073
1.848135447928429	0.0006447872972290516	0.0006466576973454256	0.0006975803936035597	0.000698171885044502	0.0007290866819741263	0.0007288081968073192	0.0007636762349687075	0.0007623534893307126	0.0008397501825364597	0.0008358150834633084	0.09065566961966993	0.08806377942422998	-5.4244106966153116e-05	-0.0002308317425174511	-5.419632170169941e-05	-0.00023062839657694845
1.8592713937061955	0.0006443126795541225	0.000646180487313597	0.0006970279130781308	0.0006976185693707175	0.0007284847431234335	0.0007282067879253267	0.0007630174889609701	0.000761697058208493	0.0008389575716921291	0.0008350298127381544	0.09058470545299818	0.08799490735363268	-5.386560576815802e-05	-0.00023060222834495048	-5.381820674496551e-05	-0.00023039931066343167
1.8704744391592067	0.0006438384767303285	0.000645703695373636	0.000696475956623391	0.0006970657787603781	0.0007278834039947243	0.0007276059776484653	0.0007623594351298465	0.0007610413150599616	0.0008381658922459506	0.0008342454591448794	0.09051378029074159	0.08792607299124273	-5.348952872459567e-05	-0.0002303720080930327	-5.3442512945985066e-05	-0.00023016951830792665
1.8817449885967616	0.0006433646904815228	0.0006452273232537646	0.0006959245260500396	0.0006965135150258285	0.0007272826664288654	0.0007270057678185512	0.0007617020753273492	0.00076038626173857	0.0008373751459799693	0.0008334620244747916	0.09044289423298565	0.08785727643454284	-5.311586158164572e-05	-0.0002301410827355299	-5.3069226072892384e-05	-0.00022993902048187853
1.8930834487643238	0.000642891322530712	0.000644751372681327	0.0006953736231669253	0.0006959617799775511	0.0007266825322642172	0.0007264061602749001	0.0007610454114022272	0.0007597319000945362	0.000836585334671231	0.0008326795105142901	0.09037204737903905	0.08778851778026217	-5.2744590154585325e-05	-0.0002299094532196566	-5.269833196276663e-05	-0.00022970781812980956
1.9044902288582053	0.0006424183746001113	0.0006442758453828435	0.0006948232497811107	0.0006954105754242314	0.0007260830033367044	0.0007258071568543996	0.0007603894452000458	0.000759078231974925	0.0008357964600918838	0.0008318979190449644	0.09030123982743912	0.08771979712438359	-5.237570032695649e-05	-0.00022967712046298439	-5.232981652084773e-05	-0.00022947591216693208
1.9159657405403292	0.0006419458484112076	0.0006438007430840755	0.0006942734076979467	0.000694859903172833	0.000725484081479899	0.0007252087593915895	0.0007597341785632784	0.0007584252592237375	0.000835008524009291	0.0008311172518437056	0.09023047167595973	0.08765111456214669	-5.2009178050850535e-05	-0.00022944408535527372	-5.196366572075145e-05	-0.0002292433034805641
1.9275103979530908	0.0006414737456848091	0.0006433260675100736	0.0006937240987211312	0.0006943097650286548	0.0007248857685250832	0.0007246109697187276	0.0007590796133313767	0.0007577729836819819	0.0008342215281861214	0.000830337510682797	0.09015974302161252	0.08758247018805355	-5.1645009346575066e-05	-0.00022921034875755808	-5.159986560414678e-05	-0.00022900999292924107
1.9391246177343011	0.0006410020681411115	0.000642851820385246	0.000693175324652786	0.0006937601627954099	0.000724288066301336	0.000724013789665874	0.0007584257513408669	0.0007571214071877685	0.0008334354743804674	0.0008295586973300292	0.0900890539606569	0.08751386409587471	-5.128318030248741e-05	-0.00022897591150231045	-5.123840228062754e-05	-0.00022877598134293797
1.9508088190322228	0.0006405308174997471	0.0006423780034334061	0.0006926270872935153	0.0006932110982752824	0.0007236909766355961	0.0007234172210609554	0.0007577725944254187	0.000756470531576381	0.0008326503643459362	0.0008287808135487907	0.09001840458860169	0.08744529637865542	-5.092367707512993e-05	-0.00022874077439422047	-5.0879261927875424e-05	-0.00022854126952429055
1.9625634235206988	0.0006400599954798472	0.0006419046183778363	0.0006920793884424787	0.000692662573269002	0.0007230945013527433	0.0007228212657298444	0.0007571201444159378	0.0007558203586803641	0.000831866199831759	0.0008280038610981775	0.08994779500021483	0.08737676712871845	-5.056648588868534e-05	-0.00022850493820888995	-5.052243079101473e-05	-0.00022830585824634708
1.9743888554143678	0.0006395896038000979	0.0006414316669413443	0.000691532229897456	0.0006921145895759079	0.0007224986422756694	0.0007222259254964332	0.000756468403140642	0.000755170890329604	0.0008310829825828928	0.0008272278417330908	0.08987722528952462	0.08730827643767196	-5.021159303497669e-05	-0.0002282684036931104	-5.0167895182723354e-05	-0.00022806974825376192
1.9862855414839768	0.0006391196441788	0.0006409591508463221	0.0006909856134549189	0.0006915671489940205	0.0007219034012253574	0.0007216312021827091	0.0007558173724251502	0.0007545221283514135	0.0008303007143401267	0.000826452757204344	0.0898066955498284	0.08723982439641442	-4.9858984873436124e-05	-0.000228031171565668	-4.981564148311482e-05	-0.0002278329402631285
1.9982539110717792	0.0006386501183339234	0.0006404870718148021	0.0006904395409100931	0.000691020253320105	0.0007213087800209485	0.0007210370976088252	0.0007551670540925586	0.0007538740745706094	0.0008295193968401797	0.0008256786092587589	0.08973620587369759	0.08717141109513853	-4.950864783079614e-05	-0.00022779324251667732	-4.9465656139460745e-05	-0.00022759543496220225
2.010294396107033	0.0006381810279831689	0.0006400154315685178	0.0006898940140570317	0.0006904739043497428	0.0007207147804798246	0.0007204436135931801	0.0007545174499635281	0.0007532267308095996	0.0008287390318158091	0.0008249053996392733	0.08966575635298141	0.08710303662333813	-4.916056840088834e-05	-0.0002275546172071652	-4.9117925666034706e-05	-0.00022735723300992827
2.0224074311215867	0.0006377123748440239	0.0006395442318289614	0.0006893490346886799	0.0006899281038773987	0.0007201214044176781	0.0007198507519524885	0.0007538685618563663	0.0007525800988884645	0.000827959620995912	0.0008241331300850401	0.0895953470788162	0.08703470106981416	-4.881473314462606e-05	-0.0002273152962696534	-4.877243664404285e-05	-0.00022711833503680223
2.0345934532655616	0.0006372441606338224	0.0006390734743174425	0.0006888046045969455	0.0006893828536964886	0.0007195286536485897	0.000719258514501859	0.0007532203915871091	0.0007519341806250375	0.0008271811661056284	0.0008233618023315301	0.08952497814162594	0.08696640452267766	-4.8471128689706044e-05	-0.0002270752803078535	-4.842917572130817e-05	-0.0002268787416443152
2.0468529023231294	0.000636776387069802	0.0006386031607551469	0.0006882607255727656	0.000688838155599449	0.0007189365299851021	0.0007186669030548679	0.0007525729409696057	0.0007512889778349911	0.000826403668866445	0.0008225914181106354	0.08945464963113332	0.08689814706935813	-4.812974173049739e-05	-0.00022683456989669448	-4.808812961226705e-05	-0.00022663845340556432
2.059186220728381	0.0006363090558691642	0.0006381332928631956	0.0006877173994061762	0.0006882940113778054	0.000718345035238296	0.0007180759194236333	0.0007519262118156007	0.0007506444923319177	0.0008256271309962992	0.0008218219791507702	0.08938436163636125	0.0868299287966072	-4.779055902805196e-05	-0.00022659316558309994	-4.7749285097781896e-05	-0.00022639747086511397
2.0715938535812968	0.0006358421687491291	0.0006376638723627013	0.0006871746278863775	0.0006877504228222374	0.0007177541712178606	0.00071748556541889	0.0007512802059348148	0.0007500007259274096	0.0008248515542096782	0.0008210534871769701	0.08931411424564091	0.0867617497905042	-4.745356740953194e-05	-0.0002263510678841285	-4.741262902478727e-05	-0.00022615579453816315
2.084076248663807	0.0006353757274270002	0.0006371949009748327	0.0006866324128018083	0.0006872073917226545	0.0007171639397321778	0.0007168958428500677	0.0007506349251350338	0.0007493576804311489	0.0008240769402177296	0.0008202859439110019	0.0892439075466162	0.08669361013646237	-4.7118753768272265e-05	-0.00022610827728808403	-4.707814830627946e-05	-0.00022591342491129485
2.0966338564559543	0.0006349097336202184	0.0006367263804208686	0.0006860907559402097	0.0006866649198682582	0.0007165743425883893	0.0007163067535253623	0.0007499903712221872	0.0007487153576509843	0.0008233032907283582	0.0008195193510714581	0.08917374162625068	0.08662550991923473	-4.6786105063697375e-05	-0.0002258647942547931	-4.674582992114651e-05	-0.00022567036244230954
2.109267130152151	0.000634444189046424	0.000636258312422261	0.0006855496590886967	0.0006861230090476146	0.0007159853815924776	0.0007157182992518148	0.0007493465460004333	0.0007480737593930168	0.0008225306074463335	0.0008187537103738637	0.08910361657083138	0.08655744922291801	-4.645560832094303e-05	-0.0002256206192149668	-4.641566091387328e-05	-0.00022542660755986432
2.1219765256775314	0.0006339790954235134	0.0006357906987006918	0.0006850091240338257	0.0006855816610487226	0.0007153970585493371	0.0007151304818353842	0.0007487034512722419	0.0007474328874616825	0.0008217588920733897	0.0008179890235307755	0.089033532465976	0.08648942813095951	-4.6127250630818156e-05	-0.00022537575257022824	-4.608762839448943e-05	-0.00022518216066383379
2.1347625017044103	0.0006335144544697017	0.0006353235409781346	0.0006844691525616653	0.0006850408776590835	0.0007148093752628544	0.0007145433030810249	0.00074806108883848	0.000746792743659836	0.0008209881463083326	0.0008172252922518874	0.08896348939663852	0.08642144672616187	-4.580101914947177e-05	-0.0002251301946929185	-4.5761719538274515e-05	-0.0002249370221249214
2.147625519668832	0.000633050267903579	0.0006348568409769138	0.0006839297464578635	0.0006845006606657693	0.000714222333535981	0.0007139567647927619	0.0007474194604984931	0.0007461533297888339	0.0008202183718471403	0.0008164625182441299	0.08889348744711456	0.08635350509069041	-4.547690109843808e-05	-0.00022488394592701244	-4.543792158571633e-05	-0.00022469119228518686
2.160566043787228	0.0006325865374441715	0.0006343906004197625	0.0006833909075077181	0.0006839610118554926	0.0007136359351708087	0.0007133708687737644	0.0007467785680501893	0.000745514647648616	0.0008194495703830662	0.0008157007032117723	0.0888235267010472	0.08628560330607546	-4.5154883764299963e-05	-0.00022463700658709174	-4.511622184223338e-05	-0.00022444467145743552
2.1735845410731627	0.0006321232648110008	0.0006339248210298858	0.0006828526374962463	0.0006834219330146763	0.000713050181968648	0.0007127856168264254	0.0007461384132901237	0.0007448766990377917	0.0008186817436067449	0.0008149398488565268	0.08875360724143261	0.08621774145322107	-4.483495449839753e-05	-0.00022438937695806738	-4.479660767788343e-05	-0.00022419745992491302
2.1866814813541975	0.000631660451724145	0.0006334595045310196	0.0006823149382082547	0.0006828834259295242	0.0007124650757301035	0.0007122010107524362	0.0007454989980135838	0.0007442394857537234	0.0008179148932062939	0.0008141799568776506	0.08868372915062647	0.08614991961240959	-4.451710071688361e-05	-0.00022414105729617884	-4.447906652744332e-05	-0.0002239495579423878
2.199857337288837	0.0006311980999042963	0.0006329946526474894	0.0006817778114284069	0.0006823454923860884	0.0007118806182551486	0.0007116170523528603	0.000744860324014669	0.0007436030095926066	0.0008171490208674161	0.0008134210289720452	0.08861389251034836	0.08608213786330574	-4.4201309900470526e-05	-0.00022389204782874428	-4.4163585890034246e-05	-0.00022370096573523512
2.213112584383593	0.0006307362110728229	0.0006325302671042727	0.0006812412589412951	0.000681808134170341	0.000711296811343202	0.000711033743428213	0.0007442223930863796	0.0007429672723495577	0.0008163841282735046	0.0008126630668343618	0.08854409740169072	0.08601439628496542	-4.3887569594069226e-05	-0.00022364234875327238	-4.385015332891706e-05	-0.00022345168349935385
2.2264477010101436	0.0006302747869518287	0.0006320663496270583	0.0006807052825315098	0.0006812713530682435	0.0007107136567932066	0.0007104510857785354	0.0007435852070206977	0.0007423322758186953	0.0008156202171057462	0.0008119060721571023	0.08847434390512052	0.08594669495583822	-4.357586740670952e-05	-0.0002233919602378509	-4.353875647138822e-05	-0.00022320171140163825
2.2398631684225956	0.000629813829264214	0.0006316029019423086	0.0006801698839837097	0.0006807351508658176	0.0007101311564037036	0.0007098690812034722	0.000742948767608673	0.000741698021793226	0.0008148572890432237	0.0008111500466307221	0.08840463210048774	0.08587903395377555	-4.3266191011425564e-05	-0.00022314088242156305	-4.322938300851953e-05	-0.0002229510495793119
2.2533594707748548	0.0006293533397337362	0.0006311399257773186	0.0006796350650826919	0.000680199529349215	0.0007095493119729105	0.0007092877315023483	0.0007423130766405071	0.0007410645120655267	0.0008140953457630206	0.0008103949919437329	0.08833496206703127	0.08581141335603411	-4.2958528144954045e-05	-0.00022288911541401557	-4.292202069502635e-05	-0.00022269969814062152
2.2669370951380965	0.0006288933200850702	0.0006306774228602785	0.0006791008276134631	0.0006796644903047882	0.0007089681252987965	0.0007087070384742441	0.0007416781359056375	0.0007404317484272304	0.0008133343889403247	0.0008096409097828035	0.08826533388338303	0.08574383323928375	-4.2652866607654355e-05	-0.00022263665929581067	-4.2616657349128784e-05	-0.000222447657164615
2.2805965315183476	0.0006284337720438663	0.0006302153949203311	0.0006785671733613053	0.0006791300355191576	0.0007083875981791585	0.0007081270039180713	0.0007410439471928197	0.0007397997326693056	0.0008125744202485267	0.0008088878018328613	0.08819574762757686	0.0856762936796114	-4.234919426308881e-05	-0.00022238351411724144	-4.23132808520868e-05	-0.00022219492670014218
2.294338272874165	0.0006279746973368184	0.0006297538436876403	0.0006780341041118554	0.00067859616677929	0.0007078077324117035	0.0007075476296326558	0.0007404105122902181	0.0007391684665821502	0.0008118154413593339	0.0008081356697772008	0.08812620337705046	0.0856087947525287	-4.20474990380712e-05	-0.00022212967989962418	-4.2011879148314696e-05	-0.00022194150676713154
2.308162815134429	0.0006275160976917162	0.0006292927708934431	0.0006775016216511654	0.0006780628858725593	0.0007072285297941168	0.0007069689174168054	0.0007397778329854825	0.0007385379519556637	0.0008110574539428617	0.0008073845152975768	0.0880567012086553	0.0855413365329755	-4.174776892230253e-05	-0.00022187515663454893	-4.1712440245037646e-05	-0.00022168739735586862
2.3220706572162446	0.000627057974837515	0.0006288321782701211	0.0006769697277657834	0.0006775301945868277	0.0007066499921241495	0.0007063908690693961	0.0007391459110658421	0.0007379081905793434	0.0008103004596677491	0.000806634340074317	0.08798724119865992	0.08547391909532757	-4.1449991968246086e-05	-0.0002216199442839073	-4.141495221204883e-05	-0.00022143259842696827
2.336062301042938	0.0006266003305043888	0.0006283720675512524	0.0006764384242428147	0.0006769980947105073	0.0007060721211996856	0.0007058134863894421	0.0007385147483181802	0.0007372791842423594	0.0008095444602012507	0.0008058851457864147	0.08791782342275709	0.08540654251340164	-4.115415629094357e-05	-0.0002213640427803365	-4.1119403181650444e-05	-0.00022117710991156891
2.3501382515621807	0.0006261431664237987	0.0006279124404716813	0.0006759077128700008	0.0006764665880326379	0.0007054949188188276	0.0007052367711761777	0.0007378843465291285	0.0007366509347336453	0.0008087894572093502	0.000805136934111639	0.08784844795607014	0.08533920686046101	-4.0860250067779186e-05	-0.00022110745202652549	-4.0825781348331064e-05	-0.000220920931711166
2.3642990167642037	0.0006256864843285492	0.0006274532987675743	0.0006753775954357852	0.0006759356763429538	0.0007049183867799678	0.0007046607252291319	0.0007372547074851446	0.0007360234438419792	0.0008080354523568566	0.0008043897067266324	0.0877791148731571	0.0852719122092222	-4.0568261538177774e-05	-0.00022085017189513168	-4.053407496851236e-05	-0.0002206640636971402
2.378545107700138	0.0006252302859528562	0.0006269946441764885	0.0006748480737293902	0.0006754053614319609	0.0007043425268818728	0.0007040853503482101	0.000736625832972605	0.0007353967133560734	0.0008072824473075153	0.0008036434653070189	0.0877098242480192	0.08520465863185955	-4.027817900359443e-05	-0.00022059220222936382	-4.024427236055256e-05	-0.00022040650571150677
2.392877038500453	0.0006247745730324008	0.0006265364784374264	0.0006743191495408808	0.0006748756450910009	0.0007037673409237529	0.0007035106483337653	0.0007359977247778817	0.0007347707450646528	0.0008065304437241032	0.0008028982115274999	0.087640576154106	0.08513744620001254	-3.998999082722651e-05	-0.00022033354284275997	-3.995636190444116e-05	-0.00022014825756674905
2.4072953263935135	0.0006243193473043984	0.0006260788032909041	0.0006737908246612439	0.0006743465291123289	0.0007031928307053479	0.0007029366209866816	0.0007353703846874347	0.0007341455407565453	0.0008057794432685405	0.0008021539470619621	0.08757137066432061	0.08507027498479046	-3.97036854336251e-05	-0.00022007419351813273	-3.9670332041396444e-05	-0.00021988931904443065
2.4218004917242455	0.0006238646105076585	0.0006256216204790124	0.0006732631008824564	0.0006738180152891831	0.0007026189980270012	0.0007023632701084513	0.0007347438144878947	0.0007335211022207661	0.000805029447601991	0.0008014106735835801	0.08750220785102608	0.08500314505678003	-3.94192513088476e-05	-0.00021981415400937343	-3.9386171273966125e-05	-0.00021962968989727716
2.436393057972914	0.0006234103643826453	0.0006251649317454771	0.0006727359799975555	0.0006732901054158558	0.0007020458446897371	0.0007017905975012496	0.0007341180159661479	0.0007328974312466	0.0008042804583849643	0.0008006683927649154	0.08743308778605423	0.0849360564860489	-3.9136676999972086e-05	-0.00021955342403978673	-3.910386816569078e-05	-0.00021936936984756628
2.4510735517740176	0.0006229566106715433	0.0006247087388357252	0.0006722094638007151	0.0006727628012877678	0.0007014733724953423	0.0007012186049680172	0.0007334929909094237	0.0007322745296236907	0.0008035324772774249	0.000799927106278024	0.0873640105407074	0.08486900934215404	-3.885595111497234e-05	-0.00021929200330297882	-3.882341134084713e-05	-0.00021910835858782174
2.46584250293529	0.0006225033511183167	0.0006242530434969446	0.0006716835540873131	0.0006722361047015377	0.0007009015832464405	0.0007006472943125344	0.0007328687411053779	0.0007316523991421227	0.0008027855059388893	0.0007991868157945561	0.0872949761857676	0.08480200369414614	-3.857706232249583e-05	-0.00021902989146210805	-3.854478948427803e-05	-0.00021884665578011941
2.4807004444568266	0.0006220505874687766	0.0006237978474781514	0.0006711582526540089	0.000671710017455058	0.0007003304787465754	0.0007000766673395044	0.0007322452683421834	0.0007310310415925116	0.0008020395460285382	0.0007984475229858623	0.08722598479150262	0.08473503961057698	-3.8299999351606995e-05	-0.00021876708815007917	-3.826799134116349e-05	-0.0002185842610565314
2.4956479125503126	0.0006215983214706394	0.0006233431525302485	0.0006706335612988112	0.0006711845413475644	0.0006997600608002866	0.0006995067258546279	0.0007316225744086112	0.0007304104587660848	0.0008012945992053142	0.000797709229523093	0.08715703642767127	0.08466811715950355	-3.8024750991721284e-05	-0.00021850359297009847	-3.7993005716874945e-05	-0.000218321174019237
2.510685446658382	0.0006211465548735925	0.0006228889604060925	0.0006701094818211532	0.0006706596781797103	0.0006991903312131881	0.0006989374716646839	0.0007310006610941193	0.0007297906524547714	0.0008005506671280295	0.0007969719370773058	0.08708813116353005	0.08460123640849705	-3.7751306092296405e-05	-0.00021823940549495213	-3.7719821476742826e-05	-0.00021805739424016202
2.5258135894740787	0.000620695289429357	0.0006224352728605551	0.000669586016021964	0.0006701354297536379	0.0006986212917920486	0.0006983689065776068	0.0007303795301889382	0.0007291716244512851	0.0007998077514554674	0.0007962356473195641	0.08701926906783987	0.08453439742464638	-3.7479653562544346e-05	-0.00021797452526697847	-3.7448427545709595e-05	-0.00021779292126045124
2.54103288696045	0.0006202445268917512	0.0006219820916505888	0.0006690631657037434	0.0006696117978730545	0.0006980529443448703	0.0006978010324025693	0.0007297591834841577	0.0007285533765492131	0.0007990658538464903	0.0007955003619210455	0.08695045020887086	0.08446760027456443	-3.720978237134118e-05	-0.00021770895179826222	-3.71788129083124e-05	-0.0002175277545915233
2.556343888370238	0.0006197942690167542	0.0006215294185352887	0.0006685409326706323	0.0006690887843433013	0.0006974852906809681	0.0006972338509500559	0.0007291396227718145	0.0007279359105431009	0.000798324975960142	0.0007947660825531413	0.08688167465441263	0.08440084502439749	-3.6941681546911326e-05	-0.00021744268457005167	-3.691096660833962e-05	-0.00021726189371393256
2.571747146265715	0.0006193445175625714	0.0006210772552759602	0.0006680193187284902	0.0006685663909714322	0.0006969183326110506	0.0006966673640319494	0.0007285208498449788	0.0007273192282285404	0.000797585119455754	0.0007940328108875644	0.08681294247177515	0.08433413173982662	-3.6675340176744314e-05	-0.00021717572303384114	-3.664487774865041e-05	-0.0002169953380780354
2.5872432165386163	0.0006188952742896929	0.0006206256036361768	0.0006674983256849615	0.0006680446195662796	0.0006963520719472948	0.0006961015734616025	0.0007279028664978366	0.0007267033314022519	0.000796846285993045	0.0007933005485964459	0.08674425372779955	0.08426746048607796	-3.64107474073172e-05	-0.00021690806661048279	-3.6380535491084554e-05	-0.0002167280871042121
2.602832658430207	0.0006184465409609644	0.0006201744653818511	0.0006669779553495563	0.0006675234719385356	0.0006957865105034315	0.0006955364810539225	0.0007272856745257839	0.0007260882218621769	0.000796108477232233	0.0007925692973524461	0.08667560848886298	0.0842008313279271	-3.6147892443692126e-05	-0.0002166397146894372	-3.611792905589689e-05	-0.0002164601401809796
2.6185160345514573	0.0006179983193416486	0.0006197238422812971	0.0006664582095337213	0.000667002949900823	0.0006952216500948236	0.0006949720886254525	0.0007266692757255109	0.0007254739014075621	0.0007953716948341372	0.0007918390588288566	0.08660700682088539	0.08413424432970482	-3.588676454956835e-05	-0.00021637066663005022	-3.585704772188225e-05	-0.00021619149666693427
2.6342939109033563	0.0006175506111994889	0.0006192737361052934	0.0006659390900509126	0.0006664830552677677	0.0006946574925385445	0.0006944083979944468	0.0007260536718950875	0.0007248603718390462	0.0007946359404602807	0.0007911098346997018	0.08653844878933521	0.08406769955530598	-3.562735304699083e-05	-0.00021610092176110873	-3.55978808261187e-05	-0.00021592215589041897
2.6501668568973313	0.0006171034183047744	0.0006188241486271498	0.0006654205987166708	0.0006659637898560746	0.0006940940396534595	0.0006938454109809535	0.0007254388648340526	0.0007242476349587468	0.0007939012157729981	0.0007903816266398443	0.0864699344592372	0.08400119706819267	-3.5369647316121217e-05	-0.00021583047938086852	-3.534041776361713e-05	-0.00021565211714874577
2.666135445375801	0.000616656742430404	0.0006183750816227703	0.0006649027373486936	0.0006654451554846001	0.0006935312932603039	0.0006932831294068931	0.0007248248563435004	0.0007236356925703475	0.0007931675224355383	0.0007896544363250879	0.08640146389517887	0.08393473693140295	-3.5113636794890934e-05	-0.00021555933875594402	-3.508464798712002e-05	-0.000215381379707974
2.6822002526328483	0.0006162105853519552	0.0006179265368707227	0.0006643855077669145	0.0006649271539744303	0.0006929692551817698	0.0006927215550961432	0.0007242116482261718	0.000723024546479189	0.0007924348621121755	0.0007889282654322872	0.08633303716131616	0.08386831920755718	-3.4859310978914426e-05	-0.00021528749912239076	-3.4830561006924526e-05	-0.0002151099428037151
2.6983618584350144	0.0006157649488477427	0.0006174785161522983	0.0006638689117935717	0.0006644097871489502	0.0006924079272425784	0.0006921606898746137	0.0007235992422865363	0.00072241419849235	0.0007917032364683056	0.0007882031156394431	0.08626465432138052	0.08380194395886228	-3.460665942130528e-05	-0.0002150149596855666	-3.457814639071244e-05	-0.00021483780564049426
2.71462084604223	0.000615319834698891	0.0006170310212515832	0.0006633529512532879	0.0006638930568339251	0.0006918473112695686	0.0006916005355703321	0.0007229876403308874	0.0007218046504187435	0.0007909726471705617	0.0007874789886258174	0.0861963154386874	0.08373561124712164	-3.435567173230847e-05	-0.00021474171961935462	-3.432739376323449e-05	-0.00021456496739194475
2.730977802228858	0.000614875244689393	0.0006165840539555185	0.0006628376279731407	0.0006633769648575682	0.0006912874090917721	0.0006910410940135208	0.0007223768441674231	0.0007211959040691959	0.0007902430958869104	0.0007867558860720277	0.08612802057613958	0.08366932113373915	-3.410633757925524e-05	-0.00021446777806716222	-3.407829280613686e-05	-0.00021429142720055805
2.747433317304874	0.0006144311806061804	0.0006161376160539715	0.000662322943782741	0.0006628615130506228	0.0006907282225404977	0.0006904823670366816	0.0007217668556063405	0.0007205879612565417	0.0007895145842867643	0.00078603380966016	0.0860597697962375	0.08360307367972543	-3.3858646686160676e-05	-0.00021419313414050567	-3.3830833257753046e-05	-0.00021401718417762838
2.763987985137163	0.0006139876442391882	0.0006156917093397975	0.0006618089005143074	0.0006623467032464316	0.0006901697534494129	0.000689924356474674	0.0007211576764599215	0.0007199808237957089	0.0007887871140410855	0.0007853127610738698	0.08599156316108283	0.0835368689457087	-3.361258883361959e-05	-0.00021391778692003705	-3.3585004912871363e-05	-0.00021374223740358578
2.780642403170963	0.0006135446373814195	0.000615246335608909	0.0006612955000027398	0.0006618325372810173	0.0006896120036546236	0.0006893670641647983	0.000720549308542622	0.0007193744935038074	0.0007880606868224905	0.0007845927419984868	0.08592340073238935	0.08347070699193468	-3.336815385855674e-05	-0.00021364173545507237	-3.334079762242967e-05	-0.00021346658592683032
2.797397172451417	0.0006131021618290139	0.0006148014966603412	0.0006607827440856989	0.0006613190169931555	0.0006890549749947582	0.0006888104919468794	0.0007199417536711617	0.00071876897220022	0.0007873353043053592	0.0007838737541211232	0.08585528257148539	0.08340458787827958	-3.312533165404988e-05	-0.00021336497876389693	-3.309820129347024e-05	-0.00021319022876523097
2.8142528976452668	0.0006126602193813101	0.0006143571942963172	0.0006602706346036762	0.000660806144224449	0.0006884986693110452	0.0006882546416633422	0.0007193350136646097	0.0007181642617066858	0.0007866109681659367	0.0007831557991307741	0.08578720873932412	0.08333851166425314	-3.288411216897935e-05	-0.00021308751583284935	-3.285720588881019e-05	-0.00021291316490532064
2.831210187062679	0.0006122188118409178	0.0006139134303223175	0.000659759173400076	0.0006602939208194083	0.000687943088447402	0.0006876995151593	0.0007187290903444793	0.0007175603638473961	0.000785887680082445	0.0007824388787184282	0.08571917929648909	0.08327247840900762	-3.2644485407889307e-05	-0.00021280934561676568	-3.261780142672227e-05	-0.0002126353933011027
2.848269652679189	0.0006117779410137801	0.0006134702065471461	0.0006592483623212883	0.0006597823486255247	0.0006873882342505108	0.0006871451142826356	0.0007181239855348139	0.0007169572804490788	0.0007851654417351865	0.0007817229945771707	0.08565119430320225	0.08320648817134277	-3.240644143078994e-05	-0.00021253046703920142	-3.237997798089323e-05	-0.00021235691287588288
2.865431910157798	0.000611337608709243	0.0006130275247829968	0.0006587382032167661	0.0006592714294933487	0.0006868341085699061	0.0006865914408840806	0.0007175197010622775	0.0007163550133410905	0.000784444254806652	0.0007810081484022905	0.0855832538193298	0.08314054100971445	-3.2169970352900756e-05	-0.00021225087899187645	-3.2143725680135876e-05	-0.00021207772252127
2.882697578871184	0.0006108978167401195	0.0006125853868455211	0.0006582286979391004	0.0006587611652765633	0.0006862807132580529	0.0006860384968173012	0.0007169162387562432	0.000715753564355502	0.0007837241209816253	0.0007802943418913827	0.08551535790439065	0.08307463698223969	-3.193506234442506e-05	-0.00021197058033486926	-3.190903470809067e-05	-0.00021179782109681522
2.900067281924058	0.0006104585669227617	0.0006121437945538971	0.0006577198483441001	0.0006582515578320656	0.0006857280501704336	0.00068548628393898	0.0007163136004488864	0.0007151529353271934	0.0007830050419472941	0.00077958157674446	0.08544750661756233	0.0830087761467056	-3.17017076303279e-05	-0.00021168956989656151	-3.167589530314249e-05	-0.00021151720743081692
2.9175416461756507	0.000610019861077122	0.0006117027497308941	0.000657211656290865	0.0006577426090200389	0.0006851761211656271	0.0006849348041088969	0.0007157117879752705	0.000714553128093939	0.0007822870193933528	0.0007788698546640537	0.0853797000176898	0.08294295856057544	-3.146989649004117e-05	-0.00021140784647286082	-3.144429775801816e-05	-0.00021123588031909946
2.9351213022623317	0.0006095817010268285	0.000611262254202946	0.0006567041236418679	0.000657234320704036	0.0006846249281053984	0.000684384059190018	0.0007151108031734438	0.000713954144496503	0.0007815700550121163	0.0007781591773553267	0.08531193816329183	0.08287718428099582	-3.12396192573873e-05	-0.00021112540882825548	-3.121423241971358e-05	-0.0002109538385257903
2.952806884620376	0.0006091440885992456	0.0006108223098002134	0.0006561972522630268	0.0006567266947510497	0.0006840744728547737	0.0006838340510485722	0.0007145106478845224	0.0007133559863787236	0.0007808541504986195	0.0007774495465261725	0.08524422111256778	0.08281145336480414	-3.101086632030861e-05	-0.00021084225569534265	-3.098568968925783e-05	-0.00021067108078334784
2.970599031508854	0.0006087070256255461	0.000610382918356656	0.0006556910440237857	0.0006562197330315956	0.0006835247572821307	0.0006832847815541394	0.0007139113239527866	0.000712758655587608	0.000780139307550731	0.0007767409638873277	0.08517654892340637	0.08274576586853581	-3.078362812050997e-05	-0.00021055838577407893	-3.0758660021376616e-05	-0.0002103876057916454
2.9884983850326714	0.0006082705139407788	0.0006099440817101003	0.0006551855007971916	0.0006557134374197883	0.0006829757832592795	0.0006827362525797322	0.0007133128332257701	0.0007121621539734208	0.0007794255278692593	0.0007760334311524765	0.08510892165339269	0.08268012184842977	-3.0557895153382475e-05	-0.00021027379773244648	-3.053313392437085e-05	-0.00021010341221858186
3.006505591165733	0.0006078345553839371	0.000609505801702308	0.0006546806244599723	0.0006552078097934192	0.0006824275526615482	0.0006821884660018817	0.0007127151775543512	0.0007115664833897767	0.000778712813158061	0.0007753269500383594	0.0850413393598152	0.082614521360439	-3.033365796770507e-05	-0.00020998849020603672	-3.0309101959818258e-05	-0.00020981849869958213
3.0246212997742656	0.0006073991517980276	0.0006090680801790453	0.0006541764168926156	0.0006547028520340355	0.0006818800673678667	0.000681641423700721	0.000712118358792845	0.0007109716456937309	0.0007780011651241495	0.0007746215222648796	0.0849738020996739	0.0825489644602359	-3.0110907165481482e-05	-0.0002097024617983001	-3.0086554742462385e-05	-0.00020953286383817993
3.0428461646402667	0.0006069643050301382	0.0006086309189901519	0.0006536728799794458	0.0006541985660270179	0.0006813333292608497	0.0006810951275600678	0.0007115223787990935	0.0007103776427458695	0.0007772905854778022	0.0007739171495552102	0.08490630992968776	0.08248345120321977	-2.9889633401638388e-05	-0.00020941571108001877	-2.9865482939869098e-05	-0.00020924650620507412
3.0611808434850984	0.0006065300169315089	0.0006081943199896115	0.0006531700156087047	0.0006536949536616615	0.000680787340226885	0.0006805495794675131	0.0007109272394345598	0.0007097844764104036	0.0007765810759326714	0.0007732138336359045	0.08483886290630273	0.08241798164452417	-2.966982738387622e-05	-0.00020912823658955637	-2.9645877272267e-05	-0.0002089594243386561
3.079625997993227	0.000606096289357599	0.0006077582850356189	0.0006526678256726272	0.0006531920168312499	0.0006802421021562141	0.0006800047813145011	0.0007103329425644166	0.0007091921485552568	0.0007758726382058905	0.0007725115762369992	0.08477146108569883	0.0823525558390258	-2.945147987236385e-05	-0.0002088400368326082	-2.9427728512287227e-05	-0.00020867161674473222
3.0981822938360946	0.000605663124168159	0.0006073228159906533	0.0006521663120675251	0.000652689757433141	0.0006796976169430221	0.0006794607349964201	0.000709739490057644	0.000708600661052163	0.0007751652740181869	0.000771810379092129	0.08470410452379917	0.0822871738413502	-2.9234581679554728e-05	-0.00020855111028192375	-2.92110274847171e-05	-0.00020838308189585764
3.116850400696155	0.0006052305232272993	0.0006068879147215463	0.0006516654766938626	0.0006521881773688417	0.0006791538864855197	0.000678917442412684	0.0007091468837871173	0.0007080100157767545	0.0007744589850939884	0.0007711102439386307	0.08463679327627649	0.08222183570588128	-2.9019123669968283e-05	-0.00020826145537761187	-2.8995765066375245e-05	-0.0002080938182324743
3.135630992291033	0.0006047984884035596	0.0006064535830995523	0.0006511653214563376	0.0006516872785440892	0.0006786109126860311	0.0006783749054668189	0.000708555125629702	0.000707420214608656	0.000773753773161534	0.000770411172517653	0.08456952739856194	0.0821565414867676	-2.8805096759971366e-05	-0.00020797107052694663	-2.878193218580627e-05	-0.0002078038241619673
3.1545247463978408	0.0006043670215699803	0.0006060198230004196	0.0006506658482639606	0.000651187062868931	0.0006780686974510781	0.0006778331260665489	0.0007079642174663467	0.0007068312594315775	0.000773049639952984	0.0007697131665742662	0.08450230694585356	0.0820912912379313	-2.859249191753191e-05	-0.00020767995410428397	-2.8569519823072598e-05	-0.00020751309805874807
3.1735323448776414	0.0006039361246041715	0.0006055866363044603	0.000650167059030135	0.0006506875322578037	0.0006775272426914677	0.0006772921061238825	0.0007073741611821751	0.0007062431521334057	0.0007723465872045284	0.000769016227857569	0.08443513197312279	0.08202608501307457	-2.8381300162014234e-05	-0.00020738810445083966	-2.8358519009542837e-05	-0.0002072216382642822
3.192654473700048	0.0006035057993883844	0.000605154024896622	0.0006496689556727376	0.000650188688629615	0.0006769865503223767	0.0006767518475551982	0.0007067849586665811	0.0007056558946062995	0.0007716446166564992	0.0007683203581208015	0.08436800253512458	0.08196092286568958	-2.817151256384945e-05	-0.0002070955198740787	-2.8148920827582996e-05	-0.0002069294430862012
3.211891822967991	0.000603076047809585	0.0006047219906665608	0.0006491715401142013	0.0006496905339078258	0.0006764466222634443	0.0006762123522813348	0.000706196611813325	0.0007050694887467848	0.0007709437300534834	0.0007676255591214545	0.08430091868640463	0.08189580484906445	-2.7963120244486883e-05	-0.00020680219864874227	-2.794071641044199e-05	-0.0002066365107994128
3.2312450869426166	0.000602646871759519	0.0006042905355087083	0.0006486748142815911	0.0006491930700205262	0.0006759074604388493	0.0006756736222276726	0.0007056091225206209	0.0007044839364558427	0.0007702439291444266	0.000766931832621375	0.08423388048130706	0.08183073101629211	-2.775611437609224e-05	-0.00020650813901634812	-2.773389694204695e-05	-0.00020634283964568456
3.2507149640683446	0.0006022182731347893	0.0006038596613223475	0.000648178780106689	0.0006486962989005216	0.0006753690667774065	0.0006751356593242245	0.0007050224926912373	0.0007038992396390097	0.0007695452156827516	0.0007662391803868822	0.08416688797398435	0.08176570142027961	-2.7550486181256162e-05	-0.0002062133391846077	-2.7528453656663204e-05	-0.00020604842783308874
3.2703021569980693	0.0006017902538369228	0.0006034293700116816	0.0006476834395260732	0.0006482002224854101	0.0006748314432126471	0.0006745984655057215	0.0007044367242325884	0.0007033154002064676	0.0007688475914264637	0.0007655476041888729	0.08409994121840524	0.08170071611375469	-2.7346226932834644e-05	-0.00020591779732753723	-2.732437783870348e-05	-0.0002057532735358636
3.2900073726185273	0.0006013628157724472	0.0006029996634859101	0.0006471887944812028	0.0006477048427176691	0.0006742945916829139	0.0006740620427117033	0.0007038518190568318	0.0007027324200731425	0.0007681510581382699	0.0007648571058029383	0.08403304026836206	0.08163577514927461	-2.714332795372698e-05	-0.00020562151158567965	-2.712166082259257e-05	-0.00020545737489513494
3.3098313220758016	0.0006009359608529572	0.0006025705436592944	0.0006466948469184935	0.0006472101615447299	0.0006737585141314403	0.0006735263928866	0.0007032677790809588	0.0007021503011587927	0.000767455617585681	0.0007641676870094665	0.08396618517748139	0.08157087857923472	-2.6941780616660665e-05	-0.00020532448006602144	-2.6920293992434285e-05	-0.00020516073001791701
3.329774720800988	0.000600509690995192	0.0006021420124512392	0.0006462015987894072	0.0006467161809190682	0.0006732232125064473	0.000672991517979829	0.000702684606226896	0.0007015690453881131	0.0007667612715411329	0.0007634793495937638	0.08389937599923136	0.0815060264558771	-2.6741576343809748e-05	-0.00020502670084057706	-2.672026878173389e-05	-0.00020486333697672388
3.349838288536016	0.0006000840081211064	0.0006017140717863599	0.0006457090520505301	0.0006462229027982822	0.0006726886887612281	0.0006724574199458782	0.0007021023024215981	0.0007009886546908247	0.000766068021782096	0.0007627920953461602	0.08383261278693047	0.08144121883129826	-2.6542706606926675e-05	-0.00020472817194894244	-2.6521576673477903e-05	-0.00020456519381151228
3.370022749359618	0.0005996589141579402	0.0006012867235945533	0.0006452172086636531	0.0006457303291451719	0.0006721549448542334	0.0006719241007443924	0.0007015208695971409	0.0007004091310017686	0.0007653758700911835	0.0007621059260621189	0.08376589559375788	0.08137645575745935	-2.6345162926759425e-05	-0.000204428891395797	-2.6324209199613674e-05	-0.00020426629852765554
3.390328831713469	0.0005992344110382954	0.0006008599698110779	0.0006447260705958594	0.0006452384619278289	0.0006716219827491677	0.0006713915623402675	0.0007009403096908227	0.0006998304762610073	0.000764684818256271	0.0007614208435423556	0.08369922447276085	0.08131173728619288	-2.6148936872905787e-05	-0.00020412885715093143	-2.6128157940778773e-05	-0.00020396664909513862
3.4107572684284713	0.0005988105007002101	0.0006004338123766239	0.0006442356398196074	0.0006447473031197178	0.0006710898044150752	0.0006708598067037405	0.0007003606246452606	0.0006992526924139203	0.000763994868070609	0.0007607368495929482	0.08363259947686427	0.08124706346921261	-2.5954020063754385e-05	-0.00020382806715082968	-2.5933414526346094e-05	-0.00020366624345083406
3.431308796751202	0.0005983871850872271	0.0006000082532373855	0.0006437459183128095	0.0006442568546997555	0.0006705584118264279	0.000670328835810473	0.0006997818164084827	0.000698675781411296	0.0007633060213329328	0.0007600539460254466	0.08356602065888025	0.08118243435812264	-2.5760404166144668e-05	-0.00020352651929736454	-2.5739970634115067e-05	-0.0002033650794973918
3.4519841583705158	0.0005979644661484719	0.0005995832943451371	0.0006432569080589201	0.0006437671186523994	0.0006700278069632184	0.0006697986516416459	0.0006992038869340288	0.0006980997452094331	0.0007626182798475787	0.0007593721346569889	0.08349948807151522	0.08111785000442585	-2.5568080895120582e-05	-0.0002032242114574645	-2.5547817989943905e-05	-0.00020306315510229545
3.47278409944432	0.0005975423458387251	0.0005991589376573078	0.0006427686110470177	0.0006432780969677299	0.0006694979918110485	0.0006692692561840483	0.0006986268381810495	0.0006975245857702366	0.0007619316454245998	0.000758691417310415	0.08343300176738473	0.08105331045953346	-2.5377042013746687e-05	-0.00020292114146375217	-2.5356948367655924e-05	-0.00020276046809850068
3.4937093706264992	0.0005971208261184971	0.0005987351851370548	0.0006422810292718899	0.0006427897916415348	0.0006689689683612202	0.0006687406514301684	0.0006980506721143989	0.000696950305061315	0.0007612461198798784	0.0007580117958143785	0.0833665617990151	0.08098881577477382	-2.518727933285836e-05	-0.00020261730711362835	-2.5167353588755048e-05	-0.0002024570162841577
3.514760727094002	0.000596699908954103	0.0005983120387533391	0.000641794164734118	0.0006423022046753948	0.0006684407386108286	0.0006682128393782847	0.0006974753907047389	0.0006963769050560783	0.0007605617050352431	0.0007573332720034626	0.08330016821885983	0.0809243660014008	-2.4998784710881378e-05	-0.00020231270616991037	-2.4979025522297443e-05	-0.00020215279742286096
3.535938928574102	0.0005962795963177366	0.0005978895004810011	0.0006413080194401617	0.0006418153380767674	0.000667913304562849	0.000667685822032555	0.0006969009959286329	0.0006958043877338375	0.000759878402718583	0.0007566558477182945	0.08323382107930463	0.08085996119060572	-2.481155005356825e-05	-0.00020200733636019375	-2.4791956084525488e-05	-0.00020184780924248358
3.557244739371806	0.000595859890187548	0.0005974675723008367	0.0006408225954024452	0.0006413291938590748	0.0006673866682262343	0.0006671596014031135	0.0006963274897686493	0.0006952327550799025	0.0007591962147639654	0.0007559795248056615	0.08316752043268079	0.08079560139352314	-2.462556731383167e-05	-0.00020170119537721298	-2.460613723879665e-05	-0.00020154204943662046
3.578678928397448	0.0005954407925477131	0.0005970462561996678	0.0006403378946394389	0.0006408437740417827	0.0006668608316159989	0.0006666341795061529	0.000695754874213453	0.0006946620090856774	0.000758515143011746	0.0007553043051186197	0.08310126633127118	0.08073128666124439	-2.444082849150167e-05	-0.00020139428087850852	-2.4421560995323277e-05	-0.00020123551566358922
3.600242269194432	0.0005950223053885159	0.0005966255541704256	0.0006398539191757503	0.0006403590806504948	0.0006663357967533182	0.0006661095583640264	0.0006951831512579136	0.0006940921517487653	0.000757835189308694	0.0007546301905166185	0.08303505882732355	0.08066701704482315	-2.425732563295785e-05	-0.000201086590485261	-2.4238219410766676e-05	-0.0002009282055451811
3.6219355399671502	0.0005946044307064224	0.0005962054682122242	0.0006393706710422088	0.0006398751157170352	0.0006658115656656197	0.0006655857400053361	0.0006946123229032022	0.0006935231850730675	0.0007571563555081049	0.0007539571828656131	0.08296889797305887	0.08060279259528938	-2.4075050831205702e-05	-0.00020077812178431742	-2.4056104588329047e-05	-0.00020062011666890922
3.643759523609069	0.0005941871705041525	0.0005957860003304329	0.0006388881522759474	0.0006393918812795313	0.0006652881403866703	0.000665062726465023	0.0006940423911568867	0.0006929551110688763	0.0007564786434699131	0.0007532852840381762	0.08290278382068146	0.08053861336365534	-2.3893996225399575e-05	-0.00020046887232633148	-2.3875208677344092e-05	-0.00020031124658645427
3.6657150077309777	0.000593770526790764	0.0005953671525367602	0.0006384063649204974	0.0006389093793825079	0.0006647655229566785	0.0006645405197844653	0.0006934733580330414	0.0006923879317529851	0.0007558020550608196	0.0007526144959136237	0.08283671642238977	0.08047447940092838	-2.371415400068133e-05	-0.00020015883962576364	-2.3695523873001195e-05	-0.00020000159281299834
3.6878027846894206	0.0005933545015817228	0.0005949489268493254	0.0006379253110258686	0.0006384276120769692	0.0006642437154223804	0.0006640191220115691	0.0006929052255523404	0.0006918216491487822	0.0007551265921544014	0.0007519448203781243	0.08277069583038676	0.0804103907581184	-2.3535516388095354e-05	-0.00019984802116213007	-2.3517042416310724e-05	-0.00019969115282864047
3.710023651615288	0.0005929390968989833	0.000594531325292738	0.0006374449926486399	0.0006379465814204866	0.0006637227198371366	0.0006634985352008617	0.0006923379957421623	0.0006912562652863543	0.0007544522566312336	0.0007512762593248198	0.08270472209689018	0.08034634748625204	-2.3358075664186087e-05	-0.0001995364143780598	-2.3339756593751884e-05	-0.00019937992407709215
3.732378410442586	0.0005925243147710648	0.0005941143498981757	0.0006369654118520461	0.0006374662894772891	0.0006632025382610272	0.0006629787614135876	0.0006917716706366911	0.0006906917822025878	0.0007537790503790083	0.000750608814653944	0.08263879527414296	0.08028234963637829	-2.3181824150887015e-05	-0.0001992240166803494	-2.3163658737099246e-05	-0.00019906790396609364
3.7548678679373717	0.0005921101572331289	0.0005936980027034616	0.000636486570706067	0.0006369867383183491	0.0006626831727609439	0.0006624598027178009	0.0006912062522770189	0.0006901282019412697	0.000753106975292653	0.0007499424882729391	0.08257291541442464	0.08021839725958156	-2.3006754215256983e-05	-0.00019891082543949112	-2.2988741223183354e-05	-0.0001987550898668311
3.777492835726878	0.0005916966263270586	0.0005932822857531429	0.0006360084712875143	0.0006365079300214722	0.0006621646254106884	0.0006619416611884628	0.0006906417427112478	0.0006895655265531913	0.000752436033274451	0.0007492772820965767	0.08250708257006154	0.08015449040699218	-2.2832858269270298e-05	-0.00019859683798914562	-2.281499647367735e-05	-0.00019844147911421417
3.8002541303288	0.0005912837241015348	0.0005928672010985691	0.000635531115680121	0.0006360298666713849	0.0006616468982910644	0.0006614243389075342	0.0006900781439945925	0.0006890037580962495	0.000751766226234161	0.0007486131980470746	0.08244129679343824	0.08009062912979716	-2.266012876962417e-05	-0.0001982820516267525	-2.264241695488188e-05	-0.0001981270690062098
3.823152573180761	0.0005908714526121166	0.0005924527507979722	0.0006350545059746317	0.000635552550359826	0.0006611299934899759	0.0006609078379640749	0.0006895154581894851	0.0006884428986355509	0.0007510975560891393	0.00074795023805422	0.08237555813700825	0.0800268134792492	-2.2488558217480248e-05	-0.0001979664636127254	-2.247099517753079e-05	-0.0001978118568045084
3.8461889906699622	0.0005904598139213187	0.0005920389369165435	0.0006345786442688898	0.0006350759831856331	0.0006606139131025217	0.0006603921604543346	0.0006889536873656765	0.0006878829502435131	0.0007504300247644585	0.0007472884040554852	0.08230986665330522	0.07996304350667952	-2.231813915833797e-05	-0.00019765007117120148	-2.2300723696600314e-05	-0.00019749583973413531
3.8693642141629967	0.0005900488100986895	0.0005916257615265139	0.0006341035326679269	0.0006346001672548333	0.0006600986592310902	0.0006598773084818527	0.0006883928336003409	0.0006873239149999694	0.0007497636341930286	0.0007466276979961498	0.08224422239495588	0.0798993192635084	-2.214886418163385e-05	-0.0001973328714882372	-2.2131595110934377e-05	-0.0001971790149822572
3.892679080035866	0.0005896384432208958	0.0005912132267072365	0.0006336291732840579	0.0006341251046807372	0.0006595842339854631	0.0006593632841575566	0.0006878328989781835	0.0006867657949922764	0.0007490983863157244	0.000745968121829426	0.0821786254146885	0.07983564080125607	-2.1980725920736285e-05	-0.00019701486171352922	-2.1963602063261936e-05	-0.00019686137969976425
3.9161344297041563	0.0005892287153717937	0.0005908013345452606	0.0006331555682369637	0.0006336507975840219	0.000659070639482902	0.000658850089599852	0.0006872738855915387	0.0006862085923154107	0.0007484342830814995	0.0007453096775165714	0.08211307576534656	0.07977200817155454	-2.1813717052622875e-05	-0.000196696038959443	-2.179673723981014e-05	-0.0001965429309998823
3.9397311096534064	0.0005888196286425174	0.0005903900871344189	0.0006326827196537886	0.0006331772480928297	0.0006585578778482558	0.0006583377269347293	0.000686715795540483	0.0006856523090720818	0.0007477713264475165	0.0007446523670270194	0.08204757349990219	0.07970842142615765	-2.1647830297582063e-05	-0.00019637640029990244	-2.1630993370066673e-05	-0.0001962236659575345
3.963469971469652	0.0005884111851315551	0.0005899794865759048	0.0006322106296692296	0.0006327044583428565	0.0006580459512140548	0.0006578261982958571	0.0006861586309329368	0.0006850969473728353	0.0007471095183792686	0.0007439961923384992	0.08198211867146421	0.07964488061695484	-2.1483058419249565e-05	-0.00019605594277258276	-2.146636322681965e-05	-0.00019590358161192256
3.987351871870168	0.0005880033869448277	0.00058956953497835	0.0006317393004256241	0.0006322324304774387	0.0006575348617206048	0.0006573155058246758	0.0006856023938847674	0.0006845425093361526	0.0007464488608506974	0.0007433411554371525	0.08191671133329256	0.07958138579598098	-2.1319394224108765e-05	-0.0001957346633762458	-2.1302839625614647e-05	-0.0001955826749627798
4.01137767273438	0.0005875962361957771	0.0005891602344579159	0.0006312687340730505	0.0006317611666476564	0.0006570246115160969	0.0006568056516705089	0.0006850470865199052	0.0006839889970885703	0.0007457893558443302	0.0007426872583176703	0.08185135153881085	0.07951793701542989	-2.1156830561423062e-05	-0.00019541255907182253	-2.1140415424695733e-05	-0.0001952609429721197
4.035548241134971	0.0005871897350054388	0.000588751587138363	0.0006307989327694107	0.0006312906690124136	0.0006565152027566942	0.0006562966379906488	0.0006844927109704395	0.0006834364127647723	0.0007451310053513911	0.000742034502983402	0.0817860393416173	0.07945453432766436	-2.0995360323090156e-05	-0.00019508962678299602	-2.097908352491351e-05	-0.00019493838256512408
4.059864449369175	0.0005867838855025285	0.0005883435951511418	0.0006303298986805288	0.0006308209397385389	0.0006560066376066401	0.0006557884669504638	0.0006839392693767333	0.0006828847585077065	0.0007444738113719344	0.0007413828914464902	0.08172077479549869	0.07939117778522997	-2.083497644322571e-05	-0.00019476586339403634	-2.0818836869234206e-05	-0.00019461499062703447
4.08432717499025	0.0005863786898235256	0.0005879362606354728	0.0006298616339802449	0.0006303519810008777	0.000655498918238356	0.0006552811407234987	0.000683386763887531	0.0006823340364686914	0.0007438177759149715	0.0007407324257279935	0.08165555795444199	0.07932786744086685	-2.0675671898163356e-05	-0.0001944412657515493	-2.0659668442793433e-05	-0.00019429076400589995
4.108937300839158	0.0005859741501127487	0.0005875295857384253	0.0006293941408505025	0.0006298837949823812	0.0006549920468325392	0.0006547746614915688	0.0006828351966600612	0.0006817842488075188	0.0007431629009985899	0.0007400831078580068	0.0815903888726482	0.0792646033475227	-2.0517439706095597e-05	-0.00019411583066322735	-2.0501571272516297e-05	-0.0001939656995106065
4.133695715076422	0.0005855702685224466	0.0005871235726150075	0.0006289274214814506	0.0006294163838742075	0.0006544860255782688	0.0006542690314448698	0.0006822845698601534	0.0006812353976925702	0.0007425091886500897	0.0007394349398757968	0.08152526760454408	0.07920138555836416	-2.0360272926910755e-05	-0.0001937895548977664	-2.034453842695433e-05	-0.0001936397939112655
4.15860331121418	0.0005851670472128747	0.0005867182234282438	0.000628461478071531	0.0006289497498758105	0.0006539808566731025	0.0006537642527820708	0.0006817348856623413	0.0006806874853009196	0.0007418566409061045	0.0007387879238299206	0.08146019420479683	0.07913821412679109	-2.0204164662002144e-05	-0.00019346243518514328	-2.0188563016112007e-05	-0.00019331304393929716
4.183660988148428	0.0005847644883523832	0.0005863135403492617	0.0006279963128275786	0.0006284838951950379	0.0006534765423231826	0.0006532603277104229	0.0006811861462499773	0.0006801405138184471	0.0007412052598127337	0.0007381420617783577	0.08139516872832617	0.07907508910644812	-2.0049108054080722e-05	-0.0001931344682166991	-2.0033638191214315e-05	-0.00019298544628706948
4.208869650191461	0.000584362594117494	0.0005859095255573727	0.0006275319279649098	0.0006280188220482221	0.0006529730847433317	0.0006527572584458541	0.000680638353815336	0.000679594485439944	0.0007405550474256657	0.0007374973557886325	0.0813301912303185	0.07901201055123946	-1.9895096286852432e-05	-0.00019280565064350164	-1.9879757144465604e-05	-0.00019265699760745436
4.2342302071045115	0.0005839613666929951	0.000585506181240163	0.0006270683257074274	0.0006275545326602843	0.0006524704861571661	0.0006522550472130812	0.0006800915105597363	0.000679049402369232	0.0007399060058103173	0.0007368538079379527	0.08126526176624131	0.07894897851534023	-1.9742122584905444e-05	-0.00019247597907763592	-1.9726913108853578e-05	-0.00019232769451377196
4.259743574130585	0.0005835608082720135	0.0005851035095935697	0.0006266055082877061	0.0006270910292648201	0.0006519687487971867	0.0006517536962457033	0.0006795456186936398	0.0006785052668192641	0.0007392581370419512	0.000736211420313326	0.08120038039185551	0.07888599305321224	-1.959018021354536e-05	-0.00019214545009194062	-1.9575099358020917e-05	-0.00019199753358031812
4.285410672027485	0.0005831609210561083	0.0005847015128219727	0.0006261434779470976	0.0006266283141042045	0.000651467874904893	0.0006512532077863126	0.0006790006804367731	0.0006779620810122435	0.0007386114432058173	0.0007355701950116986	0.08113554716323057	0.07882305421961544	-1.943926247842051e-05	-0.00019181406021866187	-1.9424309205913134e-05	-0.00019166651134092105
4.311232427101037	0.0005827617072553516	0.0005843001931382763	0.0006256822369358218	0.0006261663894296835	0.0006509678667308801	0.0006507535840865946	0.0006784566980182342	0.0006774198471797321	0.0007379659263972771	0.0007349301341400813	0.08107076213675865	0.07876016206962358	-1.928936272545083e-05	-0.0001914818059502721	-1.9274536006662346e-05	-0.00019133462428946868
4.337209771238533	0.0005823631690884167	0.0005838995527639993	0.0006252217875130691	0.0006257052575014771	0.00065046872653495	0.0006502548274074368	0.0006779136736766103	0.0006768785675627672	0.0007373215887219412	0.0007342912398156848	0.08100602536916898	0.0786973166586365	-1.914047434058673e-05	-0.00019114868373908134	-1.9125773154375636e-05	-0.00019100186887983928
4.363343641942354	0.0005819653087826601	0.0005834995939293552	0.0006247621319470922	0.0006252449205888701	0.0006499704565862095	0.0006497569400190277	0.0006773716096600849	0.0006763382444119684	0.000736678432295795	0.000733653514166044	0.08094133691754149	0.07863451804239611	-1.899259074963737e-05	-0.00019081468999736229	-1.897801408297893e-05	-0.00019066824152598472
4.389634982363801	0.0005815681285742114	0.0005831003188733431	0.0006243032725153091	0.0006247853809703156	0.0006494730591631813	0.0006492599242009669	0.0006768305082265585	0.0006757988799876566	0.0007360364592453384	0.0007330169593291569	0.08087669683932464	0.07857176627699974	-1.8845705417980946e-05	-0.00019047982109632322	-1.883125226586832e-05	-0.00019033373860063985
4.416084741337141	0.0005811716307080573	0.0005827017298438337	0.0006238452115043991	0.000624326640933532	0.0006489765365539071	0.00064876378224237	0.0006762903716437585	0.0006752604765599658	0.0007353956717077151	0.0007323815774536134	0.08081210519234701	0.07850906141891496	-1.869981185039643e-05	-0.00019014407336634398	-1.8685481215799035e-05	-0.0001899983564357527
4.442693873413836	0.0005807758174381307	0.0005823038290976565	0.0006233879512104037	0.0006238687027756029	0.0006484808910560576	0.0006482685164419762	0.0006757512021893574	0.00067472303640896	0.0007347560718308504	0.0007317473706987314	0.0807475620348344	0.07844640352499493	-1.8554903590914384e-05	-0.00018980744309736453	-1.8540694484725853e-05	-0.00018966209132297018
4.469463338897009	0.0005803806910273942	0.0005819066189006853	0.0006229314939388231	0.0006234115688030741	0.0006479861249770337	0.0006477741291082517	0.0006752130021510851	0.0006741865618247441	0.0007341176617735817	0.0007311143412346874	0.08068306742542523	0.07838379265249226	-1.8410974222558482e-05	-0.00018946992653789962	-1.8396885663522072e-05	-0.0001893249395124863
4.49639410387609	0.0005799862537479324	0.0005815101015279311	0.0006224758420047206	0.0006229552413320587	0.0006474922406340812	0.0006472806225595017	0.0006746757738268494	0.0006736510551075863	0.0007334804437058005	0.0007304824912426558	0.08061862142318509	0.07832122885907543	-1.826801736710265e-05	-0.00018913151989467802	-1.8254048381760937e-05	-0.00018898689721272288
4.523487140261684	0.000579592507881037	0.000581114279263625	0.0006220209977328189	0.000622499722688333	0.000646999240354394	0.0006467879991239768	0.0006741395195248499	0.0006731165185680289	0.0007328444198085838	0.0007298518229149407	0.080554224087625	0.07825871220284286	-1.8126026684939234e-05	-0.00018879221933321144	-1.8112176307575126e-05	-0.00018864796059095412
4.550743425820648	0.0005791994557172964	0.0005807191544013126	0.000621566963457605	0.0006220450152074411	0.0006465071264752264	0.0006462962611399815	0.0006736042415636974	0.0006725829545270104	0.0007322095922743355	0.0007292223384551158	0.08048987547871436	0.07819624274234085	-1.7984995874870818e-05	-0.00018845202097723945	-1.7971263147448582e-05	-0.00018830812577269596
4.578163944211368	0.0005788070995566835	0.0005803247292439381	0.0006211137415234274	0.0006215911212347933	0.0006460159013439986	0.0006458054109559831	0.0006730699422725298	0.0006720503653159786	0.0007315759633069204	0.0007285940400781568	0.08042557565690044	0.07813382053657736	-1.784491867390728e-05	-0.00018811092090875725	-1.7831302646003147e-05	-0.00018796738884170605
4.605749685019276	0.0005784154417086449	0.0005799310061039365	0.0006206613342846005	0.0006211380431257701	0.0006455255673184088	0.0006453154509307212	0.0006725366239911321	0.0006715187532770113	0.0007309435351218049	0.000727966930010582	0.08036132468312267	0.07807144564503822	-1.7705788857005564e-05	-0.00018776891516718297	-1.7692288585766103e-05	-0.00018762574583923441
4.633501643792551	0.0005780244844921916	0.0005795379873033235	0.0006202097441055076	0.0006206857832458243	0.0006450361267665435	0.0006448263834333197	0.0006720042890700559	0.0006709881207629353	0.0007303123099461971	0.0007273410104905908	0.08029712261882994	0.07800911812770564	-1.7567600236913575e-05	-0.00018742599974937157	-1.755421478698803e-05	-0.00018728319276396788
4.6614208220780515	0.0005776342302359888	0.0005791456751737864	0.0006197589733607026	0.0006202343439705855	0.0006445475820669894	0.0006443382108433969	0.0006714729398707397	0.0006704584701374467	0.0007296822900191867	0.0007267162837682027	0.08023296952599908	0.07794683804507123	-1.7430346663991486e-05	-0.00018708217061000343	-1.741707510749535e-05	-0.00018693972557266847
4.689508227457455	0.0005772446812784446	0.000578754072056773	0.0006193090244350127	0.0006197837276859604	0.0006440599356089411	0.0006438509355511746	0.0006709425787656272	0.0006699298037752283	0.000729053477591884	0.0007260927521053952	0.08016886546715007	0.07788460545815616	-1.7294022026008785e-05	-0.00018673742366094592	-1.7280863442426658e-05	-0.00018659534017879953
4.717764873583629	0.0005768558399678031	0.0005783631803035847	0.0006188598997236445	0.0006193339367882399	0.0006435731897923174	0.0006433645599575942	0.0006704132081382916	0.0006694021240620729	0.0007284258749275653	0.0007254704177762477	0.0801048105053653	0.07782242042852529	-1.7158620247866713e-05	-0.0001863917547704902	-1.7145573724024546e-05	-0.00018625003245263672
4.746191780217212	0.0005764677086622337	0.0005779730022754676	0.0006184116016322863	0.0006188849736842025	0.0006430873470278719	0.0006428790864744262	0.0006698848303835546	0.0006688754333950049	0.000727799484301812	0.0007248492830670806	0.08004080470430618	0.07776028301830754	-1.7024135291516737e-05	-0.0001860451597640589	-1.701119992154193e-05	-0.000185903798221837
4.774789973263409	0.0005760802897299234	0.0005775835403437033	0.0006179641325772144	0.0006184368407912183	0.0006426024097373063	0.0006423945175243836	0.0006693574479076106	0.0006683497341823998	0.0007271743080026555	0.0007242293502765978	0.07997684812823157	0.07769819329021116	-1.6890561155691666e-05	-0.00018569763442363718	-1.6877736040915928e-05	-0.00018555663327013416
4.803560484809025	0.000575693585549169	0.0005771947968897033	0.0006175174949853975	0.0006179895405373567	0.0006421183803533837	0.0006419108555412371	0.0006688310631281491	0.0006678250288441101	0.0007265503483307223	0.0007236106217160315	0.07991294084201679	0.0776361513075422	-1.6757891875713096e-05	-0.00018534917448714827	-1.6745176124648153e-05	-0.0001852085333375192
4.832504353159697	0.0005753075985084695	0.000576806774305101	0.0006170716912946045	0.0006175430753614919	0.0006416352613200451	0.0006414281029699284	0.0006683056784744796	0.0006673013198115869	0.0007259276075993769	0.000722993099709284	0.0798490829111709	0.07757415713422167	-1.662612152329712e-05	-0.00018499977564853665	-1.6613514251575742e-05	-0.00018485949412011538
4.861622622877388	0.0005749223310066192	0.0005764194749918454	0.0006166267239535093	0.0006170974477134093	0.0006411530550925229	0.0006409462622666857	0.0006677812963876552	0.0006667786095280056	0.0007253060881348703	0.000722376786593075	0.07978527440185697	0.0775122108348062	-1.6495244206399945e-05	-0.00018464943355786523	-1.648274453671869e-05	-0.00018450951127003956
4.890916344818065	0.0005745377854527998	0.0005760329013622937	0.0006161825954217986	0.0006166526600539119	0.0006406717641374557	0.0006404653358991378	0.000667257919320597	0.0006662569004483883	0.0007246857922764841	0.000721761684717084	0.07972151538090909	0.07745031247450405	-1.6365254069001037e-05	-0.00018429814382084353	-1.635286113105608e-05	-0.0001841585803949719
4.9203865761696335	0.0005741539642666742	0.0005756470558393059	0.0006157393081702783	0.0006162087148549291	0.0006401913909330051	0.0006399853263464321	0.0006667355497382209	0.0006657361950397307	0.0007240667223766788	0.0007211477964440983	0.07965780591585506	0.07738846211919513	-1.6236145290849865e-05	-0.00018394590199791172	-1.6223858221286677e-05	-0.00018380669705748975
4.950034380490085	0.0005737708698784838	0.0005752619408563419	0.0006152968646809852	0.0006157656145996266	0.0006397119379689755	0.0006395062360993516	0.000666214190117566	0.0006652164957811301	0.0007234488808012449	0.000720535124150163	0.07959414607493255	0.07732665983544987	-1.6107912087332324e-05	-0.00018359270360479574	-1.60957300297266e-05	-0.0001834538567757893
4.979860827745887	0.0005733885047291386	0.0005748775588575526	0.0006148552674472919	0.0006153233617825123	0.0006392334077469274	0.0006390280676604299	0.0006656938429479192	0.0006646978051639093	0.0007228322699294488	0.0007199236702247246	0.07953053592711207	0.07726490569054911	-1.5980548709337156e-05	-0.00018323854411272933	-1.5968470814097663e-05	-0.00018310005502307491
5.009866994350591	0.0005730068712703131	0.0005744939122978766	0.0006144145189740164	0.000614881958909546	0.0006387558027802961	0.0006385508235440706	0.000665174510730942	0.0006641801256917446	0.0007222168921541827	0.0007193134370707811	0.07946697554211457	0.07720319975250357	-1.5854049442917684e-05	-0.00018288341894658056	-1.584207486724984e-05	-0.0001827452872265184
5.040053963203681	0.0005726259719645463	0.0005741110036431395	0.0006139746217775367	0.0006144414084982537	0.0006382791255945148	0.0006380745062766682	0.0006646561959808058	0.0006636634598807981	0.0007216027498821217	0.000718704427105037	0.07940346499043442	0.07714154209007339	-1.572840860922936e-05	-0.00018252732348632283	-1.571653651707798e-05	-0.0001823895487681887
5.070422823729659	0.0005722458092853297	0.0005737288353701436	0.0006135355783858929	0.0006140017130778312	0.0006378033787271264	0.0006375991183967225	0.000664138901224312	0.0006631478102598396	0.0007209898455338663	0.0007180966427580452	0.0793400043433587	0.07707993277278812	-1.5603620564253948e-05	-0.00018217025306546675	-1.5591850126291107e-05	-0.00018203283498428868
5.100974671917351	0.0005718663857172116	0.0005733474099667724	0.000613097391338908	0.0006135628751892629	0.0006373285647279135	0.0006371246624549639	0.0006636226290010321	0.0006626331793703851	0.0007203781815441065	0.0007174900864743694	0.0792765936729892	0.07701837187096938	-1.5479679698653798e-05	-0.0001818122029715319	-1.5468010092174744e-05	-0.00018167514116446126
5.131710610359471	0.000571487703755888	0.0005729667299320815	0.0006126600631882908	0.0006131248973854269	0.0006368546861590089	0.0006366511410144705	0.0006631073818634303	0.0006621195697668196	0.0007197677603617655	0.0007168847607127273	0.07921323305226328	0.07695685945574887	-1.535658043759318e-05	-0.00018145316844578319	-1.5345010846471233e-05	-0.00018131646255210854
5.1626317482924104	0.0005711097659083035	0.0005725867977764013	0.0006122235964977549	0.0006126877822312133	0.0006363817455950259	0.0006361785566507926	0.0006625931623770022	0.0006616069840165352	0.0007191585844501631	0.0007162806679461527	0.07914992255497688	0.07689539559909171	-1.523431724050582e-05	-0.00018109314468252313	-1.5222846855176761e-05	-0.00018095679434423917
5.193739201636265	0.0005707325746927461	0.0005722076160214299	0.000611787993843126	0.0006122515323036314	0.0006359097456231735	0.0006357069119520702	0.0006620799731204009	0.0006610954247000571	0.0007185506562871652	0.0007156778106621422	0.07908666225580514	0.07683398037381793	-1.5112884600940527e-05	-0.00018073212682928608	-1.5101512618333202e-05	-0.00018059613169073285
5.225034093035115	0.0005703561326389484	0.000571829187200338	0.0006113532578124604	0.0006118161501919287	0.0006354386888433849	0.0006352362095191614	0.0006615678166855766	0.0006605848944111822	0.0007179439783653462	0.0007150761913628192	0.07902345223032602	0.07677261385362268	-1.4992277046356473e-05	-0.0001803701099861582	-1.4981002669844229e-05	-0.00018023446969414603
5.256517551897525	0.0005699804422881838	0.0005714515138578627	0.0006109193910061551	0.000611381638497702	0.000634968577868437	0.000634766451965761	0.0006610566956779068	0.0006600753957571087	0.0007173385531921431	0.000714475812565084	0.0789602925550435	0.07671129611309896	-1.4872489137979228e-05	-0.00018000708920620778	-1.4861311577319194e-05	-0.0001798718034099478
5.288190714437326	0.0005696055061933661	0.0005710745985504097	0.000610486396037064	0.0006109479998350119	0.0006344994153240759	0.0006342976419185277	0.0006605466127163315	0.0006595669313585724	0.000716734383290016	0.0007138766768007747	0.0788971833074091	0.07665002722776218	-1.4753515470517994e-05	-0.00017964305949394466	-1.4742433941826796e-05	-0.00017950812784532644
5.320054723714605	0.0005692313269191506	0.0005706984438461539	0.0006100542755306148	0.0006105152368305014	0.0006340312038491448	0.0006338297820172085	0.0006600375704334923	0.0006590595038499838	0.0007161314711966096	0.0007132787866168275	0.07883412456584711	0.07658880727407089	-1.4635350672091013e-05	-0.0001792780158065277	-1.4624364397778852e-05	-0.0001791434379599527
5.352110729676963	0.0005688579070420314	0.0005703230523251377	0.0006096230321249211	0.0006100833521235081	0.0006335639460957033	0.0006333628749147625	0.0006595295714758641	0.0006585531158795602	0.000715529819464911	0.0007126821445754323	0.07877111640977805	0.07652763632945034	-1.4517989404020867e-05	-0.0001789119530529043	-1.4507097612730807e-05	-0.0001787777286651887
5.384359889201005	0.0005684852491504438	0.0005699484265793734	0.000609192668470902	0.0006096523483661827	0.0006330976447291595	0.0006328969232774893	0.0006590226185038962	0.0006580477701094658	0.0007149294306634147	0.0007120867532541967	0.07870815891964265	0.07646651447231712	-1.4401426360523967e-05	-0.00017854486609239495	-1.4390628287123258e-05	-0.00017841099482324152
5.41680336613411	0.0005681133558448661	0.0005695745692129466	0.0006087631872324002	0.000609222228223609	0.0006326323024283972	0.0006324319297851567	0.0006585167141921513	0.0006575434692159508	0.0007143303073762867	0.0007114926152463094	0.07864525217692686	0.07640544178210135	-1.4285656268691466e-05	-0.00017817674973609476	-1.4274951154196955e-05	-0.00017804323124780141
5.44944233133642	0.000567742229737919	0.0005692014828421146	0.0006083345910862969	0.0006087929943739178	0.0006321679218859	0.0006319678971311262	0.0006580118612294416	0.0006570402158894867	0.0007137324522035267	0.0007108997331607001	0.07858239626418598	0.07634441833927241	-1.4170673888275892e-05	-0.00017780759874627683	-1.4160060979800243e-05	-0.00017767443270376437
5.482277962723094	0.0005673718734544681	0.0005688291700954113	0.0006079068827226312	0.0006083646495084069	0.000631704505807882	0.0006315048280224827	0.0006575080623189704	0.0006565380128349082	0.0007131358677611336	0.0007103081096222049	0.07851959126507208	0.07628344422536418	-1.4056474011422265e-05	-0.0001774374078351848	-1.404595256214447e-05	-0.00017730459390612185
5.515311445306831	0.0005670022896317267	0.0005684576336137491	0.0006074800648447204	0.0006079371963316621	0.0006312420569144181	0.0006310427251801645	0.0006570053201784738	0.0006560368627715529	0.0007125405566812739	0.000709717747271732	0.07845683726435847	0.07622251952299779	-1.3943051462517175e-05	-0.00017706617166494965	-1.3932620731628778e-05	-0.00017693370951973875
5.548543971240616	0.0005666334809193611	0.0005680868760505256	0.0006070541401692813	0.0006075106375616769	0.0006307805779395756	0.0006305815913390949	0.0006565036375403632	0.0006555367684334056	0.000711946521612451	0.0007091286487664313	0.07839413434796459	0.07616164431591017	-1.383040109810725e-05	-0.0001766938848484778	-1.3820060350768978e-05	-0.00017656177416038032
5.581976739860765	0.0005662654499795878	0.0005677169000717212	0.0006066291114265449	0.0006070849759299701	0.0006303200716315391	0.0006301214292483077	0.0006560030171518641	0.0006550377325692347	0.0007113537652196681	0.0007085408167798544	0.07833148260298664	0.07610081868897708	-1.3718517806614663e-05	-0.0001763205419479108	-1.3708266313913059e-05	-0.00017618878239307467
5.615610957730194	0.0005658981994872847	0.0005673477083560102	0.0006062049813603848	0.0006066602141817116	0.0006298605407527503	0.0006296622416710853	0.0006555034617751653	0.000654539757942741	0.0007107622901846061	0.0007079542540021312	0.07826888211772012	0.07604004272824108	-1.3607396508128963e-05	-0.0001759461374739868	-1.3597233547019139e-05	-0.00017581472873133552
5.649447838681973	0.0005655317321300914	0.0005669793035948634	0.0006057817527284358	0.000606236355075844	0.0006294019880800368	0.0006292040313850898	0.0006550049741875611	0.0006540428473327013	0.0007101720992057916	0.0007073689631401382	0.07820633298169039	0.07597931652093698	-1.3497032154381056e-05	-0.00017557066588755332	-1.3486957007660672e-05	-0.0001754396076390219
5.6834886038631165	0.0005651660506085142	0.0005666116884926518	0.0006053594283022144	0.0006058134013852003	0.0006289444164047435	0.0006287468011824913	0.0006545075571815947	0.0006535470035331096	0.0007095831949987675	0.0007067849469176656	0.07814383528567985	0.0759186401555222	-1.3387419728420544e-05	-0.00017519412159751335	-1.3377431684662155e-05	-0.00017506341352785393
5.717734481778674	0.000564801157636034	0.0005662448657667565	0.0006049380108672474	0.0006053913558966356	0.0006284878285328722	0.0006282905538701115	0.0006540112135652097	0.0006530522293533286	0.0007089955802962715	0.0007062022080755961	0.07808138912175545	0.07585801372169947	-1.3278554244499502e-05	-0.00017481649896118612	-1.3268652598021069e-05	-0.00017468614075817623
5.75218670833605	0.0005644370559392087	0.000565878838147671	0.0006045175032231904	0.0006049702214111434	0.0006280322272852113	0.0006278352922695481	0.0006535159461618921	0.0006525585276182315	0.000708409257848407	0.000705620749372073	0.07801899458329842	0.07579743731044838	-1.3170430747900738e-05	-0.00017443779228404344	-1.3160614798739603e-05	-0.00017430778363868027
5.786846526889619	0.0005640737482577834	0.0005655136083791123	0.0006040979081839571	0.000604550000743987	0.0006275776154974765	0.0006273810192173196	0.0006530217578108238	0.0006520659011683542	0.0007078242304228231	0.0007050405735826793	0.07795665176503319	0.07573691101405164	-1.3063044314705341e-05	-0.0001740579958187244	-1.3053313368519351e-05	-0.00017392833642468353
5.821715188285586	0.000563711237344797	0.0005651491792181279	0.0006036792285778437	0.0006041306967248232	0.0006271239960204457	0.0006269277375649995	0.0006525286513670308	0.0006515743528600445	0.0007072405008048922	0.0007044616835006149	0.07789436076305797	0.0756764349261264	-1.2956390051719821e-05	-0.00017367710376582635	-1.2946743419794265e-05	-0.0001735477933201418
5.856793950907131	0.0005633495259666863	0.0005647855534352011	0.000603261467247653	0.0006037123121978256	0.0006266713717200958	0.0006264754501793502	0.0006520366297015311	0.0006510838855656083	0.0007066580717978861	0.0007038840819368689	0.07783212167487302	0.07561600914165258	-1.2850463096254067e-05	-0.000173295110273336	-1.2840900095446167e-05	-0.00017316614847608103
5.892084080719833	0.0005629886169033966	0.0005644227338143616	0.0006028446270508221	0.0006032948500218151	0.0006262197454777406	0.000626024159942465	0.0006515456957014872	0.0006505945021734616	0.0007060769462231575	0.0007033077717204015	0.07776993459941321	0.07555563375700002	-1.2745258615864605e-05	-0.00017291200943472806	-1.2735778568554942e-05	-0.0001727833959892372
5.927586851317345	0.000562628512948493	0.0005640607231532978	0.0006024287108595545	0.0006028783130703899	0.0006257691201901768	0.000625573869751909	0.0006510558522703641	0.0006501062055882885	0.0007054971269203268	0.0007027327556983286	0.07770779963707919	0.07549530886996339	-1.2640771808302559e-05	-0.0001725277952904919	-1.263137404235691e-05	-0.00017239952990327767
5.963303543967366	0.000562269216909264	0.0005636995242634612	0.0006020137215609425	0.0006024627042320493	0.0006253194987698152	0.0006251245825208559	0.0006505671023280746	0.0006496189987311864	0.0007049186167474579	0.0007021590367360969	0.0776457168897671	0.07543503457978931	-1.2536997901333238e-05	-0.00017214246182765958	-1.252768175004533e-05	-0.0001720145442083293
5.999235447657878	0.0005619107316068349	0.0005633391399701801	0.0006015996620570993	0.0006020480264103254	0.0006248708841448277	0.0006246763011782301	0.000650079448811139	0.0006491328845398238	0.0007043414185812469	0.0007015866177176688	0.07758368646090318	0.07537481098720977	-1.2433932152458582e-05	-0.00017175600297790472	-1.2424696954544887e-05	-0.00017162843283963225
6.035383859143656	0.0005615530598762784	0.0005629795731127715	0.0006011865352652908	0.0006016342825239156	0.0006244232792592897	0.0006242290286688512	0.0006495928946728412	0.0006486478659685974	0.000703765535317209	0.0007010155015457108	0.07752170845547507	0.07531463819447298	-1.2331569848844301e-05	-0.00017136841261852775	-1.2322414948362503e-05	-0.00017124118967763724
6.071750082993084	0.0005611962045667238	0.00056262082654465	0.000600774344118064	0.0006012214755068112	0.0006239766870733211	0.0006237827679535752	0.0006491074428833837	0.0006481639459887857	0.0007031909698698642	0.0007004456911417754	0.07745978298006553	0.0752545163053753	-1.222990630714467e-05	-0.00017097968457219226	-1.2220831053465914e-05	-0.00017085280854831075
6.108335431635222	0.0005608401685414684	0.0005622629031334408	0.0006003630915633792	0.0006008096083084289	0.0006235311105632307	0.0006233375220094375	0.000648623096430046	0.0006476811275887061	0.0007026177251729262	0.0006998771894464886	0.07739791014288593	0.07519444542529485	-1.2128936873306503e-05	-0.00017058981260595352	-1.2119940621087635e-05	-0.0001704632832223163
6.145141225407182	0.00056048495467809	0.000561905805761093	0.0005999527805647421	0.0006003986838937453	0.0006230865527216618	0.000622893293829799	0.000648139858317343	0.000647199413773876	0.0007020458041794923	0.0006993099994197401	0.07733609005381069	0.07513442566122526	-1.2028656922373135e-05	-0.00017019879043068953	-1.2019739031509866e-05	-0.00017007260741390418
6.182168792601758	0.0005601305658685605	0.0005615495373239926	0.0005995434141013392	0.0005999887052434298	0.0006226430165577394	0.0006224500864244937	0.0006476577315671883	0.0006467188075671708	0.000701475209862239	0.0006987441240408743	0.07727432282441303	0.07507445712180744	-1.1929061858371656e-05	-0.00016980661170132305	-1.192022169394652e-05	-0.00016968077478148047
6.2194194695153895	0.0005597770050193573	0.0005611941007330768	0.0005991349951681701	0.0005995796753539793	0.0006222005050972155	0.0006220079028199732	0.0006471767192190525	0.0006462393120089858	0.0007009059452136117	0.0006981795663088807	0.07721260856799886	0.0750145399173668	-1.1830147114146386e-05	-0.00016941327001662732	-1.1821384046394046e-05	-0.0001692877789273156
6.256894600496366	0.0005594242750515771	0.0005608394989139461	0.0005987275267761816	0.0005991715972378516	0.0006217590213826168	0.0006215667460594545	0.0006466968243301259	0.0006457609301573957	0.00070033801324602	0.0006976163292425864	0.07715094739964384	0.07495467415994553	-1.173190815113509e-05	-0.00016901875891789375	-1.1723221555412847e-05	-0.0001688936133963509
6.294595537993358	0.0005590723789010517	0.0005604857348069829	0.0005983210119524069	0.0005987644739236045	0.0006213185684733963	0.0006211266192030715	0.0006462180499754846	0.0006452836650883218	0.000699771416992037	0.0006970544158808541	0.0770893394362293	0.07489485996334085	-1.163434045928051e-05	-0.00016862307188970915	-1.1625729716019731e-05	-0.00016849827167678133
6.332523642604218	0.0005587213195184588	0.0005601328113674623	0.0005979154537400961	0.0005983583084560282	0.0006208791494460782	0.0006206875253280197	0.0006457403992482509	0.0006448075198956909	0.0006992061595045922	0.0006964938292827737	0.07702778479648113	0.07483509744313828	-1.1537439556775358e-05	-0.00016822620235820707	-1.1528904051439845e-05	-0.0001681017471983487
6.370680283125076	0.0005583710998694455	0.0005597807315656756	0.0005975108551988633	0.0005979531038962903	0.0006204407673944177	0.0006202494675287165	0.0006452638752597672	0.0006443324976916093	0.0006986422438571809	0.0006959345725278686	0.07696628360100492	0.07477538671675169	-1.1441200989968647e-05	-0.0001678281436918727	-1.143274011303208e-05	-0.00016770403333338235
6.40906683659976	0.0005580217229347334	0.0005594294983870372	0.0005971072194048137	0.0005975488633220647	0.0006200034254295424	0.0006198124489169406	0.0006447884811397532	0.0006438586016065182	0.0006980796731440532	0.0006953766487162841	0.07690483597232653	0.07471572790345696	-1.1345620333230375e-05	-0.00016742888920125154	-1.1337233480119072e-05	-0.00016730512339610537
6.447684688369473	0.0005576731917102442	0.000559079114832211	0.0005967045494506916	0.0005971455898276797	0.0006195671266801128	0.0006193764726219955	0.0006443142200364833	0.0006433858347893718	0.0006975184504804272	0.0006948200609689988	0.07684344203493043	0.0746561211244334	-1.1250693188665298e-05	-0.00016702843213693697	-1.1242379759725252e-05	-0.00016690501064087204
6.486535232122802	0.000557325509207212	0.0005587295839172226	0.0005963028484460156	0.0005967432865242537	0.0006191318742924747	0.0006189415417908586	0.0006438410951169509	0.0006429142004078007	0.0006969585790026885	0.0006942648124280217	0.07678210191529963	0.07459656650279937	-1.1156415186076504e-05	-0.00016662676569099977	-1.1148174586540424e-05	-0.00016650368826366668
6.525619869945995	0.0005569786784523028	0.0005583809086735807	0.0005959021195172218	0.0005963419565398376	0.0006186976714308121	0.0006185076595883367	0.0006433691095670422	0.0006424437016482845	0.000696400061868599	0.0006937109062565991	0.07672081574195566	0.0745370641636534	-1.1062781982739897e-05	-0.00016622388299550317	-1.105461362268037e-05	-0.00016610114940035503
6.564940012373588	0.0005566327024877329	0.0005580330921483956	0.0005955023658078057	0.0005959416030195577	0.0006182645212773079	0.0006180748291972239	0.0006428982665917084	0.0006419743417163244	0.0006958429022575044	0.0006931583456394221	0.07665958364549975	0.07447761423411398	-1.0969789263252407e-05	-0.0001658197771224751	-1.0961692557568889e-05	-0.00016569738712714221
6.604497078439295	0.0005562875843713855	0.0005576861374044967	0.0005951035904784621	0.000595542229125756	0.0006178324270322959	0.0006176430538184554	0.0006424285694151361	0.0006415061238366121	0.0006952871033705425	0.0006926071337828296	0.07659840575865447	0.07441821684335868	-1.0877432739408825e-05	-0.00016541444108369996	-1.0869407107749578e-05	-0.00016529239445946253
6.644292495727218	0.0005559433271769342	0.0005573400475205573	0.0005947057967072327	0.0005951438380381385	0.0006174013919144235	0.0006172123366712707	0.0006419600212809276	0.0006410390512532094	0.0006947326684308585	0.0006920572739150249	0.07653728221630679	0.07435887212266606	-1.0785708149999712e-05	-0.0001650078678298028	-1.0777753016758332e-05	-0.0001648861643521321
6.684327700423376	0.0005555999339939585	0.00055699482559121	0.0005943089876896471	0.0005947464329539146	0.000616971419160808	0.0006167826809933664	0.0006414926254522712	0.0006405731272297187	0.0006941796006838136	0.0006915087692862808	0.07647621315554991	0.07429958020545803	-1.0694611260637053e-05	-0.0001646000502496664	-1.0686726054918647e-05	-0.00016447868969836354
6.724604137367524	0.0005552574079280694	0.0005566504747271746	0.0005939131666388726	0.0005943500170879492	0.0006165425120272022	0.0006163540900410653	0.0006410263852121256	0.0006401083550494664	0.0006936279033972072	0.0006909616231691605	0.0764151987157284	0.07424034122734302	-1.0604137863636301e-05	-0.00016419098117044506	-1.0596322019194165e-05	-0.00016406996332909984
6.76512326010531	0.0005549157521010281	0.0005563069980553761	0.0005935183367858574	0.0005939545936729057	0.0006161146737881515	0.0006159265670894718	0.0006405613038633939	0.0006396447380156758	0.0006930775798614891	0.0006904158388587266	0.07635423903848138	0.07418115532615589	-1.0514283777909687e-05	-0.00016378065335788394	-1.0506536733120159e-05	-0.0001636599780143605
6.805886530940724	0.0005545749696508654	0.0005559643987190666	0.0005931245013794762	0.0005935601659593911	0.0006156879077371569	0.0006155001154326347	0.000640097384729103	0.0006391822794516465	0.0006925286333899766	0.0006898714196727583	0.07629333426778939	0.07412202264200647	-1.0425044848694741e-05	-0.00016336905951425118	-1.0417366046535509e-05	-0.00016324872646072963
6.846895420988873	0.0005542350637320098	0.000555622679877953	0.0005927316636866842	0.0005931667372161115	0.000615262217186843	0.0006150747383837155	0.0006396346311525907	0.0006387209827009402	0.0006919810673190827	0.0006893283689519758	0.0762324845500192	0.07406294331732026	-1.033641694745454e-05	-0.00016295619227862934	-1.0328805835453474e-05	-0.0001628362013114948
6.888151410229076	0.0005538960375154073	0.0005552818447083176	0.0005923398269926621	0.000592774310730016	0.0006148376054691201	0.0006146504392751499	0.0006391730464976844	0.0006382608511275595	0.0006914348850085336	0.0006887866900602557	0.07617169003397035	0.07400391749688695	-1.024839597173633e-05	-0.00016254204422666563	-1.0240852001952398e-05	-0.00016242239514679957
6.92965598755826	0.0005535578941886456	0.000554941896403145	0.0005919489946009681	0.0005923828898064502	0.0006144140759353528	0.000614227221458816	0.000638712634148888	0.0006378018881161332	0.0006908900898415952	0.0006882463863848575	0.07611095087092407	0.07394494532790467	-1.0160977845031019e-05	-0.00016212660787041921	-1.0153500473999641e-05	-0.00016200730048296363
6.971410650844719	0.0005532206369560777	0.0005546028381722445	0.000591559169833687	0.0005919924777693056	0.0006139916319565234	0.0006138050883061996	0.0006382533975115644	0.0006373440970720991	0.0006903466852252984	0.0006877074613366443	0.07605026721469038	0.07388602696002683	-1.0074158516564131e-05	-0.00016170987565680695	-1.0066747205259019e-05	-0.00016159090977115043
7.01341690698215	0.0005528842690389505	0.000554264673242381	0.0005911703560315872	0.0005916030779611755	0.0006135702769234084	0.0006133840432085681	0.0006377953400121299	0.0006368874814218966	0.0006898046745906727	0.0006871699183503155	0.07598963922165827	0.07382716254541226	-9.987933961146632e-06	-0.00016129183996747842	-9.980588174987592e-06	-0.0001611732153979223
7.055676271944047	0.0005525487936755266	0.000553927404857397	0.000590782556554269	0.0005912146937435055	0.0006131500142467424	0.0006129640895771344	0.0006373384650982363	0.0006364320446131493	0.0006892640613929727	0.0006866337608846309	0.07592906705084466	0.07376835223877118	-9.902300179123746e-06	-0.00016087249311966256	-9.895019387899488e-06	-0.00016075420968487963
7.098190270838397	0.0005522142141212112	0.000553591036278342	0.0005903957747803208	0.0005908273284967488	0.0006127308473573903	0.0006125452308432313	0.0006368827762389636	0.0006359777901148556	0.0006887248491119113	0.0006860989924226422	0.07586855086394581	0.07370959619741477	-9.817253196098275e-06	-0.00016045182736391939	-9.810036873936917e-06	-0.00016033388488698175
7.1409604379627405	0.0005518805336486827	0.0005532555707836007	0.0005900100141074762	0.0005904409856205239	0.0006123127797065237	0.0006121274704584853	0.0006364282769250147	0.000635524721417584	0.0006881870412518983	0.0006855656164719287	0.07580809082538885	0.07365089458130718	-9.732789062832578e-06	-0.0001600298348842094	-9.725636688199049e-06	-0.00015991223319324066
7.183988316859528	0.0005515477555480152	0.000552921011669021	0.0005896252779527673	0.0005900556685337683	0.0006118958147657909	0.0006117108118949869	0.0006359749706689054	0.0006350728420336616	0.0006876506413422748	0.000685033636564829	0.07574768710238496	0.0735922475531158	-9.648903855139293e-06	-0.00015960650779837937	-9.641814910772012e-06	-0.00015948924672605502
7.227275460371831	0.0005512158831268097	0.0005525873622480427	0.000589241569752683	0.0005896713806748979	0.0006114799560274925	0.0006112952586454677	0.0006355228610051599	0.000634622155497369	0.0006871156529375523	0.0006845030562586796	0.07568733986498172	0.07353365527826088	-9.56559367364454e-06	-0.00015918183815602505	-9.558567646523325e-06	-0.00015906491753960028
7.270823430699384	0.0005508849197103244	0.0005522546258518301	0.0005888588929633303	0.0005892881255019668	0.000611065207004762	0.0006108808142234793	0.0006350719514905109	0.0006341726653651402	0.0006865820796176582	0.0006839738791360562	0.07562704928611734	0.07347511792497256	-9.482854643695117e-06	-0.00015875581793886595	-9.475891025022103e-06	-0.00015863923762057808
7.31463379945495	0.0005505548686416008	0.0005519228058293997	0.0005884772510605903	0.0005889059064928253	0.0006106515712317391	0.0006104674821635664	0.0006346222457040951	0.0006337243752157553	0.0006860499249881762	0.0006834461088050124	0.07556681554167828	0.07341663566434077	-9.40068291526222e-06	-0.00015832843906130045	-9.393781200422828e-06	-0.000158212198888244
7.358708147721062	0.0005502257332815939	0.0005515919055477505	0.0005880966475402774	0.0005885247271452792	0.0006102390522637482	0.0006100552660214463	0.0006341737472476497	0.0006332772886505396	0.0006855191926805902	0.0006829197488993226	0.07550663881055183	0.0733582086703717	-9.319074662645678e-06	-0.00015789969336715837	-9.312234351190399e-06	-0.0001577837931916043
7.403048066107065	0.0005498975170093099	0.0005512619283920031	0.00058771708591831	0.0005881445909772599	0.0006098276536774872	0.0006096441693741949	0.000633726459745725	0.0006328314092935715	0.0006849898863525429	0.0006823948030787347	0.07544651927468596	0.07329983712004166	-9.238026084458333e-06	-0.00015746957263157446	-9.23124668004982e-06	-0.00015735401231062318
7.447655154806527	0.0005495702232219276	0.0005509328777655224	0.0005873385697308605	0.0005877655015269762	0.0006094173790711979	0.0006092341958204217	0.0006332803868458738	0.0006323867407918751	0.0006844620096880734	0.0006818712750292097	0.075386457119146	0.07324152119335649	-9.157533403480328e-06	-0.00015703806856025293	-9.150814413865643e-06	-0.0001569228479560425
7.49253102365499	0.000549243855334938	0.0005506047570900585	0.0005869611025345291	0.0005873874623530871	0.0006090082320648579	0.0006088253489804558	0.0006328355322188664	0.0006319432868156312	0.0006839355663978802	0.0006813491684631785	0.07532645253217489	0.07318326107340578	-9.077592866401502e-06	-0.00015660517278731634	-9.070933803393029e-06	-0.00015649029176721674
7.537677292188054	0.0005489184167822749	0.0005502775698058773	0.0005865846879065049	0.0005870104770348641	0.0006086002163003616	0.0006084176324965321	0.0006323918995588935	0.0006315010510583809	0.0006834105602195728	0.0006808284871197931	0.07526650570525169	0.07312505694642299	-8.998200743808374e-06	-0.00015617087687661013	-8.991601123234383e-06	-0.00015605633531309837
7.583095589699846	0.0005485939110164473	0.0005499513193718954	0.0005862093294447316	0.000586634549172357	0.0006081933354417063	0.0006080110500329733	0.0006319494925837735	0.0006310600372372317	0.0006828869949179296	0.0006803092347651807	0.0752066168331534	0.07306690900184354	-8.919353329929144e-06	-0.00015573517231963485	-8.912812671621646e-06	-0.00015562097009047537
7.628787555301809	0.0005482703415086775	0.0005496260092658187	0.0005858350307680781	0.0005862596823865654	0.000607787593175184	0.0006076056052763835	0.0006315083150351677	0.0006306202490930715	0.0006823648742851617	0.0006797914151927067	0.07514678611401836	0.07300881743236656	-8.841046942599864e-06	-0.00015529805053658696	-8.834564770352979e-06	-0.00015518418752491492
7.674754837981857	0.0005479477117490282	0.0005493016429842708	0.0005854617955165004	0.0005858858803195997	0.000607382993209561	0.0006072013019358266	0.0006310683706787825	0.0006301816903907708	0.0006818442021411687	0.0006792750322232251	0.07508701374940664	0.07295078243401482	-8.76327792304673e-06	-0.00015485950287469352	-8.756853764595868e-06	-0.00015474597896909803
7.720999096663877	0.0005476260252465483	0.0005489782240429396	0.0005850896273512195	0.0005855131466348608	0.0006069795392762793	0.0006067981437430284	0.0006306296633045945	0.0006297443649194061	0.0006813249823338138	0.000678760089705353	0.07502729994436681	0.07289280420619859	-8.686042635729085e-06	-0.0001544195206071297	-8.679676022698042e-06	-0.00015430633570143182
7.767522000267617	0.0005473052855294012	0.0005486557559767078	0.0005847185299548859	0.0005851414850172049	0.0006065772351296416	0.000606396134452562	0.0006301921967270583	0.0006293082764924676	0.0006808072187391842	0.0006782465915157286	0.07496764490750046	0.07283488295177755	-8.609337468289992e-06	-0.00015397809493432335	-8.60302793618574e-06	-0.00015386524892800624
7.814325227768903	0.0005469854961450045	0.0005483342423397924	0.0005843485070317534	0.0005847708991731165	0.0006061760845470059	0.0006059952778420393	0.0006297559747853251	0.0006288734289480762	0.0006802909152618645	0.00067773454155928	0.07490804885102748	0.07277701887712675	-8.533158831321164e-06	-0.0001535352169815679	-8.526905919500893e-06	-0.0001534227097798463
7.861410468260233	0.0005466666606601687	0.0005480136867058866	0.0005839795623078543	0.0005844013928308848	0.000605776091328983	0.0006055955777123118	0.0006293210013434654	0.0006284398261492049	0.0006797760758352123	0.0006772239437694993	0.07484851199085572	0.07271921219220086	-8.457503158283176e-06	-0.00015309087779943886	-8.451306409917002e-06	-0.00015297870931307855
7.908779421011744	0.0005463487826612331	0.0005476940926682943	0.0005836116995311698	0.0005840329697407752	0.0006053772592996288	0.0006051970378876604	0.0006288872802906845	0.0006280074719838951	0.0006792627044216296	0.000676714802108711	0.07478903454664747	0.07266146311060216	-8.382366905354544e-06	-0.0001526450683630859	-8.376225867388204e-06	-0.00015253323850851486
7.956433795532517	0.0005460318657542069	0.0005473754638400749	0.0005832449224718089	0.0005836656336752073	0.0006049795923066455	0.0006047996622159983	0.0006284548155415502	0.0006275763703654814	0.0006787508050128457	0.0006762071205683515	0.07472961674189127	0.07260377184964728	-8.307746551258245e-06	-0.00015219777957099778	-8.301660774394891e-06	-0.00015208628827037551
8.004375311632296	0.0005457159135649076	0.0005470578038541822	0.0005828792349221843	0.000583299388428932	0.0006045830942215806	0.0006044034545690683	0.0006280236110362162	0.0006271465252328151	0.0006782403816301969	0.000675700903169247	0.07467025880397256	0.07254613863043768	-8.233638597160246e-06	-0.00015174900224484977	-8.227607635844826e-06	-0.00015163784942653913
8.052605699483543	0.000545400929739103	0.000546741116363607	0.0005825146406971904	0.0005829342378192104	0.0006041877689400287	0.0006040084188426435	0.0006275936707406486	0.0006267179405504899	0.0006777314383249124	0.0006751961539618945	0.07461096096424413	0.07248856367792782	-8.160039566558475e-06	-0.00015129872712979497	-8.154062978928296e-06	-0.00015118791272790422
8.101126699683881	0.0005450869179426477	0.0005464254050415163	0.00058215114363438	0.0005825701856859895	0.0006037936203818288	0.000603614558956728	0.000627164998646853	0.0006262906203090667	0.0006772239791783963	0.0006746928770267437	0.074551723458103	0.072431047220999	-8.08694600507899e-06	-0.00015084694489202188	-8.081023352928159e-06	-0.00015073646884650183
8.149940063318896	0.0005447738818616331	0.0005461106735814029	0.0005817887475941518	0.0005822072358920915	0.000603400652491279	0.0006032218788557684	0.0006267375987731109	0.0006258645685253117	0.0006767180083025276	0.0006741910764744907	0.07449254652506151	0.07237358949253032	-8.01435448037277e-06	-0.0001503936461192401	-8.00848532915479e-06	-0.0001502835083763976
8.199047552025359	0.0005444618252025203	0.000545796925697222	0.0005814274564599233	0.0005818453923233867	0.0006030088692373319	0.0006028303825088487	0.0006263114751642056	0.0006254397892424173	0.0006762135298399423	0.0006736907564463596	0.07443343040882681	0.07231619072947226	-7.942261582028973e-06	-0.00014993882132062486	-7.936445500811642e-06	-0.0001498290218329562
8.248450938054788	0.0005441507516922897	0.0005454841651235391	0.0005810672741383196	0.0005814846588889829	0.0006026182746138081	0.0006024400739099062	0.000625886631891661	0.000625016286530244	0.0006757105479643357	0.0006731919211143996	0.07437437535737569	0.07225885117292374	-7.870663921341614e-06	-0.00014948246092451323	-7.864900482773204e-06	-0.00014937299965066264
8.298152004337403	0.0005438406650785831	0.0005451723956156773	0.0005807082045593579	0.0005811250395214096	0.0006022288726396051	0.0006020509570779374	0.0006254630730539801	0.0006245940644855542	0.0006752090668807617	0.0006726945746817827	0.07431538162303464	0.07220157106820668	-7.79955813125146e-06	-0.0001490245552789038	-7.793846911545096e-06	-0.00014891543218388537
8.348152544546481	0.0005435315691298484	0.0005448616209498599	0.0005803502516766312	0.0005807665381768038	0.0006018406673589075	0.0006016630360572105	0.0006250408027768809	0.0006241731272322506	0.0006747090908259328	0.0006721987213830998	0.07425644946255924	0.07214435066494483	-7.728940866215915e-06	-0.00014856509465120682	-7.723281445108816e-06	-0.0001484563097063213
8.398454363163072	0.0005432234676354824	0.0005445518449233571	0.0005799934194674947	0.000580409158835095	0.0006014536628413973	0.0006012763149174736	0.0006246198252135378	0.0006237534789216134	0.0006742106240685235	0.0006717043654846612	0.07419757913721611	0.07208719021714258	-7.658808802029488e-06	-0.00014810406922638464	-7.65320076276995e-06	-0.00014799562240953856
8.449059275541144	0.0005429163644059816	0.0005442430713546369	0.0005796377119332577	0.0005800529055001993	0.0006010678631824737	0.0006008907977541752	0.0006242001445448286	0.000623335123732548	0.0006737136709094843	0.000671211511284806	0.07413877091286526	0.0720300899832643	-7.589158635699748e-06	-0.00014764146910654918	-7.583601565021997e-06	-0.00014753336040232434
8.49996910797308	0.0005426102632730843	0.0005439353040835095	0.0005792831330993706	0.0005796977822002052	0.0006006832725034656	0.0006005064886886752	0.0006237817649795769	0.0006229180658718259	0.0006732182356823486	0.0006707201631142068	0.0740800250600445	0.07197305022631928	-7.519987085390957e-06	-0.00014717728431173915	-7.514480573471774e-06	-0.000147069513711226
8.551185697755594	0.0005423051680899191	0.0005436285469712773	0.000578929687015615	0.0005793437929875665	0.0006002998949518476	0.0006001233918684638	0.0006233646907547993	0.0006225023095743304	0.0006727243227535471	0.0006702303253361811	0.07402134185405548	0.07191607121394036	-7.451290890209822e-06	-0.0001467115047774914	-7.445834530649467e-06	-0.00014660407227844174
8.602710893256043	0.0005420010827311541	0.0005433228039008846	0.0005785773777562988	0.0005789909419392956	0.0005999177347014649	0.0005997415114673822	0.0006229489261359582	0.0006220878591033085	0.0006722319365227285	0.0006697420023470071	0.07396272157505034	0.07185915321847246	-7.383066810055447e-06	-0.00014624412035393886	-7.377660199868116e-06	-0.00014613702596126543
8.654546553979111	0.0005416980110931468	0.0005430180787770707	0.0005782262094204515	0.0005786392331571604	0.0005995367959527535	0.000599360851685845	0.0006225344754172155	0.0006216747187506236	0.0006717410814230827	0.000669255198576244	0.07390416450812082	0.07180229651705755	-7.315311625608056e-06	-0.0001457751208071567	-7.309954365170707e-06	-0.00014566836453239196
8.706694550633951	0.0005413959570940888	0.0005427143755265151	0.0005778761861320136	0.0005782886707678741	0.0005991570829329593	0.0005989814167510592	0.000622121342921681	0.0006212628928370029	0.0006712517619216588	0.0006687699184870464	0.07384567094338766	0.07174550139172212	-7.248022138125164e-06	-0.00014530449581719174	-7.242713831161034e-06	-0.00014519807767890414
8.759156765201672	0.0005410949246741599	0.0005424116980979934	0.0005775273120400382	0.0005779392589232978	0.0005987785998963677	0.000598603210917252	0.0006217095330016752	0.0006208523857122981	0.0006707639825196992	0.0006682861665764946	0.07378724117609359	0.07168876812946533	-7.181195169293254e-06	-0.00014483223497671616	-7.175935422852782e-06	-0.00014472615500060737
8.811935091003267	0.000540794917795678	0.0005421100504625291	0.0005771795913188872	0.0005775910018006368	0.0005984013511245297	0.0005982262384658986	0.0006212990500389866	0.0006204432017557428	0.0006702777477529689	0.0006678039473759207	0.07372887550669638	0.07163209702235208	-7.114827561115027e-06	-0.0001443583277908611	-7.109615985542023e-06	-0.00014425258600976598
8.865031432767935	0.0005404959404432525	0.0005418094366135487	0.0005768330281684345	0.000577243903602644	0.0005980253409264926	0.0005978505037059509	0.0006208898984451361	0.0006200353453762141	0.0006697930621920943	0.0006673232654512425	0.07367057424096171	0.07157548836760173	-7.048916175847811e-06	-0.00014388276367748032	-7.043752384773387e-06	-0.00014377736013182485
8.918447706701835	0.0005401979966239302	0.0005415098605670292	0.0005764876268142584	0.0005768979685578139	0.000597650573639025	0.000597476010974062	0.0006204820826616349	0.0006196288210124903	0.0006693099304428938	0.0006668441254032917	0.07361233769006431	0.07151894246768596	-6.983457895808412e-06	-0.0001434055319652766	-6.978341506093735e-06	-0.0001433004667024118
8.972185840557227	0.0005399010903673567	0.0005412113263616608	0.0005761433915078542	0.000576553200920595	0.0005972770536268569	0.0005971027646348301	0.0006200756071602589	0.0006192236331335244	0.0006688283571467304	0.0006663665318681611	0.07355416617068117	0.07146245963042108	-6.918449623252547e-06	-0.0001429266218928027	-6.9133802549845025e-06	-0.00014282189496774012
9.02624777370205	0.0005396052257259238	0.0005409138380589969	0.0005758003265268316	0.0005762096049715872	0.0005969047852829097	0.0005967307690810216	0.0006196704764433124	0.000618819786238705	0.0006683483469808507	0.0006658904895175406	0.07349606000509457	0.0714060401690673	-6.853888280282036e-06	-0.00014244602260871098	-6.848865556752411e-06	-0.00014234163408409495
9.080635457189915	0.0005393104067749269	0.0005406173997436133	0.000575458436175123	0.0005758671850177527	0.0005965337730285356	0.0005963600287338167	0.0006192666950439031	0.0006184172848581319	0.0006678699046587382	0.0006654160030590666	0.07343801952129296	0.07134968440242538	-6.7897708087042916e-06	-0.00014196372317044903	-6.784794356369875e-06	-0.00014185967311637626
9.135350853830497	0.0005390166376127182	0.0005403220155232617	0.0005751177247831878	0.0005755259453926196	0.0005961640213137541	0.0005959905480430412	0.0006188642675262136	0.0006180161335528844	0.000667393034930465	0.0006649430772366691	0.07338004505307538	0.0712933926549391	-6.7260941699004775e-06	-0.00014147971254331593	-6.721163618379593e-06	-0.00014137600103786285
9.190395938260405	0.0005387239223608652	0.000540027689529032	0.0005747781967082255	0.0005751858904564948	0.0005957955346174964	0.0005956223314874125	0.000618463198485782	0.0006176163369153017	0.0006669177425830529	0.0006644717168309277	0.07332213694015431	0.07123716525679608	-6.6628553447292335e-06	-0.00014099397960011528	-6.657970326757502e-06	-0.0001408906067291299
9.245772697014415	0.0005384322651643036	0.000539734425915506	0.0005744398563343808	0.000574847024596671	0.0005954283174478431	0.0005952553835747771	0.0006180634925497775	0.0006172178995692567	0.0006664440324408305	0.0006640019266594267	0.07326429552826552	0.07118100254403328	-6.600051333368814e-06	-0.000140506513119934	-6.595211484793084e-06	-0.00014040347897731342
9.301483128597186	0.0005381416701914983	0.0005394422288609203	0.0005741027080729589	0.0005745093522276432	0.0005950623743422762	0.0005948897088423611	0.0006176651543772861	0.0006168208261704411	0.0006659719093658033	0.0006635337115771195	0.07320652116927549	0.0711249048586416	-6.537679155243364e-06	-0.00014001730178785088	-6.532884114977475e-06	-0.00013991460647534704
9.357529243555355	0.0005378521416345969	0.0005391511025673224	0.0005737667563626354	0.0005741728777913172	0.0005946977098679173	0.0005945253118570111	0.0006172681886595918	0.0006164251214066433	0.0006655013782580183	0.0006630670764766881	0.07314881422129253	0.0710688725486731	-6.475735848857252e-06	-0.0001395263341937153	-6.470985258875961e-06	-0.0001394239778213513
9.413913064550128	0.0005375636837095929	0.0005388610512607355	0.000573432005669675	0.0005738376057572312	0.0005943343286217863	0.0005941621972154479	0.0006168726001204691	0.0006160307899980415	0.0006650324440559431	0.0006626020262889206	0.07309117504877996	0.0710129059683526	-6.414218471710066e-06	-0.00013903359883149502	-6.409511977024766e-06	-0.00013893158151767615
9.47063662643026	0.0005372763006564799	0.0005385720791913138	0.0005730984604881423	0.0005735035406227648	0.0005939722352310431	0.0005938003695445125	0.0006164783935164668	0.000615637836697485	0.0006645651117368381	0.0006621385659830744	0.07303360402267048	0.07095700547818824	-6.353124100148301e-06	-0.00013853908409837412	-6.348461348778395e-06	-0.0001384374059698601
9.527701976305488	0.0005369899967394169	0.0005382841906335119	0.0005727661253401265	0.0005731706869133672	0.0005936114343532508	0.0005934398335014257	0.0006160855736372087	0.0006152462662907933	0.0006640993863171445	0.0006616767005672643	0.07297610152048288	0.07090117144508294	-6.292449829246524e-06	-0.00013804277829351785	-6.287830472198608e-06	-0.00013794143948553383
9.585111173620431	0.0005367047762468852	0.0005379973898862415	0.0005724350047759554	0.0005728390491827701	0.000593251930676624	0.0005930805937740388	0.0006156941453056838	0.0006148560835970455	0.0006636352728528662	0.0006612164350888364	0.07291866792644042	0.07084540424245236	-6.232192772737122e-06	-0.00013754466961825307	-6.227616463980699e-06	-0.00013744367027467008
9.642866290228868	0.0005364206434918511	0.0005377116812730379	0.0005721051033744201	0.0005725086320132128	0.0005928937289202911	0.0005927226550810927	0.0006153041133785494	0.0006144672934688806	0.0006631727764399631	0.0006607577746347589	0.07286130363159399	0.07078970425034167	-6.172350062841163e-06	-0.00013704474617454165	-6.167816459291299e-06	-0.00013694408644791822
9.700969410468568	0.0005361376028119267	0.0005374270691422224	0.0005717764257429942	0.0005721794400156643	0.0005925368338345507	0.0005923660221724774	0.0006149154827464283	0.0006140799007927952	0.0006627119022147441	0.0006603007243320081	0.07280400903394209	0.0707340718555441	-6.1129188501755916e-06	-0.00013654299596396746	-6.1084276116625535e-06	-0.0001364426760156745
9.75942263123647	0.0005358556585695345	0.0005371435578670683	0.0005714489765180633	0.0005718514778300502	0.0005921812502011382	0.0005920106998294949	0.0006145282583342182	0.0006136939104894489	0.0006622526553542691	0.0006598452893479672	0.07274678453855604	0.070678507451723	-6.053896303630062e-06	-0.00013603940688722282	-6.049447092886309e-06	-0.0001359394268876657
9.818228062064373	0.0005355748151520685	0.0005368611518459652	0.0005711227603651451	0.000571524750125477	0.0005918269828334865	0.0005916566928651223	0.0006141424451013964	0.000613309327513969	0.0006617950410767506	0.0006593914748908225	0.07268963055771177	0.07062301143953664	-5.9952796102463735e-06	-0.00013553396674287344	-5.990872092886609e-06	-0.00013543432687164458
9.877387825195074	0.0005352950769720611	0.0005365798555025879	0.000570797781979124	0.0005711992616004649	0.0005914740365769979	0.0005913040061242806	0.0006137580480423333	0.000612926156856262	0.0006613390646419663	0.0006589392862099704	0.0726325475110128	0.0705675842267622	-5.937065975103982e-06	-0.00013502666322642853	-5.932699819592192e-06	-0.000134927363672252
9.936904055658934	0.0005350164484673455	0.0005362996732860613	0.0005704740460844765	0.000570875016983176	0.0005911224163093094	0.0005909526444841036	0.0006133750721866049	0.000612544403541324	0.0006608847313516705	0.0006584887285964243	0.07257553582552706	0.070512226228423	-5.879252621249741e-06	-0.0001345174839307156	-5.874927498874041e-06	-0.00013441852489134987
9.996778901350961	0.0005347389341012202	0.000536020609671126	0.0005701515574355007	0.0005705520210316422	0.0005907721269405642	0.0005906026128542056	0.0006129935225993069	0.0006121640726295536	0.0006604320465500084	0.000658039807383224	0.07251859593591886	0.07045693786692342	-5.821836789507949e-06	-0.00013400641634279953	-5.817552374386657e-06	-0.00013390779802587016
10.05701452310831	0.0005344625383626188	0.0005357426691583122	0.0005698303208165562	0.0005702302785340076	0.0005904231734136916	0.0005902539161769612	0.0006126134043813817	0.0006117851692170771	0.0006599810156239486	0.0006575925279458607	0.07246172828458536	0.07040171957217663	-5.764815738398821e-06	-0.0001334934478441352	-5.760571707440557e-06	-0.00013339517046687122
10.117613094788254	0.0005341872657662737	0.0005354658562741045	0.0005695103410422926	0.0005699097943087584	0.0005900755607046777	0.0005899065594277779	0.0006122347226699365	0.0006114076984360645	0.0006595316440037034	0.0006571468957026952	0.07240493332179661	0.0703465717817412	-5.7081867440821055e-06	-0.00013297856571069244	-5.7039827769571685e-06	-0.00013288062949974588
10.178576803346665	0.0005339131208528828	0.0005351901755711117	0.0005691916229578877	0.0005695905732049602	0.0005897292938228458	0.0005895605476153751	0.0006118574826385703	0.0006110316654550544	0.0006590839371631637	0.0006567029161153843	0.07234821150583616	0.07029149494095738	-5.651947100174942e-06	-0.00013246175711037478	-5.647782879298832e-06	-0.00013236416230229253
10.239907848916916	0.0005336401081892793	0.0005349156316282388	0.0005688741714392873	0.0005692726201024989	0.0005893843778111396	0.0005892158857820659	0.0006114816894977048	0.0006106570754792852	0.0006586379006203376	0.0006562605946893163	0.07229156330314294	0.0702364895030906	-5.596094117636501e-06	-0.00013194300910239487	-5.591969328172519e-06	-0.00013184575594395176
10.301608444889292	0.0005333682323686009	0.0005346422290508585	0.000568557991393445	0.0005689559399123228	0.0005890408177464071	0.0005888725790040413	0.0006111073484949197	0.0006102839337510248	0.0006581935399377959	0.0006558199369740483	0.0722349891884623	0.07018155592946777	-5.540625124696857e-06	-0.000131422308636428	-5.536539454507536e-06	-0.00013132539738433535
10.363680817990868	0.0005330974980104582	0.0005343699724709829	0.0005682430877585649	0.000568640537576685	0.0005886986187396885	0.000588530632391659	0.0006107344649152871	0.0006099122455499076	0.0006577508607231188	0.0006553809485637494	0.0721784896449894	0.07012669468962625	-5.48553746674077e-06	-0.00013089964255227904	-5.481490606380063e-06	-0.00013080307347351772
10.426127208365882	0.0005328279097611026	0.0005340988665474328	0.0005679294655043424	0.0005683264180693847	0.0005883577859365014	0.0005881900510897258	0.0006103630440817104	0.0006095420161932672	0.000657309868629347	0.0006549436350976447	0.07212206516452502	0.07007190626145977	-5.430828506211398e-06	-0.00013037499757856397	-5.426820148901265e-06	-0.00013027877095053708
10.488949869656532	0.0005325594722935986	0.0005338289159660142	0.0005676171296322125	0.0005680135863960175	0.0005880183245171357	0.000587850840277795	0.0006099930913552698	0.0006091732510364827	0.0006568705693554446	0.0006545080022604719	0.07206571624762759	0.07001719113136722	-5.376495622438568e-06	-0.00012984836033072544	-5.372525464053361e-06	-0.00012975247644141097
10.552151069084381	0.0005322921903079968	0.0005335601254396925	0.000567306085175598	0.0005677020475942244	0.0005876802396969495	0.0005875130051704589	0.0006096246121355697	0.0006088059554733237	0.0006564329686467639	0.0006540740557829417	0.0720094434037704	0.06996254979440608	-5.322536211584128e-06	-0.00012931971731099112	-5.318603950631509e-06	-0.00012922417645908069
10.615733087532126	0.0005320260685315025	0.0005332924997087649	0.000566996337200158	0.0005673918067339394	0.0005873435367266637	0.0005871765510176455	0.0006092576118610885	0.0006084401349362973	0.0006559970722955145	0.0006536418014421981	0.07195324715150116	0.06990798275444812	-5.268947686541334e-06	-0.0001287890549074716	-5.265053024131917e-06	-0.0001286938574023705
10.679698219625935	0.0005317611117186495	0.0005330260435410359	0.0005666878908040382	0.0005670828689176439	0.0005870082208926632	0.0005868414831049179	0.0006088920960095319	0.0006080757948970002	0.0006555628861412374	0.0006532112450622896	0.0718971280186055	0.06985349052433545	-5.215727476796939e-06	-0.00012825635939256452	-5.211870116639955e-06	-0.00012816150555482186
10.744048773818252	0.000531497324651472	0.0005327607617319935	0.0005663807511181257	0.0005667752392806197	0.0005866742975172989	0.0005865078067537764	0.0006085280700981921	0.0006077129408664751	0.0006551304160712897	0.0006527823925146436	0.07184108654227114	0.06979907362604224	-5.162873028331447e-06	-0.0001277216169221218	-5.159052676708721e-06	-0.00012762710708338898
10.808787072471103	0.0005312347121396801	0.0005324966591049859	0.0005660749233063043	0.000566468922991206	0.0005863417719591945	0.0005861755273219647	0.0006081655396843093	0.0006073515783955699	0.0006546996680213313	0.0006523552497185498	0.0717851232692564	0.06974473259083808	-5.110381803531509e-06	-0.0001271848135344228	-5.106598169275778e-06	-0.00012709064803760606
10.87391545193992	0.0005309732790208312	0.0005322337405113974	0.0005657704125657098	0.0005661639252510571	0.0005860106496135528	0.0005858446502037763	0.0006078045103654357	0.0006069917130753016	0.000654270647975816	0.0006519298226416434	0.0717292387560625	0.06969046795945506	-5.058251281052882e-06	-0.00012664593514884193	-5.0545040755356485e-06	-0.0001265521143483661
10.93943626265785	0.0005307130301605077	0.0005319720108308275	0.0005654672241269928	0.0005658602512954045	0.0005856809359124699	0.0005855151808303673	0.0006074449877798069	0.0006066333505372226	0.0006538433619684944	0.000651506117300401	0.07167343356910569	0.06963628028225406	-5.006478955744964e-06	-0.0001261049675650716	-5.002767892851347e-06	-0.00012601149182689397
11.00535186922059	0.0005304539704524899	0.0005317114749712684	0.0005651653632545766	0.0005655579063933159	0.0005853526363252456	0.0005851871246700677	0.0006070869776067139	0.000606276496453792	0.0006534178160829177	0.0006510841397606379	0.07161770828489779	0.06958217011940154	-4.955062338533704e-06	-0.00012556189646180382	-4.951387134644221e-06	-0.00012546876616367775
11.071664650471687	0.0005301961048189333	0.0005314521378692839	0.0005648648352469223	0.000565256895847963	0.000585025756358704	0.0005848604872287006	0.0006067304855668799	0.0006059211565387511	0.0006529940164529495	0.000650663896138013	0.07156206349022347	0.0695281380410419	-4.903998956317518e-06	-0.00012501670739593906	-4.900359330302015e-06	-0.0001249239229277055
11.138376999588447	0.0005299394382105424	0.0005311940044901877	0.0005645656454367918	0.0005649572249968835	0.0005847003015575093	0.000584535274049897	0.0006063755174228394	0.0006055673365474977	0.000652571969263282	0.0006502453925985377	0.07150649978232529	0.0694741846274749	-4.85328635186754e-06	-0.00012446938580099043	-4.849682025056569e-06	-0.0001243769475645501
11.205491324168262	0.0005296839756067511	0.0005309370798282257	0.0005642677991915183	0.0005646588992122536	0.000584376277504493	0.0005842114907154242	0.0006060220789793276	0.0006052150422774753	0.0006521516807499638	0.0006498286353590974	0.07145101776909192	0.06942031046934181	-4.802922083720941e-06	-0.00012391991698611216	-4.799352779888411e-06	-0.00012382782539571702
11.273010046315514	0.0005294297220158969	0.0005306813689067542	0.0005639713019132723	0.0005643619239011557	0.0005840536898209755	0.0005838891428455055	0.0006056701760836651	0.0006048642795685545	0.0006517331572009285	0.0006494136306879705	0.07139561806924699	0.06936651616780548	-4.75290372609332e-06	-0.00012336828613544737	-4.7493691714356814e-06	-0.000123276541617659
11.340935602728974	0.0005291766824754002	0.0005304268767784223	0.0005636761590393347	0.0005640663045058515	0.0005837325441670975	0.0005835682360991528	0.0006053198146261523	0.0006045150543034256	0.0006513164049565319	0.0006490003849053608	0.0713403013125423	0.06931280233474105	-4.70322886873039e-06	-0.0001228144783054913	-4.699728791853625e-06	-0.0001227230812995278
11.409270444789758	0.0005289248620519444	0.0005301736085253555	0.0005633823760423726	0.0005637720465040599	0.0005834128462421542	0.0005832487761744983	0.0006049710005404704	0.0006041673724079962	0.0006509014304101002	0.0006485889043839363	0.07128506813995633	0.06925916959292641	-4.653895116866341e-06	-0.00012225847842563253	-4.650429248776421e-06	-0.000122167429383771
11.478017038649782	0.0005286742658416507	0.0005299215692593331	0.0005630899584307088	0.0005634791554092267	0.0005830946017849246	0.0005829307688091242	0.0006046237398040764	0.0006038212398517842	0.0006504882400084739	0.0006481791955493662	0.07122991920389507	0.06920561857623815	-4.6049000911171575e-06	-0.0001217002712966403	-4.601468165192288e-06	-0.00012160957068405032
11.547177865320764	0.0005284248989702591	0.0005296707641219742	0.0005627989117486051	0.0005631876367708095	0.0005827778165740132	0.0005826142197804042	0.0006042780384386133	0.0006034766626483262	0.0006500768402525713	0.0006477712648808766	0.07117485516839384	0.06915214992984933	-4.556241427313215e-06	-0.00012113984158775015	-4.55284317928302e-06	-0.00012104948988274356
11.616755420763786	0.0005281767665933118	0.0005294211982849232	0.0005625092415765413	0.0005628974961745589	0.0005824624964281943	0.0005822991349058479	0.0006039339025103223	0.0006031336468555852	0.0006496672376979538	0.000647365118911807	0.0711198767093287	0.06909876431042968	-4.507916776482802e-06	-0.00012057717383770483	-4.504551944423986e-06	-0.00012048717153198552
11.686752215979308	0.0005279298738963263	0.0005291728769500263	0.0005622209535314931	0.0005626087392427955	0.0005821486472067492	0.0005819855200434354	0.0006035913381304506	0.0006027921985763578	0.0006492594389553927	0.0006469607642301689	0.07106498451462494	0.06904546238635513	-4.459923804716812e-06	-0.00012001225245235336	-4.4565921290297406e-06	-0.0001199226000513226
11.75717077709787	0.0005276842260949828	0.0005289258053495244	0.0005619340532672228	0.0005623213716347034	0.0005818362748098224	0.0005816733810919753	0.000603250351455679	0.0006024523239586977	0.0006488534506914548	0.0006465582074792252	0.07101017928447428	0.06899224483791308	-4.412260193049043e-06	-0.00011944506170298574	-4.408961416443868e-06	-0.00011935575972585322
11.82801364547121	0.0005274398284353003	0.0005286799887462308	0.0005616485464745594	0.0005620353990466117	0.000581525385178767	0.0005813627239914473	0.0006029109486885382	0.0006021140291963302	0.0006484492796290839	0.0006461574553580607	0.07095546173155337	0.06893911235751689	-4.3649236374128375e-06	-0.00011887558572644397	-4.361657504885208e-06	-0.00011878663470629713
11.899283377763982	0.0005271966861938208	0.0005284354324337204	0.0005613644388816919	0.0005617508272122881	0.0005812159842965011	0.0005810535547233613	0.000602573136077842	0.0006017773205290827	0.0006480469325481991	0.0006457585146221729	0.07090083258124567	0.06888606564992303	-4.317911848478878e-06	-0.00011830380852213829	-4.314678107303002e-06	-0.00011821520900626159
11.970982546046038	0.0005269548046777907	0.0005281921417365148	0.000561081736254459	0.0005614676619032302	0.0005809080781878687	0.0005807458793111139	0.0006022369199191206	0.0006014422042433134	0.0006476464162862955	0.000645361392084064	0.07084629257187187	0.06883310543245078	-4.2712225516109564e-06	-0.0001177297139520056	-4.268020951318785e-06	-0.00011764146650207474
12.043113737885237	0.0005267141892253422	0.0005279501220102668	0.0005608004443966401	0.0005611859089289585	0.000580601672919996	0.0005804397038203477	0.0006019023065550551	0.0006011086866723452	0.0006472477377390525	0.0006449660946138403	0.07079184245491932	0.06878023243520781	-4.224853486753215e-06	-0.00011715328573896899	-4.221683779126635e-06	-0.00011706539093153667
12.115679556440844	0.0005264748452056752	0.000527709378641947	0.0005605205691502532	0.0005609055741373143	0.0005802967746026604	0.0005801350343593154	0.0006015693023759217	0.0006007767741969057	0.0006468509038609511	0.0006445726291398203	0.07073748299527471	0.0687274474013176	-4.178802408317389e-06	-0.0001165745074650365	-4.175664347363071e-06	-0.00011648696589129648
12.188682620557461	0.0005262367780192425	0.0005274699170500332	0.0005602421163958524	0.0005606266634147601	0.0005799933893886571	0.0005798318770792519	0.0006012379138200411	0.0006004464732455742	0.0006464559216659033	0.0006441810026491545	0.07068321497146782	0.06867475108715249	-4.1330670851134205e-06	-0.00011599336257048232	-4.1299604270385315e-06	-0.00011590617483642207
12.26212556485955	0.0005259999930979301	0.000527231742684694	0.0005599650920528261	0.0005603491826866784	0.0005796915234741715	0.000579530238174741	0.0006009081473742285	0.000600117790295228	0.0006460627982278806	0.0006437912221884456	0.07062903917591377	0.0686221442625716	-4.087645300230626e-06	-0.0001154098343521398	-4.08456980345584e-06	-0.00011532300107948423
12.336011039846525	0.0005257644959052426	0.000526994861027979	0.0005596895020797016	0.0005600731379176776	0.0005793911830991557	0.0005792301238840925	0.000600580009574253	0.0005997907318714992	0.0006456715406815592	0.0006434032948643832	0.07057495641516086	0.06856962771116042	-4.042534850970045e-06	-0.00011482390596245784	-4.039490276090078e-06	-0.00011473742778821128
12.41034171198835	0.0005255302919364855	0.0005267592775940052	0.0005594153524744479	0.0005597985351118967	0.0005790923745477054	0.00057893154048972	0.0006002535070052983	0.0005994653045492323	0.0006452821562229688	0.0006430172278443833	0.07052096751014324	0.0685172022304768	-3.997733548725176e-06	-0.00011423556040765503	-3.994719658500113e-06	-0.0001141494379845176
12.485120263821853	0.0005252973867189498	0.000526524997929146	0.0005591426492747843	0.0005595253803133146	0.0005787951041484461	0.0005786344943185255	0.0005999286463024326	0.0005991415149529508	0.0006448946521101522	0.0006426330283572378	0.07046707329643843	0.06846486863230167	-3.953239218894376e-06	-0.00011364478054610994	-3.950255778236225e-06	-0.00011355901454283834
12.560349394047481	0.0005250657858120969	0.0005262920276122201	0.00055887139855849	0.0005592536796060625	0.0005784993782749177	0.000578338991742283	0.0005996054341510816	0.000598819369757327	0.0006445090356638339	0.0006422507036937727	0.07041327462453001	0.06841262774289228	-3.9090497008088636e-06	-0.0001130515490878059	-3.9060964767685495e-06	-0.00011296614018942164
12.63603181762671	0.0005248354948077402	0.0005260603722546779	0.0005586016064437136	0.0005589834391147335	0.0005782052033459649	0.0005780450391780287	0.0005992838772875046	0.0005984988756876539	0.0006441253142680928	0.0006418702612075115	0.07035957236007272	0.06836048040324125	-3.865162847613464e-06	-0.00011245584859201352	-3.86223960936391e-06	-0.00011237079749994161
12.712170265880024	0.0005246065193302328	0.0005258300375007939	0.0005583332790892909	0.0005587146650047026	0.000577912585826133	0.0005777526430884562	0.0005989639824992813	0.0005981800395203305	0.0006437434953710522	0.0006414917083153536	0.07030596738416463	0.06830842746934096	-3.82157652619201e-06	-0.00011185766146630527	-3.81868304500689e-06	-0.00011177296889851307
12.78876748658549	0.0005243788650366492	0.0005256010290278528	0.0005580664226950576	0.0005584473634824422	0.0005776215322260637	0.0005774618099823126	0.0005986457566257983	0.0005978628680833434	0.0006433635864855694	0.0006411150524982552	0.07025246059362478	0.0682564698124513	-3.778288617065865e-06	-0.00011125696996469592	-3.7754246663200368e-06	-0.00011117263665635924
12.865826244077915	0.0005241525376169725	0.0005253733525463411	0.0005578010435021733	0.0005581815407958441	0.0005773320491029005	0.0005771725464147999	0.0005983292065587471	0.000597547368256761	0.0006429855951899445	0.0006407403013019242	0.07019905290127107	0.06820460831937362	-3.735297014310218e-06	-0.00011065375618640738	-3.732462369453269e-06	-0.0001105697828897717
12.943349319348618	0.0005239275427942769	0.0005251470138001351	0.0005575371477934382	0.0005579172032345426	0.0005770441430606909	0.0005768848589879818	0.0005980143392426213	0.0005972335469732292	0.0006426095291286286	0.0006403674623375203	0.0701457452362114	0.06815284389272841	-3.6925996254582455e-06	-0.00011004800207425891	-3.6897940640049504e-06	-0.00010996438955909738
13.0213395101458	0.0005237038863249145	0.0005249220185666925	0.0005572747418936219	0.0005576543571302414	0.0005767578207508004	0.0005765987543511912	0.0005977011616752257	0.0005969214112184742	0.0006422353960129515	0.0006399965432823697	0.07009253854412978	0.06810117745123731	-3.6501943714022274e-06	-0.00010943968941262705	-3.6474176729264784e-06	-0.00010935643846665677
13.099799631075467	0.0005234815739987003	0.0005246983726572411	0.0005570138321697875	0.0005573930088570405	0.0005764730888723253	0.0005763142392014465	0.000597389680908188	0.0005966109680318122	0.0006418632036218507	0.0006396275518806835	0.07003943378758976	0.06804960993001474	-3.608079186344544e-06	-0.00010882879982727911	-3.6053311324433547e-06	-0.00010874591125585586
13.178732513703073	0.0005232606116390939	0.0005244760819169677	0.0005567544250316207	0.0005571331648317677	0.0005761899541725078	0.0005760313202838655	0.0005970799040474736	0.0005963022245066606	0.0006414929598026139	0.0006392604959442885	0.0699864319463295	0.0679981422808582	-3.5662520176645354e-06	-0.0001082153147824172	-3.563532391964979e-06	-0.00010813278940934035
13.258141006655675	0.0005230410051033881	0.0005242551522252098	0.0005564965269317625	0.000556874831514312	0.0005759084234471632	0.0005757500043920893	0.000596771838253913	0.0005959951877910608	0.0006411246724716329	0.0006388953833533685	0.06993353401757547	0.0679467754725497	-3.5247108258330655e-06	-0.00010759921557906837	-3.522019413976663e-06	-0.00010751705424685842
13.338027975724735	0.0005228227602828927	0.0005240355894956459	0.0005562401443661447	0.0005566180154079612	0.0005756285035411048	0.0005754702983687091	0.0005964654907437313	0.0005956898650882035	0.0006407583496151671	0.0006385322220572163	0.06988074101635254	0.06789551049115762	-3.48345358435094e-06	-0.00010698048335437693	-3.4807901739719767e-06	-0.00010689868692428939
13.418396303969553	0.0005226058831031176	0.0005238173996764841	0.0005559852838743246	0.0005563627230597392	0.0005753502013485739	0.0005751922091056944	0.0005961608687890831	0.0005953862636569606	0.0006403939992901141	0.0006381710200749929	0.069828053975805	0.06784434834034866	-3.442478279655232e-06	-0.00010635909907961982	-3.4398426603712146e-06	-0.00010627766843206155
13.49924889182131	0.0005223903795239583	0.0005236005887506515	0.0005557319520398249	0.0005561089610607469	0.0005750735238136752	0.0005749157435448278	0.0005958579797185944	0.0005950843908124226	0.0006400316296247945	0.0006378117854964976	0.06977547394751991	0.06779329004170287	-3.4017829110026196e-06	-0.00010573504355777807	-3.3991748744073395e-06	-0.00010565397959279299
13.580588657187745	0.0005221762555398832	0.0005233851627359883	0.0005554801554904801	0.0005558567360465097	0.0005747984779308198	0.000574640908678146	0.0005955568309179152	0.0005947842539264473	0.0006396712488197496	0.0006374545264829546	0.06972300200185738	0.06774233663503525	-3.361365490427322e-06	-0.00010510829742321759	-3.3587848300652666e-06	-0.00010502760106033404
13.662418535558457	0.0005219635171801111	0.0005231711276854314	0.000555229900898774	0.0005556060546973193	0.000574525070745162	0.0005743677115483795	0.0005952574298302681	0.0005944858604282035	0.0006393128651485402	0.000637099251267799	0.06967063922829038	0.06769148917872149	-3.321224042617931e-06	-0.00010447884113864991	-3.31867055398255e-06	-0.00010439851331763006
13.744741480110864	0.0005217521705088035	0.0005229584896872107	0.0005549811949821954	0.0005553569237385896	0.0005742533093530578	0.0005740961592494046	0.0005949597839570181	0.0005941892178047374	0.0006389564869585713	0.0006367459681574875	0.06961838673574514	0.06764074875003276	-3.2813566048402187e-06	-0.00010384665499388324	-3.2788300853639485e-06	-0.0001037666966750006
13.827560461816718	0.0005215422216252409	0.0005227472548650328	0.0005547340445035817	0.0005551093499412022	0.0005739832009025091	0.0005738262589266921	0.0005946639008582328	0.0005938943336015283	0.000638602122671914	0.0006363946855323057	0.06956624565295107	0.06759011644547444	-3.2417612268885627e-06	-0.00010321171910503135	-3.239261475911602e-06	-0.00010313213126895981
13.910878469549415	0.0005213336766640112	0.0005225374293782748	0.0005544884562714764	0.0005548633401218669	0.0005737147525936256	0.0005735580177777659	0.0005943697881532635	0.000593601215423065	0.0006382497807861488	0.0006360454118471999	0.06951421712879659	0.06753959338113154	-3.202435970937629e-06	-0.00010257401341089156	-3.199962789717046e-06	-0.00010249479705952413
13.9946985101918	0.0005211265417951904	0.0005223290194221704	0.000554244437140483	0.0005546189011434765	0.0005734479716790881	0.0005732914430526646	0.0005940774535213245	0.0005933098709334202	0.0006378994698752147	0.0006356981556326119	0.06946230233269149	0.06748918069302047	-3.1633789115033395e-06	-0.00010193351767245895	-3.160932103196158e-06	-0.00010185467382922697
14.079023608744702	0.0005209208232245261	0.0005221220312280005	0.0005540019940116234	0.0005543760399154686	0.0005731828654646133	0.0005730265420544067	0.0005937869047020817	0.0005930203078568352	0.0006375511985902741	0.0006353529254953277	0.0694105024549352	0.06743887953744637	-3.1245881353552697e-06	-0.0001012902114711084	-3.122167504990281e-06	-0.00010121174118071785
14.163856808436103	0.0005207165271936188	0.0005219164710632809	0.0005537611338327002	0.0005541347633941891	0.0005729194413094257	0.0005727633221394638	0.0005934981494962497	0.0005927325339783125	0.0006372049756605884	0.0006350097301193398	0.06935881870709312	0.06738869109137048	-3.086061741411697e-06	-0.00010064407420588839	-3.0836670958976978e-06	-0.00010056597853536076
14.24920117083096	0.0005205136599801053	0.0005217123452319508	0.0005535218635986599	0.0005538950785832581	0.0005726577066267373	0.0005725017907182332	0.0005932111957661939	0.0005924465571442127	0.0006368608098944047	0.0006346685782667208	0.06930725232237872	0.06733861655277927	-3.0477978406680435e-06	-9.99950850921888e-05	-3.045428988778659e-06	-9.991736513106919e-05
14.335059775941703	0.000520312227897839	0.0005215096600745607	0.0005532841903519613	0.0005536569925339399	0.0005723976688842266	0.0005722419552555227	0.0005929260514365421	0.0005921623852628607	0.000636518710179859	0.0006343294787785076	0.0692558045560433	0.06728865714106368	-3.0097945561305232e-06	-9.934322316031141e-05	-3.0074513084807873e-06	-9.92658800206686e-05
14.421435722339384	0.0005201122372970696	0.0005213084219684584	0.0005530481211829432	0.0005534205123455137	0.000572139335604525	0.0005719838232710316	0.0005926427244947992	0.0005918800263051564	0.0006361786854858857	0.000633992440575599	0.06920447668577122	0.06723881409740311	-2.9720500227211656e-06	-9.868846725309688e-05	-2.969732191770557e-06	-9.861150207031433e-05
14.50833212726552	0.000519913694564623	0.0005211086373279757	0.0005528136632301965	0.0005531856451656473	0.0005718827143657085	0.0005717274023398438	0.0005923612229919745	0.0005915994883051968	0.0006358407448631457	0.0006336574726596669	0.06915327001208857	0.06718908868516267	-2.9345623871785027e-06	-9.803079602345444e-05	-2.9322697872066587e-06	-9.79542099562164e-05
14.595752126744532	0.0005197166061240836	0.0005209103126046173	0.0005525808236809443	0.00055295239819078	0.0005716278128017972	0.0005714727000929254	0.0005920815550432149	0.0005913207793609031	0.0006355048974449687	0.0006333245841140821	0.06910218585876757	0.06713948219028495	-2.8973298079938183e-06	-9.737018793298802e-05	-2.8950622551022695e-06	-9.729398216405671e-05
14.683698875697011	0.0005195209784359692	0.0005207134542872433	0.0005523496097714146	0.0005527207786664984	0.0005713746386032544	0.0005712197242176219	0.0005918037288284439	0.0005910439076346565	0.0006351711524483029	0.0006329937841048489	0.06905122557325309	0.06708999592170575	-2.8603504553400237e-06	-9.670662125023377e-05	-2.858107767433546e-06	-9.663079698661592e-05
14.772175548053516	0.0005193268179979113	0.0005205180689022556	0.0005521200287872262	0.0005524907938879223	0.0005711231995174941	0.0005709684824581673	0.0005915277525930105	0.0005907688813539391	0.000634839519174684	0.0006326650818815563	0.06900039052708308	0.06704063121176103	-2.8236225109779835e-06	-9.604007404841186e-05	-2.8214045077520206e-06	-9.596463252163623e-05
14.861185336869132	0.0005191341313448302	0.000520324163013781	0.0005518920880637688	0.0005522624512000902	0.0005708735033493933	0.0005707189826161924	0.0005912536346483448	0.0005904957088119861	0.0006345100070112156	0.0006323384867783419	0.06894968211632928	0.06699138941661546	-2.787144168173248e-06	-9.537052420302561e-05	-2.7849506711134786e-06	-9.529546666986466e-05
14.95073145443871	0.0005189429250491121	0.0005201317432238561	0.000551665794986594	0.0005520357579983504	0.0005706255579618113	0.0005704712325512447	0.0005909813833726224	0.0005902243983684445	0.0006341826254315641	0.0006320140082148708	0.06889910176203409	0.06694227191668904	-2.750913631623629e-06	-9.469794939008513e-05	-2.7487444639829814e-06	-9.462327713272156e-05
15.040817132412794	0.0005187532057207843	0.0005199408161726088	0.0005514411569918025	0.0005518107217287535	0.000570379371276111	0.0005702252401813087	0.0005907110072114379	0.0005899549584500393	0.00063385738399697	0.0006316916556973273	0.06884865091066815	0.06689328011709464	-2.71492911738027e-06	-9.4022327084331e-05	-2.7127841041750186e-06	-9.394804141077406e-05
15.131445621914246	0.0005185649800076882	0.0005197513885384395	0.0005512181815664394	0.0005515873498884465	0.0005701349512726883	0.0005699810134833334	0.0005904425146784838	0.0005896873975512492	0.000633534292357271	0.0006313714388194213	0.06879833103458322	0.06684441544808879	-2.6791888527734863e-06	-9.334363455680561e-05	-2.6770678207745785e-06	-9.326973680147399e-05
15.222620193655578	0.0005183782545956523	0.0005195634670382023	0.0005509968762488875	0.000551365650026073	0.0005698923059915053	0.0005697385604937649	0.0005901759143562399	0.0005894217242349875	0.0006332133602519411	0.0006310533672634094	0.06874814363248558	0.06679567936552025	-2.643691076313452e-06	-9.266184887238293e-05	-2.6415938540321968e-06	-9.258834039639618e-05
15.31434413805701	0.0005181930362086656	0.0005193770584273863	0.0005507772486292703	0.0005511456297421757	0.0005696514435326328	0.0005694978893090878	0.000589911214896674	0.0005891579471332987	0.0006328945975111487	0.0006307374508011336	0.06869809022991065	0.066747073351298	-2.6084340376372923e-06	-9.19769468881032e-05	-2.606360455320155e-06	-9.190382907979522e-05
15.406620765365147	0.0005180093316090463	0.000519192169500291	0.0005505593063498507	0.0005509272966895992	0.0005694123720567926	0.0005692590080863656	0.0005896484250219438	0.0005888960749480537	0.0006325780140568239	0.0006304236992950696	0.06864817237970788	0.06669859891386042	-2.573415997418442e-06	-9.128890525078592e-05	-2.571365887034903e-06	-9.121617952626004e-05
15.499453405772549	0.0005178271475976123	0.0005190088070902074	0.0005503430571054391	0.0005507106585739009	0.0005691750997859122	0.0005690219250437949	0.0005893875535251168	0.0005886361164516634	0.0006322636199037477	0.0006301121226993983	0.06859839166253726	0.0666502575886573	-2.5386352272959573e-06	-9.059770039501758e-05	-2.536608422523765e-06	-9.052536819822987e-05
15.592845409537835	0.0005176464910138465	0.0005188269780695898	0.0005501285086437976	0.000550495723153758	0.0005689396350036767	0.0005687866484612572	0.0005891286092708895	0.0005883780804877916	0.0006319514251606502	0.0006298027310610821	0.06854874968737198	0.0666020509386376	-2.5040900097851766e-06	-8.990330854033446e-05	-2.5020863460129515e-06	-8.983137134407904e-05
15.686800147106629	0.0005174673687360681	0.0005186466893502364	0.000549915668766058	0.000550282498241388	0.0005687059860560997	0.0005685531866808849	0.0005888716011963278	0.0005881219759720892	0.0006316414400313377	0.0006294955345209725	0.06849924809201313	0.06655398055475088	-2.469778638215705e-06	-8.920570568930752e-05	-2.467797952527759e-06	-8.913416499548021e-05
15.781321009233178	0.0005172897876815921	0.0005184679478834572	0.000549704545327129	0.0005500709917029591	0.0005684741613520848	0.0005683215481076257	0.0005886165383116021	0.0005878678118929223	0.0006313336748158193	0.0006291905433149178	0.06844988854361139	0.06650604805645252	-2.4356994166663606e-06	-8.850486762605747e-05	-2.4337415478244834e-06	-8.843372496582236e-05
15.87641140710273	0.0005171137548068948	0.0005182907606602485	0.0005494951462361175	0.000549861211459015	0.0005682441693640034	0.0005680917412098173	0.0005883634297007442	0.0005876155973121224	0.0006310281399114657	0.0006288877677748988	0.06840067273920175	0.06645825509222333	-2.4018506598407104e-06	-8.780076991168895e-05	-2.3999154482880723e-06	-8.773002684640818e-05
15.972074772454643	0.0005169392771077781	0.000518115134711467	0.0005492874794567518	0.0005496531654849014	0.0005680160186282806	0.0005678637745197716	0.0005881122845224104	0.0005873653413657435	0.0006307248458141809	0.0006285872183301812	0.06835160240624516	0.06641060334009567	-2.368230693041047e-06	-8.709338788392973e-05	-2.3663179808857196e-06	-8.702304600546884e-05
16.06831455770623	0.0005167663616195244	0.0005179410771079925	0.0005490815530078002	0.000549446861811186	0.0005677897177459753	0.0005676376566343543	0.0005878631120106478	0.000587117053264821	0.0006304238031195853	0.0006282889055084751	0.06830267930318203	0.06636309450819328	-2.3348378520937976e-06	-8.638269665472986e-05	-2.3329474831074518e-06	-8.631275758609613e-05
16.165134236077357	0.0005165950154170563	0.0005177685949608979	0.0005488773749635008	0.0005492423085240927	0.0005675652753833779	0.00056741339621558	0.0005876159214756788	0.0005868707422961477	0.0006301250225242244	0.0006279928399371224	0.06825390521999605	0.06631573033527509	-2.30167048323026e-06	-8.566867110604282e-05	-2.299802302834289e-06	-8.559913650187101e-05
16.262537301715792	0.000516425245615096	0.0005175976954216176	0.0005486749534539929	0.0005490395137659375	0.0005673427002726128	0.000567191001991215	0.0005873707223046949	0.0005866264178230624	0.000629828514826796	0.0006276990323443023	0.06820528197879057	0.06626851259129646	-2.2687269430475727e-06	-8.495128588872913e-05	-2.2668807983048517e-06	-8.488215743579497e-05
16.36052726982327	0.0005162570593683148	0.0005174283856821078	0.00054847429666575	0.0005488384857355627	0.0005671220012122416	0.0005669704827553776	0.0005871275239626547	0.00058638408928624	0.0006295342909293911	0.0006274074935602474	0.06815681143436902	0.06622144307797502	-2.2360055984492998e-06	-8.423051542065518e-05	-2.2341813380550787e-06	-8.416179483830555e-05
16.459107676782416	0.0005160904638714853	0.0005172606729750073	0.0005482754128420128	0.0005486392326887741	0.000566903187067876	0.0005667518473691513	0.0005868863359930954	0.0005861437662044945	0.0006292423618387545	0.0006271182345184822	0.06810849547483612	0.06617452362937241	-2.2035048265257352e-06	-8.350633388223838e-05	-2.201702300805037e-06	-8.343802292326563e-05
16.55828208028434	0.0005159254663596349	0.0005170945645738018	0.0005480783102832361	0.0005484417629387917	0.0005666862667728033	0.0005665351047612057	0.0005866471680189608	0.0005859054581756	0.000628952738667573	0.0006268312662570864	0.06806033602220285	0.0661277561124817	-2.171223014515739e-06	-8.277871521540636e-05	-2.169442075409915e-06	-8.271081566633975e-05
16.658054059457015	0.0005157620741081874	0.0005169300677929764	0.0005478829973475243	0.0005482460848566886	0.0005664712493286062	0.0005663202639284189	0.0005864100297434273	0.0005856691748771095	0.0006286654326357699	0.0006265465999199659	0.06801233503300667	0.06608114242783134	-2.1391585597286752e-06	-8.204763312054386e-05	-2.1373990607854304e-06	-8.198014680216303e-05
16.758427214994473	0.0005156002944331137	0.0005167671899881753	0.0005476894824510855	0.0005480522068718481	0.0005662581438058027	0.0005661073339365127	0.0005861749309507567	0.0005854349260671978	0.0006283804550718347	0.0006262642467581565	0.0679644944989431	0.06603468451009678	-2.1073098694654804e-06	-8.131306105377267e-05	-2.1055716658423436e-06	-8.12459898221346e-05
16.859405169286727	0.0005154401346910675	0.0005166059385563491	0.0005474977740686731	0.00054786013747241	0.0005660469593444808	0.0005658963239206864	0.000585941881507141	0.000585202721585501	0.0006280978174141577	0.0006259842181311338	0.06791681644750593	0.06598838432872518	-2.0756753609488428e-06	-8.057497222425936e-05	-2.0739583093936503e-06	-8.0508317970851e-05
16.960991566550526	0.0005152816022795324	0.0005164463209359134	0.0005473078807340476	0.0005476698852057354	0.0005658377051549527	0.0005656872430862712	0.0005857108913615813	0.0005849725713539842	0.0006278175312124034	0.0006257065255081605	0.06786930294264706	0.06594224388857199	-2.044253461236465e-06	-7.98333395910511e-05	-2.042557420088662e-06	-7.976710424377476e-05
17.063190072960847	0.0005151247046369524	0.0005162883446068889	0.0005471198110404262	0.0005474814586788598	0.0005656303905184054	0.0005654801007093755	0.0005854819705467564	0.0005847444853778029	0.000627539608128888	0.0006254311804696369	0.067821956085441	0.06589626523055	-2.0130426072006817e-06	-7.908813586210428e-05	-2.011367436382215e-06	-7.90223213857355e-05
17.166004376783235	0.0005149694492428673	0.0005161320170910497	0.000546933573640944	0.0005472948665589591	0.0005654250247875607	0.0005652749061375474	0.0005852551291799146	0.0005845184737461873	0.0006272640599399882	0.0006251581947084831	0.06777477801476625	0.06585045043229043	-1.982041245399656e-06	-7.833933348923294e-05	-1.98038680639806e-06	-7.827394188573977e-05
17.26943818850684	0.0005148158436180476	0.0005159773459520685	0.0005467491772491209	0.0005471101175738197	0.0005652216173873512	0.000565071668790447	0.0005850303774637808	0.0005842945466333375	0.0006269908985375752	0.0006248875800315461	0.06772777090800024	0.06580480160881581	-1.9512478320305414e-06	-7.758690466659612e-05	-1.9496139879076127e-06	-7.752193797649909e-05
17.37349524097843	0.0005146638953246143	0.000515824338795649	0.0005465666306393199	0.0005469272205123012	0.0005650201778155895	0.000564870398160512	0.0005848077256874604	0.0005840727142993217	0.0006267201359304584	0.0006246193483610133	0.067680936981726	0.06575932091322878	-1.920660832857926e-06	-7.68308213273533e-05	-1.9190474482384465e-06	-7.676628162996135e-05
17.478179289537028	0.0005145136119661729	0.0005156730032696717	0.0005463859426472272	0.0005467461842248207	0.00056482071564366	0.0005646711038136519	0.000584587184227376	0.0005838529870910024	0.0006264517842458709	0.0006243535117358717	0.06763427849245097	0.0657140105374108	-1.8902787231561517e-06	-7.607105514127743e-05	-1.8886856642114092e-06	-7.600694455522916e-05
17.583494112149474	0.0005143650011879257	0.0005155233470643177	0.0005462071221703144	0.0005465670176238193	0.0005646232405172021	0.0005644737953899259	0.0005843687635481963	0.0005836353754429549	0.0006261858557309583	0.0006240900823133661	0.06758779773734666	0.06566887271273536	-1.860099987621277e-06	-7.53075775113271e-05	-1.858527122076438e-06	-7.524389819578425e-05
17.689443509546752	0.0005142180706767951	0.0005153753779122059	0.0005460301781683236	0.00054638972968425	0.0005644277621568188	0.0005642784826042509	0.0005841524742037939	0.0005834198898784169	0.0006259223627543097	0.0006238290723704994	0.06754149705499156	0.06562390971079704	-1.8301231202986525e-06	-7.454035957035754e-05	-1.8285703174193181e-06	-7.44771137253658e-05
17.79603130536116	0.0005140728281615356	0.0005152291035885163	0.0005458551196637431	0.0005462143294440599	0.000564234290358778	0.0005640851752471011	0.0005839383268382061	0.0005832065410102393	0.000625661317807501	0.0006235704943055474	0.06749537882613821	0.06557912384415127	-1.8003466245456248e-06	-7.37693721794691e-05	-1.798813755130458e-06	-7.370656204666592e-05
17.90326134626431	0.0005139292814128423	0.0005150845319111122	0.0005456819557422897	0.0005460408260046756	0.0005640428349957288	0.0005638938831852223	0.0005837263321866117	0.000582995339541852	0.000625402733506667	0.0006233143606395985	0.06744944547449147	0.0655345174670709	-1.7707690129222485e-06	-7.299458592316399e-05	-1.769255949305576e-06	-7.293221378680548e-05
18.011137502105942	0.0005137874382434604	0.0005149416707406628	0.000545510695553399	0.0005458692285314987	0.0005638534060174285	0.000563704616362356	0.0005835165010763241	0.0005827862962682488	0.0006251466225941043	0.0006230606840181243	0.06740369946750013	0.06549009297631764	-1.74138880715876e-06	-7.221597110786127e-05	-1.73989542319496e-06	-7.21540392953357e-05
18.119663666053608	0.0005136473065082806	0.0005148005279807519	0.0005453413483107088	0.000545699546254393	0.0005636660134514667	0.0005635173847999634	0.0005833088444277896	0.0005825794220769732	0.0006248929979398868	0.0006228094772125638	0.06735814331716822	0.06544585281192644	-1.712204538066673e-06	-7.143349775763641e-05	-1.7107307091288743e-06	-7.137200864031079e-05
18.228843754733095	0.0005135088941044456	0.0005146611115779986	0.0005451739232925616	0.0005455317884681925	0.0005634806674040146	0.0005633321985979703	0.0005831033732556128	0.0005823747279491347	0.0006246418725435276	0.0006225607531219508	0.06731277958087578	0.06540179945800623	-1.6832147454628847e-06	-7.064713561112657e-05	-1.6817603484416653e-06	-7.058609160524865e-05
18.338681708369887	0.0005133722089714352	0.0005145234295221556	0.0005450084298424927	0.0005453659645331938	0.0005632973780605653	0.0005631490679355071	0.0005829000986695824	0.000582172224960423	0.0006243932595356472	0.0006223145247745502	0.06726761086222494	0.06535793544355877	-1.654417978131078e-06	-6.985685411901865e-05	-1.6529828914223221e-06	-6.979625768639697e-05
18.44918149093129	0.00051323725909116	0.0005143874898462175	0.000544844877369736	0.000545202083875667	0.0005631161556866952	0.0005629680030716674	0.00058269903187572	0.000581971924282146	0.0006241471721796852	0.0006220708053295327	0.06722263981189217	0.06531426334330775	-1.6258127937393216e-06	-6.906262244035788e-05	-1.6243968972450874e-06	-6.900247608927768e-05
18.56034709026951	0.0005131040524880401	0.0005142533006265145	0.0005446832753497226	0.0005450401559883598	0.0005629370106288251	0.0005627890143462668	0.0005825001841773383	0.0005817738371822769	0.0006239036238736291	0.0006218296080786704	0.06717786912850614	0.06527078577855108	-1.597397758766779e-06	-6.826440943903667e-05	-1.5960009338874918e-06	-6.820471572506481e-05
18.672182518265565	0.000512972597229089	0.0005141208699828106	0.000544523633324594	0.0005448801904310136	0.0005627599533149991	0.0005626121121806194	0.0005823035669761202	0.0005815779750265213	0.0006236626281517827	0.0006215909464480678	0.06713330155953584	0.06522750541802481	-1.5691714484442933e-06	-6.74621836804501e-05	-1.567793578073108e-06	-6.740294520733714e-05
18.784691810974078	0.000512842901423983	0.0005139902060783884	0.0005443659609037065	0.0005447221968308764	0.0005625849942556631	0.0005624373070783149	0.0005821091917732055	0.0005813843492793933	0.0006234241986865531	0.0006213548339999126	0.06708893990220227	0.06518442497878599	-1.5411324466893354e-06	-6.665591342842891e-05	-1.5397734152078e-06	-6.65971328487891e-05
18.897879028768923	0.0005127149732251322	0.0005138613171201353	0.0005442102677641494	0.0005445661848832238	0.00056241214404446	0.0005622646096260111	0.0005819170701702997	0.0005811929715053109	0.0006231883492902773	0.0006211212844342647	0.06704478700440274	0.06514154722711313	-1.51327934603835e-06	-6.584556664147867e-05	-1.5119390393181394e-06	-6.578724665812219e-05
19.01174825648978	0.0005125888208277393	0.0005137342113586183	0.0005440565636512582	0.0005444121643518782	0.0005622414133590276	0.0005620940304942274	0.0005817272138707925	0.0005810038533697023	0.0006229550939170689	0.0006208903115908642	0.06700084576565896	0.06509887497942377	-1.485610747588642e-06	-6.503111096964331e-05	-1.4842890529833189e-06	-6.49732543363396e-05
19.126303603589555	0.0005124644524698597	0.0005136088970881594	0.0005439048583791376	0.0005442601450697382	0.00056207281296181	0.0005619255804381576	0.0005815396346808962	0.0005808170066401336	0.0006227244466647076	0.0006206619294509821	0.06695711913807809	0.0650564111032113	-1.4581252609094722e-06	-6.421251374995329e-05	-1.4568220672492825e-06	-6.415512327215267e-05
19.241549204282624	0.0005123418764324516	0.0005134853826469038	0.0005437551618311875	0.0005441101369393082	0.0005619063537008797	0.0005617592702984859	0.0005813543445108017	0.0005806324431874496	0.0006224964217765543	0.0006204361521392948	0.06691361012733701	0.06501415851799937	-1.4308215040095308e-06	-6.338974200424674e-05	-1.4295367015966336e-06	-6.333282054016287e-05
19.357489217694134	0.0005122211010394188	0.0005133636764168771	0.0005436074839606251	0.0005439621499332285	0.0005617420465107609	0.0005615951110022102	0.0005811713553758432	0.0005804501749869276	0.0006222710336434965	0.000620212993925789	0.06687032179368561	0.06497212019631599	-1.4036981032545387e-06	-6.256276243464531e-05	-1.4024315838647404e-06	-6.250631289637931e-05
19.474127828010037	0.0005121021346576494	0.000513243786824043	0.0005434618347910193	0.0005438161940948145	0.0005615799024132731	0.0005614331135634811	0.0005809906793976877	0.000580270214119452	0.000622048296805932	0.0006199924692277037	0.06682725725296798	0.06493029916468528	-1.376753693295256e-06	-6.173154141962678e-05	-1.3755053501723728e-06	-6.167556677412478e-05
19.59146924462811	0.0005119849856970484	0.000513125722338352	0.0005433182244168244	0.0005436722795385954	0.0005614199325183771	0.000561273289084447	0.0005808123288055391	0.0005800925727727056	0.0006218282259557856	0.0006197745926115042	0.06678441967766682	0.0648886985046433	-1.349986917017175e-06	-6.0896045010749855e-05	-1.3487566448682625e-06	-6.0840548280760576e-05
19.709517702309874	0.0005118696626105621	0.0005130094914737838	0.0005431766630039184	0.0005435304164508603	0.0005612621480250349	0.0005611156487561095	0.000580636315937359	0.0005799172632423765	0.0006216108359385595	0.0006195593787948877	0.06674181229796691	0.06484732135376926	-1.323396425474601e-06	-6.005623892886558e-05	-1.3221841204708214e-06	-6.000122319410606e-05
19.828277461333414	0.0005117561738941931	0.0005128951027883806	0.0005430371607901405	0.0005433906150902007	0.0005611065602220752	0.0005609602038591878	0.0005804626532411024	0.0005797442979333791	0.0006213961417554162	0.0006193468426488237	0.06669943840284019	0.06480617090674032	-1.2969808778221306e-06	-5.92120885598707e-05	-1.2957864375922473e-06	-5.9157556958011615e-05
19.94775280764713	0.0005116445280870133	0.000512782564884279	0.0005428997280858396	0.000543252885788066	0.0005609531804890755	0.0005608069657649968	0.0005802913532759789	0.0005795736893611017	0.0006211841585653054	0.0006191369991996337	0.06665730134115454	0.06476525041640763	-1.2707389412552374e-06	-5.836355895111334e-05	-1.2695622648808448e-06	-5.8309514678736574e-05
20.067948053024427	0.0005115347337711642	0.0005126718864077275	0.0005427643752744188	0.0005431172389493141	0.000560802020297247	0.0005606559459363303	0.0005801224287137243	0.0005794054501526616	0.0006209749016871191	0.0006189298636311003	0.06661540452280165	0.06472456319489127	-1.2446692909439186e-06	-5.751061480716024e-05	-1.243510278968983e-06	-5.745706112139648e-05
20.188867535219305	0.0005114267995718524	0.000512563076049103	0.0005426311128128884	0.0005429836850527702	0.0005606530912103379	0.0005605071559283585	0.0005799558923398957	0.0005792395930481872	0.000620768386601891	0.0006187254512866191	0.06657375141984964	0.06468411261470336	-1.2187706099702454e-06	-5.665322048582777e-05	-1.2176291643872274e-06	-5.660016070510587e-05
20.31051561812294	0.0005113207341573346	0.0005124561425429142	0.0005424999512324176	0.0005428522346517871	0.0005605064048855397	0.0005603606073895355	0.0005797917570551829	0.000579076130902113	0.0006205646289550304	0.0006185237776713843	0.06653234556772042	0.064643902109887	-1.193041589268081e-06	-5.579133999428221e-05	-1.1919176135175014e-06	-5.573877749938394e-05
20.432896691921076	0.0005112165462388969	0.0005123510946678009	0.000542370901138895	0.0005427228983748103	0.0005603619730744107	0.0005602163120625157	0.0005796300358767427	0.0005789150766844968	0.000620363644558599	0.000618324858454614	0.06649119056638782	0.06460393517718152	-1.167480927561932e-06	-5.4924936984571127e-05	-1.1663743265401781e-06	-5.487287522042139e-05
20.55601517325261	0.0005111142445708218	0.0005122479412465224	0.0005422439732134861	0.000542595686925945	0.000560219807623805	0.000560074281785082	0.000579470741939548	0.0005787564434823548	0.0006201654493936233	0.0006181287094718152	0.06645029008160337	0.06456421537721277	-1.1420873312962578e-06	-5.40539747495572e-05	-1.140998011341706e-06	-5.400241722579302e-05
20.679875505368887	0.0005110138379503504	0.0005121466911459395	0.0005421191782132007	0.0005424706110855279	0.0005600799204768183	0.0005599345284910878	0.0005793138884977619	0.0005786002445010193	0.0006199700596124554	0.0006179353467270891	0.06640964784614296	0.0645247463357076	-1.1168595145777914e-06	-5.317841621829689e-05	-1.115787383476445e-06	-5.312736651094663e-05
20.804482158294064	0.0005109153352176313	0.0005120473532769843	0.000541996526971458	0.000542347681710701	0.0005599423236737401	0.0005597970642114052	0.0005791594889261305	0.0005784464930655106	0.0006197774915411683	0.0006177447863954754	0.06636926766108522	0.06448553174472699	-1.0917961991182938e-06	-5.2298223952279566e-05	-1.0907411661059511e-06	-5.224768570517846e-05
20.92983962898646	0.0005108187452556618	0.0005119499365946243	0.0005418760303986573	0.0005422269097359901	0.0005598070293530192	0.0005596619010748874	0.0005790075567213938	0.0005782952026219364	0.0006195877616819984	0.0006175570448253401	0.06632915339710936	0.06444657536393575	-1.0668961141799098e-06	-5.1413360141264186e-05	-1.065858089933057e-06	-5.136333706684537e-05
21.055952441500814	0.0005107240769902161	0.0005118544500978116	0.0005417576994827493	0.0005421083061738831	0.0005596740497522387	0.0005595290513093413	0.0005788581055037197	0.0005781463867389045	0.0006194008867158288	0.0006173721385408028	0.06628930899582414	0.06440788102188708	-1.0421579964806256e-06	-5.0523786597062026e-05	-1.0411368931229417e-06	-5.047428247821617e-05
21.18282514715158	0.0005106313393897729	0.0005117609028294335	0.0005416415452898201	0.0005419918821154211	0.0005595433972091125	0.0005593985272425179	0.0005787111490181676	0.000578000059108969	0.0006192168835047274	0.0006171900842442193	0.0662497384711232	0.06436945261734152	-1.017580590171284e-06	-4.962946475101093e-05	-1.0165763212706055e-06	-4.958048344230748e-05
21.31046232467717	0.0005105405414654145	0.0005116693038762346	0.00054152757896466	0.0005418776487307766	0.000559415084162474	0.0005592703413031006	0.0005785667011361555	0.0005778562335500795	0.0006190357690945119	0.0006170108988186873	0.06621044591056824	0.06433129412060853	-9.931626467653276e-07	-4.873035564877115e-05	-9.921751273319138e-07	-4.8681901077762824e-05
21.438868580405217	0.0005104516922707345	0.0005115796623687478	0.0005414158117313569	0.0005417656172698528	0.0005592891231533004	0.0005591445060217227	0.0005784247758569714	0.0005777149240070737	0.0006188575607173849	0.0006168345993306218	0.06617143547679964	0.06429340957491989	-9.689029250564002e-07	-4.7826419944760334e-05	-9.67932071547703e-07	-4.777849611362073e-05
21.568048548418737	0.0005103648009017184	0.0005114919874811986	0.0005413062548938729	0.0005416557990628711	0.0005591655268257292	0.0005590210340319824	0.0005782853873092893	0.0005775761445531734	0.0006186822757945957	0.0006166612030323583	0.0661327114089804	0.06425580309782612	-9.448001910797484e-07	-4.6917617898364905e-05	-9.438459213986783e-07	-4.687022888530401e-05
21.69800689072348	0.0005102798764966246	0.0005114062884314114	0.0005411989198366425	0.0005415482055209752	0.0005590443079281039	0.0005588999380714822	0.0005781485497527245	0.0005774399093915211	0.0006185099319391706	0.0006164907273648187	0.06609427802426329	0.06421847888262851	-9.208532180410983e-07	-4.6003909368541596e-05	-9.199154515368915e-07	-4.5957059329429506e-05
21.828748297416116	0.0005101969282358411	0.0005113225744806904	0.0005410938180251557	0.000541442848136824	0.0005589254793140167	0.0005587812309828703	0.0005780142775793974	0.0005773062328567227	0.0006183405469586756	0.0006163231899602122	0.06605613971929682	0.06418144119983545	-8.970607862724203e-07	-4.508525380993167e-05	-8.961394437419397e-07	-4.503894697964472e-05
21.960277486853503	0.0005101159653417393	0.0005112408549336989	0.000540990961006557	0.0005413397384851989	0.0005588090539433762	0.0005586649257149017	0.000577882585315533	0.0005771751294164276	0.0006181741388580432	0.0006161586086447956	0.0660183009717559	0.06414469439865327	-8.734216831477945e-07	-4.4161610266366114e-05	-8.725166868359634e-07	-4.411585096061876e-05
22.092599205822967	0.0005100369970785107	0.0005111611391383225	0.0005408903604102428	0.0005412388882236105	0.0005586950448834831	0.0005585510353235114	0.0005777534876230825	0.0005770466136729276	0.0006180107258424472	0.0006159970014416832	0.06598076634190943	0.06410824290850577	-8.499347030404766e-07	-4.323293736703537e-05	-8.490459766433145e-07	-4.318772998390674e-05
22.225718229713628	0.0005099600327519894	0.0005110834364855176	0.0005407920279484595	0.0005411403090929053	0.0005585834653101181	0.0005584395729728968	0.0005776269993013661	0.0005769207003647798	0.000617850326320231	0.000615838386573706	0.0659435404742177	0.06407209124058812	-8.265986472552438e-07	-4.229919332066068e-05	-8.257261159189989e-07	-4.2254542342176626e-05
22.359639362688714	0.0005098850817094636	0.0005110077564091505	0.0005406959754169095	0.0005410440129178818	0.0005584743285086479	0.0005583305519366207	0.0005775031352887486	0.0005767974043684594	0.0006176929589058928	0.000615682782466328	0.06590662809896579	0.06403624398944976	-8.034123239772199e-07	-4.136033591096988e-05	-8.025559143061758e-07	-4.1316245905087534e-05
22.494367437858962	0.0005098121533394665	0.0005109341083858158	0.0005406022146953522	0.0005409500116078993	0.0005583676478751369	0.0005582239855987159	0.0005773819106643329	0.0005766767407000301	0.0006175386424231229	0.0006155302077506115	0.06587003403392999	0.0640007058346168	-7.803745482046556e-07	-4.0416322490799406e-05	-7.79534188256794e-07	-4.037279811294758e-05
22.629907317457054	0.0005097412570715622	0.0005108625019346501	0.0005405107577482169	0.0005408583171575033	0.0005582634369174841	0.0005581198874548209	0.0005772633406496902	0.0005765587245168528	0.0006173873959079073	0.0006153806812662488	0.06583376318608081	0.06396548154224183	-7.574841416851767e-07	-3.946710997665415e-05	-7.566597609804174e-07	-3.942415597163462e-05
22.766263893012997	0.0005096724023761055	0.0005107929466171212	0.0005404216166252108	0.0005407689416470393	0.0005581617092565624	0.000558018271113311	0.0005771474406106088	0.0005764433711193092	0.00061723923861168	0.0006152342220646385	0.06579782055332073	0.06393057596679635	-7.347399328758858e-07	-3.8512654844294336e-05	-7.339314623982553e-07	-3.847027604814146e-05
22.903442085530802	0.0005096055987639926	0.0005107254520368083	0.0005403348034619317	0.0005406818972432799	0.0005580624786273798	0.0005579191502964575	0.0005770342260588767	0.0005763306959525609	0.0006170941900045423	0.0006150908494120307	0.06576221122626191	0.06389599405279162	-7.121407568622638e-07	-3.755291312183828e-05	-7.113481290581605e-07	-3.751111446366473e-05
23.041446845665973	0.000509540855786394	0.0005106600278391644	0.0005402503304804854	0.0005405971962000488	0.0005579657588802533	0.0005578225388415941	0.0005769237126540905	0.0005762207146083338	0.0006169522697785435	0.0006149505827927271	0.06572694039003872	0.06386174083654417	-6.896854553082969e-07	-3.658784038489127e-05	-6.889086040982005e-07	-3.654662688887256e-05
23.180283153904217	0.0005094781830344688	0.0005105966837112619	0.0005401682099901016	0.0005405148508588508	0.0005578715639819968	0.0005577284507023017	0.0005768159162054941	0.000576113442826731	0.0006168134978510233	0.0006148134419123449	0.06569201332616256	0.06382782144797129	-6.673728764035672e-07	-3.561739175100831e-05	-6.666117371764008e-07	-3.5576768538159165e-05
23.31995602074116	0.0005094175901390623	0.0005105354293815212	0.0005400884543877548	0.0005404348736495003	0.0005577799080171229	0.0005576368999496047	0.0005767108526738456	0.0005760088964980756	0.000616677894368018	0.0006146794467011411	0.06565743541441177	0.06379424111243391	-6.452018747982007e-07	-3.464152187356018e-05	-6.44456384428678e-07	-3.460149416434355e-05
23.460470486863187	0.0005093590867703848	0.0005104762746194222	0.0005400110761587853	0.0005403572770907541	0.0005576908051890632	0.0005575479007731827	0.0005766085381733174	0.0005759070916647804	0.000616545479707736	0.0006145486173174031	0.06562321213476908	0.06376100515261099	-6.231713115382488e-07	-3.366018493555778e-05	-6.224414083812364e-07	-3.362075805143916e-05
23.60183162332936	0.0005093026826376762	0.0005104192292352003	0.0005399360878775262	0.000540282073790951	0.0005576042698214027	0.0005574614674826053	0.0005765089889734274	0.000575808044523257	0.0006164162744841028	0.0006144209741509088	0.06558934906939527	0.0637281189904206	-6.012800540205858e-07	-3.267333464442024e-05	-6.005656779158736e-07	-3.2634514010004834e-05
23.744044531754422	0.0005092483874888415	0.0005103643030795167	0.0005398635022079245	0.0005402092764486429	0.0005575203163591268	0.0005573776145085679	0.0005764122215009966	0.0005757117714258409	0.0006162902995503672	0.0006142965378264443	0.06555585190464926	0.06369558814897874	-5.795269759293741e-07	-3.1680924225563345e-05	-5.788280682151193e-07	-3.1642715371302255e-05
23.887114344492932	0.0005091962111100763	0.0005103115060431174	0.0005397933319041727	0.0005401388978532381	0.0005574389593698892	0.0005572963564041564	0.000576318252342146	0.0005756182888827636	0.0006161675760027888	0.0006141753292074023	0.06552272643315052	0.06366341825460556	-5.579109571681937e-07	-3.0682906415724354e-05	-5.572274606804872e-07	-3.0645314979718674e-05
24.031046224824397	0.0005091461633254671	0.0005102608480564684	0.0005397255898113375	0.0005400709508856429	0.0005573602135452941	0.0005572177078461232	0.0005762270982443239	0.0005755276135641493	0.0006160481251843954	0.0006140573693994459	0.06548997855588796	0.06363161503887058	-5.364308838164567e-07	-2.967923345771617e-05	-5.357627428945275e-07	-2.9642265187992956e-05
24.175845367139747	0.000509098253996569	0.0005102123390893689	0.0005396602888659898	0.0005400054485189028	0.0005572840937021916	0.0005571416836361771	0.000576138776118365	0.0005754397623020432	0.0006159319686888118	0.0006139426797542428	0.0654576142843744	0.06360018434068489	-5.150856480615369e-07	-2.8669857093002737e-05	-5.144328085585938e-07	-2.8633517850290557e-05
24.32151699712871	0.0005090524930219648	0.0005101659891505473	0.0005395974420968385	0.0005399424038188492	0.0005572106147839976	0.0005570682987022943	0.0005760533030405865	0.0005753547520924794	0.0006158191283641693	0.0006138312818732807	0.06542563974284688	0.06356913210844019	-4.938741481441255e-07	-2.76547285560369e-05	-4.932365574358138e-07	-2.7619024316000163e-05
24.468066371968433	0.0005090088903367973	0.00051012180828723	0.0005395370626253627	0.0005398818299447438	0.0005571397918620202	0.0005569975681000414	0.0005759706962549185	0.0005752726000975783	0.0006157096263170929	0.0006137231976117513	0.06539406117052018	0.06353846440219661	-4.7279528829838324e-07	-2.6633798567113343e-05	-4.7217289527953267e-07	-2.6598735422586617e-05
24.61549878051318	0.0005089674559122845	0.0005100798065846953	0.0005394791636664497	0.000539823740149931	0.0005570716401368155	0.0005569295070139241	0.0005758909731750729	0.0005751933236476838	0.0006156034849167712	0.000613618449082522	0.06536288492388616	0.06350818739591146	-4.5184797869296e-07	-2.5607017325873782e-05	-4.5124073379536507e-07	-2.5572601489734503e-05
24.763819543485244	0.0005089281997552018	0.0005100399941657935	0.0005394237585290276	0.0005397681477824816	0.0005570061749395493	0.0005568641307587397	0.0005758141513867431	0.0005751169402435308	0.0006155007267991033	0.0006135170586601762	0.06533211747906545	0.06347830737972955	-4.310311353839403e-07	-2.4574334505075845e-05	-4.304389905826489e-07	-2.454057231289497e-05
24.91303401366693	0.0005088911319073459	0.0005100023811904519	0.0005393708606167049	0.000539715066285848	0.0005569434117333841	0.0005568014547809602	0.0005757402486498477	0.0005750434675584552	0.0006154013748709365	0.0006134190489851465	0.06530176543421128	0.06344883076231371	-4.103436802361301e-07	-2.3535699242446806e-05	-4.097665890579003e-07	-2.350259715515335e-05
25.063147576093755	0.0005088562624449709	0.00050996697785515	0.0005393204834284069	0.0005396645091995133	0.0005568833661148838	0.0005567414946601272	0.00057566928290081	0.0005749729234406381	0.0006153054523143888	0.0006133244429679256	0.06527183551197034	0.06341976407323367	-3.8978454088142364e-07	-2.249106013468838e-05	-3.8922245840862686e-07	-2.2458624741067412e-05
25.214165648248784	0.0005088236014781978	0.0005099337943923707	0.0005392726405590158	0.0005396164901596458	0.0005568260538154329	0.0005566842661102672	0.0005756012722548769	0.0005749053259153904	0.0006152129825912605	0.0006132332637933679	0.06524233456199349	0.0633911139654065	-3.6935265066134065e-07	-2.1440365230301905e-05	-3.6880553354735716e-07	-2.1408603250172575e-05
25.366093680258146	0.000508793159150393	0.0005099028410700218	0.0005392273457000064	0.0005395710228997484	0.0005567714907026768	0.0005566297849813199	0.0005755362350084763	0.0005748406931874733	0.0006151239894475353	0.0006131455349250735	0.06521326956350816	0.06336288721759396	-3.4904694855416793e-07	-2.038356202145597e-05	-3.485147550335785e-07	-2.0352480308571952e-05
25.518937155087716	0.0005087649456375257	0.0005098741281908364	0.0005391846126400897	0.0005395281212513192	0.0005567196927819848	0.0005565780672605974	0.0005754741896416206	0.0005747790436434664	0.0006150384969179811	0.000613061280109873	0.06518464762794411	0.06333509073695193	-3.2886637913202496e-07	-1.932059743751935e-05	-3.283490690225623e-07	-1.9290202982163995e-05
25.672701588741027	0.0005087389711474883	0.0005098476660917369	0.0005391444552658478	0.0005394877991444989	0.0005566706761979241	0.000556529129074249	0.0005754151548203468	0.0005747203958541673	0.0006149565293308396	0.000612980523382396	0.06515647600162605	0.06330773156164456	-3.0880989249342655e-07	-1.8251417837067407e-05	-3.083074272191774e-07	-1.822171776973136e-05
25.827392530458226	0.0005087152459193914	0.0005098234651431759	0.0005391068875623764	0.0005394500706087305	0.0005566244572357637	0.0005564829866887549	0.0005753591493992032	0.0005746647685770414	0.0006148781113126208	0.0006129032890697404	0.06512876206851942	0.06328081686351142	-2.888764442164453e-07	-1.7175969000748914e-05	-2.883887868093682e-07	-1.714697059486403e-05
25.983015562916506	0.0005086937802228224	0.0005098015357484414	0.00053907192361392	0.000539414949773409	0.0005565810523229867	0.0005564396565124341	0.0005753061924237753	0.0005746121807587081	0.0006148032677929933	0.0006128296017962375	0.06510151335304247	0.0632543539508	-2.6906499528693735e-07	-1.6094196122723448e-05	-2.6859211040420987e-07	-1.6065906798076734e-05
26.139576302431465	0.0005086745843570806	0.0005097818883429369	0.000539039577604514	0.0005393824508685411	0.0005565404780308374	0.0005563991550969788	0.0005752563031332668	0.0005745626515374781	0.0006147320240097865	0.0006127594864883221	0.06507473752294808	0.0632283502709582	-2.49374512042164e-07	-1.5006043803139635e-05	-2.4891636597615743e-07	-1.4978471129162285e-05
26.297080399159835	0.0005086576686503671	0.0005097645333934231	0.0005390098638186195	0.0005393525882253947	0.0005565027510758745	0.0005563614991390028	0.0005752095009631127	0.0005745162002459286	0.000614664405514089	0.0006126929683794995	0.06504844239225993	0.0632028134134935	-2.2980396612807402e-07	-1.3911456040571757e-05	-2.2936052681589436e-07	-1.3884607739642063e-05
26.455533537303385	0.0005086430434589503	0.0005097494813972296	0.000538982796641761	0.0005393253762771553	0.0005564678883215567	0.0005563267054816145	0.0005751658055476523	0.0005744728464135302	0.0006146004381754679	0.0006126300730154249	0.06502263592429043	0.0631777511128962	-2.1035233441842223e-07	-1.2810376222957554e-05	-2.099235714651121e-07	-1.2784260174245055e-05
26.614941435314055	0.00050863071916629	0.0005097367428814307	0.0005389583905611617	0.0005393008295595763	0.0005564359067798434	0.0005562947911160101	0.0005751252367228419	0.0005744326097693171	0.0006145401481872906	0.0006125708262590873	0.06499732623471713	0.06315317125163296	-1.9101859897985816e-07	-1.1702747120312385e-05	-1.9060448366403464e-07	-1.1677371363150169e-05
26.77530984610034	0.0005086207061821243	0.0005097263284019845	0.0005389366601663746	0.0005392789627116307	0.000556406823612818	0.0005562657731830872	0.0005750878145290187	0.0005743955102446058	0.0006144835620721666	0.0006125152542961055	0.06497252159473925	0.0631290818632067	-1.7180174698649096e-07	-1.0588510874876e-05	-1.714022522753076e-07	-1.0563883612396685e-05
26.93664455723489	0.0005086130149415258	0.0005097182485428411	0.0005389176201499216	0.0005392597904761652	0.0005563806561343407	0.000556239668975088	0.0005750535592137223	0.000574361567975769	0.0006144307066875139	0.0006124633836401465	0.06494823043430081	0.06310549113528956	-1.5270077068194228e-07	-9.467608993646293e-06	-1.5231587124995422e-07	-9.443738596792706e-06
27.098951391163432	0.0005086076559039064	0.0005097125139150013	0.0005389012853079149	0.0005392433277005417	0.0005563574218117105	0.0005562164959372501	0.0005750224912345542	0.0005743308033070486	0.0006143816092312323	0.0006124152411384473	0.06492446134539731	0.06308240741293157	-1.3371466732426882e-07	-8.339982339844454e-06	-1.3334433956882843e-07	-8.316877351269292e-06
27.26223620541477	0.0005086046395519923	0.000509709135155547	0.0005388876705406906	0.0005392295893372892	0.0005563371382673619	0.0005561962716694939	0.0005749946312621023	0.0005743032367934309	0.0006143362972475166	0.0006123708539774716	0.06490122308545136	0.0630598392018409	-1.1484243910117771e-07	-7.2055711224511265e-06	-1.1448666115631244e-07	-7.1832402605415124e-06
27.426504892812353	0.0005086039763907522	0.000509708122926626	0.0005388767908534325	0.0005392185904447466	0.0005563198232805823	0.0005561790139281287	0.0005749700001829152	0.0005742788892035718	0.0006142947986327905	0.0006123302496886846	0.06487852458077674	0.06303779517174618	-9.60830930922963e-08	-6.064314888365452e-06	-9.574184484779057e-08	-6.042767051253617e-06
27.59176338168682	0.0005086056769462825	0.0005097094879143952	0.0005388686613567947	0.0005392103461877064	0.0005563054947892494	0.0005561647406275798	0.0005749486191025308	0.0005742577815227735	0.0006142571416417762	0.0006122934561544572	0.06485637493011748	0.0630162841598325	-7.74356412088905e-08	-4.9161525131208306e-06	-7.710890432611507e-08	-4.895396783041739e-06
27.758017636089992	0.0005086097517646475	0.0005097132408279184	0.0005388632972675188	0.0005392048718380497	0.0005562941708915968	0.0005561534698421424	0.0005749305093485625	0.000574239934956017	0.0006142233548936941	0.0006122605016140975	0.06483478340827714	0.06299531517426568	-5.889910012664423e-08	-3.76102219099006e-06	-5.8586858058939234e-08	-3.7410678387361784e-06
27.925273656010095	0.0005086162114106761	0.0005097193923980249	0.0005388607139090527	0.0005392021827753874	0.0005562858698480034	0.000556145219807759	0.000574915692473847	0.0005742253709310566	0.0006141934673786107	0.0006122314146700256	0.06481375946983114	0.06297489739779763	-4.047249122754622e-08	-2.5988614254929265e-06	-4.017472924125465e-08	-2.579717915021651e-06
28.09353747758831	0.0005086250664667062	0.0005097279533761152	0.0005388609267121598	0.0005392022944876895	0.0005562806100828082	0.0005561400089238222	0.0005749041902596447	0.0005742141111015656	0.0006141675084639211	0.0006122062242940779	0.06479331275292799	0.06295504019145645	-2.2154840544595655e-08	-1.4296070198621669e-06	-2.1871545734675896e-08	-1.4112840126395687e-06
28.2628151733366	0.0005086363275312845	0.0005097389345329237	0.000538863951215527	0.0005392052225719152	0.0005562784101861496	0.0005561378557550034	0.0005748960247189088	0.0005742061773503471	0.0006141455079009853	0.0006121849598339607	0.06477345308318579	0.06293575309833074	-3.945178696099574e-09	-2.531950667739036e-07	-3.6763400067252316e-09	-2.357024266180785e-07
28.43311285235687	0.0005086500052178132	0.0005097523466572311	0.0005388698030663699	0.0005392109827346395	0.0005562792889158337	0.0005561387790331065	0.0005748912180996132	0.0005742015917926042	0.0006141274958319138	0.0006121676510198484	0.06475419047767834	0.06291704584743897	1.4157459176126694e-08	9.304390618247727e-07	1.4411850924678574e-08	9.470912635395345e-07
28.604436660561465	0.000508666110153144	0.0005097682005545226	0.000538878498021027	0.0005392195907926709	0.0005562832651992269	0.0005561427976589481	0.0005748897928881449	0.0005742003767792713	0.0006141135027965078	0.0006121543279711308	0.06473553514902308	0.06289892835769877	3.215403345446441e-08	2.1213607243886212e-06	3.239398554976715e-08	2.1371622040133875e-06
28.77679278089485	0.000508684652976117	0.0005097865070455964	0.0005388900519455536	0.0005392310626736666	0.0005562903581351744	0.0005561499307042633	0.0005748917718127606	0.0005742025549004106	0.0006141035597393593	0.0006121450212033152	0.06471749750956288	0.06288141074198976	5.0045500116831926e-08	3.319636020668315e-06	5.027101792698732e-08	3.3345762769365628e-06
28.950187433556945	0.0005087056443360462	0.0005098072769651171	0.0005389044808163082	0.0005392454144167449	0.0005563005869959501	0.0005561601974136403	0.0005748971778471159	0.0005742081489886762	0.0006140976980171199	0.0006121397616350914	0.06470008817565703	0.06286450331131485	6.783281080347155e-08	4.525331803201249e-06	6.804389775694371e-08	4.539400111913672e-06
29.124626876227456	0.0005087290948911455	0.0005098305211601142	0.0005389218007205335	0.0005392626621730879	0.0005563139712292341	0.0005561736172064864	0.0005749060342138592	0.0005742171821228446	0.0006140959494059363	0.0006121385805955589	0.0646833179720702	0.06284821657906754	8.551691287029227e-08	5.7385156873313026e-06	8.571357042663416e-08	5.751701095707551e-06
29.30011740429177	0.000508755015306894	0.0005098562504884178	0.0005389420278569284	0.0005392828222065392	0.000556330530460116	0.0005561902096790128	0.0005749183643882976	0.0005742296776314119	0.0006140983461090593	0.0006121415098316197	0.0646671979364764	0.06283256126540092	1.0309874944719986e-07	6.95925606231107e-06	1.032809770745019e-07	6.971547383452514e-06
29.476665351068124	0.0005087834162543417	0.0005098844758170399	0.0005389651785362143	0.0005393059108941963	0.0005563502844931296	0.0005562099946062586	0.0005749341921021374	0.0005742456590962671	0.000614104920764635	0.00061214858151555	0.06465173932407194	0.06281754830170679	1.205792595090037e-07	8.187622103153491e-06	1.2074705465874025e-07	8.199007910297818e-06
29.654277088036206	0.0005088143084083487	0.0005099152080204902	0.000538991269181694	0.0005393319447269943	0.0005563732533143186	0.0005562329919441375	0.0005749535413472968	0.0005742651503564338	0.0006141157064536786	0.0006121598282527462	0.0646369536123012	0.06280318883520636	1.3795937793656572e-07	9.42368378224756e-06	1.3811273600998486e-07	9.434152402343354e-06
29.832959025067048	0.0005088477024457607	0.0005099484579790275	0.0005390203163298012	0.0005393609403102808	0.0005563994570933313	0.000556259221831518	0.000574976436379797	0.0005742881755118884	0.0006141307367082397	0.0006121752830896561	0.06462285250570347	0.06278949423365508	1.552400355746969e-07	1.0667511880543823e-05	1.5537894990113633e-07	1.0677051388546799e-05
30.0127176106544	0.0005088836090435151	0.0005099842365768469	0.000539052336630641	0.0005393929143643857	0.0005564289161855449	0.0005562887045923326	0.0005750029017237317	0.0005743147589274556	0.0006141500455197624	0.0006121949795219007	0.06460944794088078	0.06277647609016587	1.7242215929785983e-07	1.1919178000030506e-05	1.725466211013535e-07	1.192777621217278e-05
30.193559332147448	0.0005089220388766774	0.000510022554700197	0.0005390873468485225	0.0005394278837251805	0.0005564616511342257	0.0005563214607377175	0.0005750329621753168	0.0005743449252367805	0.0006141736673476475	0.0006122189515025879	0.06459675209158978	0.06276414622814983	1.8950667208064188e-07	1.317875457627904e-05	1.8961667044869492e-07	1.318639904354657e-05
30.37549071598484	0.0005089630026164037	0.0005100634232354263	0.0005391253638624793	0.0005394658653446265	0.000556497682672718	0.0005563575109681884	0.0005750666428070235	0.0005743786993463847	0.0006142016371280226	0.0006122472334508292	0.06458477737396366	0.06275251670639248	2.0649449305565164e-07	1.4446314890489975e-05	2.0659001491235215e-07	1.4452992892086125e-05
30.55851832793038	0.0005090065109278307	0.0005101068530669582	0.0005391664046667824	0.0005395068762913176	0.0005565370317266683	0.0005563968761758437	0.0005751039689717972	0.0005744161064398032	0.0006142339902827264	0.000612279860260464	0.06457353645186509	0.06274159982424632	2.2338653757488468e-07	1.5721933082302186e-05	2.2346756764382407e-07	1.572763161843127e-05
30.742648773309874	0.000509052574467883	0.0005101528550751863	0.0005392104863714363	0.0005395509337510052	0.00055657971941628	0.000556439577446602	0.0005751449663073617	0.0005744571719818036	0.0006142707627285096	0.0006123168673089895	0.06456304224238013	0.06273140812696437	2.401837172877862e-07	1.7005684163295953e-05	2.4025023805628043e-07	1.7010389947794136e-05
30.92788869724955	0.0005091012038830068	0.0005102014401342971	0.0005392576262026709	0.0005395980550271215	0.0005566257670586086	0.0005564856360624767	0.000575189660740616	0.0005745019217227017	0.0006143119908864694	0.0006123582904667211	0.06455330792144542	0.06272195441116746	2.568869401961115e-07	1.829764402987155e-05	2.569389318854941e-07	1.830134348314305e-05
31.114244784915854	0.0005091524098068142	0.0005102526191100066	0.0005393078415034128	0.0005396482575412813	0.0005566751961698834	0.0005565350735038812	0.0005752380784921204	0.0005745503817027548	0.0006143577116917109	0.000612404166106168	0.0645443469296279	0.06271325173045017	2.7349711072786886e-07	1.9597889477085406e-05	2.735345512520741e-07	1.9600568718164402e-05
31.30172376175672	0.0005092062028576473	0.0005103064028572176	0.0005393611497337497	0.0005397015588337777	0.000556728028467875	0.0005565879114519714	0.0005752902460806808	0.0005746025782566587	0.0006144079626032548	0.0006124545311116483	0.06453617297804916	0.06270531340113851	2.900151297971672e-07	2.090649821215318e-05	2.9003799472781915e-07	2.090814305098776e-05
31.4903323937443	0.0005092625936360478	0.0005103628022175864	0.0005394175684713746	0.0005397579765640603	0.0005567842858742875	0.0005566441717910226	0.0005753461903280248	0.0005746585380181294	0.0006144627816141875	0.000612509422889139	0.06452880005446544	0.06269815300818714	3.0644189487664085e-07	2.2223548868868792e-05	3.064501574087924e-07	2.2224144798424494e-05
31.68007748761912	0.0005093215927221425	0.0005104218280170062	0.0005394771154120227	0.0005398175285112039	0.0005568439905172013	0.0005567038766108465	0.000575405938363587	0.0005747182879245923	0.0006145222072620767	0.0006125688793763794	0.06452224242950577	0.06269178441123925	3.2277830007095866e-07	2.35491210224259e-05	3.227719309710497e-07	2.354865320952637e-05
31.870965891135747	0.0005093832106729248	0.00051048349106299	0.0005395398083698818	0.0005398802325743549	0.000556907164733542	0.0005567670482092384	0.0005754695176293841	0.0005747818552219593	0.0006145862786396368	0.0006126329390532196	0.06451651466307366	0.06268622175083907	3.3902523617515383e-07	2.488329520332344e-05	3.390042037469676e-07	2.4881748480573562e-05
32.063004493309954	0.0005094474580194484	0.0005105478021419674	0.0005396056652779985	0.0005399461067731704	0.0005569738310715966	0.0005568337090944724	0.0005755369558850099	0.0005748492674695229	0.0006146550354056825	0.000612701640952243	0.06451163161091607	0.06268147945481295	3.5518359076049284e-07	2.6226152913644274e-05	3.551478608024381e-07	2.6223511770465113e-05
32.25620022466719	0.0005095143452639136	0.0005106147720164765	0.0005396747041886583	0.0005400151692482356	0.0005570440122935672	0.0005569038819878295	0.0005756082812127304	0.0005749205525449443	0.0006147285177963529	0.000612775024669653	0.06450760843136896	0.0626775722448125	3.7125424822868555e-07	2.757777664126604e-05	3.712037839854413e-07	2.7574025214457953e-05
32.45056005749291	0.0005095838828766479	0.0005106844114222545	0.0005397469432737482	0.0005400874382614627	0.0005571177313781611	0.0005569775898261642	0.0005756835220226895	0.0005749957386493547	0.000614806766636624	0.0006128531303764371	0.06450446059227694	0.06267451514303672	3.872380898903814e-07	2.893824987607041e-05	3.871728520101793e-07	2.893337194051493e-05
32.64609100608406	0.0005096560812929842	0.0005107567310652254	0.0005398224008251035	0.000540162932196475	0.0005571950115232287	0.0005570548557645174	0.0005757627070582363	0.0005750748543125703	0.0006148898233521289	0.0006129359988298266	0.06450220387810231	0.0626723234791324	4.031359940451836e-07	3.0307657126540932e-05	4.030559405295009e-07	3.0301636085222627e-05
32.84280012700226	0.0005097309509100234	0.0005108317416183773	0.0005399010952548314	0.0005402416695589698	0.000557275876148441	0.0005571357031787666	0.0005758458654013659	0.0005751579283984194	0.0006149777299812773	0.0006130236713850478	0.06450085439722113	0.06267101289727636	4.189488360445328e-07	3.168608393550043e-05	4.1885392219843595e-07	3.167890280932062e-05
33.040694519328454	0.0005098085020832805	0.0005109094537185254	0.0005399830450956129	0.0005403236689770584	0.0005573603488980091	0.0005572201556683199	0.0005759330264782819	0.000575244990110187	0.0006150705291876976	0.0006131161900073803	0.06450042858941774	0.06267059936345014	4.3467748837432325e-07	3.307361689751376e-05	4.345676667572452e-07	3.306525831495155e-05
33.239781324919136	0.0005098887451232165	0.0005109898779629637	0.000540068269000986	0.0005404089492015916	0.000557448453643453	0.000557308237058856	0.0005760242200650895	0.0005753360689961883	0.00061516826427301	0.0006132135972845391	0.06450094323358034	0.06267109917291266	4.503228207216898e-07	3.447034367533297e-05	4.5019804109170183e-07	3.446078986156509e-05
33.44006772866406	0.0005099716902916378	0.0005110730249059864	0.0005401567857455965	0.0005404975291064497	0.0005575402144864062	0.0005573999714051011	0.0005761194762936055	0.0005754311949554528	0.0006152709791899267	0.0006133159364393695	0.06450241545560452	0.06267252895787181	4.6588570005935866e-07	3.5876353018202134e-05	4.65745909320912e-07	3.586558578397292e-05
33.64156095874556	0.0005100573477979795	0.0005111589050552977	0.0005402486142254373	0.0005405894276888259	0.0005576356557614805	0.000557495382993663	0.0005762188256573179	0.0005755303982435574	0.0006153787185557214	0.0006134232513428974	0.06450486273651448	0.06267490569536896	4.813669907258785e-07	3.729173477996783e-05	4.812121328719079e-07	3.727973551004293e-05
33.84426828689945	0.0005101457277954458	0.0005112475288682805	0.0005403437734580488	0.0005406846640694689	0.0005577348020391653	0.0005575944963459012	0.0005763222990174677	0.000575633709478573	0.0006154915276660423	0.0006135355865277138	0.06450830292080716	0.06267824671537568	4.967675544917567e-07	3.871657993659294e-05	4.965975705423144e-07	3.870332957763012e-05
34.04819702867729	0.0005102368403770199	0.0005113389067481387	0.0005404422825826979	0.000540783257492908	0.0005578376781287829	0.0005576973362208479	0.0005764299276092768	0.0005757411596471598	0.0006156094525091067	0.0006136529872017241	0.0645127542250215	0.06268256970911627	5.120882506589892e-07	4.015098060634881e-05	5.119030786039994e-07	4.01364596548659e-05
34.25335454371064	0.0005103306955713336	0.0005114330490399028	0.0005405441608605327	0.0005408852273276516	0.0005579443090814942	0.0005578039276181854	0.0005765417430483262	0.0005758527801108028	0.0006157325397802866	0.0006137754992622767	0.0645182352465497	0.0626878927376188	5.273299361178724e-07	4.159503006745391e-05	5.271295108551146e-07	4.157921855711677e-05
34.45974823597649	0.000510427303338382	0.0005115299660262816	0.0005406494276746929	0.0005409905930663456	0.0005580547201933455	0.0005579142957812546	0.0005766577773370689	0.0005759686026121808	0.0006158608368970759	0.0006139031693106575	0.0645247649726902	0.06269423424050295	5.424934654489188e-07	4.304882277901545e-05	5.422777187133378e-07	4.303170026716263e-05
34.66738555406454	0.0005105266735651003	0.0005116296679233834	0.0005407581025304082	0.0005410993743259187	0.0005581689370083835	0.0005580284662001381	0.0005767780628715155	0.0005760886592817028	0.0006159943920144922	0.0006140360446670038	0.06453236278995275	0.06270161304501455	5.575796910080744e-07	4.451245440161011e-05	5.573485513084633e-07	4.44939999557914e-05
34.87627399144595	0.0005106288160607726	0.0005117321648762703	0.0005408702050550474	0.0005412115908476816	0.0005582869853218093	0.0005581464646147762	0.0005769026324480637	0.0005762129826441831	0.0006161332540408848	0.0006141741733856122	0.06454104849362792	0.06271004837531112	5.725894629950243e-07	4.598602181647704e-05	5.723428555418162e-07	4.596621400038137e-05
35.086421086743854	0.0005107337405522852	0.0005118374669543602	0.0005409857549981412	0.0005413272624973996	0.0005584088911831943	0.0005582683170181467	0.0005770315192704967	0.0005763416056256829	0.0006162774726541942	0.0006143176042706761	0.06455084229762056	0.06271955986201026	5.875236295577093e-07	4.7469623148166384e-05	5.872614761953231e-07	4.74484400072861e-05
35.29783442400536	0.0005108414566792109	0.0005119455841466663	0.0005411047722313679	0.0005414464092653299	0.0005585346808997517	0.000558394049659498	0.0005771647569571528	0.0005764745615605138	0.0006164270983186641	0.0006144663868924646	0.0645617648445668	0.06273016755200685	6.023830368701716e-07	4.8963357785369865e-05	6.021052559967814e-07	4.894077683167963e-05
35.51052163297529	0.0005109519739887182	0.0005120565263568618	0.0005412272767484978	0.000541569051266218	0.0005586643810396608	0.0005585236890476324	0.000577302379548261	0.0005766118841984065	0.000616582182302019	0.0006146205716039474	0.06457383721623397	0.06274189191857169	6.171685292253627e-07	5.046732640366647e-05	6.168750357185213e-07	5.0443324600135675e-05
35.72449038937153	0.0005110653019303058	0.0005121703033981779	0.0005413532886653044	0.0005416952087392652	0.0005587980184354585	0.0005586572619542568	0.0005774444215134659	0.0005767536077118614	0.0006167427766931395	0.000614780209557898	0.06458708094422151	0.06275475387173397	6.318809491359743e-07	5.1981630988712224e-05	6.315716542691294e-07	5.1956184733067956e-05
35.93974841516195	0.0005111814498503471	0.0005122869249881123	0.0005414828282194275	0.0005418249020480448	0.0005589356201874826	0.0005587947954173832	0.0005775909177595286	0.0005768997667036688	0.0006169089344202297	0.000614945352724474	0.06460151802096536	0.06276877476896585	6.465211374133677e-07	5.3506374858541816e-05	6.461959487780167e-07	5.3479459966879195e-05
36.15630347884324	0.0005113004269864446	0.0005124064007429547	0.0005416159157701982	0.0005419581516803856	0.0005590772136673822	0.0005589363167447951	0.0005777419036382236	0.000577050396214622	0.0006170807092695138	0.0006151160539093039	0.06461717091106163	0.06278397642617163	6.610899332766453e-07	5.50416626890482e-05	6.607487546916955e-07	5.501325437837212e-05
36.374163395721176	0.0005114222424615871	0.0005125287401721182	0.000541752571798417	0.0005420949782482077	0.0005592228265216916	0.0005590818535175751	0.0005778974149544316	0.0005772055317314174	0.0006172581559044694	0.0006152923667720927	0.06463406256291739	0.06280038112899676	6.755881744404703e-07	5.658760053729728e-05	6.752309058644188e-07	5.655767340762008e-05
36.59333602819267	0.000511546905278098	0.0005126539526722657	0.0005418928169060821	0.0005422354024873108	0.0005593724866754637	0.0005592314335936912	0.0005780574879744325	0.0005773652091947511	0.000617441329885617	0.0006154743458457617	0.06465221642074145	0.06281801164446665	6.900166972187167e-07	5.8144295867382234e-05	6.896432346568428e-07	5.811282388326622e-05
36.813829286029524	0.0005116744243113729	0.0005127820475212322	0.0005420366718160726	0.0005423794452571191	0.0005595262223359784	0.0005593850851116558	0.000578222159434413	0.0005775294650076218	0.0006176302876908908	0.0006156620465561499	0.06467165643688487	0.06283689123296277	7.043763366302875e-07	5.971185757687458e-05	7.03986572044013e-07	5.9678814048572115e-05
37.03565112666392	0.0005118048083033995	0.0005129130338717322	0.0005421841573717795	0.0005425271275403746	0.0005596840619965138	0.000559542836494248	0.0005783914665491882	0.0005776983360438422	0.0006178250867366094	0.0006158555252422888	0.0646924070845424	0.06285704366055118	7.18667926497777e-07	6.129039602265074e-05	7.182617476999328e-07	6.125575358593982e-05
37.25880955547555	0.0005119380658560423	0.0005130469207448377	0.0005423352945366789	0.0005426784704427747	0.00055984603444019	0.0005597047164523009	0.000578565447021146	0.0005778718596567658	0.0006180257853990597	0.0006160548391772726	0.06471449337083342	0.06287849321167968	7.328922995567585e-07	6.288002304878637e-05	7.324695901072837e-07	6.284375364415395e-05
37.483312626080554	0.0005120742054240987	0.0005131837170232334	0.0005424901043938543	0.0005428334951925613	0.0005600121687438853	0.0005598707539885658	0.0005787441390494249	0.0005780500736882393	0.0006182324430367305	0.0006162600465897498	0.06473794085026562	0.06290126470224101	7.470502875620358e-07	6.448085201414544e-05	7.466109266673644e-07	6.444292686604014e-05
37.70916844062219	0.0005122132353081052	0.0005133234314442258	0.0005426486081454544	0.0005429922231400463	0.0005601824942822243	0.0005600409784016439	0.0005789275813393278	0.0005782330164777865	0.0006184451200132059	0.0006164712066860507	0.06476277563860426	0.06292538349303896	7.611427214021353e-07	6.609299782182887e-05	7.606865838050408e-07	6.605338741656752e-05
37.93638515006311	0.0005123551636468951	0.0005134660725925107	0.000542810827112098	0.0005431546757570856	0.0005603570407316474	0.0005602154192899971	0.0005791158131119876	0.0005784207268720314	0.000618663877720754	0.0006166883796729846	0.06478902442715255	0.06295087550364299	7.751704312155324e-07	6.771657694877586e-05	7.746973870778173e-07	6.767525101131211e-05
38.164970954479706	0.0005124999984098901	0.0005136116488926777	0.0005429767827322047	0.0005433208746364818	0.0005605358380745534	0.0005603941065560284	0.0005793088741142816	0.0005786132442343662	0.0006188887786046242	0.0006169116267813175	0.06481671449746723	0.0629777672266721	7.891342465029746e-07	6.935170747589259e-05	7.886441612872924e-07	6.930863494626627e-05
38.39493410335793	0.000512647747389122	0.0005137601686014541	0.0005431464965612676	0.0005434908414913293	0.0005607189166035268	0.0005605770704102478	0.0005795068046290145	0.0005788106084548786	0.0006191198861880896	0.0006171410102899675	0.06484587373651346	0.06300608574250322	8.030349962506473e-07	7.099850911974903e-05	8.025277305977706e-07	7.095365812841148e-05
38.626282895891045	0.0005127984181909739	0.0005139116397996702	0.0005433199902710502	0.0005436645981542869	0.0005609063069256452	0.0005607643413755125	0.0005797096454853711	0.0005790128599605381	0.0006193572650982558	0.0006173765935509365	0.06487653065228376	0.0630358587344277	8.168735090466166e-07	7.265710326417874e-05	8.163489186518384e-07	7.261044110677684e-05
38.859025681279114	0.0005129520182276271	0.0005140660703839405	0.0005434972856487127	0.0005438421665767809	0.0005610980399668715	0.0005609559502913552	0.0005799174380696522	0.0005792200397256584	0.0006196009810926654	0.0006176184410150076	0.06490871438989487	0.06306711450427177	8.306506132215591e-07	7.432761299477897e-05	8.301085487011188e-07	7.427910610556532e-05
39.09317085903034	0.0005131085547082131	0.0005142234680580523	0.0005436784045958667	0.0005440235688281387	0.0005612941469765416	0.0005611519283183966	0.0005801302243363055	0.0005794321892826463	0.0006198511010867356	0.0006178666182582433	0.06494245474817366	0.06309988198849557	8.443671369647715e-07	7.601016313184272e-05	8.43807443715993e-07	7.595977705597556e-05
39.328726879264174	0.0005132680346296435	0.0005143838403240405	0.0005438633691275406	0.0005442088270946352	0.0005614946595319283	0.00056135230694284	0.0005803480468192497	0.0005796493507330319	0.0006201076931820413	0.000618121192009297	0.06497778219675922	0.0631341907747882	8.580239084625147e-07	7.770488026592748e-05	8.574464265276305e-07	7.765257963140981e-05
39.56570224301631	0.0005134304647671261	0.0005145471944729558	0.0005440522013710743	0.000544397963678471	0.0005616996095429144	0.0005615571179810675	0.000580570948643524	0.0005798715667588152	0.0006203708266955033	0.000618382230177593	0.06501472789373483	0.06317007111917715	8.716217560396106e-07	7.941189279438154e-05	8.710263199554914e-07	7.93576412824043e-05
39.80410550254544	0.0005135958516643357	0.0005147135375752936	0.0005442449235649176	0.0005445910009966555	0.0005619090292567479	0.0005617663935843166	0.0005807989735372483	0.0005800988806341113	0.0006206405721894848	0.0006186498018823822	0.06505332370380613	0.06320755396366792	8.851615082908475e-07	8.11313309581202e-05	8.845479469367801e-07	8.107509127217027e-05
40.04394526164196	0.000513764201623247	0.0005148828764710908	0.0005444415580573469	0.0005447879615798109	0.0005621229512629062	0.0005619801662434628	0.0005810321658439284	0.0005803313362371337	0.0006209170015028602	0.0006189239774827299	0.06509360221704957	0.06324667095444185	8.986439942338525e-07	8.286332688017817e-05	8.980121306734635e-07	8.280506071443872e-05
40.28523017593832	0.0005139355206935973	0.0005150552177596622	0.0005446421273050793	0.0005449888680708778	0.0005623414084980524	0.0005621984687938921	0.0005812705705350996	0.0005805689780625005	0.0006212001877830676	0.0006192048286084497	0.06513559676825252	0.06328745446061815	9.120700434487369e-07	8.460801460513645e-05	9.11419694767145e-07	8.454768261131895e-05
40.52796895322162	0.0005141098146619847	0.0005152305677889776	0.0005448466538717988	0.0005451937432237313	0.0005625644342511061	0.0005624213344204826	0.000581514233223338	0.0005808118512338974	0.0006214902055192066	0.0006194924281920424	0.0651793414568619	0.06332993759361366	9.254404862500502e-07	8.636553014094994e-05	9.247714633834302e-07	8.630309189404384e-05
40.77217035374772	0.000514287089040575	0.0005154089326446562	0.000545055160426575	0.000545402609901695	0.0005627920621684172	0.0005626487966626891	0.0005817632001756406	0.0005810600015170982	0.0006217871305762051	0.0006197868505016604	0.06522487116756913	0.0633741542271173	9.387561538285946e-07	8.813601149991468e-05	9.380682613855003e-07	8.807142546239655e-05
41.017843190557436	0.0005144673490554076	0.0005155903181385674	0.0005452676697421759	0.0005456154910759506	0.0005630243262590511	0.0005628808894197297	0.0005820175183271892	0.0005813134753333564	0.0006220910402301005	0.0006200881711751437	0.06527222159154894	0.06342013901769993	9.52017878413404e-07	8.991959874198041e-05	9.51310914490671e-07	8.98528222266215e-05
41.26499632979458	0.0005146505996342838	0.0005157747297970224	0.0005454842046932673	0.0005458324098238383	0.0005632612609001876	0.0005631176469558904	0.0005822772352955158	0.0005815723197731827	0.000622402013204483	0.000620396467255172	0.0653214292483864	0.06346792742608537	9.652264934525891e-07	9.171643402050567e-05	9.64500249451888e-07	9.164742315245777e-05
41.51363869102594	0.0005148368453942307	0.0005159621728485509	0.0005457047882545073	0.0005460533893270508	0.0005635029008426456	0.0005633591039059458	0.0005825423993950873	0.000581836582610532	0.000622720129708149	0.0006207118172255794	0.06537253150870062	0.06351755573911057	9.783828337796546e-07	9.35266616280267e-05	9.776370942019257e-07	9.345537130410475e-05
41.763779247563185	0.0005150260906285087	0.0005161526522112267	0.0005459294434985055	0.0005462784528696991	0.0005637492812165206	0.0005636052952806881	0.0005828130596523122	0.000582106312317392	0.000623045471474	0.0006210343010488623	0.06542556661751332	0.0635690610923906	9.9148773579044e-07	9.53504280437889e-05	9.907222780320638e-07	9.527681189096249e-05
42.0154270267867	0.000515218339293165	0.0005163461724795517	0.0005461581935936696	0.0005465076238362662	0.0005640004375369572	0.000563856256472592	0.0005830892658210019	0.0005823815580788173	0.0006233781217992536	0.000621364000204951	0.06548057371837118	0.06362248149372957	1.0045420376371926e-06	9.71878819837485e-05	1.0037566317794375e-06	9.711189231624562e-05
42.26859111047143	0.0005154135949930998	0.0005165427379108593	0.0005463910618019146	0.0005467409257094259	0.0005642564057100482	0.0005641120232615965	0.00058337106839829	0.0005826623698084016	0.0006237181655870071	0.0006217009977312764	0.06553759287825993	0.06367785584729126	1.0175465794113638e-06	9.903917445099053e-05	1.0167409879968236e-06	9.896076222488948e-05
42.523280635114425	0.0005156118609676369	0.0005167423524112335	0.000546628071476237	0.0005469783820677309	0.0005645172220388691	0.0005643726318210207	0.0005836585186410335	0.000582948798164218	0.0006240656893892108	0.0006220453782641928	0.0655966651133396	0.06373522397856879	1.0305022033404998e-06	0.00010090445878821463	1.029676181141725e-06	0.00010082357355470362
42.77950479226489	0.0005158131400755757	0.0005169450195209169	0.0005468692460581455	0.0005472200165831605	0.0005647829232296521	0.0005646381187236122	0.0005839516685827114	0.0005832408945652376	0.0006244207814511117	0.0006223972280818093	0.06565783241553048	0.06379462666017625	1.04340975399771e-06	0.00010278389073269112	1.0425630477812857e-06	0.00010270048058944048
43.03727282885567	0.0005160174347797088	0.0005171507423991963	0.0005471146090749479	0.0005474658530185243	0.0005650535463981068	0.0005649085209477398	0.0005842505710508452	0.0005835387112082528	0.0006247835317572276	0.0006227566351482903	0.0657211377799817	0.06385610563850136	1.056270078519158e-06	0.00010467762847324313	1.0554024267948187e-06	0.00010459164001369592
43.29659404753705	0.0005162247471307866	0.0005173595238087436	0.0005473641841368826	0.0005477159152247181	0.0005653291290758916	0.0005651838758837284	0.0005845552796849567	0.0005838423010853202	0.0006251540320789129	0.0006231236891596845	0.06578662523346018	0.06391970366124551	1.0690840268120106e-06	0.00010658583270738153	1.0681951595698305e-06	0.00010649721096750442
43.55747780701245	0.0005164350787508939	0.0005175713660993813	0.0005476179949340827	0.0005479702271378124	0.0005656097092172326	0.0005654642213403364	0.0005848658489550772	0.000584151718001735	0.0006255323760235734	0.0006234984815913351	0.06585433986368991	0.06398546450588956	1.0818524517836395e-06	0.00010850866670211734	1.080942090231872e-06	0.00010841735510590256
43.81993352237618	0.0005166484308162425	0.0005177862711912728	0.0005478760652333845	0.0005482288127759913	0.0005658953252057123	0.0005657495955514013	0.0005851823341808515	0.0005844670165945782	0.0006259186590856224	0.0006238811057469598	0.06592432784968752	0.06405343300911744	1.094576209581229e-06	0.00011044629635670322	1.0936440658652815e-06	0.0001103522366589782
44.08397066545326	0.0005168648040393296	0.0005180042405574922	0.0005481384188749497	0.0005484916962363046	0.0005661860158612158	0.0005660400371826311	0.0005855047915512299	0.0005847882523518346	0.0006263129786992202	0.0006242716568094417	0.06599663649311939	0.06412365509724352	1.107256159834204e-06	0.00011239889026719296	1.1063019367415182e-06	0.00011230202249357113
44.349598765141174	0.0005170841986504607	0.0005182252752059661	0.0005484050797687144	0.0005487589016912538	0.0005664818204470566	0.0005663355853385714	0.0005858332781448006	0.0005851154816321234	0.0006267154342928988	0.0006246702318934282	0.06607131425073554	0.0641961778176708	1.1198931659061988e-06	0.00011436661979373486	1.1189165565683116e-06	0.00011426688217883174
44.6168274077539	0.0005173066143785984	0.000518449375660759	0.000548676071890644	0.0005490304533851868	0.0005667827786772741	0.0005666362795697387	0.000586167851950767	0.0005854487616850575	0.0006271261273461358	0.0006250769300997987	0.06614841076791203	0.06427104937143116	1.1324880951574332e-06	0.00011634965912991901	1.131488782732306e-06	0.00011624698805241807
44.88566623736761	0.0005175320504315191	0.0005186765419426731	0.0005489514192787923	0.0005493063756304983	0.00056708893072412	0.0005669421598799329	0.0005865085718906057	0.0005857881506722533	0.0006275451614479655	0.0006254918525720854	0.06622797691335007	0.06434831914684393	1.145041819224004e-06	0.00011834818537563574	1.1440194765670753e-06	0.00011824251529070351
45.15612495616904	0.0005177605054752512	0.0005189067735491447	0.0005492311460291579	0.0005495866928036338	0.000567400317225738	0.0005672532667337377	0.000586855497840436	0.0005861337076890296	0.0006279726423577194	0.0006259151025549343	0.06631006481497864	0.06442803775434328	1.1575552142856823e-06	0.0001203623786105168	1.156509503612681e-06	0.0001202536419797201
45.42821332480542	0.0005179919776127555	0.0005191400694333975	0.0005495152762913151	0.0005498714293408709	0.0005677169792940316	0.0005675696410642025	0.000587208690654109	0.0005864854927868016	0.0006284086780679696	0.0006263467854546798	0.0663947278971054	0.06451025706251438	1.1700291613742607e-06	0.00012239242197283062	1.1689597339025522e-06	0.00012228054919055653
45.701941162736816	0.0005182264643618444	0.000519376427982844	0.0005498038342638402	0.000550160609733899	0.0005680389585227565	0.0005678913242807362	0.0005875682121870832	0.0005868435669962297	0.0006288533788698047	0.0006267870089021524	0.06648202091887008	0.06459503023539158	1.1824645466805995e-06	0.00012443850174050086	1.1813710422607735e-06	0.00012432342105743455
45.97731834859046	0.0005184639626322814	0.0005196158469966859	0.0005500968441894883	0.0005504542585251561	0.0005683662969958108	0.0005682183582771972	0.0005879341253210796	0.0005872079923511216	0.0006293068574205017	0.0006272358828177833	0.06657200001405111	0.06468241177106733	1.19486226185842e-06	0.00012650080741329062	1.1937443085854958e-06	0.00012638244485638217
46.25435482051728	0.0005187044687020481	0.00051985832366269	0.0005503943303501351	0.0005507524003029307	0.0005686990372957563	0.0005685507854401973	0.0005883064939895713	0.0005875788319131397	0.0006297692288137233	0.0006276935194791275	0.06666472273228002	0.06477245754167113	1.20722320436778e-06	0.00012857953180114845	1.2060804181837376e-06	0.00012845781109059595
46.533060576550575	0.0005189479781927436	0.0005201038545331185	0.0005506963170614675	0.0005510550596962214	0.0005690372225125699	0.0005688886486576365	0.0005886853832041401	0.0005879561497973424	0.0006302406106523487	0.0006281600335909107	0.06676024808172093	0.06486522483476109	1.2195482778181149e-06	0.00013067487111474707	1.2183802620946947e-06	0.00013054971357709388
46.813445674966815	0.0005191944860440795	0.0005203524354997627	0.0005510028286674101	0.0005513622613693333	0.0005693808962526366	0.0005692319913274602	0.000589070859081733	0.0005883400111985921	0.0006307211231240503	0.0006286355423577055	0.06685863657327899	0.06496077239619992	1.2318383923249406e-06	0.00013278702505901963	1.2306447374215053e-06	0.00013265834953582467
47.09552023464871	0.0005194439864874345	0.0005206040617680574	0.0005513138895342748	0.000551674030016202	0.00056973010264799	0.0005695808573666587	0.0005894629888728518	0.0005887304824188644	0.0006312108890797373	0.0006291201655593527	0.06695995026639405	0.06505916047457307	1.2440944648813013e-06	0.0001349161969311785	1.2428747476938076e-06	0.0001347839196844669
47.37929443545016	0.000519696473018437	0.0005208587278302356	0.0005516295240446292	0.0005519903903544434	0.0005700848863658158	0.0005699352912205177	0.0005898618409907276	0.0005891276308955021	0.000631710034115004	0.0006296140256292588	0.06706425281649238	0.06516045086720158	1.256317419753069e-06	0.00013706259372282814	1.255071203238754e-06	0.00013692662833600378
47.66477851856398	0.0005199519383685368	0.0005211164274374907	0.0005519497565908656	0.0005523113671191066	0.000570445292618226	0.0005702953378721289	0.0005902674850415135	0.0005895315252304545	0.0006322186866547125	0.0006301172477356978	0.06717160952416205	0.06526470696783673	1.2685081888831346e-06	0.00013922642622631043	1.267235021568721e-06	0.00013908668350072484
47.951982786891236	0.0005202103744755238	0.0005213771535711016	0.0005522746115684632	0.0005526369850561245	0.0005708113671723167	0.000570661042852172	0.0005906799918555415	0.000589942235220538	0.0006327369780408547	0.000630629959866246	0.06728208738611963	0.06537199381608631	1.2806677123168488e-06	0.00014140790914479728	1.2793671277789957e-06	0.00014126429699139187
48.24091760541319	0.0005204717724529525	0.0005216408984124819	0.0005526041133689226	0.0005529672689154434	0.0005711831563605168	0.0005710324522489734	0.0005910994335196908	0.0005903598318887669	0.0006332650426238411	0.0006311522929155025	0.06739575514805787	0.06548237814865925	1.2927969386387385e-06	0.00014360726120733747	1.2914684549682285e-06	0.0001434596845337338
48.53159340156531	0.0005207361225584344	0.0005219076533121131	0.0005529382863723692	0.0005533022434438245	0.0005715607070912464	0.0005714096127188654	0.0005915258834109148	0.0005907843875168015	0.0006338030178573797	0.0006316843807762396	0.06751268335943421	0.06559592845249924	1.3048968254450021e-06	0.00014582470528973213	1.3035399446836068e-06	0.0001456730658818406
48.82402066561362	0.0005210034141607497	0.0005221774087573187	0.0005532771549398059	0.0005536419333773006	0.000571944066859896	0.0005717925714968471	0.0005919594162309809	0.0005912159756785623	0.0006343510443971102	0.0006322263604341518	0.06763294443029969	0.06571271501988886	1.3169683398202335e-06	0.00014806046853928223	1.3155825473745936e-06	0.00014790466493766474
49.11820995103327	0.0005212736357057321	0.0005224501543388259	0.0005536207434049996	0.000553986363433271	0.0005723332837601359	0.000572181376407567	0.0005924001080424715	0.0005916546712750573	0.0006349092662031653	0.0006327783720663539	0.06775661269024563	0.06583281000560738	1.3290124588397328e-06	0.00015031478250500385	1.3275972228701935e-06	0.00015015470987568558
49.41417187488941	0.0005215467746808778	0.000522725878716076	0.0005539690760659868	0.0005543355583022231	0.000572728406495575	0.0005725760758766341	0.0005928480363061077	0.000592100550570482	0.0006354778306468455	0.0006333405591438227	0.06788376444956605	0.06595628748623382	1.3410301701047766e-06	0.00015258788327515704	1.339584940882781e-06	0.00015242343327387387
49.71191711822035	0.0005218228175786359	0.0005230045695812316	0.000554322177176192	0.0005546895426390666	0.0005731294843917877	0.0005729767189422841	0.0005933032799194548	0.0005925536912296502	0.0006360568886216117	0.0006339130685379593	0.06801447806271917	0.0660832235216832	1.3530224722888397e-06	0.00015488001161882703	1.3515466815327464e-06	0.00015471107224976355
50.01145642642306	0.0005221017498583126	0.0005232862136218222	0.0005546800709351214	0.0005550483410540559	0.0005735365674087111	0.000573383355267401	0.0005937659192570651	0.0005930141723568066	0.000636646594658582	0.0006344960506314631	0.06814883399420729	0.06621369621907673	1.364990375713306e-06	0.00015719141313463858	1.3634834358859345e-06	0.0001570178686016166
50.3128006096408	0.0005223835559065499	0.0005235707964819825	0.0005550427814786367	0.0005554119781032915	0.0005739497061534484	0.000573796035151919	0.0005942360362121333	0.0005934820745358915	0.0006372471070467663	0.0006350896594337338	0.06828691488696052	0.06634778579904346	1.376934902961235e-06	0.00015952233840735297	1.3753962065425835e-06	0.00015934406895877495
50.61596054315354	0.000522668218996317	0.0005238583027222264	0.0005554103328687827	0.0005557804782787841	0.0005743689518934834	0.0005742148095456293	0.0005947137142397318	0.0005939574798723293	0.0006378585879582645	0.000635694052701017	0.06842880563334823	0.0664855746645655	1.3888570894990447e-06	0.0001618730431692944	1.3872860082247453e-06	0.0001616899249354542
50.9209471677702	0.0005229557212443442	0.0005241487157776871	0.0005557827490831397	0.0005561538659980486	0.0005747943565703256	0.0005746397300613843	0.0005951990384016866	0.0005944404720363908	0.0006384812035786551	0.0006363093920615103	0.06857459344892566	0.06662714747247335	1.40075798435045e-06	0.00016424378847165744	1.3991538684103274e-06	0.00016405569329390468
51.22777149022361	0.0005232460435669607	0.0005244420179147818	0.0005561600540037058	0.0005565321655932326	0.0005752259728136189	0.0005750708489887555	0.0005956920954131962	0.0005949311363082309	0.0006391151242428548	0.000636935843145698	0.06872436794904487	0.06677259120771248	1.4126386507855825e-06	0.00016663484086198999	1.411000827990336e-06	0.0001664416361140536
51.53644458356769	0.0005235391656342446	0.0005247381901862142	0.0005565422714052585	0.0005569154012997321	0.0005756638539557127	0.0005755082193081234	0.00059619297369124	0.0005954295596246494	0.0006397605245766868	0.0006375735757221387	0.06887822122844607	0.06692199526050051	1.4245001670453459e-06	0.00016904647257007244	1.4228279419558265e-06	0.0001688480209709048
51.84697758757708	0.0005238350658224401	0.0005250372123842678	0.0005569294249432022	0.0005573035972442961	0.0005761080540467407	0.0005759518947052607	0.0005967017634048966	0.0005959358306276829	0.0006404175836444697	0.000638222763839003	0.06903624794397965	0.06707545150651259	1.4363436271203067e-06	0.00017147896170491284	1.4346362801310412e-06	0.00017127512112197207
52.15938170914916	0.0005241337211645602	0.0005253390629923095	0.0005573215381408623	0.0005576967774325866	0.0005765586278702196	0.0005764019295864004	0.0005972185565276362	0.0005964500397150961	0.0006410864851029095	0.0006388835859716322	0.06919854540058065	0.06723305439021876	1.4481701415417284e-06	0.00017393259245832016	1.4464269279240022e-06	0.0001737232157012908
52.47366822270851	0.0005244351072991049	0.0005256437191344348	0.0005577186343762109	0.0005580949657361736	0.0005770156309591906	0.0005768583790938312	0.0005977434468916943	0.0005969722790928722	0.0006417674173616185	0.0006395562251764226	0.06936521364065819	0.06739490101152677	1.4599808382300674e-06	0.00017640765532001002	1.45820098713164e-06	0.00017619258992468412
52.789848470613855	0.0005247391984168195	0.0005259511565231796	0.0005581207368679979	0.0005584981858789427	0.0005774791196129402	0.0005773212991220367	0.0005982765302446247	0.0005975026428297948	0.0006424605737505951	0.0006402408692513578	0.06953635553704789	0.06756109121587622	1.4717768633736115e-06	0.0001789044473023138	1.4699595767691002e-06	0.00017868353530350878
53.107933863567155	0.0005250459672054098	0.0005262613494052148	0.0005585278686612595	0.0005589064614228865	0.000577949150914314	0.0005777907463344061	0.0005988179043081317	0.0005980412269142206	0.0006431661526950145	0.0006409377109035166	0.06971207688969427	0.06773172768794082	1.4835593823641453e-06	0.00018142327217707255	1.4817038339557526e-06	0.00018119634987014133
53.42793588102576	0.0005253553847921396	0.0005265742705049533	0.0005589400526121907	0.0005593198157532646	0.0005784257827476743	0.0005782667781805504	0.0005993676688393064	0.0005985881293131595	0.0006438843578977204	0.0006416469479239305	0.06989248652622965	0.06790691604910822	1.4953295807765277e-06	0.00018396444072410478	1.49343491484045e-06	0.0001837313384144973
53.74986607161648	0.0005256674206842159	0.0005268898909659704	0.0005593573113723392	0.0005597382720630919	0.0005789090738175098	0.0005787494529142466	0.0005999259256943689	0.0005991434500337599	0.0006446153985297927	0.0006423687833701498	0.07007769640663501	0.06808676495890643	1.5070886653854561e-06	0.0001865282709904853	1.5051539955670103e-06	0.00018628881273097253
54.073736053552395	0.0005259820427068725	0.0005272081802901527	0.0005597796673720996	0.0005601618533369339	0.0005793990836677462	0.0005792388296120431	0.0006004927788950494	0.0005997072911873272	0.0006453594894296281	0.0006431034257569251	0.07026782173217336	0.06827138622056753	1.5188378652589932e-06	0.00018911508856593595	1.5168622733043166e-06	0.00018886909188003953
54.399557515052166	0.0005262992169390683	0.0005275291062744939	0.0005602071428034894	0.0005605905823339872	0.0005798958727017931	0.0005797349681925679	0.0006010683346977454	0.0006002797570560069	0.0006461168513109797	0.0006438510892554385	0.07046298105878841	0.06846089489091563	1.5305784328960032e-06	0.00019172522687092852	1.528560967323147e-06	0.00019147250246219494
54.727342214761876	0.0005266189076466897	0.0005278526349454207	0.0005606397596021584	0.0005610244815704011	0.0005803995022033578	0.0005802379294365647	0.0006016527016655819	0.000600860954162253	0.0006468877109804166	0.0006446119939015157	0.07066329641518806	0.06865540939478885	1.5423116454140037e-06	0.00019435902745819356	1.5402513201202752e-06	0.00019409937890493834
55.057101982179326	0.000526941077213157	0.0005281787304905589	0.0005610775394286081	0.0005614635733008168	0.0005809100343580655	0.0005807477750076978	0.0006022459907435243	0.0006014509913412256	0.0006476723015647086	0.0006453863658132989	0.0708688934258286	0.06885505164419924	1.5540388058211518e-06	0.00019701684033296418	1.5519345986202008e-06	0.00019675006376673743
55.38884871808102	0.000527265686067342	0.0005285073551878387	0.0005615205036485991	0.0005619078794990943	0.0005814275322759439	0.0005812645674741742	0.0006028483153367137	0.0006020499798162763	0.0006484708627486769	0.0006461744374188998	0.07107990143903353	0.0690599471624693	1.565761244343199e-06	0.00019969902428827735	1.5636120954283777e-06	0.00019942490805567592
55.722594394951685	0.0005275926926086647	0.0005288384693318147	0.0005619686733126922	0.0005623574218381852	0.0005819520600147938	0.0005817883703312118	0.0006034597913921674	0.0006026580332776667	0.0006492836410240563	0.0006469764476945437	0.07129645366049643	0.06927022521357439	1.5774803198243892e-06	0.00020240594725845495	1.575285130157194e-06	0.00020212427156532375
56.058351057416104	0.0005279220531292717	0.0005291720311571001	0.0005624220691349065	0.0005628122216691242	0.0005824836826045165	0.0005823192480244133	0.0006040805374840387	0.0006032752679646939	0.0006501108899499852	0.0006477926424137921	0.07151868729242446	0.06948601893694098	1.5891974212106467e-06	0.0002051379866923747	1.5869550508249182e-06	0.00020484852322896763
56.39613082267415	0.0005282537217331654	0.0005295079967587843	0.0005628807114704483	0.0005632722999990963	0.000583022466072434	0.0005828572659740836	0.0006047106749026093	0.0006039018027513976	0.0006509528704257441	0.0006486232744084364	0.07174674367859461	0.06970746548797055	1.600913969108551e-06	0.00020789552994657234	1.5986232353306469e-06	0.00020759804149286798
56.7359458809379	0.0005285876502521627	0.0005298463200097179	0.0005633446202924755	0.0005637376774685459	0.0005835684774696667	0.0005834024906005503	0.0006053503277472143	0.0006045377592360364	0.0006518098509764262	0.0006494686038417056	0.07198076845561319	0.06993470618456078	1.6126314174273607e-06	0.00021067897469903563	1.6102910930038475e-06	0.0002103732147088616
57.07780849587155	0.0005289237881585453	0.0005301869524745224	0.0005638138151678545	0.0005642083743272823	0.0005841217848986125	0.0005839549893505311	0.0006059996230233049	0.000605183261834529	0.0006526821080522499	0.0006503288984944642	0.072220911710685	0.07016788665992653	1.6243512551211096e-06	0.00021348872938724284	1.6219600662515862e-06	0.00021317444155016796
57.42173100503407	0.0005292620824742776	0.0005305298433202054	0.0005642883152318791	0.0005646844104095515	0.0005846824575416107	0.0005845148307246228	0.0006066586907438775	0.0006058384378780796	0.0006535699263422864	0.0006512044340651346	0.0724673281462065	0.07040715702202034	1.6360750080309915e-06	0.00021632521367108415	1.6336316322983473e-06	0.0002160021314504268
57.7677258203244	0.0005296024776766353	0.000530874939223221	0.0005647681391618949	0.0005651658051080165	0.0005852505656908365	0.0005850820843059597	0.0006073276640354893	0.0006065034177151967	0.0006544735991034004	0.0006520954944840971	0.07272017725152759	0.07065267201988602	1.6478042408206613e-06	0.00021918885892016626	1.64530730501042e-06	0.00021885670506538446
58.115805428429454	0.0005299449156001049	0.0005312221842728413	0.0005652533051497962	0.000565652577346615	0.0005858261807795074	0.0005856568207901121	0.0006080066792491222	0.0006071783348183564	0.0006553934285052767	0.0006530023722433985	0.07297962348223816	0.07090459121729144	1.6595405590320985e-06	0.0002220801087302049	1.6569886368410659e-06	0.00022173859476304347
58.465982391274686	0.0005302893353343965	0.0005315715198706776	0.0005657438308733451	0.0005661447455522415	0.0005864093754144724	0.0005862391120163024	0.0006086958760761499	0.0006078633258955525	0.0006563297259924502	0.0006539253687426342	0.07324583644735627	0.07116307917399901	1.6712856112540125e-06	0.00022499941946851898	1.6686772208776004e-06	0.00022464824514063786
58.818269346477535	0.0005306356731184046	0.0005319228846261882	0.0005662397334662632	0.000566642327625203	0.0005870002234102652	0.0005868290310000008	0.0006093953976696895	0.0006085585310070025	0.0006572828126643101	0.0006548647946519297	0.07351899110481946	0.07142830563506908	1.6830410914237112e-06	0.0002279472608519295	1.6803746930093644e-06	0.00022758611357158454
59.172679007803275	0.0005309838622299552	0.0005322762142480124	0.0005667410294870534	0.0005671453409084093	0.0005875987998247076	0.000587426651966995	0.0006101053907716397	0.0006092640936872976	0.0006582530196741368	0.0006558209702930147	0.07379926796569826	0.07170044572859252	1.6948087412581e-06	0.00023092411655753486	1.692082734229051e-06	0.00023055267078508912
59.52922416562417	0.0005313338328711573	0.0005326314414309466	0.0005672477348864939	0.0005676538021552329	0.0005882051809961514	0.0005880320503890113	0.0006108260058457154	0.000609980161073292	0.000659240688648268	0.0006567942260394405	0.07408685330758183	0.07197968017229364	1.7065903528279023e-06	0.00023393048486999857	1.7038030730582828e-06	0.00023354840147861433
59.887917687380885	0.0005316855120491753	0.000532988495738384	0.0005677598649737563	0.0005681677274959959	0.0005888194445824583	0.0005886453030209795	0.0006115573972168209	0.000610706884038056	0.0006602461721265907	0.0006577849027370588	0.07438193939760637	0.07226619548944908	1.7183877712947286e-06	0.0002369668793685692	1.7155374881298565e-06	0.00023657380496842906
60.24877251804685	0.0005320388234522395	0.0005333473034800298	0.0005682774343810942	0.0005686871324030249	0.0005894416696018264	0.0005892664879400484	0.0006122997232171189	0.0006114444173312401	0.0006612698340256268	0.0006587933521459742	0.07468472472562407	0.07256018423461642	1.730202897793861e-06	0.00024003382965241682	1.7272878109110415e-06	0.00023962939587676702
60.6118016805955	0.0005323936873206782	0.000533707787584679	0.000568800457027034	0.0005692120316542061	0.0005900719364755557	0.0005898956845864367	0.0006130531463391655	0.0006121929197261931	0.000662312050125548	0.0006598199374052249	0.0749954142480469	0.07286184522966972	1.7420376925081837e-06	0.0002431318821130013	1.7390559286029538e-06	0.00024271570486274208
60.97701827647021	0.0005327500203127853	0.0005340698674678724	0.0005693289460780327	0.0005697424392950051	0.0005907103270729046	0.0005905329738062624	0.0006138178333965413	0.0006129525541742523	0.0006633732085825926	0.0006608650335215902	0.07531421964291801	0.07317138381069173	1.7538941779309805e-06	0.00024626160075334746	1.750843787218172e-06	0.000245833279397617
61.34443548605718	0.0005331077353652885	0.0005344334588941901	0.000569862913908517	0.0005702783685988634	0.0005913569247581299	0.0005911784378964387	0.0006145939556923848	0.0006137234879665905	0.0006644537104684018	0.0006619290278839547	0.0756413595768126	0.07348901208629284	1.7657744423117466e-06	0.00024942356805598975	1.762653394828356e-06	0.00024898268458571626
61.71406656916102	0.0005334667415482033	0.0005347984738339743	0.0005704023720592609	0.000570819832025925	0.0005920118144398726	0.0005918321606517867	0.0006153816891963076	0.0006145058929040729	0.0006655539703379431	0.0006630123208048084	0.07597705998418883	0.07381494920795843	1.7776806433305497e-06	0.00025261838590671937	1.774486825035647e-06	0.00025216450403893476
62.085924865483435	0.0005338269439138315	0.0005351648203142356	0.0005709473311940258	0.0005713668411800217	0.0005926750826230181	0.0005924942274144957	0.0006161812147301735	0.000615299945475591	0.0006666744168277804	0.0006641153260905447	0.0763215543598608	0.07414942165307317	1.7896150119938933e-06	0.00025584667657552185	1.7863462206447502e-06	0.00025537934080430147
62.46002379510434	0.0005341882433396627	0.0005355324022635016	0.0005714978010544011	0.0005719194067638467	0.0005933468174631998	0.0005931647251260742	0.0006169927181632711	0.0006161058270453675	0.0006678154932865843	0.000665238471642341	0.0766750840653015	0.07449266352129946	1.801579856780056e-06	0.00025910908376040875	1.798233797569858e-06	0.0002586278183507179
62.83637685896657	0.0005345505363649225	0.0005359011193503536	0.0005720537904127801	0.0005724775385322525	0.0005940271088241072	0.0005938437423819602	0.0006178163906174396	0.0006169237240497764	0.0006689776584399115	0.0006663822000895446	0.0770378986495209	0.07484491684503793	1.8135775680495165e-06	0.00026240627369823744	1.8101518489972278e-06	0.00026191058161950664
63.21499763936286	0.0005349137150205056	0.0005362708668153838	0.0005726153070234003	0.0005730412452435992	0.0005947160483377847	0.0005945313694889538	0.000618652428682749	0.0006177538282042401	0.0006701613870914241	0.0006675469694576054	0.07741025618531953	0.07520643191472773	1.8256106227271902e-06	0.0002657389363457524	1.8221027497972338e-06	0.00026522829814079607
63.59589980042612	0.0005352776666520063	0.0005366415352962912	0.0005731823575713676	0.0005736105346090719	0.0005954137294681029	0.0005952276985256522	0.0006195010346443643	0.0006185963367208109	0.0006713671708628713	0.0006687332538727501	0.07779242362176338	0.07557746761981418	1.8376815892906257e-06	0.000269107786638495	1.8340889612296959e-06	0.0002685816592233048
63.979097088622495	0.0005356422737355725	0.0005370130106458342	0.0005737549476196059	0.0005741854132399016	0.000596120247577626	0.0005959328234060911	0.0006203624167212919	0.0006194514525370954	0.0006725955189753443	0.0006699415443057667	0.07818467715377637	0.07595829180623576	1.8497931330876917e-06	0.0002725135658328687	1.8461130359543037e-06	0.0002719713812223551
64.36460333324754	0.0005360074136862732	0.0005373851737423352	0.0005743330815536446	0.0005747658865924042	0.0005968356999980862	0.000596646839946796	0.0006212367893177302	0.0006203193845572116	0.0006738469590744763	0.000671172349357417	0.07858730260980695	0.07634918165135934	1.8619480219913415e-06	0.0002759570429357733	1.8581776233623972e-06	0.0002753982068907229
64.75243244692527	0.000536372958658673	0.0005377579002924225	0.000574916762524172	0.000575351958910759	0.0005975601861047108	0.0005973698459374721	0.0006221243732878093	0.0006212003479055248	0.000675122038102476	0.0006724261960882002	0.07900059585858203	0.07675042405733487	1.8741491324381857e-06	0.00027943901623121714	1.8702854752696788e-06	0.0002788629068208176
65.14259842611021	0.00053673877533929	0.0005381310606256911	0.0005755059923872802	0.0005759436331674492	0.0005982938073946625	0.0005981019412155815	0.0006230253962145665	0.0006220945641939662	0.0006764213232200962	0.0006737036308953899	0.07942486323603255	0.07716231606391358	1.8863994558520648e-06	0.00028296031490772366	1.882439451970073e-06	0.00028236628098175787
65.53511535159264	0.0005371047247305916	0.0005385045194809273	0.000576100771642307	0.0005765409110012662	0.0005990366675698585	0.0005988432277450526	0.0006239400927040367	0.0006230022618037705	0.0006777454027818532	0.0006750052204404649	0.07986042199353487	0.07758516528182965	1.8987021055126866e-06	0.00028652180079831446	1.894642528705269e-06	0.00028590916036191905
65.92999738900669	0.0005374706619261939	0.0005388781357835653	0.0005767010993672156	0.000577143792652813	0.0005997888726244898	0.0005995938096994289	0.0006248687046954491	0.0006239236761825734	0.0006790948873681093	0.0006763315526303396	0.08030760076869553	0.07801929034792873	1.911060323885592e-06	0.00029012437023975823	1.9068978025746667e-06	0.0002894924087246814
66.32725878934137	0.0005378364358768875	0.0005392517624139931	0.0005773069731514126	0.0005777522768974033	0.0006005505309375409	0.0006003537935497394	0.0006258114817885383	0.0006248590501578309	0.000680470410877859	0.0006776832376560034	0.08076674007997889	0.07846502140329156	1.9234774904338314e-06	0.0002937689560573997	1.919208499896459e-06	0.00029311692448251436
66.72691388945532	0.0005382018891471119	0.0005396252459663293	0.0005779183890259247	0.0005783663609752712	0.000601321753370668	0.0006011232881574264	0.000626768681589091	0.0006258086342676175	0.0006818726316863883	0.0006790609090924942	0.08123819284657396	0.07892270059569174	1.9359571299807418e-06	0.0002974565296916254	1.9315779840846847e-06	0.00029678364270349644
67.12897711259382	0.0005385668576614997	0.0005399984264972815	0.0005785353413908592	0.0005789860405190088	0.0006021026533718127	0.0006019024048726863	0.000627740570073921	0.0006267726871099428	0.0006833022338723017	0.0006804652250644315	0.08172232493497489	0.07939268260780873	1.9485029216513615e-06	0.00030118810347312674	1.944009764073048e-06	0.0003004935372587919
67.53346296890952	0.0005389311704410702	0.0005403711372646704	0.0005791578229400572	0.0005796113094781349	0.000602893347084953	0.0006026912576386024	0.0006287274219765458	0.0006277514757117934	0.000684759928518755	0.0006818968694816559	0.08221951573385626	0.07987533521271885	1.9611187084198067e-06	0.0003049647330577998	1.956507503307831e-06	0.00030424762312004916
67.94038605598601	0.0005392946493286549	0.0005407432044551893	0.0005797858245828552	0.0005802421600407049	0.0006036939534664228	0.0006034899631014737	0.0006297295211949428	0.0006287452759192037	0.000686246455094119	0.000683356553349888	0.08273015875893713	0.08037103985827729	1.973808507341754e-06	0.0003087875200376844	1.9690750293869944e-06	0.0003080469588228746
68.3497610593647	0.0005396571087031255	0.0005411144469009658	0.0005804193353628837	0.000580878582551877	0.0006045045944082861	0.0006042986407278015	0.0006307471612228711	0.0006297543728097715	0.000687762582917743	0.0006848450161617252	0.08325466228962294	0.08088019228213016	1.9865765204994624e-06	0.00031265761473900366	1.9817163443668203e-06	0.0003118926491059576
68.7616027530747	0.0005400183551819568	0.0005414846757844553	0.0005810583423738035	0.000581520565429334	0.000605325394869257	0.0006051174129283901	0.0006317806456063388	0.0006307790611291109	0.0006893091127169083	0.0006863630273736961	0.08379345003936377	0.08140320315919619	1.9994271467307792e-06	0.0003165762192241933	1.9944356358067876e-06	0.0003157858477423059
69.17592600016614	0.0005403781873116751	0.0005418536943312037	0.0005817028306719219	0.0005821680950754848	0.0006061564830137378	0.0006059464051901062	0.000632830288426949	0.0006318196457528909	0.0006908868782816051	0.0006879113879756018	0.08434696186177452	0.08194049878359899	2.0123649942061037e-06	0.0003205445905151011	2.007237288614264e-06	0.00031972776057929975
69.59274575324658	0.000540736395245695	0.0005422212974899788	0.0005823527831855972	0.0005828211557863504	0.0006069979903595585	0.0006067857462158426	0.0006338964148139617	0.0006328764421761972	0.0006924967482242879	0.0006894909321588444	0.08491565449472477	0.08249252178715726	2.025394893897213e-06	0.0003245640440517755	2.02012589772425e-06	0.000323719648799653
70.01207705502031	0.0005410927604090465	0.0005425872715997584	0.0005830081806213581	0.0005834797296570426	0.0006078500519350622	0.0006076355680732925	0.0006349793614870647	0.0006339497770321067	0.0006941396278523611	0.0006911025290910214	0.08550000234475386	0.08305973189669576	2.0385219140527707e-06	0.0003286359574132952	2.0331062817270434e-06	0.0003277628324289128
70.43393503883172	0.0005414470551494888	0.0005429513940430673	0.0005836690013666879	0.0005841437964837771	0.0006087128064462598	0.0006084960063532171	0.0006360794773320254	0.000635039988641533	0.000695816461161848	0.0006927470848046968	0.08610049831433034	0.08364260673259355	2.0517513757203074e-06	0.00033276177431582066	2.0461834974811128e-06	0.0003318586941046531
70.85833492921113	0.0005417990423744605	0.000543313432885094	0.0005843352213893814	0.0005848133336623111	0.0006095863964547777	0.0006093672003378857	0.0006371971240115175	0.0006361474275965142	0.0006975282329613379	0.0006944255442088756	0.08671765467466044	0.08424164265116178	2.0650888694213583e-06	0.0003369430089141673	2.0593628558074686e-06	0.0003360086831302317
71.2852920424243	0.0005421484751733353	0.0005436731464980508	0.0005850068141334434	0.0005854883160827597	0.0006104709685674574	0.0006102492931804964	0.0006383326766136635	0.0006372724573793467	0.0006992759711361801	0.0006961388932325076	0.08735200398694722	0.08485735563362716	2.0785402730875285e-06	0.00034118125043546	2.0726499383714493e-06	0.00034021431984151973
71.71482178702524	0.0005424950964244152	0.0005440302831701902	0.0005856837504114712	0.0005861687160207145	0.0006113666736384816	0.0006111424320964016	0.000639486524340995	0.000638415455020127	0.0007010607490637007	0.0006978881611101067	0.0880041000752012	0.08549028222470255	2.0921117713315358e-06	0.0003454781681675734	2.0860506158180622e-06	0.0003444772003070862
72.14693966441222	0.0005428386383860802	0.000544384580698882	0.0005863659982934769	0.0005868545030246029	0.0006122736669850039	0.0006120467685670546	0.0006406590712427711	0.0006395768117954738	0.0007028836881911902	0.0006996744228204709	0.08867451905395111	0.08614098052393321	2.1058098761892992e-06	0.00034983551683755165	2.0995710672867558e-06	0.0003487990013947839
72.58166126938723	0.0005431788222715067	0.0005447357659671471	0.0005870535229921322	0.0005875456437992461	0.0006131921086173389	0.000612962458557672	0.0006418507369938423	0.0006407569339714546	0.0007047459607894597	0.0007014988016904653	0.08936386041443038	0.08681003123326185	2.11964144945548e-06	0.00035425514241298195	2.113217801430413e-06	0.00035318148623690593
73.01900229071879	0.0005435153578063488	0.0005450835545030241	0.000587746286744418	0.0005882421020855782	0.0006141221634848633	0.0006138896627496971	0.0006430619577235099	0.000641956243593971	0.0007066487928959145	0.0007033624721768995	0.09007274817310067	0.08749803876449026	2.1336137267411685e-06	0.00035873898836258356	2.1269976790460124e-06	0.00035762651012632984
73.45897851170821	0.0005438479427687585	0.00054542765002112	0.0005884442486896796	0.0005889438385364982	0.0006150640017388744	0.0006148285467892293	0.0006442931868981184	0.0006431751793301362	0.0007085934674623469	0.0007052666628406944	0.09080183208665417	0.0882056324106062	2.1477343434021454e-06	0.0003632891024170498	2.1409179374635382e-06	0.0003621360268829532
73.90160581075892	0.0005441762625111191	0.0005457677439456975	0.0005891473647441101	0.0005896508105888499	0.0006160177990137674	0.000615779281552706	0.0006455448962614447	0.000644414197364484	0.0007105813277240732	0.0007072126595288498	0.09155178893795922	0.0889334675852467	2.1620113625199716e-06	0.0003679076438770912	2.1549862168643383e-06	0.0003667120957346476
74.34690016194996	0.0005444999894628517	0.000546103514914637	0.0005898555874717129	0.0005903629723315494	0.0006169837367280295	0.0006167420434312382	0.0006468175768373038	0.0006456737723541821	0.0007126137808085818	0.0007092018087811585	0.09232332389775794	0.08968222713488386	2.176453305084442e-06	0.00037259689151354636	2.1692105886665126e-06	0.00037135688875490624
74.79487763561212	0.0005448187826136285	0.0005464346282635727	0.0005905688659517893	0.0005910802743698709	0.0006179620024066384	0.0006177170146351008	0.0006481117399991411	0.0006469543984477507	0.0007146923016035264	0.0007112355214801547	0.0931171719672932	0.09045262272868738	2.1910691825961955e-06	0.0003773592521175706	2.183599586181597e-06	0.00037607269891053174
75.24555439890803	0.0005451322869763625	0.000546760735489545	0.0005912871456430788	0.0005918026636859799	0.0006189527900266707	0.0006187043835200615	0.0006494279186118633	0.0006482565903722447	0.0007168184369058676	0.0007133152767646063	0.09393409950745875	0.0912453963314038	2.205868532308055e-06	0.0003821972697595488	2.1981622377476723e-06	0.0003808619487758874
75.6989467164156	0.0005454401330292802	0.0005470814736934412	0.0005920103682446505	0.0005925300834957704	0.0006199563003880146	0.0006197043449373414	0.0006507666682515539	0.0006495808845942189	0.0007189938098759688	0.0007154426262287165	0.09477490586050882	0.09206132176500549	2.2208614553097987e-06	0.00038711363581880875	2.2129081025357936e-06	0.00038572719997100047
76.15507095071504	0.0005457419361364296	0.0005473964650005407	0.0005927384715537341	0.0005932624731021491	0.000620972741511312	0.000620717100609192	0.0006521285685092847	0.0006509278405603361	0.0007212201248228391	0.0007176191984314021	0.09564042507084616	0.09290120636533501	2.23605865776709e-06	0.0003921111998626825	2.227847309309132e-06	0.0003906711633968468
76.61394356297929	0.0005460372959459596	0.0005477053159584551	0.000593471389320699	0.0005939997677449199	0.0006220023290654385	0.0006217428595322635	0.0006535142243857679	0.0006522980420239739	0.0007234991723492662	0.0007198467037423807	0.09653152771193568	0.09376589274046775	2.2514714955547193e-06	0.0003971929814481773	2.242990598374443e-06	0.0003956967103379144
77.07558111356816	0.0005463257957654932	0.000548007616911747	0.0005942090511014297	0.0005947418984474664	0.0006230452868270262	0.0006227818384111145	0.0006549242677842121	0.0006536920984647596	0.0007258328348884318	0.0007221269395544167	0.09744912282698732	0.09465626063806093	2.267112022626334e-06	0.00040236218293752957	2.2583493670349673e-06	0.0004008068845161583
77.54000026262605	0.0005466070019139616	0.0005483029413525408	0.0005949513821074369	0.0005954887918605017	0.0006241018471748153	0.0006238342621244778	0.0006563593591094451	0.0006551106466086313	0.0007282230926668222	0.0007244617958940604	0.09839415999165829	0.09557322892956605	2.2829930434634755e-06	0.00040762220342455135	2.27393571886861e-06	0.00040600491518735793
78.00721777068286	0.0005468804630492416	0.0005485908452464156	0.0005956983030540659	0.0005962403701031872	0.0006251722516218433	0.0006249003642271059	0.0006578201889820937	0.0006565543520566932	0.0007306720301317517	0.000726853261466437	0.09936763150774702	0.09651775771983111	2.2991281699776553e-06	0.0004129766538763652	2.289762517186482e-06	0.00041129423137903354
78.47725049925933	0.000547145709470984	0.0005488708663329089	0.0005964497300072759	0.0005969965506020085	0.0006262567513888075	0.0006259803874903312	0.0006593074800774703	0.0006580239110319426	0.0007331818428858157	0.00072930343017333	0.10037057473759615	0.09749085059134818	2.315531883303806e-06	0.0004184293736126804	2.3058434430739275e-06	0.00041667847738266484
78.95011541147531	0.0005474022523980269	0.0005491425233999606	0.0005972055742295198	0.0005977572459278608	0.0006273556080222416	0.0006270745844847492	0.0006608219890997166	0.0006595200522537861	0.0007357548451749756	0.0007318145081478361	0.10140407458976833	0.09849355699318306	2.3322196009444886e-06	0.0004239844482511329	2.322193058448699e-06	0.0004221615296219061
79.42582957266194	0.0005476495832198329	0.0005494053155316666	0.0005979657420253697	0.0005985223636318951	0.000628469094061517	0.0006281832182087959	0.0006623645089027873	0.0006610435389512342	0.0007383934779819487	0.0007343888213534502	0.10246926616746883	0.09952697478549682	2.3492077497905836e-06	0.0004296462292668335	2.3388268746285046e-06	0.00042774751503489583
79.90441015097758	0.000547887172721419	0.0005496587213287304	0.0005987301345876323	0.000599291806080761	0.0006295974937590807	0.0006293065627673503	0.0006639358707709902	0.0006625951710267109	0.0007411003177820957	0.0007370288238004992	0.10356733759221297	0.10059225295152792	2.366513845575638e-06	0.00043541935532377674	2.3557614269223816e-06	0.00043344083111747367
80.38587441802741	0.0005481144702812873	0.0005499021981010426	0.0005994986478448108	0.0006000654702919998	0.0006307411038587629	0.0006304449041048973	0.0006655369468730329	0.0006641757873835805	0.0007438780860251989	0.000739737106438545	0.10469953301633801	0.10169059448994072	2.3841565794124366e-06	0.0004413087755604228	2.3730143558644374e-06	0.0004392461678003057
80.87023974948666	0.00054833090304195	0.0005501351810318867	0.0006002711723109422	0.0006008432477704818	0.00063190023443752	0.0006315985407982831	0.000667168652904966	0.0006657862684318289	0.0007467296594135228	0.0007425164067898014	0.10586715583919976	0.10282325950162115	2.402155912127591e-06	0.0004473197750300556	2.3906044957439435e-06	0.00044516853134411727
81.35752362572781	0.0005485358750526808	0.000550357082313302	0.0006010475929389618	0.0006016250243469027	0.0006330752098164883	0.0006327677849145648	0.0006688319509389257	0.0006674275387877483	0.0007496580810543569	0.0007453696193957549	0.10707157214324166	0.10399156848626571	2.4205331771422417e-06	0.00045345800251229973	2.4085519711416125e-06	0.000451213270458245
81.8477436324513	0.0005487287663842209	0.0005505672902522288	0.0006018277889789428	0.0006024106800195408	0.0006342663695478469	0.0006339529629400508	0.0006705278524963264	0.0006691005701851125	0.0007526665725740736	0.0007482998071572857	0.10831421436762952	0.10519690586551944	2.4393111927998494e-06	0.0004597295009469149	2.4268783023113395e-06	0.00045738610487650044
82.34091746132043	0.0005489089322152666	0.0005507651683471394	0.0006026116338427687	0.0006032000888006518	0.000635474069484676	0.000635154416787259	0.0006722574218660986	0.0006708063846171272	0.0007557585472907081	0.0007513102136577001	0.10959658523880861	0.10644072375099266	2.4585143850948442e-06	0.00046614074076438416	2.445606520291464e-06	0.00046369315664530897
82.83706291059936	0.0005490757018906662	0.0005509500543349571	0.0006033989949770073	0.0006039931185690878	0.0006366986829417352	0.0006363725048872174	0.0006740217796906965	0.0006725460577304363	0.000758937624553276	0.0007544042765683421	0.11092026197916914	0.10772454597719934	2.478168921883194e-06	0.00047269865641921816	2.4647612927645958e-06	0.0004701409844127813
83.33619788579601	0.0005492283779514006	0.0005511212592081971	0.0006041897337460428	0.0006047896309309888	0.000637940601955955	0.0006376076033753435	0.0006758221068450486	0.0006743207224947364	0.0007622076453688149	0.0007575856422481106	0.11228690081706313	0.10904997242138664	2.498302859764044e-06	0.00047941068646865925	2.484369061766796e-06	0.00047673662103614456
83.83834040030794	0.0005493662351365481	0.0005512780662023779	0.0006049837053277817	0.0006055894810906248	0.0006392002386563433	0.0006388601073799789	0.0006776596486362826	0.000676131573174021	0.0007655726894524856	0.0007608581816613094	0.11369824182367703	0.11041868363434909	2.518946304986159e-06	0.0004862848175806733	2.5044581945109397e-06	0.00048348761486734226
84.34350857607244	0.000549488519357636	0.0005514197297539416	0.0006057807586246238	0.0006063925177338296	0.00064047802675411	0.0006401304324236958	0.000679535719355128	0.0006779798696283427	0.0007690370938525	0.0007642260077532344	0.11515611410478549	0.11183244580868508	2.5401315898713637e-06	0.0004933296329015513	2.5250591487211522e-06	0.0004904020751185789
84.85172064422062	0.0005495944466459551	0.0005515454744290812	0.0006065807361927336	0.00060719858292677	0.0006417744231649548	0.0006414190159485487	0.0006814517072132756	0.0006798669419781	0.0007726054733201951	0.0007676934944397991	0.11666244137825033	0.11329311611360006	2.5618934664168366e-06	0.0005005543652609468	2.5462046540158196e-06	0.0004974887217524537
85.36299494573534	0.0005496832020736506	0.0005516544938240941	0.0006073834741930942	0.0006080075120332178	0.0006430899097768144	0.0006427263189777064	0.0006834090797047996	0.0006817941956664197	0.0007762827426167756	0.0007712652973867942	0.11821924797123662	0.11480264842828262	2.5842693189665703e-06	0.0005079689557565409	2.567929911112066e-06	0.0005047569404036806
85.87734993211305	0.0005497539386496609	0.0005517459494381246	0.0006081888023683063	0.0006088191336539358	0.0006444249953778447	0.0006440528279272842	0.0006854093894340654	0.0006837631169592046	0.0007800741409724275	0.0007749463767763545	0.1198286652746647	0.11636309950917596	2.607299398041038e-06	0.0005155841183236282	2.590272810787321e-06	0.0005122168428958879
86.39480416602983	0.0005498057761918643	0.0005518189695194277	0.0006089965440496459	0.0006096332695922937	0.0006457802177610901	0.0006453990565837516	0.0006874542804573946	0.0006857752789269049	0.0007839852589411241	0.0007787420222832816	0.12149293869632678	0.11797663563013039	2.631027077685264e-06	0.0005234114109698568	2.6132741747975e-06	0.0005198793339870333
86.91537632201124	0.0005498378001771222	0.0005518726478866002	0.0006098065161995092	0.0006104497348508086	0.0006471561460241674	0.000646765548264041	0.0006895454951912358	0.0006878323479571521	0.0007880220679260817	0.0007826578805125633	0.123214435158511	0.11964553973853942	2.655499138977174e-06	0.0005314633144424957	2.636978021215209e-06	0.0005277561850598189
87.43908518710603	0.0005498490605712853	0.0005519060427265794	0.0006106185294950838	0.0006112683376639643	0.0006485533830844192	0.000648152878177469	0.0006916848819458085	0.0006899360908531373	0.0007921909526871374	0.0007866999851823407	0.12499565119094089	0.12137221917517006	2.6807660826946985e-06	0.0005397533191956461	2.6614318569669016e-06	0.0005358601155629472
87.9659496615646	0.0005498385706416522	0.000551918175371614	0.0006114323884598928	0.0006120888795734063	0.0006499725684323918	0.0006495616560108063	0.0006938744031502078	0.0006920883825791152	0.0007964987471830565	0.0007908747903743264	0.12683922167538425	0.12315921401059116	2.706882474470991e-06	0.0005482960216293131	2.68668700067001e-06	0.0005442048831086066
88.4959887595208	0.0005498053057548251	0.0005519080290578442	0.0006122478916507332	0.0006129111555524331	0.0006514143811491617	0.0006509925287603248	0.0006961161443429153	0.0006942912147217587	0.0008009527741498156	0.0007951892072171157	0.1287479293045848	0.12500920605693652	2.7339073262470015e-06	0.0005571072307068436	2.7127989393065143e-06	0.0005528053832557084
89.0292216096782	0.0005497482021634693	0.0005518745476686684	0.0006130648319085983	0.0006137349541876955	0.0006528795432161409	0.0006524461838375341	0.0006984123240107625	0.0006965467047444942	0.00080556088887146	0.0007996506444179812	0.13072471482524187	0.1269250286203217	2.76190451829186e-06	0.0005662040861988821	2.7398277226977578e-06	0.0005616777601387818
89.56566745600044	0.0005496661557860376	0.000551816634466601	0.0006138829966832947	0.0006145600579270576	0.0006543688231493984	0.0006539233524784885	0.000700765304369664	0.0006988571061214144	0.0008103315276642586	0.0008042670531165616	0.1327726881427744	0.12890967706667097	2.7909432666217314e-06	0.000575605189967382	2.767838400265536e-06	0.0005708395292564894
90.1053456584057	0.0005495580209842228	0.0005517331508180019	0.0006147021684428219	0.0006153862434038398	0.0006558830399945032	0.0006554248134902319	0.0007031776031922532	0.0007012248194482539	0.0008152737616693579	0.0008090469766009424	0.13489514037468145	0.1309663202821255	2.8210986413131816e-06	0.0005853307518986495	2.796901505174227e-06	0.0005803097139143454
90.6482756934654	0.0005494226093436152	0.0005516229149157464	0.000615522125180054	0.0006162132818490417	0.0006574230677223209	0.00065695139737206	0.0007056519068009644	0.0007036524046402627	0.000820397356635557	0.0008139996055043548	0.13709555694960635	0.1330983131187412	2.852452141915724e-06	0.0005954027523083216	2.8270935916109748e-06	0.0005901089970139217
91.19447715510712	0.0005492586884638808	0.0005514847005057131	0.000616342641030985	0.000617040939604738	0.0006589898400712838	0.000658503990853998	0.0007081910843605207	0.0007061425943409806	0.000825712839474554	0.0008191348391912074	0.1393776318609105	0.13530920992701778	2.885092337033741e-06	0.0006058451228974082	2.8584978317458846e-06	0.0006002598901168332
91.74396975532183	0.0005490649807656856	0.0005513172356238453	0.0006171634870207199	0.0006178689787536441	0.0006605843558874122	0.0006600835419002362	0.0007107982036214253	0.0007086983086821309	0.000831231572488543	0.0008244633541466072	0.14174528319690363	0.137602779289132	2.9191155761222306e-06	0.0006166839486302922	2.891204679829817e-06	0.0006107869219831308
92.29677332487483	0.000548840162322632	0.0005511192013515523	0.0006179844319556206	0.0006186971578819228	0.0006622076850199783	0.0006616910652313958	0.0007134765482863611	0.000711322671553492	0.000836965836307632	0.0008299966803067928	0.14420267008507995	0.13998302008079513	2.954626782647918e-06	0.0006279476932355421	2.925312611899017e-06	0.0006217168490874336
92.85290781402206	0.0005485828617275622	0.000550889230598275	0.0006188052434824825	0.0006195252329946051	0.0006638609748381895	0.0006633276484264358	0.0007162296371947234	0.0007140190285629903	0.0008429289227358843	0.000835747286412247	0.14675421120512058	0.14245417900572366	2.9917403390737228e-06	0.0006396674514259348	2.9609289507471484e-06	0.0006330788909785223
93.41239329322968	0.0005482916590038834	0.0005506259069213023	0.0006196256893385141	0.0006203529586057095	0.0006655454574429299	0.00066499445867302	0.0007190612455474947	0.0007167909668919766	0.0008491352388946253	0.0008417286756348556	0.14940460504533928	0.14502076976506953	3.030581075651466e-06	0.0006518772313835464	2.9981707872509195e-06	0.0006449049937668483
93.97524995389855	0.0005479650845739209	0.0005503277633942435	0.0006204455388191224	0.0006211800890281578	0.0006672624576574446	0.0006666927502442949	0.0007219754284258052	0.0007196423372791556	0.0008556004242754905	0.000847955492930163	0.15215885210015156	0.14768759404526066	3.071285376675739e-06	0.0006646142715696635	3.037166010666807e-06	0.0006572301254952062
94.54149810909283	0.0005476016182978287	0.0005499932815370552	0.0006212645644942106	0.0006220063798920496	0.0006690134018921906	0.0006684238727904974	0.0007249765468926015	0.0007225772783996091	0.0008623414825803391	0.0008544436458015127	0.1550222792324627	0.15045976453190085	3.1140024199554283e-06	0.0006779193965406882	3.078054462420576e-06	0.0006700926077176927
95.11115819427312	0.0005471996885982934	0.0005496208903221845	0.0006220825442079597	0.0006228315899238451	0.0006707998279921606	0.0006701892805459041	0.0007280692970087995	0.0007256002439436862	0.0008693769305391013	0.0008612104404420866	0.15800056645524138	0.15334273018531513	3.158895567555186e-06	0.0006918374171501485	3.120989230064085e-06	0.0006835344882603067
95.68425076803395	0.0005467576716880852	0.0005492089652731785	0.0006228992634018794	0.000623655483023506	0.0006726233961899811	0.0006719905425654965	0.0007312587421440385	0.0007287160327449875	0.0008767269662698501	0.0008682747355522833	0.16109977642162362	0.15634230404550908	3.206143928605426e-06	0.0007064175813451812	3.1661381005555983e-06	0.0006976019608921913
96.26079651284576	0.0005462738909195521	0.00054875582767412	0.0006237145178064654	0.00062447783068183	0.0006744859013054831	0.0006738293541217479	0.0007345503490190707	0.0007319298223585535	0.0008844136601906866	0.0008756571165246656	0.1643263869535005	0.15946469387160156	3.255944118190062e-06	0.000721714082736552	3.2136851949828493e-06	0.000712345838531081
96.84081623580131	0.0005457466162773685	0.0005482597439104245	0.0006245281165531312	0.0006252984147861463	0.0006763892863525089	0.0006757075494104648	0.0007379500279833626	0.0007352472065509278	0.0008924611720257675	0.0008833800931602569	0.16768732698572061	0.16271653596398114	3.3085122400609585e-06	0.0007377866352542284	3.2638328102704926e-06	0.0007278220876455188
97.42433086936633	0.0005451740640382817	0.000547718924963944	0.00062533988576536	0.0006261170308693314	0.0006783356577370234	0.0006776271157360727	0.0007414641781094771	0.0007386742372346871	0.0009008959980872544	0.000891468324644999	0.17119001635785464	0.16610493256765615	3.364086125314078e-06	0.0007547011235310708	3.3168034974216535e-06	0.000744092432735044
98.01136147213543	0.0005445543966242338	0.0005471315260879202	0.000626149672696329	0.0006269334918648805	0.0006803273022576127	0.0006795902093716268	0.0007450997377774578	0.0007422174714632624	0.0009097472537849882	0.0008999488761944249	0.17484240994944983	0.1696374933137685	3.4229278643264915e-06	0.0007725303402297268	3.372842410576918e-06	0.0007612250412127319
98.60192922959182	0.0005438857226781399	0.0005464956466902178	0.0006269573504898646	0.0006277476324397507	0.000682366706150952	0.0006815991733177993	0.0007488642415304549	0.0007458840241998485	0.0009190469972460667	0.0009088515125938331	0.17865304672942575	0.17332238122450902	3.4853266753494348e-06	0.0007913548233790257	3.432219966735192e-06	0.000779295300705446
99.1960554548718	0.0005431660973947147	0.0005458093304563535	0.0006277628236525533	0.000628559313986947	0.0006844565764615076	0.0006836565572188278	0.0007527658841103956	0.0007496816276897718	0.0009288306010545548	0.0009182090348527189	0.18263110437784252	0.17716836388662827	3.5516021603126816e-06	0.0008112638089745328	3.495234862523804e-06	0.0007983867027915592
99.79376158953411	0.0005423935231421439	0.0005450705657472322	0.00062856603433753	0.0006293684303716905	0.0006865998650576584	0.0006857651397328303	0.0007568135927336717	0.0007536186984024558	0.000939137180494176	0.0009280576673964022	0.1867864602411069	0.18118487049250193	3.6221080069121165e-06	0.0008323563166956205	3.5622175021794928e-06	0.0008185918495695332
100.39506920433367	0.0005415659504140544	0.0005442772863101532	0.0006293669695550379	0.0006301749145386409	0.0006887997956666477	0.0006879279537000078	0.0007610171088463606	0.0007577044126713569	0.0009500100883531947	0.0009384375046855978	0.19112975950276884	0.18538205555799983	3.697236206133417e-06	0.0008547423896776152	3.6335339000753654e-06	0.0008400136022654048
101.00000000000001	0.0005406812791551821	0.0005434273723456051	0.0006301656694417137	0.0006309787461033969	0.0006910598943598122	0.0006901483145063717	0.0007653870808124393	0.0007619487923533207	0.0009614974884059667	0.0009493930279506912	0.19567249159494743	0.18977087025648984	3.7361276849443356e-06	0.0008662733031685528	3.670437713322393e-06	0.0008510421672169355
