# Supplementary material for: White matter micro- and macrostructure brain charts for the human lifespan
Source: Nature. 2026 May 13;655(8124):979–89. doi: 10.1038/s41586-026-10454-2 (PMC13391363; doi:10.1038/s41586-026-10454-2)
Supplement: Supplementary file 12 — Centiles trajectories of brain charts. SDT.T9.1–5 contain the brain charts for the global metrics; SDT.T9.6–509 contain the brain charts for the tract-specific metrics (unnormalized); and SDT.T9.510–1157 contain the brain charts for the tract-specific macrostructural metrics (normalized). Included in each table are the male and female centile trajectories for the 2.5th, 25th, 50th, 75th and 97.5th percentiles; the interquartile range normalized by the 50th centile; and the derivatives of the 50th centiles with respect to both age and log(age). Charts are sampled in logarithmically spaced intervals. Age is reported in years, while centile trajectory values are reported in metric-specific units: diffusivities in mm2 s−1, volume in mm3, surface area in mm2, average length in mm, and FA is dimensionless (unitless). [file 41586_2026_10454_MOESM12_ESM.zip › plotted_curves/SDT.T9.240-POPT_right_md-mean_curve_metrics.csv]

ages	male_0.025th_percentile	female_0.025th_percentile	male_0.25th_percentile	female_0.25th_percentile	male_0.5th_percentile	female_0.5th_percentile	male_0.75th_percentile	female_0.75th_percentile	male_0.975th_percentile	female_0.975th_percentile	male_normalized_quantile_range	fwmale_normalized_quantile_range	male_median_centile_d_age	male_median_centile_d_log_age	female_median_centile_d_age	female_median_centile_d_log_age
0.25	0.0010269890877371891	0.0010299563116562501	0.0010959039829705045	0.0010981036564369317	0.0011377933175757162	0.0011394391155354886	0.0011844750951261673	0.0011854272173949067	0.0012898006984995607	0.0012889014434619508	0.07784464083897089	0.07663732073734943	-0.000366007810520464	-0.00021132515628962667	-0.00036635326960736197	-0.00021152461704820056
0.25150637576242696	0.0010265577830174306	0.0010295231137524726	0.0010954004851193447	0.0010975989956664917	0.0011372419722810892	0.0011388872498496662	0.001183866948003804	0.001184819459395363	0.0012890513173741875	0.001288155310313767	0.07779036039886258	0.07658393202697147	-0.0003651507585966107	-0.00021146250134568279	-0.00036549561430521127	-0.00021166221149712672
0.2530218281966045	0.0010261258252248402	0.0010290892607003517	0.0010948962911856977	0.0010970936372768833	0.001136689910322609	0.0011383346661986635	0.001183258067058163	0.0011842109663855052	0.0012883011891713404	0.001287408428279292	0.07773604311081377	0.07653050697255855	-0.00036343401450184	-0.00021173648966260616	-0.0003637776601524978	-0.00021193669818012073
0.25454641199404576	0.0010256932169612747	0.001028654755115813	0.0010943914044013708	0.001096587584507881	0.0011361371353622292	0.0011377813682466238	0.0011826484564709666	0.0011836017425408095	0.0012875503193908568	0.0012866608028250118	0.07768168940403242	0.07647704599612282	-0.0003617223384280166	-0.00021200907278895453	-0.0003620647747037409	-0.0002122097788279098
0.2560801821758082	0.0010252599608376349	0.0010282195996238468	0.001093885828006958	0.001096080840608066	0.0011355836510702536	0.0011372273596660682	0.0011820381204315127	0.0011829917920443747	0.0012867987135371823	0.0012859124394221562	0.07762729970748848	0.07642354951944619	-0.00036001574022420657	-0.0002122802475487684	-0.0003603569678342633	-0.00021248145025418164
0.25762319409447826	0.0010248260594737724	0.001027783796858414	0.0010933795652517267	0.001095573408834712	0.0011350294611252078	0.0011366726441377664	0.0011814270631365332	0.0011823811190867788	0.0012860463771191832	0.0012851633435465167	0.07757287444990271	0.07637001796406874	-0.0003583142295030539	-0.00021255001081665892	-0.0003586542491827993	-0.00021275170932319454
0.2591755034361701	0.0010243915154983926	0.001027347349462349	0.0010928726193934972	0.0010950652924536653	0.0011344745692137038	0.001136117225350602	0.0011808152887900398	0.0011817697278659253	0.0012852933156499542	0.001284413520678252	0.07751841405973085	0.07631645175127356	-0.00035661781564072514	-0.00021281835951666994	-0.0003569566281513281	-0.00021302055294850075
0.2607371662225343	0.0010239563315489661	0.0010269102600872697	0.001092364993698534	0.0010945564947392357	0.0011339189790303176	0.0011355611070014491	0.0011802028016031855	0.0011811576225869056	0.0012845395346466374	0.0012836629763017093	0.07746391896515119	0.07626285130207386	-0.00035492650777740886	-0.0002130852906226388	-0.000355264113905851	-0.00021328797809361255
0.2623082388127803	0.0010235205102716283	0.0010264725313934785	0.0010918566914414232	0.0010940470189740729	0.0011333626942774515	0.0011350042927950358	0.0011795896057941089	0.0011805448074618423	0.0012837850396302274	0.0012829117159052319	0.07740938959405022	0.07620921703719903	-0.00035324031481781537	-0.00021335080115764127	-0.0003535767153767244	-0.0002135539817712806
0.2638887779057103	0.0010230840543210963	0.0010260341660498753	0.0010913477159049671	0.0010935368684490611	0.0011328057186652152	0.0011344467864438238	0.0011789757055878	0.001179931286709756	0.0012830298361253983	0.0012821597449809824	0.07735482637400963	0.07615554937708216	-0.0003515592454308436	-0.00021361488819274244	-0.0003518944412581049	-0.00021381856104230046
0.26547884054176485	0.0010226469663605702	0.0010255951667338624	0.0010908380703800668	0.0010930260464632024	0.0011322480559112938	0.0011338885916678779	0.001178361105215952	0.001179317064556417	0.0012822739296603147	0.0012814070690247601	0.07730022973229306	0.07610184874184676	-0.000349883308054022	-0.0002138775488500777	-0.000350217300013167	-0.00021408171301853796
0.2670784841050822	0.0010222092490616357	0.001025155536131244	0.0010903277581656011	0.001092514556323493	0.001131689709740814	0.0011333297121947298	0.0011777458089168088	0.0011787021452341923	0.001281517325766442	0.001280653693535808	0.07724560009583245	0.07604811555129368	-0.00034821251088978933	-0.00021413878029896694	-0.00034854529986977356	-0.00021434343485923768
0.26868776632556873	0.0010217709051041851	0.0010247152769361466	0.0010898167825683287	0.001092002401344828	0.0011311306838862312	0.0011327701517592674	0.001177129820935039	0.0011780865329819212	0.0012807600299783826	0.001279899624016651	0.0771909378912156	0.07599435022488801	-0.0003465468619087142	-0.00021439857975785737	-0.0003468784488234733	-0.0002146037237725773
0.2703067452809827	0.0010213319371763089	0.0010242743918509123	0.0010893051469027582	0.0010914895848498688	0.0011305709820871863	0.0011322099141035903	0.001176513145521574	0.0011774702320447533	0.0012800020478336742	0.0012791448659728974	0.07713624354467168	0.07594055318174668	-0.0003448863688513826	-0.00021465694449449013	-0.0003452167546401652	-0.00021486257701638922
0.2719354793990299	0.0010208923479742154	0.0010238328835860155	0.001088792854491047	0.001090976110168943	0.0011300106080903913	0.0011316490029768945	0.0011758957869334816	0.0011768532466740192	0.001279243384872628	0.0012783894249130733	0.07708151748206164	0.07588672484062584	-0.0003432310392264548	-0.0002149138718242627	-0.0003435602248530456	-0.0002151199918958291
0.27357402745947257	0.0010204521402021316	0.0010233907548599644	0.0010882799086628812	0.001090461980639924	0.0011294495656494956	0.001131087422135342	0.0011752777494338125	0.0011762355811270819	0.0012784840466381385	0.0012776333063484382	0.0770267601288622	0.07583286561990839	-0.00034158088031338574	-0.00021516935911097823	-0.00034190886676621624	-0.00021537596576448603
0.2752224485962505	0.0010200113165722152	0.0010229480083992126	0.0010877663127553702	0.0010899471996081236	0.0011288878585249667	0.001130525175341937	0.001174659037291468	0.0011756172396672016	0.001277724038675515	0.001276876515792812	0.0769719719101542	0.0757789759375914	-0.00033993589916309075	-0.00021542340376665137	-0.0003402626874559611	-0.0002156304960249933
0.27688080229961526	0.0010195698798044573	0.0010225046469380607	0.0010872520701129254	0.0010894317704261735	0.0011283254904839578	0.0011299622663663949	0.001174039654781051	0.0011749982265633857	0.0012769633665322955	0.0012761190587623943	0.07691715325061117	0.0757250562112726	-0.0003382961025991116	-0.00021567600325170244	-0.0003386216937699138	-0.00021588358012736286
0.2785491484182772	0.0010191278326265958	0.0010220606732185703	0.0010867371840871567	0.0010889156964539184	0.0011277624653001884	0.0011293986989850254	0.0011734196061827327	0.0011743785460902613	0.00127620203575808	0.0012753609407755964	0.07686230457448573	0.07567110685814249	-0.00033666149721733873	-0.00021592715507381954	-0.0003369858923283342	-0.0002161352155694296
0.28022754716156506	0.00101868517777402	0.0010216160899904673	0.0010862216580367558	0.0010883989810583005	0.0011271987867538162	0.0011288344769806004	0.0011727988957821094	0.001173758202527924	0.0012754400519043505	0.001274602167352861	0.07680742630559832	0.0756171282949664	-0.00033503208938795437	-0.0002161768567882083	-0.0003353552895259404	-0.00021638539989676797
0.2819160591015993	0.0010182419179896821	0.0010211709000110525	0.0010857054953273882	0.001087881627613253	0.0011266344586313177	0.0011282696041422368	0.001172177527870067	0.0011731372001618097	0.0012746774205243032	0.0012738427440164978	0.0767525188673251	0.07556312093807757	-0.0003334078852559319	-0.0002164251059977862	-0.0003337298915315201	-0.00021663413070230342
0.28361474517547763	0.0010177980560240017	0.001020725106045107	0.0010851886993315798	0.0010873636394995816	0.0011260694847253583	0.0011277040842652662	0.0011715555067426378	0.001172515543282547	0.0012739141471726709	0.0012730826762905034	0.07669758268258405	0.07550908520336214	-0.00033178889074225726	-0.00021667190035254413	-0.0003321097042902621	-0.00021688140562636793
0.2853236666874746	0.0010173535946347806	0.0010202787108648053	0.0010846712734286098	0.001086845020104862	0.001125503868834677	0.0011271379211511186	0.0011709328367008704	0.001171893236185829	0.0012731502374055583	0.0012723219697003995	0.0766426181738265	0.07545502150624953	-0.0003301751115451501	-0.00021691723754987957	-0.0003304947335244224	-0.0002171272223567
0.2870428853112538	0.0010169085365871028	0.0010198317172496153	0.0010841532210043938	0.0010863257728233203	0.0011249376147639543	0.0011265711186071905	0.001170309522050683	0.0011712702831722659	0.0012723856967802637	0.001271560629773055	0.07658762576302279	0.07540093026169953	-0.0003285665531405635	-0.00021716111533393034	-0.00032888498473326866	-0.00021737157862763978
0.28877246309209376	0.001016462884653254	0.0010193841279862177	0.0010836345454513835	0.001085805901055733	0.0011243707263237002	0.0011260036804467348	0.0011696855671027373	0.0011706466885472609	0.0012716205308551205	0.0012707986620365277	0.07653260587165113	0.07534681188419186	-0.0003269632207828499	-0.0002174035314951861	-0.00032728046319496773	-0.00021761447222001795
0.2905124624491269	0.0010160166416126218	0.001018935945868405	0.0010831152501684478	0.0010852854082093078	0.0011238032073301238	0.0011254356104887268	0.001169060976172295	0.0011700224566208643	0.0012708547451893211	0.0012700360720198879	0.0764775589206877	0.0752926667877152	-0.0003253651195072038	-0.0002176444838712932	-0.0003256811739682508	-0.000217855900962155
0.29226294617759224	0.0010155698102516108	0.0010184871736969969	0.0010825953385607706	0.0010847642976975801	0.0011232350616050188	0.0011248669125577513	0.0011684357535790872	0.0011693975917076447	0.001270088345342756	0.00126927286525306	0.0764224853305924	0.07523849538575472	-0.00032377225412877353	-0.00021788397034575024	-0.00032408712189169187	-0.00021809586272794612
0.294023977451102	0.001015122393363551	0.0010180378142797468	0.0010820748140397385	0.0010842425729403026	0.0011226662929756384	0.0011242975904838782	0.0011678099036471787	0.0011687720981265514	0.0012693213368758455	0.0012685090472666536	0.07636738552130075	0.07518429809128087	-0.0003221846292457142	-0.0002181219888486574	-0.0003224983115862612	-0.00021833435543783253
0.29579561982392083	0.0010146743937486057	0.001017587870431252	0.0010815536800228328	0.0010837202373633358	0.0011220969052745764	0.001123727648102543	0.001167183430704834	0.0011681459802007836	0.001268553725349376	0.001267744623591801	0.0763122599122111	0.07513007531674054	-0.00032060224923841085	-0.00021835853735555077	-0.00032091474745549187	-0.00021857137705802443
0.29757793723326015	0.0010142258142136855	0.0010171373449728634	0.001081031939933524	0.0010831972943985404	0.00112152690233965	0.0011231570892544277	0.001166556339084387	0.0011675192422576568	0.001267785516324341	0.0012669795997599968	0.0762571089221741	0.07507582747404531	-0.0003190251182720316	-0.0002185936138882072	-0.00031933643368764475	-0.00021880692560102832
0.29937099400158496	0.0010137766575723521	0.0010166862407325935	0.0010805095972011578	0.0010826737474836676	0.0011209562880137747	0.0011225859177853383	0.0011659286331221022	0.0011668918886284666	0.0012670167153617698	0.001266213981302931	0.07620193296948143	0.07502155497455944	-0.00031745324029630595	-0.0002188272165135896	-0.0003177633742550423	-0.0002190409991243425
0.3011748548389356	0.0010133269266447394	0.001016234560545032	0.0010799866552608588	0.001082149600062257	0.001120385066144855	0.0011220141375460936	0.001165300317158053	0.0011662639236483662	0.0012662473280225807	0.001265447773752339	0.07614673247185534	0.07496725822909137	-0.00031588661904724535	-0.00021905934334384702	-0.00031619557291623357	-0.00021927359573081784
0.30298958484526295	0.0010128766242574532	0.0010157823072512496	0.001079463117553412	0.001081624855583523	0.0011198132405856572	0.0011214417523923983	0.0011646713955359828	0.0011656353516562262	0.0012654773598674094	0.0012646809826398315	0.07609150784643988	0.07491293764788189	-0.0003143252580486977	-0.00021928999253656434	-0.00031463303321760394	-0.00021950471356890766
0.30481524951277783	0.0010124257532434908	0.0010153294836987143	0.0010789389875251662	0.0010810995175022542	0.0011192408151936986	0.0011208687661847323	0.001164041872603179	0.0011650061769945123	0.0012647068164564578	0.001263913613496746	0.07603625950978618	0.07485859364059505	-0.0003127691606125138	-0.00021951916229406843	-0.00031307575849348623	-0.00021973435083166848
0.3066519147283146	0.0010119743164421471	0.0010148760927411978	0.0010784142686279215	0.001080573589278702	0.0011186677938311268	0.0011202951827882293	0.001163411752710342	0.001164376404009149	0.0012639357033493348	0.0012631456718539844	0.07598098787784682	0.07480422661630627	-0.00031121832984104536	-0.00021974685086381673	-0.00031152375186815906	-0.00021996250575756493
0.3084996467757088	0.0010115223166989279	0.0010144221372386888	0.001077888964318826	0.0010800470743784771	0.001118094180364603	0.001119721006072561	0.0011627810402114562	0.0011637460370493957	0.0012631640261048986	0.0012623771632418591	0.07592569336596278	0.07474983698349465	-0.00030967276862703397	-0.0002199730565375091	-0.0003099770162562354	-0.00022018917662891546
0.31035851233818973	0.001011069756865463	0.0010139676200573047	0.0010773630780602707	0.0010795199762724452	0.0011175199786651892	0.0011191462399118236	0.0011621497394636632	0.0011631150804677175	0.0012623917902811047	0.0012616080931899397	0.0758703763888544	0.07469542515003105	-0.0003081324796540552	-0.00022019777765039383	-0.0003084355543633843	-0.00022041436177214213
0.3122285785007863	0.0010106166397994179	0.0010135125440692045	0.001076836613319788	0.001078992298436622	0.0011169451926082332	0.0011185708881844216	0.0011615178548271363	0.0011624835386196601	0.0012616190014348556	0.0012608384672269024	0.0758150373606112	0.07464099152317001	-0.00030659746540034893	-0.00022042101258298863	-0.0003068993686895505	-0.00022063805955879756
0.3141099127527488	0.0010101629683644021	0.001013056912152495	0.00107630957356994	0.0010784640443520647	0.0011163698260732472	0.0011179949547729484	0.001160885390664948	0.0011618514158637165	0.0012608456651218376	0.0012600682908803702	0.07575967669468248	0.07458653650953802	-0.0003050677281378755	-0.0002206427597588323	-0.0003053684615281216	-0.0002208602684033445
0.31600258298998396	0.001009708745429891	0.001012600727191153	0.0010757819622882244	0.001077935217504776	0.0011157938829438048	0.0011174184435640815	0.0011602523513429535	0.0011612187165612117	0.0012600717868963853	0.0012592975696767736	0.07570429480386684	0.07453206051512569	-0.00030354326993320413	-0.00022086301764506766	-0.0003038428349672606	-0.0002210809867642105
0.3179066575175057	0.0010092539738711286	0.001012143992074928	0.001075253782956963	0.0010774058213855922	0.001115217367107417	0.001116841358448459	0.0011596187412296565	0.0011605854450761693	0.0012592973723113171	0.0012585263091411912	0.07564889210030354	0.07447756394527877	-0.00030202409265106533	-0.0002210817847529134	-0.00030232249089257035	-0.00022130021314345494
0.3198222050518999	0.0010087986565690478	0.0010116867096992607	0.0010747250390632029	0.0010768758594900858	0.0011146402824554257	0.0011162637033205738	0.0011589845646960907	0.001159951605775191	0.001258522426917797	0.001257754514797208	0.07559346899546256	0.07442304720468654	-0.0003005101979523528	-0.00022129905963552687	-0.00030080743098637175	-0.0002215179460858252
0.32174929472380437	0.0010083427964101823	0.0010112288829651967	0.0010741957340986163	0.0010763453353184616	0.0011140626328828914	0.001115685482078658	0.0011583498261156975	0.0011593172030273347	0.001257746956265184	0.0012569821921667667	0.07553802590013564	0.0743685106973754	-0.00029900158729745385	-0.00022151484088939188	-0.00029929765672992437	-0.00022173418417889557
0.32368799608040405	0.0010078863962865816	0.0010107705147792984	0.0010736658715593957	0.001075814252375456	0.0011134844222884797	0.001115106698624574	0.0011577145298642003	0.0011586822412039909	0.0012569709659008869	0.0012562093467700236	0.07548256322442681	0.07431395482669789	-0.00029749826194847007	-0.00022172912715490156	-0.00029779316940586886	-0.0002219489260542329
0.3256383790879404	0.0010074294590957174	0.0010103116080535535	0.0010731354549461483	0.0010752826141702271	0.0011129056545743452	0.0011145273568636948	0.0011570786803194782	0.0011580467246787537	0.0012561944613702124	0.0012554359841251952	0.07542708137774344	0.0742593799953252	-0.00029600022296838446	-0.0002219419171141379	-0.00029629397009806047	-0.00022216217038548147
0.32760051413423674	0.0010069719877404094	0.0010098521657052983	0.001072604487763803	0.0010747504242162652	0.0011123263336460308	0.0011139474607048036	0.0011564422818614545	0.0011574106578273106	0.001255417448216232	0.0012546621097484273	0.07537158076878776	0.0742047866052369	-0.00029450747122039544	-0.00022215320948973383	-0.0002948000596901257	-0.00022237391588678102
0.3295744720312385	0.0010065139851287374	0.0010093921906571307	0.0010720729735215107	0.001074217686031289	0.001111746463412356	0.001113367014059983	0.001155805338871975	0.001156774045027321	0.0012546399319796385	0.0012538877291536504	0.07531606180554788	0.07415017505771396	-0.00029302000737413403	-0.00022236300304803724	-0.0002933114388720126	-0.00022258416131568093
0.33156032401756863	0.0010060554541739507	0.0010089316858368192	0.0010715409157325364	0.0010736844031371407	0.0011111660477853011	0.0011127860208444995	0.001155167855734681	0.0011561368906582894	0.0012538619181985979	0.0012531128478524326	0.0752605248952881	0.07409554575332913	-0.0002915378319048867	-0.00022257129659741803	-0.0002918281081389362	-0.00022279290547214115
0.33355814176109866	0.0010055963977943874	0.001008470654177221	0.0010710083179141644	0.001073150579059689	0.0011105850906799036	0.001112204484976697	0.0011545298368348966	0.0011554991991014508	0.001253083412408613	0.0012523374713538436	0.07520497044454291	0.07404089909193913	-0.0002900609450927072	-0.00022277808898649165	-0.00029035006779115635	-0.0002230001471964227
0.33556799736153503	0.0010051368189133926	0.0010080090986162007	0.0010704751835876021	0.001072616217328734	0.0011100035960141513	0.0011116224103778936	0.0011538912865595116	0.0011548609747396564	0.0012523044201423893	0.0012515616051643201	0.07514939885910601	0.07398623547267588	-0.0002885893470256917	-0.00022298337910522936	-0.00028887731793642013	-0.0002232058853700869
0.3375899633530214	0.0010046767204592326	0.0010075470220965435	0.0010699415162778788	0.0010720813214779045	0.001109421567708874	0.0011110398009722693	0.0011532522092968626	0.0011542222219572524	0.0012515249469296932	0.0012507852547875252	0.07509381054402361	0.07393155529393859	-0.0002871230376018663	-0.00022318716588537457	-0.0002874098584927376	-0.00022341011891663376
0.3396241127067558	0.0010042161053650084	0.0010070844275658674	0.0010694073195137456	0.001071545895044558	0.0011088390096876339	0.0011104566606867595	0.0011526126094366141	0.0011535829451399624	0.0012507449982972149	0.0012500084257242106	0.07503820590358551	0.07387685895338665	-0.0002856620165299639	-0.0002233894482995269	-0.00028594768918788205	-0.0002236128468002252
0.3416705188336247	0.001003754976568576	0.0010066213179765458	0.001068872596827581	0.001071009941569687	0.0011082559258766213	0.001109872993450949	0.001151972491369646	0.001152943148674775	0.0012499645797684341	0.0012492311234720843	0.07498258534131776	0.07382214684793038	-0.00028420628332787023	-0.00022359022535925477	-0.0002844908095594456	-0.00022381406802435277
0.343729255586852	0.0010032933370124671	0.0010061576962856252	0.0010683373517552993	0.0010704734645978252	0.0011076723202045563	0.0011092888031969733	0.001151331859487944	0.0011523028369498326	0.0012491836968634967	0.0012484533535256838	0.07492694925997416	0.07376741937372386	-0.0002827558373282302	-0.00022378949611723264	-0.0002830392189588915	-0.00022401378163339203
0.34580039726466444	0.0010028311896437987	0.0010056935654547358	0.001067801587836243	0.001069936467676943	0.0011070881966025723	0.001108704093859403	0.0011506907181844752	0.0011516620143543095	0.0012484023550990652	0.0012476751213762317	0.07487129806152941	0.07371267692615763	-0.0002813106776781704	-0.00022398725966682465	-0.0002815929165527198	-0.00022421198671271347
0.3478840186129729	0.0010023685374141971	0.0010052289284500139	0.0010672653086130964	0.0010693989543583556	0.0011065035590041203	0.0011081188693751465	0.001150049071853084	0.001151020685278304	0.001247620559988201	0.0012468964325115142	0.07481563214717084	0.07365791989985128	-0.00027987080333879977	-0.00022418351513964208	-0.000280151901320691	-0.00022440868238590705
0.34998019482807	0.0010019053832797152	0.0010047637882420208	0.0010667285176317884	0.0010688609281966318	0.0011059184113448646	0.0011075331336833475	0.0011494069248883772	0.0011503788541127277	0.001246838317040232	0.0012461172924157502	0.07475995191729087	0.07360314868864457	-0.00027843621308920596	-0.00022437826170776387	-0.00027871617206048915	-0.00022460386781683606
0.352089001559344	0.0010014417302007489	0.001004298147805657	0.0010661912184413947	0.0010683223927494912	0.0011053327575625768	0.0011069468907252775	0.0011487642816856098	0.00114973652524919	0.0012460556317606198	0.0012453377065694592	0.07470425777147956	0.07354836368559278	-0.0002770069055261781	-0.00022457149858196024	-0.0002772857273876106	-0.0002247975422085824
0.3542105149120084	0.0010009775811419604	0.0010038320101200856	0.0010656534145940492	0.001067783351577717	0.0011047466015970389	0.0011063601444442383	0.0011481211466405814	0.001149093703079891	0.001245272509650839	0.0012445576804493406	0.07464855010851865	0.07349356528295684	-0.0002755828790663162	-0.00022476322501233104	-0.0002758605657369184	-0.00022498970480316904
0.35634481144984936	0.0010005129390721918	0.001003365378168647	0.0010651151096448441	0.0010672438082450564	0.0011041599473899356	0.0011057728987854563	0.0011474775241495177	0.0011484503919975098	0.0012444889562082454	0.0012437772195281408	0.07459282932637216	0.07343875387219923	-0.00027416413194708555	-0.00022495344028761188	-0.00027444068536380817	-0.0002251803548814768
0.35849196819798806	0.0010000478069643916	0.0010028982549387814	0.0010645763071517433	0.0010667037663181329	0.0011035727988847601	0.001105185157695986	0.0011468334186089705	0.0011478065963950964	0.0012437049769259555	0.001242996329274535	0.07453709582218222	0.07338392984397397	-0.00027275066222659516	-0.00022514214373400843	-0.00027302608434481845	-0.00022536949176196752
0.36065206264566085	0.0009995821877955323	0.0010024306434219506	0.0010640370106754882	0.0010661632293663527	0.0011029851600267136	0.0011045969251246097	0.0011461888344157067	0.0011471623206659677	0.001242920577292725	0.0012422150151530037	0.07448134999225998	0.07332909358812265	-0.00027134246778798277	-0.00022532933471663963	-0.0002716167605809616	-0.00022555711480215512
0.3628251727490157	0.0009991160845465293	0.001001962546613553	0.0010634972237795039	0.001065622200961809	0.0011023970347626016	0.0011040082050217347	0.0011455437759665993	0.0011465175692035934	0.001242135762792822	0.001241433282623706	0.07442559223207992	0.07327424549366623	-0.0002699395463391374	-0.00022551501263867735	-0.0002702127117974462	-0.0002257432233974399
0.3650113769339257	0.0009986495002021637	0.0010014939675128483	0.0010629569500298093	0.0010650806846791946	0.0011018084270407393	0.0011034190013392983	0.001144898247658522	0.0011458723464014948	0.001241350538905908	0.0012406511371423636	0.07436982293627258	0.07321938594879877	-0.0002685418954139207	-0.00022569917694084674	-0.00026881393554567534	-0.00022592781698066444
0.36721075409881926	0.000998182437751003	0.0010010249091228763	0.0010624161929949259	0.0010645386840957083	0.001101219340810851	0.0011028293180306665	0.0011442522538882452	0.0011452266566531373	0.0012405649111069186	0.0012398685841601383	0.07431404249861949	0.07316451534088186	-0.00026714951237311046	-0.00022588182710037152	-0.0002674204292038851	-0.00022611089502175274
0.3694233836175272	0.0009977149001853273	0.0010005553744503832	0.0010618749562457926	0.001063996202790969	0.0011006297800239793	0.001102239159050543	0.0011436057990523339	0.0011445805043518293	0.001239778884865951	0.0012390856291235204	0.07425825131204482	0.07310963405643726	-0.0002657623944066212	-0.00022606296263197323	-0.00026603218997925393	-0.00022629245702790457
0.37164934534214805	0.0009972468905010447	0.0010000853665057372	0.0010613332433556679	0.001063453244346921	0.001100039748632381	0.0011016485283548655	0.0011429588875470386	0.001143933893890614	0.0012389924656481372	0.001238302277474203	0.07420244976861189	0.0730547424811414	-0.00026438053853533594	-0.00022624258308781564	-0.0002646492149097346	-0.00022647250254381746
0.3738887196059291	0.0009967784116976172	0.0009996148883028536	0.0010607910579000476	0.0010629098123477465	0.0010994492505894357	0.0011010574299007128	0.001142311523768195	0.0011432868296621683	0.0012382056589135342	0.001237518534648972	0.07414663825951297	0.07299984099981935	-0.0002630039416112173	-0.00022642068805572846	-0.00026327150086391526	-0.0002266510311498271
0.3761415872261661	0.0009963094667779864	0.0009991439428591207	0.0010602484034565745	0.0010623659103797807	0.0010988582898495503	0.0011004658676462128	0.0011416637121111257	0.001142639316058704	0.0012374184701170125	0.0012367344060795929	0.07409081717506825	0.07294492999643877	-0.0002616326003190006	-0.0002265972771599567	-0.0002618990445431846	-0.00022682804246274002
0.3784080295071193	0.0009958400587484935	0.000998672533195318	0.0010597052836049505	0.0010618215420314186	0.0010982668703680652	0.0010998738455504438	0.0011410154569705335	0.0011419913574718624	0.0012366309047081364	0.001235949897192693	0.07403498690471585	0.07289000985410467	-0.0002602665111783309	-0.0002267723500609664	-0.00026053184248392425	-0.00022700353613591684
0.3806881282429484	0.000995370190618804	0.000998200662335542	0.001059161701926849	0.0010612767108930303	0.0010976749961011595	0.0010992813675733421	0.0011403667627404052	0.0011413429582926159	0.0012358429681310578	0.0012351650134096546	0.07397914783700923	0.07283508095505284	-0.00025890567054373537	-0.00022694590645427892	-0.0002591698910567042	-0.00022717751185746815
0.38298196572066395	0.000994899865401836	0.0009977283333071343	0.0010586176620058327	0.001060731420556878	0.001097082671005762	0.001098688437675614	0.001139717633813914	0.0011406941229111728	0.0012350546658244056	0.0012343797601465048	0.07392330035960927	0.07278014368064518	-0.0002575500746077042	-0.00022711794607135904	-0.00025781318647041807	-0.0002273499693517811
0.3852896247230969	0.0009944290861136776	0.0009972555491405972	0.001058073167427261	0.001060185674617021	0.0010964898990394527	0.0010980950598186334	0.0011390680745833137	0.0011400448557168698	0.0012342660032211715	0.0012335941428138007	0.07386744485927865	0.07272519841136398	-0.0002561997194019394	-0.0002272884686795873	-0.0002564617247726997	-0.0002275209083791585
0.38761118853188686	0.0009939578557735171	0.0009967823128695249	0.0010575282217782063	0.0010596394766692369	0.0010958966841603745	0.001097501237964358	0.0011384180894398477	0.0011393951610980807	0.001233476985748606	0.0012328081668165239	0.07381158172188049	0.07267024552680636	-0.00025485460079563427	-0.0002274574740791513	-0.0002551155018483686	-0.000227690328732294
0.3899467409304866	0.0009934861774035736	0.0009963086275305336	0.0010569828286473794	0.0010590928303109404	0.0010953030303271502	0.0010969069760752425	0.001137767682773656	0.0011387450434421254	0.0012326876188281182	0.0012320218375539847	0.07375571133236747	0.07261528540567982	-0.0002535147145010519	-0.00022762496210601557	-0.000253774513425592	-0.0002278582302406018
0.39229636620718694	0.0009930140540290108	0.0009958344961631736	0.0010564369916250286	0.001058545739141087	0.0010947089414987787	0.0010963122781141353	0.0011371168589736674	0.001138094507135159	0.0012318979078751553	0.0012312351604196966	0.07369983407478072	0.07256031842579648	-0.00025218005607377525	-0.00022779093263136652	-0.0002524387550755236	-0.00022802461276819064
0.3946601491581577	0.0009925414886778725	0.000995359921809867	0.0010558907143028685	0.001057998206760099	0.0010941144216345545	0.0010957171480442001	0.0011364656224275142	0.0011374435565620893	0.0012311078582991114	0.0012304481408012878	0.07364395033224283	0.07250534496406878	-0.0002508506209114858	-0.0002279553855584482	-0.0002511082222106942	-0.00022818947621111585
0.3970381750905084	0.000992068484381011	0.0009948849075158343	0.0010553440002739958	0.0010574502367697834	0.0010935194746939816	0.001095121589828828	0.0011358139775214395	0.0011367921961064817	0.0012303174755032235	0.001229660784080397	0.07358806048695472	0.0724503653965034	-0.0002495264042582379	-0.00022811832082500483	-0.00024978291009083997	-0.0002283528205006824
0.39943052982536675	0.0009915950441720086	0.0009944094563290142	0.0010547968531328027	0.0010569018327732413	0.0010929241046366794	0.0010945256074315407	0.0011351619286401966	0.0011361404301504605	0.0012295267648844651	0.001228873095632564	0.07353216492018876	0.07239538009819964	-0.0002482074012060409	-0.00022827973840341964	-0.0002484628138227085	-0.00022851464560216805
0.4018372997009759	0.000991121171087106	0.0009939335712999947	0.0010542492764748952	0.001056352998374791	0.001092328315422296	0.0010939292048159105	0.0011345094801669597	0.0011354882630746183	0.0012287357318334447	0.0012280850808271346	0.07347626401228623	0.072340389443341	-0.00024689360669361005	-0.00022843963829766167	-0.00024714792835958677	-0.00022867495151263073
0.40425857157581063	0.0009906468681651385	0.0009934572554819471	0.001053701273897021	0.001055803737179891	0.00109173211101043	0.0010933323859454744	0.0011338566364832395	0.0011348356992579305	0.0012279443817343183	0.0012272967450271653	0.07342035814265137	0.0722853938051926	-0.0002455850155092809	-0.00022859802054439604	-0.0002458382485048538	-0.00022883373826249054
0.4066944328317112	0.0009901721384474567	0.0009929805119305464	0.001053152848996979	0.001055254052795053	0.001091135495360538	0.0010927351547836462	0.0011332034019687833	0.0011341827430776594	0.0012271527199646814	0.0012265080935893204	0.07336444768974697	0.07223039355609785	-0.00024428162229409023	-0.00022875488521484355	-0.00024453376891372947	-0.00022899100591600163
0.4091449713770379	0.000989696984977856	0.0009925033437039011	0.001052604005373541	0.0010547039488277604	0.0010905384724318474	0.0010921375152936278	0.001132549781001488	0.0011335293989092603	0.0012263607518954714	0.0012257191318637718	0.07330853303109224	0.07217538906747213	-0.0002429834215406379	-0.000228910232411228	-0.00024323448409316328	-0.00022914675456880973
0.411610275649843	0.0009892214108025122	0.000992025753862488	0.0010520547466263787	0.0010541534288863973	0.0010899410461832812	0.0010915394714383336	0.0011318957779573148	0.001132875671126304	0.001225568482890881	0.0012249298651941137	0.07325261454325509	0.07212038070980027	-0.0002416904075941695	-0.0002290640622669149	-0.00024194038840266718	-0.00022930098434792434
0.41409043462106226	0.0009887454189699088	0.0009915477454690803	0.0010515050763559818	0.0010536024965801655	0.001089343220573371	0.0010909410271803027	0.0011312413972102014	0.001132221564100383	0.0012247759183082615	0.001224140298917265	0.07319669260185124	0.0720653688526318	-0.00024040257465654524	-0.00022921637494821567	-0.00024065147605786819	-0.00022945369541296778
0.41658553779772634	0.0009882690125307665	0.000991069321588675	0.0010509549981635791	0.0010530511555190054	0.0010887449995601716	0.0010903421864816166	0.0011305866431319724	0.0011315670822010238	0.0012239830634980273	0.0012233504383633736	0.073140767581539	0.0720103538645775	-0.00023911991678673972	-0.00022936717065341616	-0.00023936774113159087	-0.0002296048879558421
0.41909567522619073	0.000987792194537973	0.0009905904852884244	0.0010504045156510596	0.0010524994093135166	0.0010881463871011804	0.0010897429533038134	0.0011299315200922506	0.0011309122297955983	0.0012231899238035631	0.0012225602888557236	0.07308483985601487	0.07195533611330518	-0.0002378424279010083	-0.00022951644961088924	-0.00023808917755380188	-0.00022975456219875845
0.4216209374953856	0.00098731496804652	0.000990111239637571	0.0010498536324209016	0.0010519472615748875	0.0010875473871532603	0.0010891433316078149	0.0011292760324583804	0.0011302570112492467	0.001222396504561142	0.0012217698557106527	0.07302890979801177	0.0719003159655367	-0.00023657010177471904	-0.0002296642120800385	-0.00023681577911302543	-0.00022990271839445908
0.42416141574008476	0.0009868373361134315	0.0009896315877073764	0.001049302352076093	0.0010513947159148155	0.0010869480036725554	0.0010885433253538402	0.0011286201845953367	0.0011296014309247876	0.0012216028110998295	0.0012209791442374571	0.0729729777792926	0.07184529378704373	-0.00023530293204465647	-0.00022981045835104852	-0.00023554753945975726	-0.00023004935682718886
0.4267172016441951	0.0009863593017976969	0.0009891515325710545	0.0010487506782200558	0.0010508417759454306	0.001086348240614414	0.0010879429385013282	0.0011279639808656453	0.0011289454931826348	0.0012208088487413987	0.0012201881597383064	0.07291704417065027	0.07179026994264451	-0.00023404091221010392	-0.0002299551887447182	-0.00023428445210607607	-0.00023019447781139069
0.42928838744406506	0.0009858808681602036	0.000988671077303703	0.0010481986144565728	0.0010502884452792214	0.0010857481019333067	0.0010873421750088573	0.0011273074256292967	0.0011282892023807161	0.001220014622800243	0.0012193969075081545	0.07286110934190075	0.07173524479620166	-0.00023278403563378736	-0.0002300984036116005	-0.00023302651042758638	-0.0002303380816913725
0.43187506593181346	0.0009854020382636718	0.0009881902249822387	0.0010476461643897125	0.001049734727528962	0.0010851475915827525	0.0010867410388340696	0.0011266505232436688	0.0011276325628743907	0.0012192201385832927	0.001218605392834657	0.07280517366188287	0.07168021871061644	-0.00023153229554292998	-0.00023024010333153044	-0.00023177370766441774	-0.00023048016884094635
0.4344773304586784	0.0009849228151725894	0.0009877089786853323	0.0010470933316237582	0.001049180626307639	0.0010845467135152398	0.0010861395339335927	0.0011259932780634456	0.0011269755790163716	0.001218425401389931	0.0012178136209980886	0.07274923749845348	0.07162519204782858	-0.0002302856850323054	-0.0002303802883147632	-0.00023052603692408358	-0.00023062073966453878
0.4370952749383861	0.000984443201953142	0.0009872273414933356	0.0010465401197631294	0.001048626145228373	0.0010839454716821471	0.0010855376642629592	0.0011253356944405325	0.0011263182551566392	0.0012176304165119076	0.0012170215972712526	0.07269330121848498	0.07157016516881186	-0.00022904419706429313	-0.0002305189590004475	-0.0002292834911810926	-0.00023075979459499796
0.4397289938505404	0.000983963201673152	0.000986745316488225	0.0010459865324123157	0.001048071287904353	0.0010833438700336713	0.0010849354337765375	0.0011246777767239835	0.0011256605956423682	0.0012168351892332618	0.0012162293269194085	0.07263736518786226	0.07151513843357081	-0.000227807824469628	-0.0002306561158558207	-0.00022804606327855859	-0.00023089733409364932
0.4423785822440318	0.0009834828174020151	0.0009862629067535328	0.0010454325731758043	0.0010475160579487633	0.001082741912518753	0.001084332846427453	0.0011240195292599223	0.001125002604817849	0.0012160397248302437	0.0012154368152001887	0.07258142977148015	0.07146011220113853	-0.00022657655995061976	-0.0002307917593773745	-0.00022681374593097603	-0.00023103335865126695
0.4450441357404687	0.0009830020522106314	0.0009857801153742816	0.001044878245658006	0.001046960458974709	0.0010821396030849981	0.0010837299061675133	0.0011233609563914614	0.0011243442870244066	0.001215244028571229	0.0012146440673635147	0.0725254953332401	0.0714050868295743	-0.00022535039608173602	-0.00023092589009013342	-0.00022558653172446985	-0.00023116786878688012
0.44772575053762753	0.000982520909171346	0.0009852969454369233	0.0010443235534631883	0.0010464044945951493	0.0010815369456786078	0.0010831266169471358	0.0011227020624586304	0.0011236856466003292	0.0012144481057166474	0.0012138510886515266	0.07246956223604897	0.07135006267596118	-0.0002241293253104626	-0.00023105850854682197	-0.00022436441311859956	-0.00023130086504760672
0.4504235234129248	0.000982039391357883	0.000984813400029272	0.0010437685001954016	0.0010458481684228241	0.0010809339442443041	0.001082522982715273	0.0011220428517982961	0.0011230266878807873	0.001213651961518901	0.0012130578842984997	0.0724136308418154	0.07129504009640304	-0.00022291333995932971	-0.0002311896153278925	-0.00022314738244735843	-0.00023143234800812595
0.4531375517269096	0.0009815575018452855	0.000984329482240446	0.0010432130894584169	0.00104529148407019	0.001080330602725259	0.0010819190074193435	0.001121383328744093	0.0011223674151977644	0.0012128556012222947	0.001212264459530773	0.0723577015114472	0.07124001944602155	-0.0002217024322268002	-0.00023131921104099784	-0.00022193543192058907	-0.00023156231827040075
0.4558679334267773	0.0009810752437098527	0.0009838451951608026	0.0010426573248556524	0.0010447344451493487	0.001079726925063024	0.0010813146950051592	0.0011207234976263474	0.0011217078328799813	0.001212059030062959	0.0012114708195666765	0.07230177460485043	0.07118500107895549	-0.0002204965941899062	-0.00023144729632199046	-0.00022072855362662014	-0.00023169077646467695
0.45861476704990445	0.0009805926200290738	0.0009833605418818722	0.0010421012099901034	0.0010441770552719744	0.0010791229151974535	0.00108071004941685	0.0011200633627720003	0.0011210479452528183	0.0012112622532687725	0.001210676969616448	0.07224585048092667	0.07112998534835814	-0.00021929581780361085	-0.00023157387183234124	-0.00021952673953151702	-0.00023181772324681882
0.4613781517274047	0.000980109633881577	0.0009828755254963084	0.0010415447484642855	0.0010436193180492594	0.001078518577066647	0.0010801050745968051	0.0011194029285045463	0.0011203877566382558	0.0012104652760593034	0.001209882914882178	0.07218992949757003	0.07107497260639518	-0.00021810009490344506	-0.00023169893826044397	-0.00021832998148157978	-0.00023194315929969678
0.4641581871877068	0.0009796262883470584	0.0009823901490978143	0.0010409879438801571	0.0010430612370918345	0.001077913914606867	0.0010794997744855916	0.0011187421991439516	0.0011197272713547883	0.0012096681036457245	0.001209088660557723	0.07213401201166673	0.07101996320424156	-0.00021690941720758916	-0.00023182249632161533	-0.00021713827120586893	-0.0002320670853332707
0.4669549737601532	0.0009791425865062276	0.0009819044157810906	0.0010404307998390608	0.0010425028160097102	0.0010773089317524806	0.001078894153021894	0.001118081179006591	0.0011190664937173653	0.001208870741230754	0.001208294211828645	0.07207809837909229	0.0709649574920826	-0.00021572377631651207	-0.00023194454675670717	-0.00021595160031553928	-0.0002321895020829523
0.46976861237862133	0.0009786585314407448	0.0009814183286417702	0.0010398733199416528	0.0010419440584122084	0.0010767036324358847	0.0010782882141424418	0.0011174198724051732	0.0011184054280373146	0.0012080731940085796	0.0012074995738721383	0.07202218895471046	0.07090995581910876	-0.00021454316371588567	-0.00023206509033263378	-0.00021476996030653228	-0.00023231041031032684
0.4725992045851658	0.000978174126233165	0.0009809318907763628	0.0010393155077878435	0.0010413849679078992	0.0010760980205874442	0.0010776819617819458	0.001116758283648678	0.0011177440786222781	0.0012072754671647995	0.0012067047518569654	0.07196628409237127	0.07085495853351687	-0.00021336757077652924	-0.00023218412784112297	-0.0002135933425600478	-0.0002324298108019318
0.4754468525336833	0.0009776893739668771	0.0009804451052821952	0.001038757366976732	0.001040825548104538	0.001075492100135425	0.0010770753998730316	0.0011160964170422857	0.001117082449776145	0.0012064775658763515	0.0012059097509433913	0.07191038414490937	0.07079996598250812	-0.0002121969887571573	-0.00023230166009982622	-0.00021242173834462585	-0.00023254770436983985
0.47831165899359906	0.000977204277726046	0.0009799579752573508	0.0010381989011065407	0.001040265802609	0.0010748858750059258	0.0010764685323461725	0.0011154342768873102	0.0011164205457989801	0.0012056794953114493	0.0012051145762831152	0.07185448946414306	0.07074497851228431	-0.00021103140880526783	-0.00023241768795109752	-0.00021125513881797842	-0.00023266409185151993
0.4811937273535759	0.0009767188405955531	0.0009794705038006124	0.0010376401137745547	0.0010397057350272159	0.0010742793491228168	0.0010758613631296238	0.001114771867481133	0.0011157583709869609	0.0012048812606295194	0.0012043192330192078	0.07179860040087228	0.07068999646805041	-0.00020987082195716988	-0.00023253221226099408	-0.00021009353502635109	-0.00023277897410811654
0.4840931616252451	0.0009762330656609465	0.0009789826940114089	0.0010370810085770631	0.0010391453489641182	0.0010736725264076776	0.0010752538961493658	0.001114109193117144	0.0011150959296323166	0.0012040828669811427	0.001203523726286055	0.07174271730487873	0.07063502019401001	-0.00020871521914184177	-0.00023264523392096947	-0.00020893691790782598	-0.00023289235202539338
0.4870100664469608	0.0009757469560083736	0.0009784945489897518	0.0010365215891092914	0.0010385846480235692	0.001073065410779727	0.0010746461353290317	0.0011134462580846692	0.0011144332260232558	0.0012032843195079865	0.001202728061209286	0.07168684052492351	0.07058005003336615	-0.00020756459118112525	-0.0002327567538468467	-0.0002077852782939038	-0.00023300422651451047
0.4899445470875755	0.0009752605147245303	0.000978006071836181	0.0010359618589653422	0.0010380236358083041	0.0010724580061557654	0.0010740380845898475	0.001112783066668909	0.0011137702644439065	0.0012024856233427464	0.0012019322429057176	0.07163097040874633	0.07052508632831991	-0.00020641892878978108	-0.00023286677297698621	-0.00020663860690875446	-0.00023311459850880456
0.49289670945023945	0.0009747737448966079	0.0009775172656517127	0.0010354018217381409	0.0010374623159198758	0.0010718503164501162	0.001073429747850576	0.0011121196231508826	0.0011131070491742579	0.0012016867836090943	0.0012011362764832998	0.07157510730306546	0.07047012942006893	-0.00020527822257856987	-0.00023297529227370162	-0.00020549689437215912	-0.00023322346896573198
0.4958666600762229	0.0009742866496122324	0.0009770281335377785	0.0010348414810193694	0.0010369006919585878	0.0010712423455745575	0.0010728211290274476	0.0011114559318073588	0.001112443584490092	0.0012008878054216108	0.0012003401670410499	0.07151925155357586	0.07041517964880756	-0.00020414246305539008	-0.00023308231272278768	-0.00020436013120087027	-0.00023333083886614703
0.4988545061487607	0.0009737992319594139	0.0009765386785961744	0.0010342808403994124	0.0010363387675234408	0.001070634097438269	0.001072212232034107	0.0011107919969108005	0.0011117798746629276	0.0012000886938857366	0.0011995439196690009	0.07146340350494916	0.07036023735372482	-0.00020301164062594412	-0.00023318783533304854	-0.0002032283078095276	-0.0002334367092139411
0.5018603554969207	0.0009733114950264881	0.0009760489039290022	0.0010337199034672936	0.0010357765462120693	0.0010700255759477657	0.0010716030607815458	0.0011101278227292992	0.0011111159239599556	0.0011992894540977103	0.0011987475394481407	0.07140756350083313	0.07030530287300556	-0.00020188574559512618	-0.00023329186113521527	-0.00020210141451168506	-0.0002335410810352656
0.5048843165994948	0.0009728234419020695	0.0009755588126386225	0.0010331586738106277	0.0010352140316206926	0.001069416785006848	0.0010709936191780547	0.0011094634135265249	0.0011104517366439886	0.0011984900911445235	0.0011979510314503669	0.07135173188384972	0.07025037654382846	-0.00020076476816882627	-0.00023339439118272298	-0.0002009794415215871	-0.00023364395537867066
0.5079264985889148	0.0009723350756749893	0.0009750684078275929	0.0010325971550155522	0.0010346512273440476	0.0010688077285165344	0.001070383911129154	0.0011087987735616583	0.0011097873169733916	0.0011976906101038571	0.0011971544007384211	0.07129590899559755	0.07019545870236649	-0.00019964869845526256	-0.00023349542655146105	-0.00019986237895583403	-0.00023374533331543823
0.5109870112551897	0.0009718463994342511	0.0009745776925986218	0.0010320353506666807	0.0010340881369753402	0.0010681984103750118	0.0010697739405375443	0.0011081339070893417	0.0011091226692020336	0.0011968910160440375	0.0011963576523658461	0.07124009517664891	0.07014054968378619	-0.0001985375264660083	-0.0002335949683387739	-0.0001987502168342703	-0.00023384521593852736
0.5140659650498691	0.0009713574162689698	0.0009740866700545095	0.0010314732643470392	0.0010335247641061831	0.0010675888344775719	0.0010691637113030429	0.0011074688183596133	0.0011084577975792227	0.0011960913140239772	0.0011955607913769263	0.0711842907665503	0.07008564982224748	-0.00019743124211724083	-0.00023369301766348882	-0.0001976429450808448	-0.00023394360436185258
0.5171634710900281	0.0009708681292683299	0.0009735953432981052	0.001030910899638021	0.00103296111232655	0.001066979004716564	0.0010685532273225383	0.0011068035116178643	0.001107792706349661	0.0011952915090931379	0.0011947638228066476	0.07112849610382317	0.07003075945090334	-0.00019632983523101832	-0.00023378957566558278	-0.00019654055352552602	-0.00023404049972094998
0.5202796411622786	0.0009703785415215256	0.0009731037154322456	0.0010303482601193223	0.0010323971852247104	0.0010663689249813318	0.001067942492489922	0.0011061379911047721	0.001107127399753379	0.0011944916062914682	0.0011939667516806386	0.07107271152596334	0.06997587890190049	-0.0001952332955375835	-0.0002338846435067099	-0.0001954430319064393	-0.00023413590317325483
0.5234145877268029	0.000969888656117713	0.00097261178955971	0.001029785349368894	0.0010318329863871823	0.0010657585991581627	0.0010673315106960435	0.0011054722610562514	0.0011064618820256869	0.0011936916106493622	0.0011931695830151264	0.07101693736944013	0.06992100850637911	-0.00019414161267500285	-0.00023397822236828625	-0.00019435036986897858	-0.00023422981589554803
0.5265684239214125	0.0009693984761459626	0.0009721195687831693	0.001029222170962889	0.0010312685193986793	0.001065148031130236	0.0010667202858286539	0.001104806325703403	0.0011057961573971214	0.0011928915271876154	0.001192372321816891	0.07096117396969791	0.06986614859447171	-0.00019305477619149802	-0.00023407031345232254	-0.00019326255696877626	-0.0002343222390854549
0.5297412635656308	0.000968908004695206	0.000971627056205135	0.0010286587284756084	0.0010307037878420561	0.0010645372247775667	0.0010661088217723531	0.001104140189272459	0.0011051302300933933	0.0011920913609173754	0.001191574973083219	0.07090542166115642	0.06981129949530564	-0.0001919727755470002	-0.0002341609179814519	-0.00019217958267292445	-0.00023441317396138972
0.5329332211648017	0.0009684172448541871	0.0009711342549279093	0.0010280950254794494	0.001030138795298256	0.0010639261839769545	0.001065497122408535	0.0011034738559847308	0.001104464104335333	0.0011912911168400972	0.0011907775418018548	0.07084968077720902	0.06975646153700178	-0.00019089560011406603	-0.00023425003719840243	-0.00019110143636136279	-0.00023450262176200054
0.5361444119142209	0.0009679261997114118	0.0009706411680535338	0.0010275310655448516	0.0010295735453462577	0.0010633149126019303	0.001064885191615336	0.0011028073300565569	0.0011037977843388388	0.0011904907999474993	0.0011899800329509581	0.07079395165022594	0.06970163504667531	-0.00018982323917834942	-0.00023433767236438752	-0.00019002810732632325	-0.00023459058374397657
0.5393749517032939	0.0009674348723551071	0.0009701477986837508	0.001026966852240256	0.0010290080415630352	0.0010627034145227125	0.0010642730332675926	0.0011021406156992621	0.0011031312743148376	0.0011896904152215297	0.0011891824514990697	0.07073823461155299	0.0696468203504367	-0.00018875568194082204	-0.00023442382476010493	-0.00018895958477560537	-0.00023467706118404652
0.5426249571197181	0.0009669432658731646	0.0009696541499199433	0.0010264023891320452	0.0010284422875234942	0.0010620916936061491	0.0010636606512367795	0.0011014737171190978	0.0011024645784692211	0.001188889967634314	0.0011883848024050573	0.07068252999151216	0.06959201777339129	-0.00018769291751991046	-0.0002345084956870136	-0.00018789585783443585	-0.00023476205537953376
0.5458945454536906	0.0009664513833530933	0.0009691602248630915	0.0010258376797844934	0.0010278762868004279	0.001061479753715668	0.0010630480493909634	0.0011008066385171942	0.0011017977010028036	0.0011880894621481165	0.0011875870906180785	0.0706268381194035	0.069537227639641	-0.00018663493495069128	-0.0002345916864634756	-0.00018683691554405302	-0.00023484556764463704
0.5491838347021408	0.0009659592278819828	0.0009686660266137318	0.00102527272775973	0.0010273100429644736	0.0010608675987112375	0.0010624352315947618	0.0011001393840895245	0.0011011306461112802	0.0011872889037153115	0.0011867893210775484	0.07057115932350469	0.069482450272285	-0.0001855817231871948	-0.00023467339842667134	-0.00018578274686500973	-0.0002349275993126787
0.5524929435729888	0.0009654668025464441	0.0009681715582719015	0.0010247075366176764	0.001026743559584056	0.0010602552324493087	0.0010618222017092843	0.0010994719580268437	0.001100463417985169	0.0011864882972783316	0.0011859914987130914	0.07051549393107268	0.06942768599341886	-0.00018453327110437567	-0.0002347536329331823	-0.00018473334067831138	-0.0002350081517361602
0.55582199148943	0.0009649741104325716	0.000967676822937097	0.0010241421099160086	0.001026176840225344	0.001059642658782771	0.0010612089635920908	0.0010988043645146516	0.0010997960208097722	0.0011856876477696378	0.001185193628444508	0.07045984226834431	0.06937293512413843	-0.00018348956749805745	-0.0002348323913563266	-0.00018368868578585995	-0.00023508722628451384
0.5591710985942444	0.0009644811546258968	0.0009671818237082301	0.0010235764512101075	0.0010256098884522046	0.0010590298815609093	0.0010605955210971451	0.001098136607733146	0.0010991284587651311	0.0011848869601116846	0.0011843957151817393	0.07040420466053693	0.06931819798453832	-0.0001824506010867366	-0.00023490967508746352	-0.00018264877091189735	-0.00023516482434526864
0.5625403857541326	0.000963987938211341	0.0009666865636835788	0.001023010564053011	0.001025042707826154	0.0010584169046293532	0.0010599818780747674	0.001097468691857177	0.0010984607360259777	0.0011840862392168815	0.0011835977638248291	0.07034858143185108	0.06926347489371429	-0.00018141636051324794	-0.0002349854855357436	-0.0001816135847051148	-0.0002352409473236894
0.565929974564078	0.0009634944642731726	0.0009661910459607454	0.0010224444519953714	0.0010244753019063135	0.0010578037318300347	0.0010593680383715887	0.0010968006210562043	0.0010977928567616935	0.00118328548998756	0.0011827997792638897	0.07029297290546922	0.0692087661697632	-0.0001803868343452919	-0.00023505982412713733	-0.0001805831157387916	-0.00023531559664216606
0.569339987351735	0.0009630007358949632	0.0009656952736366124	0.001021878118585408	0.0010239076742493641	0.0010571903670011425	0.001058754005830507	0.0010961323994942555	0.0010971248251362671	0.001182484717315941	0.00118200176637907	0.07023737940355951	0.06915407212978625	-0.0001793620110774885	-0.0002351326923051289	-0.00017955735251273808	-0.00023538877374026934
0.5727705471818436	0.0009625067561595418	0.0009651992498072963	0.0010213115673688615	0.0010233398284095003	0.001056576813977077	0.001058139784290642	0.0010954640313298803	0.0010964566453082493	0.0011816839260841007	0.0011812037300405194	0.07018180124727547	0.06909939308988858	-0.00017834187913137733	-0.00023520409152910648	-0.00017853628345396166	-0.00023546048007372367
0.5762217778606706	0.0009620125281489566	0.0009647029775681089	0.0010207448018889564	0.0010227717679383895	0.0010559630765884114	0.0010575253775872953	0.0010947955207161165	0.0010957883214307153	0.001180883121163944	0.0011804056751083603	0.07012623875675841	0.06904472936518107	-0.00017732642685749922	-0.00023527402327477853	-0.00017751989691808245	-0.00023553071711482354
0.5796938039404782	0.000961518054944429	0.0009642064600135123	0.0010201778256863517	0.0010222034963851278	0.0010553491586618457	0.0010569107895519049	0.0010941268718004436	0.0010951198576512236	0.001180082307417173	0.0011796076064326572	0.07007069225113832	0.06899008126978233	-0.00017631564253700605	-0.0002353424890350897	-0.00017650818119116507	-0.00023559948635262784
0.5831867507240184	0.0009610233396263107	0.0009637097002370748	0.0010196106422990991	0.0010216350172961935	0.0010547350640201635	0.0010562960240120018	0.0010934580887247438	0.0010944512581117717	0.0011792814896952517	0.0011788095288533813	0.07001516204853592	0.06893544911681966	-0.00017530951438210485	-0.0002354094903181947	-0.00017550112449027377	-0.00023566678929193285
0.5867007442690553	0.0009605283852740445	0.0009632127013314318	0.0010190432552626026	0.0010210663342154081	0.0010541207964821948	0.001055681084791172	0.001092789175625264	0.0010937825269487621	0.0011784806728393857	0.0011780114472003877	0.06995964846606363	0.06888083321843194	-0.00017430803053666843	-0.00023547502864720848	-0.00017449871496422187	-0.00023573262745249512
0.5902359113929144	0.0009600331949661253	0.0009627154663882472	0.0010184756681095796	0.0010204974506838993	0.0010535063598627761	0.0010550659757090173	0.0010921201366325829	0.0010931136682929652	0.0011776798616804955	0.0011772133662933898	0.06990415181982933	0.06882623388576903	-0.0001733111790790387	-0.00023553910556128876	-0.00017350094069554234	-0.0002357970023698086
0.5937923796770596	0.0009595377717800543	0.0009622179984981674	0.0010179078843700145	0.0010199283702400515	0.001052891757972706	0.0010544507005811109	0.001091450975871564	0.0010924446862694758	0.0011768790610391824	0.0011764152909419245	0.06984867242493505	0.06877165142899555	-0.00017231894802280379	-0.00023560172261549717	-0.00017250778970231972	-0.00023585991559549324
0.597370277471697	0.0009590421187923	0.0009617203007507816	0.0010173399075711195	0.001019359096419468	0.0010522769946187062	0.0010538352632189578	0.0010907816974613236	0.001091775584997679	0.0011760782757257084	0.0011756172259453303	0.06979321059548184	0.06871708615729324	-0.00017133132531654827	-0.000235662881378218	-0.00017151924993746848	-0.00023592136869493574
0.6009697339004076	0.0009585462390782653	0.000961222376234589	0.001016771741237302	0.001018789632754938	0.0010516620736033915	0.001053219667429964	0.0010901123055152	0.0010911063685912182	0.001175277510539975	0.0011748191760927265	0.06973776664457002	0.06866253837886008	-0.00017034829884637892	-0.00023572258343323993	-0.00017053530929134197	-0.00023598136324837204
0.6045908788648067	0.0009580501357122378	0.0009607242280369492	0.001016203388890115	0.0010182199827763869	0.0010510469987252205	0.0010526039170173885	0.0010894428041407077	0.0010904370411579526	0.0011744767702714916	0.0011740211461629812	0.06968234088430139	0.06860800840091565	-0.00016936985643736802	-0.00023578083037900655	-0.00016955595559278724	-0.00023603990085088733
0.6082338430492322	0.0009575538117673594	0.0009602258592440521	0.001015634854048226	0.0010176501500108457	0.0010504317737784663	0.0010519880157803135	0.0010887731974395134	0.001089767606799928	0.0011736760596993607	0.0011732231409246946	0.06962693362578354	0.06855349652970052	-0.00016839598585333126	-0.00023583762382733964	-0.00016858117660958905	-0.0002360969831114168
0.611898757925461	0.0009570572703155849	0.000959727272940875	0.0010150661402273773	0.00101708013798241	0.0010498164025531773	0.0010513719675136037	0.0010881034895073958	0.0010890980696133413	0.0011728753835922525	0.0011724251651361746	0.06957154517912849	0.06849900307048026	-0.00016742667479899276	-0.00023589296540418858	-0.00016761096005016296	-0.00023615261165260693
0.6155857557574533	0.0009565605144276455	0.0009592284722111478	0.0010144972509403486	0.001016509950212204	0.0010492008888351426	0.0010507557760078738	0.0010874336844342162	0.001088428433688509	0.0011720747467083856	0.0011716272235454174	0.06951617585345737	0.06844452832754745	-0.00016646191092098417	-0.00023594685674913074	-0.00016664529356474889	-0.00023620678811078766
0.6192949696061266	0.0009560635471730096	0.0009587294601373128	0.0010139281896969197	0.0010159395902183414	0.0010485852364058553	0.0010501394450494503	0.0010867637863038846	0.0010877587031098313	0.0011712741537955073	0.0011708293208900834	0.06946082595690274	0.06839007260422254	-0.00016550168180914926	-0.000235999299515538	-0.000165684164746549	-0.00023625951413649982
0.6230265333341571	0.0009555663716198468	0.0009582302398004875	0.0010133589600038332	0.0010153690615158895	0.001047969449042477	0.0010495229784203354	0.0010860937991943268	0.0010870888819557612	0.0011704736095908717	0.0011700314618974788	0.0694054957966103	0.06833563620285767	-0.00016454597499701573	-0.00023605029536927224	-0.00016472756113244946	-0.00023631079139230238
0.6267805816108112	0.0009550689908349936	0.0009577308142804331	0.0010127895653647633	0.0010147983676168373	0.0010473535305178085	0.0010489063798981798	0.001085423727177459	0.0010864189742987793	0.0011696731188212276	0.0011692336512845423	0.06935018567874167	0.06828121942483979	-0.0001635947779629332	-0.00023609984598862988	-0.00016377547020393624	-0.00023636062155379944
0.6305572499168048	0.0009545714078839172	0.000957231186655515	0.0010122200092802785	0.001014227512030058	0.0010467374846002543	0.0010482896532562438	0.001084753574319154	0.0010857489842053577	0.0011688726862027995	0.0011684358937578227	0.0692948959084769	0.0682268225705906	-0.00016264807813248794	-0.00023614795306556302	-0.00016282787938967647	-0.00023640900630975126
0.634356674549194	0.0009540736258306764	0.0009567313600026661	0.001011650295247804	0.001013656498261272	0.0010461213150537863	0.0010476728022633648	0.0010840833446792105	0.001085078915735931	0.0011680723164412678	0.0011676381940134615	0.06923962679001747	0.06817244593957189	-0.00016170586287869715	-0.0002361946183045971	-0.0001618847760656017	-0.00023645594736190767
0.6381789926262927	0.0009535756477378886	0.0009562313373973516	0.0010110804267615904	0.0010130853298130136	0.001045505025637915	0.001047055830683924	0.001083413042311325	0.0010844087729448668	0.0011672720142317538	0.0011668405567371763	0.06918437862658858	0.06811808983028683	-0.00016076811952214776	-0.00023623984342088789	-0.0001609461475550189	-0.0002365014464225934
0.642024342092622	0.0009530774766667018	0.0009557311219135425	0.0010105104073126856	0.0010125140101846057	0.0010448886201076626	0.001046438742277824	0.0010827426712630723	0.0010837385598804457	0.0011664717842588164	0.0011660429866042555	0.06912915172044277	0.06806375454028274	-0.00015983483533363319	-0.00023628363014230325	-0.0001600119811314138	-0.000236545505216873
0.6458928617238878	0.0009525791156767483	0.00095523071662367	0.0010099402403888915	0.001011942542872115	0.0010442721022135234	0.0010458215408004447	0.0010820722355758636	0.0010830682805848218	0.001165671631196421	0.0011652454882795297	0.06907394637286138	0.06800944036615378	-0.0001589059975351803	-0.00023632598020900675	-0.00015908226401939451	-0.00023658812548221775
0.6497846911319898	0.0009520805678261218	0.0009547301245985991	0.0010093699294747404	0.0010113709313683266	0.00104365547570144	0.0010452042300026223	0.001081401739284932	0.0010823979390940047	0.0011648715597079404	0.0011644480664173688	0.06901876288415869	0.06795514760354535	-0.00015798159330004946	-0.00023636689537198663	-0.00015815698339444184	-0.0002366293089667293
0.6536999707700591	0.0009515818361713379	0.0009542293489075926	0.0010087994780514583	0.0010107991791627104	0.0010430387443127694	0.0010445868136306153	0.0010807311864192996	0.0010817275394378286	0.0011640715744461354	0.0011636507256616634	0.06896360155368454	0.06790087654715476	-0.00015706160975439976	-0.00023640637739302806	-0.0001572361263849631	-0.00023666905742941724
0.6576388419375281	0.0009510829237673076	0.0009537283926182825	0.00100822888959694	0.0010102272897413941	0.0010424219117842618	0.0010439692954260812	0.0010800605810017602	0.0010810570856399338	0.0011632716800531523	0.001162853470645821	0.06890846267982745	0.06784662749073622	-0.00015614603397820503	-0.0002364444280449629	-0.00015631968007326358	-0.000236707372640782
0.661601446785229	0.0009505838336672985	0.0009532272587966319	0.001007658167585711	0.0010096552665871253	0.0010418049818480234	0.0010433516791260402	0.0010793899270488466	0.0010803865817177328	0.0011624718811605022	0.0011620563059927468	0.06885334656001839	0.0677924007271022	-0.00015523485300686368	-0.00023648104911175305	-0.00015540763149649028	-0.0002367442563819544
0.6655879283205246	0.0009500845689229092	0.0009527259505069098	0.0010070873154889044	0.0010090831131792499	0.0010411879582314957	0.0010427339684628562	0.0010787192285708126	0.0010797160316823957	0.0011616721823890612	0.0011612592363148403	0.06879825349073208	0.06773819654812745	-0.0001543280538317815	-0.00023651624238774094	-0.0001544999676481862	-0.00023677971044491763
0.6695984304124688	0.0009495851325840314	0.0009522244708116511	0.0010065163367742242	0.0010085108329936714	0.001040570844657422	0.0010421161671641985	0.001078048489571604	0.001079045439538817	0.001160872588349053	0.0011604622662139785	0.06874318376749226	0.06768401524475343	-0.00015342562340164845	-0.0002365500096777884	-0.0001535966754785678	-0.00023681373663189675
0.6736330977969988	0.0009490855276988253	0.0009517228227716351	0.001005945234905924	0.0010079384295028349	0.0010399536448438263	0.0010414982789530272	0.0010773777140488437	0.0010783748092856034	0.0011600731036400488	0.001159665400281517	0.06868813768487443	0.06762985710698928	-0.00015252754862277174	-0.0002365823527959443	-0.00015269774189571872	-0.0002368463367546092
0.6776920760821589	0.0009485857573136856	0.000951221009445848	0.0010053740133447728	0.001007365906175688	0.0010393363625039857	0.001040880307547558	0.0010767069059938034	0.0010777041449150418	0.001159273732850956	0.001158868643098274	0.06863311553650853	0.0675757224239158	-0.0001516338163610742	-0.0002366132735666382	-0.00015180315376697728	-0.00023687751263479218
0.6817755117533548	0.0009480858244732144	0.0009507190338914587	0.0010048026755480322	0.0010067932664776615	0.0010387190013464052	0.0010402622566612453	0.0010760360693913883	0.0010770334504130892	0.0011584744805600163	0.0011580719992345314	0.06857811761508376	0.06752161148369047	-0.0001507444134424274	-0.0002366427738232646	-0.00015091289791954732	-0.00023690726610361978
0.6858835521786408	0.0009475857322201896	0.0009502168991637852	0.001004231224969426	0.001006220513870636	0.0010381015650747945	0.0010396441300027498	0.0010753652082201126	0.0010763627297593426	0.0011576753513347967	0.0011572754732500237	0.06852314421235013	0.06746752457354897	-0.00014985932665428914	-0.00023667085540940436	-0.00015002696114230218	-0.00023693559900242467
0.6900163456140378	0.0009470854835955349	0.000949714608316266	0.001003659665059112	0.001005647651812917	0.001037484057388039	0.0010390259312759176	0.0010746943264520797	0.0010756919869270216	0.001156876349732185	0.0011564790696939322	0.06846819561912497	0.06741346197980895	-0.00014897854274614764	-0.00023669752017724255	-0.00014914533018567377	-0.00023696251318086614
0.6941740412088835	0.0009465850816382955	0.0009492121644004338	0.0010030879992636607	0.0010050746837592093	0.0010368664819801843	0.0010384076641797582	0.0010740234280529671	0.0010750212258829534	0.0011560774802983897	0.0011556827931048866	0.06841327212529383	0.06735942398787582	-0.0001481020484306872	-0.00023672276998770725	-0.00014826799176360927	-0.00023698801049781837
0.6983567890112157	0.0009460845293856047	0.0009487095704658839	0.001002516231026025	0.0010045016131605903	0.0010362488425404047	0.0010377893324084177	0.0010733525169820022	0.001074350450587547	0.0011552787475689326	0.0011548866480109532	0.06835837401981476	0.06730541088224253	-0.00014722983038518989	-0.00023674660671088588	-0.00014739493255401526	-0.00023701209282092628
0.702564739973187	0.0009455838298726607	0.0009482068295602504	0.0010019443637855183	0.0010039284434644868	0.0010356311427529882	0.001037170939651161	0.00107268159719195	0.0010736796649947822	0.0011544801560686502	0.00115409063892964	0.06830350159072371	0.06725142294649654	-0.00014636187525154942	-0.00023676903222435985	-0.000146526139199743	-0.0002370347620257729
0.7067980459565127	0.0009450829861326972	0.0009477039447291771	0.0010013724009777887	0.0010033551781146487	0.0010350133862973118	0.001036552489592347	0.0010720106726290935	0.0010730088730521888	0.0011536817103116924	0.0011532947703678915	0.06824865512513638	0.06719746046332233	-0.0001454981696384916	-0.00023679004841500872	-0.00014566159831023995	-0.00023705601999712833
0.7110568597379514	0.000944582001196955	0.000947200919016287	0.0010008003460347922	0.0010027818205511222	0.0010343955768478178	0.0010359339859114054	0.001071339747233214	0.0010723380787008266	0.0011528834148015169	0.0011524990468220822	0.0681938349092532	0.06714352371450528	-0.00014463870012178248	-0.0002368096571773448	-0.00014480129646159134	-0.00023707586862709018
0.7153413350148182	0.0009440808780946604	0.0009466977554631642	0.0010002282023847755	0.0010022083742102339	0.001033777718073998	0.0010353154322828234	0.001070668824937583	0.0010716672858752782	0.0011520852740308967	0.0011517034727780277	0.06813904122836326	0.06708961298093528	-0.0001437834532448251	-0.00023682786041268056	-0.00014394522019771372	-0.000237094309815028
0.7196516264105322	0.0009435796198529955	0.0009461944571093208	0.0009996559734522482	0.0010016348425245603	0.0010331598136403732	0.0010346968323761189	0.0010699979096689403	0.0010709964985036256	0.0011512872924819176	0.0011509080527109757	0.06808427436684739	0.06703572854261133	-0.00014293241552094937	-0.00023684466003140447	-0.0001430933560324088	-0.00023711134546958168
0.7239878894801961	0.000943078229497071	0.0009456910269921719	0.0009990836626579587	0.0010010612289229062	0.001032541867206467	0.00103407818985582	0.0010693270053474793	0.0010703257205074358	0.0011504894746259752	0.0011501127910856068	0.0680295346081834	0.06698187067864483	-0.00014208557343324546	-0.0002368600579507052	-0.00014224569044879454	-0.0002371269775056084
0.7283502807162107	0.0009425767100499062	0.0009451874681470143	0.0009985112734188775	0.0010004875368302868	0.0010319238824267963	0.0010334595083814528	0.0010686561158868386	0.0010696549558017517	0.0011496918249237864	0.0011493176923560427	0.0679748222349502	0.06692803966726389	-0.00014124291343517448	-0.00023687405609371104	-0.00014140220990056795	-0.0002371412078445434
0.7327389575539218	0.0009420750645324036	0.000944683783607002	0.0009979388091481748	0.0009999137696679054	0.0010313058629508498	0.0010328407916075201	0.001067985245194085	0.0010689842082950776	0.001148894347825388	0.0011485227609658467	0.06792013752882972	0.06687423578581798	-0.00014040442195317748	-0.00023688665639240436	-0.0001405629008140591	-0.0002371540384163151
0.7371540783773028	0.0009415732959633167	0.0009441799764031126	0.0009973662732551904	0.0009993399308531234	0.0010306878124230635	0.001032222043183477	0.0010673143971696955	0.001068313481889356	0.0011480970477701345	0.0011477280013480165	0.06786548077061552	0.06682045931078091	-0.00013957008538617588	-0.0002368978607846517	-0.0001397277495880367	-0.0002371654711568194
0.74159580252467	0.0009410714073592377	0.0009436760495641373	0.000996793669145428	0.0009987660237994545	0.0010300697344828144	0.0010316032667537247	0.0010666435757075562	0.0010676427804799718	0.0011472999291867146	0.0011469334179250064	0.06781085224021166	0.06676671051775598	-0.00013873989010655674	-0.00023690767121437029	-0.00013889674259469353	-0.0002371755080082527
0.746064290294433	0.0009405694017345646	0.0009431720061166452	0.0009962210002205222	0.000998192051916531	0.001029451632764395	0.0010309844659575843	0.0010659727846949402	0.001066972107955725	0.0011465029964931458	0.0011461390151087149	0.06775625221664174	0.06671298968147969	-0.00013791382246160222	-0.00023691608963186117	-0.00013806986618088157	-0.0002371841509190009
0.7505597029508803	0.0009400672821014876	0.0009426678490849725	0.00099564826987823	0.0009976180186100963	0.0010288335108970057	0.0010303656444292904	0.001065302028012507	0.0010663014681988343	0.0011457062540967907	0.0011453447973005038	0.06770168097805072	0.06665929707582692	-0.0001370918687742806	-0.00023692311799386467	-0.00013724710666922213	-0.000237191401844139
0.7550822027299987	0.0009395650514699553	0.0009421635814911854	0.0009950754815123998	0.0009970439272819736	0.001028215372504729	0.0010297468057979626	0.0010646313095342794	0.0010656308650849103	0.0011449097063943505	0.0011445507688911908	0.06764713880171022	0.06660563297381426	-0.00013627401534421768	-0.00023692875826317183	-0.00013642845035875817	-0.00023719726274476494
0.7596319528453285	0.0009390627128476625	0.0009416592063550708	0.0009945026385129645	0.000996469781330058	0.0010275972212065235	0.0010291279536876023	0.0010639606331276457	0.0010649603024829592	0.0011441133577718857	0.0011437569342610677	0.06759262596402225	0.06655199764760442	-0.00013546024844798832	-0.0002369330124073754	-0.00013561388352534287	-0.00023720173558661184
0.7642091174938536	0.0009385602692400228	0.0009411547266941082	0.0009939297442659153	0.0009958955841482924	0.0010269790606162045	0.001028509091717072	0.0010632900026533428	0.0010642897842553663	0.0011433172126048144	0.0011429632977799015	0.06753814274052493	0.06649839136851134	-0.00013465055434104534	-0.00023693588240061847	-0.00013480339242369355	-0.000237204822342435
0.7688138618619275	0.0009380577236501468	0.0009406501455234466	0.0009933568021532862	0.0009953213391266486	0.0010263608943424294	0.0010278902235000794	0.0010626194219654488	0.0010636193142578867	0.0011425212752579244	0.0011421698638069413	0.06748368940589643	0.06644481440700538	-0.00013384491925765019	-0.00023693737022176253	-0.0001339969632871696	-0.00023720652498929184
0.7734463521312342	0.0009375550790788262	0.00094014546585589	0.0009927838155531395	0.0009947470496511168	0.0010257427259886883	0.0010272713526451706	0.001061948894911378	0.001062948896339641	0.0011417255500853836	0.0011413766366909317	0.06742926623395933	0.06639126703271526	-0.00013304332941198316	-0.00023693747785458186	-0.0001331945823288827	-0.00023720684550912474
0.7781067554847866	0.0009370523385245081	0.0009396406907018705	0.0009922107878395463	0.0009941727191036824	0.0010251245591532873	0.0010266524827557118	0.0010612784253318701	0.0010622785343431045	0.0011409300414307487	0.0011405836207701193	0.06737487349768595	0.06633774951443591	-0.00013224577099933688	-0.00023693620728776343	-0.00013239623574308468	-0.00023720578588934393
0.7827952401129585	0.0009365495049832783	0.0009391358230694333	0.000991637722382572	0.0009935983508623143	0.0010245063974293393	0.0010260336174298785	0.0010606080170609856	0.0010616082321041023	0.0011401347536269767	0.0011397908203722635	0.06732051146920294	0.06628426212013078	-0.000131452230196491	-0.00023693356051468495	-0.00013160190970554209	-0.00023720334812193933
0.7875119752195561	0.0009360465814488391	0.0009386308659642121	0.00099106462254826	0.0009930239483009458	0.0010238882444047492	0.001025414760260643	0.0010599376739260976	0.0010609379934517994	0.001139339690996435	0.0011389982398146454	0.06726618041979561	0.0662308051169373	-0.00013066269316323875	-0.00023692953953360907	-0.000130811590374591	-0.00023719953420356377
0.792257131027923	0.0009355435709124906	0.0009381258223894133	0.000990491491698615	0.0009924495147894613	0.001023270103662203	0.0010247959148357623	0.0010592673997478848	0.001060267822208698	0.0011385448578509125	0.0011382058834040812	0.06721188061991279	0.06617737877117266	-0.0001298771460424425	-0.00023692414634657322	-0.0001300252638916921	-0.00023719434613464485
0.7970308787870847	0.0009350404763631136	0.0009376206953457961	0.0009899183331915915	0.0009918750536936814	0.0010226519787791587	0.0010241770847377702	0.0010585971983403308	0.0010595977221906296	0.0011377502584916362	0.0011374137554369338	0.06715761233917338	0.06612398334833658	-0.00012909557496111612	-0.0002369173829595561	-0.00012924291638240215	-0.00023718778591982903
0.8018333907779276	0.0009345373007871496	0.0009371154878316541	0.000989345150381078	0.0009913005683753493	0.0010220338733278355	0.0010235582735439639	0.0010579270735107157	0.0010589276972067527	0.0011369558972092817	0.0011366218601991246	0.06710337584636866	0.06607061911311758	-0.00012831796603189616	-0.00023690925138325492	-0.00012846453395777557	-0.00023717985556861998
0.8066648403194178	0.000934034047168579	0.0009366102028427933	0.0009887719466168793	0.0009907260621921119	0.0010214157908751994	0.0010229394848263915	0.0010572570290596091	0.0010582577510595422	0.0011361617782839823	0.0011358302019661428	0.0670491714094692	0.06601728632939759	-0.00012754430535291683	-0.00023689975363153093	-0.00012769010271428127	-0.00023717055709326917
0.8115254017748545	0.000933530718488911	0.0009361048433725218	0.0009881987252447107	0.0009901515384975145	0.0010207977349829616	0.0010223207221518502	0.001056587068780874	0.0010575878875447944	0.0011353679059853536	0.0011350387850030683	0.06699499929562903	0.065963985260257	-0.00012677457900887867	-0.00023688889172149286	-0.00012691960873476016	-0.00023715989250960856
0.8164152505581643	0.000933027317727159	0.0009355994124116256	0.0009876254896061783	0.0009895770006409814	0.0010201797092075626	0.0010217019890818697	0.0010559171964616566	0.0010569181104516164	0.0011345742845724988	0.0011342476135645775	0.06694085977119141	0.06591071616797933	-0.00012600877307242242	-0.00023687666767413518	-0.00012615303808999334	-0.00023714786383743913
0.8213345631402307	0.000932523847859829	0.0009350939129483557	0.0009870522430387707	0.0009890024519678066	0.001019561717100168	0.0010210832891727078	0.001055247415882388	0.001056248423562427	0.0011337809182940318	0.0011334566918949625	0.06688675310169319	0.06585747931405649	-0.00012524687360379594	-0.00023686308351267282	-0.00012539037683827192	-0.00023713447309856028
0.8262835170552626	0.0009320203118609009	0.0009345883479684114	0.0009864789888758476	0.000988427895819143	0.0010189437622066615	0.0010204646259753443	0.0010545777308167822	0.0010555788306529552	0.0011329878113880904	0.0011326660242281475	0.06683267955187	0.06580427495919351	-0.00012448886665289427	-0.00023684814126409548	-0.00012463161102754805	-0.00023711972231904577
0.8312622909072027	0.0009315167127018093	0.0009340827204549194	0.000985905730446622	0.0009878533355319845	0.0010183258480676318	0.0010198460030354651	0.00105390814503183	0.0010549093354922327	0.0011321949680823502	0.0011318756147877	0.06677863938566307	0.06575110336331465	-0.00012373473825963432	-0.00023683184295852922	-0.0001238767266954488	-0.00023710361352768938
0.8362710643761712	0.0009310130533514313	0.0009335770333884228	0.0009853324710761549	0.000987278774439161	0.0010177079782183692	0.0010192274238934643	0.0010532386622878005	0.0010542399418425985	0.0011314023925940455	0.001131085467786851	0.0667246328662219	0.0656979647855674	-0.00012298447445398264	-0.00023681419062768216	-0.00012312570986966476	-0.00023708614875489475
0.8413100182249524	0.0009305093367760712	0.0009330712897468647	0.0009847592140853443	0.0009867042158693267	0.0010170901561888615	0.0010186088920844329	0.0010525692863382436	0.0010535706534596965	0.0011306100891299879	0.0011302955874285135	0.06667066025591133	0.06564485948432819	-0.00012223806125753744	-0.00023679518630595475	-0.0001223785465695182	-0.00023706733003409086
0.8463793343055166	0.0009300055659394429	0.0009325654925055719	0.0009841859627909124	0.0009861296631469478	0.0010164723855037832	0.0010179904111381542	0.0010519000209299855	0.0010529014740924742	0.0011298180618865823	0.0011295059779052985	0.06661672181631652	0.06559178771720732	-0.00012149548468437521	-0.0002367748320306895	-0.00012163522280658756	-0.00023704715940142673
0.8514791955655843	0.0009295017438026549	0.0009320596446372388	0.0009836127205053952	0.0009855551195922915	0.0010158546696824912	0.0010173719845790949	0.0010512308698031295	0.0010522324074831813	0.0011290263150498458	0.0011287166433995304	0.06656281780824869	0.06553874974105497	-0.00012075673074068982	-0.00023675312983983954	-0.00012089572458469366	-0.0002370256388940506
0.8566097860552276	0.0009289978733242021	0.0009315537491119203	0.0009830394905371402	0.0009849805885214246	0.001015237012239026	0.0010167536159264086	0.001050561836691063	0.0010515634573673796	0.0011282348527954342	0.001127927588083276	0.06650894849174925	0.06548574581196684	-0.00012002178542667996	-0.0002367300817740503	-0.0001201600379012735	-0.00023700277055119234
0.861771290933513	0.0009284939574599434	0.0009310478088970075	0.0009824662761902876	0.0009844060732461942	0.0010146194166820968	0.0010161353086939212	0.0010498929253204502	0.0010508946274739308	0.0011274436792886517	0.0011271388161183521	0.06645511412609688	0.06543277618528673	-0.00011929063473778423	-0.00023670568987690932	-0.00011942814874908725	-0.00023697855641566234
0.8669638964751838	0.0009279899991630893	0.0009305418269572181	0.0009818930807647644	0.000983831577074221	0.0010140018865150804	0.0010155170663901272	0.001049224139411236	0.0010502259215250042	0.0011266527986844748	0.001126350331656349	0.06640131496981228	0.06537984111561623	-0.00011856326466330724	-0.00023667995619156001	-0.00011870004311470561	-0.00023695299852963259
0.8721877900773816	0.0009274860013841955	0.0009300358062545878	0.0009813199075562825	0.0009832571033088996	0.0010133844252360248	0.0010148988925181958	0.0010485554826766552	0.0010495573432360845	0.0011258622151275812	0.001125562138838658	0.06634755128066332	0.06532694085681669	-0.00011783966118836253	-0.0002366528827624781	-0.00011797570698036941	-0.00023692609893657957
0.877443160266411	0.0009269819670711457	0.0009295297497484542	0.0009807467598563274	0.000982682655249384	0.0010127670363376394	0.00101428079057596	0.0010478869588232314	0.0010488888963159691	0.0011250719327523663	0.0011247742417964878	0.06629382331567174	0.06527407566201655	-0.0001171198102955795	-0.0002366244716369148	-0.00011725512632569657	-0.0002368978596827831
0.8827301967045416	0.0009264778991691338	0.000929023660395438	0.0009801736409521436	0.0009821082361905762	0.0010121497233072888	0.00101366276405591	0.0010472185715507728	0.0010482205844667663	0.0011242819556829583	0.0011239866446508802	0.06624013133111768	0.06522124578361606	-0.00011640369796424299	-0.00023659472486239896	-0.00011653828712702985	-0.0002368682828150226
0.8880490901968541	0.0009259738006206603	0.000928517541149441	0.0009796005541267395	0.0009815338494231286	0.0010115324896269992	0.0010130448164451995	0.0010465503245523887	0.0010475524113839087	0.0011234922880332553	0.0011231993515127428	0.06618647558254588	0.06516845147329314	-0.00011569131017127865	-0.00023656364448640388	-0.000115825175358103	-0.00023683737037991093
0.8934000326981257	0.0009254696743655174	0.0009280113949616297	0.0009790275026588754	0.0009809594982334332	0.001010915338773451	0.0010124269512256398	0.001045882221514488	0.001046884380756154	0.0011227029339069398	0.0011224123664828672	0.06613285632477187	0.0651156929820095	-0.0001149826328927378	-0.00023653123255823472	-0.00011511577699173381	-0.00023680512442575408
0.8987832173197573	0.0009249655233407737	0.0009275052247804214	0.0009784544898230549	0.0009803851859036135	0.0010102982742179773	0.0010118091718736958	0.0010452142661167812	0.0010462164962655848	0.0011219138973975029	0.0011216256936519497	0.06607927381188673	0.06506297056001485	-0.00011427765210375584	-0.0002364974911274187	-0.00011441007799990743	-0.00023677154700152414
0.904198838336744	0.0009244613504807676	0.0009269990335514764	0.0009778815188895228	0.0009798109157115212	0.0010096812994265644	0.0010111914818604882	0.001044546462032289	0.0010455487615876199	0.0011211251825882706	0.0011208393371006185	0.06602572829726348	0.06501028445685465	-0.00011357635377921838	-0.00023646242224301117	-0.00011370806435395675	-0.0002367366401553328
0.9096470911946843	0.0009239571587170977	0.0009264928242176891	0.0009773085931242625	0.0009792366909307337	0.0010090644178598531	0.0010105738846517946	0.0010438788129273516	0.001044881180391019	0.001120336793552433	0.00112005330089946	0.0659722200335627	0.06495763492137337	-0.00011287872389502407	-0.0002364260279553443	-0.00011300972202654691	-0.00023670040593690156
0.915128172516836	0.0009234529509786041	0.0009259865997191689	0.0009767357157889813	0.00097866251483054	0.0010084476329731311	0.0010099563837080397	0.0010432113224616239	0.0010442137563378825	0.0011195487343530583	0.0011192675891090347	0.0659187492727386	0.06490502220172342	-0.00011218474842845938	-0.0002363883103146669	-0.00011231503699128675	-0.00023666284639567436
0.9206422801112097	0.0009229487301913674	0.0009254803629932407	0.000976162890141116	0.000978088390675947	0.0010078309482163413	0.0010093389824843077	0.0010425439942880939	0.0010435464930836655	0.0011187610090431308	0.0011184822057799136	0.0658653162660455	0.06485244654536691	-0.00011149441335826793	-0.00023634927137031192	-0.00011162399522327004	-0.00023662396358012372
0.9261896129777101	0.0009224444992786937	0.0009249741169744279	0.0009755901194338242	0.0009775143217276682	0.001007214367034078	0.0010087216844303344	0.0010418768320530822	0.0010428793942771812	0.0011179736216655703	0.0011176971549526958	0.06581192126404138	0.06479990819908595	-0.000110807704665844	-0.0002363089131711127	-0.00011093658270039386	-0.00023658375953877764
0.931770371315315	0.0009219402611611105	0.0009244678645944485	0.0009750174069159839	0.0009769403112421262	0.001006597892865593	0.0010081044929905146	0.0010412098393962576	0.001042212463560611	0.0011171865762532652	0.0011169124406580425	0.06575856451659798	0.06474740740898466	-0.00011012460833616233	-0.0002362672377664854	-0.00011025278540377492	-0.00023654223632021965
0.9373847565293029	0.000921436018756348	0.0009239616087821991	0.000974444755832183	0.0009763663624714408	0.0010059815291447874	0.001007487411603895	0.0010405430199506318	0.0010415457045695057	0.0011163998768290901	0.0011161280669166925	0.065705246272902	0.06469494442049752	-0.00010944511035819449	-0.00023622424720509683	-0.00010957258931858227	-0.00023649939597253367
0.9430329712385201	0.0009209317749793392	0.0009234553524637517	0.0009738721694227232	0.0009757924786634328	0.0010053652793002223	0.0010068704437041828	0.0010398763773425805	0.0010408791209327996	0.0011156135274059426	0.0011153440377395	0.06565196678146579	0.06464251947839388	-0.00010876919672488106	-0.00023617994353394844	-0.00010889598043378745	-0.00023645524054211053
0.9487152192826929	0.0009204275327422081	0.0009229490985623437	0.0009732996509236161	0.0009752186630616205	0.0010047491467551181	0.0010062535927197471	0.0010392099151918463	0.001040212716272819	0.0011148275319867685	0.0011145603571274577	0.06559872629012956	0.06459013282678545	-0.00010809685343454722	-0.00023613432879968088	-0.00010822294474382987	-0.00023640977207517455
0.9544317057297852	0.0009199232949542611	0.0009224428499983693	0.0009727272035665786	0.0009746449189052149	0.0010041331349273565	0.0010056368620736185	0.0010385436371115483	0.001039546494205288	0.00111404189456459	0.0011137770290717249	0.06554552504606985	0.06453778470913075	-0.00010742806649145786	-0.00023608740504812986	-0.00010755346824892209	-0.00023636299261703408
0.9601826368833979	0.0009194190645219789	0.0009219366096893709	0.0009721548305790324	0.0009740712494291191	0.001003517247229483	0.0010050202551834934	0.001037877546708192	0.0010388804583393385	0.0011132566191225345	0.0011129940575536552	0.06549236329580503	0.06448547536824195	-0.00010676282190567876	-0.00023603917432291066	-0.00010688753695489717	-0.000236314904210444
0.9659682202902156	0.0009189148443490138	0.0009214303805500372	0.0009715825351841066	0.0009734976578639317	0.0010029014870687153	0.0010044037754617426	0.001037211647581684	0.001038214612277527	0.001112471709633871	0.0011122114465448327	0.0654392412852018	0.0644332050462911	-0.0001061011056944644	-0.00023598963866675038	-0.00010622513687488788	-0.00023626550889802034
0.9717886647474951	0.0009184106373361747	0.0009209241654921873	0.0009710103206006284	0.0009729241474359362	0.00100228585784694	0.0010037874263154052	0.0010365459433253328	0.001037548959615833	0.0011116871700620286	0.00111142920000709	0.06538615925947985	0.06438097398481539	-0.00010544290388303512	-0.00023593880012165447	-0.00010556625402992348	-0.000236214808721269
0.9776441803106027	0.0009179064463814241	0.0009204179674247689	0.0009704381900431271	0.0009723507213671061	0.0010016703629607202	0.0010031712111461986	0.0010358804375258674	0.0010368835039436777	0.001110903004360634	0.001110647321892545	0.06533311746322139	0.06432878242472498	-0.00010478820250399423	-0.00023588666072657527	-0.00010491087444818026	-0.00023616280571861492
0.9835349783005937	0.0009174022743798757	0.0009199117892538539	0.0009698661467218374	0.0009717773828751073	0.0010010550058013026	0.001002555133350526	0.0010352151337634486	0.001036218248843936	0.0011101192164735465	0.0011098658161436332	0.06528011614037342	0.06427663060630696	-0.00010413698759906276	-0.0002358332225194104	-0.00010425898416697998	-0.0002361095019275672
0.9894612713118381	0.0009168981242237788	0.0009194056338826258	0.00096929419384269	0.00097120413517329	0.0010004397897546168	0.0010019391963194727	0.001034550035611674	0.0010355531978929406	0.0011093358103348792	0.0011090846866931314	0.06522715553425713	0.06422451876923335	-0.00010348924521912106	-0.0002357784875359481	-0.00010361056923283152	-0.0002360548993837197
0.9954232732196957	0.0009163939988025221	0.0009188995042113819	0.0009687223346073224	0.0009706309814706982	0.0009998247182012874	0.0010013234034388207	0.0010338851466375992	0.0010348883546605035	0.0011085527898690405	0.0011083039374641974	0.06517423588757289	0.06417244715256606	-0.00010284496142462518	-0.00023572245780936751	-0.00010296561570154183	-0.0002359990001196688
1.0014211991882311	0.0009158899010026218	0.0009183934031375207	0.000968150572213072	0.0009700579249720634	0.0009992097945166342	0.001000707758089049	0.0010332204704017439	0.0010342237227099218	0.0011077701589907612	0.0011075235723703948	0.06512135744240705	0.06412041599476485	-0.00010220412228671705	-0.00023566513537109923	-0.00010232410963964544	-0.00023594180616642868
1.0074552656779823	0.0009153858337077197	0.0009178873335555414	0.0009675789098529818	0.00096948496887781	0.000998595022070682	0.0010000922636453418	0.0010325560104581081	0.0010335593055979925	0.0011069879216051295	0.0011067435953157293	0.06506852044023827	0.0640684255336915	-0.00010156671388764082	-0.00023560652225063095	-0.00010168603712482072	-0.00023588331955345931
1.013525690453769	0.0009148817997985719	0.0009173812983570331	0.0009670073507157946	0.0009689121163840502	0.0009979804042281606	0.0009994769234775882	0.0010318917703541787	0.0010328951068750217	0.0011062060816076182	0.0011059640101946748	0.06501572512194348	0.06401647600661804	-0.00010093272232057637	-0.0002355466204737311	-0.00010105138424548743	-0.00023582354230622382
1.0196326925925556	0.0009143778021530567	0.0009168753004306801	0.0009664358979859679	0.0009683393706825985	0.0009973659443485248	0.0009988617409504043	0.0010312277536309571	0.0010322311300848491	0.0011054246428841312	0.0011051848208922185	0.06496297172780549	0.06396456765023202	-0.00010030213369074947	-0.00023548543206364236	-0.00010042013710202802	-0.00023576247644746529
1.0257764924913542	0.000913873843646157	0.0009163693426622472	0.0009658645548436626	0.0009677667349609594	0.000996751645785947	0.0009982467194231237	0.0010305639638229585	0.001031567378764848	0.001104643609311024	0.001104406031283881	0.06491026049751823	0.06391270070064274	-9.967493411651429e-05	-0.00023542295904191435	-9.979228180798105e-05	-0.00023570012399876106
1.0319573118751795	0.000913369927149963	0.000915863427934582	0.0009652933244647525	0.0009671942124023391	0.0009961375118893337	0.0009976318622498146	0.0010299004044582343	0.0010309038564459492	0.0011038629847551446	0.0011036276452357574	0.06485759167019442	0.06386087539338908	-9.905110972850684e-05	-0.00023535920342546146	-9.916780448904206e-05	-0.00023563648697658146
1.0381753738050519	0.0009128660555336693	0.000915357559127611	0.0009647222100208274	0.000966621806185647	0.0009955235460023327	0.000997017172779288	0.0010292370790583873	0.0010302405666526538	0.0011030827730738701	0.0011028496666045523	0.0648049654843711	0.06380909196344432	-9.843064667142132e-05	-0.0002352941672293385	-9.854669128496474e-05	-0.00023557156739592577
1.0444309026860459	0.0009123622316635664	0.0009148517391183309	0.0009641512146791917	0.0009660495194854942	0.0009949097514633362	0.0009964026543550987	0.0010285739911385819	0.0010295775129030439	0.0011023029781151352	0.0011020720992376077	0.06475238217801728	0.06375735064522373	-9.781353110417668e-05	-0.00023522785246532507	-9.792892834954714e-05	-0.0002355053672682128
1.05072412427539	0.0009118584584030415	0.0009143459707808112	0.0009635803416028709	0.0009654773554722014	0.0009942961316054945	0.0009957883103155613	0.001027911144207563	0.0010289146987088017	0.0011015236037174721	0.001101294946972943	0.06469984198854009	0.06370565167259012	-9.719974919968066e-05	-0.0002351602611408432	-9.731450185072876e-05	-0.00023543788860105885
1.057055265690613	0.0009113547386125756	0.0009138402569861902	0.0009630095939506174	0.0009649053173118031	0.0009936826897567253	0.0009951741439937556	0.0010272485417676738	0.001028252127575227	0.0011007446537100486	0.001100518213639291	0.06464734515279062	0.06365399527886183	-9.658928714627313e-05	-0.00023509139526034506	-9.670339797160366e-05	-0.0002353691333985275
1.0634245554177415	0.0009108510751497395	0.0009133346006026711	0.0009624389748769111	0.0009643334081660494	0.00099306942923972	0.000994560158717539	0.0010265861873148688	0.0010275898030012497	0.0010999661319127001	0.0010997419030561305	0.06459489190707231	0.06360238169681746	-9.598213114804521e-05	-0.00023502125682503539	-9.609560291101715e-05	-0.00023529910366174023
1.0698322233195456	0.0009103474708691901	0.0009128290044955189	0.0009618684875319636	0.0009637616311924094	0.0009924563533719533	0.000993946357809549	0.0010259240843387297	0.0010269277284794464	0.0010991880421359662	0.0010989660190337221	0.06454248248714596	0.06355081115870478	-9.537826742497812e-05	-0.00023494984783203887	-9.54911028838018e-05	-0.00023522780138793276
1.0762785006438331	0.000909843928622671	0.0009123234715270605	0.000961298135061725	0.000963189989544079	0.000991843465465696	0.0009933327445872217	0.0010252622363224853	0.0010262659074960583	0.0010984103881811296	0.0010981905653731467	0.0644901171282381	0.06349928389624407	-9.47776822132762e-05	-0.00023487717027390054	-9.488988412068022e-05	-0.00023515522856926152
1.0827636200317978	0.0009093404512590129	0.0009118180045566853	0.0009607279206078915	0.0009626184863699874	0.0009912307688280258	0.0009927193223627998	0.001024600646743031	0.0010256043435310125	0.0010976331738402575	0.001097415545866344	0.06443779606504632	0.06344780014063858	-9.418036176661593e-05	-0.00023480322614008453	-9.429193287002757e-05	-0.00023508138719524618
1.089287815526412	0.000908837041624124	0.0009113126064408363	0.0009601578473079029	0.0009620471248147955	0.0009906182667608326	0.000992106094443338	0.001023939319070938	0.0010249430400579309	0.0010968564028962292	0.0010966409642961428	0.06438551953174722	0.06339636012257917	-9.358629235606264e-05	-0.0002347280174156141	-9.369723539749686e-05	-0.0002350062792511043
1.0958513225808764	0.0009083337025609968	0.0009108072800330162	0.0009595879182949554	0.0009614759080189082	0.0009900059625608357	0.0009914930641307196	0.00102327825677048	0.0010242820005441538	0.0010960800791227827	0.0010958668244363044	0.06433328776200253	0.0633449640722501	-9.299546027040362e-05	-0.00023465154608093286	-9.310577798636588e-05	-0.00023492990671705738
1.1024543780671139	0.0009078304369097041	0.0009103020281837837	0.0009590181366980057	0.0009609048391184785	0.0009893938595195919	0.0009908802347216672	0.001022617463299647	0.001023621228450758	0.0010953042062845503	0.0010950931300515588	0.06428110098896563	0.06329361221933769	-9.240785181684197e-05	-0.00023457381411198797	-9.251754693820335e-05	-0.00023485227156896937
1.1090972202843215	0.0009073272475073999	0.0009097968537407547	0.0009584485056417778	0.0009603339212454152	0.0009887819609235096	0.0009902676095077541	0.0010219569421101682	0.0010229607272325759	0.001094528788137099	0.0010943198848976446	0.06422895944528997	0.06324230479303614	-9.182345332178765e-05	-0.00023449482348109063	-9.193252857388201e-05	-0.00023477337577937352
1.115780088967567	0.0009068241371883124	0.0009092917595485952	0.0009578790282467635	0.0009597631575273822	0.000988170270053854	0.0009896551917754099	0.0010212966966475217	0.0010223005003382071	0.0010937538284269627	0.0010935470927213393	0.0641768633631348	0.06319104202205514	-9.12422511304134e-05	-0.00023441457615472339	-9.135070923303734e-05	-0.00023469322131494663
1.1225032252964444	0.0009063211087837571	0.0009087867484490345	0.0009573097076292427	0.000959192551087819	0.000987558790186773	0.0009890429848059463	0.0010206367303509682	0.0010216405512100512	0.0010929793308916953	0.0010927747572605125	0.06412481297417111	0.06313982413462516	-9.06642316078482e-05	-0.00023433307409506665	-9.077207527494191e-05	-0.0002346118101376471
1.1292668719037753	0.0009058181651221218	0.0009082818232808504	0.0009567405469012749	0.0009586221050459337	0.0009869475245932926	0.0009884309918755548	0.0010199770466535563	0.0010209808832843126	0.0010922052992598942	0.0010920028822441494	0.06407280850959149	0.06308865135850573	-9.00893811394965e-05	-0.00023425031925977668	-9.01966130793519e-05	-0.0002345291442052977
1.1360712728843656	0.0009053153090288788	0.0009077769868798817	0.0009561715491707194	0.0009580518225167213	0.0009863364765393455	0.0009878192162553314	0.0010193176489821539	0.001020321499991032	0.0010914317372512537	0.0010912314713924026	0.06402085020011475	0.06303752392099156	-8.951768613101041e-05	-0.0002341663136007921	-8.962430904602137e-05	-0.00023444522547000357
1.1429166738038161	0.0009048125433265796	0.000907272242079022	0.0009556027175412358	0.0009574817066109652	0.0009857256492857736	0.0009872076612112823	0.001018658540757461	0.0010196624047540991	0.001090658648576598	0.0010904605284166242	0.06396893827599336	0.06298644204891962	-8.894913300921958e-05	-0.00023408105906516652	-8.905514959597904e-05	-0.00023436005587884612
1.1498033217073829	0.0009043098708348586	0.0009067675917082246	0.0009550340551122965	0.0009569117604352497	0.0009851150460883488	0.0009865963300043426	0.0010179997253940358	0.0010190036009912796	0.0010898860369379262	0.0010896900570194115	0.06391707296702105	0.06293540596867683	-8.838370822251973e-05	-0.00023399455759542942	-8.848912117175034e-05	-0.0002342736373745491
1.1567314651288954	0.0009038072943704284	0.0009062630385944977	0.0009544655649791874	0.0009563419870919606	0.0009845046701977777	0.0009859852258903821	0.0010173412063003075	0.0010183450921142248	0.0010891139060284457	0.0010889200608946387	0.06386525450253984	0.06288441590620497	-8.782139824076163e-05	-0.0002339068111275877	-8.792621023721858e-05	-0.0002341859718933692
1.1637013540997225	0.0009033048167470927	0.0009057585855619168	0.0009538972502330295	0.0009557723896793067	0.0009838945248597292	0.000985374352120232	0.0010166829868786106	0.0010176868815285095	0.001088342259532626	0.0010881505437275107	0.0638134831114466	0.06283347208701064	-8.7262189555945e-05	-0.00023381782159229147	-8.73664032783883e-05	-0.00023409706136595654
1.1707132401577995	0.0009028024407757371	0.0009052542354316163	0.000953329113960776	0.0009552029712913179	0.0009832846133148371	0.0009847637119396887	0.0010160250705251942	0.0010170289726336382	0.0010875711011262299	0.0010873815091945926	0.06376175902220052	0.0627825747361686	-8.670606868300956e-05	-0.0002337275909152503	-8.680968680420398e-05	-0.0002340069077183815
1.177767376356704	0.0009023001692643368	0.000904749991021797	0.0009527611592452282	0.000954633735017859	0.0009826749387987208	0.0009841533085895326	0.0010153674606302515	0.0010163713688230763	0.0010868004344763607	0.0010866129609638571	0.06371008246283034	0.0627317240783333	-8.615302215969622e-05	-0.00023363612101612308	-8.625604734628645e-05	-0.00023391551287058054
1.1848640172747877	0.0009017980050179567	0.0009042458551477258	0.0009521933891650419	0.000954064683944638	0.0009820655045419979	0.0009835431453055423	0.001014710160577938	0.001015714073484266	0.0010860302632415013	0.0010858449026947235	0.0636584536609416	0.06268092033774106	-8.560303654714385e-05	-0.00023354341380890653	-8.570547145959895e-05	-0.0002338228787364116
1.1920034190243662	0.0009012959508387546	0.0009037418306217398	0.000951625806794738	0.0009534958211532168	0.0009814563137703007	0.0009829332253185115	0.001014053173746395	0.001015057089998653	0.0010852605910715593	0.0010850773380381002	0.06360687284372349	0.06263016373822122	-8.505609843005579e-05	-0.0002334494712010471	-8.515794572278024e-05	-0.00023372900722384848
1.1991858392609598	0.000900794009525985	0.0009032379202532498	0.0009510584152047151	0.000952927149721022	0.0009808473697042934	0.0009823235518542628	0.0010133965035077756	0.0010144004217417083	0.0010844914216079095	0.0010843102706364295	0.06355534023795592	0.06257945450320064	-8.451219441753255e-05	-0.00023335429509480088	-8.461345673867193e-05	-0.0002336339002353971
1.2064115371925936	0.0009002921838759983	0.0009027341268487399	0.0009504912174612539	0.000952358672721352	0.0009802386755596827	0.0009817141281336633	0.0010127401532282608	0.001013744072082948	0.0010837227584834346	0.0010835437041237244	0.06350385607001778	0.06252879285571221	-8.397131114282197e-05	-0.00023325788738548514	-8.407199113424912e-05	-0.00023353755966651346
1.2136807735891502	0.000899790476682251	0.0009022304532117773	0.0009499242166265367	0.0009517903932233939	0.0009796302345472432	0.0009811049573726447	0.0010120841262680929	0.0010130880443859633	0.001082954605322574	0.00108277764212562	0.06345242056589312	0.06247817901840161	-8.343343526426295e-05	-0.00023316024996258844	-8.353353556163345e-05	-0.00023343998740729677
1.2209938107917835	0.0008992888907352995	0.0009017269021430066	0.0009493574157586476	0.0009512223142922256	0.0009790220498728218	0.000980496042782212	0.0010114284259815877	0.0010124323420084341	0.0010821869657413599	0.0010820120882594055	0.06340103395117941	0.06242761321353385	-8.289855346532704e-05	-0.00023306138470932658	-8.299807669784331e-05	-0.00023334118534082404
1.2283509127223842	0.0008987874288228145	0.000901223476440164	0.0009487908179115946	0.0009506544389888367	0.0009784141247373666	0.0009798873875684702	0.001010773055717169	0.0010117769683021642	0.0010814198433474692	0.001081247046134079	0.0633496964510933	0.0623770956630019	-8.236665245471564e-05	-0.00023296129350161565	-8.246560124536284e-05	-0.00023324115534373302
1.2357523448931043	0.0008982860937295765	0.0009007201788980734	0.0009482244261353128	0.0009500867703701329	0.0009778064623369366	0.000979278994932633	0.0010101180188173858	0.0010111219266130964	0.0010806532417402628	0.0010804825193503837	0.06329840829047967	0.06232662658833226	-8.18377189676367e-05	-0.00023285997821029247	-8.193609593279416e-05	-0.00023313989928688827
1.2431983744159416	0.0008977848882374822	0.0009002170123086524	0.000947658243475678	0.0009495193114889487	0.0009771990658627174	0.0009786708680710426	0.0010094633186189387	0.0010104672202813393	0.001079887164510829	0.0010797185115008514	0.06324716969381901	0.062276206210693456	-8.131173976487494e-05	-0.00023275744069789495	-8.140954751459373e-05	-0.00023303741903329955
1.2506892700123766	0.0008972838151255543	0.0008997139794609222	0.0009470922729745244	0.0009489520653940655	0.0009765919385010492	0.0009780630101751918	0.001008808958452709	0.0010098128526411976	0.0010791216152420363	0.001078955026169855	0.06319598088523275	0.062225834750902854	-8.07887016338743e-05	-0.00023265368282052168	-8.088594277172456e-05	-0.00023293371643962058
1.2582253020230734	0.0008967828771699382	0.0008992110831410051	0.0009465265176696484	0.0009483850351302155	0.0009759850834334326	0.0009774554244317349	0.0010081549416437769	0.001009158827021188	0.001078356597508569	0.0010781920669336433	0.06314484208849269	0.062175512429433547	-8.026859138945963e-05	-0.0002325487064288867	-8.036526851241954e-05	-0.00023282879335664863
1.2658067424176331	0.000896282077143909	0.0008987083261321304	0.0009459609805948238	0.0009478182237380969	0.000975378503836551	0.0009768481140225071	0.001007501271511449	0.0010085051467440685	0.0010775921148769752	0.0010774296373603877	0.06309375352702855	0.06212523946642274	-7.975139587312885e-05	-0.0002324425133649055	-7.984751157162628e-05	-0.00023272265162679884
1.2734338648044117	0.0008957814178178821	0.0008982057112146471	0.0009453956647798196	0.0009472516342543916	0.0009747722028822939	0.0009762410821245492	0.0010068479513692886	0.0010078518151268676	0.0010768281709057181	0.0010766677410102348	0.06304271542393326	0.0620750160816779	-7.923710195377465e-05	-0.0002323351054633327	-7.93326588116594e-05	-0.00023261529308538087
1.2811069444403917	0.0008952809019594134	0.0008977032411660211	0.0009448305732504077	0.000946685269711773	0.0009741661837377708	0.0009756343319101199	0.001006194984525138	0.0010071988354809058	0.0010760647691452163	0.0010759063814353431	0.06299172800197367	0.0620248424946853	-7.872569652868366e-05	-0.00023222648455351047	-7.882069712317197e-05	-0.00023250671956187574
1.2888262582411194	0.0008947805323332028	0.0008972009187608419	0.0009442657090283744	0.0009461191331389178	0.0009735604495653262	0.0009750278665467133	0.00100554237428114	0.0010065462111118182	0.0010753019131378868	0.0010751455621799291	0.06294079148359438	0.06197471892461587	-7.821716652282873e-05	-0.00023211665245578827	-7.831161342443382e-05	-0.000232396932877299
1.296592084790695	0.0008942803117011072	0.0008966987467708348	0.0009437010751315416	0.0009455532275605268	0.0009729550035225702	0.0009744216891970863	0.0010048901239337754	0.0010058939453195914	0.0010745396064182028	0.00107438528678032	0.06288990609092882	0.061924645590334476	-7.771149888972234e-05	-0.00023200561098388195	-7.780539466231695e-05	-0.00023228593484578286
1.3044047043518285	0.0008937802428221384	0.000896196727964857	0.0009431366745737707	0.0009449875559973292	0.0009723498487623844	0.0009738158030192672	0.0010042382367738774	0.0010052420413985768	0.0010737778525127257	0.0010736255587649893	0.06283907204580463	0.06187462271040533	-7.720868061150687e-05	-0.00023189336194348598	-7.730202781215667e-05	-0.0002321737272734381
1.312264398875954	0.0008932803284524793	0.0008956948651089172	0.0009425725103649887	0.0009444221214661086	0.0009717449884329559	0.0009732102111665883	0.0010035867160866716	0.0010045905026375324	0.0010730166549401683	0.0010728663816546172	0.06278828956975116	0.06182465050310129	-7.67086986994403e-05	-0.00023177990713310614	-7.680149987847329e-05	-0.00023206031195927013
1.320171452013404	0.0008927805713454778	0.0008951931609661666	0.000942008585511188	0.0009438569269797031	0.0009711404256777823	0.0009726049167876909	0.0010029355651517895	0.0010039393323196342	0.0010722560172114247	0.00107210775896212	0.06273755888400906	0.06177472918641062	-7.621154019428478e-05	-0.00023166524834422608	-7.63037978952219e-05	-0.00023194569069520665
1.3281261491236485	0.0008922809742516628	0.0008946916182969173	0.0009414449030144517	0.0009432919755470302	0.0009705361636357024	0.0009719999230265569	0.0010022847872433048	0.0010032885337225139	0.0010714959428296293	0.0010713496941927097	0.06268688020953522	0.061724858978043834	-7.571719216596662e-05	-0.00023154938735930886	-7.580890892548015e-05	-0.00023182986526421034
1.3361287772855897	0.0008917815399187488	0.0008941902398586454	0.0009408814658729645	0.0009427272701730977	0.0009699322054409132	0.0009713952330225241	0.0010016343856297596	0.0010026381101182833	0.001070736435290201	0.0010705921908439357	0.06263625376701247	0.06167504009544221	-7.522564171435348e-05	-0.00023143232595326801	-7.531682006229473e-05	-0.00023171283744177762
1.3441796253079266	0.0008912822710916436	0.0008936890284059995	0.0009403182770810299	0.0009421628138590215	0.0009693285542229922	0.0009707908499103106	0.0010009843635741937	0.0010019880647735646	0.0010699774980808933	0.001069835252405736	0.0625856797768568	0.061625272755784936	-7.473687596964984e-05	-0.00023131406589341208	-7.482751842894514e-05	-0.00023159460899568884
1.352278983739575	0.0008907831705124511	0.0008931879866908039	0.0009397553396290792	0.0009415986096020344	0.000968725213106914	0.0009701867768200287	0.001000334724334166	0.001001338400949512	0.0010692191346818357	0.0010690788823604761	0.06253515845922447	0.06157555717599658	-7.425088209228603e-05	-0.0002311946089389727	-7.434099117896442e-05	-0.00023147518168575854
1.3604271448801535	0.0008902842409204857	0.0008926871174620725	0.0009391926565036951	0.0009410346603955096	0.0009681221852130773	0.0009695830168772147	0.000999685471161792	0.0010006891219018473	0.0010684613485655902	0.001068323084183008	0.06248469003401969	0.06152589357275437	-7.376764727335533e-05	-0.00023107395684071608	-7.385722549644452e-05	-0.00023135455726322474
1.3686244027905345	0.0008897854850522743	0.0008921864234660114	0.0009386302306876203	0.0009404709692289699	0.0009675194736573204	0.0009689795732028429	0.0009990366073037657	0.0010000402308808834	0.0010677041431971929	0.0010675678613407077	0.06243427472090373	0.06147628216249666	-7.328715873493319e-05	-0.00023095211134163685	-7.337620859651506e-05	-0.00023123273747174822
1.3768710533034536	0.0008892869056415669	0.0008916859074460294	0.0009380680651597777	0.0009399075390881065	0.0009669170815509474	0.0009683764489133511	0.0009983881360013916	0.0009993917311315566	0.0010669475220342075	0.0010668132172935308	0.06238391273930104	0.06142672316143105	-7.280940373010497e-05	-0.00023082907417595888	-7.289792772524617e-05	-0.00023110972404591368
1.3851673940341884	0.0008887885054193458	0.0008911855721427469	0.0009375061628952855	0.0009393443729547961	0.000966315012000748	0.0009677736471206623	0.0009977400604906143	0.0009987436258934528	0.0010661914885267722	0.001066059155494057	0.06233360430840755	0.061377216785539083	-7.23343695434378e-05	-0.00023070484706952388	-7.242237016016201e-05	-0.00023098551871233997
1.3935137243912972	0.0008882902871138301	0.0008906854202940021	0.0009369445268654718	0.0009387814738071143	0.0009657132681090202	0.0009671711709322055	0.0009970923840020452	0.0009980959184008379	0.0010654360461176484	0.0010653056793875394	0.06228334964719906	0.06132776325058728	-7.186204349115405e-05	-0.00023057943174004114	-7.194952321046277e-05	-0.00023086012318937477
1.4019103455874267	0.0008877922534504875	0.0008901854546348605	0.0009363831600378923	0.0009382188446193534	0.0009651118529735907	0.0009665690234509367	0.0009964451097609942	0.0009974486118826866	0.0010646811982422703	0.0010645527924119528	0.0622331489744386	0.061278362772133395	-7.139241292135334e-05	-0.00023045282989636595	-7.147937421710104e-05	-0.0002307335391862897
1.410357560650181	0.0008872944071520432	0.0008896856778976261	0.0009358220653763482	0.0009376564883620413	0.0009645107696878414	0.0009659672077753664	0.0009957982409875008	0.0009968017095627149	0.0010639269483287965	0.0010638004979980447	0.062183002508684825	0.06122901556553427	-7.092546521410975e-05	-0.00023032504323844405	-7.101191055310097e-05	-0.00023060576840375213
1.4188556744330574	0.000886796750938486	0.0008891860928118466	0.0009352612458409014	0.0009370944080019551	0.000963910021340728	0.0009653657269995764	0.0009951517808963598	0.0009961552146594051	0.0010631732997981565	0.0010630487995693819	0.062132910468297754	0.06117972184595274	-7.046118778211014e-05	-0.0002301960734581443	-7.054711962393989e-05	-0.00023047681253418606
1.4274049936264492	0.0008862992875270797	0.0008886867021043247	0.0009347007043878912	0.00093653260650214	0.0009633096110168044	0.000964764584213246	0.0009945057326971557	0.0009955091303860406	0.001062420256064102	0.0010622977005424008	0.06208287307145032	0.06113048182836779	-6.999956807034885e-05	-0.0002300659222380097	-7.00849888675345e-05	-0.0002303466732608006
1.4360058267687137	0.0008858020196323716	0.0008881875084991275	0.0009341404439699537	0.0009359710868219261	0.0009627095417962475	0.0009641637825016742	0.0009938600995942908	0.0009948634599507324	0.001061667820533258	0.0010615472043264578	0.06203289053613273	0.061081295727579324	-6.954059355664122e-05	-0.00022993459125128513	-6.962550575445592e-05	-0.00023021535225759004
1.4446584842573071	0.0008853049499662039	0.0008876885147175974	0.000933580467536039	0.0009354098519169487	0.0009621098167548791	0.0009635633249458056	0.0009932148847870193	0.0009942182065564543	0.0010609159966051738	0.0010607973143238792	0.06198296308016328	0.061032163758218204	-6.90842517520121e-05	-0.0002298020821634994	-6.916865778850562e-05	-0.00023008285119036076
1.453363278359986	0.000884808081237717	0.0008871897234783562	0.0009330207780314242	0.000934848904739159	0.0009615104389641863	0.0009629632146222466	0.0009925700914694708	0.0009935733734010661	0.0010601647876723672	0.0010600480339300064	0.06193309092119447	0.06098308613475305	-6.863053020034898e-05	-0.00022966839662955096	-6.8714432506424e-05	-0.00022994917171523244
1.4621205232260774	0.0008843114161533708	0.0008866911374973255	0.0009324613783977422	0.0009342882482368531	0.0009609114114913554	0.0009623634546033008	0.0009919257228306927	0.0009929289636773561	0.0010594141971203871	0.0010592993665332565	0.06188327427672088	0.06093406307149886	-6.817941647919296e-05	-0.00022953353629609485	-6.826281747844554e-05	-0.0002298143154791099
1.470930534897817	0.0008838149574169414	0.0008861927594877245	0.0009319022715729861	0.0009337278853546785	0.0009603127373992812	0.0009617640479569804	0.0009912817820546692	0.000992284980573059	0.001058664228327851	0.0010585513155151596	0.061833513364088745	0.06088509478262346	-6.773089819966244e-05	-0.00022939750280043247	-6.781380030838197e-05	-0.00022967828412004399
1.4797936313217521	0.0008833187077295437	0.0008856945921600922	0.0009313434604915402	0.0009331678190336631	0.0009597144197466066	0.0009611649977470423	0.0009906382723203647	0.0009916414272708991	0.001057914884666508	0.001057803884250422	0.06178380840050318	0.06083618148215695	-6.728496300653641e-05	-0.00022926029777023404	-6.73673686337889e-05	-0.00022954107926645428
1.48871013236022	0.0008828226697896309	0.0008851966382222874	0.0009307849480841883	0.0009326080522112237	0.0009591164615877335	0.0009605663070330015	0.000989995196801744	0.000990998306948613	0.0010571661695012804	0.0010570570761069646	0.06173415960303532	0.060787323383999746	-6.684159857889976e-05	-0.00022912192282442678	-6.692351012639597e-05	-0.0002294027025379619
1.4976803598028874	0.0008823268462930133	0.0008846989003795077	0.0009302267372781402	0.0009320485878211937	0.0009585188659728571	0.0009599679788701637	0.000989352558667814	0.000990355622778987	0.0010564180861903217	0.0010563108944459851	0.061684567188631814	0.06073852070192792	-6.640079262957427e-05	-0.00022898237957114098	-6.648221249174607e-05	-0.00022926315554344656
1.5067046373783677	0.0008818312399328672	0.0008842013813342971	0.0009296688309970479	0.0009314894287938386	0.000957921635947988	0.0009593700163096484	0.0009887103610826526	0.0009897133779298891	0.0010556706380850684	0.0010555653426220035	0.06163503137412216	0.06068977364960509	-6.59625329061525e-05	-0.00022884166961031904	-6.604346347002799e-05	-0.00022912243988351677
1.5157832907659001	0.000881335853399741	0.0008837040837865545	0.0009291112321610212	0.0009309305780558719	0.0009573247745549729	0.0009587724223984097	0.0009880686072054363	0.0009890715755642952	0.001054923828530284	0.0010548204239829108	0.061585552376227023	0.06064108244058707	-6.552680719063009e-05	-0.00022869979453168932	-6.560725083585434e-05	-0.0002289805571485115
1.5249166476071065	0.0008808406893815742	0.0008832070104335516	0.0009285539436866547	0.000930372038530482	0.0009567282848315274	0.0009581752001792689	0.0009874273001904822	0.0009884302188403308	0.0010541776608641229	0.0010540761418700287	0.061536130411566824	0.06059244728833147	-6.509360329971098e-05	-0.00022855675591523794	-6.517356239855304e-05	-0.0002288375089191108
1.5341050375178134	0.0008803457505637009	0.0008827101639699364	0.0009279969684870388	0.0009298138131373432	0.0009561321698112539	0.000957578352690932	0.000986786443187271	0.0009877893109112939	0.001053432138418171	0.001053332499618151	0.061486765696669006	0.06054386840620535	-6.466290908514749e-05	-0.00022841255533156968	-6.474238600250037e-05	-0.00022869329676686312
1.5433487920999491	0.0008798510396288664	0.0008822135470877503	0.0009274403094717857	0.0009292559047926417	0.0009555364325236726	0.0009569818829680199	0.0009861460393404862	0.000987148854925695	0.0010526872645175063	0.0010525895005556037	0.06143745844797611	0.06049534600749394	-6.423471243340723e-05	-0.00022826719434027032	-6.431370952674625e-05	-0.00022854792225207587
1.5526482449535108	0.0008793565592572404	0.0008817171624764413	0.0009268839695470494	0.0009286983164090961	0.0009549410759942477	0.0009563857940410969	0.0009855060917900481	0.0009865088540272904	0.0010519430424807505	0.0010518471480042964	0.06138820888185552	0.060446880305407465	-6.380900126654737e-05	-0.00022812067449226592	-6.388752088586774e-05	-0.00022840138692636902
1.5620037316886017	0.0008788623121264212	0.0008812210128228683	0.0009263279516155391	0.0009281410508959709	0.0009543461032444071	0.0009557900889366881	0.000984866603671141	0.0009858693113551076	0.0010511994756201154	0.001051105445279766	0.06133901721460701	0.06039847151309044	-6.338576354195102e-05	-0.0002279729973281852	-6.34638080298372e-05	-0.00022825369233100967
1.5714155899375468	0.0008783683009114551	0.000880725100811321	0.0009257722585765476	0.0009275841111591041	0.0009537515172915759	0.0009551947706773146	0.000984227578114252	0.0009852302300434879	0.0010504565672414636	0.0010503643956912409	0.06128988366246951	0.060350119843629084	-6.2964987252348e-05	-0.00022782416437783226	-6.304255894386268e-05	-0.0002281048399966623
1.580884159367074	0.0008778745282848467	0.0008802294291235298	0.0009252168933259683	0.0009270275001009248	0.0009531573211491992	0.0009545998422815151	0.0009835890182452046	0.000984591613222115	0.0010497143206443585	0.0010496240025416853	0.061240808441631045	0.060301825510059366	-6.25466604264116e-05	-0.00022767417716182403	-6.262376164917205e-05	-0.0002279548314446378
1.5904097816905756	0.000877380996916568	0.0008797340004386759	0.0009246618587563138	0.0009264712206204725	0.0009525635178267682	0.0009540053067638726	0.0009829509271851895	0.0009839534640160492	0.0010489727391221157	0.0010488842691278547	0.06119179176823786	0.06025358872537613	-6.213077112855042e-05	-0.00022752303718998057	-6.220740420266602e-05	-0.00022780366818569986
1.5999928006804371	0.000876887709474075	0.0008792388174334063	0.0009241071577567403	0.0009259152756134206	0.0009519701103298492	0.0009534111671350427	0.0009823133080508	0.0009833157855457626	0.0010482318259618587	0.0010481451987403485	0.061142833858399005	0.06020540970253991	-6.17173074591651e-05	-0.00022737074596193563	-6.17934746972304e-05	-0.00022765135172012063
1.6096335621804478	0.0008763946686223187	0.0008787438827818472	0.000923552793213067	0.0009253596679720959	0.0009513771016601086	0.0009528174264017795	0.0009816761639540694	0.0009826785809271725	0.001047491584444573	0.0010474067946636633	0.06109393492820027	0.06015728865448636	-6.130625755473851e-05	-0.00022721730496669257	-6.138196126186102e-05	-0.0002274978835377639
1.6193324141182788	0.0008759018770237583	0.0008782491991556155	0.0009229987680077984	0.000924804400585502	0.0009507844948153429	0.0009522240875669645	0.0009810394980025012	0.0009820418532716776	0.001046752017845158	0.0010466690601762469	0.061045095193706544	0.06010922579413366	-6.0897609588168866e-05	-0.00022706271568345704	-6.097285206183717e-05	-0.0002273432651185292
1.6290897065180392	0.0008754093373383728	0.000877754769223832	0.0009224450850201433	0.0009242494763393371	0.0009501922927895004	0.0009516311536296306	0.0009804033132991055	0.0009814056056861892	0.0010460131294324814	0.0010459319985505488	0.06099631487097521	0.06006122133439203	-6.0491351768707236e-05	-0.00022690697958063777	-6.056613529891591e-05	-0.00022718749793163018
1.6389057915129117	0.0008749170522236759	0.0008772605956531348	0.0009218917471260386	0.0009236948981160183	0.0009496004985727153	0.0009510386275849925	0.0009797676129424343	0.0009807698412731673	0.0010452749224694334	0.0010451956130530758	0.06094759417606165	0.060013275488169725	-6.008747234205469e-05	-0.00022675009811559677	-6.016179921120718e-05	-0.0002270305834352615
1.6487810233578566	0.0008744250243347286	0.0008767666811076941	0.0009213387571981704	0.0009231406687947037	0.0009490091151513313	0.0009504465124244737	0.000979132400026616	0.0009801345631306575	0.0010445374002129822	0.0010444599069444472	0.06089893332502882	0.05996538846838344	-5.968595959059825e-05	-0.00022659207273548199	-5.97598320735554e-05	-0.00022687252307743155
1.6587157584424002	0.0008739332563241537	0.0008762730282492246	0.0009207861181059967	0.0009225867912513134	0.0009484181455079314	0.0009498548111357339	0.000978497677641391	0.0009794997743523244	0.001043800565914227	0.0010437248834794458	0.0608503325339547	0.05991756048796624	-5.9286801833577374e-05	-0.00022643290487672774	-5.936022219760889e-05	-0.00022671331829543506
1.6687103553034934	0.0008734417508421469	0.0008757796397369984	0.0009202338327157674	0.0009220332683585506	0.000947827592621364	0.0009492635267026968	0.0009778634488721467	0.0009788654780274856	0.0010430644228184521	0.001042990545907072	0.06080179201894267	0.059869791759875036	-5.8889987427132584e-05	-0.00022627259596513793	-5.896295793188233e-05	-0.00022655297051563106
1.6787651746384535	0.000872950510536493	0.0008752865182278611	0.0009196819038905478	0.0009214801029859261	0.0009472374594667728	0.0009486726621055788	0.0009772297167999532	0.0009782316772411496	0.0010423289741651827	0.0010422568974706003	0.06075331199612895	0.05982208249710012	-5.8495504764381756e-05	-0.00022611114741541427	-5.856802766191632e-05	-0.0002263914811538037
1.6888805793179813	0.000872459538052578	0.0008747936663762433	0.000919130334490241	0.000920927297999779	0.0009466477490156236	0.0009480822203209168	0.0009765964845015976	0.000977598375074049	0.0010415942231882381	0.0010415239414076308	0.06070489268168972	0.059774432912672176	-5.8103342275413195e-05	-0.00022594856063071211	-5.817541981018026e-05	-0.00022622885161383
1.6990569343992543	0.0008719688360334086	0.0008743010868341805	0.0009185791273716145	0.0009203748562633038	0.0009460584642357388	0.0009474922043216016	0.0009759637550496268	0.0009769655746026816	0.0010408601731157932	0.00104079168095015	0.06065653429185237	0.05972684321967208	-5.7713488427882376e-05	-0.00022578483700463892	-5.778512283671766e-05	-0.00022606508329009456
1.7092946071391046	0.0008714784071196142	0.0008738087822513162	0.0009180282853883112	0.0009198227806365622	0.0009454696080913124	0.0009469026170768937	0.0009753315315123693	0.0009763332788993349	0.0010401268271704191	0.001040060119324571	0.060608237042902274	0.059679313631238726	-5.73259317266997e-05	-0.00022561997791917254	-5.739712523875756e-05	-0.0002259001775654912
1.7195939670072704	0.0008709882539494762	0.0008733167552749299	0.000917477811390887	0.0009192710739765205	0.0009448811835429556	0.0009463134615524686	0.0009746998169539876	0.0009757014910321368	0.0010393941885691563	0.0010393292597518072	0.06056000115119158	0.05963184436057764	-5.694066071382231e-05	-0.00022545398474380085	-5.701141555065903e-05	-0.00022573413581036816
1.7299553856997325	0.0008704983791589335	0.0008728250085499443	0.0009169277082268253	0.0009187197391370642	0.0009442931935477165	0.0009457247407104363	0.0009740686144345064	0.0009750702140650827	0.0010386622605235594	0.0010385991054473144	0.060511826833149526	0.059584435620968906	-5.655766396933659e-05	-0.00022528685883921318	-5.662798234486177e-05	-0.00022556695938616422
1.7403792371521247	0.0008700087853815958	0.0008723335447189369	0.0009163779787405587	0.0009181687789690189	0.0009437056410591063	0.000945136457509368	0.0009734379270098449	0.0009744394510580704	0.00103793104623975	0.001037869659621146	0.06046371430528779	0.05953708762577677	-5.6176930110694856e-05	-0.00022511860155349783	-5.624681423115757e-05	-0.00022539864964193912
1.7508658975532332	0.0008695194752487664	0.0008718423664221644	0.0009158286257734997	0.000917618196320182	0.0009431185290271382	0.0009445486149043345	0.0009728077577318647	0.0009738092050669447	0.0010372005489184826	0.0010371409254780158	0.06041566378421288	0.059489800588457584	-5.5798447792979045e-05	-0.00022494921422333558	-5.586789985694701e-05	-0.00022522920791512302
1.76141574535857	0.0008690304513894492	0.0008713514762975697	0.0009152796521640574	0.0009170679940353399	0.0009425318603983494	0.0009439612158469283	0.0009721781096483969	0.0009731794791435267	0.0010364707717551926	0.0010364129062173464	0.060367675486632404	0.05944257472256768	-5.542220570918521e-05	-0.00022477869817433271	-5.549122790755867e-05	-0.00022505863553207162
1.7720291613040315	0.0008685417164303707	0.0008708608769808035	0.0009147310607476676	0.0009165181749562968	0.0009419456381158361	0.0009433742632852996	0.0009715489858032868	0.0009725502763356579	0.0010357417179400574	0.0010356856050333305	0.060319749629364434	0.059395410241773375	-5.504819259024435e-05	-0.0002246070547207435	-5.511678710626994e-05	-0.00022488693380801061
1.7827065284196406	0.0008680532729959879	0.0008703705711052326	0.0009141828543568089	0.000915968741921892	0.0009413598651192774	0.0009427877601641774	0.0009709203892364232	0.0009719215996872286	0.0010350133906580465	0.0010349590251149791	0.060271886429346784	0.059348307359859055	-5.467639720518891e-05	-0.0002244342851656922	-5.474456621442497e-05	-0.00022471410404709125
1.7934482320433673	0.0008675651237085087	0.0008698805613019607	0.0009136350358210323	0.0009154196977680287	0.0009407745443449696	0.0009422017094249074	0.0009702923229837813	0.0009712934522382209	0.0010342857930889814	0.0010342331696461828	0.060224086103645144	0.05930126629073502	-5.430680836072954e-05	-0.00022426039079959104	-5.437455403106001e-05	-0.00022454014754033635
1.8042546598350382	0.0008670772711879095	0.0008693908501998455	0.0009130876079669874	0.0009148710453277016	0.0009401896787258592	0.0009416161140054821	0.0009696647900774625	0.000970665837024749	0.0010335589284075977	0.0010335080418057705	0.060176348869462395	0.059254287248447154	-5.393941490220572e-05	-0.00022408537290272146	-5.400673939376377e-05	-0.00022436506556886004
1.8151262017903238	0.0008665897180519411	0.0008689014404255057	0.0009125405736184367	0.0009143227874310091	0.0009396052711915611	0.0009410309768405619	0.0009690377935457207	0.000970038757079085	0.0010328327997835862	0.0010327836447675527	0.06012867494414654	0.059207370447185326	-5.357420571285715e-05	-0.00022390923274276386	-5.364111117812931e-05	-0.00022418885940136968
1.8260632502548164	0.0008661024669161582	0.0008684123346033496	0.0009119939355962938	0.0009137749269051944	0.0009390213246684078	0.0009404463008615199	0.0009684113364130172	0.000969412215429713	0.0010321074103816687	0.0010320599817003956	0.060081064545201644	0.059160516101292165	-5.321116971414297e-05	-0.00022373197157532498	-5.32776582979691e-05	-0.00022401153029444343
1.8370661999381863	0.000865615520393923	0.0008679235353555802	0.0009114476967186364	0.000913227466574656	0.0009384378420794622	0.0009398620889964593	0.0009677854217000419	0.0009687862151013524	0.0010313827633616395	0.001031337055768262	0.06003351789029324	0.059113724425271186	-5.285029586629686e-05	-0.00022355359064588076	-5.2916369705710564e-05	-0.00022383307949402909
1.848135447928429	0.000865128881096428	0.0008674350453022165	0.0009109018598007363	0.0009126804092609793	0.000937854826344558	0.0009392783441702515	0.0009671600524237626	0.0009681607591150035	0.0010306588618784291	0.0010306148701302756	0.05998603519726153	0.0590669956337969	-5.2491573167494365e-05	-0.00022337409118611262	-5.255723439186871e-05	-0.00022365350823300156
1.8592713937061955	0.0008646425516327123	0.0008669468670611116	0.0009103564276550862	0.000912133757782963	0.0009372722803803312	0.0009386950693045671	0.0009665352315974604	0.0009675358504879865	0.0010299357090821633	0.0010298934279407777	0.05993861668412691	0.059020329941722405	-5.213499065465782e-05	-0.00022319347441704385	-5.2200241385712276e-05	-0.0002234728177333556
1.8704744391592067	0.0008641565346096723	0.000866459003247962	0.0009098114030914179	0.0009115875149566368	0.0009366902071002439	0.0009381122673179013	0.0009659109622307635	0.0009669114922339721	0.0010292133081182132	0.0010291727323493776	0.059891262569100254	0.05897372756408848	-5.17805374031996e-05	-0.00022301174154742975	-5.1845379754847376e-05	-0.00022329100920437384
1.8817449885967616	0.0008636708326320874	0.0008659714564763347	0.0009092667889167369	0.0009110416835952978	0.0009361086094146254	0.0009375299411256143	0.0009652872473296957	0.000966287687363032	0.001028491662127262	0.00102845278650102	0.05984397307059267	0.05892718871613305	-5.1428202526966615e-05	-0.00022282889377342463	-5.1492638605453445e-05	-0.00022310808384318204
1.8930834487643238	0.0008631854483026278	0.000865484229357675	0.0009087225879353399	0.0009104962665095259	0.0009355274902306958	0.0009369480936399546	0.0009646640898967053	0.0009656644388816667	0.0010277707742453548	0.001027733593536032	0.05979674840722266	0.058880713613299114	-5.107797517879542e-05	-0.00022264493228049687	-5.114200708263711e-05	-0.00022292404283616452
1.9044902288582053	0.0008627003842218743	0.0008649973245013256	0.0009081788029488416	0.0009099512665072127	0.0009349468524525989	0.000936366727770092	0.0009640414929307071	0.0009650417497928479	0.0010270506476039568	0.0010270151565901838	0.05974958879782712	0.058834302471244646	-5.07298445498669e-05	-0.00022245985824054237	-5.0793474369897895e-05	-0.0002227388873562719
1.9159657405403292	0.0008622156429883387	0.0008645107445145482	0.0009076354367562065	0.0009094066863935914	0.00093436669898144	0.000935785846422155	0.0009634194594271271	0.0009644196230960622	0.0010263312853300186	0.0010262974787947495	0.05970249446146913	0.058787955505851044	-5.038379987018504e-05	-0.00022227367281360544	-5.044702968952375e-05	-0.00022255261856432562
1.9275103979530908	0.0008617312271984763	0.000864024492002535	0.0009070924921537671	0.0009088625289712569	0.0009337870327153096	0.0009352054524992559	0.0009627979923779332	0.000963798061787343	0.0010256126905460255	0.0010255805632765603	0.05965546561744709	0.05874167293323161	-5.0039830408715735e-05	-0.00022208637714815627	-5.0102662302729806e-05	-0.00022236523760965632
1.9391246177343011	0.0008612471394467037	0.0008635385695684282	0.0009065499719352535	0.0009083187970401936	0.00093320785654932	0.000934625548901526	0.0009621770947716805	0.0009631770688593134	0.0010248948663700587	0.0010248644131580615	0.0596085024853057	0.05869545496974188	-4.969792547308144e-05	-0.00022189797237992526	-4.976036150941554e-05	-0.00022217674562871603
1.9508088190322228	0.0008607633823254181	0.0008630529798133379	0.000906007878891819	0.0009077754933978036	0.000932629173375636	0.0009340461385261476	0.0009615567695935472	0.0009625566473012256	0.0010241778159158549	0.0010241490315573741	0.05956160528484208	0.058649301831986994	-4.9358074409859565e-05	-0.0002217084596324026	-4.942011664846313e-05	-0.0002219871437460219
1.9625634235206988	0.0008602799584250117	0.0008625677253363579	0.0009054662158120653	0.0009072326208389297	0.0009320509860835076	0.0009334672242673844	0.0009609370198253761	0.0009619368000989986	0.0010234615422928617	0.0010234344215883486	0.059514774236117604	0.058603213736832034	-4.9020266604520024e-05	-0.00022151784001672725	-4.908191709761256e-05	-0.00022179643307351782
1.9743888554143678	0.0008597968703338909	0.0008620828087345845	0.0009049249854820698	0.0009066901821558837	0.0009314732975593015	0.0009328888090166165	0.0009603178484457137	0.0009613175302352595	0.0010227460486062975	0.0010227205863606243	0.05946800955946596	0.05855719090141081	-4.868449148127951e-05	-0.00022132611463068774	-4.874575227339223e-05	-0.00022160461471007475
1.9862855414839768	0.0008593141206384976	0.000861598232603138	0.0009043841906854154	0.0009061481801384761	0.0009308961106865392	0.0009323108956623738	0.0009596992584298541	0.0009606988406893861	0.0010220313379572148	0.001022007528979692	0.05942131147550245	0.058511233543134415	-4.835073850359417e-05	-0.0002211332845606928	-4.841161163154917e-05	-0.00022141168974290637
1.9982539110717792	0.0008588317119233182	0.0008611139995351713	0.000903843834203209	0.0009056066175740348	0.0009303194283459186	0.0009317334870903631	0.0009590812527498706	0.000960080734437539	0.0010213174134425479	0.0010212952525469423	0.05937468020513358	0.05846534187970118	-4.801899717386121e-05	-0.00022093935088063343	-4.807948466670209e-05	-0.00022121765924656978
2.010294396107033	0.0008583496467709092	0.0008606301121218971	0.0009033039188141157	0.0009050654972474393	0.0009297432534153583	0.0009311565861835076	0.0009584638343746637	0.0009594632144527095	0.0010206042781551814	0.0010205837601597327	0.05932811596956603	0.05841951612910545	-4.768925703341198e-05	-0.00022074431465110567	-4.7749360912542615e-05	-0.000221022524282799
2.0224074311215867	0.0008578679277619097	0.0008601465729525992	0.0009027644472943804	0.0009045248219411432	0.0009291675887700212	0.0009305801958219738	0.0009578470062699955	0.0009588462837047536	0.0010198919351840034	0.0010198730549114403	0.059281618990316164	0.05837375650964578	-4.7361507662546654e-05	-0.00022054817691971595	-4.742122994161324e-05	-0.00022082628589992215
2.0345934532655616	0.0008573865574750684	0.0008596633846146607	0.0009022254224178641	0.0009039845944352085	0.00092859243728236	0.000930004318883215	0.0009572307713985416	0.0009582299451604435	0.001019180387613974	0.0010191631398915302	0.05923518948922027	0.05832806323993739	-4.703573868079097e-05	-0.0002203509387221081	-4.709508136577917e-05	-0.0002206289451346377
2.0468529023231294	0.0008569055384872478	0.0008591805496935669	0.0009016868469560558	0.0009034448175073199	0.0009280178018221334	0.000929428958241988	0.0009566151327199129	0.0009576142017834901	0.001018469638526168	0.001018454018185597	0.05918882768844216	0.05828243653891678	-4.6711939746847675e-05	-0.0002201526010816024	-4.677090483599933e-05	-0.0002204305030109599
2.059186220728381	0.0008564248733734551	0.0008586980707729384	0.0009011487236781141	0.000902905493932825	0.0009274436852564547	0.0009288541167704027	0.000956000093190714	0.0009569990565346003	0.0010177596909978503	0.0010177456928754404	0.0591425338104841	0.058236876625854764	-4.639010055822873e-05	-0.00021995316500722506	-4.644869004209046e-05	-0.0002202309605388586
2.0715938535812968	0.0008559445647068538	0.0008582159504345412	0.0009006110553508868	0.0009023666264847547	0.000926870090449817	0.0009282797973379461	0.000955385655764574	0.0009563845123715093	0.0010170505481025259	0.0010170381670391146	0.05909630807819543	0.05819138372036441	-4.607021085179658e-05	-0.0002197526314963727	-4.612842671324058e-05	-0.0002200303187166186
2.084076248663807	0.0008554646150587848	0.000857734191258309	0.0009000738447389407	0.0009018282179338528	0.0009262970202641301	0.0009277060028115191	0.0009547718233921923	0.0009557705722490237	0.0010163422129100025	0.0010163314437509911	0.05905015071478331	0.05814595804241036	-4.5752260403431055e-05	-0.00021955100153275842	-4.5810104617634295e-05	-0.00021982857852892446
2.0966338564559543	0.0008549850269987847	0.0008572527958223602	0.0008995370946045895	0.0009012902710486041	0.0009257244775587532	0.0009271327360554705	0.0009541585990213775	0.000955157239119063	0.0010156346884864517	0.0010156255260818168	0.05900406194382098	0.05810059981231852	-4.543623902817512e-05	-0.00021934827608735552	-4.549371356261239e-05	-0.00021962574094747112
2.109267130152151	0.0008545058030946044	0.0008567717667030192	0.0008990008077079221	0.0009007527885952624	0.0009251524651905301	0.000926559999931631	0.00095354598559709	0.0009545445159307002	0.0010149279778944665	0.0010149204170987745	0.05895804198925705	0.05805530925078453	-4.512213658021402e-05	-0.0002191444561180922	-4.517924339469265e-05	-0.00021942180693118596
2.1219765256775314	0.0008540269459122272	0.0008562911064748322	0.0008984649868068281	0.0009002157733378767	0.0009245809860138213	0.0009259877972993458	0.0009529339860614823	0.0009539324056302029	0.0010142220841931207	0.0010142161198655397	0.05891209107542695	0.05801008657888518	-4.48099429529239e-05	-0.00021893954256993475	-4.4866683999569834e-05	-0.00021921677742584023
2.1347625017044103	0.0008535484580158892	0.000855810817710589	0.0008979296346570285	0.0008996792280383217	0.0009240100428805399	0.0009254161310155102	0.0009523226033539421	0.0009533209111610757	0.0010135170104380322	0.001013512637442343	0.058866209427061125	0.057964932018085766	-4.4499648078871745e-05	-0.0002187335363749432	-4.455602530211572e-05	-0.00021901065336432657
2.147625519668832	0.0008530703419680957	0.0008553309029813398	0.0008973947540121014	0.0008991431554563235	0.0009234396386401829	0.000924845003934602	0.0009517118404111308	0.0009527100354640998	0.0010128127596814183	0.0010128099728860273	0.05882039726929463	0.05791984579025107	-4.4191241929586456e-05	-0.0002185264384509944	-4.42472572662056e-05	-0.00021880343566554883
2.160566043787228	0.0008525926003296466	0.000854851364856419	0.000896860347623515	0.000898607558349493	0.0009228697761398737	0.0009242744189087216	0.0009511017001670321	0.0009520997814773796	0.0010121093349721637	0.0010121081292501128	0.058774654827677485	0.05787482811765384	-4.388471451591269e-05	-0.00021831824970364178	-4.394036989503747e-05	-0.00021859512523583757
2.1735845410731627	0.0008521152356596462	0.000854372205903458	0.0008963264182406483	0.0008980724394733457	0.0009223004582243848	0.0009237043787876176	0.0009504921855529848	0.0009514901521363772	0.0010114067393558709	0.0010114071095848481	0.05872898232818466	0.05782987922298628	-4.358005588784436e-05	-0.00021810897102497728	-4.363535323091694e-05	-0.00021838572296803416
2.1866814813541975	0.0008516382505155327	0.0008538934286884127	0.0008957929686108292	0.0008975378015813415	0.0009217316877361842	0.0009231348864187314	0.000949883299497735	0.0009508811503739627	0.0010107049758749313	0.001010706916937281	0.058683379997224734	0.05778499932936656	-4.327725613441358e-05	-0.0002178986032933261	-4.333219735524335e-05	-0.00021817522974149073
2.199857337288837	0.0008511616474530894	0.0008534150357755755	0.0008952600014793537	0.0008970036474249029	0.0009211634675154611	0.0009225659446472234	0.0009492750449274686	0.0009502727791204487	0.0010100040475685766	0.0010100075543513084	0.058637848061650705	0.05774018866035113	-4.2976305383926605e-05	-0.00021768714737432915	-4.303089238869018e-05	-0.00021796364642268085
2.213112584383593	0.0008506854290264694	0.0008529370297276001	0.0008947275195895216	0.0008964699797534507	0.000920595800400167	0.0009219975563160134	0.0009486674247658609	0.0009496650413036382	0.0010093039574729458	0.0010093090248677445	0.05859238674876917	0.05769544743994415	-4.26771938037071e-05	-0.00021747460411961073	-4.273142849092054e-05	-0.00021775097386408926
2.2264477010101436	0.0008502095977882135	0.00085245941310552	0.0008941955256826621	0.0008959368013144303	0.0009200286892260475	0.000921429724265814	0.0009480604419341162	0.0009490579398488637	0.001008604708621144	0.001008611331524377	0.058546996286351335	0.05765077589260507	-4.237991160022103e-05	-0.00021726097436744474	-4.243379586076762e-05	-0.00021753721290476702
2.2398631684225956	0.00084973415628927	0.0008519821884687684	0.0008936640224981644	0.0008954041148533423	0.0009194621368266792	0.0009208624513351664	0.0009474540993510108	0.000948451477679033	0.0010079063040433038	0.0010079144773560299	0.05850167690264115	0.0576061742432618	-4.208444901903502e-05	-0.00021704625894264362	-4.213798473622077e-05	-0.0002173223643704425
2.2533594707748548	0.0008492591070790154	0.0008515053583751979	0.0008931330127735058	0.0008948719231137696	0.0009188961460335048	0.0009202957403604748	0.0009468483999329361	0.0009478456577146675	0.0010072087467666458	0.0010072184653946224	0.05845642882636671	0.05756164271731648	-4.1790796344795544e-05	-0.00021683045865625306	-4.1843985394272865e-05	-0.00021710642907313282
2.2669370951380965	0.0008487844527052734	0.0008510289253811019	0.0008926024992442815	0.0008943402288374091	0.0009183307196758683	0.0009197295941760435	0.0009462433465939415	0.0009472404828739496	0.0010065120398155415	0.0010065232986692322	0.05841125228675022	0.057517181540659455	-4.1498943901221996e-05	-0.00021661357430588501	-4.1551788151024394e-05	-0.00021688940781108834
2.2805965315183476	0.0008483101957143362	0.0008505528920412339	0.0008920724846442341	0.0008938090347641	0.0009177658605810505	0.0009191640156141111	0.0009456389422457773	0.0009466359560727632	0.0010058161862115734	0.0010058289802061542	0.058366147513516764	0.057472790939676346	-4.120888205113443e-05	-0.0002163956066756345	-4.126138336171814e-05	-0.00021667130136932
2.294338272874165	0.0008478363386509829	0.0008500772609088273	0.0008915429717052816	0.0008932783436318526	0.0009172015715743044	0.0009185990075048858	0.0009450351897979371	0.0009460320802247351	0.0010051211889735962	0.0010051355130289612	0.058321114736906016	0.05742847114125792	-4.092060119625235e-05	-0.0002161765565353302	-4.0972761420524084e-05	-0.00021645211051871116
2.308162815134429	0.0008473628840585023	0.0008496020345356178	0.0008910139631575505	0.0008927481581768804	0.0009166378554788934	0.0009180345726765841	0.0009444320921577039	0.0009454288582412835	0.0010044270511178012	0.0010044429001585691	0.058276154187681166	0.05738422237281259	-4.06340917773404e-05	-0.00021595642464106168	-4.06859127605394e-05	-0.00021623183601590656
2.3220706572162446	0.0008468898344787127	0.0008491272154718645	0.0008904854617294034	0.0008922184811336292	0.0009160747151161254	0.0009174707139554654	0.0009438296522301915	0.0009448262930316577	0.0010037337756577764	0.0010037511446132964	0.0582312660971392	0.057340044862273516	-4.034934427418757e-05	-0.0002157352117355682	-4.040082785403132e-05	-0.00021601047860450584
2.336062301042938	0.0008464171924519799	0.0008486528062663664	0.0008899574701474674	0.0008916893152348047	0.0009155121533053884	0.0009169074341658667	0.0009432278729183875	0.0009442243875029808	0.0010030413656045678	0.001003060249408922	0.058186450697122055	0.057295938838110225	-4.006634920553781e-05	-0.00021551291854754462	-4.011749721217345e-05	-0.00021578803901420307
2.3501382515621807	0.0008459449605172409	0.0008481788094664871	0.0008894299911366663	0.000891160663211405	0.0009149501728641876	0.0009163447361302394	0.0009426267571231979	0.0009436231445602947	0.0010023498239667419	0.001002370217558751	0.058141708220025644	0.05725190452933786	-3.978509712909695e-05	-0.00021528954579200232	-3.9835911385115164e-05	-0.00021556451796070353
2.3642990167642037	0.0008454731412120211	0.0008477052276181734	0.0008889030274202484	0.0008906325277927488	0.0009143887766081804	0.0009157826226691863	0.0009420263077434899	0.0009430225671066037	0.0010016591537504466	0.001001681052073675	0.05809703889881081	0.05720794216552863	-3.950557864118576e-05	-0.0002150650941687704	-3.955606096164854e-05	-0.00021533991614477999
2.378545107700138	0.0008450017370724631	0.0008472320632659812	0.0008883765817198238	0.0008901049117065117	0.0009138279673512202	0.0009152210966015021	0.000941426527676142	0.0009424226580429219	0.001000969357959482	0.0010009927559622381	0.05805244296701315	0.05716405197681968	-3.922778437726038e-05	-0.00021483956436474383	-3.9277936569680205e-05	-0.0002151142342541601
2.392877038500453	0.0008445307506333362	0.0008467593189530886	0.0008878506567553833	0.000889577817678747	0.00091326774790538	0.0009146601607442011	0.0009408274198160777	0.0009418234202683094	0.001000280439595349	0.001000305332230691	0.05800792065875421	0.05712023419392556	-3.895170501160006e-05	-0.0002146129570530786	-3.90015288759607e-05	-0.00021488747296263822
2.4072953263935135	0.0008440601844280661	0.0008462869972213241	0.0008873252552453382	0.0008890512484339242	0.000912708121081001	0.0009140998179125623	0.000940228987056318	0.0009412248566799246	0.0009995924016573234	0.0009996187838830603	0.057963472208750776	0.05707648904814797	-3.86773312571545e-05	-0.00021438527289199816	-3.872682858594573e-05	-0.00021465963292940926
2.4218004917242455	0.0008435900409887507	0.0008458151006111818	0.0008868003799065449	0.0008885252066949535	0.0009121490896867217	0.0009135400709201595	0.0009396312322880205	0.0009406269701730602	0.0009989052471425116	0.0009989331139212043	0.05791909785232636	0.05703281677138414	-3.8404653865627136e-05	-0.00021415651252562617	-3.845382644381695e-05	-0.0002144307147995128
2.436393057972914	0.0008431203228461871	0.0008453436316618508	0.0008862760334543422	0.000887999695183225	0.0009115906565295218	0.000912980922578907	0.0009390341584005306	0.0009400297636411987	0.0009982189790459202	0.0009982483253448851	0.057874797825420425	0.05698921759613966	-3.8133663627464703e-05	-0.0002139266765840142	-3.818251323251323e-05	-0.00021420071920341677
2.4510735517740176	0.0008426510325298868	0.0008448725929112286	0.0008857522186025748	0.0008874747166186304	0.0009110328244147523	0.0009124223756990881	0.0009384377682814186	0.0009394332399760449	0.0009975336003605127	0.000997564421151821	0.057830572364600596	0.056945691755536446	-3.7864351371812155e-05	-0.00021369576568333604	-3.791287977371327e-05	-0.00021396964675832186
2.46584250293529	0.0008421821725681011	0.0008444019868959475	0.0008852289380636297	0.0008869502737195996	0.0009104755961461784	0.0009118644330893972	0.0009378420648165303	0.0009388374020675804	0.0009968491140772767	0.0009968814043377556	0.057786421707071815	0.0569022394833267	-3.7596707966384285e-05	-0.00021346378042472192	-3.764491692771765e-05	-0.00021373749806649633
2.4807004444568266	0.0008417137454878398	0.0008439318161513933	0.0008847061945484629	0.0008864263692031291	0.0009099189745260135	0.0009113070975569743	0.0009372470508900271	0.0009382422528041003	0.0009961655231852848	0.0009961992778965173	0.05774234609068711	0.05685886101389848	-3.733072431750736e-05	-0.00021323072139539656	-3.73786155933066e-05	-0.0002135042737154702
2.4956479125503126	0.0008412457538148967	0.0008434620832117319	0.0008841839907666366	0.0008859030057848178	0.0009093629623549591	0.0009107503719074483	0.0009366527293844371	0.0009376477950722675	0.0009954828306717616	0.0009955180448200872	0.0576983457539587	0.056815556582290434	-3.706639137002546e-05	-0.00021299658916812403	-3.711396670791345e-05	-0.00021326997427892347
2.510685446658382	0.0008407782000738656	0.0008429927906099235	0.0008836623294263423	0.0008853801861788906	0.00090880756243224	0.0009101942589449659	0.0009360591031806939	0.000937054031757147	0.0009948010395221425	0.0009948377080986545	0.05765442093606938	0.05677232642419999	-3.6803700107338605e-05	-0.00021276138430123548	-3.6850961247534425e-05	-0.00021303460031618648
2.5258135894740787	0.0008403110867881682	0.000842523940877753	0.0008831412132344401	0.0008848579130982379	0.000908252777555644	0.0009096387614722373	0.0009354661751581862	0.000936460965742261	0.0009941201527201421	0.0009941582707206878	0.05761057187688077	0.056729170775994896	-3.654264155121545e-05	-0.0002125251073385459	-3.6589590226447644e-05	-0.00021279815237146282
2.54103288696045	0.0008398444164800699	0.0008420555365458443	0.0008826206448964838	0.0008843361892544411	0.0009076986105215587	0.0009090838822905695	0.0009348739481948011	0.0009358685999096266	0.000993440173247814	0.0009934797356729924	0.057566798816947415	0.056686089874723185	-3.628320676191121e-05	-0.00021228775880954842	-3.632984469754616e-05	-0.00021256063097541134
2.556343888370238	0.0008393781916707057	0.0008415875801436866	0.0008821006271167557	0.0008838150173578065	0.0009071450641250088	0.0009085296241999042	0.0009342824251669696	0.0009352769371398047	0.0009927611040856169	0.0009928021059407762	0.05752310199752463	0.05664308395812422	-3.602538683786932e-05	-0.0002120493392282763	-3.6071715751886946e-05	-0.00021232203664275917
2.571747146265715	0.000838912414880104	0.00084112007419966	0.0008815811625983015	0.0008832944001174017	0.0009065921411596996	0.0009079759899988617	0.0009336916089497179	0.00093468598031195	0.0009920829482124827	0.0009921253845077182	0.057479481660581644	0.05660015326463938	-3.5769172915905284e-05	-0.00021180984909491274	-3.581519451886783e-05	-0.00021208236987427243
2.5872432165386163	0.0008384470886272016	0.0008406530212410482	0.0008810622540429536	0.0008827743402410777	0.0009060398444180461	0.0009074229824847714	0.0009331015024167024	0.0009340957323038464	0.0009914057086058718	0.0009914495743560223	0.057435938048810496	0.05655729803342284	-3.551455617121363e-05	-0.00021156928889537463	-3.556027216628996e-05	-0.0002118416311565896
2.602832658430207	0.000837982215429872	0.000840186423794069	0.0008805439041513701	0.0008822548404355089	0.0009054881766912178	0.0009068706044537143	0.0009325121084402652	0.0009335061959919613	0.0009907293882418448	0.0009907746784664892	0.05739247140563915	0.05651451850435212	-3.5261527816903004e-05	-0.00021132765909956386	-3.530693989996225e-05	-0.0002115998209606118
2.6185160345514573	0.0008375177978049469	0.000839720284383895	0.0008800261156230658	0.0008817359034062232	0.0009049371407691781	0.0009063188587005624	0.0009319234298914776	0.0009329173742514906	0.0009900539900951262	0.0009901006998185797	0.05734908197524103	0.05647181491803996	-3.501007910438822e-05	-0.0002110849601636433	-3.505518896393389e-05	-0.00021135693974316805
2.6342939109033563	0.0008370538382682344	0.0008392546055346725	0.00087950889115644	0.0008812175318576318	0.0009043867394407161	0.0009057677480190128	0.0009313354696401826	0.0009323292699563992	0.0009893795171391653	0.0009894276413904741	0.05730577000254648	0.05642918751584265	-3.476020132306412e-05	-0.00021084119252823275	-3.48050106402549e-05	-0.00021111298794565525
2.6501668568973313	0.0008365903393345493	0.0008387893897695513	0.0008789922334488169	0.0008806997284930674	0.0009038369754934958	0.0009052172752016347	0.0009307482305550492	0.000931741885979477	0.0009887059723462082	0.0009887555061591454	0.057262535733253794	0.05638663653987392	-3.451188580038886e-05	-0.00021059635661968557	-3.455639624905249e-05	-0.00021086796599498192
2.666135445375801	0.0008361273035177248	0.0008383246396106978	0.0008784761451964674	0.0008801824960148071	0.000903287851714082	0.0009046674430398975	0.0009301617155036084	0.0009311552251923737	0.000988033358687353	0.0009880842971004124	0.057219379413840574	0.056344162233014694	-3.426512390176245e-05	-0.0002103504528491451	-3.430933714844431e-05	-0.00021062187430317958
2.6822002526328483	0.0008356647333306473	0.0008378603575793281	0.0008779606290946525	0.0008796658371241168	0.0009027393708879929	0.0009041182543242203	0.0009295759273523109	0.0009305692904656574	0.0009873616791326264	0.0009874140171890172	0.057176301291574666	0.05630176483892381	-3.401990703036026e-05	-0.00021010348161257242	-3.406382473433375e-05	-0.00021037471326704194
2.6983618584350144	0.0008352026312852674	0.0008373965461957217	0.0008774456878376465	0.0008791497545212729	0.0009021915357997279	0.0009035697118440023	0.0009289908689665649	0.0009299840846688503	0.0009866909366510383	0.0009867446693986783	0.05713330161452619	0.0562594446020494	-3.377622662740706e-05	-0.0002098554432917732	-3.3819850440632016e-05	-0.00021012648326884653
2.71462084604223	0.0008347409998926305	0.0008369332079792498	0.0008769313241187747	0.0008786342509056015	0.0009016443492328124	0.0009030218183876675	0.0009284065432107874	0.0009293996106704822	0.0009860211342106538	0.0009860762567021632	0.057090380631577994	0.056217201767640015	-3.353407417162543e-05	-0.00020960633825214958	-3.357740573879317e-05	-0.00020987718467477268
2.730977802228858	0.0008342798416628983	0.0008364703454483989	0.0008764175406304478	0.0008781193289755113	0.0009010978139698391	0.0009024745767427045	0.000927822952948453	0.000928815871338138	0.00098535227477866	0.000985408782071353	0.057047538592437184	0.05617503658175649	-3.329344117951327e-05	-0.0002093561668446986	-3.333648213810561e-05	-0.00020962681783670556
2.747433317304874	0.0008338191591053693	0.0008360079611207909	0.0008759043400641904	0.0008776049914285243	0.0009005519327925021	0.0009019279896957014	0.0009272401010421369	0.0009282328695385006	0.000984684361321427	0.0009847422484773056	0.05700477574764679	0.0561329492912816	-3.3054319205340355e-05	-0.00020910492940587333	-3.309707118557756e-05	-0.00020937538309159787
2.763987985137163	0.0008333589547285025	0.0008355460575132057	0.0008753917251106745	0.0008770912409613075	0.0009000067084816384	0.0009013820600323886	0.0009266579903535627	0.0009276506081373992	0.0009840173968045749	0.0009840766588903197	0.05696209234859733	0.05609094014393292	-3.281669984072158e-05	-0.00020885262625580658	-3.285916446562134e-05	-0.0002091228807603318
2.780642403170963	0.0008328992310399433	0.0008350846371416098	0.0008748796984597572	0.0008765780802697118	0.0008994621438172719	0.0009008367905376794	0.0009260766237436549	0.0009270690899998606	0.0009833513841930451	0.000983412016280006	0.0569194886475383	0.056049009388273785	-3.258057471485637e-05	-0.0002085992576998652	-3.262275360024769e-05	-0.00020886931114919016
2.797397172451417	0.0008324399905465418	0.0008346237025211728	0.0008743682628005081	0.000876065512048799	0.0008989182415786457	0.0009002921839957065	0.0009254960040725793	0.0009264883179901508	0.0009826863264511588	0.0009827483236153475	0.056876964897589234	0.056007157273723775	-3.234593549441417e-05	-0.00020834482402859456	-3.238783024888184e-05	-0.00020861467454899585
2.8142528976452668	0.0008319812357543804	0.000834163256166296	0.0008738574208212463	0.0008755535389928791	0.000898375004544268	0.0008997482431898654	0.000924916134199796	0.0009259082949718274	0.0009820222265426888	0.000982085583864769	0.05683452135275191	0.05596538405057196	-3.211277388318404e-05	-0.0002080893255158034	-3.2154386108190075e-05	-0.0002083589712344458
2.831210187062679	0.0008315229691687979	0.0008337033005906366	0.0008733471752095757	0.0008750421637955461	0.0008978324354919534	0.0008992049709028555	0.0009243370169841088	0.0009253290238077879	0.0009813590874309293	0.0009814237999962048	0.05679215826792223	0.0559236899699863	-3.188108162254302e-05	-0.00020783276242170023	-3.192241291238851e-05	-0.00020810220146649794
2.848269652679189	0.0008310651932944032	0.0008332438383071216	0.0008728375286524089	0.0008745313891497008	0.0008972905371988519	0.0008986623699167108	0.0009237586552837022	0.0009247505073603086	0.0009806969120787483	0.0009807629749771553	0.05674987589890131	0.05588207528402712	-3.16508504908837e-05	-0.0002075751349900068	-3.169190243271572e-05	-0.00020784436548945684
2.865431910157798	0.000830607910635114	0.0008327848718279865	0.000872328483836015	0.0008740212177476001	0.0008967493124415063	0.0008981204430128556	0.0009231810519562063	0.000924172748491107	0.0009800357034486752	0.0009801031117747687	0.0567076745024082	0.05584054024565725	-3.1422072303635e-05	-0.0002073164434484298	-3.146284647747438e-05	-0.0002075854635316121
2.882697578871184	0.0008301511236941682	0.0008323264036647875	0.0008718200434460427	0.0008735116522808793	0.0008962087639958789	0.000897579192972133	0.000922604209858731	0.0009235957500613788	0.0009793754645029513	0.000979444213355896	0.05666555433608976	0.05579908510875487	-3.1194738913466885e-05	-0.00020705668801035415	-3.12352368922221e-05	-0.00020732549580704251
2.900067281924058	0.0008296948349741526	0.0008318684363284296	0.0008713122101675577	0.0008730026954405906	0.0008956688946373988	0.00089703862257485	0.0009220281318479225	0.0009230195149318507	0.0009787161982036047	0.000978786282687162	0.056623515658536516	0.055757710128123944	-3.0968842209912195e-05	-0.0002067958688728444	-3.1009065559414045e-05	-0.00020706446251356203
2.9175416461756507	0.000829239046977026	0.0008314109723291906	0.0008708049866850775	0.0008724943499172362	0.0008951297071409999	0.0008964987346008177	0.000921452820780008	0.0009224440459628289	0.0009780579075125172	0.0009781293227350322	0.056581558729289855	0.05571641555950861	-3.0744374119439505e-05	-0.0002065339862178106	-3.0784324398448054e-05	-0.00020680236383369133
2.9351213022623317	0.0008287837622041406	0.0008309540141767426	0.0008702983756826022	0.0008719866184008012	0.0008945912042811623	0.0008959595318293907	0.0009208782795108443	0.0009218693460142447	0.0009774005953914876	0.0009774733364658781	0.05653968380885765	0.055675201659601485	-3.0521326605290056e-05	-0.00020627104021081477	-3.056100536548076e-05	-0.00020653919993354752
2.952806884620376	0.0008283289831562717	0.0008304975643801811	0.0008697923798436552	0.000871479503580793	0.0008940533888319559	0.0008954210170395131	0.0009203045108959721	0.000921295417945709	0.000976744264802308	0.0009768183268460497	0.05649789115872473	0.05563406868605775	-3.029969166747082e-05	-0.0002060070310022366	-3.0339100453465745e-05	-0.00020627497096400993
2.970599031508854	0.0008278747123336342	0.000830041625448043	0.0008692870018513095	0.0008709730081462685	0.0008935162635670763	0.0008948831930097525	0.0009197315177906569	0.000920722264616555	0.0009760889187068226	0.0009761642968419362	0.05645618104136562	0.05559301689750735	-3.0079461342615715e-05	-0.00020574195872630208	-3.011860169203212e-05	-0.00020600967706008166
2.9884983850326714	0.0008274209522359135	0.0008295861998883369	0.0008687822443882294	0.0008704671347858757	0.0008929798312598926	0.0008943460625183482	0.0009191593030499465	0.0009201498888858937	0.0009754345600670037	0.0009755112494200406	0.05641455372025682	0.055552046553566305	-2.9860627703891945e-05	-0.0002054758235012777	-2.989950114734921e-05	-0.00020574331834072312
3.006505591165733	0.000826967705362285	0.0008291312902085627	0.0008682781101367	0.0008699618861878833	0.0008924440946834838	0.0008938096283432473	0.0009185878695287136	0.0009195782936126574	0.0009747811918450148	0.0009748591875470427	0.056373009459888414	0.05551115791484854	-2.9643182861128353e-05	-0.00020520862543058072	-2.9681790922241047e-05	-0.00020547589490993445
3.0246212997742656	0.0008265149742114372	0.0008286768989157356	0.0008677746017786618	0.0008694572650402151	0.0008919090566106789	0.0008932738932621466	0.0009180172200817065	0.0009190074816556494	0.0009741288170032786	0.0009742081141898661	0.056331548525777236	0.0554703512429787	-2.942711896038175e-05	-0.00020494036460061427	-2.9465463155756155e-05	-0.00020520740685442407
3.0428461646402667	0.0008260627612816029	0.000828223028516417	0.0008672717219957516	0.0008689532740304912	0.0008913747198141063	0.0008927388600525404	0.0009174473575636048	0.0009184374558736007	0.0009734774385045532	0.0009735580323157545	0.056290171184479154	0.05542962680060461	-2.921242818404446e-05	-0.00020467104108173872	-2.925051002335491e-05	-0.00020493785424544053
3.0611808434850984	0.000825611069070576	0.0008277696815167312	0.0008667694734693296	0.000868449915846056	0.000890841087066228	0.0008922045314917542	0.0009168782848290614	0.0009178682191252106	0.0009728270593119928	0.000972908944892331	0.05624887770360162	0.05538898485140826	-2.899910275085127e-05	-0.00020440065492915993	-2.9036923736836667e-05	-0.00020466723713860602
3.079625997993227	0.0008251599000757391	0.0008273168604223946	0.0008662678588805183	0.0008679471931740158	0.0008903081611393839	0.0008916709103569911	0.0009163100047327551	0.0009172997742692007	0.0009721776823892194	0.0009722608548876717	0.05620766835181504	0.05534842566011938	-2.8787134915646967e-05	-0.00020412920618168018	-2.8824696544107326e-05	-0.0002043955555734167
3.0981822938360946	0.0008247092567940876	0.0008268645677387379	0.0008657668809102375	0.0008674451087012744	0.0008897759448058341	0.000891137999425372	0.0009157425201294425	0.0009167321241643659	0.0009715293107003937	0.0009716137652703728	0.05616654339886735	0.055307949492528645	-2.8576516969261445e-05	-0.00020385669486130964	-2.8613820729085637e-05	-0.00020412280957227136
3.116850400696155	0.0008242591417222561	0.000826412805970735	0.0008652665422392401	0.0008669436651145703	0.0008892444408378033	0.0008906058014739816	0.0009151758338740085	0.0009161652716696238	0.0009708819472102855	0.000970967679009623	0.056125503115595846	0.055267556615497135	-2.8367241238582558e-05	-0.00020358312097454312	-2.8404288611789952e-05	-0.00020384899914246968
3.135630992291033	0.0008238095573565386	0.0008259615776230214	0.0008647668455481441	0.0008664428651005066	0.0008887136520075176	0.0008900743192799038	0.0009146099488215116	0.0009155992196440622	0.0009702355948843383	0.0009703225990752666	0.05608454777393915	0.05522724729697239	-2.8159300086358363e-05	-0.00020330848451149963	-2.8196092548078006e-05	-0.00020357412427446375
3.1545247463978408	0.0008233605061929186	0.0008255108851999261	0.0008642677935174732	0.0008659427113455938	0.0008881835810872534	0.0008895435556202727	0.0009140448678272419	0.0009150339709469954	0.0009695902566887462	0.0009696785284378807	0.056043677646951014	0.05518702180599869	-2.7952685911179775e-05	-0.00020303278544619996	-2.7989224929685086e-05	-0.00020329818494285723
3.1735323448776414	0.0008229119907270864	0.0008250607312054882	0.0008637693888276851	0.0008654432065362763	0.0008876542308493725	0.0008890135132723045	0.0009134805937467631	0.0009144695284380055	0.0009689459355905148	0.0009690354700688347	0.05600289300881337	0.05514688041273053	-2.7747391147244643e-05	-0.00020275602373573398	-2.7783678183995048e-05	-0.00020302118110537837
3.192654473700048	0.0008224640134544756	0.0008246111181434936	0.0008632716341592182	0.0008649443533589806	0.0008871256040663749	0.0008884841950133541	0.0009129171294359752	0.0009139058949770071	0.0009683026345575456	0.0009683934269403746	0.05596219413484833	0.05510682338844598	-2.754340826448959e-05	-0.00020247819932148192	-2.7579444774095824e-05	-0.00020274311270374046
3.211891822967991	0.0008220165768702728	0.0008241620485174856	0.0008627745321925119	0.000864446154500136	0.0008865977035109287	0.000887955603620942	0.0009123544777511503	0.0009133430734242811	0.0009676603565586881	0.0009677524020256752	0.05592158130153243	0.05506685100555841	-2.73407297683749e-05	-0.00020219931212855924	-2.7376517198664935e-05	-0.00020246397966369734
3.2312450869426166	0.0008215696834694557	0.000823713524830803	0.0008622780856080577	0.000863948612646224	0.0008860705319559244	0.0008874277418728105	0.0009117926415489977	0.0009127810666405407	0.0009670191045638272	0.0009671123982989256	0.05588105478650873	0.055026963537630265	-2.7139348199641672e-05	-0.00020191936206431782	-2.717488799164683e-05	-0.00020218378189301722
3.2507149640683446	0.0008211233357468123	0.0008232655495865986	0.000861782297086427	0.0008634517304838078	0.0008855440921745135	0.0008869006125469609	0.0009112316236867086	0.0009122198774869751	0.0009663788815439454	0.0009664734187353934	0.055840614868600605	0.05498716125938534	-2.6939256134506095e-05	-0.00020163834902067745	-2.697454972253044e-05	-0.00020190251928439706
3.2703021569980693	0.0008206775361969656	0.0008228181252878652	0.0008612871693083076	0.0008629555106995682	0.0008850183869401503	0.0008863742184216959	0.0009106714270220069	0.0009116595088253019	0.000965739690471196	0.0009658354663114937	0.055800261827824535	0.054947444446722976	-2.6740446184465166e-05	-0.00020135627287304336	-2.677549499602999e-05	-0.00020162019171340861
3.2900073726185273	0.0008202322873144	0.0008223712544374622	0.0008607927049545414	0.0008624599559803424	0.0008844934190266368	0.0008858485622756659	0.0009101120544132036	0.000911099963517819	0.0009651015343189735	0.0009651985440048638	0.05575999594540438	0.0549078133767297	-2.6542910996060765e-05	-0.00020107313347952904	-2.657771645196011e-05	-0.00020133679903866497
3.3098313220758016	0.0008197875915934871	0.0008219249395381414	0.0008602989067061615	0.0008619650690131597	0.0008839691912081674	0.0008853236468879113	0.0009095535087192476	0.0009105412444274578	0.0009644644160619873	0.0009645626547944322	0.05571981750378336	0.054868268327693565	-2.6346643250938634e-05	-0.0002007889306818167	-2.638120676528785e-05	-0.00020105234110251446
3.329774720800988	0.00081934345152851	0.000821479183092571	0.0008598057772444267	0.000861470852485277	0.0008834457062593705	0.0008847994750379052	0.0009089957927997779	0.0009099833544178329	0.0009638283386763323	0.0009639278016604904	0.05567972678663905	0.054828809579116976	-2.6151635665782463e-05	-0.00020050366430529598	-2.6185958645983526e-05	-0.00020076681773065208
3.349838288536016	0.000818899869613687	0.00082103398760336	0.0008593133192508572	0.0008609773090842145	0.0008829229669553513	0.0008842760495055975	0.0009084389095151726	0.0009094262963532931	0.0009631933051395581	0.0009632939875847623	0.055639724078895385	0.054789437411729834	-2.5957880992015514e-05	-0.00020021733415767629	-2.5991964838809056e-05	-0.00020048022873125904
3.370022749359618	0.0008184568483432028	0.00082058935557309	0.0008588215354072766	0.0008604844414977983	0.0008824009760717415	0.000883753373071462	0.0009078828617266095	0.0009088700730989805	0.0009625593184307493	0.000962661215550483	0.055599809666738234	0.054750152107503954	-2.5765372015908172e-05	-0.0001999299400303467	-2.57992181233839e-05	-0.00020019257389633505
3.390328831713469	0.000818014390211226	0.0008201452895043324	0.0008583304283958409	0.0008599922524141883	0.000881879736384735	0.0008832314485165345	0.0009073276522961081	0.0009083146875208727	0.0009619263815305871	0.0009620294885424604	0.05555998383762764	0.054710953949665485	-2.5574101558428763e-05	-0.00019964148169804297	-2.5607711314046266e-05	-0.00019990385300089342
3.4107572684284713	0.0008175724977119418	0.0008197017918996813	0.0008578400008990821	0.0008595007445219232	0.0008813592506711393	0.0008827102786224623	0.00090677328408659	0.0009077601424858438	0.0009612944974214321	0.0009613988095471569	0.05552024688031135	0.05467184322270856	-2.5384062475090896e-05	-0.00019935195891818136	-2.541743725969353e-05	-0.00019961406580282226
3.431308796751202	0.0008171311733395713	0.0008192588652617735	0.0008573502555999392	0.000859009920509951	0.0008808395217084135	0.0008821898661715448	0.0009062197599619269	0.0009072064408617112	0.000960663669087388	0.0009607691815527537	0.055480599084841146	0.05463282021241016	-2.5195247655852848e-05	-0.00019906137143085867	-2.5228388843678146e-05	-0.00019932321204252368
3.4519841583705158	0.0008166904195884053	0.0008188165120933219	0.0008568611951818038	0.0008585197830676745	0.0008803205522747213	0.0008816702139467832	0.000905667082787	0.0009066535855172953	0.0009600338995143854	0.0009601406075492339	0.05544104074258327	0.054593885205842026	-2.5007650025068995e-05	-0.00019876971895946283	-2.5040558983800698e-05	-0.00019903129144402398
3.47278409944432	0.0008162502389528209	0.0008183747348971333	0.0008563728223285469	0.000858030334884979	0.0008798023451489657	0.0008811513247319179	0.0009051152554277444	0.0009061015793224651	0.0009594051916902453	0.000959513090528444	0.05540157214623539	0.054555038491386626	-2.4821262541521033e-05	-0.00019847700121108924	-2.4853940632268284e-05	-0.00019873830371464063
3.4937093706264992	0.0008158106339273114	0.0008179335361761373	0.0008558851397245617	0.0008575415786522742	0.0008792849031108381	0.0008806332013114768	0.0009045642807512071	0.0009055504251481932	0.0009587775486047547	0.000958886633484171	0.05536219358983937	0.054516280358748906	-2.4636078197897565e-05	-0.000198183217873793	-2.4668526775240007e-05	-0.00019844424854290055
3.514760727094002	0.0008153716070065176	0.0008174929184334188	0.0008553981500548058	0.0008570535170605373	0.0008787682289408697	0.0008801158464708257	0.0009040141616256057	0.0009050001258666176	0.0009581509732497501	0.0009582612394122245	0.055322905368795666	0.054477611098972124	-2.4452090021147982e-05	-0.00019788836861966974	-2.4484310433153106e-05	-0.00019814912560123243
3.535938928574102	0.0008149331606852425	0.0008170528841722324	0.0008549118560048266	0.0008565661528013384	0.0008782523254204628	0.0008795992629962016	0.00090346490092037	0.0009044506843510807	0.0009575254686191758	0.0009576369113104946	0.055283707779878254	0.05443903100445076	-2.4269291072277765e-05	-0.00019759245310410622	-2.430128466051132e-05	-0.00019785293454541164
3.557244739371806	0.0008144952974584854	0.0008166134358960371	0.0008544262602608091	0.0008560794885668882	0.0008777371953319465	0.0008790834536747665	0.0009029165015062056	0.0009039021034761941	0.0009569010377091703	0.0009570136521790376	0.055244601121248176	0.05440054036894528	-2.4087674445939095e-05	-0.00019729547096342115	-2.4119442545496306e-05	-0.00019755567501220095
3.578678928397448	0.0008140580198214684	0.0008161745761085228	0.0008539413655096121	0.0008555935270500742	0.0008772228414586214	0.0008785684212946528	0.0009023689662551467	0.0009033543861178912	0.0009562776835181385	0.0009563914650201479	0.055205585692468424	0.054362139487596065	-2.39072332707084e-05	-0.00019699742181758517	-2.393877721022092e-05	-0.00019725734662187633
3.600242269194432	0.0008136213302696561	0.0008157363073136308	0.0008534571744388011	0.0008551082709444945	0.0008767092665847991	0.000878054168645004	0.0009018222980406053	0.0009028075351534756	0.0009556554090468218	0.0009557703528384284	0.055166661794518665	0.05432382865693772	-2.372796070880534e-05	-0.00019669830526897192	-2.3759281810455113e-05	-0.0001969579489770612
3.6219355399671502	0.0008131852312987906	0.0008152986320155877	0.000852973689736694	0.0008546237229445028	0.0008761964734958549	0.0008775406985160258	0.0009012764997374332	0.0009022615534616842	0.0009550342172983812	0.0009551503186408718	0.055127829729809674	0.054285608174914096	-2.3549849956078922e-05	-0.00019639812090282982	-2.358094953563289e-05	-0.00019665748166347585
3.643759523609069	0.0008127497254049065	0.0008148615527189221	0.0008524909140923887	0.0008541398857452358	0.0008756844649782648	0.0008770280136990237	0.000900731574221966	0.0009017164439227296	0.0009544141112784619	0.0009545313654369248	0.05508908980219791	0.05424747834089258	-2.3372894241747294e-05	-0.00019609686828614414	-2.340377360859555e-05	-0.00019635594424835534
3.6657150077309777	0.0008123148150843702	0.0008144250719285038	0.0008520088501958138	0.0008536567620426657	0.0008751732438196636	0.000876516116986461	0.0009001875243720911	0.000901172209418369	0.000953795093995282	0.0009539134962385776	0.05505044231700125	0.0542094394556778	-2.3197086828408153e-05	-0.00019579454696830312	-2.3227747285539668e-05	-0.00019605333628144872
3.6878027846894206	0.000811880502833896	0.0008139891921495592	0.0008515275007377572	0.000853174354533627	0.0008746628128088786	0.0008760050111719932	0.0008996443530672917	0.0009006288528319483	0.0009531771684596969	0.0009532967140604269	0.055011887581012824	0.05417149182152811	-2.302242101201446e-05	-0.00019549115648184734	-2.305286385606911e-05	-0.0001957496572956574
3.710023651615288	0.0008114467911505768	0.0008135539158877031	0.0008510468684099079	0.0008526926659158597	0.0008741531747359835	0.0008754946990505208	0.0008991020631887064	0.0009000863770484598	0.0009525603376852813	0.0009526810219197571	0.05497342590251682	0.05413363574216816	-2.284889012154484e-05	-0.00019518669634047137	-2.2879116642820357e-05	-0.000195444906804898
3.732378410442586	0.0008110136825319121	0.0008131192456489675	0.0008505669559048977	0.0008522116988880507	0.0008736443323923435	0.0008749851834182354	0.0008985606576191867	0.0008995447849546024	0.0009519446046884072	0.0009520664228366187	0.054935057591303134	0.054095871522805955	-2.2676487519114608e-05	-0.00019488116604080008	-2.270649900158045e-05	-0.00019513908430596194
3.7548678679373717	0.0008105811794758304	0.0008126851839398228	0.0008500877659163337	0.0008517314561498659	0.0008731362885706586	0.0008744764670726631	0.000898020139243347	0.0008990040794388293	0.0009513299724883147	0.0009514529198338975	0.0548967829586828	0.05405819947014695	-2.2505206599774535e-05	-0.00019457456506147275	-2.2535004321113522e-05	-0.00019483218927807133
3.777492835726878	0.0008101492844807192	0.0008122517332672095	0.0008496093011388419	0.0008512519404019956	0.0008726290460650146	0.0008739685528127137	0.0008974805109476254	0.0008984642633914095	0.0009507164441071942	0.0009508405159373974	0.05485860231750401	0.05402061989240844	-2.2335040791392896e-05	-0.00019426689286314303	-2.236462602301509e-05	-0.00019452422118199086
3.8002541303288	0.0008097180000454497	0.0008118188961385616	0.0008491315642681039	0.0008507731543461887	0.0008721226076709261	0.0008734614434387265	0.0008969417756203364	0.0008979253397044797	0.0009501040225702607	0.0009502292141759133	0.05482051598216624	0.05398313309933605	-2.2165983554551377e-05	-0.0001939581488881459	-2.2195357561601015e-05	-0.0001942151794603053
3.823152573180761	0.0008092873286694071	0.0008113866750618388	0.0008486545580008991	0.0008502951006852976	0.0008716169761853882	0.0008729551417525197	0.0008964039361517304	0.0008973873112721053	0.0009494927109058354	0.0009496190175813131	0.05478252426863619	0.05394573940221805	-2.1998028382513857e-05	-0.0001936483325613858	-2.2027192423886705e-05	-0.00019390506353811343
3.8461889906699622	0.0008088572728525108	0.0008109550725455458	0.0008481782850351373	0.0008498177821233098	0.0008711121544069167	0.0008724496505574325	0.0008958669954340443	0.0008968501809903291	0.0009488825121454162	0.0009490099291886067	0.05474462749446434	0.0539084391139007	-2.183116880104599e-05	-0.00019333744328942082	-2.1860124129441383e-05	-0.0001935938728223341
3.8693642141629967	0.0008084278350952487	0.0008105240910987671	0.0008477027480699062	0.0008493412013653949	0.0008706081451356031	0.000871944972658378	0.0008953309563615653	0.0008963139517572358	0.0009482734293237646	0.0009484019520360331	0.054706825978799736	0.05387123254880493	-2.1665398368262562e-05	-0.00019302548046007395	-2.169414623016605e-05	-0.0001932816067010401
3.892679080035866	0.0008079990178987002	0.0008100937332311907	0.0008472279498055058	0.0008488653611179402	0.0008701049511731575	0.0008714411108618885	0.000894795821830683	0.0008957786264730042	0.0009476654654789791	0.0009477950891651334	0.05466912004240605	0.053834120022941044	-2.1500710674662166e-05	-0.00019271244344373772	-2.152925231039063e-05	-0.0001929682645447628
3.9161344297041563	0.0008075708237645631	0.0008096640014531351	0.0008467538929434888	0.0008483902640885909	0.000869602575322957	0.0008709380679761615	0.0008942615947399471	0.0008952442080399641	0.0009470586236525743	0.0009471893436208282	0.05463151000767757	0.053797101853923765	-2.133709934294334e-05	-0.00019239833159240272	-2.1365435986641507e-05	-0.00019265384570565924
3.9397311096534064	0.000807143255195181	0.000809234898275576	0.0008462805801866996	0.0008479159129862894	0.0008691010203900928	0.0008704358468111094	0.0008937282779901235	0.000894710699362653	0.0009464529068895596	0.0009465847184514976	0.05459399619865502	0.053760178360988856	-2.1174558027879653e-05	-0.00019208314423960204	-2.1202690907575622e-05	-0.00019233834951759565
3.963469971469652	0.0008067163146935709	0.0008088064262101759	0.0008458080142393155	0.0008474423105213155	0.0008686002891814195	0.0008699344501784062	0.0008931958744842541	0.0008941781033478754	0.0009458483182385204	0.0009459812167090602	0.05455657894104257	0.05372334986501036	-2.1013080416170532e-05	-0.00019176688070010606	-2.104101075378964e-05	-0.00019202177529553666
3.987351871870168	0.0008062900047634511	0.0008083785877693109	0.0008453361978068874	0.0008469694594053289	0.000868100384505604	0.0008694338808915383	0.0008926643871277136	0.0008936464229047591	0.0009452448607516978	0.0009453788414490532	0.05451925856222294	0.053686616688512837	-2.085266022643778e-05	-0.00019144954027022765	-2.0880389237767916e-05	-0.0001917041223358784
4.01137767273438	0.0008058643279092691	0.0008079513854660991	0.0008448651335963791	0.000846497362351408	0.0008676013091731726	0.0008689341417658516	0.0008921338188282679	0.0008931156609448147	0.0009446425374850684	0.0009447775957307119	0.054482035391274476	0.053649979155691634	-2.069329120913191e-05	-0.00019113112222882145	-2.0720820103913712e-05	-0.0001913853899176421
4.035548241134971	0.0008054392866362219	0.0008075248218144219	0.0008443948243162021	0.0008460260220740843	0.0008671030659965552	0.000868435235618594	0.0008916041724961259	0.000892585820381986	0.0009440413514984189	0.0009441774826170428	0.054444909758987456	0.05361343759242653	-2.0534967146230293e-05	-0.0001908116258346193	-2.056229712814675e-05	-0.00019106557729978157
4.059864449369175	0.0008050148834502972	0.0008070988993289643	0.0008439252726762692	0.0008455554412893961	0.0008666056577901459	0.0008679371652689781	0.0008910754510440112	0.000892056904132722	0.0009434413058554401	0.0009435785051749179	0.054407881997880714	0.05357699232629924	-2.0377681851292684e-05	-0.00019049105032822866	-2.0404814118007292e-05	-0.00019074468372315412
4.08432717499025	0.0008045911208582854	0.0008066736205252283	0.0008434564813880188	0.0008450856227149147	0.0008661090873703373	0.0008674399335382137	0.0008905476573872048	0.0008915289151160197	0.0009428424036237919	0.0009429806664751391	0.05437095244221865	0.0535406436866087	-2.02214291694508e-05	-0.0001901693949324379	-2.0248364912600625e-05	-0.00019042270841063136
4.108937300839158	0.0008041680013678177	0.0008062489879195704	0.0008429884531644673	0.0008446165690697941	0.0008656133575555789	0.0008669435432495681	0.0008900207944436143	0.0008910018562534934	0.0009422446478751963	0.0009423839695925296	0.05433412142802702	0.05350439200438959	-2.0066202976971176e-05	-0.00018984665884974605	-2.0092943382187672e-05	-0.00019009965056465683
4.133695715076422	0.0008037455274873903	0.0008058250040292269	0.0008425211907202458	0.0008441482830748105	0.0008651184711664245	0.0008664479972284123	0.0008894948651338306	0.0008904757304694301	0.0009416480416855147	0.000941788417606013	0.054297389293111405	0.05346823761242626	-1.991199718141823e-05	-0.00018952284126447227	-1.993854342837928e-05	-0.000189775509369855
4.15860331121418	0.0008033237017263924	0.0008054016713723407	0.000842054696771641	0.0008436807674524012	0.0008646244310255797	0.0008659532983022688	0.0008889698723811851	0.0008899505406908485	0.0009410525881348308	0.0009411940135986926	0.05426075637707269	0.05343218084527278	-1.9758805721529354e-05	-0.00018919794134247825	-1.978515898396968e-05	-0.00018945028399225405
4.183660988148428	0.0008029025265951304	0.0008049789924679884	0.0008415889740366331	0.0008432140249267048	0.0008641312399579514	0.00086545944930086	0.0008884458191118082	0.0008894262898475549	0.0009404582903075291	0.0009406007606579322	0.054224223021326144	0.05339622203926662	-1.960662256697207e-05	-0.0001888719582301135	-1.9632784012704046e-05	-0.00018912397357834232
4.208869650191461	0.0008024820046048612	0.0008045569698362105	0.0008411240252349427	0.0008427480582236055	0.000863638900790699	0.000864966453056162	0.0008879227082546921	0.0008889029808722084	0.0009398651512923833	0.0009400086618754416	0.05418778956911641	0.053360361532548556	-1.945544171830932e-05	-0.00018854489105463168	-1.9481412509198687e-05	-0.00018879657725515142
4.2342302071045115	0.0008020621382678169	0.0008041356059980395	0.0008406598530880681	0.000842282870070774	0.0008631474163532835	0.0008644743124024526	0.000887400542741749	0.0008883806167003778	0.0009392731741826359	0.0009394177203473583	0.05415145636553711	0.053324599665077334	-1.930525720685028e-05	-0.0001882167389239131	-1.9331038498906356e-05	-0.00018846809413097798
4.259743574130585	0.0008016429300972338	0.000803714903475527	0.0008401964603193291	0.0008418184631977077	0.0008626567894775194	0.0008639830301763605	0.0008868793255078717	0.0008878592002706011	0.0009386823620760838	0.0009388279391743295	0.05411522375754643	0.053288936778648696	-1.9156063094619147e-05	-0.00018788750092710305	-1.9181656037987882e-05	-0.00018813852329499503
4.285410672027485	0.0008012243826073787	0.0008032948647917716	0.0008397338496539056	0.0008413548403357723	0.0008621670229976207	0.0008634926092169162	0.0008863590594909924	0.000887338734524446	0.000938092718075159	0.0009382393214615945	0.05407909209398689	0.053253373216912155	-1.9007853474192066e-05	-0.00018755717613391787	-1.9033259213142167e-05	-0.00018780786381678016
4.311232427101037	0.0008008064983135787	0.0008028754924709479	0.0008392720238188816	0.000840892004218245	0.0008616781197502556	0.0008630030523656031	0.0008858397476321447	0.0008868192224065709	0.0009375042452870153	0.0009376518703190704	0.05404306172560125	0.05321790932538817	-1.886062246856876e-05	-0.00018722576359481158	-1.888584214157496e-05	-0.00018747611474695391
4.337209771238533	0.0008003892797322477	0.0008024567890383342	0.0008388109855432857	0.0008404299575803544	0.0008611900825745934	0.0008625143624664059	0.0008853213928755229	0.000886300666864784	0.000936916946823611	0.000937065588861433	0.05400713300505133	0.05318254545148661	-1.871436423109621e-05	-0.00018689326234069825	-1.8739398970825383e-05	-0.0001871432751165969
4.363343641942354	0.000799972729380915	0.0008020387570203411	0.0008383507375581332	0.0008399687031593238	0.0008607029143123588	0.000862026542365864	0.0008848039981685438	0.000885783070850105	0.0009363308258017945	0.0009364804802082037	0.053971306286935763	0.053147281944523346	-1.8569072945305576e-05	-0.00018655967138261897	-1.8593923878637564e-05	-0.00018680934393672244
4.389634982363801	0.0007995568497782553	0.0008016213989445417	0.0008378912825964703	0.0008395082436944152	0.000860216617807881	0.0008615395949131224	0.0008842875664619101	0.0008852664373168283	0.0009357458853433914	0.0009358965474838347	0.0539355819278091	0.053112119155739206	-1.842474282494691e-05	-0.00018622498971321289	-1.844941107299186e-05	-0.00018647432019991417
4.416084741337141	0.0007991416434441108	0.0008012047173396935	0.0008374326233934089	0.000839048581926964	0.0008597311959081416	0.0008610535229599767	0.0008837721007096639	0.000884750769222577	0.0009351621285752826	0.000935313793817787	0.05389996028619882	0.05307705743831835	-1.828136811363526e-05	-0.00018588921630424693	-1.8305854791771797e-05	-0.00018613820287799454
4.442693873413836	0.0007987271128995301	0.0008007887147357787	0.000836974762686182	0.0008385897206004346	0.000859246651462835	0.0008605683293609374	0.0008832576038692618	0.000884236069528377	0.0009345795586295035	0.0009347322223446293	0.05386444172262415	0.053042097147404474	-1.8138943084895776e-05	-0.00018555235010792037	-1.8163249302774465e-05	-0.00018580099092307956
4.469463338897009	0.0007983132606667852	0.000800373393664021	0.0008365177032141727	0.0008381316624604505	0.0008587629873244104	0.0008600840169732681	0.0008827440789016236	0.0008837223411987064	0.0009339981786433175	0.0009341518362041099	0.05382902659961542	0.053007238640120996	-1.7997462042129014e-05	-0.0001852143900576142	-1.8021588903717467e-05	-0.0001854626832688
4.49639410387609	0.0007979000892694061	0.0007999587566569197	0.0008360614477189641	0.0008376744102548423	0.0008582802063481273	0.0008596005886570431	0.0008822315287712009	0.0008832095872015633	0.0009334179917593078	0.0009335726385412501	0.053793715281731304	0.052972482275588935	-1.785691931831951e-05	-0.00018487533506600373	-1.7880867921885035e-05	-0.00018512327882755364
4.523487140261684	0.0007974876012322092	0.000799544806248279	0.0008356059989443812	0.0008372179667336917	0.0008577983113921088	0.0008591180472752013	0.0008817199564460405	0.0008826978105085289	0.000932839001125467	0.0009329946325064299	0.053758508135579815	0.05293782841494496	-1.771730927600107e-05	-0.00018453518402603009	-1.77410807141766e-05	-0.0001847827764923926
4.550743425820648	0.0007970757990813227	0.0007991315449732347	0.0008351513596365317	0.0008367623346493717	0.0008573173053173911	0.0008586363956935933	0.0008812093648978432	0.0008821870140948271	0.0009322612098952802	0.0009324178212554735	0.05372340552983484	0.05290327742136066	-1.7578626307192605e-05	-0.00018419393581090016	-1.7602221666969745e-05	-0.0001844411751365238
4.578163944211368	0.000796664685344217	0.0007987189753682834	0.0008346975325438501	0.0008363075167565908	0.0008568371909879768	0.0008581556367810372	0.0008806997571020293	0.0008816772009393892	0.0009316846212278146	0.0009318422079497373	0.053688407835257815	0.05286882966006176	-1.7440864833170866e-05	-0.00018385158927308742	-1.7464285195912047e-05	-0.00018409847361219867
4.605749685019276	0.0007962542625497359	0.0007983070999713143	0.0008342445204171442	0.0008358535158124392	0.00085635797127089	0.0008576757734093728	0.0008801911360378036	0.0008811683740249191	0.000931109238287812	0.0009312677957562009	0.053653515424713936	0.05283448549834564	-1.730401930445484e-05	-0.00018350814324516462	-1.732726574594709e-05	-0.00018375467075215646
4.633501643792551	0.0007958445332281197	0.0007978959213216332	0.000833792326009632	0.0008354003345764274	0.0008558796490362245	0.0008571968084535087	0.0008796835046882149	0.0008806605363379519	0.00093053506424577	0.0009306945878475492	0.05361872867319517	0.05280024530560221	-1.716808420075891e-05	-0.0001831635965403866	-1.7191157791206918e-05	-0.0001834097653694855
4.6614208220780515	0.0007954354999110364	0.0007974854419599932	0.000833340952076988	0.0008349479758105306	0.0008554022271571972	0.0008567187447914784	0.0008791768660402197	0.0008801536908689187	0.0009299621022780343	0.0009301225874022636	0.05358404795783689	0.05276610945333162	-1.7033054030682337e-05	-0.00018281794795074746	-1.705595583473274e-05	-0.00018306375625595783
4.689508227457455	0.000795027165131612	0.0007970756644286267	0.0008328904013773888	0.000834496442279236	0.0008549257085102052	0.0008562415853044943	0.0008786712230847509	0.0008796478406122136	0.0009293903555668917	0.000929551797604713	0.05354947365793907	0.05273207831516498	-1.689892333168498e-05	-0.0001824711962474801	-1.6921654408478398e-05	-0.0001827166421830284
4.717764873583629	0.0007946195314244586	0.0007966665912712715	0.0008324406766715557	0.0008340457367495849	0.0008544500959748772	0.0008557653328770011	0.0008781665788167791	0.0008791429885662568	0.0009288198273006567	0.0009289822216452428	0.053515006154985334	0.052698152266882875	-1.676568667007168e-05	-0.00018212334018219423	-1.6788248073216702e-05	-0.00018236842190200164
4.746191780217212	0.0007942126013257011	0.0007962582250332005	0.0008319917807227964	0.0008335958619912146	0.000853975392434124	0.0008552899903967266	0.0008776629362353763	0.0008786391377335563	0.0009282505206737626	0.0009284138627202616	0.05348064583266427	0.052664331686435736	-1.663333864082052e-05	-0.000181774378486238	-1.66557314184336e-05	-0.0001820190941440314
4.774789973263409	0.0007938063773730066	0.0007958505682612491	0.0008315437162970497	0.0008331468207764034	0.0008535016007741944	0.0008548155607547362	0.0008771602983437805	0.0008781362911207738	0.0009276824388868496	0.0009278467240323326	0.05344639307688815	0.052630616953963906	-1.650187386732782e-05	-0.00018142430986900493	-1.6524099062087058e-05	-0.00018166865761870543
4.803560484809025	0.0007934008621056182	0.0007954436235038507	0.0008310964861629343	0.0008326986158801197	0.0008530287238847334	0.0008543420468454912	0.0008766586681494667	0.000877634451738794	0.0009271155851468652	0.00092728080879027	0.05341224827581435	0.0525970084518163	-1.637128700152264e-05	-0.00018107313302009875	-1.6393345650627875e-05	-0.00018131711101523895
4.832504353159697	0.0007929960580643762	0.0007950373933110579	0.0008306500930917857	0.0008322512500800583	0.0008525567646588274	0.0008538694515668967	0.0008761580486642032	0.0008771336226027828	0.0009265499626671446	0.0009267161202092208	0.053378211819864775	0.05256350656457247	-1.6241572723674214e-05	-0.00018072084660883392	-1.626346585891815e-05	-0.00018096445300291863
4.861622622877388	0.0007925919677917515	0.0007946318802345757	0.0008302045398577048	0.0008318047261566898	0.0008520857259930653	0.0008533977778203576	0.0008756584429041229	0.000876633806732256	0.0009259855746675087	0.0009261526615107616	0.05334428410174769	0.0525301116790614	-1.6112725742149087e-05	-0.0001803674492822649	-1.613445438992077e-05	-0.00018061068222868792
4.890916344818065	0.0007921885938318773	0.0007942270868277942	0.0008297598292376051	0.0008313590468933082	0.0008516156107875926	0.000852927028510839	0.0008751598538897912	0.0008761350071511498	0.0009254224243743605	0.0009255904359229946	0.05331046551647766	0.05249682418438283	-1.5984740793489188e-05	-0.0001800129396675454	-1.6006305974773996e-05	-0.00018025579731931196
4.9203865761696335	0.0007917859387305707	0.0007938230156458103	0.00082931596401125	0.0008309142150760678	0.0008511464219461619	0.0008524572065469118	0.0008746622846462646	0.0008756372268878772	0.000924860515020769	0.0009250294466806303	0.053276756461396346	0.052463644471927126	-1.5857612642181107e-05	-0.0001796573163701798	-1.587901537263188e-05	-0.00017989979688051716
4.950034380490085	0.0007913840050353715	0.0007934196692454663	0.0008288729469613071	0.0008304702334940375	0.0008506781623761951	0.0008519883148408159	0.0008741657382031683	0.0008751404689754052	0.0009242998498465736	0.0009244696970250915	0.05324315733619518	0.05243057293539739	-1.5731336080579764e-05	-0.00017930057797485577	-1.5752577370506393e-05	-0.0001795426794966859
4.979860827745887	0.0007909827952955619	0.0007930170501853706	0.0008284307808733842	0.000830027104939238	0.0008502108349888301	0.000851520356308509	0.0008736702175947515	0.0008746447364513124	0.0009237404320984689	0.0009239111902045976	0.053209668542934546	0.05239760997082884	-1.5605905928870248e-05	-0.00017894272304555536	-1.5626986783234473e-05	-0.00017918444373138387
5.009866994350591	0.0007905823120622018	0.0007926151610259335	0.0008279894685360797	0.0008295848322066912	0.0008497444426989817	0.0008510533338697264	0.0008731757258599622	0.0008741500323578609	0.000923182265030104	0.0009233539294742636	0.053176290486067375	0.05236475597661129	-1.54813170347972e-05	-0.00017858375012419492	-1.5502238453280262e-05	-0.0001788250881264719
5.040053963203681	0.0007901825578881563	0.0007922140043293941	0.0008275490127410276	0.0008291434180944657	0.0008492789884253962	0.0008505872504480343	0.0008726822660425119	0.0008736563597420624	0.0009226253519021774	0.0009227979180961935	0.05314302357245812	0.05233201135350923	-1.535756427365441e-05	-0.00017822365773140225	-1.537832725066572e-05	-0.00017846461120246682
5.070422823729659	0.0007897835353281263	0.0007918135826598518	0.0008271094162829425	0.0008287028654037226	0.0008488144750907076	0.0008501221089708878	0.0008721898411909449	0.0008731637216557476	0.0009220696959825324	0.0009222431593395761	0.05310986821140738	0.05229937650468461	-1.5234642548166838e-05	-0.00017786244436654441	-1.5255248072845728e-05	-0.00017810301145845808
5.100974671917351	0.0007893852469386753	0.0007914138985832937	0.0008266706819596639	0.0008282631769387592	0.0008483509056214924	0.000849657912369685	0.0008716984543587045	0.0008726721211556304	0.000921515300546253	0.0009216896564807784	0.05307682481467232	0.05226685183571725	-1.5112546788376147e-05	-0.00017750010850739462	-1.5132995844633484e-05	-0.00017774028737205239
5.131710610359471	0.0007889876952782624	0.0007910149546676273	0.0008262328125722053	0.0008278243555070583	0.0008478882829483277	0.0008491946635798249	0.0008712081086042041	0.0008721815613033806	0.0009209621688757604	0.0009211374128034447	0.05304389379648943	0.052234437754627654	-1.499127195150364e-05	-0.00017713664861004896	-1.5011565518032247e-05	-0.00017737643739901277
5.1626317482924104	0.0007885908829072689	0.0007906167534827075	0.0008257958109247964	0.000827386403919331	0.0008474266100058459	0.0008487323655407631	0.0008707188069908921	0.0008716920451656884	0.0009204103042609107	0.0009205864315985889	0.05301107557359543	0.052202134671897986	-1.4870813021870474e-05	-0.00017677206310898197	-1.4890952072171143e-05	-0.00017701145997356393
5.193739201636265	0.0007881948123880291	0.0007902192976003685	0.0008253596798249325	0.000826949324989566	0.0008469658897327934	0.0008482710211960689	0.0008702305525873251	0.0008712035758143369	0.0009198597099990922	0.0009200367161646961	0.052978370565252425	0.05216994300049544	-1.4751165010772754e-05	-0.000176406350416769	-1.4771150513175069e-05	-0.00017664535350817023
5.225034093035115	0.0007877994862848592	0.0007898225895944521	0.0008249244220834176	0.0008265131215350727	0.0008465061250720854	0.0008478106334934816	0.0008697433484672334	0.000870716156326267	0.0009193103893953224	0.0009194882698078153	0.052945779193268386	0.05213786315589333	-1.463232295635837e-05	-0.000176039508924003	-1.465215587403805e-05	-0.0001762781163930638
5.256517551897525	0.000787404907164089	0.0007894266320408404	0.0008244900405144149	0.0008260777963765327	0.0008460473189708658	0.0008473512053849703	0.0008692571977095943	0.0008702297897836528	0.0009187623457623502	0.0009189410958416628	0.05291330188202027	0.05210589555609457	-1.4514281923510772e-05	-0.00017567153699926674	-1.4533963214500081e-05	-0.00017590974699646655
5.288190714437326	0.0007870110775940895	0.0007890314275174833	0.0008240565379354905	0.0008256433523380425	0.0008455894743805635	0.000846892739826789	0.0008687721033986999	0.0008697444792739662	0.0009182155824207523	0.0009183951975877175	0.05288093905847848	0.05207404062165362	-1.4397037003786514e-05	-0.00017530243298918835	-1.4416567621026305e-05	-0.00017554024366489562
5.320054723714605	0.0007866180001453029	0.0007886369786044289	0.0008236239171676605	0.0008252097922471609	0.0008451325942569488	0.0008464352397795346	0.0008682880686242279	0.0008692602278900492	0.0009176701026990328	0.0009178505783753187	0.05284869115222879	0.052042298775700595	-1.4280583315236586e-05	-0.00017493219521802494	-1.4299964206576296e-05	-0.0001751696047223028
5.352110729676963	0.0007862256773902742	0.0007882432878838557	0.0008231921810354397	0.0008247771189349597	0.0008446766815601948	0.0008459787082082065	0.0008678050964813133	0.0008687770387301856	0.0009171259099337263	0.0009173072415417703	0.05281655859549653	0.052010670443962154	-1.4164916002335284e-05	-0.0001745608219876349	-1.4184148110546815e-05	-0.00017479782847018566
5.384359889201005	0.0007858341119036787	0.0007878503579401007	0.0008227613323668872	0.0008243453352360663	0.0008442217392549328	0.0008455231480822643	0.0008673231900706177	0.0008682949148981698	0.0009165830074694965	0.0009167651904324373	0.05278454182316897	0.05197915605478787	-1.405003023589868e-05	-0.00017418831157822723	-1.4069114498711094e-05	-0.00017442491318847564
5.41680336613411	0.0007854433062623524	0.0007874581913596889	0.0008223313739936527	0.0008239144439887133	0.0008437677703103097	0.0008450685623756831	0.0008668423524984008	0.0008678138595033777	0.0009160413986592365	0.0009162244284008467	0.05275264127282141	0.05194775603917031	-1.3935921212883395e-05	-0.0001738146622467518	-1.3954858562991584e-05	-0.00017405085713367852
5.44944233133642	0.0007850532630453246	0.0007870667907313679	0.0008219023087510282	0.0008234844480347884	0.0008433147777000522	0.0008446149540670195	0.0008663625868765954	0.0008673338756608422	0.0009155010868641762	0.0009156849588087921	0.05272085738473878	0.05191647083077147	-1.3822584156348433e-05	-0.0001734398722275654	-1.3841375521458227e-05	-0.00017367565854012335
5.482277962723094	0.0007846639848338437	0.0007866761586461327	0.0008214741394779907	0.0008230553502198775	0.0008428627644025198	0.0008441623261394623	0.0008658838963228749	0.0008668549664913194	0.0009149620754539783	0.0009151467850264313	0.05268919060194213	0.051885300865944936	-1.3710014315338956e-05	-0.0001730639397329592	-1.372866061815324e-05	-0.0001732993156195184
5.515311445306831	0.0007842754742114109	0.0007862862976972605	0.0008210468690172535	0.0008226271533933175	0.0008424117334007676	0.0008437106815808992	0.000865406283960729	0.0008663771351213665	0.0009144243678068474	0.0009146099104323925	0.052657641370211124	0.05185424658376093	-1.3598206964733628e-05	-0.00017268686295199287	-1.3616709122990511e-05	-0.00017292182656050703
5.548543971240616	0.0007838877337638078	0.0007858972104803385	0.0008206205002153126	0.0008221998604082408	0.0008419616876826049	0.0008432600233839704	0.0008649297529195345	0.0008659003846834091	0.0009138879673096289	0.0009140743384138753	0.05262621013810926	0.051823308426029495	-1.34871574051839e-05	-0.00017230864005093882	-1.3505516331701814e-05	-0.00017254318952936165
5.581976739860765	0.0007835007660791279	0.0007855088995932958	0.0008201950359224955	0.0008217734741216261	0.0008415126302406548	0.0008428103545461322	0.0008644543063346299	0.0008654247183158189	0.0009133528773579178	0.0009135400723667552	0.052594897357009666	0.05179248683732619	-1.3376860962954415e-05	-0.00017192926917294904	-1.3395077565597421e-05	-0.00017216340266854036
5.615610957730194	0.0007831145737478077	0.0007851213676364345	0.0008197704789930105	0.0008213479973943473	0.0008410645640724158	0.0008423616780697176	0.0008639799473473898	0.0008649501391629855	0.000912819101356162	0.0009130071156956887	0.05256370348111937	0.051761782265015946	-1.3267312989877905e-05	-0.00017154874843861023	-1.3285388171626819e-05	-0.0001717824640984078
5.649447838681973	0.000782729159362652	0.000784734617212456	0.0008193468322849908	0.0008209234330912172	0.0008406174921803175	0.0008419139969619903	0.0008635066791052933	0.0008644766503753856	0.0009122866427177643	0.000912475471814214	0.05253262896750417	0.05173119515927788	-1.3158508863183455e-05	-0.0001711670759448891	-1.317644352213064e-05	-0.00017140037191554214
5.6834886038631165	0.0007823445255188722	0.0007843486509264991	0.0008189240986605513	0.0008204997840810446	0.0008401714175717886	0.0008414673142352156	0.0008630345047620071	0.0008640042551096662	0.0009117555048651967	0.0009119451441448641	0.05250167427611498	0.05170072597313122	-1.3050443985414967e-05	-0.00017078424976577078	-1.3068239014793828e-05	-0.00017101712419351212
5.717734481778674	0.0007819606748141071	0.0007839634713861616	0.0008185022809858273	0.0008200770532366744	0.0008397263432593088	0.0008410216329067095	0.0008625634274774502	0.0008635329565287085	0.0009112256912300977	0.0009114161361192633	0.05247083986981315	0.05167037516245968	-1.2943113784294122e-05	-0.0001704002679513983	-1.2960770072494715e-05	-0.00017063271898204446
5.75218670833605	0.0007815776098484645	0.0007835790812015415	0.0008180813821310354	0.0008196552434350474	0.0008392822722604806	0.0008405769559989135	0.0008620934504178803	0.0008630627578017142	0.0009106972052533909	0.0009108884511782461	0.05244012621439626	0.051640143186036803	-1.2836513712650988e-05	-0.0001700151285287388	-1.2854032143246041e-05	-0.0001702471543077455
5.786846526889619	0.0007811953332245392	0.0007831954829852565	0.0008176614049705107	0.0008192343575572371	0.0008388392075980792	0.0008401332865394407	0.0008616245767559564	0.0008625936621042685	0.0009101700503853813	0.0009103620927719505	0.05240953377862401	0.051610030505553364	-1.2730639248302589e-05	-0.00016962882950133373	-1.2748020700071791e-05	-0.00016986042817382363
5.821715188285586	0.000780813847547454	0.0007828126793524849	0.000817242352382766	0.0008188143984885121	0.0008383971523001246	0.0008396906275611518	0.0008611568096708263	0.0008621256726184268	0.0009096442300858749	0.0009098370643599393	0.05237906303424571	0.051580037585641024	-1.2625485893933211e-05	-0.000169241368848827	-1.2642731240864943e-05	-0.0001694725385593121
5.856793950907131	0.0007804331554248821	0.0007824306729209876	0.000816824227250534	0.0008183953691183741	0.0008379561093999343	0.0008392489821022055	0.0008606901523481932	0.0008616587925327809	0.0009091197478242784	0.0009093133694112972	0.05234871445602548	0.05155016489390047	-1.2521049176962562e-05	-0.00016885274452690946	-1.2538159288295533e-05	-0.00016908348341959645
5.892084080719833	0.0007800532594670861	0.0007820494663111486	0.0008164070324608253	0.0008179772723406202	0.0008375160819361953	0.0008388083532061311	0.0008602246079804022	0.0008611930250425458	0.0009085966070797204	0.0009087910114047526	0.052318488521770345	0.05152041290092597	-1.241732464949373e-05	-0.00016846295446756865	-1.2434300389720446e-05	-0.00016869326068622015
5.927586851317345	0.000779674162286938	0.0007816690621459948	0.0008159907709049678	0.0008175601110533801	0.0008370770729530159	0.0008383687439218805	0.000859760179766505	0.0008607283733496253	0.00090807481134115	0.0009082699938287741	0.05228838571235582	0.05149078208033433	-1.231430788818308e-05	-0.00016807199657911664	-1.23311501170828e-05	-0.0001683018682669679
5.963303543967366	0.000779295866499959	0.0007812894630512369	0.0008155754454786673	0.0008171438881591766	0.0008366390854999976	0.0008379301573039002	0.0008592968709123487	0.0008602648406626975	0.000907554364107458	0.0009077503201816916	0.052258406511754465	0.05146127290878939	-1.2211994494075451e-05	-0.000167679868744941	-1.2228704066740217e-05	-0.000167909304044922
5.999235447657878	0.0007789183747243452	0.0007809106716552937	0.0008151610590820509	0.0008167286065649713	0.0008362021226322932	0.000837492596412188	0.0008588346846306467	0.0008598024301972885	0.0009070352688875846	0.0009072319939718026	0.052228551407062875	0.05143188586603052	-1.2110380092571205e-05	-0.00016728656882478155	-1.2126957859409301e-05	-0.00016751556587935035
6.035383859143656	0.0007785416895809997	0.0007805326905893273	0.0008147476146197206	0.0008163142691822168	0.0008357661874106718	0.0008370560643123608	0.00085837362414106	0.0008593411451758523	0.0009065175292006331	0.0009067150187174865	0.05219882088853017	0.0514026214348998	-1.2009460333270092e-05	-0.00016689209465345356	-1.2025907140019929e-05	-0.0001671206516043744
6.071750082993084	0.0007781658136935654	0.0007801555224872736	0.0008143351150008056	0.0008159008789269095	0.0008353312829015843	0.0008366205640757179	0.0008579136926702762	0.0008588809888278494	0.0009060011485759864	0.0009061993979473179	0.052169215449584645	0.05137348010136886	-1.190923088991748e-05	-0.00016649644404215236	-1.1925547577699633e-05	-0.00016672455903093963
6.108335431635222	0.0007777907496884488	0.0007797791699858681	0.0008139235631390068	0.0008154884387196337	0.000834897412177221	0.0008361860987792987	0.0008574548934520829	0.0008584219643898201	0.0009054861305534134	0.0009056851352001742	0.052139735586862586	0.05134446235456755	-1.1809687460239554e-05	-0.00016609961477700996	-1.1825874865551561e-05	-0.00016632728594462298
6.145141225407182	0.0007774165001948599	0.0007794036357246859	0.0008135129619526563	0.0008150769514856228	0.0008344645783155847	0.0008357526715059571	0.0008569972297274556	0.000857964075105473	0.0009049724786831944	0.0009051722340253594	0.05211038180023748	0.051315568686811516	-1.1710825765844438e-05	-0.00016570160461931716	-1.1726884720592023e-05	-0.00016592883010627113
6.182168792601758	0.0007770430678448343	0.0007790289223461643	0.0008131033143647609	0.000814666420154802	0.0008340327844005469	0.0008353202853444166	0.0008565407047446294	0.0008575073242257557	0.0009044601965262274	0.0009046606979827092	0.05208115459284821	0.051286799593630895	-1.1612641552149333e-05	-0.0001653024113058843	-1.1628572883660288e-05	-0.00016552918925208382
6.2194194695153895	0.0007766704552732725	0.0007786550324956415	0.0008126946233030613	0.0008142568476618474	0.0008336020335219201	0.0008348889433893434	0.0008560853217591876	0.0008570517150089424	0.0009039492876541535	0.0009041505306427158	0.052052054471128296	0.0512581555737983	-1.1515130588231337e-05	-0.0001649020325483197	-1.1530935119274596e-05	-0.00016512836109330853
6.256894600496366	0.0007762986651179619	0.0007782819688213809	0.0008122868917000764	0.0008138482369462307	0.0008331723287755161	0.0008344586487414039	0.0008556310840341334	0.0008565972507207077	0.0009034397556494645	0.0009036417355866356	0.05202308194483425	0.051229637129358595	-1.1418288666730295e-05	-0.0001645004660331406	-1.1433967215543697e-05	-0.00016472634331579639
6.294595537993358	0.0007759277000196178	0.0007779097339746105	0.000811880122493163	0.0008134405909522804	0.0008327436732632199	0.0008340294045073392	0.0008551779948399812	0.0008561439346342153	0.0009029316041056331	0.0009031343164066161	0.05199423752707661	0.051201244765656316	-1.1322111603788085e-05	-0.00016409770942202306	-1.1337664984093984e-05	-0.0001643231335808626
6.332523642604218	0.0007755575626219019	0.0007775383306095429	0.0008114743186245581	0.000813033912629222	0.0008323160700930437	0.0008336012138000191	0.0008547260574548258	0.0008556917700301881	0.0009024248366272163	0.0009026282767058006	0.05196552173434863	0.051172978991366594	-1.1226595238901169e-05	-0.00016369376035152428	-1.1242024259928984e-05	-0.00016391872952434272
6.370680283125076	0.0007751882555714656	0.0007771677613834195	0.0008110694830414421	0.0008126282049312432	0.0008318895223792056	0.0008331740797385206	0.0008542752751644373	0.0008552407601970033	0.00090191945682999	0.0009021236200984618	0.051936935086556356	0.05114484031852428	-1.1131735434750586e-05	-0.0001632886164317504	-1.1147040901248947e-05	-0.0001635131287559266
6.40906683659976	0.000774819781517973	0.0007767980289565324	0.0008106656186959837	0.0008122234708175382	0.0008314640332421882	0.0008327480054481865	0.0008538256512623354	0.000854790908430765	0.0009014154683410606	0.00090162035021011	0.051908478107050134	0.05111682926255332	-1.103752807724706e-05	-0.0001628822752483272	-1.1052710789516765e-05	-0.0001631063288607959
6.447684688369473	0.0007744521431141345	0.0007764291359922599	0.000810262728545395	0.0008118197132523636	0.0008310396058088071	0.000832322994060694	0.0008533771890498742	0.0008543422180353909	0.0009009128747989877	0.0009011184706776187	0.05188015132265345	0.05108894634229756	-1.0943969075296808e-05	-0.00016247473436081794	-1.0959029829199496e-05	-0.00016269832739784773
6.486535232122802	0.0007740853430157382	0.0007760610851570972	0.0008098608155519856	0.0008114169352050916	0.0008306162432122796	0.0008318990487141236	0.0008529298918363277	0.000853894692322695	0.0009004116798539076	0.0009006179851493439	0.051851955263695675	0.05106119208005078	-1.0851054360758172e-05	-0.00016206599130325072	-1.0865993947749286e-05	-0.00016228912190063838
6.525619869945995	0.0007737193838816782	0.0007756938791206861	0.000809459882683212	0.0008110151396502609	0.0008301939485922885	0.0008314761725530224	0.0008524837629389689	0.0008534483346124686	0.0008999118871676527	0.0009001188972852444	0.05182389046404148	0.051033567001586976	-1.0758779888328865e-05	-0.00016165604358372998	-1.0773599095455916e-05	-0.00016187870987657837
6.564940012373588	0.00077335426837399	0.0007753275205558502	0.0008090599329117364	0.0008106143295676346	0.0008297727250950541	0.0008310543687284771	0.0008520388056831603	0.0008530031482325697	0.0008994135004138803	0.0008996212107570082	0.05179595746112353	0.051006071636192196	-1.0667141635358618e-05	-0.00016124488868346498	-1.0681841245297613e-05	-0.00016146708880634963
6.604497078439295	0.0007729899991578799	0.0007749620121386248	0.0008086609692154773	0.000810214507942252	0.0008293525758734018	0.0008306336403981806	0.0008515950234024364	0.0008525591365190053	0.0008989165232781944	0.000899124929248175	0.05176815679597386	0.050978706516695574	-1.0576135601909897e-05	-0.000160832524058796	-1.0590716392982688e-05	-0.00016105425614584834
6.644292495727218	0.0007726265789017524	0.0007745973565482848	0.0008082629945776608	0.0008098156777644795	0.0008289335040868247	0.0008302139907264946	0.0008511524194385844	0.0008521163028160125	0.0008984209594582669	0.0008986300564542561	0.05174048901325536	0.0509514721795004	-1.0485757810516777e-05	-0.00016041894713930693	-1.0500220556715345e-05	-0.0001606402093239645
6.684327700423376	0.0007722640102772475	0.0007742335564673826	0.0008078660119868799	0.0008094178420300698	0.0008285155129015609	0.000829795422884528	0.0008507109971417382	0.0008516746504761497	0.0008979268126639712	0.0008981365960828645	0.05171295466129537	0.05092436916461545	-1.0396004306077386e-05	-0.0001600041553273257	-1.0410349777062108e-05	-0.00016022494574244317
6.724604137367524	0.0007719022959592687	0.0007738706145817766	0.0008074700244371459	0.0008090210037402148	0.0008280986054906577	0.0008293779400502003	0.0008502707598704598	0.0008512341828603818	0.0008974340866175056	0.0008976445518538414	0.051685554292117186	0.05089739801568862	-1.0306871155874725e-05	-0.00015958814600000593	-1.0321100117024681e-05	-0.00015980846277796612
6.76512326010531	0.0007715414386260122	0.0007735085335806601	0.0008070750349279408	0.0008086251659015963	0.0008276827850340395	0.0008289615454083089	0.0008498317109918243	0.0008507949033381622	0.0008969427850535178	0.0008971539274993762	0.05165828846147269	0.050870559280038745	-1.0218354449342479e-05	-0.00015917091650696769	-1.023246766175892e-05	-0.0001593907577794873
6.805886530940724	0.0007711814409590027	0.0007731473161565986	0.0008066810464642768	0.0008082303315264471	0.0008272680547185829	0.0008285462421506061	0.0008493938538815133	0.0008503568152875259	0.0008964529117192401	0.000896664726764143	0.05163115772887707	0.05084385350868734	-1.0130450297990423e-05	-0.00015875246417074163	-1.0144448518512386e-05	-0.00015897182806889898
6.846895420988873	0.0007708223056431224	0.0007727869650055586	0.0008062880620567479	0.0008078365036326031	0.0008268544177381836	0.0008281320334758638	0.0008489571919238982	0.0008499199220951743	0.0008959644703746154	0.0008961769534054243	0.05160416265764104	0.05081728125639245	-1.0043154835397486e-05	-0.0001583327862881012	-1.0057038816627811e-05	-0.00015855167094250278
6.888151410229076	0.0007704640353666383	0.0007724274828269356	0.0008058960847215829	0.0008074436852435553	0.0008264418772938234	0.0008277189225899421	0.0008485217285121271	0.0008494842271565599	0.0008954774647924247	0.0008956906111932375	0.05157730381490531	0.050790843081681976	-9.956464216968886e-06	-0.00015791188012770352	-9.970234707291567e-06	-0.00015813028366823412
6.92965598755826	0.0007701066328212424	0.0007720688723235941	0.0008055051174807072	0.0008070518793885122	0.0008260304365936501	0.0008273069127058687	0.0008480874670482205	0.0008490497338759828	0.0008949918987584269	0.0008952057039104742	0.051550581771674896	0.05076453954688763	-9.870374619908376e-06	-0.00015748974293139373	-9.884032363500703e-06	-0.00015770766348721654
6.971410650844719	0.0007697501007020726	0.0007717111362018909	0.0008051151633617904	0.0008066610891024487	0.0008256200988530378	0.0008268960070438997	0.0008476544109431508	0.0008486164456666706	0.0008945077760714806	0.0008947222353530212	0.05152399710285216	0.05073837121817729	-9.784882243105489e-06	-0.00015706637191340023	-9.798427979981414e-06	-0.00015728380761328986
7.01341690698215	0.0007693944417077542	0.0007713542771717141	0.0008047262253983104	0.0008062713174261686	0.0008252108672946698	0.0008264862088316005	0.0008472225636169437	0.0008481843659508775	0.0008940251005436885	0.0008942402093299024	0.05149755038727392	0.05071233866559157	-9.699983307021043e-06	-0.00015664176426047338	-9.713417773027713e-06	-0.00015685871323259382
7.055676271944047	0.0007690396585404221	0.0007709982979465081	0.0008043383066296015	0.0008058825674063542	0.0008248027451486003	0.0008260775213039103	0.000846791928498758	0.0008477534981599652	0.0008935438760005212	0.0008937596296634033	0.05147124220774485	0.05068644246307597	-9.61567405360908e-06	-0.00015621591713194105	-9.628997980451123e-06	-0.00015643237750365135
7.098190270838397	0.0007686857539057598	0.0007706432012433127	0.0008039514101009172	0.0008054948420956293	0.0008243957356523346	0.0008256699477032211	0.0008463625090269847	0.0008473238457345025	0.0008930641062809615	0.0008932805001892127	0.051445073151073537	0.050660683188518144	-9.531950746191967e-06	-0.0001557888276592645	-9.545164861452307e-06	-0.00015600479755734087
7.1409604379627405	0.0007683327305130238	0.0007702889897827872	0.000803565538863481	0.000805108144552609	0.0008239898420508956	0.0008252634912794432	0.0008459343086493321	0.0008468954121243482	0.0008925857952376327	0.0008928028247565509	0.05141904380810819	0.05063506142378168	-9.448809669389269e-06	-0.0001553604929462049	-9.461914696553414e-06	-0.00015557597049697947
7.183988316859528	0.0007679805910750798	0.0007699356662892472	0.0008031806959745461	0.000804722477841962	0.0008235850675969006	0.0008248581552900835	0.000845507330822922	0.000846468200788748	0.0008921089467369399	0.0008923266072283098	0.05139315477377309	0.05060957775474139	-9.366247128928668e-06	-0.00015493091006749116	-9.379243787393382e-06	-0.0001551458933964911
7.227275460371831	0.0007676293383084346	0.0007695832334906978	0.0008027968844974551	0.0008043378450344674	0.0008231814155506363	0.0008244539430003201	0.0008450815790143838	0.0008460422151964287	0.0008916335646592112	0.0008918518514811917	0.05136740664710448	0.050584232771320556	-9.284259451684124e-06	-0.0001545000760709292	-9.297148456785184e-06	-0.00015471456330301558
7.270823430699384	0.0007672789749332605	0.000769231694118858	0.0008024141075016881	0.0008039542492070663	0.0008227788891801249	0.0008240508576830681	0.0008446570566999392	0.0008456174588256822	0.0008911596528988265	0.0008913785614058395	0.05134180003128782	0.05055902706752559	-9.202842985479853e-06	-0.0001540679879755702	-9.21562504851113e-06	-0.000154281977235049
7.31463379945495	0.0007669295036734351	0.0007688810509092002	0.0008020323680629297	0.0008035716934429256	0.0008223774917612077	0.000823648902619063	0.0008442337673655062	0.0008451939351644686	0.0008906872153643684	0.0008909067409069835	0.05131633553369488	0.05053396124148455	-9.12199409894808e-06	-0.0001536346427708779	-9.134669927178887e-06	-0.00015384813218149995
7.358708147721062	0.00076658092725657	0.0007685313066009811	0.0008016516692631237	0.000803190180831496	0.0008219772265776155	0.0008232480810969321	0.00084381171450679	0.0008447716477105078	0.0008902162559787609	0.0008904363939035807	0.05129101376592132	0.05050903589548216	-9.041709181589752e-06	-0.00015320003741930988	-9.054279478268312e-06	-0.00015341302510391008
7.403048066107065	0.0007662332484140372	0.0007681824639372673	0.0008012720141905251	0.0008028097144685632	0.0008215780969210397	0.000822848396413265	0.0008433909016293717	0.0008443505999713681	0.0008897467786794041	0.0008899675243289486	0.05126583534382442	0.05048425163599815	-8.961984643510862e-06	-0.00015276416885348643	-8.974450107918086e-06	-0.00015297665293456664
7.447655154806527	0.0007658864698810089	0.0007678345256649751	0.000800893405939768	0.0008024302974563148	0.0008211801060912165	0.0008224498518726967	0.0008429713322488146	0.0008439307954645702	0.0008892787874183286	0.0008895001361309172	0.051240800887561395	0.05045960907374454	-8.88281691537561e-06	-0.000152327033976829	-8.895178242819893e-06	-0.0001525390125761139
7.49253102365499	0.0007655405943964821	0.0007674874945348978	0.0008005158476119164	0.0008020519329033927	0.0008207832573959951	0.0008220524507879781	0.0008425530098907516	0.0008435122377176773	0.0008888122861623316	0.0008890342332719646	0.05121591102162791	0.050435108823704417	-8.804202448368242e-06	-0.00015188862966453165	-8.816460330190665e-06	-0.00015210010090299653
7.537677292188054	0.0007651956247033131	0.000767141373301739	0.0008001393423145255	0.0008016746239249548	0.0008203875541514169	0.0008216561964800538	0.0008421359380909863	0.0008430949302683928	0.0008883472788931261	0.000888569819729365	0.05119116637489798	0.05041075150516855	-8.726137714016105e-06	-0.0001514489527619789	-8.738292837640743e-06	-0.00015165991476004392
7.583095589699846	0.0007648515635482487	0.0007667961647241435	0.000799763893161701	0.0008012983736427328	0.0008199929996817923	0.0008212610922781386	0.000841720120395589	0.0008426788766646582	0.000887883769607486	0.000888106899495332	0.05116656758066186	0.05038653774177692	-8.648619204121993e-06	-0.0001510080000853009	-8.660672253064591e-06	-0.0001512184509628034
7.628787555301809	0.0007645084136819551	0.0007664518715647298	0.0007993895032741547	0.0008009231851850912	0.0008195995973197753	0.0008208671415197929	0.0008413055603609923	0.0008422640804647483	0.0008874217623173926	0.000887645476577165	0.051142115276666705	0.05036246816155485	-8.571643430644454e-06	-0.0001505657684205408	-8.583595084517628e-06	-0.00015077570629656867
7.674754837981857	0.0007641661778590551	0.0007661084965901241	0.0007990161757792712	0.00080054906168709	0.0008192073504064472	0.000820474347551006	0.0008408922615540967	0.0008418505452373742	0.0008869612610501884	0.0008871855549974001	0.05111781010515696	0.050338543396954476	-8.495206925631868e-06	-0.0001501222545244596	-8.507057860174597e-06	-0.00015033167751737908
7.720999096663877	0.0007638248588381519	0.0007657660425709878	0.0007986439138111582	0.0008001760062905394	0.000818816262291385	0.0008200827137262651	0.0008404802275523603	0.0008414382745617762	0.0008865022698487195	0.000886727138793953	0.05109365271291377	0.050314764084894194	-8.41930624113918e-06	-0.00014967745512434183	-8.43105712823762e-06	-0.00014988636135199185
7.767522000267617	0.0007634844593818653	0.0007654245122820519	0.0007982727205107121	0.0007998040221440624	0.000818426336332747	0.0008196922434086395	0.0008400694619439048	0.0008410272720278261	0.0008860447927714908	0.0008862702320202717	0.05106964375129716	0.0502911308667987	-8.343937949033611e-06	-0.00014923136691613603	-8.355589456741919e-06	-0.00014943975449582814
7.814325227768903	0.0007631449822568632	0.0007650839085021506	0.000797902599025678	0.0007994331124031574	0.0008180375758973506	0.0008193029399698595	0.0008396599683276162	0.000840617541236129	0.0008855888338928195	0.000885814838745489	0.05104578387628741	0.050267644388639336	-8.269098640994663e-06	-0.00014878398656634206	-8.280651433534986e-06	-0.00014899185361444411
7.861410468260233	0.0007628064302338911	0.0007647442340142507	0.0007975335525107076	0.0007990632802302552	0.0008176499843607482	0.0008189148067903933	0.0008392517503132419	0.000840209085798122	0.0008851343973029855	0.0008853609630545725	0.05102207374852497	0.050244305300976726	-8.194784928416965e-06	-0.00014833531071142825	-8.206239666217613e-06	-0.0001485426553438085
7.908779421011744	0.0007624688060878027	0.0007644054916054819	0.0007971655841274195	0.0007986945287947789	0.0008172635651073082	0.0008185278472595249	0.0008388448115214943	0.0008398019093361728	0.0008846814871083849	0.0008849086090484738	0.050998514033355	0.05022111425900005	-8.120993442247218e-06	-0.00014788533595677666	-8.132350781951334e-06	-0.000148092156288554
7.956433795532517	0.0007621321125975936	0.0007640676840671731	0.0007967986970444627	0.0007983268612732096	0.0008168783215302961	0.0008181420647754392	0.0008384391555841541	0.0008393960154836879	0.0008842301074316892	0.0008844577808442908	0.0509751054008686	0.05019807192257106	-8.047720832897454e-06	-0.00014743405887651662	-8.058981427390768e-06	-0.0001476403530222825
8.004375311632296	0.000761796352546433	0.0007637308141948829	0.0007964328944375775	0.0007979602808491454	0.0008164942570319561	0.0008177574627452993	0.0008380347861441742	0.0008389914078852119	0.000883780262412002	0.0008840084825754198	0.05095184852594549	0.05017517895626491	-7.974963770222485e-06	-0.00014698147601457934	-7.986128268641993e-06	-0.0001471872420883702
8.052605699483543	0.0007614615287216912	0.000763394884788428	0.0007960681794896529	0.0007975947907133609	0.0008161113750235877	0.0008173740445853269	0.0008376317068557788	0.0008385880901965291	0.0008833319562050123	0.0008835607183917082	0.05092874408829876	0.05015243602941304	-7.902718943358575e-06	-0.0001465275838839486	-7.913787991108145e-06	-0.00014673281999888488
8.101126699683881	0.0007611276439149744	0.0007630598986519189	0.0007957045553907921	0.0007972303940638715	0.0008157296789256302	0.0008169918137208845	0.0008372299213845725	0.0008381860660847707	0.0008828851929831592	0.0008831144924596182	0.05090579277251749	0.050129843816147705	-7.830983060647112e-06	-0.00014607237896602232	-7.84195729942698e-06	-0.00014627708323472488
8.149940063318896	0.000760794700922154	0.00076272585859379	0.0007953420253383721	0.0007968670941059943	0.0008153491721677429	0.0008166107735865566	0.0008368294334076427	0.0008377853392285171	0.0008824399769357887	0.0008826698089623817	0.05088299526811228	0.050107402995443896	-7.759752849509707e-06	-0.00014561585771061258	-7.770632917328615e-06	-0.00014582002824498064
8.199047552025359	0.0007604627025433999	0.0007623927674268328	0.0007949805925371085	0.0007965048940524126	0.0008149698581888904	0.0008162309276262347	0.0008364302466136671	0.0008373859133179055	0.0008819963122693195	0.0008822266721001652	0.05086035226955787	0.05008511425116328	-7.689025056411766e-06	-0.0001451580165360844	-7.699811587604313e-06	-0.0001453616514474898
8.248450938054788	0.0007601316515832084	0.0007620606279682246	0.0007946202601991136	0.0007961437971232343	0.0008145917404374205	0.0008158522792931943	0.0008360323647030176	0.0008369877920547335	0.0008815542032074004	0.0008817850860902255	0.050837864476340616	0.05006297827210093	-7.61879644669422e-06	-0.0001446988518288006	-7.629490071950351e-06	-0.0001449019492280601
8.298152004337403	0.0007598015508504388	0.0007617294430395658	0.0007942610315439649	0.0007957838065460609	0.0008142148223711537	0.0008154748320501862	0.0008356357913878726	0.0008365909791525699	0.0008811136539910829	0.0008813450551670809	0.05081553259300322	0.05004099575202782	-7.549063804566589e-06	-0.00014423835994353817	-7.55966515092292e-06	-0.00014444091794058034
8.348152544546481	0.0007594724031583368	0.000761399215466904	0.0007939029097987608	0.000795424925556043	0.0008138391074574587	0.0008150985893695112	0.0008352405303923169	0.0008361954783368553	0.000880674668878977	0.0008809065835826655	0.05079335732919036	0.05001916738973728	-7.479823932949117e-06	-0.00014377653720287764	-7.490333623828838e-06	-0.00014397855390707592
8.398454363163072	0.0007591442113245734	0.0007610699480807734	0.0007935458981981903	0.0007950671573959513	0.0008134645991733443	0.0008147235547331111	0.0008348465854524579	0.0008358012933450178	0.0008802372521474273	0.0008804696756065032	0.05077133939969606	0.04999749388909014	-7.411073653384309e-06	-0.00014331337989684223	-7.42149230861279e-06	-0.0001435148534170705
8.449059275541144	0.0007588169781712705	0.0007607416437162199	0.000793189999984592	0.0007947105053162342	0.0008130913010055386	0.0008143497316326487	0.0008344539603165297	0.0008354084279265763	0.0008798014080906752	0.0008800343355258694	0.05074947952450992	0.04997597595906231	-7.342809805951922e-06	-0.00014284888428287013	-7.3531380417740655e-06	-0.0001430498127272528
8.49996910797308	0.0007584907065250354	0.0007604143052128383	0.0007928352184080213	0.0007943549725750869	0.0008127192164505781	0.0008139771235695978	0.000834062658745007	0.0008350168858432545	0.0008793671410210329	0.0008796005676459635	0.05072777842886506	0.04995461431379016	-7.2750292491961105e-06	-0.000142383046585981	-7.285267678285023e-06	-0.00014258342806211521
8.551185697755594	0.0007581653992169887	0.0007600879354147995	0.00079248155672631	0.0007940005624385106	0.0008123483490148892	0.0008136057340553221	0.0008336726845107118	0.0008346266708690863	0.00087893445526905	0.000879168376290073	0.050706236843286664	0.049933409672618265	-7.207728860007465e-06	-0.0001419158629981654	-7.217878091497418e-06	-0.00014211569561300985
8.602710893256043	0.0007578410590827986	0.0007597625371708857	0.0007921290182051359	0.0007936472781803821	0.0008119787022148785	0.0008132355666111684	0.0008332840413989295	0.0008342377867905323	0.0008785033551836921	0.000878737765799751	0.050684855503639256	0.049912362760146795	-7.140905533515457e-06	-0.00014144732967802387	-7.150966173000151e-06	-0.00014164661153789893
8.654546553979111	0.0007575176889627099	0.0007594381133345189	0.0007917776061180836	0.0007932951230825148	0.0008116102795770163	0.0008128666247685484	0.0008328967332075176	0.0008338502374065885	0.0008780738451325095	0.0008783087405349833	0.050663635151176084	0.04989147430628139	-7.074556183047677e-06	-0.00014097744275132218	-7.084528832620139e-06	-0.00014117617196199306
8.706694550633951	0.0007571952917015757	0.0007591146667637952	0.0007914273237467105	0.0007929441004347264	0.0008112430846379255	0.0008124989120690275	0.000832510763747021	0.0008334640265289	0.0008776459295018155	0.000877881304874366	0.05064257653258999	0.04987074504627909	-7.00867774000493e-06	-0.00014050619831040834	-7.0185629982531805e-06	-0.00014070437297694638
8.759156765201672	0.0007568738701488854	0.0007587922003215123	0.0007910781743806105	0.0007925942135349006	0.0008108771209444661	0.0008121324320644109	0.0008321261368407826	0.0008330791579818717	0.0008772196126968604	0.0008774554632152762	0.050621680400060674	0.04985017572079954	-6.943267153783177e-06	-0.00014003359241404612	-6.953065615822318e-06	-0.00014023121064107857
8.811935091003267	0.0007565534271587989	0.0007584707168752044	0.0007907301613174809	0.0007922454656890559	0.0008105123920538264	0.0008117671883168318	0.0008317428563250608	0.0008326956356027855	0.0008767948991420119	0.0008770312199740521	0.05060094751130745	0.04982976707595374	-6.878321391610466e-06	-0.00013955962108613829	-6.888033649105237e-06	-0.00013975668097770955
8.865031432767935	0.0007562339655901789	0.0007581502192971749	0.0007903832878631904	0.0007918978602114143	0.0008101489015336137	0.0008114031843988452	0.000831360926049147	0.0008323134632419179	0.0008763717932809384	0.0008766085795861738	0.05058037862963942	0.04980951986335477	-6.813837438564285e-06	-0.00013908428031719766	-6.823464079719517e-06	-0.0001392807799766027
8.918447706701835	0.000755915488306617	0.0007578307104645237	0.0007900375573318409	0.0007915514004244612	0.0008097866529619373	0.0008110404238935102	0.0008309803498754776	0.0008319326447626494	0.0008759502995767832	0.0008761875465064368	0.05055997452400732	0.04978943484016801	-6.7498122974588015e-06	-0.0001386075660642916	-6.7593539070671255e-06	-0.00013880350359443683
8.972185840557227	0.0007555979981764649	0.0007575121932591784	0.0007896929730458331	0.0007912060896590134	0.0008094256499275009	0.0008106789103944796	0.0008306011316797497	0.0008315531840415833	0.0008755304225123499	0.000875768125209135	0.050539735969055	0.049769512769163776	-6.686242988683533e-06	-0.00013812947424884925	-6.695700148130583e-06	-0.00013832484775205822
9.02624777370205	0.0007552814980728691	0.0007571946705679307	0.0007893495383359391	0.000790861931254291	0.0008090658960296956	0.0008103186475060973	0.0008302232753510457	0.000831175084968666	0.0008751121665902907	0.0008753503201882464	0.05051966374517208	0.049749754418765973	-6.623126550174725e-06	-0.00013765000075816047	-6.6324998374478125e-06	-0.00013784480833609059
9.080635457189915	0.0007549659908737962	0.000756878145282461	0.000789007256541362	0.0007905189285579776	0.0008087073948786852	0.0008099596388434799	0.0008298467847919448	0.0008307983514473013	0.0008746955363332858	0.0008749341359576132	0.05049975863854833	0.049730160563108534	-6.560460037299126e-06	-0.00013716914144423775	-6.569750027018463e-06	-0.00013736338119813007
9.135350853830497	0.0007546514794620699	0.0007565626202993769	0.0007886661310098107	0.0007901770849262951	0.0008083501500955045	0.000809601888032617	0.0008294716639186495	0.000830422987394474	0.0008742805362842384	0.0008745195770511333	0.05048002144122534	0.04971073198208425	-6.498240522772453e-06	-0.00013668689212423257	-6.507447786206766e-06	-0.00013688056215482858
9.190395938260405	0.0007543379667253934	0.0007562480985202361	0.0007883261650975589	0.0007898364037240638	0.0008079941653121437	0.0008092453987104544	0.0008290979166610985	0.0008300489967408639	0.0008738671710064561	0.0008741066480229391	0.05046045295115303	0.04969146946140139	-6.4364650966073494e-06	-0.00013620324858046318	-6.445590201681686e-06	-0.00013639634698800474
9.245772697014415	0.0007540254555563863	0.0007559345828515839	0.0007879873621695199	0.0007894968883247757	0.0008076394441716454	0.0008088901745249919	0.0008287255469630934	0.0008296763834309717	0.0008734554450838471	0.0008736953534475944	0.05044105397224197	0.04967237379263597	-6.375130865958131e-06	-0.00013571820655935984	-6.384174377272074e-06	-0.00013591073144333943
9.301483128597186	0.0007537139488526106	0.00075562207620498	0.0007876497255993097	0.0007891585421106606	0.0008072859903281947	0.0008085362191353742	0.0008283545587824178	0.0008293051514232367	0.000873045363121109	0.0008732856979202795	0.05042182531442168	0.04965344577328614	-6.314234955065272e-06	-0.00013523176177138163	-6.323197433922428e-06	-0.00013542371123109742
9.357529243555355	0.0007534034495166044	0.0007553105814970324	0.0007873132587693191	0.0007888213684727557	0.000806933807447217	0.000808183536211985	0.0008279849560909626	0.0008289353046901626	0.0008726369297439258	0.0008728776860569871	0.050402767793694056	0.049634686206828524	-6.253774505164331e-06	-0.00013474390989132168	-6.26265650958014e-06	-0.00013493528202557226
9.413913064550128	0.0007530939604559089	0.0007550001016494259	0.0007869779650707799	0.0007884853708109738	0.0008065828992054662	0.0008078321294365406	0.0008276167428748472	0.0008285668472184382	0.0008722301495991617	0.0008724713224947132	0.0503838822321909	0.049616095902772515	-6.193746674422636e-06	-0.00013425464655816843	-6.202548759133911e-06	-0.00013444543946500298
9.47063662643026	0.0007527854845831001	0.0007546906395889541	0.0007866438479038341	0.0007881505525341731	0.0008062332692911234	0.0008074820025021838	0.0008272499231345458	0.0008281997830090627	0.0008718250273550579	0.0008720666118916548	0.05036516945823176	0.0495976756767174	-6.134148637791832e-06	-0.00013376396737377338	-6.142871354286247e-06	-0.00013395417915101904
9.527701976305488	0.0007524780248158196	0.0007543821982475505	0.0007863109106776055	0.0007878169170602272	0.0008058849214038921	0.0008071331591135818	0.0008268845008850141	0.0008278341160774721	0.000871421567701435	0.0008716635589274062	0.05034663030638089	0.04957942635040915	-6.07497758697579e-06	-0.00013327186790393353	-6.083621483507495e-06	-0.00013346149664891782
9.585111173620431	0.000752171584076802	0.0007540747805623167	0.0007859791568102654	0.000787484467816093	0.0008055378592550908	0.0008067856029870176	0.0008265204801558126	0.0008274698504536617	0.000871019775349889	0.0008712621683031567	0.050328265617505814	0.049561348751797275	-6.016230730330856e-06	-0.00013277834367753094	-6.024796351933488e-06	-0.0001329673874872206
9.642866290228868	0.0007518661652939067	0.0007537683894755561	0.0007856485897291056	0.0007871532082378835	0.0008051920865677532	0.0008064393378504904	0.0008261578649912368	0.0008271069901823167	0.0008706196550339983	0.0008708624447418935	0.05031007623883615	0.049543443715093644	-5.957905292767844e-06	-0.00013228339018650503	-5.966393181263199e-06	-0.0001324718471573394
9.700969410468568	0.000751561771400146	0.0007534630279348006	0.0007853192128706065	0.0007868231417709355	0.000804847607076721	0.0008060943674438091	0.0008257966594504436	0.0008267455393229367	0.0008702212115095239	0.0008704643929886012	0.05029206302402375	0.04952571208083048	-5.899998515653156e-06	-0.00013178700288515866	-5.908409209687618e-06	-0.00013197487111321626
9.75942263123647	0.0007512584053337182	0.0007531586988928465	0.0007849910296805112	0.0007864942718698847	0.0008045044245287471	0.0008057506955186938	0.0008254368676075847	0.00082638550194997	0.0008698244495546216	0.0008700680178104714	0.050274226833202776	0.049508154695920854	-5.842507656768012e-06	-0.0001312891771906577	-5.850841691809085e-06	-0.00013147645477171177
9.818228062064373	0.0007509560700380306	0.0007528554053077769	0.0007846640436138896	0.0007861666019987305	0.0008041625426825859	0.0008054083258388686	0.0008250784935519285	0.0008260268821529342	0.000869429373970041	0.0008696733239970997	0.05025656853304969	0.04949077241371633	-5.785429990188759e-06	-0.0001307899084826425	-5.793687898552821e-06	-0.0001309765935119389
9.877387825195074	0.000750654768461736	0.000752553150142999	0.0007843382581352169	0.0007858401356309134	0.0008038219653091002	0.0008050672621801649	0.000824721541388001	0.0008256696840365558	0.0008690359895793449	0.0008692803163607021	0.050239088996846745	0.04947356609407006	-5.7287628061897244e-06	-0.00013028919210206213	-5.736945117061978e-06	-0.0001304752826747635
9.936904055658934	0.0007503545035587565	0.00075225193636727	0.0007840136767184398	0.000785514876249383	0.0008034826961913545	0.0008047275083306182	0.0008243660152357109	0.0008253139117208968	0.0008686443012291133	0.00086888899973632	0.05022178910454211	0.04945653660339718	-5.672503411193776e-06	-0.0001297870233523124	-5.680610650632585e-06	-0.00012997251756310946
9.996778901350961	0.0007500552782883168	0.0007519517669547287	0.0007836903028470518	0.0007851908273466729	0.0008031447391247185	0.0008043890680905694	0.000824011919230487	0.0008249595693414889	0.0008682543137891628	0.0008684993789820333	0.050204669742814304	0.049439684814734784	-5.616649127667371e-06	-0.00012928339749812556	-5.6246818186242095e-06	-0.00012946829344126498
10.05701452310831	0.00074975709561497	0.0007516526448849248	0.000783368140014162	0.0007848679924249702	0.0008028080979169655	0.0008040519452727644	0.0008236592575234093	0.000824606661049467	0.0008678660321527577	0.0008681114589791727	0.05018773180513505	0.049423011607808445	-5.561197294032087e-06	-0.00012877830976557036	-5.569155956370621e-06	-0.0001289626055349935
10.117613094788254	0.0007494599585086292	0.0007513545731428489	0.0007830471917225713	0.0007845463749961909	0.0008024727763883753	0.0008037161437024561	0.0008233080342813468	0.0008242551910117033	0.0008674794612368304	0.0008677252446325362	0.05017097619183316	0.049406517869091095	-5.506145264596099e-06	-0.00012827175534169122	-5.51403041511387e-06	-0.00012845544903139494
10.178576803346665	0.0007491638699445942	0.0007510575547189612	0.0007827274614848411	0.0007842259785820509	0.0008021387783718351	0.0008033816672175046	0.0008229582536870915	0.0008239051634109429	0.000867094605982199	0.0008673407408706054	0.05015440381016111	0.0493902044918699	-5.451490409444891e-06	-0.00012776372937428615	-5.459302561886328e-06	-0.00012794681907782324
10.239907848916916	0.0007488688329035821	0.0007507615926092234	0.0007824089528233705	0.0007839068067141422	0.0008018061077129436	0.0008030485196684828	0.0008226099199394973	0.0008235565824459424	0.0008667114713537909	0.0008669579526457663	0.05013801557435779	0.0493740723763099	-5.397230114403961e-06	-0.00012725422697237865	-5.404969779468187e-06	-0.0001274367107831076
10.301608444889292	0.0007485748503717527	0.0007504666898151228	0.0007820916692704644	0.000783588862934001	0.0008014747682701087	0.0008027167049187737	0.0008222630372536153	0.0008232094523316021	0.0008663300623408619	0.0008665768849345257	0.050121812405718225	0.04935812242951913	-5.343361780919126e-06	-0.00012674324320485764	-5.351029466276434e-06	-0.0001269251192157761
10.363680817990868	0.0007482819253407412	0.0007501728493437082	0.0007817756143684133	0.0007832721507931891	0.0008011447639146597	0.0008023862268446822	0.0008219176098608373	0.0008228637772991112	0.0008659503839572265	0.000866197542737741	0.05010579523265791	0.049342355565614435	-5.2898828259342195e-06	-0.00012623077310006114	-5.297479036253834e-06	-0.00012641203940400025
10.426127208365882	0.000747990060807685	0.0007498800742076164	0.0007814607916695645	0.0007829566738533645	0.0008008160985309465	0.000802057089335534	0.0008215736420090349	0.0008225195615960851	0.0008655724412414848	0.0008658199310808432	0.05008996499078284	0.04932677270578905	-5.236790681916251e-06	-0.00012571681164716408	-5.244315918881068e-06	-0.00012589746633703824
10.488949869656532	0.0007476992597752495	0.0007495883674250977	0.0007811472047363948	0.0007826424356863545	0.0008004887760164448	0.0008017292962937801	0.0008212311379626969	0.0008221768094867037	0.0008651962392572478	0.0008654440550140602	0.05007432262295537	0.0493113747783797	-5.184082796707949e-06	-0.00012520135379506803	-5.191537559018876e-06	-0.00012538139496354184
10.552151069084381	0.0007474095252516574	0.0007492977320200478	0.0007808348571415863	0.0007823294398742324	0.0008001628002818613	0.0008014028516351046	0.0008208901020030752	0.0008218355252518542	0.0008648217830933724	0.0008650699196126495	0.05005886907936631	0.04929616271893392	-5.131756633401131e-06	-0.00012468439445079138	-5.139141416797034e-06	-0.00012486382019022413
10.615733087532126	0.0007471208602507207	0.0007490081710220403	0.0007805237524681061	0.0007820176900093974	0.0007998381752512464	0.0008010777592885344	0.0008205505384283317	0.0008214957131892799	0.0008644490778641984	0.0008646975299771335	0.05004360531760354	0.04928113747028047	-5.079809670345374e-06	-0.000124165928481218	-5.087124967626498e-06	-0.00012434473688402448
10.679698219625935	0.0007468332677918605	0.000748719687466346	0.0007802138943092731	0.0007817071896946406	0.0007995149048620914	0.0008007540231965378	0.0008202124515536742	0.000821157377613713	0.0008640781287097761	0.0008643268912335237	0.0500285323027223	0.04926629998259735	-5.028239401027451e-06	-0.0001236459507121812	-5.035485702066696e-06	-0.00012382413987080398
10.744048773818252	0.0007465467509001421	0.0007484322843939703	0.0007799052862688414	0.0007813979425432309	0.0007991929930654454	0.0008004316473151407	0.0008198758457115108	0.0008208205228570303	0.0008637089407961136	0.0008639580085335656	0.0500136510073183	0.04925165121348357	-4.977043333965515e-06	-0.00012312445592754795	-4.984221125724046e-06	-0.00012330202393437406
10.808787072471103	0.0007462613126062971	0.0007481459648516757	0.0007795979319610715	0.0007810899521789847	0.0007988724438260173	0.0008001106356140293	0.0008195407252515907	0.0008204851532683933	0.0008633415193154104	0.0008635908870549708	0.04999896241159886	0.04923719212803053	-4.926218992679608e-06	-0.00012260143886988484	-4.9333287592155314e-06	-0.00012277838381707928
10.87391545193992	0.0007459769559467541	0.0007478607318920125	0.0007792918350108103	0.0007807832222363469	0.0007985532611222897	0.0007997909920766638	0.0008192070945411567	0.000820151273214398	0.0008629758694863047	0.0008632255320016607	0.04998446750345661	0.04922292369889245	-4.875763915538137e-06	-0.00012207689423882062	-4.882806138034254e-06	-0.0001222532142187427
10.93943626265785	0.0007456936839636658	0.0007475765885733483	0.000778986999053567	0.0007804777563604679	0.0007982354489466287	0.0007994727207003865	0.0008188749579650935	0.0008198188870792249	0.0008626119965541183	0.0008628619486040095	0.049970167278543635	0.04920884690636075	-4.825675655782159e-06	-0.00012155081669301682	-4.8326508125546425e-06	-0.00012172650979805355
11.00535186922059	0.0007454114997049306	0.0007472935379598889	0.0007786834277355864	0.0007801735582072753	0.0007979190113053876	0.0007991558254965284	0.0008185443199260732	0.0008194879992647821	0.000862249905791098	0.0008625001421190827	0.04995606274034602	0.04919496273843721	-4.77595178136319e-06	-0.00012102320084783624	-4.782860347876325e-06	-0.0001211982651704302
11.071664650471687	0.0007451304062242273	0.0007470115831217149	0.0007783811247139328	0.0007798706314435607	0.0007976039522190293	0.0007988403104905286	0.0008182151848447148	0.0008191586141908646	0.0008618896024966737	0.0008621401178308924	0.04994215490025952	0.0491812721909076	-4.7265898748686044e-06	-0.00012049404127562058	-4.733432323756476e-06	-0.00012066847490843635
11.138376999588447	0.0007448504065810347	0.0007467307271348018	0.0007780800936565624	0.0007795689797470505	0.0007972902757222292	0.0007985261797220386	0.0008178875571597296	0.0008188307362953004	0.0008615310919977035	0.0008617818810506409	0.04992844477766567	0.04916777626741886	-4.677587533493885e-06	-0.00011996333250618996	-4.684364334567315e-06	-0.00012013713354183664
11.205491324168262	0.0007445715038406624	0.0007464509730810519	0.0007777803382424051	0.000779268606806489	0.0007969779858639929	0.0007982134372450406	0.0008175614413280805	0.0008185043700341063	0.0008611743796487327	0.0008614254371169755	0.049914933400010145	0.04915447597955235	-4.628942368909046e-06	-0.00011943106902514988	-4.635653989178146e-06	-0.00011960423555662514
11.273010046315514	0.000744293701074276	0.0007461723240483193	0.0007774818621614424	0.000778969516321716	0.0007966670867077699	0.0007979020871279585	0.0008172368418251357	0.000818179519881643	0.00086081947083225	0.0008610707913962425	0.049901621802879936	0.04914137234690421	-4.580652007207461e-06	-0.00011889724527491818	-4.587298910896376e-06	-0.00011906977539535846
11.340935602728974	0.0007440170013589209	0.0007458947831304367	0.0007771846691147841	0.0007786717120037449	0.0007963575823315654	0.0007975921334537726	0.0008169137631448223	0.0008178561903307674	0.0008604663709589435	0.0008607179492827411	0.049888511030082676	0.04912846639715955	-4.532714088845147e-06	-0.00011836185565411439	-4.5392967373972595e-06	-0.00011853374745673939
11.409270444789758	0.0007437414077775507	0.0007456183534272425	0.0007768887628147503	0.0007783751975748444	0.0007960494768280566	0.0007972835803201347	0.0008165922097997884	0.0008175343858929936	0.0008601150854679672	0.0008603669161989858	0.049875602133727596	0.049115759166174715	-4.485126268535811e-06	-0.00011782489451703237	-4.491645120638897e-06	-0.0001179961460954504
11.478017038649782	0.0007434669234190495	0.0007453430380446056	0.0007765941469849479	0.0007780799767686153	0.0007957427743047079	0.0007969764318394823	0.000816272186321557	0.000817214111098646	0.0008597656198272001	0.0008600176975959647	0.04986289617430501	0.049103251698053574	-4.437886215151107e-06	-0.00011728635617255789	-4.444341726756416e-06	-0.00011745696562087682
11.547177865320764	0.000743193551378263	0.0007450688400944569	0.0007763008253603569	0.0007777860533300775	0.0007954374788838927	0.0007966706921391603	0.0008159536972606927	0.0008168953704970265	0.0008594179795335207	0.0008596702989534089	0.04985039422076781	0.04909094504523019	-4.390991611698085e-06	-0.00011674623488541758	-4.397384236024676e-06	-0.00011691620029793959
11.616755420763786	0.0007429212947560169	0.0007447957626948075	0.0007760088016874027	0.0007774934310157423	0.0007951335947030019	0.0007963663653615322	0.000815636747186957	0.0008165781686565669	0.0008590721701130685	0.0008593247257800523	0.04983809735061704	0.0490788402685503	-4.3444401552289805e-06	-0.0001162045248754573	-4.3507703427793365e-06	-0.00011637384434681763
11.686752215979308	0.0007426501566591456	0.0007445238089697806	0.0007757180797240421	0.0007772021135936996	0.0007948311259145693	0.0007960634556641015	0.0008153213406894735	0.0008162625101649951	0.0008587281971215208	0.0008589809836139059	0.0498260066499812	0.04906693843735116	-4.298229556721524e-06	-0.00011566122031622661	-4.304497755308438e-06	-0.00011582989194161564
11.75717077709787	0.0007423801402005173	0.0007442529820496356	0.0007754286632398448	0.0007769121048436984	0.000794530076686389	0.0007957619672196316	0.000815007482376895	0.0008159483996294999	0.0008583860661443683	0.0008586390780225285	0.049814123213704986	0.04905524062954792	-4.252357541039038e-06	-0.00011511631533545064	-4.258564195786484e-06	-0.0001152843372105028
11.82801364547121	0.0007421112484990571	0.0007439832850707927	0.0007751405560160727	0.0007766234085572284	0.0007942304512016353	0.0007954619042162645	0.0008146951768775647	0.000815635841676893	0.0008580457827971908	0.0008582990146033014	0.04980244814543138	0.04904374793171518	-4.206821846892278e-06	-0.0001145698040161125	-4.2129674002596915e-06	-0.00011473717423696184
11.899283377763982	0.0007418434846797671	0.0007437147211758546	0.0007748537618457584	0.0007763360285375968	0.0007939322536589776	0.0007951632708576362	0.0008143844288396808	0.0008153248409537715	0.000857707352725932	0.0008579607989837002	0.04979098255769093	0.049032461439174224	-4.1616202266919755e-06	-0.00011402168039376104	-4.167705118484667e-06	-0.00011418839705715222
11.970982546046038	0.0007415768518737588	0.0007434472935136396	0.0007745682845337964	0.0007760499686000219	0.0007936354882727126	0.0007948660713630079	0.000814075242931473	0.0008150154021266939	0.0008573707816071952	0.0008576244368215851	0.049779727571987196	0.049021382256076745	-4.116750446475116e-06	-0.00011347193845651082	-4.1227751138564125e-06	-0.00011363799965974364
12.043113737885237	0.0007413113532182716	0.0007431810052391997	0.000774284127897019	0.000775765232571708	0.0007933401592728794	0.0007945703099673828	0.0008137676238413664	0.0008147075298823434	0.0008570360751485193	0.0008572899338054763	0.049768684318886945	0.04901051149549502	-4.072210285891928e-06	-0.00011292057214648543	-4.078175163405723e-06	-0.00011308597598747028
12.115679556440844	0.0007410469918566964	0.0007429158595138474	0.0007740012957642822	0.0007754818242919319	0.0007930462709053849	0.0007942759909216284	0.0008134615762781534	0.0008144012289276984	0.0008567032390886714	0.0008569572956548416	0.049757853938107784	0.048999850279506575	-4.027997538112206e-06	-0.00011236757535851294	-4.033903057695971e-06	-0.0001125323199360484
12.188682620557461	0.0007407837709385968	0.0007426518595051764	0.0007737197919765444	0.0007751997476121229	0.0007927538274321245	0.0007939831184926001	0.0008131571049711632	0.0008140965039902015	0.0008563722791979342	0.000856626528120382	0.04974723757861057	0.048989399739285684	-3.984110009715158e-06	-0.00011181294193923774	-3.989956600708618e-06	-0.00011197702535276077
12.26212556485955	0.0007405216936197381	0.000742389008387092	0.0007734396203869584	0.0007749190063959539	0.0007924628331311133	0.0007936916969632702	0.0008128542146704423	0.0008137933598179396	0.0008560432012784074	0.0008562976369843288	0.04973683639868924	0.048979161015192944	-3.940545520631292e-06	-0.00011125666568714832	-3.946333609791165e-06	-0.00011142008603678977
12.336011039846525	0.0007402607630621035	0.0007421273093398287	0.0007731607848609481	0.00077463960451942	0.0007921732922966064	0.0007934017306328497	0.0008125529101469242	0.0008134918011798115	0.0008557160111642993	0.0008559706280607326	0.049726651566065254	0.04896913525686583	-3.897301904090371e-06	-0.0001106987403527715	-3.903031915610325e-06	-0.00011086149573960591
12.41034171198835	0.00074000098243392	0.0007418667655499762	0.0007728832892762974	0.0007743615458709266	0.000791885209239228	0.0007931132238169159	0.0008122531961926079	0.0008131918328657061	0.0008553907147222305	0.0008556455071957629	0.049716684257979246	0.04895932362331054	-3.854377006534682e-06	-0.00011013915963795085	-3.860049362060941e-06	-0.00011030124816396869
12.485120263821853	0.000739742354909678	0.0007416073802105006	0.0007726071375232322	0.0007740848343513723	0.0007915985882860973	0.0007928261808475384	0.0008119550776207357	0.0008128934596866794	0.0008550673178515351	0.0008553222802680057	0.04970693566128813	0.04894972728299714	-3.81176868753403e-06	-0.00010957791719523602	-3.817383806174919e-06	-0.00010973933696337146
12.560349394047481	0.0007394848836701553	0.0007413491565207704	0.0007723323335045093	0.0007738094738742379	0.0007913134337809593	0.0007925406060734105	0.0008116585592659742	0.0008125966864751349	0.0008547458264845694	0.0008550009531887713	0.04969740697255827	0.048940347413952326	-3.7694748197215563e-06	-0.00010901500662760522	-3.775033118063112e-06	-0.00010917575574184712
12.63603181762671	0.0007392285719024373	0.0007410920976865752	0.000772058881135499	0.0007735354683656705	0.0007910297500843123	0.0007922565038599761	0.0008113636459845944	0.0008123015180850009	0.0008544262465870216	0.0008546815319023958	0.04968809939816559	0.04893118520385406	-3.7274932887538387e-06	-0.00010845042148924233	-3.7329951808728196e-06	-0.00010861049805455103
12.712170265880024	0.0007389734227999352	0.0007408362069201482	0.0007717867843442706	0.0007732628217645682	0.0007907475415735359	0.0007919738785895572	0.0008110703426546514	0.0008120079593919123	0.0008541085841582194	0.0008543640223865507	0.04967901415438998	0.04892224185013032	-3.685821993167776e-06	-0.00010788415528317774	-3.691267890646409e-06	-0.00010804355740559601
12.78876748658549	0.0007387194395624144	0.0007405814874401926	0.0007715160470716852	0.0007729915380226739	0.0007904668126430295	0.0007916927346614931	0.0008107786541761777	0.0008117160152933997	0.0008537928452314574	0.0008540484306525615	0.04967015246751834	0.04891351856005511	-3.644458844374518e-06	-0.00010731620146253729	-3.649849156319579e-06	-0.00010747492724941243
12.865826244077915	0.000738466625396005	0.0007403279424718953	0.0007712466732714734	0.0007727216211046527	0.0007901875677043339	0.0007914130764922608	0.0008104885854713576	0.0008114256907090647	0.0008534790358743026	0.0008537347627457131	0.0496615155739422	0.0489050165508485	-3.6034017665787996e-06	-0.00010674655343020922	-3.608736899632023e-06	-0.0001069046009901653
12.943349319348618	0.0007382149835132281	0.0007400755752469533	0.0007709786669103288	0.0007724530749881877	0.0007899098111862722	0.0007911349085156166	0.0008102001414847217	0.0008111369905807732	0.0008531671621889267	0.000853423024745577	0.04965310472026015	0.048896737049774416	-3.5626486966445006e-06	-0.00010617520453651275	-3.567929054992987e-06	-0.0001063325719793673
13.0213395101458	0.0007379645171330162	0.0007398243890035964	0.0007707120319679968	0.0007721859036640675	0.000789633547535083	0.0007908582351827287	0.0008099133271833372	0.0008108499198728444	0.000852857230312431	0.000853113222766333	0.04964492116338135	0.048888681294244306	-3.522197584117197e-06	-0.00010560214808161272	-3.5274235695107597e-06	-0.0001057588335184323
13.099799631075467	0.0007377152294807271	0.0007395743869865992	0.0007704467724373563	0.0007719201111362684	0.0007893587812145492	0.0007905830609623066	0.0008096281475569912	0.0008105644835722331	0.0008525492464171697	0.0008528053629570878	0.04963696617062822	0.04888085053191793	-3.482046391102729e-06	-0.0001050273773135213	-3.487218402870376e-06	-0.00010518337885692675
13.178732513703073	0.0007374671237881675	0.0007393255724473102	0.0007701828923245145	0.0007716557014220512	0.0007890855167061412	0.0007903093903407426	0.0008093446076183911	0.000810280686688728	0.0008522432167110898	0.0008524994515022119	0.04962924101984315	0.048873246020806685	-3.4421930921848046e-06	-0.00010445088542757053	-3.447311527250349e-06	-0.00010460620119179254
13.258141006655675	0.0007372202032936093	0.0007390779486436653	0.0007699203956488923	0.0007713926785520448	0.0007888137585091484	0.000790037227822244	0.0008090627124033523	0.0008099985342551406	0.000851939147438062	0.0008521954946216663	0.04962174699949276	0.04886586902937943	-3.4026356743894343e-06	-0.00010387266556680097	-3.4077009272740974e-06	-0.000104027293667458
13.338027975724735	0.0007369744712418098	0.0007388315188402119	0.000769659286443317	0.0007711310465703415	0.0007885435111408206	0.0007897665779289754	0.0008087824669709997	0.0008097180313275034	0.0008516370448782257	0.0008518934985713433	0.04961448540877787	0.04885872083666728	-3.363372137090391e-06	-0.00010329271082118452	-3.368384599936221e-06	-0.0001034466493754771
13.418396303969553	0.0007367299308840266	0.0007385862863081227	0.0007693995687541068	0.0007708708095345812	0.0007882747791365035	0.0007894974452011921	0.0008085038764039588	0.0008094391829852613	0.0008513369153483258	0.0008515934696434005	0.04960745755774127	0.04885180273237174	-3.324400491964974e-06	-0.0001027110142275689	-3.329360554553927e-06	-0.00010286426135475146
13.49924889182131	0.0007364865854780369	0.0007383422543252179	0.0007691412466411665	0.0007706119715160459	0.0007880075670497808	0.0007892298341973821	0.0008082269458085592	0.0008091619943314729	0.0008510387652020653	0.0008512954141666066	0.04960066476737724	0.048845116016972376	-3.2857187629081394e-06	-0.00010212756876912255	-3.2906268126603466e-06	-0.00010228012258983732
13.580588657187745	0.0007362444382881529	0.0007380994261759814	0.000768884324178073	0.0007703545365997494	0.0007877418794526119	0.0007889637494944066	0.0008079516803150328	0.0008088864704930089	0.0008507426008304507	0.0008509993385066862	0.04959410836974549	0.04883866200183717	-3.2473249859414285e-06	-0.00010154236737414113	-3.2521814079368785e-06	-0.00010169422601091771
13.662418535558457	0.0007360034925852426	0.0007378578051515821	0.0007686288054521735	0.0007700985088845319	0.0007874777209354802	0.0007886991956876438	0.0008076780850777206	0.0008086126166207565	0.0008504484286621538	0.0008507052490666746	0.0495877897080805	0.04883244200933317	-3.20921720919215e-06	-0.00010095540291701899	-3.214022386188904e-06	-0.00010110656449455191
13.744741480110864	0.0007357637516467392	0.0007376173945498848	0.000768374694564668	0.0007698438924831459	0.0007872150961075265	0.0007884361773911254	0.0008074061652752711	0.0008083404378898159	0.0008501562551638603	0.0008504131522872637	0.049581710136909984	0.04882645737293814	-3.171393492805777e-06	-0.00010036666821738871	-3.1761478052451733e-06	-0.00010051713086209335
13.827560461816718	0.0007355252187566624	0.0007373781976754736	0.0007681219956307083	0.0007695906915223541	0.0007869540095967013	0.0007881746992376871	0.0008071359261108509	0.0008080699394997135	0.0008498660868406395	0.0008501230546471662	0.04957587102216626	0.048820709437356995	-3.133851908873088e-06	-9.9776156039455e-05	-3.138555734899691e-06	-9.99259178800227e-05
13.910878469549415	0.0007352878972056282	0.0007371402178396614	0.0007678707127794838	0.0007693389101430167	0.0007866944660499017	0.0007879147658791053	0.0008068673728123481	0.0008078011266745989	0.0008495779302363027	0.0008498349626634712	0.04957027374130617	0.04881519955863313	-3.0965905413529726e-06	-9.918385909138405e-05	-3.101244256824981e-06	-9.93329182585323e-05
13.9946985101918	0.0007350517902908718	0.0007369034583605147	0.0007676208501543233	0.0007690885525001929	0.0007864364701331267	0.0007876563819862535	0.0008066005106325906	0.0008075340046634657	0.0008492917919337825	0.0008495488828920176	0.0495649196834282	0.048809929104267506	-3.0596074860151853e-06	-9.858977002508151e-05	-3.0642114645200447e-06	-9.873812465183152e-05
14.079023608744702	0.0007348169013162531	0.0007366679225628613	0.0007673724119127788	0.0007688396227632253	0.0007861800265316156	0.0007873995522492385	0.000806335344849548	0.0008072685787403507	0.0008490076785554967	0.0008492648219277541	0.04955981024939247	0.04880489945333532	-3.0229008504004465e-06	-9.799388143669208e-05	-3.027455463265258e-06	-9.814152965845202e-05
14.163856808436103	0.0007345832335922756	0.0007364336137783084	0.0007671254022267242	0.0007685921251158399	0.0007859251399500006	0.0007871442813775543	0.0008060718807665513	0.0008070048542045526	0.000848725596763731	0.0008489827864051182	0.049554946851941686	0.048800111996606166	-2.986468753713757e-06	-9.739618586490639e-05	-2.9909743700208893e-06	-9.754312581938818e-05
14.24920117083096	0.0007343507904360979	0.0007362005353452578	0.0007668798252824473	0.0007683460637562377	0.0007856718151124541	0.0007868905741002289	0.0008058101237125057	0.0008067428363808436	0.0008484455532610203	0.0008487027829984101	0.04955033091582426	0.0487955681366634	-2.950309326776694e-06	-9.67966757911276e-05	-2.9547663133776617e-06	-9.694290561856889e-05
14.335059775941703	0.000734119575171547	0.000735968690608918	0.0007666356852807453	0.0007681014428971911	0.0007854200567628402	0.0007866384351659749	0.0008055500790421094	0.0008064825306196866	0.0008481675547905327	0.0008484248184221758	0.04954596387791806	0.0487912692880273	-2.9144207119493476e-06	-9.619534363866644e-05	-2.918829433473484e-06	-9.634086148188614e-05
14.421435722339384	0.0007338895911291322	0.0007357380829213215	0.0007663929864370209	0.0007678582667661402	0.0007851698696648661	0.0007863878693433417	0.0008052917521360743	0.0008062239422974549	0.0008478916081364631	0.0008481488994315936	0.0495418471873565	0.048787216877278744	-2.8788010630956262e-06	-9.559218177315754e-05	-2.8831618819665644e-06	-9.573698577766687e-05
14.50833212726552	0.0007336608416460524	0.000735508715641332	0.0007661517329813724	0.0007676165396052838	0.0007849212586022319	0.0007861388814208643	0.0008050351484013424	0.0008059670768166468	0.0008476177201244221	0.0008478750328228581	0.04953798230565522	0.04878341234318342	-2.843448545483511e-06	-9.498718250131044e-05	-2.8477618219356626e-06	-9.51312708154517e-05
14.595752126744532	0.0007334333300662119	0.0007352805921346622	0.0007659119291586956	0.0007673762656716818	0.0007846742283787885	0.0007858914762072202	0.0008047802732713148	0.0008057119396061138	0.0008473458976218398	0.0008476032254335797	0.04953437070684086	0.048779857136819066	-2.8083613357382173e-06	-9.438033807074309e-05	-2.812627427830651e-06	-9.452370884582839e-05
14.683698875697011	0.0007332070597402282	0.0007350537157738828	0.0007656735792287754	0.0007671374492373469	0.0007844287838186875	0.000785645658531381	0.0008045271322060731	0.0008054585361212805	0.0008470761475383649	0.0008473334841431795	0.04953101387758136	0.048776552721703864	-2.7735376217641328e-06	-9.377164066931565e-05	-2.7777568853771042e-06	-9.391429205921065e-05
14.772175548053516	0.0007329820340254464	0.0007348280899384382	0.0007654366874663875	0.0007669000945893476	0.0007841849297665435	0.0007854014332427744	0.0008042757306926124	0.0008052068718443757	0.000846808476826278	0.0008470658158732957	0.049527913317318595	0.048773500573925196	-2.73897560269451e-06	-9.316108242513055e-05	-2.743148391566759e-06	-9.330301258719809e-05
14.861185336869132	0.0007327582562859411	0.0007346037180146492	0.0007652012581613874	0.0007666642060298968	0.0007839426710875837	0.0007851588052114292	0.000804026074245062	0.0008049569522846524	0.0008465428924808939	0.0008468002275881825	0.04952507053840041	0.04877070218227257	-2.7046734888480986e-06	-9.254865540644919e-05	-2.7088001545768486e-06	-9.268986250121625e-05
14.95073145443871	0.0007325357298925312	0.0007343806033957305	0.0007649672956188142	0.0007664297878764568	0.00078370201266781	0.0007849177793281441	0.0008037781684049241	0.0008047087829786236	0.0008462794015409852	0.0008465367262951277	0.04952248706621706	0.04876815904836804	-2.6706295015929693e-06	-9.193435161927721e-05	-2.674710393641734e-06	-9.207483381026837e-05
15.040817132412794	0.0007323144582227903	0.0007341587494818013	0.0007647348041589899	0.0007661968444618391	0.0007834629594141622	0.0007846783605046449	0.0008035320187413089	0.0008044623694902984	0.000846018011089206	0.0008462753190448713	0.049520164439337044	0.0487658726868036	-2.6368418733638613e-06	-9.131816300950168e-05	-2.640877339087598e-06	-9.145791846382201e-05
15.131445621914246	0.0007320944446610455	0.000733938159679886	0.000764503788117609	0.000765965380134294	0.0007832255162546687	0.0007844405536737379	0.0008032876308511611	0.0008042177174114049	0.0008457587282525065	0.0008460160129320149	0.049518104209645565	0.048763844625275034	-2.6033088475624355e-06	-9.070008146080943e-05	-2.6072992322127495e-06	-9.083910834911668e-05
15.222620193655578	0.0007318756925983951	0.0007337188374039324	0.0007642742518458477	0.0007657353992576207	0.0007829896881386198	0.000784204363789481	0.0008030450103595099	0.0008039748323616392	0.0008455015602025765	0.0008457588150954593	0.04951630794248499	0.04876207640472125	-2.5700286784774776e-06	-9.008009879429846e-05	-2.573974325222571e-06	-9.021839529083087e-05
15.31434413805701	0.0007316582054327065	0.000733500786074813	0.0007640461997104548	0.0007655069062112591	0.0007827554800367213	0.0007839697958273392	0.0008028041629197004	0.0008037337199888957	0.0008452465141562711	0.000845503732718825	0.049514777216797444	0.048760569579463245	-2.5369996312727544e-06	-8.945820676889427e-05	-2.540900881192222e-06	-8.959577105141503e-05
15.406620765365147	0.0007314419865686277	0.0007332840091203362	0.0007638196360938567	0.0007652799053903955	0.000782522896941265	0.0007837368547843536	0.0008025650942136409	0.0008034943859695128	0.0008449935973760562	0.0008452507730308931	0.04951351362526627	0.048759325717344426	-2.504219981863849e-06	-8.883439707965679e-05	-2.508077173988578e-06	-8.897122733000917e-05
15.499453405772549	0.0007312270394175903	0.0007330685099752506	0.0007635945653942554	0.0007650544012060591	0.0007822919438662924	0.0007835055456793032	0.0008023278099520468	0.0008032568360085143	0.0008447428171704527	0.0008449999433060415	0.04951251877446348	0.048758346399875835	-2.471688016904283e-06	-8.820866135841876e-05	-2.475501488208645e-06	-8.834475576241507e-05
15.592845409537835	0.0007310133673978133	0.0007328542920812523	0.0007633709920257284	0.0007648303980852256	0.0007820626258477596	0.0007832758735528732	0.0008020923158746866	0.000803021075839855	0.0008444941808944849	0.0008447512508646905	0.04951179428499617	0.04875763322237893	-2.439402033700515e-06	-8.758099117245344e-05	-2.4431721191153777e-06	-8.771634791976402e-05
15.686800147106629	0.0007308009739343104	0.0007326413588869909	0.0007631489204183325	0.0007646079004709197	0.0007818349479437102	0.0007830478434678245	0.0008018586177506344	0.0008027871112266711	0.00084424769595014	0.0008445047030737538	0.049511341791655054	0.04875718779413283	-2.407360340158163e-06	-8.695137802458563e-05	-2.4110873725977783e-06	-8.708599530929395e-05
15.781321009233178	0.000730589862458887	0.0007324297138480703	0.0007629283550182008	0.0007643869128223121	0.0007816089152344384	0.000782821460509157	0.0008016267213785169	0.0008025549479615246	0.0008440033697868225	0.0008442603073470889	0.04951116294356594	0.04875701173852275	-2.3755612547273625e-06	-8.631981335266437e-05	-2.379245565093703e-06	-8.645368937329478e-05
15.87641140710273	0.0007303800364101485	0.0007322193604270572	0.0007627093002876478	0.0007641674396148276	0.0007813845328226648	0.0007825967297842857	0.0008013966325867715	0.0008023245918666617	0.0008437612099018255	0.0008440180711459608	0.04951125940434219	0.04875710669319014	-2.3440031063177644e-06	-8.568628852825833e-05	-2.3476450235100643e-06	-8.581942148760957e-05
15.972074772454643	0.0007301714992334996	0.0007320103020934825	0.0007624917607052719	0.0007639494853402452	0.0007811618058337066	0.0007823736564232113	0.0008011683572339028	0.0008020960487942659	0.0008435212238407995	0.0008437780019795072	0.049511632852239564	0.04875747431018562	-2.3126842342577683e-06	-8.505079485696121e-05	-2.3162840851846667e-06	-8.518318296243943e-05
16.06831455770623	0.0007299642543811459	0.0007318025423238439	0.0007622757407660576	0.0007637330545068034	0.0007809407394156517	0.0007821522455786919	0.0008009419012087412	0.0008018693246267152	0.0008432834191982306	0.0008435401074052071	0.049512284980312335	0.048758116256120816	-2.281602988239012e-06	-8.441332357778109e-05	-2.2851610978376347e-06	-8.454496504170517e-05
16.165134236077357	0.0007297583053120922	0.0007315960846016065	0.0007620612449814771	0.0007635181516393009	0.0007807213387395321	0.0007819325024264174	0.0008007172704307023	0.0008016444252768408	0.0008430478036179196	0.0008433043950293564	0.04951321749657181	0.04875903421232669	-2.2507577282365743e-06	-8.377386586227997e-05	-2.2542744194846767e-06	-8.3904758901715e-05
16.262537301715792	0.0007295536554921453	0.0007313909324172063	0.0007618482778795972	0.0007633047812792042	0.0007805036089995022	0.0007817144321651873	0.0008004944708500555	0.0008014213566881919	0.0008428143847934729	0.0008430708725075513	0.04951443212414777	0.048760229875010254	-2.2201468244734124e-06	-8.313241281446282e-05	-2.22362241838938e-06	-8.32625556514699e-05
16.36052726982327	0.0007293503083939089	0.0007311870892680477	0.0007616368440051804	0.0007630929479847502	0.0007802875554130131	0.0007814980400170849	0.0008002735084481858	0.0008012001248352981	0.0008425831704687927	0.0008428395475451725	0.049515930601449425	0.0487617049554146	-2.1897686573405656e-06	-8.24889554700281e-05	-2.1932034730111696e-06	-8.261834633194187e-05
16.459107676782416	0.0007291482674967842	0.0007309845586585046	0.0007614269479197913	0.0007628826563310529	0.0007800731832209947	0.0007812833312276581	0.0008000543892378667	0.000800980735723938	0.0008423541684385786	0.0008426104278978796	0.04951771468233154	0.04876346117997972	-2.159621617335572e-06	-8.184348479528536e-05	-2.16301597192204e-06	-8.19721219147973e-05
16.55828208028434	0.0007289475362869667	0.0007307833440999198	0.0007612185942019027	0.0007626739109102088	0.0007798604976880359	0.0007810703110660993	0.0007998371192635312	0.000800763195391411	0.0008421273865488325	0.0008423835213721099	0.04951978613625963	0.048765500290509495	-2.129704105032111e-06	-8.119599168787683e-05	-2.133058313781404e-06	-8.132387330311852e-05
16.658054059457015	0.00072874811825744	0.0007305834491105988	0.0007610117874469972	0.0007624667163314012	0.0007796495041025623	0.0007808589848254242	0.0007996217046015441	0.0008005475099068043	0.0008419028326973657	0.0008421588358255783	0.049522146748480274	0.04876782404433342	-2.100014530993701e-06	-8.054646697522316e-05	-2.103328907250221e-06	-8.067359132982177e-05
16.758427214994473	0.0007285500169079743	0.0007303848772158128	0.0007608065322676789	0.0007622610772210107	0.0007794402077770254	0.0007806493578226587	0.0007994081513604832	0.0008003336853712755	0.0008416805148343206	0.0008419363791677931	0.04952479832019022	0.04877043421447848	-2.070551315719489e-06	-7.989490141410704e-05	-2.073826170938091e-06	-8.002126675754617e-05
16.859405169286727	0.0007283532357451181	0.0007301876319477893	0.0007606028332937745	0.0007620569982227188	0.0007792326140480817	0.0007804414353990189	0.0007991964656814145	0.0008001217279183247	0.0008414604409626895	0.0008417161593605667	0.04952774266871056	0.04877333258983669	-2.041312889603051e-06	-7.924128569045119e-05	-2.04454853336292e-06	-7.93668902782374e-05
16.960991566550526	0.0007281577782821941	0.0007299917168457105	0.0007604006951724441	0.0007618544839976169	0.0007790267282767832	0.0007802352229201001	0.0007989866537381794	0.0007999116437140781	0.0008412426191388466	0.0008414981844185409	0.0495309816276624	0.04877652097533978	-2.012297692854763e-06	-7.858561041859669e-05	-2.0154944328715577e-06	-7.871045251237052e-05
17.063190072960847	0.0007279636480392888	0.0007297971354557055	0.0007602001225682855	0.0007616535392243135	0.0007788225558487607	0.0007800307257760606	0.0007987787217376754	0.0007997034389575688	0.0008410270574730793	0.0008412824624097113	0.04953451704714289	0.048780001192131335	-1.9835041754484584e-06	-7.792786614030378e-05	-1.986662317583418e-06	-7.805194400792304e-05
17.166004376783235	0.0007277708485432496	0.0007296038913308479	0.0007600011201634475	0.0007614541685990467	0.000778620102174419	0.000779827949381816	0.0007985726759201506	0.0007994971198810283	0.0008408137641301367	0.0008410690014559679	0.04953835079390571	0.04878377507774502	-1.9549307970763256e-06	-7.726804332486292e-05	-1.9580506453479793e-06	-7.739135524054142e-05
17.26943818850684	0.0007275793833276684	0.0007294119880311423	0.0007598036926577304	0.0007612563768357866	0.00077841937268912	0.0007796268991772223	0.0007983685225594871	0.0007992926927501687	0.0008406027473297687	0.0008408578097336288	0.049542484751543436	0.04878784448628393	-1.9265760270981667e-06	-7.660613236898373e-05	-1.929657883697946e-06	-7.672867661376315e-05
17.37349524097843	0.000727389255932875	0.0007292214291235174	0.0007596078447686991	0.0007610601686663473	0.0007782203728533785	0.0007794275806272701	0.0007981662679634988	0.0007990901638644763	0.0008403940153472848	0.0008406488954739875	0.04954692082067135	0.04879221128860113	-1.8984383444312428e-06	-7.594212359376962e-05	-1.90148250973389e-06	-7.606389845532524e-05
17.478179289537028	0.0007272004699059304	0.0007290322181818239	0.000759413581231797	0.0007608655488405035	0.0007780231081530606	0.0007792299992222841	0.0007979659184742331	0.0007988895395575131	0.0008401875765141207	0.0008404422669638771	0.04955166091911461	0.04879687737248273	-1.8705162375576463e-06	-7.527600724657746e-05	-1.8735230101311895e-06	-7.539701101968999e-05
17.583494112149474	0.0007270130288006053	0.0007288443587868127	0.0007592209068004463	0.0007606725221260898	0.00077782758409957	0.0007790341604781073	0.0007977674804682611	0.0007986908261972046	0.0008399834392183958	0.0008402379325462152	0.04955670698209705	0.04880184464283614	-1.8428082044523106e-06	-7.460777350026815e-05	-1.8457778810741093e-06	-7.472800448690697e-05
17.689443509546752	0.0007268269361773746	0.0007286578545261317	0.0007590298262461655	0.000760481093309119	0.0007776338062300506	0.000778840069936305	0.0007975709603569873	0.0007984940301861466	0.0008397816119054958	0.0008400359006205815	0.04956206096243206	0.048807115021876527	-1.8153127525001762e-06	-7.393741245095842e-05	-1.818245628162126e-06	-7.405686896033714e-05
17.79603130536116	0.0007266421956033997	0.00072847270899431	0.0007588403443586773	0.0007602912671938926	0.0007774417801075846	0.0007786477331643602	0.0007973763645869538	0.0007982991579619069	0.0008395821030786515	0.0008398361796437884	0.04956772483071816	0.04881269044931702	-1.7880283984654e-06	-7.32649141188535e-05	-1.7909247663956164e-06	-7.338359446795728e-05
17.90326134626431	0.0007264588106525131	0.0007282889257927446	0.0007586524659460199	0.0007601030486031096	0.0007772515113213904	0.0007784571557558724	0.0007971836996401477	0.0007981062159973322	0.0008393849212995271	0.0008396387781304597	0.04957370057553391	0.048818572882565386	-1.7609536684427829e-06	-7.259026844744221e-05	-1.7638138201060347e-06	-7.270817096086124e-05
18.011137502105942	0.0007262767849052024	0.0007281065085296857	0.0007584661958346575	0.0007599164423779813	0.0007770630054870244	0.0007782683433307594	0.0007969929720343147	0.0007979152108008563	0.0008391900751888161	0.0008394437046536198	0.049579990203639415	0.04882476429691526	-1.7340870977619258e-06	-7.191346530174836e-05	-1.7369113228774165e-06	-7.203058831201092e-05
18.119663666053608	0.0007260961219485958	0.0007279254608202244	0.0007582815388695977	0.0007597314533783459	0.0007768762682465895	0.0007780813015354633	0.0007968041883232766	0.0007977261489168185	0.0008389975734268485	0.0008392509678452923	0.0495865957401744	0.048831266685748616	-1.7074272309798577e-06	-7.123449446908015e-05	-1.7102158175351032e-06	-7.135083631701344e-05
18.228843754733095	0.0007259168253764371	0.0007277457862862694	0.0007580984999144963	0.0007595480864827761	0.0007766913052689316	0.0007778960360431483	0.0007966173550972434	0.0007975390369257714	0.0008388074247541938	0.000839060576397094	0.049593519228865075	0.04883808206073437	-1.6809726218068761e-06	-7.05533456580032e-05	-1.6837258560642096e-06	-7.066890469273335e-05
18.338681708369887	0.0007257388987890724	0.0007275674885565364	0.0007579170838517775	0.0007593663465886999	0.0007765081222498543	0.0007777125525539139	0.0007964324789831423	0.000797353881444808	0.0008386196379722872	0.0008388725390608522	0.04960076273223047	0.048845212452032015	-1.65472183303976e-06	-6.987000849698055e-05	-1.6574399995532459e-06	-6.998478307637668e-05
18.44918149093129	0.0007255623457934246	0.0007273905712665227	0.0007577372955827421	0.0007591862386125084	0.0007763267249123217	0.0007775308567949971	0.0007962495666449375	0.0007971706891278781	0.0008384342219440481	0.0008386868646492157	0.04960832833179231	0.04885265990849885	-1.6286734365296776e-06	-6.918447253442817e-05	-1.631356818148147e-06	-6.929846102499138e-05
18.56034709026951	0.0007253871700029753	0.0007272150380584931	0.0007575591400276868	0.0007590077674896768	0.0007761471190066737	0.0007773509545209882	0.0007960686247839628	0.0007969894666661205	0.0008382511855945203	0.0008385035620362852	0.04961621812828612	0.04886042649789815	-1.6028260131123635e-06	-6.849672723799327e-05	-1.605474891000231e-06	-6.860992801538401e-05
18.672182518265565	0.0007252133750377362	0.0007270408925814519	0.0007573826221260123	0.0007588309381748728	0.0007759693103108319	0.0007771728515140343	0.0007958896601392476	0.000796810220788184	0.0008380705379115054	0.0008383226401582378	0.04962443424187795	0.04886851430711014	-1.577178152574292e-06	-6.780676199399926e-05	-1.5797928062202295e-06	-6.791917344320386e-05
18.784691810974078	0.000725040964524229	0.0007268681384911253	0.0007572077468363439	0.0007586557556420784	0.0007757933046305183	0.0007769965535840592	0.000795712679487858	0.0007966329582605679	0.0008378922879462189	0.0008381441080139736	0.04963297881238163	0.048876925442348104	-1.5517284535689763e-06	-6.711456610580813e-05	-1.5543091607941525e-06	-6.722618662122204e-05
18.897879028768923	0.0007248699420954582	0.0007266967794499363	0.0007570345191366448	0.000758482224884703	0.0007756191077994692	0.0007768220665689753	0.0007955376896452324	0.0007964576858879534	0.0008377164448139436	0.0008379679746657611	0.04964185399947933	0.04888566202937352	-1.526475523590514e-06	-6.642012879440329e-05	-1.5290225605620392e-06	-6.653095678019194e-05
19.01174825648978	0.000724700311390883	0.0007265268191269784	0.0007568629440243313	0.0007583103509157001	0.0007754467256796514	0.0007766493963349003	0.0007953646974655241	0.0007962844105135448	0.0008375430176946959	0.0008377942492398928	0.0496510619829459	0.04889472621371843	-1.5014179789041987e-06	-6.572343919669654e-05	-1.503931620149869e-06	-6.583347306712839e-05
19.126303603589555	0.0007245320760563908	0.0007263582611979906	0.0007566930265163917	0.0007581401387676865	0.0007752761641614847	0.0007764785487763774	0.000795193709841948	0.0007961131390194123	0.0008373720158339007	0.0008376229409273499	0.04966060496287473	0.048904120160905895	-1.4765544445161614e-06	-6.502448636577784e-05	-1.479034962930531e-06	-6.513372454527988e-05
19.241549204282624	0.0007243652397442632	0.000726191109345327	0.0007565247716494984	0.0007579715934930557	0.0007751074291640564	0.0007763095298165916	0.0007950247337071267	0.0007959438783268361	0.0008372034485430695	0.0008374540589844733	0.04967048515990881	0.04891384605667745	-1.4518835540918394e-06	-6.432325926924998e-05	-1.4543312209487971e-06	-6.44317001927408e-05
19.357489217694134	0.0007241998061131523	0.0007260253672579332	0.0007563581844801329	0.0007578047201641028	0.0007749405266353535	0.0007761423454075991	0.0007948577760334503	0.0007957766353966634	0.0008370373252004987	0.0008372876127336485	0.04968070481547198	0.04892390610722229	-1.427403949926919e-06	-6.361974678914528e-05	-1.4298190348926987e-06	-6.372738890231266e-05
19.474127828010037	0.000724035778828038	0.0007258610386313075	0.0007561932700846942	0.0007576395238731342	0.0007747754625524763	0.0007759770015305413	0.0007946928438334231	0.0007956114172296521	0.0008368736552519586	0.0008371236115639881	0.04969126619200495	0.04893430253940767	-1.4031142828805493e-06	-6.29139377208432e-05	-1.4054970540284747e-06	-6.302077948050488e-05
19.59146924462811	0.000723873161560205	0.0007256981271674788	0.0007560300335596267	0.0007574760097325965	0.0007746122429218774	0.0007758135041958819	0.0007945299441600356	0.0007954482308668393	0.000836712448211414	0.0008369620649320383	0.04970217157320574	0.0489450376010152	-1.3790132123289375e-06	-6.220582077212655e-05	-1.3813639361428924e-06	-6.231186064639682e-05
19.709517702309874	0.0007237119579871986	0.0007255366365749651	0.000755868480021532	0.0007573141828751884	0.0007744508737795796	0.0007756518594436261	0.0007943690841071198	0.0007952870833898948	0.0008365537136617309	0.0008368029823624791	0.04971342326426973	0.04895611356097859	-1.3550994061319564e-06	-6.149538456376447e-05	-1.3574183475193943e-06	-6.160062103213737e-05
19.828277461333414	0.0007235521717927913	0.0007253765705687423	0.0007557086146072906	0.0007571540484539832	0.0007742913611914123	0.0007754920733435547	0.0007942102708097206	0.0007951279819214883	0.0008363974612554082	0.0008366463734488425	0.049725023592135896	0.04896753270962455	-1.3313715405420708e-06	-6.0782617626625735e-05	-1.333658962850929e-06	-6.088704918064125e-05
19.94775280764713	0.0007233938066669469	0.0007252179328702099	0.0007555504424741839	0.0007569956116425529	0.0007741337112532439	0.0007753341519954561	0.0007940535114444713	0.0007949709336256628	0.0008362437007153147	0.0008364922478542404	0.0497369749057366	0.048979297358917866	-1.3078283001947966e-06	-6.006750840273356e-05	-1.3100844652182662e-06	-6.017113354592207e-05
20.067948053024427	0.0007232368663057743	0.0007250607272071482	0.0007553939688000092	0.0007568388776350818	0.000773977930091213	0.0007751781015293571	0.0007938988132299623	0.0007948159457081998	0.0008360924418354289	0.0008363406153120928	0.04974927957624753	0.04899140984270925	-1.2844683780384447e-06	-5.935004524376675e-05	-1.2866935460314512e-06	-5.945286249228743e-05
20.188867535219305	0.0007230813544114922	0.0007249049573136831	0.0007552391987832059	0.0007566838516464949	0.0007738240238619689	0.0007750239281057615	0.0007937461834271283	0.0007946630254170033	0.0008359436944815996	0.0008361914856268773	0.04976193999734374	0.04900387251698585	-1.2612904752790435e-06	-5.86302164100605e-05	-1.263484904967787e-06	-5.8732224292840085e-05
20.31051561812294	0.000722927274692382	0.000724750626930244	0.0007550861376429732	0.0007565305389125763	0.0007736719987529076	0.0007748716379158869	0.0007935956293396287	0.0007945121800424767	0.0008357974685923062	0.0008360448686748788	0.049774958585459377	0.04901668776012601	-1.2382933013426085e-06	-5.79080100702456e-05	-1.2404572499297682e-06	-5.80092071290339e-05
20.432896691921076	0.0007227746308627452	0.0007245977398035215	0.0007549347906193929	0.0007563789446900928	0.0007735218609824138	0.0007747212371819055	0.0007934471583142374	0.0007943634169179104	0.0008356537741794363	0.0008359007744049544	0.04978833778004897	0.049029857973157426	-1.2154755738183302e-06	-5.7183414300165936e-05	-1.2176092970012792e-06	-5.728379909014647e-05
20.55601517325261	0.0007226234266428569	0.0007244462996864238	0.0007547851629735527	0.0007562290742569172	0.0007733736168001042	0.0007745727321571855	0.0007933007777412359	0.0007942167434198703	0.0008355126213290684	0.0008357592128393061	0.04980208004385339	0.0490433855800183	-1.1928360184117366e-06	-5.645641708218463e-05	-1.1949397703916488e-06	-5.655598817236318e-05
20.679875505368887	0.0007224736657589158	0.0007242963103380291	0.0007546372599876661	0.0007560809329121498	0.0007732272724870706	0.0007744261291265344	0.0007931564950548077	0.0007940721669685898	0.0008353740202022654	0.0008356201940742614	0.049816187863168944	0.04905727302782241	-1.1703733688991566e-06	-5.572700630471217e-05	-1.1724474023927164e-06	-5.582576227805558e-05
20.804482158294064	0.0007223253519429967	0.00072414777552354	0.000754491086965197	0.0007559345259762439	0.0007730828343561282	0.0007742814344064456	0.0007930143177334419	0.0007939296950283696	0.000835237981035882	0.0008354837282810681	0.04983066374812138	0.04907152278712752	-1.148086367062668e-06	-5.499516976037455e-05	-1.1501309333094428e-06	-5.5093109213977254e-05
20.92983962898646	0.000722178488932999	0.0007240006990142356	0.0007543466492309861	0.000755789858791132	0.0007729403087520666	0.0007741386543453505	0.0007928742533003401	0.0007937893351079812	0.0008351045141433806	0.0008353498257067006	0.04984551023294138	0.04908613735220778	-1.1259737626571377e-06	-5.426089514601329e-05	-1.127989111435624e-06	-5.435801669192997e-05
21.055952441500814	0.0007220330804725919	0.000723855084587417	0.0007542039521313688	0.0007556469367203463	0.0007727997020518984	0.0007739977953238626	0.0007927363093238222	0.0007936510947610687	0.0008349736299156548	0.0008352184966746669	0.049860729876246436	0.04910111924132863	-1.1040343133720577e-06	-5.352417006235233e-05	-1.1060206930070537e-06	-5.362047232757017e-05
21.18282514715158	0.000721889130311159	0.0007237109360263566	0.0007540630010343038	0.0007555057651491461	0.0007726610206651125	0.0007738588637550343	0.0007926004934177435	0.0007935149815865631	0.0008348453388218671	0.0008350897515858382	0.049876325261323864	0.04911647099702764	-1.0822667847500134e-06	-5.2784982011722104e-05	-1.08422444212216e-06	-5.2880463638382835e-05
21.31046232467717	0.0007217466422037441	0.0007235682571202446	0.0007539238013294986	0.0007553663494846453	0.0007725242710339344	0.0007737218660846123	0.0007924668132419145	0.0007933810032290982	0.0008347196514102998	0.0008349636009192831	0.04989229899641923	0.04913219518639758	-1.06066995015806e-06	-5.204331839767096e-05	-1.062599130722923e-06	-5.2137978044014543e-05
21.438868580405217	0.00072160561991099	0.0007234270516641313	0.0007537863584285326	0.0007552286951559364	0.0007723894596335806	0.0007735868087912936	0.0007923352765025241	0.0007932491673794293	0.0008345965783092118	0.0008348400552331143	0.04990865371503	0.049148294401372666	-1.0392425907439218e-06	-5.129916652474309e-05	-1.0411435385337259e-06	-5.139300286491344e-05
21.568048548418737	0.0007214660671990796	0.0007232873234588704	0.0007536506777649855	0.0007550928076142193	0.0007722565929725214	0.0007734536983869863	0.0007922058909525683	0.00079311948177486	0.0008344761302277118	0.0008347191251653463	0.04992539207619896	0.04916477125902198	-1.017983495384383e-06	-5.0552513597174054e-05	-1.0198564530231914e-06	-5.06455253218574e-05
21.69800689072348	0.0007213279878396712	0.0007231490763110562	0.0007535167647945609	0.0007549586923329257	0.0007721256775927415	0.0007733225414170692	0.0007920786643922824	0.0007929919541996682	0.0008343583179566376	0.0008346008214347628	0.04994251676481743	0.049181628401842196	-9.968914606362823e-07	-4.980334671794706e-05	-9.98736669349104e-07	-4.989553253464951e-05
21.828748297416116	0.0007211913856098349	0.0007230123140329636	0.0007533846249952149	0.0007548263548078489	0.0007719967200700074	0.0007731933444606587	0.0007919536046695804	0.0007928665924855431	0.0008342431523694529	0.000834485154841799	0.04996003049192739	0.04919886849805875	-9.759652906862065e-07	-4.905165288773827e-05	-9.777829903111386e-07	-4.914301152125766e-05
21.960277486853503	0.0007210562642919857	0.0007228770404424833	0.0007532542638672828	0.0007546958005572716	0.0007718697270141339	0.0007730661141308741	0.000791830719680497	0.0007927434045120233	0.0008341306444231517	0.0008343721362694328	0.04997793599503074	0.049216494241927845	-9.552037973110244e-07	-4.829741900444495e-05	-9.56994226311396e-07	-4.838794919725942e-05
22.092599205822967	0.0007209226276738147	0.0007227432593630549	0.0007531256869336065	0.0007545670351220933	0.0007717447050692544	0.0007729408570751059	0.0007917100173696362	0.0007926223982069406	0.0008340208051591778	0.0008342617766840891	0.04999623603840242	0.049234508354045366	-9.346057998180397e-07	-4.75406318613536e-05	-9.363691952884827e-07	-4.763033237389913e-05
22.225718229713628	0.0007207904795482207	0.0007226109746236026	0.0007529988997396659	0.0007544400640659636	0.0007716216609140958	0.0007728175799752918	0.0007915915057306273	0.0007925035815468725	0.0008339136457043587	0.0008341540871365596	0.05001493341340757	0.049252913581657704	-9.14170125017235e-07	-4.6781278147417504e-05	-9.15906722699731e-07	-4.687014775867082e-05
22.359639362688714	0.0007206598237132319	0.0007224801900584583	0.000752873907853702	0.0007543148929754046	0.0007715006012622484	0.0007726962895481826	0.0007914751928065769	0.0007923869625575891	0.0008338091772718413	0.0008340490787629254	0.05003403093882181	0.04927171269897819	-8.938956071640261e-07	-4.6019344445591415e-05	-8.956056414565795e-07	-4.610738195351405e-05
22.494367437858962	0.0007205306639719353	0.0007223509095072944	0.0007527507168668503	0.0007541915274599474	0.000771381532862449	0.0007725769925456268	0.0007913610866905374	0.0007922725493145201	0.0008337074111620553	0.0008339467627855034	0.050053531461158283	0.04929090850750861	-8.737810879015824e-07	-4.5254817231332733e-05	-8.754647918668944e-07	-4.534202145303756e-05
22.629907317457054	0.0007204030041323999	0.0007222231368150486	0.000752629332393271	0.0007540699731522614	0.0007712644624988587	0.0007724596957548462	0.0007912491955259771	0.0007921603499432154	0.0008336083587636812	0.0008338471505137997	0.05007343785499936	0.04931050383636163	-8.538254162447807e-07	-4.44876828729901e-05	-8.554830216271625e-07	-4.457405264560177e-05
22.766263893012997	0.000720276848007591	0.0007220968758318425	0.000752509760070273	0.00075395023570828	0.0007711493969913435	0.0007723444059987139	0.0007911395275072463	0.000792050372619813	0.0008335120315546276	0.0008337502533454729	0.050093753023328705	0.04933050154259348	-8.340274485095153e-07	-4.371792762977722e-05	-8.356591857383577e-07	-4.3803461810543176e-05
22.903442085530802	0.0007201521994152963	0.0007219721304129094	0.0007523920055584535	0.0007538323208073405	0.0007710363431957646	0.0007722311301360466	0.0007910320908800678	0.0007919426255715202	0.0008334184411030351	0.0008336560827673207	0.05011447989787384	0.04935090451153611	-8.143860482675951e-07	-4.294553765071818e-05	-8.159921464695116e-07	-4.3030235117424986e-05
23.041446845665973	0.0007200290621780358	0.0007218489044185074	0.0007522760745418212	0.0007537162341523097	0.0007709253080042615	0.0007721198750618843	0.0007909268939420138	0.0007918371170770888	0.00083332759906828	0.0008335646503562683	0.05013562143944935	0.049371715657136446	-7.949000863354677e-07	-4.217049897509151e-05	-7.964807733486061e-07	-4.2254358626897526e-05
23.180283153904217	0.0007199074401229742	0.0007217272017138344	0.0007521619727279283	0.0007536019814697141	0.0007708162983455422	0.0007720106477077786	0.0007908239450429966	0.0007917338554672993	0.0008332395172019959	0.000833475967780374	0.05015718063830681	0.049392937922300345	-7.755684406684019e-07	-4.139279752868319e-05	-7.771239430550206e-07	-4.1475818286534905e-05
23.31995602074116	0.0007197873370818405	0.0007216070261689502	0.0007520497058480103	0.0007534895685098836	0.0007707093211851853	0.0007719034550420951	0.0007907232525857742	0.0007916328491254636	0.0008331542073491222	0.0008333900467998613	0.05017916051448855	0.0494145742792406	-7.563899963609205e-07	-4.061241912484137e-05	-7.579205394069553e-07	-4.0694599931362374e-05
23.460470486863187	0.0007196687568908265	0.0007214883816586792	0.0007519392796571091	0.0007533790010470737	0.0007706043835259245	0.0007717983040702978	0.0007906248250264421	0.0007915341064879107	0.0008330716814489443	0.000833306899268142	0.05020156411818747	0.049436627729829485	-7.373636456069026e-07	-3.982934946358818e-05	-7.388694533440841e-07	-3.9910689284300416e-05
23.60183162332936	0.000719551703390498	0.0007213712720625225	0.0007518306999342096	0.0007532702848796033	0.0007705014924079554	0.0007716952018352497	0.0007905286708749467	0.0007914376360444955	0.0008329919515361667	0.0008332265371328721	0.05022439453011177	0.049459101305959104	-7.184882876210864e-07	-3.9043574129010716e-05	-7.199695828338792e-07	-3.912407195263978e-05
23.744044531754422	0.0007194361804256966	0.0007212557012645646	0.0007517239724823733	0.00075316342582999	0.0007704006549092335	0.0007715941554175158	0.0007904347986955981	0.0007913434463391073	0.0008329150297419921	0.0008331489724370146	0.05024765486185309	0.049481998069902104	-6.997628286277945e-07	-3.8255078589649605e-05	-7.012198328607694e-07	-3.833473342843008e-05
23.887114344492932	0.0007193221918454398	0.0007211416731533751	0.0007516191031288697	0.0007530584297450812	0.0007703018781457793	0.0007714951719356614	0.0007903432171075894	0.0007912515459701836	0.0008328409282952186	0.0008330742173199178	0.05027134825626264	0.04950532111468289	-6.811861817984828e-07	-3.746384819666715e-05	-6.826191153719297e-07	-3.754265908706422e-05
24.031046224824397	0.0007192097415028198	0.0007210291916219114	0.0007515160977253118	0.0007529553024961919	0.000770205169271986	0.0007713982585465623	0.0007902539347855239	0.000791161943591232	0.0008327696595233511	0.0008330022840184101	0.05029547788783075	0.04952907356444852	-6.627572671940619e-07	-3.6669868181876675e-05	-6.641663492117957e-07	-3.6747834185169026e-05
24.175845367139747	0.0007190988332549022	0.0007209182605674187	0.0007514149621477937	0.0007528540499792417	0.0007701105354809339	0.0007713034224457146	0.0007901669604599505	0.0007910746479113611	0.0008327012358537339	0.0008329331848679131	0.05032004696307166	0.04955325857485011	-6.444750117570903e-07	-3.58731236583254e-05	-6.458604601168594e-07	-3.5950243861021525e-05
24.32151699712871	0.0007189894709626117	0.000720808883891322	0.0007513157022970191	0.0007527546781148861	0.000770017984004696	0.0007712106708675421	0.0007900823029178969	0.000790989667695807	0.0008326356698146871	0.0008328669323035598	0.05034505872091613	0.049577879333425265	-6.263383492592992e-07	-3.507359961904544e-05	-6.277003806670969e-07	-3.514987313360529e-05
24.468066371968433	0.0007188816584906254	0.0007207010654991188	0.0007512183240984392	0.0007526571928486537	0.0007699275221146587	0.0007711200110857118	0.0007899999710034163	0.0007909070117664771	0.0008325729740366687	0.0008328035388613388	0.05037051643310622	0.04960293905999001	-6.083462202348053e-07	-3.4271280934417e-05	-6.096850502100744e-07	-3.434670689955732e-05
24.61549878051318	0.0007187753997072613	0.0007205948093002734	0.0007511228335023907	0.0007525616001510866	0.0007698391571218414	0.0007710314504134562	0.0007899199736181429	0.0007908266890024973	0.0008325131612534536	0.0008327430171792539	0.05039642340459927	0.04962844100703223	-5.904975719510548e-07	-3.346615235155781e-05	-5.918134148379627e-07	-3.3540729933029256e-05
24.763819543485244	0.0007186706984843599	0.0007204901192081002	0.0007510292364842305	0.0007524679060178744	0.0007697528963772192	0.0007709449962038906	0.0007898423197218465	0.0007907487083407633	0.0008324562443033256	0.0008326853799984942	0.05042278297397342	0.04965438846011377	-5.727913583671897e-07	-3.265819849365692e-05	-5.740844273528431e-07	-3.2731926885049e-05
24.91303401366693	0.000718567558697167	0.00072038699913965	0.0007509375390444717	0.0007523761164699926	0.0007696687472720477	0.0007708606558503384	0.0007897670183330001	0.0007906730787765009	0.0008324022361302866	0.0008326306401646267	0.050449598513844354	0.049680784738277785	-5.552265401036899e-07	-3.1847403859031065e-05	-5.564970472181352e-07	-3.192028228196642e-05
25.063147576093755	0.0007184659842242085	0.0007202854530155888	0.0007508477472089199	0.0007522862375538398	0.0007695867172381896	0.0007707784367866558	0.0007896940785293485	0.0007905998093638306	0.000832351149785283	0.0008325788106288009	0.050476873431282904	0.04970763319446063	-5.378020843773215e-07	-3.1033752818820926e-05	-5.390502405117591e-07	-3.110578052389901e-05
25.214165648248784	0.0007183659789471692	0.0007201854847600785	0.0007507598670288125	0.0007521982753413769	0.0007695068137484512	0.0007706983464875662	0.000789623509448491	0.0007905289092163422	0.0008323029984274537	0.0008325299044489761	0.05050461116824224	0.04973493721591066	-5.20516964969478e-07	-3.0217229616297248e-05	-5.217429798819e-07	-3.0288405883510672e-05
25.366093680258146	0.000718267546750762	0.0007200870983006503	0.0007506739045809557	0.0007521122359302662	0.0007694290443169138	0.0007706203924689908	0.0007895553202884651	0.0007904603875076744	0.0008322577953253917	0.0008324839347911627	0.05053281520198869	0.04976270022461323	-5.033701621932202e-07	-2.9397818366250217e-05	-5.045742445235896e-07	-2.9468142505789663e-05
25.518937155087716	0.0007181706915225958	0.0007199902975680754	0.0007505898659678603	0.0007520281254440076	0.0007693534164992726	0.0007705445822883839	0.000789489520308338	0.0007903942534720999	0.000832215553858423	0.0008324409149306794	0.05056148904554116	0.04979092567772207	-4.863606628325613e-07	-2.857550305235268e-05	-4.875430201097507e-07	-2.8644974405273027e-05
25.672701588741027	0.0007180754171530441	0.0007198950864962378	0.0007505077573178854	0.0007519459500320838	0.0007692799378931816	0.000770470923545079	0.0007894261188288118	0.0007903305164051237	0.0008321762875179124	0.0008324008582534374	0.050590636248114974	0.049819617067994586	-4.694874601077724e-07	-2.7750267526521766e-05	-4.706482987604059e-07	-2.7818885465241694e-05
25.827392530458226	0.0007179817275351046	0.0007198014690219962	0.000750427584785373	0.0007518657158700956	0.000769208616138596	0.0007703994238806265	0.0007893651252328274	0.0007902691856640814	0.0008321400099085781	0.0008323637782572326	0.050620260395573304	0.04984877792423732	-4.527495536467592e-07	-2.692209550839153e-05	-4.5388907901752415e-07	-2.698985943774823e-05
25.983015562916506	0.0007178896265642574	0.000719709449085046	0.0007503493545507889	0.0007517874291599033	0.000769139458918121	0.0007703300909791421	0.0007893065489661801	0.0007902102706687477	0.0008321067347498301	0.0008323296885530621	0.050650365110884756	0.049878411811755015	-4.3614594943388804e-07	-2.6090970583037e-05	-4.3726436578647374e-07	-2.6157879940619244e-05
26.139576302431465	0.0007177991181383207	0.0007196190306277786	0.0007502730728208614	0.0007517110961297678	0.0007690724739573642	0.0007702629325676575	0.0007892503995381427	0.0007901537809019539	0.0008320764758771286	0.0008322986028664599	0.05068095405458775	0.049908522332806654	-4.196756597627145e-07	-2.5256876199836187e-05	-4.2077317029308794e-07	-2.532293045690026e-05
26.297080399159835	0.000717710206157303	0.0007195302175951371	0.0007501987458287229	0.0007516367230344915	0.0007690076690252919	0.0007701979564164738	0.0007891966865220963	0.0007900997259102122	0.0008320492472433616	0.0008322705350388503	0.05071203092526087	0.04993911312707035	-4.0333770320475845e-07	-2.441979567111008e-05	-4.044145100502716e-07	-2.448499433307938e-05
26.455533537303385	0.0007176228945232514	0.0007194430139344681	0.0007501263798340501	0.0007515643161555615	0.0007689450519345875	0.0007701351703395202	0.00078914541955617	0.0007900481153043467	0.0008320250629202452	0.0008322454990289254	0.05074359946000292	0.04997018787210992	-3.8713110456526853e-07	-2.357971217090138e-05	-3.881874088185362e-07	-2.3644054778532153e-05
26.614941435314055	0.000717537187140094	0.000719357423595367	0.0007500559811232028	0.0007514938818012872	0.0007688846305420148	0.0007700745821947112	0.0007890966083438835	0.0007899989587601317	0.0008320039370997371	0.0008322235089140335	0.05077566343491554	0.050001750283855825	-3.7105489484115517e-07	-2.2736608733475716e-05	-3.7209089656349906e-07	-2.2800094863550946e-05
26.77530984610034	0.0007174530879134834	0.0007192734505295262	0.0007499875560093683	0.0007514254263069477	0.0007688264127487842	0.0007700161998843148	0.0007890502626548062	0.0007899522660189423	0.0008319858840954819	0.0008322045788916016	0.05080822666559677	0.05003380411708593	-3.5510811118456137e-07	-2.1890468251906103e-05	-3.561240094086121e-07	-2.1953097517624087e-05
26.93664455723489	0.0007173706007506318	0.0007191910986905727	0.0007499211108327006	0.0007513589560349305	0.0007687704065009231	0.000769960031355319	0.0007890063923252166	0.0007899080468884071	0.0008319709183442687	0.0008321887232805657	0.050841293007639995	0.05006635316591783	-3.3928979685906094e-07	-2.1041273476546385e-05	-3.4028578960306963e-07	-2.110304552863096e-05
27.098951391163432	0.0007172897295601457	0.0007191103720339075	0.0007498566519604631	0.0007512944773748773	0.0007687166197896502	0.0007699060845998046	0.0007889650072587754	0.0007898663112430741	0.0008319590544075162	0.0008321759565228329	0.05087486635714188	0.050099401264306696	-3.235990012032293e-07	-2.01890070138655e-05	-3.2457528548060846e-07	-2.0249921541232174e-05
27.26223620541477	0.0007172104782518536	0.0007190312745165361	0.0007497941857871712	0.0007512319967438251	0.0007686650606517519	0.000769854367655319	0.0007889261174272039	0.0007898270690250821	0.000831950306972777	0.0008321662931847575	0.050908950651214424	0.05013295228655105	-3.080347795916122e-07	-1.9333651324976442e-05	-3.08991551426982e-07	-1.939370805595364e-05
27.426504892812353	0.0007171328507366302	0.000718953810096897	0.0007497337187347315	0.0007511715205863484	0.0007686157371699644	0.0007698048886052553	0.000788889732870971	0.0007897903302448386	0.0008319446908552621	0.0008321597479586407	0.05094354986850983	0.05016701014780565	-2.9259619338832185e-07	-1.8475188723637848e-05	-2.9353364782141317e-07	-1.853438742624447e-05
27.59176338168682	0.0007170568509262227	0.0007188779827346917	0.0007496752572525916	0.000751113055374709	0.0007685686574733612	0.0007697576555792399	0.0007888558636999944	0.0007897561049817161	0.0008319422209993998	0.0008321563356642619	0.050978668029746994	0.050201578804602236	-2.77282309906271e-07	-1.7613601374699694e-05	-2.7820064100667063e-07	-1.7671941858005136e-05
27.758017636089992	0.0007169824827330631	0.0007188037963907002	0.0007496188078178776	0.0007510566076089951	0.0007685238297377413	0.0007697126767535155	0.0007888245200943436	0.0007897244033847443	0.0008319429124804027	0.0008321560712504192	0.051014309198252186	0.050236662255377956	-2.620922023898256e-07	-1.6748871293964518e-05	-2.6299160326608353e-07	-1.6806353408699293e-05
27.925273656010095	0.0007169097500700809	0.0007187312550265985	0.000749564376935537	0.0007510021838172655	0.0007684812621860194	0.0007696699603513322	0.0007887957123049522	0.0007896952356733176	0.0008319467805058666	0.0008321589697964989	0.0510504774805021	0.05027226454101166	-2.470249499441149e-07	-1.588098034474572e-05	-2.4790561275371895e-07	-1.5937603984245152e-05
28.09353747758831	0.0007168386568505174	0.0007186603626047757	0.0007495119711384893	0.0007509497905557002	0.0007684409630886317	0.0007696295146433471	0.0007887694506543504	0.0007896686121379166	0.0008319538404173984	0.0008321650465140767	0.051087177026679545	0.05030838974536864	-2.3207963751247992e-07	-1.5009910236979396e-05	-2.3294175347703464e-07	-1.506567533840486e-05
28.2628151733366	0.0007167692069877231	0.0007185911230881369	0.000749461596987762	0.0007508994344087392	0.00076840294076393	0.0007695913479480193	0.0007887457455373897	0.0007896445431408272	0.000831964107692257	0.0008321743167485284	0.051124412031234814	0.05034504199585277	-2.1725535584785072e-07	-1.4135642526669212e-05	-2.1809911525654674e-07	-1.4190549071368963e-05
28.43311285235687	0.000716701404394962	0.0007185235404399095	0.0007494132610726407	0.0007508511219892311	0.000768367203578591	0.0007695554686320152	0.0007887246074219918	0.0007896230391168783	0.0008319775979450283	0.0008321867959806768	0.051162186733455774	0.0503822254639673	-2.0255120145072983e-07	-1.3258158612527993e-05	-2.0337679367682382e-07	-1.331220662748045e-05
28.604436660561465	0.0007166352529852068	0.0007184576186234435	0.000749366970010812	0.0007508048599385805	0.0007683337599480275	0.0007695218851106172	0.0007887060468499004	0.0007896041105741878	0.0008319943269293249	0.0008322024998284604	0.05120050541804825	0.05041994436588371	-1.8796627655401354e-07	-1.237743973581118e-05	-1.8877389006436915e-07	-1.2430629294513107e-05
28.77679278089485	0.0007165707566709251	0.0007183933616020023	0.0007493227304485058	0.0007507606549268883	0.0007683026183367988	0.0007694906058481317	0.000788690074437439	0.0007895877680949109	0.0008320143105395053	0.0008322214440486219	0.051239372415721476	0.05045820296302052	-1.734996890614092e-07	-1.1493466977374744e-05	-1.7428951142777274e-07	-1.1545798200812696e-05
28.950187433556945	0.0007165079193638742	0.0007183307733385598	0.0007492805490606478	0.0007507185136531067	0.0007682737872590379	0.0007694616393583131	0.0007886767008762939	0.0007895740223360137	0.000832037564812433	0.0008322436445384369	0.05127879210378809	0.050497005562629774	-1.5915055252661847e-07	-1.0606221256675985e-05	-1.5992277043515996e-07	-1.0657694314381017e-05
29.124626876227456	0.0007164467449748733	0.000718269857795579	0.0007492404325509966	0.0007506784428451781	0.0007682472752788655	0.0007694349942047763	0.0007886659369342864	0.0007895628840300362	0.0008320641059292456	0.0008322691173374519	0.0513187689067673	0.05053635651839018	-1.4491798611387247e-07	-9.71568333038575e-06	-1.456727853751602e-07	-9.766298441377108e-06
29.30011740429177	0.0007163872374135877	0.000718210618934798	0.0007492023876522969	0.0007506404492601873	0.0007682230910108263	0.0007694106790014288	0.0007886577934561737	0.0007895543639858858	0.0008320939502171676	0.0008322978786292631	0.05135930729700076	0.0505762602310154	-1.3080111455109414e-07	-8.821833789862676e-06	-1.3153868011483993e-07	-8.871591223813535e-06
29.476665351068124	0.0007163294005882942	0.0007181530607170013	0.0007491664211264192	0.0007506045396845045	0.0007682012431203149	0.0007693887024128952	0.0007886522813644476	0.0007895484730896241	0.0008321271141513391	0.0008323299447433133	0.05140041179527766	0.05061672114886361	-1.1679906810127538e-07	-7.924653059876441e-06	-1.1751958406197235e-07	-7.973553138251877e-06
29.654277088036206	0.0007162732384056532	0.0007180971871017958	0.0007491325397645117	0.0007505707209339372	0.0007681817403240192	0.0007693690731549558	0.0007886494116601532	0.0007895452223052787	0.0008321636143566824	0.000832365332156726	0.05144208697146753	0.05065774376856418	-1.0291098251780789e-07	-7.024121396442817e-06	-1.036146321325114e-07	-7.0721644935545225e-06
29.832959025067048	0.000716218754770466	0.0007180430020473717	0.0007491007503871434	0.0007505389998538743	0.000768164591390357	0.0007693517999949833	0.0007886491954237108	0.000789544622675654	0.0008322034676097914	0.0008324040574961582	0.05148433744516368	0.05069933263564731	-8.913599901759495e-08	-6.120218885741213e-06	-8.982296470852469e-08	-6.167405429829964e-06
30.0127176106544	0.0007161659535854329	0.0007179905095102657	0.0007490710598444517	0.000750509383319435	0.0007681498051399267	0.0007693368917523865	0.0007886516438157537	0.0007895466853231592	0.0008322466908408532	0.0008324461375396893	0.0515271678863369	0.050741492345187725	-7.547326422510658e-08	-5.212925440922778e-06	-7.614372760002958e-08	-5.259255915629479e-06
30.193559332147448	0.0007161148387509065	0.000717939713445118	0.0007490434750162914	0.0007504818782356194	0.0007681373904459588	0.0007693243572990617	0.0007886567680779781	0.0007895514214506488	0.0008322933011356027	0.0008324915892187395	0.05157058301599965	0.050784227542456116	-6.192193015720077e-08	-4.30222080180509e-06	-6.257607201333448e-08	-4.34769574683691e-06
30.37549071598484	0.0007160654141646316	0.0007178906178044173	0.0007490180028123776	0.0007504564915374521	0.0007681273562347687	0.0007693142055598424	0.0007886645795339975	0.0007895588423422657	0.0008323433157373008	0.0008325404296200123	0.05161458760687917	0.05082754292358118	-4.848115417411744e-08	-3.388084531874558e-06	-4.911915451157392e-08	-3.432704544725773e-06
30.55851832793038	0.0007160176837214921	0.0007178432265382518	0.0007489946501724386	0.0007504332301901358	0.0007681197114862245	0.0007693064455129609	0.0007886750895902189	0.0007895689593643084	0.0008323967520487543	0.0008325926759874769	0.05165918648410047	0.050871443236222356	-3.515009893784518e-08	-2.4704960163157708e-06	-3.577213697220777e-08	-2.5142617533224776e-06
30.742648773309874	0.0007159716513132418	0.0007177975435940444	0.0007489734240663603	0.0007504121011891975	0.0007681144652342092	0.0007693010861905113	0.0007886883097367217	0.0007895817839660988	0.0008324536276343598	0.0008326483457243751	0.051704384525881546	0.0509159332802517	-2.192793239087082e-08	-1.5494344610123e-06	-2.2534186561867786e-08	-1.5923466384626384e-06
30.92788869724955	0.000715927320828233	0.0007177535729162858	0.0007489543314943337	0.0007503931115606373	0.000768111626567094	0.0007692981366789163	0.0007887042515481538	0.0007895973276808664	0.0008325139602221813	0.0008327074563952612	0.05175018666423994	0.050961017908447016	-8.813827706306149e-09	-6.248788894658297e-07	-9.404475690821118e-09	-6.669382851542949e-07
31.114244784915854	0.0007158846961511433	0.0007177113184462664	0.0007489373794870065	0.0007503762683610795	0.0007681112046282174	0.000769297606119404	0.0007887229266846402	0.0007896156021266473	0.000832577767706068	0.0008327700257280793	0.05179659788570696	0.051006702027196156	4.193036743770778e-09	3.031918585916227e-07	3.6178180199894494e-09	2.619844040596675e-07
31.30172376175672	0.0007158437811626879	0.0007176707841217923	0.0007489225751056257	0.0007503615786779187	0.0007681132086163639	0.0007692995037084832	0.0007887443468926977	0.0007896366190071875	0.000832645068147795	0.000832836071616266	0.05184362323205543	0.05105299059721175	1.7093477422576442e-08	1.2347991294181515e-06	1.6533511775374682e-08	1.1944427115162526e-06
31.4903323937443	0.0007158045797393355	0.0007176319738769071	0.0007489099254421918	0.0007503490496294736	0.0007681176477862565	0.000769303838698433	0.0007887685240061734	0.0007896603901128697	0.0008327158797792503	0.0008329056121208963	0.051891267801040086	0.051099888634256733	2.988830567112258e-08	2.169964457704454e-06	2.934341764796594e-08	2.130458106486266e-06
31.68007748761912	0.0007157670957530116	0.0007175948916415989	0.0007488994376196042	0.0007503386883651334	0.0007681245314490477	0.0007693106203977883	0.0007887954699471863	0.0007896869273216426	0.0008327902210046491	0.0008329786654728567	0.051939536747146	0.05114740120988242	4.257832772946654e-08	3.108709567600787e-06	4.204834258905721e-08	3.0700522459237156e-06
31.870965891135747	0.0007157313330707944	0.000717559541341501	0.0007488911187918075	0.0007503305020655061	0.0007681338689728162	0.0007693198581718338	0.000788825196727082	0.0007897162425999653	0.0008328681104027833	0.0008330552500750519	0.051988435282350295	0.05119553345217563	5.5164344795691905e-08	4.05105637651948e-06	5.464908850883604e-08	4.013246979156504e-06
32.063004493309954	0.0007156972955546159	0.0007175259268975987	0.0007488849761439483	0.000750324497942576	0.0007681456697830793	0.0007693315614431138	0.0007888577164474152	0.0007897483480037757	0.0008329495667293215	0.000833135384504663	0.05203796867689817	0.051244290546521166	6.764715304455673e-08	4.997026996300669e-06	6.714645227725094e-08	4.960064348358273e-06
32.25620022466719	0.0007156649870609389	0.0007174940522259104	0.0007488810168925153	0.0007503206832398444	0.000768159943363295	0.0007693457396919283	0.0007888930413009227	0.0007897832556794535	0.0008330346089191244	0.0008332190875154193	0.05208814226008655	0.05129367773637269	8.002754366088702e-08	5.94664373501641e-06	7.954122575957318e-08	5.910526589963938e-06
32.45056005749291	0.0007156344114404426	0.0007174639212371779	0.0007488792482854932	0.0007503190652324858	0.0007681766992553834	0.0007693624024568517	0.00078893118357253	0.000789820977864812	0.0008331232560886174	0.0008333063780399249	0.05213896142106407	0.05134370032403761	9.230630289075101e-08	6.899929100523394e-06	9.183419587364267e-08	6.864656139193848e-06
32.64609100608406	0.0007156055725376939	0.0007174355378365438	0.0007488796776025114	0.0007503196512274967	0.0007681959470602483	0.0007693815593352497	0.0007889721556403628	0.000789861526890099	0.0008332155275381936	0.0008333972751920182	0.052190431609641166	0.05139436367147501	1.0448421206270958e-07	7.856905801628677e-06	1.0402614460938361e-07	7.822475630331338e-06
32.84280012700226	0.000715578474190813	0.0007174089059232204	0.0007488823121549912	0.000750322448563844	0.000768217696438304	0.0007694032199838025	0.0007890159699767727	0.0007899049151790076	0.0008333114427546564	0.0008334917982691663	0.05224255833711417	0.0514456732011036	1.1656204763031697e-07	8.817596751170553e-06	1.1611784906675159e-07	8.784007900164426e-06
33.040694519328454	0.0007155531202311358	0.0007173840293901585	0.0007488871592862989	0.0007503274646126197	0.0007682419571100127	0.0007694273941190375	0.000789062639149384	0.00078995115524971	0.0008334110214137077	0.0008335899667549072	0.05229534717710285	0.05149763439662527	1.2854058120442997e-07	9.78202506790593e-06	1.2811008149519847e-07	9.749275989928696e-06
33.239781324919136	0.0007155295144828621	0.0007173609121237005	0.0007488942263718909	0.000750334706777187	0.0007682687388564221	0.0007694540915178635	0.0007891121758221453	0.0007900002597158967	0.0008335142833824697	0.0008336918003213238	0.05234880376639989	0.051550252803859255	1.4042057958855297e-07	1.0750214079091602e-05	1.4000360932034384e-07	1.0718303147388974e-05
33.44006772866406	0.0007155076607627046	0.0007173395580032337	0.0007489035208194663	0.0007503441824933336	0.0007682980515197157	0.0007694833220181145	0.0007891645927564056	0.000790052241287838	0.0008336212487220568	0.0008337973188315653	0.05240293380583445	0.05160353403159218	1.5220280481244818e-07	1.1722187322787958e-05	1.5179919518517465e-07	1.1691112829587125e-05
33.64156095874556	0.0007154875628795236	0.0007173199709008311	0.000748915050069114	0.0007503558992294197	0.0007683299050037625	0.0007695150955190975	0.0007892199028119992	0.0007901071127734549	0.0008337319376901843	0.0008339065423424059	0.05245774306115007	0.05165748375244012	1.6388801416834797e-07	1.2697968550634542e-05	1.6349759698322183e-07	1.2667728705367809e-05
33.84426828689945	0.0007154692246339608	0.0007173021546808903	0.0007489288215934639	0.0007503698644865322	0.0007683643092746811	0.0007695494219821504	0.0007892781189483518	0.0007901648870794104	0.0008338463707438257	0.0008340194911068527	0.052513237363896834	0.05171210770372218	1.7547696025367251e-07	1.3677581730708877e-05	1.750995678984589e-07	1.3648174658043022e-05
34.04819702867729	0.0007154526498180609	0.00071728611319976	0.0007489448428978371	0.0007503860857986329	0.0007684012743614055	0.0007695863114312027	0.0007893392542255988	0.0007902255772122139	0.0008339645685419123	0.0008341361855767915	0.05256942261233525	0.05176741168835416	1.8697039098837694e-07	1.4661051048886486e-05	1.8660585642828707e-07	1.4632474787223959e-05
34.25335454371064	0.0007154378422148861	0.0007172718503053599	0.0007489631215203921	0.0007504045707327086	0.0007684408103562561	0.0007696257739533433	0.000789403321805719	0.0007902891962793398	0.0008340865519480774	0.0008342566464056782	0.052626304772359106	0.05182340157574963	1.9836904966113837e-07	1.564840091247688e-05	1.9801720642473493e-07	1.5620653411846375e-05
34.45974823597649	0.0007154248055981257	0.0007172593698367957	0.0007489836650322789	0.000750425326888924	0.0007684829274155236	0.0007696678196993978	0.0007894703349536903	0.0007903557574903679	0.0008342123420334507	0.0008343808944512794	0.05268388987842807	0.051880083302741145	2.0967367496990512e-07	1.6639655953082366e-05	2.09334357137176e-07	1.661273507330696e-05
34.66738555406454	0.0007154135437316958	0.0007172486756239646	0.0007490064810377858	0.0007504483619007719	0.0007685276357600559	0.0007697124588845116	0.0007895403070386578	0.0007904252741581351	0.0008343419600794987	0.0008345089507784569	0.05274218403452077	0.05193746287451144	2.2088500103447338e-07	1.763484102804136e-05	2.2055804322555599e-07	1.7608744536767862e-05
34.87627399144595	0.0007154040603693268	0.0007172397714871482	0.0007490315771744873	0.0007504736834352199	0.0007685749456758483	0.0007697597017887344	0.0007896132515351153	0.0007904977596999035	0.0008344754275809083	0.0008346408366619952	0.05280119341509686	0.051995546365544223	2.3200375744787845e-07	1.8633981224064344e-05	2.316889948067967e-07	1.8608706794626118e-05
35.086421086743854	0.0007153963592541514	0.0007172326612366052	0.0007490589611133963	0.0007505012991928651	0.0007686248675146509	0.0007698095587576214	0.000789689182024116	0.0007905732276385521	0.0008346127662485298	0.0008347765735894871	0.05286092426608266	0.052054339920587896	2.4303066931629334e-07	1.9637101860675577e-05	2.4272793750358505e-07	1.9612647070343936e-05
35.29783442400536	0.0007153904441182788	0.0007172273486721524	0.000749088640559114	0.0007505312169080852	0.0007686774116945759	0.0007698620402028379	0.0007897681121944914	0.0007906516916037808	0.000834753998012365	0.0008349161832642621	0.05292138290586438	0.052113849755632845	2.539664572781108e-07	2.0644228491878414e-05	2.536755924552152e-07	2.062059081964218e-05
35.51052163297529	0.0007153863186823603	0.0007172238375827352	0.0007491206232499775	0.0007505634443491854	0.0007687325887007136	0.0007699171566027663	0.0007898500558440905	0.000790733165333333	0.0008348991450246059	0.0008350596876083659	0.05298257572630361	0.052174082158910715	2.6481183753777025e-07	2.165538690906965e-05	2.645326763538007e-07	2.163256373341471e-05
35.72449038937153	0.0007153839866551462	0.0007172221317459899	0.0007491549169582086	0.0007505979893185502	0.0007687904090857554	0.0007699749185031268	0.0007899350268810377	0.0007908176626742358	0.0008350482296627264	0.0008352071087655912	0.053044509193766826	0.0522350434919033	2.75567521909343e-07	2.2670603144758772e-05	2.752999014893776e-07	2.2648591741475377e-05
35.93974841516195	0.0007153834517330361	0.0007172222349278006	0.0007491915294900637	0.0007506348596527934	0.000768850883470628	0.000770035336517603	0.0007900230393250116	0.0007909051975840607	0.000835201274532631	0.0008353584691045625	0.053107189850172994	0.0522967401903727	2.8623421785556324e-07	2.36899034755933e-05	2.859779757865503e-07	2.3668701015694404e-05
36.15630347884324	0.000715384717599621	0.0007172241508818467	0.0007492304686859859	0.0007506740632229112	0.0007689140225451349	0.0007700984213284795	0.0007901141073085427	0.0007909957841322053	0.0008353583024718578	0.0008355137912218769	0.05317062431405576	0.05235917876540512	2.968126284958513e-07	2.4713314424079647e-05	2.9656760281663447e-07	2.4692917971580464e-05
36.374163395721176	0.0007153877879252072	0.0007172278833491323	0.0007492717424207459	0.0007507156079344244	0.000768979837068596	0.0007701641836872753	0.0007902082450783226	0.0007910894365011835	0.0008355193365528284	0.000835673097945289	0.05323481928164651	0.05242236580447492	3.0730345266442687e-07	2.574086276294074e-05	3.070694818486149e-07	2.5721269272249714e-05
36.59333602819267	0.0007153926663663469	0.000717233436057523	0.0007493153586036001	0.000750759501727537	0.0007690483378705146	0.0007702326344154027	0.0007903054669965497	0.000791186168987951	0.0008356844000861724	0.0008358364123369666	0.05329978152797345	0.052486307972522156	3.1770738494110023e-07	2.677257551828016e-05	3.1748430788535766e-07	2.6753781832006274e-05
36.813829286029524	0.0007153993565653431	0.000717240812721257	0.0007493613251784325	0.0007508057525772801	0.0007691195358512324	0.0007703037844048193	0.0007904057875422774	0.0007912859960052373	0.0008358535166240927	0.0008360037576967914	0.053365517907978256	0.0525510120130522	3.280251156725228e-07	2.7808479972024625e-05	3.278127716850772e-07	2.7790482818701445e-05
37.03565112666392	0.0007154078621497572	0.0007172500170404581	0.0007494096501239078	0.0007508543684936645	0.000769193441982609	0.0007703776446186982	0.0007905092213127968	0.000791388932082908	0.0008360267099638043	0.000836175157565726	0.05343203535765225	0.052616484749250785	3.382573310136035e-07	2.884860366542119e-05	3.38055559796031e-07	2.883139965650927e-05
37.25880955547555	0.000715418186731896	0.0007172610527006287	0.0007494603414536133	0.0007509053575218247	0.0007692700673086958	0.0007704542260920961	0.0007906157830250282	0.0007914949918693357	0.0008362040041510189	0.0008363506357292297	0.05349934089519163	0.052682733085117915	3.4840471296328744e-07	2.9892974402812023e-05	3.4821335460205605e-07	2.987656003067274e-05
37.483312626080554	0.0007154303339083018	0.0007172739233721472	0.0007495134072162166	0.0007509587277421772	0.0007693494229464353	0.0007705335399326473	0.0007907254875169505	0.0007916041901328108	0.0008363854234835132	0.0008365302162207534	0.053567441622170635	0.052749764006621166	3.58467939397299e-07	3.0941620254826274e-05	3.582868343472885e-07	3.0925991889974025e-05
37.70916844062219	0.0007154443072592182	0.0007172886327097382	0.0007495688554956039	0.0007510144872705588	0.0007694315200863506	0.0007706155973212444	0.0007908383497490329	0.000791716541762952	0.0008365709925147359	0.0008367139233252739	0.05363634472473584	0.052817584582869365	3.684476840885246e-07	3.199456956096136e-05	3.682766731589321e-07	3.197972344917699e-05
37.93638515006311	0.0007154601103480555	0.0007173051843519456	0.0007496266944110328	0.0007510726442583827	0.0007695163699932588	0.0007707004095127459	0.0007909543848057047	0.0007918320617721547	0.0008367607360574988	0.0008369017815829087	0.05370605747481889	0.05288620196730007	3.7834461675883765e-07	3.305185093407936e-05	3.7818354110255234e-07	3.303778319416195e-05
38.164970954479706	0.000715477746720842	0.0007173235819205887	0.0007496869321172782	0.0007511332068927823	0.0007696039840069854	0.0007707879878366834	0.00079107360789684	0.0007919507652970551	0.0008369546791877237	0.0008370938157925876	0.05377658723137033	0.05295562339889681	3.8815940310230057e-07	3.411349326395974e-05	3.8800810419573756e-07	3.410019988428492e-05
38.39493410335793	0.0007154972199056645	0.0007173438290202108	0.0007497495768047795	0.0007511961833967612	0.0007696943735430926	0.000770878343697981	0.000791196034359268	0.0007920726676000198	0.0008371528472482627	0.0008372900510157923	0.053847941441614415	0.0530258562034185	3.978927048263643e-07	3.517952572076877e-05	3.9775102446035736e-07	3.516700255706828e-05
38.626282895891045	0.0007155185334121014	0.0007173659292375172	0.0007498146366997905	0.0007512615820293435	0.000769787550093616	0.0007709714885776875	0.0007913216796583103	0.0007921977840706572	0.0008373552658527858	0.0008374905125803668	0.05392012764232426	0.0530969077946502	4.0754517966878206e-07	3.624997775789063e-05	4.0741295993275417e-07	3.623822053003267e-05
38.859025681279114	0.0007155416907306355	0.0007173898861407942	0.0007498821200645181	0.0007513294110857136	0.000769883525227805	0.0007710674340337052	0.0007914505593893303	0.0007923261302273486	0.0008375619608897324	0.0008376952260843847	0.05399315346111902	0.05316878567568063	4.1711748144661505e-07	3.7324879116784615e-05	4.1699456471318286e-07	3.731388340583175e-05
39.09317085903034	0.0007155666953320691	0.0007174157032793326	0.0007499520351972791	0.0007513996788973723	0.0007699823105928853	0.0007711661917015492	0.000791582689279326	0.0007924577217188155	0.0008377729585263503	0.0008379042174001056	0.05406702661778204	0.05324149744019529	4.266102600803019e-07	3.84042598302603e-05	4.264964889924821e-07	3.8394021075582874e-05
39.328726879264174	0.0007155935506669127	0.0007174433841828203	0.0007500243904326352	0.0007514723938322745	0.0007700839179148169	0.0007712677732950927	0.0007917180851885278	0.0007925925743256935	0.0008379882852127886	0.0008381175126779832	0.05414175492560361	0.053315050773794115	4.360241616331237e-07	3.948815022664087e-05	4.3591937908590145e-07	3.947866372244757e-05
39.56570224301631	0.0007156222601647775	0.0007174729323607438	0.0007500991941415481	0.0007515475642949845	0.0007701883589990783	0.0007713721906073462	0.0007918567631120414	0.0007927307039621521	0.000838207967686287	0.0008383351383507661	0.054217346292744106	0.05338945345533092	4.4535982834307923e-07	4.057658093381544e-05	4.452638774732169e-07	4.056784182637774e-05
39.80410550254544	0.0007156528272337421	0.0007175043513017598	0.0007501764547315187	0.0007516251987268151	0.0007702956457314451	0.0007714794555112269	0.0007919987391814996	0.0007928721266775217	0.0008384320329754233	0.0008385571211376576	0.05429380872362058	0.05346471335827603	4.5461789864608727e-07	4.166958288234768e-05	4.545306228128255e-07	4.166158616650262e-05
40.04394526164196	0.0007156852552597159	0.0007175376444730659	0.0007502561806467339	0.0007517053056059758	0.0007704057900787911	0.00077158957996035	0.0007921440296667519	0.000793016858657958	0.0008386605084044515	0.0008387834880485614	0.0543711503203188	0.053540838452101794	4.637990072249923e-07	4.276718731108242e-05	4.637202499981237e-07	4.275992782701299e-05
40.28523017593832	0.0007157195476057876	0.0007175728153197561	0.0007503383803682123	0.0007517878934477192	0.0007705188040898951	0.000771702575989829	0.0007922926509775786	0.0007931649162281302	0.0008388934215977169	0.0008390142663884051	0.05444937928402787	0.05361783680369153	4.7290378502973067e-07	4.386942577006003e-05	4.728333901707349e-07	4.386289819979794e-05
40.52796895322162	0.0007157557076115597	0.0007176098672641611	0.0007504230624139457	0.0007518729708044827	0.0007706346998962589	0.0007718184557170821	0.0007924446196654298	0.0007933163158529324	0.00083913080048415	0.000839249483761538	0.054528503916500125	0.053695716578771736	4.819328593170125e-07	4.497633012542912e-05	4.81870670765612e-07	4.497052898938536e-05
40.77217035374772	0.0007157937385924731	0.000717648803705181	0.0007505102353390451	0.0007519605462660354	0.0007707534897129381	0.000771937231342656	0.0007925999524251963	0.0007934710741392318	0.0008393726733018504	0.0008394891680762194	0.054608532621535276	0.05377448604337391	4.908868536791615e-07	4.6087932563443346e-05	4.908327155387932e-07	4.6082852217049775e-05
41.017843190557436	0.000715833643839116	0.0007176896280176001	0.0007505999077358821	0.0007520506284596206	0.0007708751858393817	0.0007720589151510554	0.0007927586660970061	0.0007936292078376336	0.0008396190686027508	0.0008397333475491813	0.05468947390649057	0.053854153565311876	4.997663880781586e-07	4.720426559517987e-05	4.997201445968921e-07	4.71999002248924e-05
41.26499632979458	0.0007158754266165214	0.0007177323435513921	0.0007506920882342328	0.0007521432260500987	0.0007709998006602874	0.0007721835195115875	0.0007929207776680543	0.0007937907338442852	0.0008398700152573734	0.0008399820507102848	0.05477133638381836	0.053934727615695406	5.085720788840231e-07	4.832536206103577e-05	5.085335744387312e-07	4.8321705680781646e-05
41.51363869102594	0.0007159190901634514	0.0007177769536310103	0.00075078678550142	0.000752238347740092	0.000771127346646465	0.000772311056879217	0.0007930863042744599	0.0007939556692027036	0.0008401255424596725	0.0008402353064072596	0.05485412877262771	0.05401621677046106	5.17304538904086e-07	4.945125513550197e-05	5.172736179872173e-07	4.9448301582932785e-05
41.763779247563185	0.0007159646376916684	0.0007178234615546664	0.0007508840082424568	0.0007523360022701263	0.0007712578363557158	0.0007724415397954356	0.0007932552632031566	0.0007941240311056378	0.0008403856797319739	0.000840493143810536	0.054937859900275374	0.05409862971193675	5.259643774092274e-07	5.058197833104905e-05	5.259408846097248e-07	5.05797212636272e-05
42.0154270267867	0.0007160120723851861	0.0007178718705935895	0.0007509837652001826	0.0007524361984187703	0.0007713912824337172	0.0007725749808891348	0.000793427671893807	0.0007942958368969533	0.0008406504569299978	0.0008407555924181601	0.05502253870398307	0.05418197523042733	5.345522001729084e-07	5.171756550326201e-05	5.345359801588612e-07	5.171599839404184e-05
42.26859111047143	0.0007160613973995164	0.0007179221839912787	0.0007510860651554099	0.0007525389450027794	0.0007715276976149283	0.0007727113928775023	0.0007936035479407602	0.0007944711040735581	0.0008409199042479894	0.0008410226820608143	0.055108174232483445	0.054266262225832265	5.430686095115028e-07	5.285805085672446e-05	5.430595070149685e-07	5.285716699049425e-05
42.523280635114425	0.0007161126158608963	0.0007179744049627374	0.0007511909169270617	0.0007526442508772367	0.0007716670947235052	0.0007728507885669257	0.0007937829090950342	0.0007946498502873559	0.0008411940522239429	0.0008412944429069276	0.05519477564769501	0.05435149970928909	5.515142043035961e-07	5.4003468948543576e-05	5.515120641032527e-07	5.400326141757894e-05
42.77950479226489	0.0007161657308654983	0.000718028536693692	0.000751298329372311	0.0007527521249356905	0.0007718094866742252	0.0007729931808539065	0.0007939657732663328	0.0007948320933472292	0.0008414729317449209	0.0008415709054678801	0.05528235222642635	0.05443769680484641	5.598895800353054e-07	5.5153854694289794e-05	5.598942469375867e-07	5.5154316394079306e-05
43.03727282885567	0.0007162207454786328	0.0007180845823398001	0.0007514083113867226	0.0007528625761102976	0.0007719548864734335	0.0007731385827259946	0.0007941521585251007	0.0007950178512210648	0.0008417565740524878	0.0008418521006033163	0.05537091336211025	0.05452486275116784	5.681953288200117e-07	5.6309243372604234e-05	5.682066476419764e-07	5.631036699732528e-05
43.29659404753705	0.0007162776627339247	0.0007181425450258358	0.0007515208719043869	0.0007529756133719561	0.0007721033072199906	0.0007732870072627241	0.0007943420831046036	0.0007952071420377977	0.0008420450107482322	0.0008421380595265489	0.05546046856656695	0.05461300690326149	5.764320394451971e-07	5.746967063097186e-05	5.764498549984832e-07	5.7471448669216274e-05
43.55747780701245	0.0007163364856324894	0.0007182024278448718	0.0007516360198980649	0.0007530912457304522	0.0007722547621062496	0.00077343846763658	0.0007945355654030588	0.0007953999840895101	0.0008423382737994161	0.0008424288138100826	0.05555102747180152	0.05470213873424484	5.846002974010684e-07	5.863517249110606e-05	5.846244544712928e-07	5.8637597221161686e-05
43.81993352237618	0.000716397217142077	0.0007182642338574319	0.0007517537643793189	0.0007532094822345894	0.0007724092644190313	0.0007735929771139595	0.000794732623985786	0.0007955963958335467	0.0008426363955447149	0.0008427243953912282	0.055642599831831015	0.05479226783713831	5.927006849059269e-07	5.980578535352832e-05	5.927310282366396e-07	5.980884883877158e-05
44.08397066545326	0.0007164598601962129	0.0007183279660906391	0.0007518741143986535	0.0007533303319723308	0.0007725668275406264	0.0007737505490561636	0.0007949332775874063	0.0007957963958946793	0.0008429394087000839	0.0008430248365778398	0.05573519552454325	0.05488340392669123	6.007337809512715e-07	6.098154600428507e-05	6.007701552231386e-07	6.0985240088184955e-05
44.349598765141174	0.0007165244176933151	0.0007183936275373395	0.0007519970790456493	0.0007534538040709322	0.0007727274649498045	0.0007739111969203913	0.0007951375451140738	0.0007960000030673007	0.0008432473463647301	0.000843330170054155	0.05582882455359196	0.05497555684123929	6.087001613302046e-07	6.216249162027676e-05	6.087424111432278e-07	6.216680792162088e-05
44.6168274077539	0.0007165908924958006	0.0007184612211552171	0.0007521226674491021	0.0007535799076970811	0.0007728911902228447	0.0007740749342607588	0.0007953454456457486	0.000796207236317663	0.0008435602420272119	0.000843640428886757	0.05592349705032126	0.05506873654459686	6.166003986660552e-07	6.334865977439263e-05	6.166483685228746e-07	6.335358968231897e-05
44.88566623736761	0.0007166592874291665	0.0007185307498658827	0.0007522508887771517	0.0007537086520570257	0.0007730580170345707	0.0007742417747293221	0.0007955569984385033	0.0007964181147861447	0.0008438781295716448	0.0008439556465306449	0.05601922327572861	0.05516295312798169	6.244350624579151e-07	6.454008844272718e-05	6.244885967399572e-07	6.4545623111395e-05
45.15612495616904	0.0007167296052810681	0.0007186022165539584	0.0007523817522374251	0.0007538400463967174	0.0007732279591594206	0.0007744117320771293	0.0007957722229268827	0.0007966326577895721	0.0008442010432840499	0.0008442758568354375	0.056116013622460784	0.05525821681197446	6.32204719107311e-07	6.5736816010048e-05	6.322636620574411e-07	6.57429463533088e-05
45.42821332480542	0.0007168018488003626	0.0007186756240661299	0.0007525152670771616	0.0007539741000019368	0.0007734010304725092	0.0007745848201552735	0.0007959911387262866	0.0007968508848235641	0.0008445290178588068	0.0008446010940516842	0.05621387861684556	0.055354537948513194	6.399099319381527e-07	6.693888127448644e-05	6.399741276420269e-07	6.694559796069366e-05
45.701941162736816	0.0007168760206961454	0.0007187509752101915	0.0007526514425833479	0.0007541108221984266	0.0007735772449507223	0.0007747610529159699	0.000796213765635407	0.0007970728155649276	0.0008448620884052501	0.0008449313928373113	0.05631282892096194	0.055451927022925035	6.475512612611357e-07	6.814632345666927e-05	6.476205536246494e-07	6.815361690293287e-05
45.97731834859046	0.0007169521236367723	0.0007188282727540733	0.0007527902880828549	0.0007542502223520304	0.000773756616673827	0.0007749404444136532	0.0007964401236387099	0.0007972984698740992	0.0008452002904543989	0.0008452667882641993	0.056412875334745365	0.05555039465599265	6.551292643850164e-07	6.935918220449255e-05	6.552034971150054e-07	6.93670425710724e-05
46.25435482051728	0.0007170301602488511	0.0007189075194248432	0.0007529318129425635	0.0007543923098688157	0.0007739391598255913	0.0007751230088060802	0.0007966702329089499	0.0007975278677976162	0.0008455436599658098	0.0008456073158248827	0.05651402879813311	0.05564995160605811	6.626444956530416e-07	7.057749759922793e-05	6.627235122373329e-07	7.058591478387166e-05
46.533060576550575	0.0007171101331162235	0.0007189887179076957	0.0007530760265694981	0.0007545370941952078	0.0007741248886949256	0.0007753087603554589	0.0007969041138097383	0.0007977610295706446	0.0008458922333345795	0.0008459530114393923	0.0566163003932462	0.05575060877116837	6.700975064863161e-07	7.180131016362723e-05	6.701811501713933e-07	7.18102737954085e-05
46.813445674966815	0.0007171920447789286	0.0007190718708449231	0.0007532229384109571	0.0007546845848181212	0.0007743138176770448	0.0007754977134295914	0.0007971417868981565	0.0007979979756195459	0.0008462460473984859	0.0008463039114622342	0.05671970134661507	0.05585237719125428	6.774888454106915e-07	7.303066086791765e-05	6.775769591793601e-07	7.304016030112992e-05
47.09552023464871	0.0007172758977321401	0.000719156980834861	0.0007533725579546406	0.000754834791265083	0.0007745059612746413	0.0007756898825030335	0.0007973832729274112	0.0007982387265644873	0.0008466051394452718	0.0008466600526895056	0.05682424303144169	0.05595526805035337	6.848190580860392e-07	7.426559113618558e-05	6.849114846383449e-07	7.427561544420813e-05
47.37929443545016	0.000717361694425089	0.0007192440504308183	0.000753524894728777	0.0007549877231043623	0.0007747013340990794	0.0007758852821582719	0.0007976285928495385	0.0007984833032221035	0.0008469695472200775	0.0008470214723661591	0.056929936969904595	0.056059292678873766	6.920886873574249e-07	7.550614285506407e-05	6.921852690872348e-07	7.551668082414476e-05
47.66477851856398	0.0007174494372599699	0.0007193330821399929	0.0007536799583022574	0.0007551433899451021	0.0007748999508716159	0.0007760839270869275	0.0007978777678181669	0.0007987317266082069	0.0008473393089330349	0.0008473882081934212	0.05703679483550794	0.056164462555893774	6.992982732806959e-07	7.675235838067174e-05	6.993988522518459e-07	7.676339850287706e-05
47.951982786891236	0.0007175391285908188	0.0007194240784223556	0.0007538377582847565	0.0007553018014374391	0.0007751018264246283	0.0007762858320909655	0.0007981308191913147	0.0007989840179405416	0.000847714463267004	0.0008477602983363499	0.05714482845547167	0.056270789311512026	7.064483531495861e-07	7.800428054452468e-05	7.065527710752809e-07	7.80158110114948e-05
48.24091760541319	0.0007176307707223749	0.0007195170416895214	0.0007539983043268611	0.0007554629672726307	0.0007753069757028673	0.0007764910120839332	0.0007983877685342473	0.0007992401986415905	0.0008480950493854778	0.000848137781431557	0.05725404981316494	0.056378284729234875	7.13539461542987e-07	7.926195266289016e-05	7.13647559762165e-07	7.92739613588167e-05
48.53159340156531	0.0007177243659089235	0.0007196119743035997	0.0007541616061201957	0.0007556268971831815	0.000775515413764734	0.000776699482092215	0.0007986486376223888	0.0007995002903414342	0.0008484811069406496	0.000848520696595089	0.057364471050589554	0.05648696074840925	7.205721303548719e-07	8.052541854378092e-05	7.206837498079186e-07	8.053789303835712e-05
48.82402066561362	0.0007178199163531108	0.0007197088785760179	0.0007543276733975457	0.0007557936009429622	0.0007757271557835685	0.0007769112572563065	0.0007989134484442782	0.0007997643148806588	0.0008488726760816451	0.000848909083430465	0.05747610447090258	0.056596829466702435	7.275468888300746e-07	8.179472249525421e-05	7.276618700356209e-07	8.18076500364584e-05
49.11820995103327	0.0007179174242047467	0.0007198077567663319	0.0007544965159329846	0.0007559630883673385	0.0007759422170489703	0.0007771263528321119	0.0007991822232045912	0.0008000322943133245	0.0008492697974629325	0.0008493029820368934	0.057588962540990864	0.05670790314262645	7.344642636020193e-07	8.306990933332203e-05	7.345824466315713e-07	8.30832768398404e-05
49.41417187488941	0.0007180168915595755	0.0007199086110810047	0.0007546681435419928	0.0007561353693132858	0.0007761606129681286	0.0007773447841922577	0.0007994549843272072	0.0008003042509099763	0.0008496725122529	0.000849702433017646	0.05770305789409277	0.056820194198108125	7.413247787258978e-07	8.435102439027786e-05	7.414460031799838e-07	8.436481844423249e-05
49.71191711822035	0.0007181183204580338	0.0007200114436721732	0.0007548425660815852	0.000756310453679517	0.0007763823590671862	0.0007775665668274352	0.0007997317544583439	0.0008005802071607266	0.0008500808621426254	0.0008501074774886219	0.05781840333246694	0.056933715221110265	7.481289557122791e-07	8.563811352282902e-05	7.482530606970315e-07	8.565232036200632e-05
50.01145642642306	0.0007182217128839742	0.0007201162566363791	0.0007550197934504258	0.0007564883514065939	0.0007766074709926115	0.0007777917163477534	0.0008000125564697367	0.0008008601857783764	0.0008504948893548135	0.0008505181570870754	0.05793501183011279	0.05704847896829975	7.54877313567659e-07	8.693122312111723e-05	7.550041376657574e-07	8.694582863089106e-05
50.3128006096408	0.0007183270707633786	0.0007202230520132919	0.0007551998355889546	0.0007566690724770535	0.0007768359645126098	0.0007780202484841271	0.0008002974134618938	0.0008011442097016132	0.0008509146366529437	0.0008509345139805448	0.058052896535542874	0.057164498367765916	7.615703688410805e-07	8.823040011884942e-05	7.616997500876823e-07	8.824538982390995e-05
50.61596054315354	0.0007184343959630427	0.0007203318317843999	0.0007553827024795088	0.0007568526269155261	0.0007770678555185495	0.0007782521790896832	0.0008005863487674044	0.0008014323020982607	0.0008513401473506007	0.0008513565908759633	0.05817207077460508	0.057281786521791896	7.682086356328079e-07	8.953569199940392e-05	7.683404114908286e-07	8.955105105568073e-05
50.9209471677702	0.000718543690289226	0.0007204425978716697	0.0007555684041464315	0.0007570390247888428	0.0007773031600264025	0.0007784875241411793	0.0008008793859542998	0.0008017244863685774	0.0008517714653209946	0.0008517844310289513	0.05829254805336085	0.057400356709674014	7.747926256593783e-07	9.084714680770989e-05	7.749266329889169e-07	9.086285999362897e-05
51.22777149022361	0.0007186549554863019	0.0007205553521362041	0.0007557569506562058	0.0007572282762061671	0.0007775418941782353	0.0007787262997404702	0.0008011765488295031	0.0008020207861486479	0.0008522086350067139	0.0008522180782533369	0.058414342061015485	0.05752022239059991	7.813228482791892e-07	9.216481315890701e-05	7.814589233110739e-07	9.218086486659227e-05
51.53644458356769	0.000718768193235354	0.0007206700963768467	0.0007559483521175577	0.0007574203913190942	0.0007777840742436925	0.0007789685221159702	0.000801477861442316	0.0008023212253138028	0.0008526517014296527	0.0008526575769308446	0.0585374666729075	0.05764139720657923	7.877998105211212e-07	9.3488740246922e-05	7.879377888324064e-07	9.350511447339671e-05
51.84697758757708	0.0007188834051527707	0.0007207868323287851	0.0007561426186815826	0.0007576153803217771	0.0007780297166215331	0.0007792142076241659	0.0008017833480879941	0.0008026258279821322	0.0008531007102011807	0.0008531029720210215	0.058661935953550556	0.05776389498542713	7.942240171491567e-07	9.481897785720839e-05	7.943637336318976e-07	9.48356581950971e-05
52.15938170914916	0.000719000592788805	0.0007209055616621181	0.0007563397605418609	0.0007578132534510372	0.0007782788378411816	0.0007794633727511407	0.0008020930333113835	0.0008029346185180536	0.0008535557075325228	0.0008535543090713651	0.05878776415973833	0.05788772974380966	8.005959706693187e-07	9.615557637360217e-05	8.007372595017319e-07	9.617254600149949e-05
52.47366822270851	0.0007191197576261021	0.0007210262859803924	0.0007565397879345679	0.0007580140209864726	0.0007785314545642991	0.0007797160341141228	0.0008024069419106208	0.0008032476215359447	0.0008540167402453573	0.0008540116342276659	0.05891496574370541	0.05801291569034402	8.069161713869163e-07	9.749858679058976e-05	8.070588660047569e-07	9.75158284636235e-05
52.789848470613855	0.0007192409010782145	0.0007211490068191259	0.0007567427111385957	0.0007582176932505775	0.0007787875835863981	0.0007799722084630745	0.0008027250989409172	0.0008035648619038595	0.0008544838557826616	0.0008544749942445896	0.0590435553563499	0.058139467228759296	8.131851174421074e-07	9.884806072391061e-05	8.133290505083109e-07	9.886555676361097e-05
53.107933863567155	0.0007193640244880766	0.0007212737256442902	0.000756948540475662	0.0007584242806088455	0.0007790472418384695	0.0007802319126822909	0.0008030475297184064	0.0008038863647473023	0.0008549571022197792	0.0008549444364964736	0.05917354785052015	0.058267398961120084	8.19403304843291e-07	0.00010020405042035496	8.195483082173993e-07	0.00010022178270452375
53.42793588102576	0.0007194891291264616	0.0007214004438507762	0.000757157286310427	0.0007586337934698856	0.0007793104463886489	0.000780495163792042	0.0008033742598240733	0.0008042121554530855	0.0008554365282757443	0.0008554200089883752	0.05930495828436192	0.05839672569110754	8.255712275128616e-07	0.00010156660876983747	8.257171322213156e-07	0.00010158455872230632
53.74986607161648	0.0007196162161904045	0.0007215291627608249	0.000757368959050604	0.0007588462422855279	0.0007795772144439054	0.0007807619789502324	0.0008037053151077561	0.0008045422596732563	0.0008559221833248447	0.0008559017603673517	0.05943780192473318	0.05852746242736955	8.316893773279745e-07	0.00010293578931708236	8.318360135313712e-07	0.00010295393789674923
54.073736053552395	0.0007197452868016054	0.0007216598836224389	0.0007575835691470773	0.0007590616375509372	0.0007798475633517699	0.0007810323754541016	0.0008040407216922345	0.000804876703329108	0.0008564141174084551	0.0008563897399340009	0.05957209425068316	0.05865962438693197	8.377582441548067e-07	0.00010431164627200396	8.379054411147228e-07	0.00010432997396184196
54.399557515052166	0.0007198763420047879	0.0007217926076077499	0.0007578011270940056	0.0007592799898047133	0.0007801215106020782	0.0007813063707419374	0.0008043805059773847	0.0008052155126152578	0.0008569123812471145	0.0008568839976542411	0.059707850957000715	0.058793226998678665	8.437783158888896e-07	0.00010569423452211346	8.439259019370898e-07	0.00010571272131806864
54.727342214761876	0.0007200093827660481	0.0007219273358113746	0.00075802164342894	0.0007595013096290056	0.0007803990738287631	0.0007815839823948395	0.0008047246946444344	0.0008055587140038199	0.000857417026252894	0.0008573845841713728	0.05984508795783378	0.058928285906897054	8.49750078506066e-07	0.00010708360964578612	8.498978810102427e-07	0.00010710223504523109
55.057101982179326	0.00072014440997116	0.0007220640692487296	0.0007582451287329335	0.0007597256076496156	0.0007806802708116669	0.0007818652281385011	0.0008050733146602898	0.0008059063342486522	0.0008579281045420287	0.0008578915508183957	0.05998382139037454	0.05906481697489697	8.556740160900293e-07	0.00010847982792297484	8.558218614197581e-07	0.00010849857091269066
55.38884871808102	0.0007202814244238546	0.0007222028088543169	0.0007584715936306488	0.000759952894536102	0.0007809651194783904	0.0007821501258450256	0.0008054263932819541	0.000806258400389688	0.000858445668947837	0.0008584049496306071	0.06012406761862377	0.05920283628869594	8.615506108858827e-07	0.00010988294634950435	8.616983243764104e-07	0.00010990178539352358
55.722594394951685	0.0007204204268440716	0.0007223435554799858	0.0007587010487904722	0.0007601831810018898	0.000781253637906179	0.0007824386935347815	0.0008057839580610366	0.0008066149397573621	0.000858969773033938	0.0008589248333584868	0.06026584323722353	0.059342360160781434	8.673803433357011e-07	0.00011129302264936691	8.675277492556366e-07	0.00011131193567670561
56.058351057416104	0.0007205614178661744	0.000722486309893154	0.0007589335049246197	0.0007604164778043698	0.000781545844323836	0.0007827309493782832	0.0008061460368483484	0.0008069759799771152	0.0008595004711077572	0.0008594512554808662	0.06040916507537075	0.059483405133944456	8.731636921212489e-07	0.00011271011528807273	8.733106136339652e-07	0.00011272907967990742
56.39613082267415	0.0007207043980371386	0.0007226310727750057	0.0007591689727892494	0.0007606527957450071	0.0007818417571136791	0.0007830269116981124	0.000806512657798597	0.0008073415489739991	0.000860037818234354	0.0008599842702184051	0.06055405020080533	0.0596259879851899	8.789011342145037e-07	0.0001141342834874437	8.790473933410585e-07	0.0001141532760637054
56.7359458809379	0.0007208493678147054	0.0007227778447186519	0.0007594074631845693	0.0007608921456694422	0.0007821413948135295	0.0007833265989708733	0.0008068838493751729	0.0008077116749773702	0.0008605818702505553	0.0008605239325473696	0.0607005159238791	0.05977012572972635	8.845931449110497e-07	0.00011556558723824217	8.847385624952738e-07	0.00011558458424459905
57.07780849587155	0.0007209963275655024	0.0007229266262272592	0.0007596489869549459	0.0007611345384675947	0.0007824447761187358	0.0007836300298291818	0.0008072596403550348	0.0008080863865256796	0.000861132683779417	0.0008610702982137268	0.06084857980170607	0.05991583562503285	8.902401978814686e-07	0.00011700408731560308	8.903845935472488e-07	0.00011702306440911081
57.42173100503407	0.0007211452775631327	0.0007230774177121476	0.0007598935549890143	0.0007613799850737663	0.0007827519198842425	0.0007839372230636941	0.0008076400598336958	0.0008084657124713619	0.0008616903162450204	0.0008616234237475636	0.06099825964239419	0.060063135175008685	8.958427652140579e-07	0.00011844984529357783	8.959859573295578e-07	0.00011846877752871854
57.7677258203244	0.0007212962179862289	0.0007232302194908507	0.0007601411782197862	0.0007616284964667424	0.0007830628451266905	0.0007842481976251743	0.0008080251372303132	0.0008088496819858246	0.000862254825887609	0.000862183366477839	0.061149573509364924	0.06021204213420619	9.014013174555961e-07	0.00011990292355953946	9.015431230946589e-07	0.00011992178537414966
58.115805428429454	0.0007214491489164717	0.000723385031785144	0.0007603918676247575	0.0007618800836698934	0.0007833775710265606	0.0007845629726265969	0.000808414902292882	0.0008092383245645391	0.0008628262717790772	0.0008627501845474748	0.06130253972575923	0.060362574512148465	9.06916323671408e-07	0.00012136338533166868	9.070565585686703e-07	0.00012138215053125734
58.465982391274686	0.0007216040703365811	0.0007235418547190419	0.000760645634226023	0.0007621347577512824	0.0007836961169303647	0.000784881567345298	0.0008088093851035429	0.0008096316700322439	0.0008634047138388281	0.0008633239369288057	0.06145717687892974	0.060514750577733756	9.123882514739876e-07	0.00012283129467266507	9.125267299851976e-07	0.0001228499364154534
58.818269346477535	0.0007217609821282571	0.0007237006883167472	0.0007609024890903764	0.000762392529823757	0.0007840185023528615	0.0007852040012251521	0.0008092086160839878	0.0008100297485482417	0.0008639902128499852	0.0008639046834393743	0.061613503825028816	0.06066858886373026	9.178175670780751e-07	0.0001243067165068723	9.179541021373753e-07	0.00012432520728797303
59.172679007803275	0.0007219198840701023	0.0007238615325005803	0.0007611624433294284	0.0007626534110450601	0.0007843447469793368	0.0007855302938788093	0.0008096126260009968	0.0008104325906118266	0.0008645828304760067	0.0008644924847581144	0.06177153969368628	0.060824108171361996	9.232047353579034e-07	0.00012578971663829153	9.233391384353296e-07	0.00012580802827363846
59.52922416562417	0.0007220807758354963	0.0007240243870888614	0.0007614255080997138	0.0007629174126179294	0.0007846748706679137	0.0007858604650899642	0.0008100214459720794	0.0008108402270678119	0.0008651826292776795	0.0008650874024419044	0.06193130389278409	0.06098132757498666	9.28550219878423e-07	0.00012728036176554158	9.286823009350183e-07	0.00012729846537526401
59.887917687380885	0.000722243656990434	0.0007241892517937559	0.0007616916946027993	0.0007631845457901958	0.0007850088934519098	0.0007861945348156688	0.0008104351074712372	0.0008112526891121757	0.000865789672730516	0.0008656894989425108	0.062092816113329695	0.061140266426870996	9.338544829477768e-07	0.00012877871950003894	9.339840503909229e-07	0.00012879658549150297
60.24877251804685	0.0007224085269913282	0.0007243561262190843	0.0007619610140853951	0.0007634548218548871	0.0007853468355422434	0.0007865325231886928	0.0008108536423348506	0.0008116700082978296	0.0008664040252425686	0.000866298837623937	0.06225609633442729	0.06130094436206221	9.391179856851721e-07	0.00013028485838600945	9.3924484632045e-07	0.00013030245643610994
60.6118016805955	0.0007225753851827817	0.000724525009858101	0.000762233477839474	0.0007637282521503373	0.0007856887173298945	0.0007868744505199394	0.0008112770827677014	0.0008120922165405177	0.0008670257521726785	0.0008669154827801938	0.062421164828354074	0.06146338130336188	9.443411880501532e-07	0.00013179884791661434	9.444651470358074e-07	0.00013181614695406685
60.97701827647021	0.0007227442307953009	0.0007246959020912157	0.0007625090972023724	0.0007640048480602783	0.0007860345593883953	0.0007872203373008885	0.0008117054613491016	0.0008125193461248209	0.0008676549198491409	0.0008675394996534732	0.06258804216573931	0.06162759746639971	9.495245488996308e-07	0.00013332075855343462	9.496454096986472e-07	0.00013333772674020694
61.34443548605718	0.0007229150629429917	0.0007248688021836939	0.0007627878835569133	0.0007642846210139529	0.0007863843824763931	0.0007875702042061094	0.0008121388110391796	0.0008129514297103137	0.0008682915955888441	0.0008681709544527816	0.06275674922085296	0.0617936133648151	9.546685260496818e-07	0.00013485066174723226	9.547860903794808e-07	0.00013486726645978164
61.71406656916102	0.0007230878806212009	0.0007250437092833075	0.0007630698483315175	0.0007645675824862151	0.0007867382075402489	0.0007879240720958118	0.0008125771651852857	0.0008133885003378393	0.000868935847716856	0.0008688099143730095	0.06292730717700076	0.06196144981554451	9.597735763163147e-07	0.0001363886299565742	9.598876440997453e-07	0.00013640483776619639
62.085924865483435	0.000723262682704123	0.0007252206224179461	0.0007633550030003202	0.0007648537439976371	0.0007870960557166971	0.0007882819620184513	0.000813020557528546	0.000813830591435925	0.000869587745586494	0.0008694564476144648	0.06309973753203782	0.062131127944218385	9.64840155572716e-07	0.00013793473666842693	9.649505248840624e-07	0.00013795051332129993
62.46002379510434	0.0007234394679423607	0.0007253995404931855	0.0007636433590832864	0.0007651431171146114	0.0007874579483355522	0.0007886438952133855	0.000813469022210552	0.0008142777368273357	0.0008702473595998789	0.0008701106234028805	0.06327406210399172	0.06230266919067411	9.698687188084473e-07	0.0001394890564200002	9.699751858239895e-07	0.00013950436681700595
62.83637685896657	0.0007236182349604534	0.0007255804622898205	0.0007639349281463356	0.0007654357134494661	0.0007878239069224829	0.0007890098931135932	0.0008139225937802086	0.0008147299707357771	0.0008709147612290034	0.0008707725120099186	0.06345030303680733	0.06247609531457937	9.74859720181704e-07	0.0001410516648200355	9.749620791233392e-07	0.00014106647299524933
63.21499763936286	0.0007237989822543498	0.0007257633864613445	0.0007642297218014569	0.000765731544660566	0.000788193953201828	0.000789379977348434	0.0008143813072007196	0.0008151873277927361	0.0008715900230373043	0.0008714421847741624	0.06362848280621192	0.06265142840117952	9.79813613071574e-07	0.00014262263857017787	9.799116561530399e-07	0.0001426369076694134
63.59589980042612	0.000723981708188847	0.0007259483115313948	0.0007645277517068352	0.0007660306224524263	0.0007885681090994842	0.0007897541697464792	0.0008148451978567377	0.0008156498430444795	0.0008722732187017798	0.0008721197141226377	0.06380862422570348	0.06282869086716132	9.847308501456913e-07	0.00014420205548926202	9.84824367516405e-07	0.00014421574774786672
63.979097088622495	0.0007241664109949843	0.0007261352358911503	0.0007648290295669777	0.0007663329585758262	0.0007889463967458477	0.000790132492338395	0.0008153143015616725	0.000816117551959208	0.0008729644230356522	0.0008728051735928632	0.0639907504526675	0.0630079054666445	9.896118834075082e-07	0.00014578999453504493	9.897006630951027e-07	0.00014580307125522385
64.36460333324754	0.0007243530887673854	0.0007263241577966809	0.0007651335671328369	0.0007666385648279184	0.0007893288384788151	0.0007905149673598836	0.0008157886545651546	0.0008165904904343622	0.0008736637120115896	0.0008734986378554412	0.06417488499462351	0.06318909529729765	9.944571642639486e-07	0.00014738653582968553	9.945409921150762e-07	0.00014739895735668695
64.75243244692527	0.0007245417394615678	0.0007265150753662605	0.0007654413762019478	0.0007669474530523508	0.0007897154568468582	0.0007909016172546936	0.0008162682935606798	0.0008170686948041039	0.0008743711627855204	0.0008742001827372232	0.06436105171560336	0.06337228380658706	9.99267143583088e-07	0.00014899176068358666	9.993458032024876e-07	0.00014900348638147154
65.14259842611021	0.0007247323608911919	0.0007267079865776224	0.000765752468618554	0.0007672596351393791	0.0007901062746121498	0.0007912924646776838	0.0008167532556934127	0.0008175522018469511	0.0008750868537210331	0.0008749098852450433	0.06454927484267117	0.06355749479815609	1.0040422717496646e-06	0.00015060575161995882	1.004115544440097e-06	0.00015061673984728685
65.53511535159264	0.0007249249507252743	0.0007269028892651753	0.0007660668562737477	0.0007675751230259894	0.0007905013147537664	0.0007916875324979603	0.0008172435785681743	0.0008180410487935969	0.0008758108644144005	0.000875627823590055	0.06473957897257601	0.06374475243834603	1.0087829987390218e-06	0.0001522285924024369	1.0088506634377357e-06	0.00015223880048670368
65.92999738900669	0.0007251195064853495	0.0007270997811171721	0.0007663845511056096	0.000767893928696024	0.0007909006004709583	0.0007920868438020789	0.0008177393002576127	0.0008185352733349018	0.0008765432757202369	0.0008763540772126835	0.06493198907855532	0.06393408126285166	1.0134897741765226e-06	0.00015386036806161463	1.0135516073906357e-06	0.00015386975227252297
66.32725878934137	0.0007253160255425862	0.0007272986596728269	0.0007667055650993533	0.0007682160641803067	0.0007913041551864889	0.0007924904218973143	0.0008182404593105577	0.0008190349136300673	0.0008772841697778079	0.0008770887268082071	0.06512653051728137	0.06412550618352496	1.0181630473989154e-06	0.0001555011649209681	1.0182188231394954e-06	0.00015550968044408808
66.72691388945532	0.0007255145051148486	0.0007274995223193834	0.0007670299102874687	0.0007685415415567717	0.0007917120025500434	0.0007928982903149993	0.0008187470947605643	0.0008195400083149946	0.0008780336300380077	0.0008778318543529879	0.06532322903596073	0.06431905249532377	1.0228032675232892e-06	0.00015715107062647116	1.0228527572372654e-06	0.00015715867153529017
67.12897711259382	0.0007257149422637168	0.0007277023662891369	0.0007673575987498792	0.0007688703729505988	0.0007921241664417202	0.0007933104728139411	0.0008192592461346614	0.0008200505965108416	0.0008787917412910382	0.00087858354313138	0.06552211077958675	0.06451474588341442	1.027410883515053e-06	0.0001588101741749337	1.0274538560178879e-06	0.00015881681340246256
67.53346296890952	0.0007259173338914483	0.0007279071886563988	0.0007676886426140915	0.000769202570534348	0.0007925406709755879	0.000793726993383905	0.0008197769534622919	0.0008205667178327674	0.0008795585896947908	0.0008793438777633189	0.06572320229835228	0.06471261243042528	1.0319863442572168e-06	0.00016047856594425536	1.0320225656593966e-06	0.00016048419525371838
67.94038605598601	0.0007261216767378986	0.0007281139863344218	0.0007680230540553644	0.000769538146528106	0.0007929615405033354	0.0007941478762491845	0.0008203002572844762	0.0008210884123988918	0.0008803342628039764	0.0008801129442326348	0.06592653055522547	0.06491267862386196	1.0365300986218398e-06	0.00016215633772395655	1.03655933225851e-06	0.00016216090767867675
68.3497610593647	0.00072632796737738	0.0007283227560722588	0.0007683608452968689	0.0007698771131996272	0.0007933867996179869	0.0007945731458722397	0.0008208291986631724	0.0008216157208394518	0.000881118849599997	0.0008808908299160856	0.06613212293368992	0.06511497136368576	1.0410425955371429e-06	0.00016384358274620925	1.0410646018929734e-06	0.00016384704267874417
68.7616027530747	0.0007265362022154759	0.0007285334944515819	0.0007687020286098645	0.0007702194828644888	0.0007938164731577151	0.0007950028269574254	0.000821363819190871	0.0008221486843061804	0.0008819124405216114	0.0008816776236131556	0.06634000724565932	0.06531951797005692	1.0455242840648124e-06	0.00016554039571853307	1.0455388206983196e-06	0.00016554269369883912
69.17592600016614	0.0007267463774857955	0.0007287461978834369	0.0007690466163138742	0.0007705652678862435	0.0007942505862097263	0.0007954369444547959	0.0008219041610004055	0.0008226873444818997	0.0008827151274963948	0.0008824734155766244	0.06655021173956556	0.06552634619125142	1.0499756134752436e-06	0.00016724687285746276	1.0499824349413786e-06	0.0001672479556601436
69.59274575324658	0.0007269584892466842	0.0007289608626049562	0.0007693946207768756	0.000770914480676587	0.0007946891641142491	0.0007958755235640031	0.0008224502667750062	0.0008232317435903488	0.0008835270039730387	0.0008832782975439481	0.06676276510862685	0.06573548421175253	1.0543970333213746e-06	0.00016896311192232671	1.054395891090425e-06	0.00016896292499293808
70.01207705502031	0.0007271725333778662	0.0007291774846760014	0.0007697460544154839	0.0007712671336955191	0.000795132232468596	0.0007963185897382716	0.000823002179758579	0.0008237819244062317	0.0008843481649544886	0.0008840923627694529	0.06697769649930327	0.06594696066052248	1.0587889935163158e-06	0.00017068921225002476	1.0587796358928073e-06	0.00017068769967040764
70.43393503883172	0.0007273885055770441	0.000729396059975765	0.0007701009296951591	0.0007716232394515241	0.000795579817131334	0.0007967661686884767	0.0008235599437662435	0.0008243379302655182	0.0008851787070319801	0.0008849157060573951	0.0671950355199363	0.06616080461946018	1.063151944418893e-06	0.0001724252747930255	1.0631341164575635e-06	0.0001724223792455848
70.85833492921113	0.0007276064013564369	0.0007296165841993066	0.0007704592591304095	0.0007719828105017508	0.0007960319442265431	0.0007972182863873082	0.0008241236031951198	0.0008248998050759838	0.0008860187284199731	0.0008857484237958919	0.06741481224959218	0.06637704563204734	1.067486336903795e-06	0.00017417140215394977	1.0674597803251359e-06	0.0001741670648853777
71.2852920424243	0.0007278262160392571	0.0007298390528540312	0.0007708210552850056	0.0007723458594521979	0.0007964886401481692	0.0007976749690735282	0.0008246932030353671	0.0008254675933279996	0.0008868683289920201	0.0008865906139917555	0.06763705724709364	0.0665957137121912	1.0717926224579604e-06	0.0001759276986265934	1.0717570755589857e-06	0.00017592185940981664
71.71482178702524	0.000728047944756144	0.0007300634612561205	0.000771186330772212	0.0007727123989579197	0.0007969499315644953	0.0007981362432563398	0.0008252687888815095	0.0008260413401055969	0.0008877276103176166	0.0008874423763062751	0.06786180156026614	0.06681683935326489	1.0760712532571206e-06	0.00017769427023381357	1.0760264508201866e-06	0.0001776868673290244
72.14693966441222	0.0007282715824415177	0.0007302898045268865	0.0007715550982550106	0.0007730824417232201	0.0007974158454226924	0.000798602135719837	0.0008258504069440113	0.0008266210910977783	0.0008885966757000217	0.0008883038120919403	0.06808907673538886	0.06704045353735506	1.08032268225167e-06	0.00017947122476807964	1.0802683554539437e-06	0.00017946219488312876
72.58166126938723	0.0007284971238298968	0.0007305180775890863	0.0007719273704463552	0.0007734560005018775	0.0007978864089535025	0.0007990726735275815	0.0008264381040611622	0.0008272068926101274	0.0008894756302151348	0.0008891750244301825	0.06831891482686442	0.06726658774471866	1.0845473632655443e-06	0.0001812586718349385	1.084483239583052e-06	0.00018124795008400696
73.01900229071879	0.0007287245634521387	0.0007307482751631607	0.0007723031601094208	0.0007738330880973634	0.0007983616496760163	0.0007995478840272713	0.0008270319277112352	0.0008277987915766863	0.0008903645807514126	0.0008900561181701245	0.06855134840710832	0.06749527396345681	1.0887457510756933e-06	0.00018305672289375963	1.0886715541865008e-06	0.00018304424275511488
73.45897851170821	0.0007289538956316275	0.0007309803917634189	0.000772682480057871	0.0007742137173630777	0.0007988415954025687	0.000800027794855525	0.0008276319260249524	0.0008283968355721308	0.0008912636360508882	0.0008909471999683937	0.06878641057666776	0.06772654469940995	1.0929183015097668e-06	0.0001848654913034764	1.0928337511940164e-06	0.00018485118457572947
73.90160581075892	0.0007291851144803985	0.0007312144216941589	0.0007730653431561362	0.0007745979012025936	0.0007993262742437548	0.0008005124339427805	0.0008282381477982595	0.0008290010728242474	0.0008921729067513205	0.0008918483783300281	0.06902413497457284	0.06796043298628196	1.0970654715434765e-06	0.00018668509236799413	1.0969702835815802e-06	0.00018666888912560742
74.34690016194996	0.0007294182138952013	0.000731450359045727	0.0007734517623197061	0.0007749856525699158	0.0007998157146135635	0.0008010018295183135	0.0008288506425054192	0.0008296115522267187	0.0008930925054295078	0.0008927597636505085	0.06926455578892873	0.06819697239599626	1.101187719399258e-06	0.00018851564338351334	1.1010816054671637e-06	0.00018849747193031008
74.79487763561212	0.0007296531875535012	0.0007316881976905134	0.0007738417505154351	0.0007753769844697503	0.000800309945234639	0.0008014960101153724	0.0008294694603124315	0.0008302283233522292	0.0008940225466458069	0.0008936814682589547	0.06950770776775388	0.06843619704929443	1.1052855046394042e-06	0.00019035726368599182	1.1051681721984405e-06	0.0001903370505073887
75.24555439890803	0.00072989002890941	0.0007319279312788786	0.0007742353207618571	0.0007757719099577818	0.0008008089951436628	0.0008019950045764367	0.0008300946520907882	0.0008308514364658928	0.0008949631469898891	0.0008946136064625151	0.06975362623007263	0.06867814162658095	1.109359288272967e-06	0.00019221007470138218	1.1092304404622909e-06	0.00019218774441576159
75.6989467164156	0.0007301287311895619	0.000732169553235022	0.0007746324861295249	0.0007761704421409744	0.0008013128936968776	0.0008024988420586113	0.0008307262694315808	0.000831480942539028	0.0008959144251277869	0.0008955562945920075	0.07000234707726444	0.06892284137902081	1.1134095328660214e-06	0.0001940741999983675	1.1132688683888848e-06	0.00019404967530664563
76.15507095071504	0.0007303692873889216	0.0007324130567527827	0.0007750332597413609	0.0007765725941778832	0.0008018216705757438	0.0008030075520391494	0.0008313643646599672	0.0008321168932632776	0.0008968765018502663	0.0008965096510488361	0.07025390680468646	0.06917033213989801	1.1174367026355568e-06	0.00019594976533843234	1.1172839156419964e-06	0.000195922966971962
76.61394356297929	0.000730611690266514	0.000732658434791363	0.0007754376547730153	0.000776978379278971	0.0008023353557927252	0.0008035211643210997	0.0008320089908499924	0.0008327593410650762	0.0008978495001225526	0.0008974737963532172	0.07050834251356569	0.06942065033624217	1.1214412635701491e-06	0.00019783689873270616	1.1212760435378322e-06	0.00019780774539970847
77.07558111356816	0.0007308559323411105	0.0007329056800710043	0.0007758456844532645	0.0007773878107069619	0.0008028539796972417	0.0008040397090391181	0.0008326602018398135	0.0008334083391205096	0.0008988335451354959	0.0008984488531937963	0.07076569192317368	0.06967383300073077	1.1254236835471628e-06	0.0001997357304984737	1.125245715158981e-06	0.00019970413882894333
77.54000026262605	0.000731102005886827	0.0007331547850685763	0.0007762573620644069	0.0007778009017771956	0.0008033775729817503	0.0008045632166654025	0.0008333180522472972	0.0008340639413705336	0.0008998287643581772	0.0008994349464786531	0.0710259933832961	0.06992991778387055	1.1293844324319555e-06	0.0002016463933145196	1.129193395449932e-06	0.00020161227780340907
78.00721777068286	0.0007313499029286603	0.0007334057420131035	0.0007766727009426858	0.000778217665858002	0.0008039061666879859	0.0008050917180157834	0.0008339825974860237	0.000834726202536593	0.0009008352875920278	0.0009004322033877726	0.07128928588699478	0.07018894296647481	1.1333239822115598e-06	0.00020356902228307883	1.133119551347938e-06	0.000203532295231873
78.47725049925933	0.0007315996152379606	0.0007336585428812263	0.0007770917144787402	0.0007786381163711042	0.0008044397922133668	0.0008056252442559742	0.0008346538937817155	0.000835395178136649	0.0009018532470265193	0.0009014407534270262	0.07155560908367856	0.07045094747243454	1.1372428071155724e-06	0.00020550375499178708	1.137024651899892e-06	0.0002054643264479683
78.95011541147531	0.0007318511343278296	0.0007339131793925863	0.0007775144161180706	0.0007790622667920354	0.0008049784813175571	0.0008061638269079736	0.0008353319981890892	0.0008360709245016194	0.0009028827772964595	0.0009024607284837071	0.0718250032924918	0.07071597088179918	1.1411413837296696e-06	0.0002074507315745211	1.1409091683725918e-06	0.00020740850926959098
79.42582957266194	0.0007321044514484414	0.0007341696430051352	0.0007779408193615229	0.0007794901306505712	0.0008055222661291913	0.000806707497856626	0.0008360169686091402	0.0008367534987922406	0.0009039240155409465	0.0009034922628836647	0.07209750951602241	0.07098405344417247	1.1450201911351442e-06	0.00020941009477914996	1.1447735743884803e-06	0.00020936498406448623
79.90441015097758	0.0007323595575823084	0.0007344279249103858	0.000778370937765814	0.0007799217215312011	0.0008060711791527892	0.0008072562893563667	0.0008367088638069043	0.0008374429590163889	0.0009049771014640692	0.0009045354934501232	0.0723731694543472	0.071255236092431	1.148879711041829e-06	0.00021138199003514768	1.148618346054342e-06	0.00021133389381594592
80.38587441802741	0.0007326164434394586	0.0007346880160285745	0.000778804784944066	0.0007803570530736074	0.0008066252532758332	0.0008078102340381238	0.000837407743429668	0.0008381393640468432	0.00090604217739737	0.0009055905595642014	0.07265202551941685	0.07152956045678029	1.1527204279100688e-06	0.00021336656552106703	1.152443962080022e-06	0.00021331538418825624
80.87023974948666	0.0007328750994525478	0.0007349499070037573	0.0007792423745663741	0.0007807961389731764	0.000807184521776036	0.0008083693649164061	0.0008381136680256732	0.0008388427736395239	0.0009071193883641594	0.0009066576032272185	0.07293412084979714	0.07180706887915039	1.1565428291084728e-06	0.00021536397223936854	1.1562509039316242e-06	0.00021530960359938955
81.35752362572781	0.0007331355157719042	0.0007352135881988369	0.0007796837203604129	0.0007812389929815444	0.000807749018328808	0.0008089337153965838	0.000838826699063329	0.0008395532484522254	0.0009082088821457481	0.0009077367691248498	0.07321949932576824	0.07208780442794645	1.1603474050405488e-06	0.00021737436408800215	1.1600396559544599e-06	0.0002173167032905321
81.8477436324513	0.00073339768226048	0.0007354790496904962	0.0007801288361120503	0.0007816856289071499	0.0008083187770148983	0.0008095033192823394	0.0008395468989509172	0.0008402708500638283	0.0009093108093496283	0.0009088282046931603	0.07350820558480206	0.07237181091316186	1.1641346492975756e-06	0.00021939789793778974	1.163810705520716e-06	0.0002193368374009963
82.34091746132043	0.0007336615884887517	0.0007357462812640788	0.0007805777356660197	0.000782136060615842	0.0008088938323282666	0.0008100782107833391	0.000840274331056857	0.0008409956409940547	0.0009104253234797259	0.0009099320601866387	0.07380028503742019	0.07265913290186629	1.1679050588134276e-06	0.00022143473371227795	1.1675645431802675e-06	0.00022137016304568657
82.83706291059936	0.0007339272237295252	0.000736015272408372	0.000781030432926603	0.0007825903020314965	0.0008094742191841393	0.0008106584245230878	0.0008410090597304948	0.0008417276847237332	0.0009115525810087431	0.0009110484887482422	0.07409578388344924	0.0729498157340774	1.1716591340139772e-06	0.000223485034467924	1.1713016628068281e-06	0.00022341684039361986
83.33619788579601	0.0007341945769526795	0.0007362860123103305	0.0007814869418583688	0.0007830483671366859	0.0008100599729273022	0.0008112439955470104	0.0008417511503234819	0.0008424670457156336	0.0009126927414527074	0.0009121776464815728	0.0743947491286814	0.07324390553902653	1.1753973789786418e-06	0.00022554896647911105	1.1750225617508225e-06	0.00022547703274902742
83.83834040030794	0.0007344636368198191	0.0007365584898497037	0.000781947276486927	0.0007835102699733621	0.0008106511293405979	0.0008118349593307305	0.0008425006692117147	0.0008432137894358499	0.0009138459674477666	0.0009133196925252142	0.07469722860195517	0.07354144925183669	1.179120301599652e-06	0.0002276266993237186	1.1787277409978968e-06	0.00022755090663564848
84.34350857607244	0.0007347343916788618	0.0007368326935935982	0.0007824114508997405	0.0007839760246435936	0.0008112477246536666	0.0008124313517885903	0.0008432576838178986	0.0008439679823757855	0.0009150124248293463	0.0009144747891293481	0.07500327097266651	0.0738424946306145	1.1828284137627891e-06	0.00022971840597527104	1.1824177053435837e-06	0.00022963863188565914
84.85172064422062	0.0007350068295585441	0.0007371086117909582	0.0007828794792469706	0.0007844456453103356	0.000811849795551923	0.0008130332092823946	0.0008440222626347267	0.000844729692074739	0.0009161922827137295	0.0009156431017347036	0.07531292576872455	0.07414709027397756	1.1865222315057865e-06	0.00023182426289292124	1.1860929635444401e-06	0.0002317403817266861
85.36299494573534	0.0007352809381628403	0.0007373862323669552	0.0007833513757423592	0.0007849191461982308	0.0008124573791857678	0.0008136405686303842	0.0008447944752486965	0.0008454989871431052	0.0009173857135821448	0.0009168247990539223	0.07562624339496385	0.07445528563902544	1.1902022752061136e-06	0.00023394445011831744	1.1897540285020361e-06	0.0002338563328763421
85.87734993211305	0.0007355567048653166	0.0007376655429173142	0.0007838271546641698	0.0007853965415944691	0.00081307051318007	0.0008142534671164727	0.000845574392364604	0.0008462759372862361	0.0009185928933674743	0.0009180200531554495	0.07594327515202745	0.07476713105976703	1.1938690697629048e-06	0.00023607915137496827	1.1934014174400055e-06	0.00023598666563809378
86.39480416602983	0.0007358341167033921	0.0007379465307025421	0.0007843068303561632	0.0007858778458496772	0.0008136892356438957	0.000814871942499721	0.0008463620858307139	0.0008470606133289566	0.00091981400154365	0.0009192290395500104	0.07626407325573696	0.0750826777660225	1.197523144782684e-06	0.0002382285541691065	1.1970356520815293e-06	0.00023813156399918323
86.91537632201124	0.0007361131603725277	0.0007382291826420846	0.0007847904172286307	0.0007863630733788635	0.0008143135851805178	0.0008154960330240847	0.0008471576286646439	0.000847853087240773	0.0009210492212178553	0.0009204519372797923	0.07658869085695964	0.07540197790280777	1.201165034776146e-06	0.00024039284989579857	1.20065725884124e-06	0.00024029121573371226
87.43908518710603	0.0007363938222203289	0.0007385134853083947	0.0007852779297594757	0.0007868522386624062	0.0008149436008976981	0.0008161257774284259	0.0008479610950799791	0.00084865343216179	0.0009222987392256202	0.000921688929010409	0.07691718206199176	0.07572508455022263	1.2047952793584104e-06	0.00024257223394802407	1.2042667690214618e-06	0.00024246581250822463
87.9659496615646	0.0007366760882405726	0.0007387994249209232	0.0007857693824953533	0.0007873453562471001	0.0008155793224182662	0.0008167612149568131	0.0008487725605136484	0.0008494617224293668	0.0009235627462289323	0.0009229402011257718	0.07724960195347406	0.07605205174385161	1.2084144234571865e-06	0.0002447669058296964	1.2078647190106196e-06	0.0002446555499915626
88.4959887595208	0.000736959944067149	0.0007390869873400214	0.0007862647900528666	0.0007878424407472516	0.0008162207898909919	0.0008174023853691042	0.0008495921016540803	0.0008502780336055276	0.0009248414368174585	0.0009242059438259508	0.07758600661185211	0.07638293449569857	1.2120230175213754e-06	0.000246977069271348	1.2114516504866356e-06	0.00024686062796649977
89.0292216096782	0.0007372453749679202	0.0007393761580607618	0.0007867641671198214	0.0007883435068458322	0.0008168680440017666	0.000818049328951831	0.0008504197964701648	0.000851102442505158	0.0009261350096129985	0.0009254863512281494	0.07792645313740024	0.07671778881566843	1.2156216177421379e-06	0.0002492029323511724	1.215028110631601e-06	0.0002490812504477302
89.56566745600044	0.0007375323658384997	0.0007396669222066739	0.000787267528456548	0.000788848569295693	0.0008175211259851081	0.0008187020865293953	0.0008512557242410594	0.000851935027225012	0.0009274436673772962	0.0009267816214709099	0.07827099967282924	0.0770566717336122	1.2192107862763488e-06	0.0002514447076188697	1.2185946523469906e-06	0.0002513176258012173
90.1053456584057	0.0007378209011959446	0.0007399592645233924	0.000787774888897284	0.0007893576429208383	0.0008181800776359879	0.0008193606994755789	0.0008520999655868489	0.0008527758671735556	0.0009287676171233223	0.0009280919568216549	0.07861970542649101	0.0773996413219566	1.2227910914826279e-06	0.00025370261222523727	1.2221518344837298e-06	0.0002535699668704816
90.6482756934654	0.0007381109651723719	0.000740253169372229	0.0007882862633516365	0.0007898707426177724	0.0008188449413220124	0.0008200252097253973	0.0008529526025001137	0.0008536250431016845	0.0009301070702301758	0.0009294175637877156	0.07897263069620289	0.07774675671893258	1.2263631081604063e-06	0.00025597686805539643	1.2257002220719378e-06	0.00025583849110524803
91.19447715510712	0.000738402541508484	0.0007405486207236468	0.0007888016668061076	0.0007903878833569073	0.0008195157599959458	0.00082069565978728	0.0008538137183784101	0.0008544826371343274	0.0009314622425617216	0.0009307586532309475	0.07932983689370912	0.07809807815242154	1.2299274177899689e-06	0.0002582677018647672	1.2292403865553315e-06	0.000258123420693368
91.74396975532183	0.000738695613547011	0.0007408456021506547	0.000789321114325699	0.000790909080184044	0.0008201925772085997	0.0008213720927556152	0.0008546833980577092	0.0008553487328029816	0.0009328333545891141	0.0009321154404860873	0.07969138656979888	0.07845366696444424	1.2334846087969998e-06	0.00026057534542411886	1.2327729060457966e-06	0.0002604249827015126
92.29677332487483	0.0007389901642260798	0.0007411440968221217	0.0007898446210556066	0.0007914343482219393	0.0008208754371221132	0.0008220545523236614	0.0008555617278468375	0.0008562234150792133	0.0009342206315173711	0.000933488145483001	0.08005734344010444	0.07881358563630353	1.2370352768126822e-06	0.000262900035665814	1.2362983655748137e-06	0.000262743409216587
92.85290781402206	0.0007392861760724843	0.0007414440874959926	0.0007903722022229842	0.0007919637026719385	0.0008215643845236073	0.0008227430827968318	0.0008564487955629252	0.0008571067704091387	0.0009356243034161172	0.0009348769928729427	0.08042777241160005	0.07917789781441001	1.2405800249380271e-06	0.00026524201483577037	1.239817357352041e-06	0.0002650789374932794
93.41239329322968	0.0007395836311948834	0.0007417455565124266	0.0007909038731388088	0.0007924971588157013	0.000822259464839255	0.0008234377291063756	0.0008573446905679257	0.0008579988867489406	0.0009370446053546963	0.0009362822121590089	0.08080273960982075	0.07954666833680801	1.2441194640328132e-06	0.0002676015306527224	1.2433304810411348e-06	0.0002674318101080764
93.97524995389855	0.0007398825112769091	0.0007420484857868477	0.000791439649199831	0.0007930347320170137	0.000822960724148769	0.0008241385368234654	0.0008582495038062278	0.0008588998536014457	0.0009384817775417928	0.0009377040378309308	0.08118231240683053	0.07991996326042528	1.2476542129976958e-06	0.00026997883647061904	1.246838344034812e-06	0.0002698022751166651
94.54149810909283	0.0007401827975701927	0.0007423528568029039	0.0007919795458906253	0.0007935764377236861	0.0008236682092003186	0.0008248455521737	0.000859163327843403	0.0008598097620537966	0.0009399360654697535	0.0009391427095043779	0.0815665594499573	0.08029784988906957	1.2511848990760495e-06	0.00027237419144893193	1.250341561748235e-06	0.0002721905862192453
95.11115819427312	0.0007404844708873105	0.0007426586506053506	0.000792523578785746	0.0007941222914695605	0.0008243819674259052	0.0008255588220520547	0.0008600862569061354	0.0008607287048162757	0.0009414077200637936	0.0009405984720649571	0.08195555069132673	0.08068039680219835	1.2547121581604715e-06	0.00027478786072734906	1.253840757912397e-06	0.00027459700292903344
95.68425076803395	0.0007407875115946399	0.0007429658477928343	0.0007930717635519812	0.0007946723088766036	0.0008251020469571922	0.0008262783940382634	0.0008610183869233587	0.0008616567762622913	0.0009428969978362642	0.0009420715758170701	0.08234935741821356	0.08106767388448234	1.258236635106767e-06	0.00027722011560676885	1.2573365648796495e-06	0.00027702179074806654
96.26079651284576	0.0007410918996051367	0.0007432744285106007	0.000793624115950727	0.0007952265056571171	0.0008258284966418237	0.000827004316412686	0.0008619598155686632	0.0008625940724695974	0.0009444041610462002	0.0009435622766378458	0.0827480522842439	0.08145975235619332	1.2617589840660396e-06	0.00027967123373798253	1.2608296239456033e-06	0.00027946522135008367
96.84081623580131	0.0007413976143710282	0.0007435843724431112	0.0007941806518404738	0.0007957848976160533	0.0008265613660602398	0.0008277366381726448	0.0008629106423040056	0.0008635406912627722	0.0009459294778643466	0.0009450708361363279	0.0831517093414729	0.08185670480444132	1.2652798688240477e-06	0.0002821414993169902	1.2643205856753634e-06	0.0002819275727689863
97.42433086936633	0.0007417046348764276	0.0007438956588065803	0.0007947413871794211	0.0007963475006534536	0.0008273007055430133	0.0008284754090492747	0.0008638709684247773	0.0008644967322570132	0.0009474732225438895	0.0009465975218181447	0.08356040407336751	0.08225860521528938	1.2687999631494492e-06	0.0002846312032859233	1.2678101102424517e-06	0.0002844091295941542
98.01136147213543	0.0007420129396298605	0.000744208266341419	0.0007953063380282144	0.0007969143307670002	0.0008280465661887151	0.00082922067952488	0.0008648408971062686	0.0008654622969032829	0.0009490356755971119	0.0009481426072558579	0.08397421342872514	0.08266552900677628	1.2723199511507216e-06	0.0002871406435414614	1.2712988677709806e-06	0.00028691018317150707
98.60192922959182	0.0007423225066567125	0.0007445221733045991	0.0007958755205528187	0.0007974854040547013	0.0008287989998823374	0.0008299725008508335	0.0008658205334515893	0.0008664374885348623	0.000950617123978218	0.00094970637226524	0.08439321585655943	0.08307755306287355	1.27584052765715e-06	0.00028967012515299095	1.2747875387077515e-06	0.00028943103181516827
99.1960554548718	0.0007426333134916002	0.0007448373574619355	0.0007964489510275381	0.0007980607367177113	0.0008295580593142967	0.0008307309250660367	0.0008668099845411026	0.0008674224124153699	0.0009522178612725849	0.0009512891030877097	0.08481749134198524	0.08349475576841552	1.27936239860437e-06	0.0002922199605872311	1.278276814192618e-06	0.0002919719810250132
99.79376158953411	0.0007429453371706594	0.0007451537960802816	0.000797026645838179	0.0007986403450632908	0.0008303237980000309	0.0008314960050159546	0.000867809359483416	0.0008684171757882869	0.00095383818789269	0.0009528910925791789	0.08524712144313895	0.08391721704502636	1.28288628142674e-06	0.0002947904699392434	1.281767396437523e-06	0.0002945333437098796
100.39506920433367	0.0007432585542237495	0.0007454714659196387	0.000797608621485364	0.0007992242455079062	0.0008310962703002063	0.0008322677943722412	0.0008688187694679886	0.0008694218879280449	0.0009554784112809888	0.0009545126404055606	0.08568218932916428	0.0843450183880863	1.2864129054773613e-06	0.000297381981175765	1.2852599991334005e-06	0.00029711544042321236
101.00000000000001	0.0007435729406665941	0.0007457903432251962	0.0007981948945880212	0.0007998124545804999	0.0008318755314415847	0.000833046347653003	0.0008698383278194348	0.0008704366601927542	0.0009571388461200513	0.0009561540532452403	0.08612277981930828	0.08477824290476592	1.2881822961583799e-06	0.0002986830287608323	1.2870121447598135e-06	0.00029841171284159104
