# Supplementary material for: White matter micro- and macrostructure brain charts for the human lifespan
Source: Nature. 2026 May 13;655(8124):979–89. doi: 10.1038/s41586-026-10454-2 (PMC13391363; doi:10.1038/s41586-026-10454-2)
Supplement: Supplementary file 12 — Centiles trajectories of brain charts. SDT.T9.1–5 contain the brain charts for the global metrics; SDT.T9.6–509 contain the brain charts for the tract-specific metrics (unnormalized); and SDT.T9.510–1157 contain the brain charts for the tract-specific macrostructural metrics (normalized). Included in each table are the male and female centile trajectories for the 2.5th, 25th, 50th, 75th and 97.5th percentiles; the interquartile range normalized by the 50th centile; and the derivatives of the 50th centiles with respect to both age and log(age). Charts are sampled in logarithmically spaced intervals. Age is reported in years, while centile trajectory values are reported in metric-specific units: diffusivities in mm2 s−1, volume in mm3, surface area in mm2, average length in mm, and FA is dimensionless (unitless). [file 41586_2026_10454_MOESM12_ESM.zip › plotted_curves/SDT.T9.241-POPT_right_rd-mean_curve_metrics.csv]

ages	male_0.025th_percentile	female_0.025th_percentile	male_0.25th_percentile	female_0.25th_percentile	male_0.5th_percentile	female_0.5th_percentile	male_0.75th_percentile	female_0.75th_percentile	male_0.975th_percentile	female_0.975th_percentile	male_normalized_quantile_range	fwmale_normalized_quantile_range	male_median_centile_d_age	male_median_centile_d_log_age	female_median_centile_d_age	female_median_centile_d_log_age
0.25	0.000803302963066215	0.000811014728733544	0.0008826586322714732	0.0008883118692423831	0.000928260073223722	0.0009325939450414134	0.0009768677653932117	0.0009796914680924255	0.0010787049605145399	0.0010780366890640123	0.10149001970381306	0.09798433641554959	-0.00042829644143577324	-0.00024728929225854645	-0.00043026681237845444	-0.0002484269427005371
0.25150637576242696	0.0008027718192514915	0.0008104776102441368	0.0008820556867292113	0.0008877047422213035	0.0009276148978452094	0.0009319458015438698	0.0009761768362053181	0.0009789990080734522	0.001077915827119049	0.0010772495065954166	0.1014657587914384	0.0979609175779426	-0.0004273111980170885	-0.0002474603029560818	-0.00042927706156664636	-0.0002485987548137836
0.2530218281966045	0.0008022399012309105	0.000809939710135701	0.0008814518916267489	0.0008870967602166423	0.0009269688301361757	0.0009312967615340333	0.0009754849695369893	0.000978305607784564	0.001077125663158326	0.0010764612938856794	0.10144146691148886	0.09793746884471324	-0.0004253374442009239	-0.00024780146078098864	-0.0004272942778492661	-0.0002489415115352611
0.25454641199404576	0.0008017072126047534	0.0008094010320526367	0.000880847251132314	0.0008864879274268356	0.0009263218746027135	0.0009306468295385284	0.0009747921702632656	0.000977611272109681	0.0010763344743084263	0.0010756720565909068	0.10141714419865475	0.097913990345865	-0.0004233690529559797	-0.00024814088856395244	-0.00042531688089925135	-0.00024928253033165704
0.2560801821758082	0.0008011737569870121	0.000808861579653168	0.0008802417694287782	0.0008858782480650472	0.0009256740357660556	0.0009299960100991902	0.0009740984432748288	0.0009769160059484219	0.0010755422662620056	0.0010748818003838208	0.10139279078771835	0.09789048221149341	-0.0004214060387343621	-0.00024847858053003713	-0.00042334488523670943	-0.00024962180540055723
0.25762319409447826	0.0008006395380052759	0.0008083213566092313	0.0008796354507135209	0.0008852677263590364	0.000925025318162428	0.0009293443077729203	0.0009734037934778414	0.0009762198142159429	0.0010747490447281188	0.00107409053095358	0.10136840681354786	0.09786694457177443	-0.00041944841573010594	-0.00024881453096131656	-0.00042137830512217755	-0.0002499593309964465
0.2591755034361701	0.0008001045593006114	0.0008077803666063498	0.0008790282991982899	0.0008846563665510158	0.0009243757263428998	0.0009286917271315333	0.0009727082257937844	0.0009755227018427758	0.0010739548154320353	0.001073298254005584	0.10134399241109417	0.09784337755696437	-0.0004174961978806735	-0.00024914873419737416	-0.00041941715455895423	-0.0002502951014320687
0.2607371662225343	0.0007995688245274455	0.0008072386133435152	0.0008784203191090646	0.000884044172897512	0.0009237252648732331	0.000928038272761607	0.0009720117451592929	0.0009748246737746622	0.0010731595841150456	0.0010725049752612877	0.10131954771538304	0.09781978129739234	-0.0004155493988629022	-0.00024948118463263835	-0.00041746144728832535	-0.00025062911107517905
0.2623082388127803	0.0007990323373534618	0.0008066961005330823	0.0008778115146859297	0.0008834311496692406	0.0009230739383337463	0.000927383949264345	0.0009713143565260081	0.0009741257349724066	0.001072363356534283	0.0010717107004580258	0.10129507286151065	0.09779615592345564	-0.00041360803209877783	-0.0002498118767197688	-0.0004155111967956149	-0.0002509613543519307
0.2638887779057103	0.0007984951014594615	0.0008061528319006323	0.000877201890182922	0.0008828173011509513	0.0009224217513191475	0.0009267287612554092	0.0009706160648603969	0.0009734258904116953	0.0010715661384625228	0.0010709154353487987	0.1012705679846383	0.09777250156561396	-0.00041167211075460175	-0.00025014080496829627	-0.0004135664163092412	-0.0002512918257456531
0.26547884054176485	0.0007979571205392667	0.0008056088111848704	0.0008765914498679102	0.0008822026316413053	0.0009217687084384045	0.0009260727133647893	0.0009699168751436094	0.0009727251450829527	0.0010707679356880006	0.00107011918570211	0.101246033219987	0.09774881835438515	-0.00040974164773882604	-0.0002504679639437346	-0.0004116271187987741	-0.00025162051979588096
0.2670784841050822	0.0007974183982995897	0.0008050640421374957	0.0008759801980224458	0.0008815871454527275	0.0009211148143145827	0.0009254158102366397	0.0009692167923713044	0.000972023503991167	0.0010699687540142186	0.001069321957301758	0.10122146870283212	0.09772510642033856	-0.0004078166557059393	-0.0002507933482688851	-0.0004096933169785433	-0.0002519474310997416
0.26868776632556873	0.0007968789384599273	0.0008045185285230932	0.0008753681389416369	0.000880970846911277	0.0009204600735847073	0.000924758056529142	0.0009685158215534975	0.0009713209721557398	0.001069168599259765	0.0010685237559466677	0.10119687456849642	0.09770136589409167	-0.0004058971470549122	-0.0002511169526229762	-0.00040776502330597264	-0.0002522725543109561
0.2703067452809827	0.0007963387447524355	0.0008039722741190071	0.0008747552769340036	0.0008803537403565037	0.000919804490899608	0.0009240994569143477	0.0009678139677143959	0.0009706175546103169	0.0010683674772581145	0.0010677245874506835	0.10117225095234854	0.09767759690630301	-0.0004039831339315292	-0.00025143877174249596	-0.0004058422499846892	-0.000252595884140866
0.2719354793990299	0.0007957978209218176	0.0008034252827152241	0.0008741416163213454	0.0008797358301413137	0.0009191480709237746	0.000923440016078034	0.0009671112358922372	0.0009699132564026316	0.0010675653938574542	0.0010669244576423998	0.10114759798979311	0.0976537995876687	-0.00040207462822733353	-0.00025175880042019316	-0.00040392500896235806	-0.00025291741535737877
0.27357402745947257	0.0007952561707252012	0.0008028775581142587	0.0008735271614386051	0.0008791171206318308	0.0009184908183352081	0.000922779738719554	0.0009664076311391326	0.0009692080825943429	0.0010667623549204801	0.0010661233723649613	0.10112291581626917	0.09762997406891699	-0.00040017164157996055	-0.0002520770335049105	-0.0004020133119319036	-0.0002532371427845237
0.2752224485962505	0.0007947137979320296	0.000802329104131035	0.0008729119166337356	0.0008784976162072641	0.000917832737825277	0.0009221186295516927	0.0009657031585209074	0.0009685020382608789	0.0010659583663242306	0.0010653213374758848	0.10109820456724217	0.09760612048080228	-0.00039827418537630166	-0.0002523934659029725	-0.00040010717033456267	-0.0002535550613044224
0.27688080229961526	0.0007941707063239404	0.0008017799245927597	0.0008722958862675536	0.000877877321259761	0.000917173834098561	0.0009214566933005083	0.0009649978231169331	0.000967795128491267	0.0010651534339598744	0.0010645183588468647	0.10107346437820158	0.09758223895410109	-0.00039638227075161625	-0.00025270809257735283	-0.00039820659535827474	-0.00025387116585573466
0.2785491484182772	0.0007936268996946485	0.0008012300233388154	0.0008716790747136148	0.0008772562401942802	0.0009165141118727119	0.0009207939347051957	0.000964291630019977	0.0009670873583879843	0.001064347563732545	0.0010637144423635946	0.10104869538465376	0.09755832961960663	-0.00039449590858881	-0.0002530209085466195	-0.00039631159793745985	-0.0002541854514329367
0.28022754716156506	0.0007930823818498273	0.0008006794042206321	0.0008710614863580716	0.000876634377428449	0.0009158535758783023	0.0009201303585179316	0.0009635845843360364	0.0009663787330667916	0.0010635407615611425	0.0010629095939255777	0.10102389772211717	0.09753439260812478	-0.00039261510952204315	-0.0002533319088866559	-0.000394422188757515	-0.0002544979130886804
0.2819160591015993	0.0007925371566069939	0.0008001280711015779	0.0008704431255995383	0.0008760117373924262	0.0009151922308586779	0.0009194659695037264	0.0009628766911841806	0.0009656692576565727	0.0010627330333781476	0.0010621038194459406	0.10099907152611715	0.09751042805046752	-0.0003907398839356757	-0.00025364108872968916	-0.0003925383782519276	-0.00025480854593160074
0.28361474517547763	0.000791991227795396	0.0007995760278568326	0.0008698239968489551	0.0008753883245287681	0.000914530081569811	0.0009188007724402798	0.0009621679556963909	0.000964958937299178	0.001061924385129442	0.0010612971248512477	0.10097421693218163	0.09748643607744878	-0.0003888702419649337	-0.0002539484432640404	-0.0003906601766044404	-0.0002551173451269262
0.2853236666874746	0.0007914445992558849	0.0007990232783732685	0.000869204104529453	0.0008747641432922883	0.0009138671327801549	0.0009181347721178299	0.0009614583830174027	0.0009642477771492626	0.0010611148227741155	0.0010604895160813146	0.10094933407583549	0.0974624168198809	-0.00038700619349690824	-0.0002542539677343192	-0.0003887875937495511	-0.0002554243058964234
0.2870428853112538	0.0007908972748408113	0.0007984698265493483	0.0008685834530762177	0.0008741391981499255	0.0009132033892704954	0.000917467973339009	0.000960747978304546	0.0009635357823741295	0.0010603043522842844	0.001059680999089033	0.10092442309259611	0.0974383704085674	-0.00038514774817166586	-0.00025455765744128445	-0.00038692063937317833	-0.00025572942351811956
0.28877246309209376	0.0007903492584138982	0.0007979156762949844	0.0008679620469363566	0.0008735134935806039	0.0009125388558338062	0.0009168003809186945	0.000960036746727587	0.0009628229581535694	0.0010594929796449123	0.0010588715798401764	0.10089948411796647	0.09741429697430044	-0.00038329491538369176	-0.0002548595077425386	-0.00038505932291516	-0.0002560326933274404
0.2905124624491269	0.0007898005538501298	0.0007973608315314347	0.0008673398905687557	0.0008728870340750948	0.0009118735372750972	0.0009161319996838584	0.0009593246934685656	0.0009621093096796975	0.0010586807108536067	0.0010580612643132134	0.10087451728743338	0.09739019664785406	-0.00038144770428116814	-0.0002551595140513063	-0.000383203653567199	-0.00025633411071537826
0.29226294617759224	0.0007892511650356331	0.0007968052961911827	0.000866716988443955	0.0008722598241358864	0.0009112074384112757	0.0009154628344734278	0.0009586118237216448	0.0009613948421568035	0.0010578675519204565	0.0010572500584991368	0.10084952273646042	0.09736606955998092	-0.0003796061237666959	-0.0002554576718363788	-0.00038135364027491736	-0.00025663367112890856
0.294023977451102	0.0007887010958675624	0.0007962490742178169	0.0008660933450440052	0.0008716318682770429	0.0009105405640709955	0.000914792890138132	0.0009578981426929459	0.0009606795608011866	0.0010570535088678375	0.0010564379684012677	0.10082450060048356	0.09734191584140718	-0.0003777701825004032	-0.00025575397662330746	-0.00037950929174018766	-0.00025693137007212763
0.29579561982392083	0.0007881503502539809	0.0007956921695659122	0.0008654689648623369	0.0008710031710240697	0.000909872919094511	0.000914122171540358	0.0009571836556003939	0.000959963470840999	0.0010562385877302275	0.0010556250000350845	0.10079945101490626	0.09731773562282728	-0.00037593988889850216	-0.0002560484239931271	-0.00037767061641952315	-0.00025722720310442093
0.29757793723326015	0.0007875989321137459	0.0007951345862009182	0.0008648438524036248	0.000870373736913779	0.0009092045083335348	0.0009134506835540062	0.0009564683676735588	0.000959246577516091	0.0010554227945540292	0.0010548111594280288	0.10077437411509432	0.09729352903490111	-0.0003741152511350654	-0.00025634100958235595	-0.00037583762252668684	-0.000257521165841601
0.29937099400158496	0.000787046845376393	0.0007945763280990354	0.0008642180121836529	0.0008697435704941532	0.0009085353366510893	0.0009127784310643399	0.0009557522841534996	0.0009585288860778483	0.0010546061353973802	0.0010539964526193294	0.10074927003637196	0.09726929620824576	-0.000372296277143358	-0.000256631729083856	-0.0003740103180334686	-0.0002578132539555744
0.3011748548389356	0.0007864940939820183	0.0007940173992470983	0.0008635914487291803	0.0008691126763242092	0.000907865408921362	0.0009121054189678434	0.0009550354102926066	0.0009578104017890397	0.001053788616329977	0.0010531808856598188	0.10072413891401719	0.09724503727343553	-0.0003704829746158933	-0.00025692057824569514	-0.0003721887106691857	-0.00025810346317364785
0.30298958484526295	0.0007859406818811657	0.0007934578036424606	0.0008629641665778066	0.0008684810589738644	0.0009071947300295617	0.000911431652172075	0.0009543177513544438	0.0009570911299236571	0.0010529702434328918	0.0010523644646117578	0.1006989808832558	0.0972207523609938	-0.00036867535100509885	-0.0002572075528708695	-0.00037037280792259764	-0.00025839178927863915
0.30481524951277783	0.0007853866130347062	0.00079289754529288	0.0008623361702778414	0.0008678487230238034	0.0009065233048717757	0.0009107571355955242	0.0009535993126135976	0.0009563710757667634	0.0010521510227983898	0.001051547195548646	0.10067379607925803	0.09719644160139045	-0.00036687341352634184	-0.0002574926488188578	-0.00036856261704432125	-0.00025867822811004304
0.3066519147283146	0.0007848318914137274	0.000792336628216392	0.0008617074643881632	0.0008672156730653362	0.000905851138354818	0.0009100818741674588	0.0009528800993555113	0.0009556502446143273	0.001051330960529747	0.0010507290845550433	0.10064858463713287	0.09717210512503718	-0.00036507716915651356	-0.0002577758620039561	-0.00036675814504516513	-0.000258962775562227
0.3084996467757088	0.0007842765209994128	0.0007917750564412046	0.0008610780534780945	0.0008665819137002738	0.0009051782353960951	0.000909405872827791	0.0009521601168763401	0.0009549286417730778	0.001050510062741072	0.0010499101377263995	0.10062334669192433	0.09714774306228138	-0.00036328662463561145	-0.0002580571883950833	-0.00036495939869815586	-0.00025924542758468117
0.31035851233818973	0.0007837205057829292	0.00079121283400557	0.0008604479421272625	0.000865947449540786	0.0009045046009234551	0.0009087291365269247	0.0009514393704827888	0.0009542062725603415	0.0010496883355571277	0.0010490903611688601	0.10059808237860647	0.09712335554340443	-0.0003615017864686265	-0.00025833662401691937	-0.00036316638454006456	-0.00025952618018262874
0.3122285785007863	0.0007831638497653155	0.0007906499649576804	0.0008598171349254682	0.0008653122852092722	0.0009038302398750474	0.0009080516702256161	0.0009507178654919594	0.0009534831423038908	0.0010488657851131476	0.0010482697609990994	0.10057279183207901	0.09709894269861476	-0.0003597226609252935	-0.00025861416494854517	-0.0003613791088712959	-0.0002598050294160825
0.3141099127527488	0.0007826065569573578	0.0007900864533555407	0.0008591856364725561	0.0008646764253382268	0.0009031551571991799	0.0009073734788948283	0.0009499956072311987	0.00095275925634179	0.0010480424175546618	0.0010474483433441377	0.10054747518716273	0.0970745046580458	-0.00035794925404300515	-0.00025888980732452493	-0.0003595975777591631	-0.00026008197140106604
0.31600258298998396	0.0007820486313794828	0.0007895223032668527	0.0008585534513782747	0.0008640398745701005	0.0009024793578541711	0.0009066945675155841	0.0009492726010379372	0.0009520346200222341	0.0010472182390373129	0.0010466261143411613	0.10052213257859531	0.09705004155175019	-0.00035618157162448094	-0.00025916354733307445	-0.0003578217970349462	-0.0002603570023069768
0.3179066575175057	0.0007814900770616463	0.0007889575187689159	0.000857920584262156	0.0008634026375571805	0.0009018028468082193	0.0009060149410788345	0.0009485488522595479	0.0009513092387034085	0.0010463932557266834	0.0010458030801373508	0.10049676414102654	0.09702555350969538	-0.00035441961924254084	-0.00025943538121778187	-0.00035605177229905416	-0.0002606301183591675
0.3198222050518999	0.0007809308980431992	0.0007883921039484842	0.0008572870397533689	0.000862764718961439	0.0009011256290392432	0.000905334604585298	0.0009478243662531755	0.0009505831177533169	0.0010455674737981154	0.0010449792468896968	0.10047137000901321	0.09700104066176111	-0.00035266340223977233	-0.00025970530527702484	-0.0003542875089206088	-0.00026090131583789145
0.32174929472380437	0.0007803710983728004	0.0007878260629016735	0.000856652822490601	0.0008621261234544174	0.0009004477095347571	0.0009046535630453355	0.0009470991483856013	0.0009498562625496448	0.0010447408994365347	0.0010441546207648341	0.1004459503170174	0.09697650313773305	-0.00035091292572761446	-0.0002599733158621109	-0.00035252901203658427	-0.00026117059107677587
0.32368799608040405	0.0007798106821082818	0.000787259399733832	0.000856017937121918	0.0008614868557170842	0.0008997690932917177	0.0009039718214787966	0.0009463732040330777	0.0009491286784795963	0.0010439135388362734	0.001043329207938852	0.10042050519939927	0.09695194106730004	-0.00034916819459054893	-0.0002602394093798033	-0.0003507762865558317	-0.00026143794046490365
0.3256383790879404	0.0007792496533165455	0.0007866921185594368	0.0008553823883046391	0.0008608469204397074	0.000899089785316389	0.0009032893849148836	0.0009456465385811836	0.0009484003709397469	0.0010430853982008957	0.001042503014597134	0.10039503479041377	0.09692735458004921	-0.0003474292134851842	-0.0002605035822900448	-0.00034902933715857953	-0.0002617033604451202
0.32760051413423674	0.0007786880160734449	0.0007861242235019651	0.0008547461807052015	0.0008602063223217208	0.0008984097906241994	0.0009026062583920078	0.0009449191574246686	0.0009476713453358892	0.001042256483743024	0.001041676046934172	0.10036953922420684	0.09690274380546311	-0.0003456959868417264	-0.0002607658311069849	-0.00034728816829740494	-0.00026196684751433885
0.3295744720312385	0.0007781257744636741	0.0007855557186937919	0.0008541093189990339	0.0008595650660715942	0.0008977291142396026	0.0009019224469576501	0.0009441910659673048	0.0009469416070828825	0.0010414268016841622	0.0010408483111533971	0.1003440186348108	0.09687810887291408	-0.0003439685188661168	-0.00026102615239861904	-0.0003455527841992323	-0.0002622283982235962
0.33156032401756863	0.0007775629325806536	0.0007849866082760718	0.0008534718078704223	0.0008589231564067019	0.0008970477611959345	0.0009012379556682184	0.0009434622696217333	0.0009462111616045009	0.0010405963582545209	0.0010400198134670078	0.10031847315614127	0.09685344991166044	-0.00034224681354011466	-0.0002612845427866217	-0.0003438231888666099	-0.0002624880091782744
0.33355814176109866	0.0007769994945264162	0.0007844168963986176	0.0008528336520123838	0.0008582805980531893	0.0008963657365352773	0.000900552789588907	0.0009427327738093151	0.0009454800143332817	0.0010397651596928468	0.0010391905600957917	0.10029290292199076	0.0968287670508444	-0.00034053087462201925	-0.00026154099894554195	-0.0003420993860769883	-0.00026274567703651885
0.33556799736153503	0.0007764354644114956	0.0007838465872197945	0.0008521948561265363	0.0008576373957458492	0.0008956830453083186	0.0008998669537935611	0.000942002583959982	0.0009447481707103795	0.0010389332122462468	0.0010383605572689603	0.10026730806602617	0.09680406041948544	-0.0003388207056488901	-0.000261795517603608	-0.00034038137938555146	-0.00026300139851026527
0.3375899633530214	0.0007758708463548164	0.000783275684906407	0.0008515554249229691	0.0008569935542279846	0.0008949996925742132	0.0008991804533645322	0.0009412717055120866	0.0009440156361854111	0.0010381005221700211	0.00103752981122397	0.10024168872178492	0.09677933014647874	-0.00033711630993729647	-0.0002620480955420612	-0.0003386691721266044	-0.00026325517036526747
0.3396241127067558	0.0007753056444835772	0.0007827041936335795	0.0008509153631201136	0.000856349078251284	0.0008943156834004437	0.000898493293392542	0.0009405401439122525	0.0009432824162163104	0.0010372670957274862	0.001036698328206361	0.10021604502267017	0.09675457636058965	-0.00033541769058451076	-0.00026229872959512845	-0.0003369627674133513	-0.00026350698941987605
0.3416705188336247	0.0007747398629331415	0.0007821321175846444	0.0008502746754446169	0.0008557039725756909	0.000893631022862684	0.0008978054789765435	0.0009398079046152281	0.0009425485162691776	0.0010364329391898096	0.0010358661144695726	0.10019037710194723	0.09672979919044986	-0.0003337248504693968	-0.0002625474166497166	-0.00033526216813994925	-0.00026375685254573233
0.343729255586852	0.0007741735058469267	0.0007815594609510346	0.0008496333666312122	0.0008550582419692732	0.0008929457160446604	0.0008971170152235823	0.0009390749930837366	0.0009418139418181316	0.0010355980588358316	0.0010350331762747898	0.10016468509273974	0.09670499876455571	-0.00033203779225413066	-0.00026279415364555136	-0.0003335673769830627	-0.00026400475666746304
0.34580039726466444	0.000773606577376289	0.0007809862279321648	0.0008489914414225916	0.0008544118912080979	0.0008922597680380157	0.0008964279072486583	0.0009383414147883297	0.000941078698345162	0.001034762460951907	0.00103419951989076	0.10013896912802558	0.09668017521126077	-0.000330356518385283	-0.0002630389375749831	-0.00033187839640236305	-0.0002642506987624582
0.3478840186129729	0.000773039081680419	0.0007804124227353208	0.0008483489045692785	0.000853764925076099	0.0008915731839421701	0.0008957381601745894	0.0009376071752072384	0.0009403427913399819	0.0010339261518317198	0.001033365151593634	0.10011322934063194	0.0966553286587767	-0.00032868103109434665	-0.00026328176548229276	-0.00033019522864183304	-0.0002644946758604827
0.34998019482807	0.000772471022926223	0.0007798380495755486	0.0008477057608295025	0.0008531173483649539	0.000890885968864189	0.000895047779131874	0.0009368722798262309	0.0009396062262998808	0.0010330891377761363	0.0010325300776667951	0.10008746586323372	0.09663045923516433	-0.00032701133239937397	-0.0002635226344636643	-0.0003285178757309881	-0.00026473668504339853
0.352089001559344	0.0007719024052882172	0.0007792631126755415	0.0008470620149690715	0.0008524691658739541	0.0008901981279186446	0.0008943567692585568	0.0009361367341384636	0.0009388690087295817	0.0010322514250930212	0.0010316943044006944	0.10006167882834803	0.0966055670683357	-0.0003253474241066978	-0.0002637615416676842	-0.00032684633948629194	-0.0002649767234454148
0.3542105149120084	0.000771333232948421	0.0007786876162655309	0.0008464176717612467	0.000851820382409879	0.0008895096662274813	0.0008936651357000899	0.0009354005436443373	0.0009381311441410905	0.0010314130200970763	0.001030857838092676	0.10003586836833128	0.09658065228604483	-0.000323689307812125	-0.00026399848429489725	-0.000325180621513238	-0.0002652147882533651
0.35634481144984936	0.0007707635100962372	0.0007781115645831705	0.0008457727359866142	0.0008511710027868664	0.0008888205889198784	0.0008929728836091969	0.0009346637138513488	0.0009373926380535519	0.0010305739291096728	0.0010300206850468202	0.10001003461537453	0.09655571501588822	-0.00032203698490082533	-0.00026423345959669664	-0.00032352072320515624	-0.0002654508767047925
0.35849196819798806	0.0007701932409283522	0.0007775349618734319	0.0008451272124329662	0.0008505210318262938	0.0008881309011321228	0.0008922800181457443	0.0009339262502739543	0.0009366534959931112	0.0010297341584586904	0.0010291828515737829	0.09998417770150071	0.0965307553852995	-0.00032039045654982945	-0.0002644664648761008	-0.00032186664574684887	-0.0002656849860893651
0.36065206264566085	0.0007696224296486213	0.0007769578123884882	0.0008444811058951683	0.0008498704743566439	0.0008874406080074665	0.0008915865444765982	0.0009331881584334172	0.0009359137234927601	0.0010288937144783473	0.0010283443439906123	0.09995829775856112	0.09650577352154578	-0.00031874972372999966	-0.0002646974974880312	-0.0003202183901155342	-0.00026591711374873706
0.3628251727490157	0.0007690510804679617	0.000776380120387607	0.0008438344211750413	0.0008492193352133855	0.0008867497146959983	0.0008908924677754967	0.0009324494438576698	0.0009351733260922006	0.0010280526035090375	0.001027505168620605	0.09993239491823032	0.09648076955172483	-0.00031711478720500286	-0.0002649265548373969	-0.00031857595708056907	-0.0002661472570748835
0.3650113769339257	0.0007684791976042427	0.0007758018901370408	0.0008431871630812345	0.0008485676192388471	0.0008860582263545112	0.000890197793222914	0.0009317101120811704	0.0009344323093377014	0.0010272108318971711	0.0010266653317931335	0.09990646931200424	0.09645574360276242	-0.0003154856475350021	-0.0002651536343808991	-0.0003169393472070292	-0.0002663754135119045
0.36721075409881926	0.0007679067852821808	0.0007752231259099127	0.0008425393364291009	0.000847915331282089	0.0008853661481463651	0.0008895025260059249	0.0009309701686447575	0.000933690678781949	0.0010263684059950032	0.0010258248398434852	0.09988052107119587	0.09643069580140648	-0.0003138623050761291	-0.00026537873362511566	-0.0003153085608542938	-0.00026660158055358263
0.3694233836175272	0.0007673338477332265	0.0007746438319861183	0.000841890946040581	0.0008472624761987892	0.0008846734852413638	0.0008888066713180813	0.0009302296190955173	0.0009329484399839188	0.0010255253321604853	0.001024983699112704	0.09985455032693225	0.09640562627422589	-0.00031224475998264944	-0.00026560185012725057	-0.0003136835981798203	-0.00026682575574507594
0.37164934534214805	0.0007667603891954635	0.0007740640126522037	0.0008412419967440698	0.0008466090588511069	0.0008839802428156132	0.0008881102343592674	0.0009294884689866304	0.0009322055985087189	0.0010246816167570924	0.001024141915947422	0.09982855721014977	0.09638053514760599	-0.0003106330122084333	-0.0002658229814952173	-0.00031206445913939396	-0.000267047936682252
0.3738887196059291	0.0007661864139134934	0.0007734836722012671	0.0008405924933743037	0.00084595508410757	0.0008832864260513992	0.0008874132203355791	0.000928746723877242	0.0009314621599274609	0.001023837266153663	0.00102329949669971	0.09980254185159254	0.09635542254774619	-0.0003090270615076496	-0.00026604212538638983	-0.0003104511434880164	-0.0002672681210105776
0.3761415872261661	0.000765611926138336	0.000772902814932843	0.0008399424407722348	0.0008453005568429476	0.0008825920401370516	0.0008867156344591871	0.0009280043893323175	0.0009307181298171147	0.001022992286724251	0.00102245644772691	0.09977650438180728	0.09633028860065579	-0.00030742690743651435	-0.00026625927950840733	-0.00030884365078209797	-0.0002674863064262012
0.3784080295071193	0.0007650369301273196	0.0007723214451528027	0.0008392918437849092	0.0008446454819381294	0.0008818970902668177	0.0008860174819482087	0.0009272614709225032	0.0009299735137603702	0.0010221466848479546	0.0010216127753914805	0.09975044493114142	0.09630513343215123	-0.00030583254935453996	-0.0002664744416183418	-0.00030724198038012407	-0.0002677024906746761
0.3806881282429484	0.0007644614301439742	0.0007717395671732413	0.0008386407072653486	0.0008439898642800038	0.0008812015816407307	0.0008853187680265782	0.0009265179742239894	0.0009292283173454992	0.0010213004669087616	0.0010207684860608403	0.0997243636297384	0.09627995716785313	-0.00030424398642531214	-0.00026668760952258674	-0.00030564613144398733	-0.00026791667155129373
0.38298196572066395	0.0007638854304579311	0.000771157185312371	0.0008379890360724296	0.0008433337087613381	0.0008805055194644842	0.000884619497923917	0.0009257739048183734	0.0009284825461662168	0.0010204536392953985	0.0010199235861072067	0.09969826060753578	0.09625475993318207	-0.00030266121761909903	-0.00026689878107713505	-0.00030405610294167995	-0.00026812884690144423
0.3852896247230969	0.0007633089353448076	0.0007705743038944157	0.0008373368350707607	0.0008426770202806536	0.0008798089089492988	0.000883919676875402	0.000925029268292518	0.0009277362058215407	0.0010196062084011606	0.00101907808190744	0.09967213599426145	0.09622954185335676	-0.0003010842417132953	-0.0002671079541871624	-0.0003024718936468218	-0.0002683390146193676
0.38761118853188686	0.0007627319490861087	0.0007699909272495071	0.0008366841091305661	0.0008420198037421105	0.000879111755311799	0.0008832193101216425	0.0009242840702384178	0.0009269893019156597	0.0010187581806237688	0.0010182319798428933	0.09964598991942969	0.09620430305339078	-0.0002995130572926441	-0.00026731512680555625	-0.00030089350213968746	-0.0002685471726474875
0.3899467409304866	0.0007621544759691297	0.0007694070597135759	0.0008360308631275703	0.0008413620640553889	0.000878414063773887	0.0008825184029085521	0.0009235383162530674	0.0009262418400577965	0.001017909562365213	0.0010173852862992538	0.09961982251233906	0.09617904365808781	-0.00029794766275273443	-0.0002675202969344703	-0.00029932092681075884	-0.0002687533189777991
0.39229636620718694	0.0007615765202868343	0.000768822705628249	0.0008353771019428724	0.000840703806135565	0.0008777158395626122	0.0008818169604872174	0.000922792011938318	0.0009254938258620689	0.001017060360031591	0.0010165380076663894	0.09959363390206863	0.09615376379204152	-0.0002963880563011112	-0.00026772346262518565	-0.00029775416586158565	-0.00026895745165170237
0.3946601491581577	0.0007609980863377644	0.0007682378693407385	0.0008347228304628316	0.0008400450349029928	0.0008770170879100448	0.000881114988113772	0.0009220451629007452	0.0009247452649473532	0.001016210580032957	0.0010156901503381949	0.09956742421747454	0.09612846357962943	-0.00029483423595713654	-0.00026792462197641753	-0.0002961932173043691	-0.00026915956875800395
0.3970381750905084	0.0007604191784259353	0.0007676525552037461	0.0008340680535789509	0.0008393857552831909	0.0008763178140531554	0.0008804124910492754	0.0009212977747515186	0.000923996162937157	0.001015360228783175	0.0010148417207124399	0.09954119358718931	0.0961031431450131	-0.0002932861995540714	-0.00026812377313464864	-0.00029463807896457084	-0.0002693596684336108
0.39943052982536675	0.0007598398008607235	0.000767066767575351	0.0008334127761877594	0.0008387259722067204	0.0008756180232336859	0.0008797094745595824	0.0009205498531062641	0.0009232465254594783	0.00101450931269976	0.0010139927251906198	0.09951494213961544	0.09607780261213196	-0.0002917439447409631	-0.00026832091429451754	-0.00029308874848246735	-0.0002695577488638079
0.4018372997009759	0.0007592599579567803	0.0007664805108189117	0.0008327570031906972	0.0008380656906090703	0.000874917720698027	0.0008790059439152216	0.0009198014035849338	0.0009224963581466775	0.0010136578382037317	0.0010131431701778033	0.09948867000292423	0.0960524421047037	-0.00029020746898314465	-0.00026851604369790283	-0.0002915452233141491	-0.0002697538082815365
0.40425857157581063	0.0007586796540339109	0.0007658937893029593	0.0008321007394939969	0.0008374049154305388	0.0008742169116970945	0.0008783019043912689	0.0009190524318116713	0.0009217456666353411	0.0010128058117194615	0.0010122930620824822	0.09946237730505285	0.09602706174621918	-0.0002886767695647885	-0.0002687091596342839	-0.00029000750073318593	-0.0002699478449672832
0.4066944328317112	0.000758098893416988	0.0007653066074010985	0.0008314439900085703	0.000836743651616119	0.0008735156014862045	0.0008775973612672246	0.0009183029434146818	0.0009209944565661508	0.0010119532396745208	0.0010114424073164178	0.09943606417370131	0.0960016616599396	-0.00028715184358860113	-0.00026890026043971393	-0.0002884755778310988	-0.00027013985724833045
0.4091449713770379	0.0007575176804358433	0.0007647189694918996	0.0008307867596498956	0.000836081904115384	0.0008728137953249554	0.0008768923198268932	0.0009175529440261031	0.0009202427335837562	0.0010111001284995428	0.001010591212294508	0.09940973073632936	0.09597624196889566	-0.000285632687979015	-0.00026908934449759725	-0.0002869494515204962	-0.0002703298434997281
0.411610275649843	0.0007569360194251656	0.0007641308799587993	0.0008301290533378983	0.0008354196778823684	0.0008721114984770987	0.0008761867853582537	0.0009168024392818703	0.0009194905033366366	0.0010102464846280595	0.0010097394834346167	0.09938337712015385	0.0959508027958827	-0.0002841192994827435	-0.00026927641023796745	-0.0002854291185350466	-0.0002705178021432386
0.41409043462106226	0.0007563539147244045	0.0007635423431900016	0.0008294708759968409	0.0008347569778754578	0.0008714087162104246	0.0008754807631533461	0.0009160514348215902	0.0009187377714769781	0.001009392314496369	0.0010088872271574493	0.09935700345214594	0.09592534426345876	-0.00028261167466944737	-0.0002694614561366826	-0.00028391457543086585	-0.00027070373164661543
0.41658553779772634	0.0007557713706776672	0.0007629533635783707	0.0008288122325552105	0.0008340938090572728	0.0008707054537966379	0.0008747742585081443	0.0009152999362884119	0.0009179845436605423	0.001008537624543379	0.0010080344498863908	0.09933060985902756	0.09589986649394353	-0.0002811098099344822	-0.0002696444807163134	-0.00028240581858895997	-0.000270887630524852
0.41909567522619073	0.000755188391633619	0.0007623639455213358	0.0008281531279456026	0.0008334301763945559	0.0008700017165112376	0.0008740672767224374	0.0009145479493288969	0.0009172308255465353	0.0010076824212104673	0.0010071811580473719	0.09930419646727029	0.09587436960941231	-0.0002796137014993705	-0.0002698254825448665	-0.00028090284421533607	-0.00027106949733796126
0.4216209374953856	0.0007546049819453886	0.0007617740934207905	0.0008274935671046152	0.0008327660848580609	0.0008692975096334008	0.0008733598230997127	0.0009137954795928962	0.0009164766227974854	0.0010068267109413357	0.0010063273580687177	0.09927776340309102	0.09584885373169631	-0.00027812334541388317	-0.00027000446023672797	-0.0002794056483439722	-0.00027124933069319623
0.42416141574008476	0.0007540211459704613	0.0007611838116829858	0.0008268335549727266	0.0008321015394224338	0.0008685928384458568	0.0008726519029470269	0.0009130425327334135	0.0009157219410791066	0.0010059705001818642	0.0010054730563810056	0.09925131079245089	0.09582331898237868	-0.0002766387375569279	-0.0002701814124513868	-0.00027791422683692835	-0.0002714271292428849
0.4267172016441951	0.0007534368880705862	0.0007605931047184426	0.000826173096494198	0.000831436545066111	0.000867887708234777	0.0008719435215748997	0.0009122891144064919	0.000914966786060184	0.001005113795379973	0.0010046182594169257	0.09922483876105113	0.09579776548279306	-0.0002751598736374927	-0.0002703563378930185	-0.000276428575385429	-0.0002716028916840696
0.42928838744406506	0.0007528522126116795	0.0007600019769418389	0.0008255121966169527	0.0008307711067712005	0.0008671821242896527	0.0008712346842971861	0.0009115352302710791	0.0009142111634124388	0.0010042566029854754	0.0010037629736111386	0.0991983474343313	0.09577219335401957	-0.0002736867491976991	-0.00027052923531170614	-0.00027494868951341567	-0.0002717766167601998
0.43187506593181346	0.0007522671239637207	0.0007594104327719256	0.0008248508602924707	0.0008301052295233739	0.0008664760919031773	0.0008705253964309625	0.0009107808859889058	0.0009134550788104073	0.0010033989294499419	0.0010029072054001291	0.09917183693746635	0.09574660271688412	-0.0002722193596126077	-0.00027070010350194185	-0.0002734745645767145	-0.00027194830325921737
0.4344773304586784	0.0007516816265006634	0.0007588184766314161	0.0008241890924756773	0.0008294389183117556	0.0008657696163711323	0.0008698156632964089	0.0009100260872243606	0.0009126985379313144	0.001002540781226555	0.001002050961222074	0.09914530739536521	0.09572099369195454	-0.000270757700091967	-0.0002708689413022658	-0.0002720061957651454	-0.00027211795001316763
0.4370952749383861	0.000751095724600335	0.0007582261129468957	0.0008235268981248383	0.0008287721781288169	0.0008650627029922715	0.0008691054902166955	0.0009092708396443703	0.0009119415464549541	0.0010016821647699725	0.0010011942475167009	0.09911875893266674	0.09569536639953849	-0.00026930176568221165	-0.00027103574759596016	-0.0002705435781044374	-0.00027228555589922654
0.4397289938505404	0.0007505094226443372	0.0007576333461487267	0.0008228642822014468	0.0008281050139702612	0.0008643553570682035	0.0008683948825178614	0.0009085151489182711	0.0009111841100635607	0.0010008230865361897	0.0010003370707251439	0.09909219167373762	0.09566972095968179	-0.0002678515512681834	-0.0002712005213109936	-0.0002690867064581992	-0.00027245111983953407
0.4423785822440318	0.0007499227250179546	0.0007570401806709391	0.0008222012496701155	0.0008274374308349164	0.0008636475839032759	0.0008676838455287008	0.0009077590207176889	0.0009104262344416871	0.0009999635529823947	0.0009994794372898113	0.09906560574267231	0.09564405749216587	-0.00026640705157274236	-0.00027136326141785627	-0.00026763557552700323	-0.0002726146407987795
0.4450441357404687	0.0007493356361100613	0.0007564466209511503	0.0008215378054984781	0.0008267694337246362	0.0008629393888044696	0.0008669723845806558	0.0009070024607164229	0.0009096679252760917	0.00099910357056685	0.0009986213536542523	0.09903900126328555	0.09561837611650406	-0.00026496826115940397	-0.00027152396693067016	-0.00026619017985146654	-0.0002727761177854504
0.44772575053762753	0.0007487481603130225	0.0007558526714304617	0.0008208739546570718	0.0008261010276441801	0.0008622307770812759	0.0008662605050076934	0.0009062454745903185	0.000908909188255607	0.0009982431457487306	0.000997762826263014	0.09901237835911697	0.09559267695194239	-0.0002635351744348924	-0.0002716826369081604	-0.0002647505138148043	-0.0002729355498531094
0.4504235234129248	0.0007481603020225989	0.0007552583365533593	0.0008202097021192373	0.0008254322176011135	0.0008615217540455875	0.0008655482121461945	0.0009054880680171485	0.0009081500290710225	0.000997382284988009	0.0009969038615615107	0.09898573715342152	0.09556696011745403	-0.00026210778564830783	-0.0002718392704509909	-0.0002633165716417196	-0.00027309293609717455
0.4531375517269096	0.0007475720656378596	0.0007546636207676272	0.0008195450528610142	0.0008247630086057034	0.0008608123250115888	0.0008648355113348465	0.0009047302466764986	0.0009073904534149702	0.0009965209947453164	0.0009960444659958892	0.09895907776917305	0.09554122573173926	-0.0002606860888940965	-0.0002719938667031241	-0.0002618883474015954	-0.00027324827565666787
0.4558679334267773	0.0007469834555610799	0.0007540685285242479	0.0008188800118610299	0.0008240934056708059	0.0008601024952956389	0.0008641224079145226	0.0009039720162496398	0.0009066304669817964	0.000995659281481796	0.0009951846460128952	0.0989324003290581	0.09551547391322239	-0.00025927007811288316	-0.00027214642485084983	-0.00026046583500932696	-0.0002734015677132162
0.45861476704990445	0.0007463944761976588	0.0007534730642773138	0.0008182145841004051	0.00082342341381177	0.0008593922702161679	0.0008634089072281804	0.0009032133824194232	0.0009058700754674545	0.0009947971516589985	0.000994324408059743	0.09890570495547725	0.09548970478004994	-0.00025785974709255366	-0.0002722969441225631	-0.00025904902822632137	-0.00027355281149049615
0.4613781517274047	0.0007458051319560151	0.0007528772324839261	0.0008175487745626428	0.0008227530380463268	0.0008586816550935617	0.0008626950146207439	0.000902454350870152	0.0009051092845693799	0.000993934611738718	0.0009934637585839801	0.09887899177053903	0.09546391845008904	-0.000256455089471086	-0.00027244542378951353	-0.0002576379206634394	-0.0002737020062556772
0.4641581871877068	0.0007452154272475064	0.0007522810376041068	0.0008168825882335263	0.0008220822833944872	0.0008579706552500526	0.0008619807354389949	0.0009016949272874692	0.000904348099986374	0.0009930716681828859	0.0009926027040333602	0.09885226089606132	0.09543811504092377	-0.0002550560987366335	-0.000272591863164362	-0.00025623250578080126	-0.00027384915131695164
0.4669549737601532	0.0007446253664863283	0.0007516844841007066	0.0008162160301010189	0.0008214111548784407	0.000857259276009613	0.0008612660750314669	0.0009009351173582425	0.0009035865274184929	0.0009922083274534295	0.0009917412508557116	0.09882551245356673	0.0954122946698556	-0.0002536627682285242	-0.0002727362616007367	-0.00025483277688939654	-0.00027399424602420064
0.46976861237862133	0.0007440349540894331	0.0007510875764393143	0.0008155491051551628	0.0008207396575224525	0.0008565475226978481	0.0008605510387483343	0.0009001749267704516	0.0009028245725669288	0.000991344596012147	0.0009908794054988138	0.09879874656428259	0.09538645745389861	-0.0002522750911406191	-0.00027287861849453754	-0.0002534387271538041	-0.0002741372897695493
0.4725992045851658	0.0007434441944764291	0.0007504903190881594	0.0008148818183879732	0.0008200677963527582	0.0008558354006418827	0.0008598356319413022	0.0008994143612130664	0.0009020622411338939	0.000990480480320576	0.0009900171744102566	0.09877196334913599	0.09536060350978005	-0.00025089306052117344	-0.0002730189332823818	-0.00025205034959252526	-0.00027427828198603454
0.4754468525336833	0.0007428530920695009	0.0007498927165180245	0.0008142141747933422	0.0008193955763974673	0.0008551229151702613	0.0008591198599635036	0.0008986534263759429	0.0009012995388225117	0.0009896159868398686	0.0009891545640373295	0.09874516292875657	0.09533473295393706	-0.0002495166692748352	-0.00027315720544185407	-0.0002506676370794825	-0.0002744172221477714
0.47831165899359906	0.0007422616512933088	0.0007492947732021615	0.0008135461793669364	0.0008187230026864575	0.0008544100716128349	0.0008584037281693876	0.0008978921279497031	0.0009005364713366978	0.000988751122030665	0.0009882915808268802	0.09871834542346897	0.09530884590251469	-0.00024814591016389387	-0.00027329343449103427	-0.0002492905823457403	-0.00027455410976956474
0.4811937273535759	0.0007416698765749118	0.0007486964936161876	0.0008128778371060978	0.0008180500802512799	0.0008536968753006628	0.0008576872419146188	0.0008971304716256272	0.0008997730443810538	0.0009878858923529701	0.0009874282312252027	0.09869151095329538	0.09528294247136455	-0.000246780775809502	-0.00027342761998799814	-0.0002479191779806711	-0.00027468894440665914
0.4840931616252451	0.0007410777723436692	0.00074809788223801	0.0008122091530097459	0.0008173768141250542	0.0008529833315659016	0.0008569704065559674	0.0008963684630955412	0.0008990092636607511	0.0009870203042660205	0.0009865645216779028	0.09866465963795121	0.09525702277604328	-0.00024542125869336795	-0.000273559761531067	-0.00024655341643350925	-0.0002748217256545449
0.4870100664469608	0.000740485343031159	0.0007474989435477285	0.0008115401320782798	0.0008167032093423757	0.0008522694457417065	0.0008562532274512083	0.0008956061080517073	0.0008982451348814239	0.0009861543642281743	0.00098570045862978	0.09863779159684324	0.09523108693180925	-0.00024406735115981015	-0.000273689858759113	-0.00024519329001540524	-0.0002749524531493741
0.4899445470875755	0.0007398925930710851	0.0007468996820275483	0.0008108707793134737	0.000816029270939207	0.0008515552231621187	0.0008555357099590105	0.0008948434121867084	0.0008974806637490519	0.0009852880786967713	0.0009848360485247	0.09861090694907056	0.09520513505362314	-0.00024271904541581235	-0.00027381791134967193	-0.00024383879089950877	-0.0002750811265662123
0.49289670945023945	0.0007392995268991988	0.0007463001021616968	0.0008102010997183937	0.0008153550039527946	0.0008508406691619761	0.0008548178594388443	0.0008940803811933507	0.0008967158559698639	0.0009844214541280328	0.000983971297805484	0.09858400581341831	0.09517916725614457	-0.00024137633353302212	-0.00027394391901966464	-0.00024248991112307827	-0.00027520774561973216
0.4958666600762229	0.0007387061489531987	0.0007457002084363285	0.0008095310982972863	0.0008146804134215574	0.0008501257890767969	0.0008540996812508675	0.0008933170207645419	0.0008959507172502133	0.0009835544969769177	0.000983106212913772	0.09855708830835946	0.09515318365372977	-0.00024003920745002683	-0.000274067881525647	-0.00024114664258978458	-0.00027533231006440784
0.4988545061487607	0.0007381124636726626	0.0007451000053394461	0.000808860780055493	0.0008140055043850005	0.0008494105882426891	0.0008533811807558318	0.0008925533365931943	0.0008951852532964841	0.0009826872136970202	0.0009822408002899128	0.09853015455205175	0.09512718436043255	-0.0002387076589727144	-0.00027418979866281057	-0.0002398089770697387	-0.00027545481969357133
0.5018603554969207	0.0007375184754989418	0.0007444994973608055	0.0008081901499993472	0.0008133302818836117	0.00084869507199624	0.0008526623633149732	0.0008917893343721098	0.0008944194698149725	0.0009818196107404334	0.0009813750663728426	0.09850320466233711	0.09510116948999951	-0.0002373816797756334	-0.00027430967026448316	-0.00023847690620137918	-0.0002755752743388018
0.5048843165994948	0.000736924188875094	0.0007438986889918426	0.000807519213136089	0.000812654750958774	0.0008479792456744269	0.0008519432342899221	0.0008910250197938814	0.0008936533725117908	0.0009809516945576524	0.0009805090175999695	0.09847623875673679	0.09507513915587062	-0.0002360612614038804	-0.00027442749620240625	-0.00023715042149283216	-0.00027569367387014765
0.5079264985889148	0.0007363296082457867	0.0007432975847255709	0.0008068479744737607	0.0008119789166526636	0.0008472631146145065	0.0008512237990425927	0.0008902603985507812	0.0008928869670927535	0.0009800834715974376	0.000979642660407052	0.09844925695245456	0.09504909347117714	-0.0002347463952749873	-0.00027454327638698484	-0.0002358295143241873	-0.0002758100181967371
0.5109870112551897	0.0007357347380572231	0.000742696189056512	0.0008061764390211204	0.0008113027840081599	0.0008465466841539236	0.0008505040629350897	0.0008894954763346588	0.0008921202592632765	0.0009792149483067072	0.000978776001228079	0.09842225936637053	0.09502303254873992	-0.00023343707267878266	-0.00027465701076540006	-0.00023451417594744228	-0.0002759243072647244
0.5140659650498691	0.0007351395827570469	0.0007420945064806039	0.0008055046117875479	0.0008106263580687514	0.0008458299596302105	0.0008497840313296082	0.0008887302588368392	0.0008913532547282717	0.0009783461311304216	0.0009779090464951692	0.09839524611504288	0.09499695650106721	-0.00023213328478061124	-0.000274768699323219	-0.00023320439748919508	-0.00027603654105851083
0.5171634710900281	0.0007345441467942697	0.0007414925414951165	0.0008048324977829479	0.0008099496438784414	0.000845112946380887	0.0008490637095883339	0.0008879647517480133	0.0008905859591920432	0.0009774770265114632	0.000977041802638436	0.09836821731470465	0.09497086544035448	-0.00023083502262155609	-0.00027487834208322903	-0.0002319001699513379	-0.0002761467195999956
0.5202796411622786	0.0007339484346191835	0.0007408902985985701	0.0008041601020176653	0.0008092726464816567	0.0008443956497433671	0.0008483431030733484	0.0008871989607581428	0.0008898183783581851	0.000976607640890528	0.0009761742760858891	0.09834117308126242	0.09494475947848227	-0.00022954227711993735	-0.00027498593910468827	-0.00023060148421238935	-0.00027625484294774294
0.5234145877268029	0.0007333524506832799	0.0007402877822906554	0.0008034874295023889	0.0008085953709231564	0.0008436780750548611	0.0008476222171465309	0.0008864328915563535	0.0008890505179294792	0.0009757379807060112	0.0009753064732633143	0.09831411353029527	0.09491863872701474	-0.00022825503907300537	-0.0002750914904838808	-0.0002293083310292987	-0.00027636091119753736
0.5265684239214125	0.0007327561994391692	0.0007396849970721463	0.0008028144852480642	0.000807917822247942	0.0008429602276522806	0.000846901057169464	0.0008856665498308371	0.0008882823836077957	0.000974868052393892	0.0009744384005941663	0.09828703877705279	0.09489250329719778	-0.00022697329915835618	-0.00027519499635364486	-0.00022802070103888905	-0.00027646492448196724
0.5297412635656308	0.000732159685340496	0.0007390819474448201	0.0008021412742658003	0.0008072400055011622	0.0008422421128721429	0.0008461796285033348	0.0008848999412687489	0.0008875139810939883	0.0009739978623876248	0.0009735700644994517	0.09825994893645482	0.0948663532999598	-0.00022569704793540257	-0.0002752964568833727	-0.00022673858475910635	-0.00027656688297025833
0.5329332211648017	0.0007315629128418639	0.0007384786379113778	0.0008014678015667823	0.0008065619257280272	0.0008415237360504753	0.0008454579365088426	0.0008841330715561079	0.0008867453160877967	0.0009731274171180287	0.0009727014713976186	0.09823284412308872	0.09484018884590692	-0.00022442627584629005	-0.00027539587227806694	-0.00022546197259007417	-0.0002766667868673578
0.5361444119142209	0.0007309658863987537	0.0007378750729753576	0.0008007940721621847	0.0008058835879737194	0.0008408051025227257	0.0008447359865461054	0.0008833659463777016	0.0008859763942877495	0.0009722567230131782	0.0009718326277044541	0.09820572445120843	0.09481401004532518	-0.00022316097321736783	-0.00027549324277828524	-0.00022419085481575896	-0.000276764636414073
0.5393749517032939	0.0007303686104674403	0.000737271257141066	0.00080012009106308	0.0008052049972833034	0.000840086217623666	0.0008440137839745657	0.0008825985714169832	0.0008852072213910633	0.0009713857864982916	0.0009709635398329718	0.0981785900347328	0.09478781700817672	-0.000221901130260993	-0.0002755885686603343	-0.00022292522160538564	-0.00027686043188701603
0.5426249571197181	0.0007297710895049203	0.0007366671949134866	0.0007994458632803539	0.000804526158701639	0.0008393670866873027	0.0008432913341528986	0.0008818309523559793	0.0008844378030935464	0.0009705146139956293	0.0009700942141933007	0.09815144098724612	0.09476160984409977	-0.0002206467370767795	-0.00027568185023599256	-0.00022166506301501965	-0.0002769541735984371
0.5458945454536906	0.000729173327968828	0.0007360628907982046	0.0007987713938246156	0.000803847077273292	0.0008386477150467804	0.000842568642438917	0.0008810630948751875	0.0008836681450894994	0.0009696432119243789	0.0009692246571925826	0.09812427742199434	0.09473538866240695	-0.0002193977836529859	-0.0002757730878519271	-0.00022041036898887145	-0.00027704586189564173
0.5491838347021408	0.0007285753303173612	0.00073545834930133	0.0007980966877061144	0.0008031677580424497	0.000837928108034297	0.0008418457141894835	0.0008802950046534855	0.0008828982530716229	0.0009687715867005543	0.0009683548752348643	0.09809709945188604	0.09470915357208483	-0.00021815425986720927	-0.0002758622818889167	-0.00021916112935996268	-0.0002771354971604356
0.5524929435729888	0.0007279771010091996	0.0007348535749294185	0.0007974217499346536	0.0008024882060528339	0.0008372082709810103	0.0008411225547604193	0.0008795266873680339	0.0008821281327309199	0.0009678997447368891	0.000967484874720993	0.09806990718948898	0.09468290468179182	-0.00021691615548841137	-0.0002759494327626011	-0.00021791733385209677	-0.00027722307980918015
0.55582199148943	0.0007273786445034353	0.0007342485721893956	0.0007967465855195053	0.0008018084263476161	0.0008364882092169491	0.000840399169506414	0.0008787581486941822	0.000881357789756602	0.0009670276924427378	0.0009666146620485134	0.09804270074703067	0.09465664209985725	-0.00021568346017858397	-0.00027603454092295365	-0.0002166789720816492	-0.00027730861029306997
0.5591710985942444	0.0007267799652594873	0.0007336433455884744	0.0007960711994693243	0.0008011284239693307	0.0008357679280709232	0.0008396755637809346	0.0008779893943053746	0.000880587229835994	0.000966155436223958	0.0009657442436115622	0.09801548023639735	0.09463036593428077	-0.00021445616349359542	-0.00027611760685408715	-0.00021544603355846959	-0.00027739208909757784
0.5625403857541326	0.0007261810677370316	0.0007330378996340845	0.0007953955967920664	0.0008004482039597918	0.0008350474328704358	0.0008389517429361377	0.000877220429873057	0.0008798164586544416	0.0009652829824828229	0.0009648736258007646	0.0979882457691316	0.09460407629273077	-0.00021323425488441183	-0.00027619863107322673	-0.00021421850768696404	-0.000277473516741511
0.565929974564078	0.0007255819563959244	0.0007324322388337912	0.0007947197824949046	0.0007997677713600092	0.0008343267289415971	0.0008382277123227828	0.000876451261066585	0.0008790454818952189	0.0009644103376179125	0.0009640028150031338	0.0979609974564312	0.09457777328254399	-0.00021201772369880412	-0.0002762776141315426	-0.0002129963837677329	-0.0002775528937774274
0.569339987351735	0.0007249826356961277	0.0007318263676952238	0.0007940437615841464	0.0007990871312101062	0.000833605821609035	0.0008375034772901436	0.0008756818935531332	0.0008782743052394369	0.0009635375080240125	0.0009631318176019745	0.0979337354091506	0.09455145701072373	-0.00021080655918226388	-0.0002763545566127068	-0.0002117796509988612	-0.00027763022079099753
0.5727705471818436	0.0007243831100976354	0.0007312202907259994	0.0007933675390651539	0.0007984062885492384	0.0008328847161958139	0.0008367790431859235	0.0008749123329976053	0.0008775029343659537	0.0009626645000920189	0.0009622606399767765	0.09790645973779646	0.09452512758393836	-0.0002096007504798908	-0.00027642945913372574	-0.00021056829847734826	-0.0002777054984010874
0.5762217778606706	0.0007237833840603965	0.0007306140124336485	0.0007926911199422588	0.0007977252484155075	0.0008321634180233418	0.0008360544153561669	0.000874142585062541	0.0008767313749512818	0.0009617913202088339	0.0009613892885031197	0.09787917055252907	0.0944987851085231	-0.00020840028663764165	-0.00027650232234460725	-0.00020936231520066184	-0.0002777787272596477
0.5796938039404782	0.0007231834620442456	0.0007300075373255397	0.0007920145092186846	0.0007970440158458845	0.0008314419324112919	0.0008353295991451754	0.0008733726554080288	0.0008759596326694995	0.0009609179747572678	0.0009605177695525739	0.09785186796315981	0.09447242969047472	-0.0002072051566032601	-0.00027657314692736135	-0.00020816169006770968	-0.00027784990805113097
0.5831867507240184	0.0007225833485088285	0.000729400869908806	0.0007913377118964644	0.0007963625958761251	0.0008307202646775132	0.0008346045998954218	0.0008726025496916167	0.0008751877131921618	0.0009600444701159454	0.0009596460894926008	0.09782455207915186	0.0944460614354554	-0.00020601534922784492	-0.000276641933596139	-0.0002069664118801301	-0.0002779190414920196
0.5867007442690553	0.0007219830479135296	0.0007287940146902747	0.0007906607329763644	0.0007956809935406947	0.0008299984201379522	0.0008338794229474693	0.0008718322735682262	0.0008744156221882145	0.0009591708126592093	0.0009587742546864606	0.09779722300961792	0.09441968044878801	-0.00020483085326702954	-0.0002767086830969545	-0.00020577646934376304	-0.00027798612833082603
0.5902359113929144	0.0007213825647173992	0.0007281869761763921	0.0007899835774578014	0.0007949992138726844	0.0008292764041065658	0.0008331540736398849	0.0008710618326900622	0.0008736433653239034	0.0009582970087570183	0.0009579022714931141	0.09776988086331938	0.09439328683545682	-0.0002036516573828001	-0.0002767733962078245	-0.0002045918510703293	-0.00027805116934823126
0.5937923796770596	0.0007207819033790865	0.0007275797588731555	0.0007893062503387674	0.0007943172619037345	0.0008285542218952407	0.0008324285573091581	0.0008702912327065294	0.0008728709482626904	0.0009574230647748598	0.0009570301462671287	0.09774252574866661	0.09436688070010743	-0.00020247775014420322	-0.00027683607373787944	-0.00020341254557820765	-0.00027811416535636346
0.597370277471697	0.000720181068356763	0.0007269723672860337	0.0007886287566157502	0.0007936351426639555	0.0008278318788137115	0.0008317028792896185	0.0008695204792641446	0.000872098376665165	0.0009565489870736512	0.0009561578853585825	0.097715157773717	0.09434046214704361	-0.00020130912002862267	-0.00027689671652708636	-0.000202238541293559	-0.00027817511719799293
0.6009697339004076	0.0007195800641080599	0.0007263648059199082	0.0007879511012836583	0.000792952861181853	0.0008271093801694819	0.0008309770449133576	0.0008687495780064546	0.0008713256561889649	0.0009556747820096513	0.0009552854951129795	0.09768777704617496	0.09431403128023041	-0.0002001457554238334	-0.0002769553254469981	-0.00020106982655271333	-0.0002782340257478366
0.6045908788648067	0.0007189788950899885	0.0007257570792789892	0.0007872732893357408	0.0007922704224842447	0.0008263867312677393	0.0008302510595101413	0.0008679785345739465	0.0008705527924886809	0.0009548004559343598	0.0009544129818711398	0.0976603836733895	0.09428758820328853	-0.00019898764462868146	-0.00027701190139939325	-0.00019990638960248885	-0.0002782908919110316
0.6082338430492322	0.000718377565758879	0.0007251491918667593	0.000786595325763516	0.0007915878315961921	0.0008256639374112811	0.0008295249284073377	0.0008672073546039711	0.0008697797912157856	0.0009539260151944382	0.0009535403519691293	0.09763297776235633	0.0942611330194978	-0.00019783477585409714	-0.0002770664453162208	-0.00019874821860145497	-0.00027834571662285756
0.611898757925461	0.0007177760805703096	0.0007245411481858917	0.0007859172155566935	0.0007909050935409187	0.0008249410039004326	0.0008287986569298325	0.0008664360437306556	0.0008690066580185412	0.0009530514661316089	0.0009526676117381551	0.09760555941971394	0.09423466583179411	-0.0001966871372251766	-0.00027711895815993315	-0.00019759530162204164	-0.0002783985008495138
0.6155857557574533	0.0007171744439790366	0.0007239329527381896	0.0007852389637030997	0.0007902222133397371	0.0008242179360329688	0.0008280722503999524	0.0008656646075848229	0.0008682333985419209	0.0009521768150825682	0.0009517947675044777	0.09757812875174576	0.09420818674276911	-0.00019554471678201457	-0.0002771694409227088	-0.00019644762665095572	-0.00027844924558656503
0.6192949696061266	0.0007165726604389285	0.0007233246100245188	0.0007845605751886049	0.0007895391960119753	0.0008234947391040381	0.0008273457141373883	0.00086489305179391	0.0008674600184275281	0.0009513020683789007	0.0009509218255893312	0.09755068586437704	0.0941816958546706	-0.00019440750248091165	-0.000277217894626397	-0.00019530518159101284	-0.00027849795185980186
0.6230265333341571	0.0007159707344029008	0.0007227161245447307	0.000783882054997048	0.0007888560465749006	0.0008227714184060831	0.0008266190534591139	0.0008641213819818871	0.0008666865233135122	0.0009504272323469879	0.0009500487923088236	0.09752323086317588	0.09415519326940025	-0.00019327548219595647	-0.0002772643203222125	-0.00019416795426242806	-0.00027854462072457453
0.6267805816108112	0.0007153686703228444	0.0007221075007976049	0.0007832034081101658	0.0007881727700436474	0.000822047979228767	0.0008258922736793134	0.0008633496037691793	0.0008659129188344914	0.0009495523133079223	0.0009491756739738512	0.09749576385335255	0.09412867908851485	-0.0001921486437196085	-0.0002773087190901802	-0.00019303593240327377	-0.00027858925326493256
0.6305572499168048	0.0007147664726495625	0.0007214987432807786	0.0007825246395075199	0.0007874893714311473	0.0008213244268588973	0.0008251653801093045	0.0008625777227725857	0.0008651392106214742	0.000948677317577421	0.0009483024768900252	0.09746828493975725	0.09410215341322377	-0.00019102697476514052	-0.0002773510920398292	-0.00019190910367207492	-0.00027863185059459616
0.634356674549194	0.0007141641458327045	0.0007208898564906789	0.0007818457541664232	0.0007868058557480496	0.0008206007665803472	0.0008244383780574595	0.0008618057446052003	0.0008643654043017744	0.0009478022514657411	0.0009474292073575678	0.09744079422688184	0.09407561634439016	-0.00018991046296668035	-0.0002773914403088329	-0.00019078745564794775	-0.00027867241385567953
0.6381789926262927	0.0007135616943207033	0.0007202808449224589	0.0007811667570618735	0.0007861222280026593	0.0008198770036739882	0.0008237112728291365	0.0008610336748763378	0.0008635915054989427	0.0009469271212775944	0.000946555871671242	0.09741329181885705	0.0940490679825295	-0.00018879909588082056	-0.0002774297650628976	-0.0001896709758319598	-0.00027871094421846876
0.642024342092622	0.0007129591225607071	0.0007196717130699341	0.0007804876531664784	0.00078543849320086	0.0008191531434176106	0.0008229840697266019	0.000860261519191453	0.0008628175198326821	0.0009460519333120625	0.00094568247612026	0.0973857778194538	0.09402250842780915	-0.0001876928609887002	-0.00027746606749695646	-0.00018855965164943367	-0.00027874744288233777
0.6458928617238878	0.0007123564349985148	0.0007190624654255129	0.0007798084474503861	0.0007847546563460428	0.0008184291910858508	0.0008222567740489549	0.0008594892831520637	0.0008620434529187712	0.000945176693862513	0.0009448090269882022	0.09735825233208151	0.0939959377800479	-0.0001865917456960603	-0.0002775003488330874	-0.00018745347045003025	-0.00027878191107436057
0.6497846911319898	0.0007117536360785181	0.0007184531064801379	0.0007791291448812194	0.0007840707224390414	0.0008177051519501226	0.0008215293910920592	0.0008587169723556796	0.0008612693103689931	0.0009443014092165243	0.0009439355305529347	0.0973307154597882	0.09396935613871536	-0.00018549573733470104	-0.00027753261032070764	-0.00018635241950903936	-0.00027881435004878385
0.6536999707700591	0.0007111507302436309	0.0007178436407232185	0.0007784497504240034	0.0007833866964780601	0.0008169810312785426	0.0008208019261484693	0.0008579445923957235	0.0008604950977910569	0.0009434260856557943	0.0009430619930865306	0.09730316730526033	0.0939427636029319	-0.000184404823164383	-0.0002775628532370733	-0.0001852564860292949	-0.00027884476108783196
0.6576388419375281	0.0007105477219352349	0.0007172340726425705	0.0007777702690411009	0.0007827025834586056	0.0008162568343358602	0.0008200743845073585	0.0008571721488614594	0.0008597208207885252	0.0009425507294560677	0.0009421884208551886	0.09727560797082097	0.09391616027146926	-0.0001833189903736182	-0.00027759107888686296	-0.00018416565714222954	-0.00027887314550145703
0.661601446785229	0.0007099446155931082	0.0007166244067243491	0.0007770907056921388	0.0007820183883734177	0.0008155325663833842	0.0008193467714544458	0.0008563996473379138	0.0008589464849607352	0.0009416753468870506	0.0009413148201191452	0.09724803755843113	0.09388954624274676	-0.00018223822608062767	-0.000277617288601012	-0.00018307991990855477	-0.00027889950462600677
0.6655879283205246	0.0007093414156553735	0.0007160146474529918	0.0007764110653339502	0.0007813341162124056	0.0008148082326789189	0.0008186190922719316	0.0008556270934058121	0.0008581720959027335	0.0009407999442123363	0.0009404411971326083	0.09722045616968816	0.09386292161483518	-0.000181162517334868	-0.0002776414837373231	-0.00018199926131982902	-0.0002789238398245575
0.6695984304124688	0.000708738126558426	0.0007154047993111542	0.0007757313529204993	0.0007806497719625773	0.0008140838384766883	0.0008178913522384221	0.0008548544926414963	0.0008573976592051964	0.0009399245276893261	0.0009395675581436711	0.09719286390582574	0.09383628648545292	-0.00018009185111818315	-0.0002776636656802167	-0.0001809236682996651	-0.0002789461524869419
0.6736330977969988	0.0007081347527368876	0.0007147948667796495	0.0007750515734028221	0.0007799653606079772	0.0008133593890272728	0.0008171635566288659	0.0008540818506168619	0.0008566231804543642	0.0009390491035691494	0.0009386939093942399	0.09716526086771447	0.09380964095196791	-0.00017902621434576216	-0.0002776838358397593	-0.00017985312770486817	-0.0002789664440291384
0.6776920760821589	0.0007075312986235335	0.0007141848543373875	0.0007743717317289582	0.0007792808871296168	0.0008126348895775387	0.0008164357107144808	0.0008533091728992821	0.0008558486652319653	0.0009381736780965902	0.0009378202571199527	0.09713764715585971	0.09378298511139647	-0.0001779655938679986	-0.00027770199565277376	-0.00017878762632714262	-0.0002789847158937153
0.6817755117533548	0.000706927768649235	0.0007135747664613158	0.000773691832843885	0.000778596356505412	0.0008119103453705693	0.0008157078197626877	0.0008525364650515375	0.0008550741191151478	0.0009372982575100104	0.0009369466075501038	0.09711002287040273	0.09375631906040247	-0.0001769099764706572	-0.00027771814658089644	-0.00017772715089305058	-0.00027900096954810993
0.6858835521786408	0.0007063241672429079	0.0007129646076263582	0.0007730118816894582	0.000777911773710119	0.0008111857616456039	0.0008149798890370474	0.0008517637326317512	0.0008542995476764123	0.0009364228480412749	0.000936072966907574	0.09708238811112005	0.09372964289529956	-0.00017585934887692778	-0.00027773229011174294	-0.00017667168806641265	-0.00027901520648609957
0.6900163456140378	0.000705720498831445	0.0007123543823053545	0.0007723318832043426	0.0007772271437152677	0.0008104611436379632	0.0008142519237971864	0.0008509909811933137	0.0008535249564835357	0.0009355474559156753	0.0009351993414087515	0.09705474297742336	0.09370295671204616	-0.00017481369774818845	-0.0002777444277581864	-0.0001756212244489741	-0.0002790274282267191
0.6941740412088835	0.0007051167678396666	0.0007117440949690077	0.0007716518423239549	0.0007765424714891022	0.0008097364965789928	0.0008135239292987394	0.0008502182162848207	0.0008527503510995118	0.0009346720873518647	0.0009343257372634588	0.09702708756835858	0.09367626060625045	-0.00017377300968461629	-0.0002777545610569421	-0.00017457574658093222	-0.00027903763631287326
0.6983567890112157	0.000704512978690257	0.0007111337500858221	0.0007709717639803998	0.0007758577619965183	0.0008090118256959946	0.0008127959107932819	0.0008494454434500043	0.0008519757370824806	0.0009337967485617745	0.0009334521606748878	0.09699942198260617	0.09364955467316732	-0.00017273727122806004	-0.00027776269157125943	-0.0001735352409438784	-0.0002790458323142231
0.702564739973187	0.0007039091358037021	0.0007105233521220417	0.0007702916531024022	0.0007751730201989943	0.0008082871362121573	0.0008120678735282578	0.0008486726682276598	0.0008512011199856541	0.0009329214457505478	0.0009325786178395099	0.09697174631848195	0.09362283900769813	-0.0001717064688612907	-0.00027776882088773047	-0.00017249969396014586	-0.00027905201782399414
0.7067980459565127	0.0007033052435982479	0.000709912905541602	0.0007696115146152575	0.0007744882510545402	0.000807562433346504	0.0008113398227469296	0.0008478998961515912	0.000850426505357263	0.0009320461851164716	0.0009317051149470304	0.09694406067393453	0.093596113704392	-0.00017068058900973626	-0.00027777295061687246	-0.00017146909199425298	-0.0002790561944591152
0.7110568597379514	0.0007027013064898347	0.000709302414806066	0.0007689313534407617	0.0007738034595176288	0.0008068377223138197	0.000810611763688304	0.0008471271327505365	0.0008496518987404811	0.0009311709728509045	0.0009308316581802986	0.09691636514654743	0.09356937885744465	-0.00016965961804338292	-0.0002777750823941827	-0.00017044342135513757	-0.00027905836386182825
0.7153413350148182	0.0007020973288920394	0.0007086918843745725	0.0007682511744971549	0.0007731186505391393	0.0008061130083245937	0.0008098837015870743	0.0008463543835481068	0.0008488773056733644	0.0009302958151382002	0.000929958253715243	0.09688865983353849	0.09354263456069799	-0.00016864354227701106	-0.0002777752178783066	-0.00016942266829640673	-0.00027905852769796735
0.7196516264105322	0.0007014933152160249	0.000708081318703775	0.0007675709826990616	0.000772433829066294	0.0008053882965849557	0.000809155641673555	0.0008455816540627206	0.0008481027316887843	0.0009294207181556517	0.0009290849077208068	0.09686094483175807	0.09351588090764136	-0.00016763234797143034	-0.0002777733587514264	-0.0001684068190171556	-0.0002790566876563205
0.7239878894801961	0.0007008892698704879	0.0007074707222477979	0.000766890782957434	0.0007717490000426057	0.000804663592296618	0.0008084275891736269	0.000844808949807545	0.0008473281823143704	0.000928545688073414	0.0009282116263588794	0.09683322023769216	0.09348911799141035	-0.00016662602133500626	-0.00027776950671923317	-0.00016739585966395187	-0.00027905284544979536
0.7283502807162107	0.0007002851972615953	0.0007068600994581646	0.0007662105801794887	0.0007710641684078102	0.0008039389006568096	0.0008076995493086673	0.0008440362762904245	0.0008465536630724369	0.0009276707310544428	0.0009273384157842227	0.09680548614745854	0.09346234590478639	-0.00016562454852465935	-0.0002777636635107328	-0.00016638977633166852	-0.0002790470028145031
0.7327389575539218	0.0006996811017929418	0.0007062494547837619	0.0007655303792686529	0.0007703793390978157	0.0008032142268582212	0.0008069715272954975	0.0008432636390138268	0.0008457791794799307	0.0009267958532544207	0.000926465282144417	0.09677774265681045	0.09343556474019811	-0.00016462791564621215	-0.00027775583087680245	-0.00016538855506376127	-0.000279039161508704
0.7371540783773028	0.0006990769878654894	0.0007056387926707731	0.0007648501851245087	0.0007696945170446424	0.0008024895760889455	0.0008062435283463201	0.0008424910434747797	0.0008450047370483646	0.0009259210608217045	0.0009255922315797809	0.09674998986113373	0.09340877458972038	-0.00016363610875654022	-0.00027774601059177284	-0.0001643921818547528	-0.0002790293233142782
0.74159580252467	0.000698472859877514	0.0007050281175626293	0.0007641700026427314	0.0007690097071763639	0.0008017649535324151	0.0008055155576686592	0.000841718495164806	0.000844230341283756	0.0009250463598972437	0.0009247192702233184	0.09672222785544751	0.09338197554507491	-0.00016264911386429382	-0.0002777342044522624	-0.00016340064265023269	-0.0002790174900350051
0.746064290294433	0.0006978687222245625	0.0007044174338999593	0.0007634898367150373	0.0007683249144170551	0.0008010403643673474	0.0008047876204653047	0.0008409459995698692	0.0008434559976865695	0.000924171756614535	0.0009238464042006467	0.09669445673440674	0.09335516769762912	-0.00016166691693071666	-0.00027772041427695515	-0.00016241392334853666	-0.00027900366349722927
0.7505597029508803	0.0006972645792993872	0.0007038067461205322	0.0007628096922291267	0.0007676401436867314	0.0008003158137676858	0.0008040597219342512	0.0008401735621703092	0.0008426817117516537	0.0009232972570995419	0.0009229736396299389	0.09666667659229772	0.09332835113839771	-0.00016068950387072845	-0.00027770464190610133	-0.00016143200980145433	-0.0002789878455491668
0.7550822027299987	0.0006966604354919053	0.0007031960586592113	0.0007621295740686306	0.0007669553999012981	0.000799591306902545	0.0008033318672686446	0.0008394011884407881	0.0008419074889681856	0.0009224228674706449	0.0009221009826218594	0.09663888752304235	0.09330152595804167	-0.00015971686055400725	-0.0002776868892015172	-0.00016045488781515904	-0.00027897003806032217
0.7596319528453285	0.0006960562951891486	0.0007025853759478985	0.0007614494871130563	0.0007662706879724942	0.0007988668489361537	0.0008026040616567244	0.00083862888385023	0.0008411333348196117	0.0009215485938385735	0.0009212284392795026	0.09661108962019528	0.09327469224686834	-0.0001587489728068492	-0.0002776671580473622	-0.00015948254315231725	-0.0002789502429228763
0.7642091174938536	0.0006954521627752017	0.0007019747024154854	0.0007607694362377285	0.0007655860128078342	0.0007981424450277945	0.0008018763102817633	0.0008378566538617595	0.0008403592547835854	0.0009206744423063469	0.0009203560156983237	0.09658328297694606	0.09324785009483252	-0.00015778582641204353	-0.0002776454503485848	-0.00015851496153176936	-0.0002789284620494936
0.7688138618619275	0.0006948480426311641	0.0007013640424878017	0.000760089426313744	0.0007649013793105617	0.0007974181003317567	0.0008011486183220201	0.0008370845039326522	0.0008395852543319176	0.0009198004189692143	0.0009194837179660947	0.09655546768611759	0.09322099959153506	-0.00015682740711030208	-0.000277621768030617	-0.00015755212863020895	-0.0002789046973739606
0.7734463521312342	0.0006942439391350962	0.0007007534005875692	0.0007594094622079127	0.0007642167923795904	0.0007966938199972758	0.0008004209909506775	0.0008363124395142725	0.0008388113389305145	0.0009189265299145934	0.0009186115521628302	0.09652764384016775	0.0931941408262251	-0.00015587370060160533	-0.0002775961130401794	-0.00015659403008339012	-0.00027887895085129677
0.7781067554847866	0.0006936398566619698	0.0007001427811343486	0.0007587295487827102	0.0007635322569094562	0.0007959696091684833	0.0007996934333357931	0.0008355404660520233	0.000838037514039325	0.0009180527812220141	0.0009177395243607388	0.09649981153118936	0.09316727388779732	-0.00015492469254596575	-0.00027756848734433737	-0.0001556406514868075	-0.00027885122445669985
0.7827952401129585	0.0006930357995836221	0.0006995321885444915	0.0007580496908962219	0.0007628477777902606	0.0007952454729843505	0.0007989659506402426	0.0008347685889852849	0.0008372637851122833	0.0009171791789630605	0.0009168676406241525	0.09647197085090825	0.09314039886479557	-0.00015398036856449637	-0.00027753889293069545	-0.00015469197839705628	-0.00027882152018635087
0.7875119752195561	0.0006924317722687058	0.0006989216272310925	0.0007573698934020943	0.0007621633599076233	0.0007945214165786374	0.000798238548021668	0.0008339968137473656	0.0008364901575972561	0.000916305729201312	0.0009159959070094867	0.0964441218906869	0.09311351584541014	-0.00015304071424049326	-0.00027750733180678666	-0.00015374799633245673	-0.0002787898400561928
0.792257131027923	0.0006918277790826412	0.0006983111016039426	0.0007566901611494845	0.0007614790081426292	0.0007937974450798404	0.0007975112306324256	0.0008332251457654452	0.0008357166369359869	0.0009154324379922857	0.0009151243295651645	0.09641626474152087	0.0930866249174791	-0.00015210571512006	-0.0002774738059997117	-0.00015280869077417825	-0.00027875618610193054
0.7970308787870847	0.0006912238243875708	0.0006977006160694804	0.00075601049898301	0.0007607947273717801	0.000793073563611142	0.0007967840036195352	0.0008324535904605252	0.0008349432285640462	0.0009145593113833859	0.0009142529143315791	0.09638839949404325	0.09305972616848875	-0.00015117535671388405	-0.00027743831755699944	-0.00015187404716773822	-0.0002787205603798637
0.8018333907779276	0.0006906199125423111	0.0006970901750307444	0.0007553309117426967	0.0007601105224669404	0.0007923497772903546	0.0007960568721246233	0.0008316821532473705	0.0008341699379107725	0.0009136863554138404	0.0009133816673410212	0.09636052623852139	0.093032819685574	-0.0001502496244976531	-0.0002774008685453577	-0.00015094405092347385	-0.00027868296496547096
0.8066648403194178	0.0006900160479023087	0.0006964797828873274	0.0007546514042639335	0.000759426398295293	0.0007916260912298764	0.0007953298412838799	0.0008309108395344626	0.0008333967703992269	0.0009128135761146566	0.0009125105946176388	0.09633264506485867	0.09300590555551824	-0.00014932850391266572	-0.0002773614610499242	-0.00015001868741713886	-0.0002786434019527717
0.8115254017748545	0.000689412234819595	0.0006958694440353328	0.0007539719813774244	0.0007587423597192899	0.0007909025105366402	0.0007946029162280054	0.000830139654723949	0.0008326237314461387	0.0009119409795085581	0.0009116397021773754	0.09630475606259438	0.09297898386475222	-0.00014841198036757985	-0.00027732009717543193	-0.00014909794199177706	-0.0002786018734554363
0.8164152505581643	0.000688808477642736	0.0006952591628673251	0.0007532926479091366	0.0007580584115966015	0.0007901790403120611	0.0007938761020821598	0.0008293686042115885	0.0008318508264618552	0.0009110685716099402	0.0009107689960279183	0.09627685932090474	0.09295205469935763	-0.00014750003923943988	-0.00027727677904593184	-0.0001481817999585272	-0.00027855838160664725
0.8213345631402307	0.0006882047807167928	0.0006946489437722855	0.0007526134086802547	0.0007573745587800684	0.0007894556856519892	0.0007931494039659134	0.0008285976933867018	0.0008310780608502886	0.0009101963584248066	0.0009098984821686483	0.09624895492860223	0.09292511814506475	-0.00014659266587374598	-0.00027723150880315517	-0.0001472702465970116	-0.0002785129285573784
0.8262835170552626	0.0006876011483832765	0.0006940387911355723	0.0007519342685071372	0.000756690806117659	0.0007887324516466636	0.0007924228269932021	0.0008278269276321269	0.0008303054400088714	0.0009093243459507329	0.0009090281665905845	0.09622104297413649	0.09289817428725318	-0.0001456898455861888	-0.0002771842886075959	-0.00014636326715666836	-0.0002784655164771166
0.8312622909072027	0.000686997584980101	0.0006934287093388696	0.0007512552322012637	0.000756007158452418	0.0007880093433806613	0.000791696376272276	0.0008270563123241629	0.000829532969328504	0.0009084525401767999	0.000908158055276336	0.09619312354559509	0.092871223210954	-0.00014479156366327406	-0.0002771351206376782	-0.00014546084685779226	-0.00027841614755386157
0.8362710643761712	0.0006863940948415453	0.0006928187027601477	0.000750576304569197	0.0007553236206224242	0.0007872863659328542	0.0007909700569056538	0.0008262858528325304	0.0008287606541935074	0.0009075809470835557	0.0009072881542000534	0.09616519673070326	0.09284426500084653	-0.00014389780536329388	-0.0002770840070900338	-0.00014456297089236736	-0.000278364823993682
0.8413100182249524	0.0006857906822982055	0.0006922087757736196	0.0007498974904125302	0.0007546401974607409	0.0007865635243763577	0.000790243873990075	0.0008255155545203142	0.0008279884999815745	0.0009067095726429617	0.0009064184693273731	0.09613726261682334	0.09281729974126289	-0.00014300855591757589	-0.0002770309501790025	-0.0001436696244249136	-0.00027831154802002156
0.8463793343055166	0.0006851873516769551	0.0006915989327496979	0.0007492187945278471	0.0007539568937953747	0.000785840823778489	0.0007895178326164557	0.0008247454227439247	0.0008272165120637242	0.000905838422818339	0.000905549006615373	0.0961093212909576	0.09279032751618504	-0.00014212380053064966	-0.0002769759521358828	-0.00014278079259349985	-0.0002782563218741707
0.8514791955655843	0.0006845841073009021	0.000690989178054952	0.0007485402217066761	0.0007532737144492291	0.0007851182692007206	0.0007887919378698407	0.0008239754628530477	0.0008264446958042547	0.0009049675035643299	0.0009046797720125234	0.0960813728397473	0.09276334840924753	-0.0001412435243818705	-0.00027691901520954243	-0.00014189646051071536	-0.0002781991478148227
0.8566097860552276	0.0006839809534893482	0.0006903795160520666	0.000747861776735447	0.0007525906642400608	0.0007843958656986352	0.0007880661948293602	0.0008232056801905986	0.0008256730565606965	0.0009040968208268438	0.00090381077145864	0.09605341734947237	0.09273636250373646	-0.00014036771262641856	-0.0002768601416667238	-0.0001410166132646551	-0.00027814002811796246
0.861771290933513	0.0006833778945577443	0.0006897699510997984	0.0007471834643954445	0.0007519077479804344	0.0007836736183218777	0.0007873406085681829	0.000822436080092675	0.000824901599683765	0.0009032263805430079	0.0009029420108848303	0.09602545490605247	0.09270936988258915	-0.00013949635039535446	-0.0002767993337897956	-0.00014014123591940542	-0.0002780789650760618
0.8669638964751838	0.0006827749348176566	0.0006891604875529409	0.0007465052894627737	0.0007512249704776851	0.0007829515321141211	0.0007866151841534774	0.0008216666678885203	0.0008241303305173239	0.000902356188641133	0.000902073496213464	0.09599748559504863	0.09268237062839883	-0.0001386294227971041	-0.000276736593878002	-0.00013927031351629315	-0.0002780159609983568
0.8721877900773816	0.0006821720785767212	0.000688551129762277	0.0007458272567083077	0.0007505423365338694	0.0007822296121130132	0.0007858899266463622	0.0008208974489004695	0.0008233592543983303	0.0009014862510406534	0.0009012052333581063	0.09596950950166278	0.092655364823409	-0.00013776691491884652	-0.0002766719242482396	-0.00013840383107514842	-0.0002779510182115419
0.877443160266411	0.0006815693301386021	0.0006879418820745414	0.0007451493708976519	0.0007498598509457257	0.0007815078633501374	0.0007851648411018657	0.0008201284284439098	0.0008225883766567963	0.0009006165736520918	0.0009003372282234859	0.09594152671073672	0.09262835254951887	-0.00013690881182611137	-0.0002766053272320046	-0.0001375417735942075	-0.0002778841390574105
0.8827301967045416	0.0006809666938029611	0.0006873327488323837	0.0007444716367911037	0.000749177518504636	0.0007807862908509755	0.0007844399325688865	0.0008193596118272423	0.0008218177026157482	0.0008997471623770123	0.0008994694867054516	0.09591353730675586	0.09260133388828115	-0.00013605509856462472	-0.00027653680517772394	-0.00013668412605172264	-0.0002778153258944649
0.8880490901968541	0.0006803641738654085	0.0006867237343743248	0.0007437940591436069	0.0007484953439965799	0.0007800648996348573	0.000783715206090147	0.0008185910043518307	0.0008210472375911788	0.0008988780231079766	0.0008986020146909199	0.09588554137384682	0.09257430892090365	-0.00013520576016137764	-0.00027646636045014494	-0.00013583087340700295	-0.00027774458109752764
0.8934000326981257	0.0006797617746174673	0.0006861148430347198	0.0007431166427047144	0.0007478133322020959	0.0007793436947149251	0.0007829906667021538	0.0008178226113119651	0.0008202769868920075	0.0008980091617285006	0.0008977348180578389	0.0958575389957794	0.09254727772824967	-0.0001343607816241127	-0.0002763939954281147	-0.0001349820006003033	-0.00027767190705593747
0.8987832173197573	0.0006791595003465476	0.000685506079143724	0.0007424393922185515	0.0007471314878962462	0.000778622681098096	0.0007822663194351613	0.0008170544379948242	0.0008195069558200432	0.000897140584113016	0.0008968679026751479	0.09582953025596777	0.09252024039083775	-0.00013352014794382194	-0.0002763197125072725	-0.00013413749255476726	-0.00027759730617574196
0.904198838336744	0.0006785573553358834	0.0006848974470272454	0.0007417623124237687	0.000746449815848567	0.0007779018637850117	0.0007815421693131221	0.0008162864896804242	0.0008187371496699344	0.0008962722961268236	0.0008960012744027254	0.09580151523746921	0.09249319698884434	-0.0001326838440948025	-0.00027624351409855086	-0.00013329733417680178	-0.0002775207808780322
0.9096470911946843	0.0006779553438645214	0.0006842889510069161	0.0007410854080535103	0.0007457683208230397	0.0007771812477700097	0.0007808182213536569	0.0008155187716415882	0.0008179675737291369	0.0008954043036260561	0.0008951349390913598	0.09577349402298607	0.09246614760210087	-0.00013185185503489238	-0.00027616540262631606	-0.00013246151035645193	-0.00027744233359802695
0.915128172516836	0.0006773534702072687	0.0006836805954000535	0.000740408683835375	0.0007450870075780482	0.0007764608380410808	0.0007800944805680118	0.0008147512891439043	0.0008171982332778732	0.0008945366124576359	0.000894268902582702	0.0957454666948651	0.09243909231009886	-0.00013102416570763553	-0.0002760853805313379	-0.00013163000596920493	-0.0002773619667869598
0.9206422801112097	0.0006767517386346637	0.0006830723845196188	0.0007397321444913733	0.0007444058808663391	0.000775740639579827	0.0007793709519610165	0.0008139840474456837	0.0008164291335890883	0.0008936692284592367	0.000893403170709228	0.0957174333351006	0.09241203119198582	-0.000130200761042365	-0.00027600345026893014	-0.00013080280587630944	-0.00027727968291077487
0.9261896129777101	0.0006761501534129324	0.0006824643226741858	0.0007390557947378948	0.0007437249454349867	0.0007750206573614269	0.0007786476405310499	0.0008132170517979243	0.0008156602799284146	0.000892802157459244	0.0008925377492941984	0.09568939402533214	0.0923849643265687	-0.0001293816259547581	-0.00027591961430811773	-0.00012997989492533057	-0.00027719548444932185
0.931770371315315	0.0006755487188039634	0.0006818564141679037	0.0007383796392856704	0.0007430442060253554	0.0007743008963545994	0.0007779245512700025	0.0008124503074442735	0.0008148916775541356	0.000891935405276716	0.0008916726441516199	0.09566134884684639	0.09235789179231516	-0.00012856674534801604	-0.0002758338751323586	-0.0001291612579512602	-0.0002771093738968
0.9373847565293029	0.0006749474390652642	0.000681248663300462	0.0007377036828397351	0.0007423636673730638	0.0007735813615215647	0.0007772016891632379	0.0008116838196209903	0.000814123331717145	0.0008910689777213489	0.0008908078610862125	0.09563329788057844	0.09233081366735074	-0.00012775610411369653	-0.00027574623523934916	-0.00012834687977739123	-0.00027702135376184156
0.9430329712385201	0.0006743463184499298	0.0006806410743670548	0.0007370279300993934	0.0007416833342079468	0.0007728620578180084	0.0007764790591895569	0.0008109175935569087	0.0008133552476609114	0.0008902028805934355	0.0008899434058933645	0.0956052412071116	0.09230373002946338	-0.00012694968713256038	-0.0002756566971407748	-0.00012753674521615022	-0.000276931426567123
0.9487152192826929	0.0006737453612066078	0.0006800336516583456	0.0007363523857581807	0.0007410032112540206	0.0007721429901930447	0.0007757566663211597	0.0008101516344733988	0.0008125874306214408	0.0008893371196838305	0.0008890792843590977	0.09557717890667815	0.09227664095610183	-0.00012614747927483516	-0.0002755652633615324	-0.00012673083906933336	-0.0002768395948483382
0.9544317057297852	0.0006731445715794687	0.0006794263994604377	0.0007356770545038354	0.0007403233032294515	0.000771424163589185	0.0007750345155236158	0.0008093859475843387	0.0008118198858272452	0.0008884717007739202	0.0008882155022600391	0.0955491110591609	0.09224954652437686	-0.00012534946540165848	-0.00027547193644023027	-0.00012592914612973016	-0.00027674586115541966
0.9601826368833979	0.0006725439538081633	0.000678819322054833	0.0007350019410182546	0.0007396436148465126	0.0007707055829422963	0.0007743126117558204	0.0008086205380960678	0.0008110526184992979	0.0008876066296355758	0.0008873520653633728	0.0955210377440916	0.09222244681106163	-0.00012455563036564699	-0.0002753767189292433	-0.00012513165118142877	-0.0002766502280517613
0.9659682202902156	0.000671943512127799	0.0006782124237184056	0.0007343270499774674	0.0007389641508115582	0.0007699872531815725	0.0007735909599699669	0.0008078554112073623	0.0008102856338510089	0.0008867419120311256	0.0008864889794268167	0.09549295904065579	0.09219534189259353	-0.0001237659590111323	-0.0002752796133929647	-0.00012433833900017677	-0.00027655269811285854
0.9717886647474951	0.000671343250768902	0.0006776057087233665	0.0007336523860516004	0.0007382849158249867	0.0007692691792294991	0.0007728695651115114	0.0008070905721093972	0.0008095189370881855	0.0008858775537133261	0.0008856262501985806	0.09546487502768868	0.09216823184507345	-0.00012298043617556265	-0.0002751806224089992	-0.00012354919435494938	-0.00027645327392780694
0.9776441803106027	0.0006707431739573883	0.000676999181337231	0.0007329779539048431	0.0007376059145812072	0.0007685513660018201	0.0007721484321191377	0.0008063260259857133	0.0008087525334089996	0.0008850135604253196	0.0008847638834173364	0.0954367857836797	0.09214111674426728	-0.00012219904669044657	-0.0002750797485688017	-0.00012276420200860172	-0.00027635195809930235
0.9835349783005937	0.0006701432859145232	0.0006763928458227831	0.0007323037581954116	0.000736927151768603	0.0007678338184074991	0.0007714275659247211	0.0008055617780121787	0.00080798642800395	0.000884149937900599	0.0008839018848121823	0.09540869138677097	0.09211399666560693	-0.00012142177538117249	-0.0002749769944749847	-0.00012198334671785493	-0.0002762487532412261
0.9894612713118381	0.0006695435908569071	0.0006757867064380536	0.0007316298035755273	0.0007362486320695098	0.0007671165413486996	0.0007707069714533059	0.0008047978333569693	0.0008072206260558408	0.0008832866918629914	0.0008830402601026144	0.09538059191475935	0.09208687168418969	-0.00012064860706824387	-0.00027487236274256754	-0.00012120661323460069	-0.00027614366198033813
0.9954232732196957	0.0006689440929964263	0.000675180767436278	0.0007309560946913723	0.0007355703601601717	0.0007663995397207401	0.0007699866536230617	0.0008040341971805224	0.0008064551327397367	0.0008824238280266108	0.0008821790149984917	0.09535248744509708	0.0920597418747804	-0.00011987952656844492	-0.0002747658559996702	-0.000120433986306831	-0.0002760366869559161
1.0014211991882311	0.000668344796540234	0.0006745750330658733	0.0007302826361830682	0.0007348923407107182	0.0007656828184120705	0.0007692666173452604	0.0008032708746355154	0.0008056899532229409	0.000881561352095832	0.0008813181552000077	0.0953243780548917	0.09203260731181243	-0.00011911451869479894	-0.0002746574768854315	-0.00011966545067888801	-0.00027592783081883954
1.0074552656779823	0.0006677457056907141	0.0006739695075704036	0.0007296094326846396	0.0007342145783851292	0.0007649663823042387	0.0007685468675242397	0.0008025078708668293	0.000804925092664958	0.0008806992697652631	0.0008804576863976524	0.09529626382090722	0.09200546806938692	-0.00011835356825787291	-0.0002745472280514527	-0.00011890099109262975	-0.0002758170962324502
1.013525690453769	0.0006671468246454549	0.0006733641951885508	0.0007289364888239837	0.0007335370778412041	0.000764250236271858	0.0007678274090573741	0.0008017451910115186	0.0008041605562174649	0.0008798375867197087	0.0008795976142721903	0.09526814481956605	0.09197832422127515	-0.00011759666006609659	-0.00027443511216063143	-0.00011814059228763829	-0.0002757044858711366
1.0196326925925556	0.0006665481575972179	0.0006727591001540864	0.0007282638092228446	0.0007328598437305356	0.0007635343851825821	0.0007671082468350466	0.0008009828401987859	0.0008033963490242826	0.0008789763086341524	0.0008787379444946307	0.09524002112694918	0.0919511758409171	-0.00011684377892634545	-0.00027432113188669005	-0.00011738423900211487	-0.000275590002420556
1.0257764924913542	0.0006659497087339089	0.0006721542266958422	0.000727591398496782	0.000732182880698477	0.0007628188338970721	0.0007663893857406179	0.000800220823549948	0.0008026324762213468	0.0008781154411737152	0.0008778786827261938	0.09521189281879472	0.0919240230014267	-0.00011609490964563374	-0.0002742052899161185	-0.00011663191597414274	-0.0002754736485788001
1.0319573118751795	0.0006653514822385481	0.000671549579037677	0.0007269192612551357	0.0007315061933841103	0.0007621035872689642	0.0007656708306503924	0.0007994591461784046	0.0008018689429366712	0.0008772549899936304	0.0008770198346182803	0.09518375997050373	0.09189686577558644	-0.00011535003703017771	-0.00027408758894470475	-0.0001158836079412362	-0.00027535542705359184
1.0381753738050519	0.0006647534822892498	0.0006709451613984582	0.0007262474021010121	0.0007308297864202272	0.0007613886501448528	0.0007649525864336018	0.0007986978131896214	0.0008011057542903341	0.0008763949607392274	0.000876161405812459	0.09515562265713552	0.09186970423585437	-0.0001146091458873108	-0.0002739680316797277	-0.00011513929964191566	-0.00027523534056417276
1.0444309026860459	0.0006641557130591809	0.0006703409779920222	0.0007255758256312385	0.0007301536644332893	0.0007606740273642474	0.0007642346579523618	0.000797936829681087	0.0008003429153944338	0.0008755353590458875	0.000875303401940417	0.09512748095341315	0.09184253845436001	-0.00011387222102628852	-0.0002738466208402901	-0.00011439897581658198	-0.00027511339184152495
1.05072412427539	0.000663558178716544	0.0006697370330271532	0.0007249045364363463	0.0007294778320434057	0.0007599597237595541	0.0007635170500616536	0.0007971762007422948	0.0007995804313530703	0.0008746761905390281	0.0008744458286239476	0.09509933493372179	0.09181536850290875	-0.00011313924725780966	-0.0002737233591547372	-0.00011366262120715565	-0.00027498958362598414
1.057055265690613	0.000662960883424545	0.0006691333307075548	0.0007242335391005411	0.0007288022938643062	0.0007592457441560464	0.000762799767609294	0.0007964159314547137	0.0007988183072623163	0.0008738174608340733	0.000873588691474925	0.0950711846721093	0.09178819445298025	-0.00011241020939544571	-0.00027359824936176724	-0.00011293022055840207	-0.0002748639186684054
1.0634245554177415	0.000662363831341372	0.0006685298752318247	0.0007235628382016763	0.0007281270545033143	0.0007585320933718397	0.0007620828154359107	0.0007956560268917635	0.0007980565482101924	0.0008729591755364299	0.0008727319960952705	0.09504303024228983	0.09176101637573149	-0.00011168509225636947	-0.00027347129421079197	-0.00011220175861866716	-0.00027473639973019104
1.0698322233195456	0.0006617670266201594	0.000667926670793424	0.0007228924383112243	0.0007274521185613168	0.0007578187762178609	0.000761366198374911	0.0007948964921187843	0.0007972951592766356	0.0008721013402414622	0.0008718757480769323	0.0950148717176414	0.09173383434199528	-0.00011096388066163254	-0.0002733424964607989	-0.00011147722014028666	-0.0002746070295826797
1.0762785006438331	0.0006611704734089765	0.0006673237215806568	0.000722222343994255	0.0007267774906327441	0.0007571057974978293	0.0007606499212524621	0.0007941373321930174	0.0007965341455334811	0.0008712439605344698	0.0008710199530018633	0.09498670917120888	0.09170664842228324	-0.00011024655943710909	-0.0002732118588810173	-0.00011075658988032866	-0.0002744758110072021
1.0827636200317978	0.0006605741758507836	0.0006667210317766371	0.0007215525598094031	0.000726103175305536	0.0007563931620082218	0.000759933988887458	0.0007933785521635725	0.0007957735120444282	0.0008703870419906545	0.0008701646164419875	0.0949585426757053	0.09167945868678597	-0.00010953311341391908	-0.00027307938425011336	-0.00011003985260110011	-0.00027434274679452586
1.089287815526412	0.0006599781380834251	0.000666118605559273	0.0007208830903088522	0.0007254291771611271	0.0007556808745382591	0.0007592184060915042	0.0007926201570714119	0.0007950132638650265	0.0008695305901751138	0.0008693097439591907	0.09493037230351108	0.09165226520537338	-0.00010882352742917073	-0.00027294507535619017	-0.00010932699307102112	-0.0002742078397452441
1.0958513225808764	0.0006593823642395861	0.0006655164471012306	0.0007202139400382995	0.0007247555007744096	0.0007549689398698691	0.0007585031776688808	0.0007918621519493158	0.000794253406042639	0.0008686746106427976	0.0008684553411052836	0.09490219812667526	0.09162506804759663	-0.00010811778632668217	-0.00027280893499725956	-0.00010861799606519396	-0.00027407109266971985
1.1024543780671139	0.0006587868584467863	0.0006649145605699186	0.0007195451135369407	0.0007240821507137189	0.0007542573627776734	0.0007577883084165295	0.0007911045418218699	0.000793493943616429	0.0008678191089385052	0.0008676014134219882	0.09487402021691918	0.09159786728268823	-0.0001074158749568635	-0.0002726709659789106	-0.00010791284636536141	-0.00027393250838594896
1.1090972202843215	0.0006581916248273465	0.0006643129501274614	0.0007188766153374429	0.0007234091315408069	0.0007535461480289598	0.0007570738031240257	0.0007903473317054366	0.0007927348816173333	0.0008669640905968527	0.0008667479664409167	0.09484583864563394	0.09157066297956322	-0.00010671777817856248	-0.00027253117111739056	-0.00010721152876166234	-0.0002737920897225854
1.115780088967567	0.0006575966674983592	0.0006637116199306712	0.000718208449965917	0.0007227364478108139	0.000752835300383655	0.0007563596665735513	0.0007895905266081289	0.0007919762250680357	0.0008661095611422521	0.0008658950056835416	0.09481765348388242	0.09154345520682082	-0.00010602348085878704	-0.00027238955323724556	-0.00010651402805245819	-0.00027364983951652655
1.1225032252964444	0.000657001990571678	0.0006631105741310305	0.0007175406219419008	0.0007220641040722512	0.0007521248245943084	0.0007556459035398788	0.0007888341315297959	0.0007912179789829505	0.0008652555260888967	0.0008650425366611829	0.09478946480240225	0.09151624403274457	-0.00010533296787322566	-0.0002722461151709321	-0.0001058203290448742	-0.00027350576061294096
1.1292668719037753	0.0006564075981538868	0.0006625098168746658	0.0007168731357783335	0.000721392104866976	0.000751414725406067	0.0007549325187903443	0.0007880781514619965	0.0007904601483681977	0.0008644019909407376	0.0008641905648749874	0.09476127267160431	0.09148902952530379	-0.00010464622410751023	-0.0002721008597602048	-0.00010513041655593747	-0.000273359855866101
1.1360712728843656	0.0006558134943462755	0.0006619093523023244	0.0007162059959815322	0.0007207204547301676	0.0007507050075566513	0.0007542195170848261	0.000787322591387977	0.0007897027382215809	0.0008635489611914601	0.0008633390958159025	0.09473307716157478	0.09146181175215454	-0.00010396323445729244	-0.00027195378985539476	-0.00010444427541279888	-0.00027321212813891105
1.1429166738038161	0.0006552196832448255	0.000661309184549352	0.0007155392070511711	0.0007200491581903065	0.0007499956757763366	0.0007535069031757228	0.0007865674562826526	0.0007889457535325654	0.0008626964423244702	0.0008624881349646632	0.0947048783420766	0.09143459078063919	-0.00010328398382881271	-0.0002718049083141605	-0.00010376189045325362	-0.0002730625803017972
1.1498033217073829	0.000654626168940179	0.0006607093177456729	0.0007148727734802605	0.0007193782197691537	0.0007492867347879314	0.000752794681807934	0.0007858127511125863	0.0007881891992822621	0.0008618444398128746	0.0008616376877917711	0.09467667628254989	0.09140736667779045	-0.00010260845713941369	-0.00027165421800198764	-0.00010308324652612277	-0.00027291121523281836
1.1567314651288954	0.0006540329555176239	0.0006601097560157684	0.0007142066997551275	0.000718707643981731	0.000748578189306759	0.0007520828577188409	0.0007850584808359718	0.0007874330804434061	0.000860992959119466	0.000860787759757478	0.0946484710521134	0.09138013951032971	-0.00010193663931865049	-0.0002715017217931881	-0.0001024083284925717	-0.000272758035819054
1.1637013540997225	0.000653440047057067	0.0006595105034786496	0.0007135409903553892	0.0007180374353362927	0.0007478700440406296	0.0007513714356382783	0.000784304650402606	0.0007866774019803305	0.0008601420056966967	0.000859938356311763	0.09462026271956471	0.09135290934466951	-0.00010126851530835312	-0.0002713474225695123	-0.00010173712122613782	-0.00027260304495510534
1.1707132401577995	0.0006528474476330204	0.000658911564247844	0.0007128756497539388	0.0007173675983343146	0.0007471623036898302	0.0007506604202885238	0.0007835512647538793	0.0007859221688489562	0.0008592915849866672	0.000859089482894321	0.09459205135338315	0.09132567624691328	-0.00010060407006289018	-0.0002711913232192331	-0.00010106960961286937	-0.0002724462455420684
1.177767376356704	0.0006522551613145741	0.0006583129424313708	0.0007122106824169224	0.0007166981374704688	0.0007464549729470995	0.000749949816384274	0.0007827983288227512	0.0007851673859967692	0.0008584417024211145	0.0008582411449345436	0.09456383702172921	0.09129844028285856	-9.99432885505705e-05	-0.0002710334266392278	-0.00010040577855276872	-0.0002722876404894492
1.1848640172747877	0.0006516631921653775	0.0006577146421317206	0.0007115460928037198	0.0007160290572326042	0.0007457480564976087	0.0007492396286326248	0.0007820458475337327	0.0007844130583628007	0.0008575923634213844	0.0008573933478515023	0.09453561979244535	0.09127120151799566	-9.928615575331701e-05	-0.0002708737357327573	-9.974561295965356e-05	-0.00027212723271355377
1.1920034190243662	0.0006510715442436212	0.0006571166674458381	0.000710881885366927	0.0007153603621017296	0.0007450415590189479	0.0007485298617330553	0.0007812938258028726	0.0007836591908776126	0.0008567435733984256	0.0008565460970539334	0.09450739973305947	0.09124396001750967	-9.863265666772841e-05	-0.00027071225341021576	-9.908909776197572e-05	-0.00027196502513779364
1.1991858392609598	0.000650480221602019	0.0006565190224650988	0.0007102180645523352	0.0007146920565519926	0.0007443354851811013	0.0007478205203774077	0.0007805422685377343	0.0007829057884632779	0.0008558953377527732	0.0008556993979402239	0.09447917691078342	0.09121671584628274	-9.798277630561347e-05	-0.0002705489825896856	-9.843621790343177e-05	-0.00027180102069299106
1.2064115371925936	0.0006498892282877807	0.000655921711275291	0.0007095546347989118	0.0007140241450506601	0.0007436298396464326	0.0007471116092498676	0.0007797911806373812	0.000782152856033362	0.000855047661874526	0.0008548532558983911	0.0944509513925156	0.09118946906889322	-9.733649969390079e-05	-0.00027038392619468943	-9.778695834300466e-05	-0.00027163522231585246
1.2136807735891502	0.0006492985683426062	0.0006553247379566008	0.0007088916005387878	0.0007133566320581064	0.0007429246270696713	0.0007464031330269538	0.0007790405669923642	0.000781400398492913	0.0008542005511433465	0.0008540076763060778	0.09442272324484126	0.091162219749618	-9.669381187579762e-05	-0.0002702170871560494	-9.714130405591437e-05	-0.00027146763295010645
1.2209938107917835	0.0006487082458026538	0.0006547281065835868	0.0007082289661972321	0.000712689522027787	0.0007422198520978881	0.0007456950963774917	0.0007782904324846988	0.0007806484207384358	0.0008533540109284334	0.0008531626645305291	0.09439449253403506	0.09113496795243266	-9.605469791125476e-05	-0.0002700484684113602	-9.649924003424931e-05	-0.0002712982555464205
1.2283509127223842	0.0006481182646985291	0.0006541318212251661	0.0007075667361926403	0.0007120228194062262	0.0007415155193704839	0.0007449875039626029	0.0007775407819878539	0.0007798969276578839	0.000852508046588517	0.0008523182259285859	0.09436625932606052	0.09110771374101437	-9.541914287686248e-05	-0.00026987807290357324	-9.586075128684146e-05	-0.0002711270930609022
1.2357523448931043	0.0006475286290552685	0.0006535358859445975	0.0007069049149365169	0.0007113565286330019	0.0007408116335191737	0.0007442803604356888	0.0007767916203667371	0.0007791459241306421	0.0008516626634718443	0.0008514743658466666	0.09433802368657243	0.09108045717874041	-9.47871318668983e-05	-0.00026970590358207924	-9.522582284019615e-05	-0.0002709541484560152
1.2431983744159416	0.0006469393428923181	0.0006529403047994603	0.0007062435068334567	0.0007106906541407238	0.0007401081991679681	0.0007435736704424124	0.0007760429524776768	0.0007783954150275103	0.0008508178669161662	0.0008506310896207604	0.09430978568091652	0.091053198328692	-9.415864999398615e-05	-0.0002695319634031246	-9.459443973929699e-05	-0.00027077942470113414
1.2506892700123766	0.0006463504102235147	0.0006523450818416371	0.0007055825162811276	0.000710025200355019	0.0007394052209331566	0.0007428674386206809	0.0007752947831684077	0.0007776454052106875	0.0008499736622487225	0.0008497884025764055	0.09428154537413276	0.09102593725365359	-9.353368238870785e-05	-0.00026935625532736873	-9.396658704718258e-05	-0.0002706029247702413
1.2582253020230734	0.0006457618350570767	0.0006517502211173039	0.0007049219476702621	0.0007093601716945213	0.000738702703423301	0.0007421616696006396	0.0007745471172780638	0.0007768958995337653	0.0008491300547862401	0.0008489463100286924	0.0942533028309552	0.09099867401611471	-9.291221420081736e-05	-0.0002691787823217162	-9.334224984604983e-05	-0.00027042465164325846
1.2658067424176331	0.000645173621395579	0.0006511557266669027	0.0007042618053846319	0.0007086955725708465	0.0007380006512392097	0.000741456368004646	0.0007737999596371544	0.0007761469028417037	0.00084828704983491	0.0008481048172822385	0.09422505811581315	0.09097140867827101	-9.229423059966407e-05	-0.0002689995473589557	-9.272141323786454e-05	-0.0002702446083062693
1.2734338648044117	0.0006445857732359442	0.0006505616025251351	0.0007036020938010409	0.0007080314073885866	0.0007372990689739324	0.000740751538447264	0.0007730533150675597	0.0007753984199708272	0.0008474446526903904	0.0008472639296311876	0.09419681129283274	0.09094414130202517	-9.16797167743108e-05	-0.00026881855341695515	-9.210406234438917e-05	-0.0002700627977505754
1.2811069444403917	0.0006439982945694177	0.0006499678527209377	0.0007029428172893042	0.0007073676805452861	0.0007365979612127394	0.0007400471855352432	0.0007723071883825114	0.0007746504557488033	0.0008466028686377793	0.0008464236523591895	0.09416856242583847	0.09091687194898865	-9.1068657934186e-05	-0.0002686358034788283	-9.149018230777267e-05	-0.00026987922297236344
1.2888262582411194	0.0006434111893815613	0.0006493744812774755	0.0007022839802122402	0.0007067043964314365	0.0007358973325331142	0.0007393433138675128	0.0007715615843865865	0.0007739030149946394	0.0008457617029516226	0.0008455839907394032	0.09414031157835305	0.09088960068048255	-9.04610393094793e-05	-0.0002684513005326017	-9.08797582910223e-05	-0.00026969388697301033
1.296592084790695	0.0006428244616522338	0.000648781492212119	0.0007016255869256496	0.0007060415594304547	0.0007351971875047356	0.0007386399280351617	0.00077081650787569	0.0007731561025186625	0.0008449211608958961	0.0008447449500344766	0.09411205881360193	0.09086232755753891	-8.98568461515925e-05	-0.0002682650475713533	-9.027277547852403e-05	-0.0002695067927591388
1.3044047043518285	0.0006422381153555763	0.0006481888895364344	0.0007009676417783096	0.000705379173918675	0.0007344975306894697	0.0007379370326214305	0.0007700719636370481	0.0007724097231225135	0.0008440812477239959	0.0008439065354965433	0.09408380419450911	0.09083505264090176	-8.925606373359068e-05	-0.0002680770475929628	-8.966921907638953e-05	-0.00026931794334189574
1.312264398875954	0.0006416521544599976	0.0006475966772561646	0.0007003101491119527	0.0007047172442653313	0.0007337983666413519	0.0007372346322016956	0.000769327956449192	0.0007716638815991315	0.0008432419686787338	0.0008430687523672131	0.09405554778370352	0.090807775991029	-8.86586773507711e-05	-0.00026788730360033375	-8.906907431296268e-05	-0.00026912734173753505
1.320171452013404	0.0006410665829281594	0.0006470048593712188	0.0006996531132612594	0.0007040557748325472	0.0007330996999065795	0.0007365327313434598	0.0007685844910819519	0.000770918582732745	0.000842403328992328	0.0008422316058775595	0.09402728964351863	0.09078049766809121	-8.80646723206771e-05	-0.0002676958186001166	-8.847232643899999e-05	-0.0002689349909660299
1.3281261491236485	0.0006404814047169639	0.0006464134398756576	0.0006989965385538438	0.0007033947699753231	0.0007324015350234991	0.0007358313346063401	0.0007678415722964442	0.0007701738312988638	0.0008415653338863983	0.0008413951012481214	0.09399902983599223	0.09075321773197746	-8.747403398393083e-05	-0.0002675025956039301	-8.787896072852408e-05	-0.00026874089405268253
1.3361287772855897	0.0006398966237775393	0.0006458224227576766	0.00069834042931024	0.0007027342340415215	0.000731703876522594	0.0007351304465420543	0.0007670992048450607	0.0007694296320642631	0.0008407279885719515	0.0008405592436888894	0.09397076842286958	0.09072593624229135	-8.688674770448296e-05	-0.000267307637627362	-8.728896247883755e-05	-0.0002685450540264589
1.3441796253079266	0.0006393122440552251	0.0006452318119995975	0.0006976847898438939	0.0007020741713718583	0.0007310067289264748	0.0007344300716944139	0.0007663573934714626	0.0007686859897869802	0.0008398912982493899	0.0008397240383993015	0.09394250546560405	0.09069865325835692	-8.630279886995273e-05	-0.0002671109476899691	-8.670231701107117e-05	-0.0002683474739203773
1.352278983739575	0.0006387282694895627	0.0006446416115778509	0.0006970296244611469	0.0007014145862998899	0.0007303100967498689	0.0007337302145993105	0.0007656161429105668	0.0007679429092163006	0.000839055268108485	0.0008388894905682314	0.09391424102535831	0.09067136883921545	-8.572217289228717e-05	-0.00026691252881591576	-8.611900967080838e-05	-0.00026814815677209114
1.3604271448801535	0.0006381447040142787	0.0006440518254629651	0.0006963749374612275	0.000700755483151999	0.0007296139844996072	0.000733030879784705	0.000764875457888539	0.0007672003950927497	0.0008382199033283906	0.0008380556053739915	0.09388597516300533	0.090644083043631	-8.514485520776105e-05	-0.00026671238403247477	-8.553902582806444e-05	-0.00026794710562250135
1.3686244027905345	0.0006375615515572725	0.0006434624576195556	0.0006957207331362412	0.0007000968662473904	0.0007289183966746207	0.0007323320717706221	0.0007641353431227875	0.0007664584521480879	0.0008373852090776253	0.0008372223879843225	0.0938577079391312	0.09061679593008858	-8.457083127758058e-05	-0.0002665105163706383	-8.496235087786241e-05	-0.00026774432351614474
1.3768710533034536	0.0006369788160406092	0.00064287351200631	0.0006950670157711573	0.0006994387398980738	0.0007282233377659246	0.0007316337950691362	0.0007633958033219508	0.000765717085105297	0.000836551190514074	0.000836389843556389	0.09382943941403402	0.09058950755679646	-8.400008658844549e-05	-0.00026630692886547846	-8.438897024080905e-05	-0.0002675398135015272
1.3851673940341884	0.0006363965013805028	0.0006422849925759776	0.0006944137896438016	0.0006987811084088575	0.0007275288122566132	0.0007309360541843647	0.0007626568431858938	0.0007649762986785769	0.0008357178527849829	0.0008355579772367726	0.0938011696477275	0.09056221798168802	-8.343260665250041e-05	-0.0002661016245546488	-8.381886936316418e-05	-0.0002673335786301523
1.3935137243912972	0.0006358146114873054	0.000641696903275359	0.0006937610590248445	0.0006981239760773377	0.0007268348246218506	0.0007302388536124597	0.0007619184674056992	0.0007642360975733371	0.0008348852010269533	0.0008347267941614748	0.09377289869994178	0.09053492726242322	-8.28683770082092e-05	-0.0002658946064801604	-8.325203371751383e-05	-0.00026712562195738143
1.4019103455874267	0.000635233150265497	0.0006411092480452903	0.0006931088281777902	0.0006974673471938861	0.0007261413793288587	0.0007295421978415953	0.000761180680663657	0.0007634964864861851	0.0008340532403659368	0.0008338962994559026	0.09374462663012358	0.09050763545638779	-8.23073832203064e-05	-0.0002656858776864113	-8.268844880288118e-05	-0.000266915946541324
1.410357560650181	0.0006346521216136741	0.0006405220308206391	0.0006924571013589729	0.0006968112260416464	0.0007254484808369159	0.0007288460913519668	0.0007604434876332647	0.0007627574701049284	0.0008332219759172383	0.0008330664982348766	0.09371635349743797	0.09048034262069723	-8.174961088019961e-05	-0.00026547544122054734	-8.212810014505967e-05	-0.0002667045554427816
1.4188556744330574	0.0006340715294245413	0.0006399352555302889	0.0006918058828175419	0.0006961556168965206	0.0007247561335973438	0.0007281505386157771	0.000759706892979216	0.0007620190531085605	0.0008323914127855085	0.00083223739560262	0.09368807936077185	0.09045304881219628	-8.119504560671897e-05	-0.0002652633001333782	-8.157097329739016e-05	-0.00026649145172630284
1.4274049936264492	0.000633491377584896	0.0006393489260971293	0.0006911551767954554	0.000695500524027162	0.0007240643420535017	0.0007274555440972306	0.000758970901357396	0.0007612812401672581	0.0008315615560647423	0.0008314089966527583	0.09365980427873313	0.0904257540874607	-8.064367304597142e-05	-0.0002650494574780171	-8.101705384065683e-05	-0.0002662766384586568
1.4360058267687137	0.0006329116699756242	0.0006387630464380482	0.0006905049875274738	0.0006948459516949668	0.0007233731106407805	0.000726761112252528	0.0007582355174148766	0.0007605440359423762	0.0008307324108382753	0.0008305813064683193	0.09363152830965125	0.09039845850280064	-8.009547887202761e-05	-0.00026483391631026976	-8.046632738364229e-05	-0.00026606011870927704
1.4446584842573071	0.0006323324104716839	0.0006381776204639186	0.0006898553192411491	0.0006941919041540666	0.000722682443786594	0.0007260672475298573	0.0007575007457899103	0.0007598074450864402	0.0008299039821787882	0.000829754330121725	0.09360325151158193	0.0903711621142576	-7.95504487870885e-05	-0.0002646166796884952	-7.991877956342597e-05	-0.00026584189555023396
1.453363278359986	0.0006317536029421023	0.000637592652079593	0.0006892061761568186	0.0006935383856513206	0.000721992345910375	0.0007253739543693893	0.0007567665911119259	0.0007590714722431437	0.0008290762751482979	0.0008289280726748005	0.09357497394230545	0.09034386497760998	-7.900856852183225e-05	-0.0002643977506732731	-7.937439604568941e-05	-0.0002656219720558184
1.4621205232260774	0.0006311752512499626	0.0006370081451838919	0.0006885575624875982	0.0006928854004263077	0.0007213028214235671	0.0007246812372032704	0.0007560330580015243	0.000758336122047343	0.0008282492947981625	0.0008281025391787629	0.09354669565932948	0.0903165671483731	-7.846982383579587e-05	-0.0002641771323272091	-7.883316252509098e-05	-0.00026540035130237505
1.470930534897817	0.0006305973592523989	0.0006364241036695961	0.0006879094824393753	0.0006922329527113221	0.0007206138747296223	0.0007239891004556187	0.0007553001510704757	0.0007576013991250535	0.0008274230461690803	0.0008272777346742296	0.09351841671989124	0.0902892686817991	-7.793420051774302e-05	-0.00026395482771543466	-7.829506472568915e-05	-0.0002651770363689965
1.4797936313217521	0.0006300199308005791	0.0006358405314234354	0.0006872619402108	0.0006915810467313612	0.0007199255102239904	0.0007232975485425147	0.0007545678749217111	0.0007568673080934429	0.0008265975342910838	0.000826453664191208	0.09349013718095658	0.090261969632881	-7.740168438593459e-05	-0.000263730839905163	-7.77600884010951e-05	-0.00026495203033644055
1.48871013236022	0.0006294429697397087	0.0006352574323260844	0.0006866149399932817	0.0006909296867041259	0.0007192377322941192	0.0007226065858720009	0.0007538362341493248	0.0007561338535608325	0.0008257727641835504	0.0008256303327491041	0.09346185709922439	0.09023467005635137	-7.687226128835767e-05	-0.0002635051719649395	-7.722821933479895e-05	-0.0002647253362869917
1.4976803598028874	0.0006288664799090123	0.0006346748102521512	0.0006859684859709809	0.0006902788768400096	0.0007185505453194465	0.0007219162168440742	0.0007531052333385673	0.0007554010401266902	0.0008249487408551943	0.0008248077453567211	0.09343357653112543	0.09020737000668638	-7.634591710327376e-05	-0.00026327782696564106	-7.669944334068313e-05	-0.00026449695730529355
1.5067046373783677	0.0006282904651417292	0.0006340926690701701	0.0006853225823208038	0.0006896286213420935	0.0007178639536713964	0.0007212264458506817	0.0007523748770658428	0.000754668872381628	0.0008241254693040691	0.0008239859070122559	0.093405295532825	0.09018006953810455	-7.582263773905223e-05	-0.00026304880797878294	-7.617374626295303e-05	-0.00026426689647687795
1.5157832907659001	0.0006277149292651117	0.000633511012642598	0.0006846772332124004	0.000688978924406145	0.0007171779617133794	0.00072053727727572	0.000751645169898712	0.0007539373549074041	0.0008233029545175775	0.0008231648227033089	0.09337701416022502	0.09015276870457076	-7.530240913514175e-05	-0.0002628181180785727	-7.565111397696972e-05	-0.00026403515688963597
1.5249166476071065	0.0006271398761004049	0.0006329298448257989	0.000684032442808151	0.0006883297902206048	0.0007164925738007789	0.0007198487154950236	0.0007509161163958799	0.0007532064922769117	0.0008224812014724587	0.0008223444974068737	0.09334873246896475	0.0901254675597951	-7.478521726179965e-05	-0.0002625857603398285	-7.513153238899312e-05	-0.000263801741632097
1.5341050375178134	0.000626565309462856	0.0006323491694700476	0.0006833882152631732	0.0006876812229665923	0.0007158077942809608	0.0007191607648763733	0.0007501877211072066	0.0007524762890541895	0.0008216602151348086	0.0008215249360893548	0.09332045051442123	0.09009816615723706	-7.427104812050833e-05	-0.00026235173783822896	-7.461498743670247e-05	-0.00026356665379390076
1.5433487920999491	0.0006259912331616915	0.0006317689904195147	0.0006827445547253064	0.0006870332268178919	0.0007151236274932594	0.000718473429779482	0.0007494599885736954	0.0007517467497944091	0.0008208400004600644	0.0008207061437065548	0.09329216835171325	0.09007086455010517	-7.375988774463438e-05	-0.0002621160536518119	-7.410146508982085e-05	-0.00026332989646687954
1.5526482449535108	0.0006254176510001248	0.0006311893115122626	0.0006821014653351131	0.0006863858059409533	0.0007144400777689801	0.0007177867145559973	0.0007487329233274971	0.000751017879043879	0.0008200205623930211	0.0008198881252036853	0.09326388603570179	0.09004356279135835	-7.325172219917186e-05	-0.00026187871085867065	-7.359095134978899e-05	-0.00026309147274297673
1.5620037316886017	0.0006248445667753378	0.0006306101365802412	0.0006814589512258745	0.0006857389644948871	0.0007137571494313952	0.0007171006235494985	0.0007480065298919073	0.0007502896813400439	0.0008192019058678264	0.0008190708855153687	0.09323560362098941	0.09001626093370849	-7.274653758140154e-05	-0.0002616397125381198	-7.308343225045921e-05	-0.00026285138571521816
1.5714155899375468	0.0006242719842784825	0.0006300314694492796	0.0006808170165235857	0.0006850927066314602	0.0007130748467957423	0.0007164151610954935	0.0007472808127813673	0.0007495621612114816	0.0008183840358079896	0.0008182544295656427	0.09320732116192555	0.08998895902962067	-7.224432002081449e-05	-0.00026139906176975147	-7.257889385813704e-05	-0.0002626096384772958
1.580884159367074	0.0006236999072946776	0.0006294533139390837	0.0006801756653469544	0.0006844470364950947	0.0007123931741692248	0.0007157303315214191	0.0007465557765014647	0.0007488353231779084	0.0008175669571263845	0.000817438762267963	0.09317903871260576	0.08996165713131683	-7.174505567980605e-05	-0.0002611567616344346	-7.207732227210856e-05	-0.0002623662341238453
1.5904097816905756	0.0006231283396029932	0.0006288756738632258	0.0006795349018073943	0.0006838019582228612	0.0007117121358510043	0.0007150461391466353	0.0007458314255489294	0.0007481091717501709	0.0008167506747252511	0.0008166238885252018	0.09315075632687288	0.0899343552907739	-7.124873075366189e-05	-0.0002609128152134266	-7.157870362460572e-05	-0.00026212117574975213
1.5999928006804371	0.0006225572849764557	0.000628298553029146	0.0006788947300090266	0.000683157475944481	0.0007110317361322062	0.00071436258828243	0.0007451077644116409	0.000747383711430256	0.000815935193496205	0.0008158098132296673	0.09312247405832098	0.08990705355972889	-7.075533147076624e-05	-0.00026066722558792943	-7.108302408127126e-05	-0.00026187446645034584
1.6096335621804478	0.0006219867471820357	0.0006277219552381415	0.000678255154048674	0.0006825135937823183	0.0007103519792959142	0.0007136796832320117	0.0007443847975686228	0.000746658946711283	0.0008151205183202396	0.0008149965412630932	0.09309419196029418	0.0898797519896774	-7.026484409314998e-05	-0.00026041999584031084	-7.059026984149175e-05	-0.0002616261093218719
1.6193324141182788	0.0006214167299806487	0.0006271458842853642	0.0006776161780158591	0.0006818703158513802	0.0007096728696171704	0.0007129974282905123	0.0007436625294900462	0.0007459348820775091	0.000814306654067729	0.0008141840774966492	0.0930659100858899	0.08985245063187751	-6.977725491624787e-05	-0.00026017112905182826	-7.010042713812004e-05	-0.0002613761074593546
1.6290897065180392	0.0006208472371271508	0.0006265703439598216	0.0006769778059928078	0.0006812276462593203	0.0007089944113629803	0.0007123158277449903	0.0007429409646372367	0.0007452115220043352	0.0008134936055984451	0.0008133724267909525	0.0930376284879601	0.08982514953734987	-6.929255026964787e-05	-0.0002599206283047939	-6.961348223839814e-05	-0.0002611244639589838
1.6389057915129117	0.0006202782723703266	0.0006259953380443621	0.0006763400420544382	0.000680585589106426	0.0007083166087923028	0.0007116348858744219	0.0007422201074626655	0.0007444888709582968	0.0008126813777615464	0.0008125615939960655	0.09300934721911223	0.0897978487568798	-6.881071651724385e-05	-0.0002596684966816587	-6.912942144401274e-05	-0.0002608711819171161
1.6487810233578566	0.0006197098394528951	0.0006254208703156806	0.0006757028902683661	0.0006799441484856264	0.0007076394661560586	0.0007109546069497088	0.00074149996240996	0.0007437669333970748	0.0008118699753956001	0.000811751583951506	0.09298106633171213	0.08977054834101815	-6.833174005711762e-05	-0.000259414737264152	-6.864823109097723e-05	-0.0002606162644294141
1.6587157584424002	0.0006191419421115006	0.0006248469445443096	0.0006750663546949012	0.0006793033284824865	0.0007069629876971268	0.000710274995233674	0.000740780533913902	0.000743045713769494	0.0008110594033285776	0.0008109424014862512	0.09295278587788502	0.08974324834008399	-6.785560732199686e-05	-0.0002591593531335312	-6.816989755011049e-05	-0.0002603597145909575
1.6687103553034934	0.0006185745840767132	0.000624273564494621	0.0006744304393870498	0.0006786631331752105	0.0007062871776503502	0.0007095960549810693	0.0007400618264004357	0.0007423252165155306	0.0008102496663778727	0.0008101340514187511	0.09292450590951676	0.0897159488041665	-6.738230477956741e-05	-0.00025890234737094286	-6.769440722733527e-05	-0.0002601015354969094
1.6787651746384535	0.0006180077690730208	0.0006237007339248171	0.0006737951483905094	0.0006780235666346364	0.00070561204024253	0.0007089177904385672	0.0007393438442866635	0.0007416054460663076	0.0008094407693503006	0.000809326538556928	0.09289622647825561	0.08968864978312464	-6.691181893263287e-05	-0.00025864372305733907	-6.722174656383778e-05	-0.00025984173024193313
1.6888805793179813	0.0006174415008188308	0.000623128456586934	0.0006731604857436722	0.0006773846329242414	0.0007049375796924333	0.0007082402058447716	0.0007386265919808554	0.0007408864068441056	0.0008086327170421097	0.0008085198676981906	0.09286794763551454	0.08966135132658953	-6.644413631921864e-05	-0.00025838348327258953	-6.675190203622033e-05	-0.0002595803019198595
1.6990569343992543	0.0006168757830264661	0.0006225567362268326	0.0006725264554776227	0.000676746336100136	0.0007042638002107901	0.0007075633054302114	0.000737910073882449	0.0007401681032623603	0.0008078255142389848	0.0008077140436294351	0.09283966943247203	0.08963405348396734	-6.597924351302992e-05	-0.0002581216310964807	-6.628486015689689e-05	-0.00025931725362440816
1.7092946071391046	0.0006163106194021583	0.0006219855765842016	0.0006718930616161386	0.0006761086802110678	0.0007035907060002975	0.0007068870934173475	0.0007371942943820544	0.0007394505397256699	0.0008070191657160654	0.0008069090711270607	0.09281139192007479	0.0896067563044398	-6.551712712338925e-05	-0.00025785816960746666	-6.582060747403751e-05	-0.00025905258844777235
1.7195939670072704	0.0006157460136460536	0.0006214149813925528	0.0006712603081756922	0.0006754716692984223	0.0007029183012556221	0.0007062115740205738	0.0007364792578614595	0.0007387337206297986	0.000806213676237942	0.000806104954956972	0.09278311514903893	0.08957945983696558	-6.505777379545857e-05	-0.00025759310188275264	-6.535913057183901e-05	-0.00025878630948117376
1.7299553856997325	0.0006151819694522068	0.0006208449543792219	0.0006706281991654523	0.0006748353073962241	0.0007022465901634042	0.0007055367514462213	0.0007357649686936349	0.0007380176503616825	0.0008054090505586808	0.0008053016998745945	0.09275483916985074	0.08955216413028258	-6.460117021059308e-05	-0.00025732643099882213	-6.490041607087882e-05	-0.0002585184198150847
1.7403792371521247	0.0006146184905085786	0.0006202754992653645	0.0006699967385872828	0.0006741995985311357	0.0007015755769022573	0.000704862629892558	0.0007350514312427377	0.0007373023332994318	0.0008046052934218177	0.0008044993106248774	0.09272656403277035	0.08952486923290974	-6.41473030866882e-05	-0.00025705816003171456	-6.444445062839255e-05	-0.0002582489225392004
1.7508658975532332	0.0006140555804970344	0.0006197066197659543	0.0006693659304357434	0.0006735645467224595	0.000700905265642771	0.0007041892135497926	0.0007343386498641138	0.0007365877738123355	0.0008038024095603737	0.0008036977919423074	0.09269828978783112	0.0894975751931476	-6.369615917792976e-05	-0.0002567882920553044	-6.399122093804499e-05	-0.00025797782074141185
1.76141574535857	0.0006134932430933469	0.0006191383195897853	0.0006687357786980959	0.0006729301559821426	0.0007002356605475195	0.0007035165066000811	0.0007336266289043105	0.0007358739762608716	0.0008030004036968743	0.0008028971485509164	0.09267001648484453	0.08947028205908152	-6.32477252752936e-05	-0.00025651683014246696	-6.354071373050607e-05	-0.0002577051175083611
1.7720291613040315	0.0006129314819671897	0.0006185706024394674	0.0006681062873543003	0.0006722964303147739	0.0006995667657710582	0.0007028445132175254	0.000732915372701074	0.0007351609449967057	0.0008021992805433433	0.0008020973851642935	0.09264174417339781	0.08944298987858164	-6.280198820657334e-05	-0.00025624377736430115	-6.309291577345083e-05	-0.0002574308159251637
1.7827065284196406	0.0006123703007821426	0.00061800347201143	0.0006674774603770234	0.0006716633737175919	0.0006988985854599362	0.000702173237568184	0.0007322048855833639	0.0007344486843627055	0.0008013990448013294	0.0008012985064855963	0.09261347290285932	0.08941569869930688	-6.235893483671345e-05	-0.0002559691367906014	-6.264781387177454e-05	-0.0002571549190753808
1.7934482320433673	0.0006118097031956848	0.0006174369319959169	0.0006668493017316332	0.0006710309901804811	0.0006982311237526909	0.0007015026838100688	0.0007314951718713511	0.0007337371986929382	0.0008005997011619048	0.0008005005172075563	0.0925852027223797	0.08938840856870446	-6.191855206800351e-05	-0.0002556929114900519	-6.220539486793963e-05	-0.00025687743004151886
1.8042546598350382	0.0006112496928591991	0.0006168709860769891	0.0006662218153762087	0.0006703992836859786	0.0006975643847798591	0.0007008328560931537	0.0007307862358764297	0.000733026492312682	0.0007998012543056832	0.0007997034220124966	0.09255693368089113	0.08936111953401203	-6.148082683991168e-05	-0.0002554151045283115	-6.176564564180226e-05	-0.0002565983519031978
1.8151262017903238	0.0006106902734179721	0.000616305637932526	0.0006655950052615401	0.0006697682582092782	0.0006968983726639814	0.000700163758559381	0.0007300780819012242	0.0007323165695384344	0.0007990037089028331	0.0007989072255723403	0.09252866582711261	0.08933383164226068	-6.104574612963293e-05	-0.0002551357189699288	-6.132855311102164e-05	-0.00025631768773876074
1.8260632502548164	0.000610131448511191	0.0006157408912342226	0.0006649688753311311	0.0006691379177182294	0.0006962330915196042	0.0006994953953426622	0.0007293707142395924	0.0007316074346779151	0.0007982070696130855	0.0007981119325486243	0.09250039920954824	0.08930654494027612	-6.061329695219303e-05	-0.00025485475787770384	-6.089410423129604e-05	-0.00025603544062482997
1.8370661999381863	0.0006095732217719471	0.0006151767496475922	0.000664343429521203	0.0006685082661733433	0.0006955685454532862	0.0006988277705688856	0.000728664137176637	0.0007308990920300749	0.0007974113410857487	0.0007973175475925075	0.09247213387649332	0.08927925947467986	-6.018346636041394e-05	-0.00025457222431196636	-6.0462285996321086e-05	-0.0002557516136356408
1.848135447928429	0.0006090155968272354	0.0006146132168319664	0.0006637186717606988	0.0006678793075277973	0.0006949047385636053	0.0006981608883559217	0.0007279583549887106	0.0007301915458851041	0.000796616527959716	0.0007965240753447867	0.0924438698760318	0.08925197529189013	-5.975624144516703e-05	-0.00025428812133065914	-6.003308543796326e-05	-0.0002554662098429028
1.8592713937061955	0.0006084585772979561	0.0006140502964404981	0.0006630946059712879	0.0006672510457274376	0.0006942416749411638	0.0006974947528136303	0.000727253371943427	0.0007294848005244414	0.0007958226348634902	0.0007957315204359078	0.09241560725604153	0.08922469243812738	-5.9331609335640245e-05	-0.00025400245198989313	-5.960648962657564e-05	-0.0002551792323166324
1.8704744391592067	0.0006079021667989141	0.0006134879921201588	0.0006624712360673671	0.0006666234847107834	0.0006935793586685926	0.0006968293680438631	0.0007265491922996637	0.0007287788602207789	0.0007950296664151823	0.0007949398874859794	0.09238734606419333	0.08919741095941144	-5.89095571993728e-05	-0.00025371521934333674	-5.9182485671084584e-05	-0.0002548906841242926
1.8817449885967616	0.000607346368938823	0.0006129263075117447	0.0006618485659560687	0.000665996628409032	0.0006929177938205602	0.0006961647381404736	0.000725845820307577	0.0007280737292380732	0.0007942376272225353	0.0007941491811047884	0.09235908634795596	0.08917013090156707	-5.8490072242317614e-05	-0.0002534264264418551	-5.8761060718944685e-05	-0.0002546005683303765
1.8930834487643238	0.000606791187320305	0.0006123652462498755	0.0006612265995372638	0.0006653704807460646	0.0006922569844637785	0.0006955008671893229	0.0007251432602086073	0.000727369411831554	0.000793446521882938	0.0007933594058918063	0.09233082815459531	0.08914285231022234	-5.807314170923339e-05	-0.00025313607633409285	-5.834220195660711e-05	-0.00025430888799748974
1.9044902288582053	0.0006062366255398919	0.0006118048119629967	0.0006606053407035652	0.0006647450456384475	0.0006915969346570079	0.0006948377592682842	0.0007244415162354868	0.0007266659122477311	0.0007926563549834297	0.000792570566436212	0.0923025715311776	0.08911557523081486	-5.7658752883629066e-05	-0.0002528441720660579	-5.792589660949185e-05	-0.0002540156461854626
1.9159657405403292	0.0006056826871880288	0.0006112450082733826	0.0006599847933403354	0.0006641203269954411	0.0006909376484510661	0.0006941754184472522	0.0007237405926122519	0.0007259632347244054	0.0007918671311007252	0.0007917826673169016	0.09227431652457097	0.08908829970858954	-5.724689308787487e-05	-0.0002525507166806218	-5.751213194198773e-05	-0.00025372084595087774
1.9275103979530908	0.0006051293758490764	0.0006106858387971382	0.0006593649613256913	0.0006634963287190048	0.0006902791298888363	0.0006935138487881512	0.0007230404935542518	0.0007252613834906788	0.0007910788548012263	0.000790995713102499	0.09224606318144794	0.08906102578860182	-5.683754968343127e-05	-0.00025225571321785267	-5.7100895257771594e-05	-0.0002534244903475147
1.9391246177343011	0.0006045766951013129	0.0006101273071442029	0.0006587458485305092	0.0006628730547038017	0.000689621383005273	0.000692853054344941	0.0007223412232681583	0.0007245603627669637	0.0007902915306410319	0.000790209708351382	0.0922178115482868	0.08903375351572103	-5.643071007101555e-05	-0.000251959164715293	-5.669217389995748e-05	-0.0002531265824267659
1.9508088190322228	0.000604024648516935	0.0006095694169183506	0.0006581274588184292	0.0006622505088372036	0.0006889644118274092	0.0006921930391636241	0.0007216427859519738	0.0007238601767649908	0.0007895051631659615	0.0007894246576116848	0.09218956167137368	0.0890064829346306	-5.602636169059136e-05	-0.00025166107420704353	-5.628595525109664e-05	-0.00025282712523644335
1.9625634235206988	0.0006034732396620644	0.0006090121717171959	0.0006575097960458656	0.0006616286949992995	0.0006883082203743682	0.0006915338072822568	0.0007209451857950461	0.0007231608296878231	0.0007887197569115633	0.0007886405654213219	0.09216131359680432	0.08897921408983073	-5.562449202155609e-05	-0.0002513614447240131	-5.588222673331977e-05	-0.00025252612182119494
1.9743888554143678	0.0006029224720967473	0.0006084555751321954	0.0006568928640620083	0.0006610076170629007	0.0006876528126573671	0.0006908753627309545	0.0007202484269780748	0.0007224623257298637	0.0007879353164031355	0.0007878574363079964	0.09213306737048758	0.08895194702563895	-5.522508858287964e-05	-0.00025106027929414076	-5.5480975808520905e-05	-0.00025222357522258765
1.9862855414839768	0.000602372349374961	0.0006078996307486526	0.0006562766667088334	0.0006603872788935482	0.0006869981926797302	0.000690217709531903	0.000719552513673125	0.0007217646690768687	0.0007871518461557415	0.000787075274789228	0.09210482303814438	0.08892468178619448	-5.482813893326402e-05	-0.0002507575809420348	-5.508218997852046e-05	-0.00025191948847913537
1.9982539110717792	0.0006018228750446125	0.0006073443421457178	0.0006556612078211048	0.0006597676843495162	0.0006863443644368917	0.0006895608516993626	0.0007188574500436347	0.0007210678639059545	0.0007863693506742192	0.0007862940853723513	0.09207658064531345	0.08889741841545873	-5.4433630671084365e-05	-0.0002504533526886954	-5.4685856784954245e-05	-0.0002516138646253552
2.010294396107033	0.0006012740526475492	0.0006067897128963984	0.0006550464912263884	0.0006591488372818256	0.0006856913319164122	0.0006889047932396848	0.0007181632402444326	0.0007203719143856152	0.0007855878344532107	0.0007855138725545505	0.09204834023735087	0.08887015695721656	-5.404155143455894e-05	-0.00025014759755140337	-5.4291963809526694e-05	-0.0002513067066922947
2.0224074311215867	0.0006007258857195563	0.0006062357465675576	0.0006544325207450529	0.000658530741534245	0.0006850390990979823	0.0006882495381513144	0.0007174698884217431	0.0007196768246757292	0.0007848073019771687	0.0007847346408228655	0.09202010185943241	0.08884289745508124	-5.365188890198852e-05	-0.0002498403185440534	-5.390049867414967e-05	-0.0002509980177074489
2.0345934532655616	0.0006001783777903663	0.0006056824467199222	0.0006538193001902826	0.0006579134009433039	0.0006843876699534361	0.0006875950904248051	0.0007167773987132039	0.0007189825989275747	0.0007840277577203797	0.0007839563946542115	0.09199186555655622	0.08881563995249214	-5.326463079180499e-05	-0.00024953151867723733	-5.351144904107083e-05	-0.000250687800695093
2.0468529023231294	0.000599631532383657	0.0006051298169080818	0.0006532068333680776	0.0006572968193382927	0.0006837370484467549	0.0006869414540428214	0.0007160857752478713	0.0007182892412838355	0.0007832492061469755	0.0007831791385153934	0.09196363137354598	0.0887883844927209	-5.2879764862522743e-05	-0.00024922120095724476	-5.312480261283545e-05	-0.00025037605867517243
2.059186220728381	0.0005990853530170631	0.0006045778606805019	0.0006525951240772713	0.000656681000541281	0.0006830872385340859	0.0006862886329801588	0.0007153950221462405	0.0007175967558786226	0.0007824716517109591	0.0007824028768631325	0.09193539935504962	0.08876113111886959	-5.249727891292258e-05	-0.0002489093683863408	-5.2740547132383575e-05	-0.0002500627946636358
2.0715938535812968	0.0005985398432021754	0.0006040265815795201	0.0006519841761095299	0.0006560659483671157	0.0006824382441637446	0.0006856366312037448	0.0007147051435202518	0.0007169051468374787	0.0007816950988562139	0.0007816276141440699	0.09190716954554586	0.0887338798738773	-5.21171607822668e-05	-0.00024859602396351543	-5.235867038333453e-05	-0.00024974801167299
2.084076248663807	0.000597995006444549	0.0006034759831413576	0.0006513739932493666	0.0006554516666234369	0.0006817900692762298	0.0006849854526726556	0.0007140161434733073	0.0007162144182773957	0.0007809195520165306	0.0007808533547948014	0.0918789419893428	0.0887066308005178	-5.1739398350188204e-05	-0.0002482811706831234	-5.1979160189844636e-05	-0.00024943171271105125
2.0966338564559543	0.0005974508462437061	0.0006029260688961201	0.0006507645792741463	0.0006548381591106818	0.0006811427178042324	0.0006843351013381238	0.0007133280261002818	0.0007155245743068261	0.00078014501561562	0.000780080103241881	0.09185071673058232	0.08867938394140576	-5.1363979536825366e-05	-0.00024796481153527283	-5.1602004416794606e-05	-0.000249113900781639
2.109267130152151	0.0005969073660931448	0.0006023768423678085	0.000650155937954099	0.000654225429622099	0.0006804961936726489	0.000683685581143552	0.0007126407954875397	0.0007148356190256976	0.0007793714940671343	0.0007793078639018499	0.09182249381324085	0.08865213933899305	-5.0990892303023894e-05	-0.0002476469495061584	-5.122719096995951e-05	-0.0002487945788846868
2.1219765256775314	0.0005963645694803397	0.0006018283070743171	0.0006495480730523224	0.000653613481943749	0.000679850500798588	0.0006830368960245189	0.0007119544557129424	0.0007141475565254234	0.0007785989917746855	0.0007785366411812479	0.0917942732811319	0.08862489703557903	-5.0620124650322534e-05	-0.0002473275875777836	-5.0854707795946336e-05	-0.00024847375001552097
2.1347625017044103	0.0005958224598867519	0.0006012804665274479	0.0006489409883247971	0.0006530023198545232	0.0006792056430913867	0.0006823890499087981	0.000711269010845869	0.0007134603908889213	0.0007778275131318659	0.0007777664394766397	0.09176605517790976	0.08859765707330514	-5.025166462106073e-05	-0.0002470067287276556	-5.048454288233972e-05	-0.00024815141716508227
2.147625519668832	0.0005952810407878308	0.0006007333242329079	0.0006483346875203905	0.0006523919471261447	0.0006785616244526166	0.000681742046716361	0.0007105844649472235	0.0007127741261906207	0.000777057062522264	0.000776997263174626	0.09173783954706952	0.08857041949416103	-4.988550029836128e-05	-0.00024668437592856307	-5.011668425775745e-05	-0.0002478275833199539
2.160566043787228	0.0005947403156530262	0.0006001868836903243	0.000647729174380873	0.0006517823675231856	0.0006779184487761029	0.0006810958903593976	0.0007099008220694574	0.000712088766496485	0.0007762876443194919	0.0007762291166518731	0.09170962643195141	0.08854318433998666	-4.9521619806217054e-05	-0.0002463605321485207	-4.975111999181575e-05	-0.0002475022514613623
2.1735845410731627	0.0005942002879457887	0.000599641148393245	0.000647124452640922	0.0006511735848030726	0.0006772761199479307	0.0006804505847423234	0.0007092180862565765	0.0007114043158640207	0.0007755192628871978	0.0007754620042751253	0.09168141587574097	0.08851595165247242	-4.916001130982062e-05	-0.0002460352003516575	-4.9387838195521366e-05	-0.00024717542456703656
2.1866814813541975	0.0005936609611235774	0.0005990961218291452	0.0006465205260281341	0.000650565602716096	0.0006766346418464577	0.0006798061337617904	0.0007085362615441589	0.0007107207783422915	0.0007747519225790896	0.0007746959304012267	0.09165320792147305	0.08848872147316401	-4.880066301520339e-05	-0.00024570838349660673	-4.902682702092459e-05	-0.00024684710560898826
2.199857337288837	0.0005931223386378705	0.0005985518074794393	0.0006459173982630372	0.0006499584250054255	0.0006759940183423312	0.0006791625413067064	0.0007078553519593723	0.0007100381579719396	0.0007739856277389575	0.0007739308993771432	0.09162500261203346	0.08846149384346344	-4.844356316958259e-05	-0.0002453800845373111	-4.866807466142112e-05	-0.00024651729755464924
2.213112584383593	0.0005925844239341668	0.0005980082088194821	0.0006453150730590974	0.000649352055407115	0.0006753542532984951	0.0006785198112582391	0.0007071753615209849	0.0007093564587851926	0.0007732203827006926	0.0007731669155399837	0.09159679999016201	0.08843426880462948	-4.808870006144106e-05	-0.0002450503064233833	-4.831156935189082e-05	-0.000246186003367066
2.2264477010101436	0.0005920472204519955	0.0005974653293185787	0.0006447135541227314	0.0006487464976501165	0.000674715350570206	0.0006778779474898356	0.0007064962942393831	0.0007086756848058847	0.0007724561917883085	0.0007724039832170187	0.09156860009845445	0.08840704639778361	-4.773606202035374e-05	-0.0002447190520987186	-4.7957299368454887e-05	-0.00024585322600340076
2.2398631684225956	0.0005915107316249235	0.0005969231724399923	0.0006441128451533187	0.0006481417554562898	0.0006740773140050463	0.0006772369538672329	0.0007058181541165877	0.0007079958400494708	0.0007716930593159632	0.0007716421067257028	0.09154040297936372	0.08837982666391081	-4.7385637417216714e-05	-0.000244386324502327	-4.760525302877766e-05	-0.00024551896841615295
2.2533594707748548	0.0005909749608805622	0.000596381741640951	0.000643512949843211	0.0006475378325404158	0.0006734401474429373	0.0006765968342484722	0.0007051409451462692	0.0007073169285230422	0.0007709309895879806	0.0007708812903736961	0.09151220867520404	0.08835260964385955	-4.7037414664330424e-05	-0.00024405212656841702	-4.725541869206318e-05	-0.00024518323355274263
2.2669370951380965	0.0005904399116405737	0.0005958410403726555	0.0006429138718777422	0.0006469347326102043	0.0006728038547161503	0.0006759575924839107	0.0007044646713137624	0.0007066389542253421	0.0007701699868988712	0.0007701215384588871	0.09148401722815333	0.08832539537834815	-4.669138221527827e-05	-0.00024371646122550716	-4.6907784759030874e-05	-0.00024484602435506653
2.2805965315183476	0.0005899055873206824	0.0005953010720802872	0.0006423156149352441	0.0006463324593663092	0.0006721684396493261	0.000675319232416239	0.0007037893365960867	0.000705961921146784	0.0007694100555333599	0.0007693628552694127	0.09145582868025438	0.08829818390796498	-4.634752856506885e-05	-0.0002433793313966759	-4.656233967203355e-05	-0.0002445073437596923
2.294338272874165	0.0005893719913306785	0.0005947618402030169	0.0006417181826870542	0.0006457310165023386	0.0006715339060594828	0.0006746817578804913	0.0007031149449619595	0.0007052858332694665	0.0007686511997663992	0.0007686052450836814	0.09142764307341907	0.0882709752731702	-4.600584225027474e-05	-0.00024304074000022768	-4.621907191506777e-05	-0.00024416719469791404
2.308162815134429	0.0005888391270744291	0.0005942233481740123	0.000641121578797529	0.0006451304077048667	0.0006709002577560343	0.000674045172704063	0.0007024415003718133	0.0007046106945671903	0.0007678934238632011	0.0007678487121703981	0.09139946044942877	0.08824376951429959	-4.5666311848876345e-05	-0.00024270068994844407	-4.587797001383981e-05	-0.00024382558009539146
2.3220706572162446	0.0005883069979498841	0.0005936855994204462	0.0006405258069240558	0.0006445306366534456	0.0006702674985408018	0.0006734094807067219	0.0007017690067778133	0.0007039365090054756	0.0007671367320792536	0.0007670932607885807	0.09137128084993881	0.08821656667156728	-4.5328925980522156e-05	-0.0002423591841487216	-4.5539022535855816e-05	-0.000243482502872705
2.336062301042938	0.0005877756073490861	0.0005931485973635045	0.0006399308707170635	0.0006439317070206179	0.0006696356322080291	0.0006727746857006239	0.0007010974681238739	0.0007032632805415781	0.0007663811286603469	0.0007663388951875872	0.09134310431648056	0.08818936678506664	-4.4993673306258086e-05	-0.00024201622550179547	-4.520221809023103e-05	-0.00024313796594394033
2.3501382515621807	0.00058724495865818	0.0005926123454183992	0.0006393367738200398	0.0006433336224719314	0.0006690046625444008	0.0006721407914903312	0.0007004268883456795	0.0007025910131245099	0.0007656266178425973	0.0007655856196071424	0.09131493089046333	0.08816216989477407	-4.4660542528853625e-05	-0.0002416718169032661	-4.486754532795692e-05	-0.0002427919722177152
2.3642990167642037	0.0005867150552574193	0.000592076846994372	0.0006387435198695381	0.0006427363866659487	0.0006683745933290519	0.0006715078018728227	0.0006997572713706971	0.0007019197106950531	0.0007648732038524681	0.0007648334382773543	0.09128676061317746	0.08813497604055118	-4.4329522392701215e-05	-0.00024132596124304406	-4.453499294185953e-05	-0.00024244452459712407
2.378545107700138	0.0005861859005211771	0.0005915421054947065	0.0006381511124951944	0.0006421400032542623	0.0006677454283335875	0.0006708757206375124	0.0006990886211181988	0.000701249377185781	0.0007641208909067985	0.0007640823554187427	0.09125859352579756	0.08810778526214792	-4.4000601683816254e-05	-0.00024097866140460056	-4.42045496665891e-05	-0.00024209562597893308
2.392877038500453	0.0005856574978179542	0.0005910081243167379	0.0006375595553197384	0.0006415444758815078	0.0006671171713220964	0.0006702445515662637	0.0006984209414992775	0.0007005800165210742	0.0007633696832128241	0.0007633323752422617	0.09123042966938417	0.08808059759920318	-4.3673769230093834e-05	-0.00024062992026677166	-4.387620427882474e-05	-0.00024174527925488465
2.4072953263935135	0.0005851298505103857	0.0005904749068518567	0.0006369688519590037	0.0006409498081853722	0.0006664898260511624	0.0006696142984334015	0.0006977542364168612	0.0006999116326171359	0.000762619584968196	0.0007625835019493193	0.09120226908488682	0.08805341309124975	-4.3349013900902816e-05	-0.00024027974070092717	-4.3549945596930983e-05	-0.00024139348730947696
2.4218004917242455	0.0005846029619552582	0.0005899424564855297	0.0006363790060219505	0.0006403560037966172	0.0006658633962698912	0.0006689849650057382	0.0006970885097657437	0.00069924422938202	0.0007618706003610207	0.0007618357397318136	0.09117411181314758	0.08802623177771668	-4.3026324607307875e-05	-0.00023992812557221965	-4.322576248117632e-05	-0.0002410402530209632
2.436393057972914	0.000584076835503512	0.0005894107765972993	0.0006357900211106701	0.0006397630663390857	0.0006652378857199165	0.0006683565550425799	0.0006964237654325916	0.000698577810715641	0.0007611227335698707	0.0007610890927721464	0.09114595789490257	0.08799905369792974	-4.27056903024442e-05	-0.00023957507774113873	-4.290364383406284e-05	-0.0002406855792629614
2.4510735517740176	0.0005835514745002515	0.0005888798705607969	0.0006352019008204001	0.0006391709994297141	0.0006646132981354178	0.0006677290722957443	0.0006957600072959654	0.0006979123805097937	0.0007603759887638125	0.0007603435652432495	0.09111780737078529	0.08797187889111766	-4.238709998101095e-05	-0.00023922060006115187	-4.2583578599843935e-05	-0.00024032946890190088
2.46584250293529	0.0005830268822847589	0.0005883497417437545	0.0006346146487395419	0.000638579806678553	0.0006639896372431399	0.0006671025205095813	0.0006950972392263433	0.0006972479426481764	0.0007596303701024395	0.0007595991613086152	0.09108966028133025	0.08794470739641111	-4.2070542679410045e-05	-0.0002388646953786766	-4.226555576465618e-05	-0.00023997192479699447
2.4807004444568266	0.0005825030621905023	0.0005878203935080148	0.0006340282684496736	0.0006379894916887777	0.0006633669067624093	0.0006664769034209883	0.0006944354650861382	0.0006965845010064092	0.0007588858817358883	0.000758855885122319	0.09106151666697465	0.08791753925284819	-4.17560074759786e-05	-0.00023850736653466265	-4.194956435677952e-05	-0.00023961294980223702
2.4956479125503126	0.0005819800175451451	0.0005872918292095388	0.0006334427635255618	0.0006374000580567014	0.0006627451104051468	0.0006658522247594235	0.0006937746887297147	0.00069592205945205	0.0007581425278048719	0.000758113740829042	0.09103337656806106	0.08789037449937637	-4.1443483490746086e-05	-0.0002381486163631208	-4.1635593446383984e-05	-0.00023925254676473995
2.510685446658382	0.0005814577516705587	0.0005867640521984213	0.0006328581375351803	0.0006368115093717943	0.0006621242518758915	0.0006652284882469286	0.0006931149140034149	0.0006952606218446207	0.0007574003124406993	0.0007573727325641035	0.09100524002484225	0.08786321317485486	-4.113295988566676e-05	-0.00023778844769176133	-4.1323632145717076e-05	-0.0002388907185249256
2.5258135894740787	0.0005809362678828279	0.0005862370658188953	0.0006322743940397182	0.0006362238492166918	0.0006615043348718086	0.0006646056975981398	0.0006924561447455694	0.0006946001920356188	0.0007566592397653062	0.0007566328644534786	0.09097710707748222	0.08783605531805849	-4.082442586442886e-05	-0.000237426863341883	-4.101366960897884e-05	-0.00023852746791691581
2.54103288696045	0.000580415569492269	0.0005857108734093489	0.000631691536593603	0.0006356370811672155	0.0006608853630827164	0.0006639838565203106	0.0006917983847865274	0.0006939407738685451	0.0007559193138912797	0.0007558941406138317	0.09094897776605991	0.08780890096767906	-4.051787067247542e-05	-0.00023706386612723507	-4.070569503232535e-05	-0.00023816279776756044
2.556343888370238	0.0005798956598034351	0.000585185478302333	0.0006311095687445093	0.000635051208792386	0.0006602673401910977	0.000663362968713327	0.0006911416379486704	0.0006932823711789208	0.0007551805389218867	0.0007551565651525399	0.09092085213057231	0.08778175016232988	-4.0213283597205496e-05	-0.00023669945885582133	-4.0399697654004e-05	-0.00023779671089746435
2.571747146265715	0.0005793765421151281	0.0005846608838245736	0.0006305284940333757	0.000634466235654437	0.0006596502698721186	0.0006627430378697245	0.0006904859080464343	0.0006926249877943074	0.0007544429189510992	0.0007544201421677191	0.09089273021093745	0.08775460294054815	-3.9910653967703547e-05	-0.00023633364432826265	-4.009566675418352e-05	-0.0002374292101199882
2.5872432165386163	0.0005788582197204118	0.0005841370932969829	0.0006299483159944221	0.0006338821653088334	0.0006590341557936486	0.0006621240676747091	0.0006898311988863324	0.0006919686275343294	0.0007537064580636221	0.0007536848757482533	0.09086461204699742	0.08772745934079675	-3.960997115489903e-05	-0.00023596642533821321	-3.9793591655047644e-05	-0.0002370602982416925
2.602832658430207	0.0005783406959066211	0.000583614110034671	0.0006293690381551624	0.0006332990013042841	0.0006584190016162762	0.0006615060618061716	0.0006891775142669735	0.0006913132942106937	0.0007529711603349201	0.0007529507699738188	0.09083649767852128	0.08770031940146975	-3.931122457151437e-05	-0.0002355978046725271	-3.949346172077775e-05	-0.00023668997806214342
2.6185160345514573	0.0005778239739553752	0.000583091937346958	0.0006287906640364223	0.0006327167471827613	0.0006578048109933294	0.00066088902393471	0.0006885248579790856	0.0006906589916272131	0.000752237029831247	0.0007522178289149162	0.09080838714520909	0.0876731831608933	-3.901440367209616e-05	-0.0002352277851112028	-3.9195266357535535e-05	-0.00023631825237391269
2.6342939109033563	0.0005773080571425859	0.0005825705785373839	0.0006282131971523522	0.0006321354064795119	0.0006571915875708906	0.0006602729577236434	0.0006878732338055332	0.0006900057235798227	0.0007515040706096712	0.0007514860566328905	0.09078028048669363	0.08764605065732896	-3.871949795293539e-05	-0.00023485636942691124	-3.889899501345259e-05	-0.00023594512396235556
2.6501668568973313	0.0005767929487384745	0.0005820500369037239	0.0006276366410104483	0.0006315549827230785	0.0006565793349878203	0.000659657866829036	0.0006872226455213455	0.0006893534938566084	0.0007507722867181072	0.0007507554571799679	0.09075217774254586	0.08761892192897863	-3.84264969520709e-05	-0.0002344835603849682	-3.860463717859225e-05	-0.00023557059560558313
2.666135445375801	0.0005762786520075781	0.0005815303157379968	0.0006270609991115629	0.0006309754794353117	0.0006559680568757712	0.0006590437548997107	0.0006865730968937312	0.000688702306237822	0.0007500416821953396	0.0007500260345992762	0.0907240789522756	0.0875917970139855	-3.81353902493449e-05	-0.0002341093607437783	-3.83121823849808e-05	-0.0002351946700744345
2.6822002526328483	0.0005757651702087662	0.0005810114183264802	0.0006264862749499252	0.0006303969001313901	0.0006553577568592106	0.0006584306255772735	0.0006859245916821052	0.0006880521644959087	0.0007493122610710552	0.0007492977929248793	0.0906959841553367	0.0875646759504388	-3.784616746626071e-05	-0.00023373377325414113	-3.802162020651381e-05	-0.0002348173501322548
2.6983618584350144	0.0005752525065952502	0.0005804933479497221	0.0006259124720131565	0.0006298192483198347	0.0006547484385554379	0.0006578184824961282	0.0006852771336381096	0.0006874030723955256	0.0007485840273658704	0.0007485707361818012	0.0906678933911297	0.08753755877637535	-3.755881826614585e-05	-0.00023335680065975084	-3.773294025910187e-05	-0.00023443863853550573
2.71462084604223	0.0005747406644145955	0.0005799761078825515	0.0006253395937822846	0.0006292425275025251	0.0006541401055746031	0.000657207329283498	0.0006846307265056334	0.0006867550336935639	0.0007478569850913585	0.0007478448683860558	0.09063980669900516	0.08751044552978475	-3.727333235394731e-05	-0.0002329784456968631	-3.744613220047627e-05	-0.00023405853803273868
2.730977802228858	0.0005742296469087357	0.0005794597013940934	0.0006247676437317639	0.0006286667411747183	0.0006535327615197287	0.0006565971695594445	0.000683985374020839	0.0006861080521391745	0.0007471311382500835	0.0007471201935446768	0.09061172411826733	0.08748333624861264	-3.698969947630096e-05	-0.0002325987110939065	-3.716118573021676e-05	-0.00023367705136495553
2.747433317304874	0.0005737194573139833	0.0005789441317477813	0.0006241966253294905	0.0006280918928250657	0.0006529264099867274	0.0006559880069368882	0.0006833410799121824	0.0006854621314737874	0.0007464064908356251	0.0007463967156557472	0.09058364568817825	0.08745623097076109	-3.670790942146909e-05	-0.00023221759957173238	-3.68780905897273e-05	-0.00023329418126533108
2.763987985137163	0.0005732100988610452	0.0005784294022013703	0.0006236265420368212	0.0006275179859356305	0.0006523210545644245	0.0006553798450216294	0.0006826978479004388	0.0006848172754311385	0.000745683046832612	0.000745674438708429	0.09055557144796036	0.08742912973409635	-3.6427952019378596e-05	-0.0002318351138438507	-3.6596836562284574e-05	-0.00023290993045985142
2.780642403170963	0.0005727015747750309	0.0005779155160069474	0.0006230573973085875	0.0006269450239819024	0.0006517166988345734	0.0006547726874123641	0.0006820556816987202	0.0006841734877372871	0.0007449608102167452	0.0007449533666829885	0.090527501436799	0.08740203257644942	-3.6149817141582774e-05	-0.0002314512566159721	-3.631741347296519e-05	-0.00023252430166678661
2.797397172451417	0.0005721938882754701	0.0005774024764109485	0.0006224891945931165	0.000626373010432819	0.0006511133463718812	0.0006541665377007091	0.0006814145850125054	0.0006835307721106441	0.0007442397849548378	0.0007442335035508322	0.09049943569384904	0.08737493953561955	-3.587349470115728e-05	-0.00023106603058614672	-3.603981118853808e-05	-0.00023213729759619106
2.8142528976452668	0.0005716870425763215	0.000576890286654169	0.0006219219373322449	0.0006258019487507808	0.0006505110007440233	0.0006535613994712193	0.0006807745615396571	0.0006828891322619924	0.0007435199750048363	0.0007435148532745318	0.09047137425823602	0.08734785064937961	-3.5598974652696624e-05	-0.00023067943844411187	-3.576401961749229e-05	-0.00023174892095026434
2.831210187062679	0.0005711810408859911	0.0005763789499717798	0.0006213556289613421	0.0006252318423916719	0.0006499096655116711	0.0006529572763014113	0.0006801356149704525	0.0006822485718945136	0.0007428013843158577	0.0007427974198078596	0.09044331716906101	0.08732076595547769	-3.5326246992345434e-05	-0.00023029148287218026	-3.549002871010287e-05	-0.00023135917442368426
2.848269652679189	0.0005706758864073391	0.0005758684695933371	0.0006207902729093205	0.0006246626948048736	0.0006493093442285044	0.0006523541717617792	0.0006794977489875989	0.0006816090947038071	0.0007420840168282139	0.0007420812070958123	0.0904152644654041	0.08729368549164224	-3.505530175772556e-05	-0.0002299021665446016	-3.5217828458222744e-05	-0.00023096806070282971
2.865431910157798	0.0005701715823377004	0.0005753588487428013	0.0006202258725986626	0.0006240945094332886	0.0006487100404412399	0.0006517520894158226	0.000678860967266266	0.00068097070437792	0.00074136787647345	0.0007413662190746486	0.09038721618632722	0.08726660929558439	-3.478612902780426e-05	-0.00022951149212710464	-3.4947408895300014e-05	-0.00023057558246566967
2.882697578871184	0.0005696681318688923	0.0005748500906385456	0.0006196624314454312	0.0006235272897133541	0.0006481117576896479	0.0006511510328200615	0.0006782252734741044	0.0006803334045973662	0.0007406529671743704	0.0007406524596719155	0.09035917237088045	0.087239537405003	-3.451871892307112e-05	-0.00022911946227807678	-3.4678760096492484e-05	-0.00023018174238280398
2.900067281924058	0.000569165538187231	0.0005743421984933731	0.0006190999528592921	0.0006229610390750628	0.0006475144995065738	0.0006505510055240605	0.0006775906712712716	0.0006796971990351533	0.0007399392928450709	0.0007399399328064806	0.09033113305810325	0.08721246985758767	-3.4253061605343804e-05	-0.000228726079647662	-3.4411872178421316e-05	-0.00022978654311638091
2.9175416461756507	0.000568663804473544	0.0005738351755145299	0.0006185384402435308	0.0006223957609419811	0.0006469182694179593	0.0006499520110704485	0.0006769571643104557	0.0006790620913568058	0.0007392268573909684	0.0007392286423885626	0.09030309828702929	0.08718540669102212	-3.398914727766392e-05	-0.00022833134687712253	-3.414673529918144e-05	-0.00022938998731993065
2.9351213022623317	0.0005681629339031871	0.0005733290249037202	0.0006179778969950734	0.0006218314587312687	0.0006463230709428678	0.000649354052994944	0.0006763247562369038	0.0006784280852203921	0.0007385156647088412	0.0007385185923197666	0.09027506809669185	0.08715834794298892	-3.372696618441154e-05	-0.00022793526659978247	-3.388333965834503e-05	-0.0002289920776387122
2.952806884620376	0.0005676629296460542	0.0005728237498571194	0.0006174183265045027	0.0006212681358536965	0.0006457289075935005	0.0006487571348263734	0.0006756934506884421	0.0006777951842765473	0.0007378057186868496	0.000737809786493111	0.09024704252612578	0.08713129365117367	-3.34665086112948e-05	-0.00022753784144134703	-3.362167549704129e-05	-0.0002285928167105461
2.970599031508854	0.0005671637948665923	0.0005723193535653868	0.0006168597321560766	0.0006207057957136634	0.0006451357828752196	0.0006481612600866908	0.0006750632512955013	0.0006771633921684953	0.0007370970232045731	0.0007371022287930594	0.09021902161437262	0.08710424385326698	-3.3207764885058444e-05	-0.00022713907401815392	-3.336173309759216e-05	-0.00022819220716374655
2.9884983850326714	0.0005666655327238202	0.0005718158392136863	0.000616302117327752	0.0006201444417092224	0.0006445437002865748	0.0006475664322910079	0.0006744341616811472	0.0006765327125320832	0.0007363895821330464	0.0007363959230955593	0.09019100540048525	0.08707719858697172	-3.2950725373594864e-05	-0.00022673896693808926	-3.3103502783644184e-05	-0.00022779025161802358
3.006505591165733	0.0005661681463713371	0.0005713132099816946	0.000615745485391199	0.0006195840772320936	0.00064395266331932	0.0006469726549476095	0.0006738061854611004	0.0006759031489957975	0.000735683399334786	0.0007356908732680667	0.0901629939235308	0.08705015789000312	-3.269538048598572e-05	-0.00022633752280130925	-3.2846974920272554e-05	-0.0002273869526856348
3.0246212997742656	0.0005656716389573398	0.0005708114690436186	0.0006151898397118219	0.0006190247056676852	0.0006433626754584375	0.0006463799315579767	0.0006731793262437634	0.0006752747051807934	0.0007349784786638278	0.0007349870831695825	0.09013498722259611	0.08702312180009707	-3.244172067231113e-05	-0.00022593474419893567	-3.259213991369317e-05	-0.00022698231296955362
3.0428461646402667	0.0005651760136246366	0.0005703106195682102	0.0006146351836487789	0.0006184663303951142	0.0006427737401821606	0.0006457882656168116	0.0006725535876302474	0.0006746473847009201	0.0007342748239657547	0.0007342845566506841	0.0901069853367914	0.08699609035501091	-3.2189736423611504e-05	-0.00022553063371340276	-3.233898821125569e-05	-0.00022657633506394104
3.0611808434850984	0.0005646812735106635	0.0005698106647187814	0.0006140815205550016	0.0006179089547872264	0.0006421858609619968	0.0006451976606120594	0.0006719289732143974	0.0006740211911627473	0.0007335724390777372	0.0007335832975535598	0.09007898830525503	0.08696906359252865	-3.193941827187366e-05	-0.00022512519391849894	-3.2087510301474775e-05	-0.00022616902155443708
3.079625997993227	0.0005641874217474964	0.0005693116076532193	0.0006135288537772147	0.0006173525822106148	0.0006415990412627489	0.0006446081200249301	0.0006713054865828184	0.0006733961281655908	0.0007328713278285596	0.0007328833097120403	0.09005099616715738	0.08694204155046714	-3.169075678997879e-05	-0.00022471842737942227	-3.18376967139572e-05	-0.0002257603750181053
3.0981822938360946	0.000563694461461868	0.0005688134515240002	0.0006129771866559559	0.0006167972160256408	0.00064101328454254	0.0006440196473299222	0.0006706831313149018	0.0006727721993015381	0.000732171494038658	0.0007321845969516329	0.09002300896170638	0.08691502426667756	-3.1443742591608786e-05	-0.00022431033665221145	-3.158953801925268e-05	-0.0002253503980226279
3.116850400696155	0.0005632023957751829	0.0005683161994782075	0.0006124265225255962	0.0006162428595864548	0.000640428594252835	0.0006434322459948471	0.0006700619109828522	0.0006721494081554771	0.0007314729415201534	0.0007314871630895557	0.08999502672815099	0.08688801177905228	-3.119836633123929e-05	-0.00022390092428442587	-3.134302482891288e-05	-0.000224939093127291
3.135630992291033	0.0005627112278035305	0.0005678198546575437	0.0006118768647143588	0.0006156895162410143	0.000639844973838464	0.0006428459194808495	0.0006694418291517129	0.0006715277583051183	0.0007307756740768844	0.0007307910119347689	0.08996704950578698	0.0868610041255266	-3.0954618704094605e-05	-0.00022349019281493743	-3.109814779542197e-05	-0.00022452646288256828
3.1545247463978408	0.0005622209606577011	0.0005673244201983475	0.0006113282165443398	0.0006151371893311058	0.0006392624267376442	0.000642260671242432	0.0006688228893793911	0.0006709072533210254	0.0007300796955044403	0.0007300961472880105	0.08993907733395902	0.08683400134408707	-3.071249044598462e-05	-0.00022307814477307009	-3.085489761202667e-05	-0.0002241125098294272
3.1735323448776414	0.0005617315974432032	0.0005668298992316105	0.0006107805813315301	0.0006145858821923663	0.0006386809563820075	0.0006416765047274809	0.0006682050952166902	0.000670287896766641	0.0007293850095902033	0.0007294025729418322	0.08991111025206978	0.08680700347277202	-3.0471972333280528e-05	-0.00022266478267912726	-3.061326501273623e-05	-0.00022369723649975914
3.192654473700048	0.000561243141260277	0.0005663362948829915	0.0006102339623858344	0.0006140355981543032	0.0006381005661966205	0.0006410934233772874	0.0006675884502073319	0.0006696696921983139	0.0007286916201133715	0.0007287102926806307	0.08988314829958112	0.0867800105496788	-3.0233055182959934e-05	-0.00022225010904472486	-3.0373240772329363e-05	-0.0002232806454166847
3.211891822967991	0.00056075559520391	0.0005658436102728329	0.0006096883630110923	0.0006134863405403145	0.0006375212596000096	0.0006405114306265722	0.0006669729578879855	0.000669052643165326	0.0007279995308450046	0.0007280193102806842	0.08985519151602003	0.08675302261296795	-2.999572985244031e-05	-0.00022183412637225008	-3.0134815706222423e-05	-0.00022286273909410959
3.2312450869426166	0.0005602689623638522	0.0005653518485161751	0.0006091437865050982	0.0006129381126677097	0.0006369430400041836	0.0006399305299035088	0.0006663586217882942	0.0006684367532099187	0.00072730874554805	0.0007273296295101855	0.08982723994098467	0.08672603970086765	-2.975998723952697e-05	-0.00022141683715486138	-2.9897980670413882e-05	-0.00022244352003669698
3.2507149640683446	0.0005597832458246324	0.0005648610127227745	0.0006086002361596233	0.0006123909178477317	0.00063636591081466	0.0006393507246297489	0.000665745445430903	0.0006678220258673222	0.0007266192679773858	0.0007266412541292789	0.08979929361414704	0.08669906185167908	-2.9525818282350597e-05	-0.00022099824387637745	-2.966272656136984e-05	-0.0002220229907395621
3.2703021569980693	0.0005592984486655739	0.0005643711059971185	0.0006080577152604361	0.0006118447593855776	0.0006357898754304868	0.0006387720182204462	0.0006651334323314877	0.0006672084646657823	0.0007259311018798482	0.0007259541878900944	0.08977135257526114	0.08667208910378124	-2.9293213959315223e-05	-0.0002205783490113744	-2.9429044316044844e-05	-0.0002216011536887441
3.2900073726185273	0.0005588145739608107	0.0005638821314384422	0.0006075162270873241	0.0006112996405804209	0.0006352149372442694	0.0006381944140842808	0.0006645225859987817	0.0006665960731265888	0.0007252442509942769	0.0007252684345367838	0.08974341686416612	0.08664512149563462	-2.906216528901842e-05	-0.00022015715502517186	-2.9196924911798622e-05	-0.00022117801136101178
3.3098313220758016	0.0005583316247793018	0.0005633940921407427	0.0006069757749141133	0.0006107555647254298	0.0006346410996421918	0.0006376179156234821	0.0006639129099346024	0.0006659848547641014	0.0007245587190515414	0.0007245839978055538	0.08971548652079112	0.08661815906578905	-2.883266333023396e-05	-0.00021973466437393008	-2.896635936626077e-05	-0.00022075356622353048
3.329774720800988	0.0005578496041848481	0.0005629069911927977	0.0006064363620086907	0.0006102125351077927	0.0006340683660040432	0.0006370425262338569	0.0006633044076338817	0.0006653748130857808	0.0007238745097745844	0.0007239008814247049	0.0896875615851625	0.08659120185288573	-2.860469918166894e-05	-0.0002193108795035814	-2.8737338737264834e-05	-0.00022032782073368173
3.349838288536016	0.0005573685152361106	0.0005624208316781825	0.000605897991633028	0.0006096705550087384	0.0006334967397032445	0.0006364682493048121	0.0006626970825846954	0.0006647659515922167	0.0007231916268784532	0.0007232190891146676	0.0896596420974076	0.08656424989566523	-2.8378263982119928e-05	-0.00021888580285116255	-2.850985412288301e-05	-0.00021990077733978486
3.370022749359618	0.0005568883609866218	0.0005619356166752825	0.0006053606670431978	0.0006091296277035562	0.0006329262241068688	0.0006358950882193789	0.0006620909382682872	0.0006641582737771529	0.0007225100740703389	0.0007225386245880343	0.08963172809776104	0.0865373032329703	-2.815334891029947e-05	-0.0002184594368445092	-2.8283896661259605e-05	-0.0002194724384805835
3.390328831713469	0.0005564091444848057	0.0005614513492573132	0.0006048243914893996	0.0006085897564616192	0.0006323568225756688	0.0006353230463542392	0.0006614859781591011	0.0006635517831275198	0.0007218298550496111	0.0007218594915495999	0.08960381962657053	0.08651036190375382	-2.7929945184704263e-05	-0.00021803178390113198	-2.8059457530545118e-05	-0.00021904280658492647
3.4107572684284713	0.000555930868773993	0.0005609680324923358	0.0006042891682159806	0.000608050944546407	0.0006317885384641026	0.0006347521270797503	0.0006608822057248086	0.000662946483123461	0.000721150973507858	0.0007211816936963971	0.0895759167243006	0.08648342594708151	-2.7708044063589135e-05	-0.00021760284642909078	-2.7836527948812972e-05	-0.00021861188407192034
3.431308796751202	0.0005554535368924372	0.0005604856694432743	0.0006037550004614566	0.0006075131952155261	0.0006312213751203578	0.0006341823337599713	0.0006602796244263392	0.0006623423772383632	0.0007204734331289189	0.0007205052347177329	0.08954801943154231	0.08645649540213951	-2.7487636844961832e-05	-0.00021717262682714733	-2.7615099174061256e-05	-0.00021817967335135968
3.4519841583705158	0.0005549771518733299	0.0005600042631679297	0.0006032218914585342	0.0006069765117207328	0.000630655335886376	0.0006336136697526854	0.000659678237717906	0.000661739468938884	0.0007197972375889256	0.0007198301182952245	0.08952012778901386	0.08642957030823921	-2.7268714866347105e-05	-0.00021674112748372443	-2.7395162504011486e-05	-0.0002177461768227973
3.47278409944432	0.0005545017167448214	0.0005595238167190026	0.0006026898444341355	0.0006064408973079568	0.0006300904240978821	0.0006330461384094308	0.0006590780490470405	0.0006611377616849844	0.0007191223905563396	0.00071915634810284	0.08949224183757055	0.0864026507048239	-2.7051269504850886e-05	-0.00021630835077776633	-2.7176709276086064e-05	-0.00021731139687584944
3.4937093706264992	0.0005540272345300318	0.0005590443331441033	0.0006021588626094159	0.0006059063552173213	0.0006295266430844041	0.0006324797430755215	0.0006584790618546167	0.0006605372589299534	0.0007184488956919841	0.0007184839278069322	0.08946436161820985	0.0863757366314717	-2.6835292177068357e-05	-0.00021587429907883593	-2.6959730867449905e-05	-0.0002168753358911396
3.514760727094002	0.0005535537082470699	0.0005585658154857721	0.0006016289491997878	0.000605372888683166	0.0006289639961693027	0.0006319144870900739	0.0006578812795748814	0.0006599379641204401	0.0007177767566490896	0.0007178128610662763	0.08943648717207618	0.08634882812790522	-2.6620774338860162e-05	-0.00021543897474562979	-2.6744218694672167e-05	-0.0002164379962382862
3.535938928574102	0.0005530811409090526	0.0005580882667814977	0.0006011001074149474	0.0006048405009340722	0.0006284024866697984	0.0006313503737860373	0.0006572847056354884	0.0006593398806964855	0.000717105977073329	0.0007171431515321116	0.08940861854046707	0.08632192523399532	-2.6407707485451293e-05	-0.00021500238012754636	-2.6530164213873705e-05	-0.0002159993802775262
3.557244739371806	0.0005526095355241162	0.0005576116900637309	0.0006005723404588894	0.0006043091951928815	0.0006278421178969926	0.0006307874064902124	0.0006566893434575225	0.0006587430120915469	0.0007164365606028522	0.0007164748028481734	0.08938075576484336	0.0862950279897669	-2.6196083151276695e-05	-0.00021456451756420025	-2.6317558920576148e-05	-0.00021555949035925726
3.578678928397448	0.0005521388950954377	0.0005571360883599034	0.000600045651529936	0.0006037789746767216	0.000627282893155898	0.0006302255885232844	0.0006560951964555327	0.0006581473617325327	0.000715768510868332	0.0007158078186507364	0.08935289888682928	0.08626813643540654	-2.598589290983902e-05	-0.00021412538938453407	-2.610639434950761e-05	-0.00021511832882308013
3.600242269194432	0.0005516692226212499	0.0005566614646924466	0.0005995200438207572	0.0006032498425970284	0.0006267248157454633	0.0006296649231998456	0.0006555022680375623	0.0006575529330398306	0.0007151018314929958	0.0007151422025686511	0.0893250479482235	0.08624125061126708	-2.5777128373739855e-05	-0.0002136849979080535	-2.5896662074718912e-05	-0.00021467589799932518
3.6219355399671502	0.000551200521094857	0.0005561878220788046	0.0005989955205183919	0.0006027218021595677	0.0006261678889585982	0.0006291054138284219	0.0006549105616051766	0.0006569597294273367	0.0007144365260926672	0.0007144779582233805	0.0892972029910045	0.08621437055787526	-2.5569781194502775e-05	-0.00021324334544388368	-2.5688353709328593e-05	-0.0002142322002076369
3.643759523609069	0.000550732793504654	0.000555715163531456	0.0005984720848042742	0.0006021948565644602	0.0006256121160822024	0.0006285470637115016	0.0006543200805534966	0.0006563677543024887	0.0007137725982758062	0.0007138150892290424	0.08926936405733582	0.08618749631593763	-2.5363843062488345e-05	-0.00021280043429072748	-2.5481460905491665e-05	-0.00021378723775741793
3.6657150077309777	0.0005502660428341427	0.0005552434920579289	0.0005979497398542541	0.0006016690090062041	0.0006250575003971912	0.0006279898761455601	0.0006537308282712282	0.0006557770110662947	0.0007131100516435476	0.0007131535991924464	0.08924153118957565	0.08616062792634738	-2.5159305706885446e-05	-0.00021235626673749008	-2.527597535435279e-05	-0.0002133410129481761
3.6878027846894206	0.0005498002720619478	0.0005547728106608183	0.000597428488838621	0.0006011442626736976	0.0006245040451785207	0.0006274338544210873	0.0006531428081406922	0.0006551875031133631	0.0007124488897897397	0.0007124934917131332	0.08921370443028072	0.08613376543018934	-2.495616089555168e-05	-0.00021191084506272384	-2.5071888785904023e-05	-0.00021289352806887207
3.710023651615288	0.0005493354841618352	0.0005543031223378043	0.0005969083349221269	0.0006006206207502625	0.0006239517536952166	0.0006268790018226144	0.0006525560235378557	0.0006545992338319349	0.0007117891163009863	0.0007118347703834133	0.08918588382221487	0.08610690886874939	-2.4754400434983878e-05	-0.00021146417153482255	-2.4869192968953596e-05	-0.00021244478539846068
3.732378410442586	0.0005488716821027275	0.0005538344300816673	0.0005963892812640084	0.000600098086413667	0.0006234006292103987	0.00062632532162874	0.0006519704778323621	0.0006540122066039127	0.0007111307347566803	0.0007111774387884068	0.08915806940835624	0.08608005828351903	-2.4554016170144632e-05	-0.00021101624841161903	-2.466787971095938e-05	-0.0002119947872052247
3.7548678679373717	0.0005484088688487232	0.0005533667368803103	0.0005958713310180126	0.0005995766628361517	0.0006228506749813114	0.0006257728171121593	0.0006513861743875643	0.0006534264248048953	0.0007104737487290542	0.0007105215005060849	0.08913026123190351	0.08605321371620378	-2.435499998441372e-05	-0.00021056707794046836	-2.446794085795949e-05	-0.00021154353574685814
3.777492835726878	0.0005479470473591133	0.0005529000457167715	0.0005953544873324189	0.0005990563531844513	0.000622301894259348	0.0006252214915396905	0.0006508031165605545	0.0006528418918042059	0.0007098181617832114	0.0007098669591073087	0.08910245933628338	0.08602637520872897	-2.4157343799574224e-05	-0.00021011666235891402	-2.4269368294572297e-05	-0.0002110910332712851
3.8002541303288	0.0005474862205883958	0.000552434359569243	0.0005948387533500604	0.000598537160619816	0.0006217542902900771	0.0006246713481722991	0.0006502213077021944	0.0006522586109649222	0.0007091639774771701	0.0007092138181558665	0.0890746637651596	0.08599954280324791	-2.3961039575607843e-05	-0.00020966500389371645	-2.4072153943805602e-05	-0.00021063728201561882
3.823152573180761	0.0005470263914862963	0.00055196968141109	0.0005943241322083507	0.000598019088298039	0.0006212078663132731	0.0006241223902651298	0.0006496407511571487	0.0006516765856439114	0.0007085111993619013	0.0007085620812085185	0.08904687456243826	0.08597271654214886	-2.3766079310575186e-05	-0.00020921210476054775	-2.3876289766883163e-05	-0.00021018228420562057
3.8461889906699622	0.0005465675629977863	0.0005515060142108703	0.0005938106270393087	0.0005975021393694817	0.000620662625562943	0.0006235746210675345	0.0006490614502639178	0.0006510958191918631	0.0007078598309813777	0.0007079117518150374	0.08901909177227552	0.08594589646806203	-2.3572455040683435e-05	-0.0002087579671653378	-2.368176776338521e-05	-0.0002097260420575453
3.8693642141629967	0.0005461097380630949	0.000551043360932345	0.0005932982409695763	0.000596986316979091	0.0006201185712673509	0.0006230280438230935	0.0006484834083548653	0.0006505163149533135	0.0007072098758726046	0.0007072628335182442	0.08899131543908723	0.08591908262386691	-2.3380158840130214e-05	-0.00020830259330370526	-2.3488579971042006e-05	-0.00020926855777718412
3.892679080035866	0.0005456529196177305	0.000550581724534502	0.000592786977120446	0.0005964716242664277	0.0006195757066490471	0.0006224826617696487	0.0006479066287562524	0.0006499380762666839	0.000706561337565667	0.0007066153298540527	0.08896354560755637	0.08589227505270113	-2.3189182820867668e-05	-0.00020784598535972254	-2.329671846550141e-05	-0.00020880983355867078
3.9161344297041563	0.0005451971105924985	0.0005501211079715733	0.0005922768386078869	0.0005959580643656921	0.0006190340349248992	0.0006219384781393313	0.0006473311147882724	0.0006493611064643121	0.0007059142195837704	0.0007059692443515115	0.08893578232263868	0.08586547379796662	-2.2999519132663182e-05	-0.0002073881455073312	-2.3106175360427736e-05	-0.0002083498715861054
3.9397311096534064	0.0005447423139135148	0.00054966151419305	0.000591767828542563	0.0005954456404057434	0.0006184935593061139	0.0006213954961585872	0.0006467568697650772	0.000648785408872481	0.00070526852544328	0.0007053245805328427	0.08890802562957363	0.08583867890333843	-2.281115996300223e-05	-0.0002069290759099257	-2.2916942807330032e-05	-0.0002078886740327912
3.963469971469652	0.0005442885325022278	0.0005492029461437026	0.0005912599500298621	0.0005949343555101282	0.0006179542829982701	0.0006208537190482069	0.0006461838969948147	0.0006482109868114549	0.0007046242586537672	0.0007046813419134852	0.08888027557389129	0.08581189041277212	-2.2624097536883686e-05	-0.00020646877871988156	-2.2729012995442374e-05	-0.00020742624306116508
3.987351871870168	0.0005438357692754319	0.0005487454067635972	0.0005907532061699174	0.0005944242127971019	0.0006174162092013439	0.000620313150023353	0.0006456121997796589	0.0006476378435955096	0.0007039814227180463	0.0007040395320021361	0.08885253220142075	0.08578510837051319	-2.2438324116819813e-05	-0.00020600725607894388	-2.2542378151666626e-05	-0.00020696258082289476
4.01137767273438	0.0005433840271452875	0.0005482888989881143	0.0005902476000576315	0.0005939152153796546	0.0006168793411097381	0.0006197737922935884	0.0006450417814158422	0.000647065982532965	0.0007033400211322214	0.0007033991543007915	0.08882479555829907	0.08575833282110241	-2.225383200270617e-05	-0.00020554451011824126	-2.2357030540457942e-05	-0.00020649768945896207
4.035548241134971	0.0005429333090193362	0.0005478334257479652	0.0005897431347827008	0.000593407366365534	0.0006163436819123089	0.000619235649062904	0.0006444726451936886	0.000646495406926218	0.0007027000573857253	0.0007027602123047897	0.08879706569098	0.0857315638093876	-2.2070613531689764e-05	-0.0002050805429578001	-2.217296246369814e-05	-0.0002060315710992605
4.059864449369175	0.0005424836178005208	0.0005473789899692117	0.0005892398134296413	0.000592900668857272	0.0006158092347923967	0.0006186987235297493	0.0006439047943976476	0.0006459261200717766	0.0007020615349613651	0.0007021227095028544	0.08876934264624194	0.08570480138053001	-2.188866107809967e-05	-0.00020461535670676656	-2.199016626061763e-05	-0.0002055642278627201
4.08432717499025	0.0005420349563872004	0.0005469255945732827	0.0005887376390778103	0.0005923951259522074	0.0006152760029278525	0.0006181630188870586	0.0006433382323063256	0.0006453581252602915	0.0007014244573353642	0.0007014866493771356	0.0887416264711981	0.08567804558001328	-2.1707967053438346e-05	-0.00020414895346408668	-2.1808634307781544e-05	-0.00020509566185804295
4.108937300839158	0.0005415873276731671	0.00054647324247699	0.0005882366148014306	0.0005918907407425085	0.0006147439894910641	0.0006176285383222782	0.000642772962192517	0.0006447914257765859	0.0007007888279774012	0.0007008520354032497	0.08871391721330382	0.08565129645365223	-2.1528523906079802e-05	-0.00020368133531703525	-2.1628359018808704e-05	-0.0002046258751821628
4.133695715076422	0.0005411407345476674	0.0005460219365925515	0.0005877367436696185	0.0005913875163152039	0.0006142131976489913	0.0006170952850174005	0.000642208987323243	0.0006442260248996969	0.0007001546503506618	0.0007002188710503309	0.08868621492036746	0.08562455404760241	-2.1350324121243575e-05	-0.00020321250434150728	-2.14493328443352e-05	-0.00020415486992070297
4.15860331121418	0.0005406951798954166	0.0005455716798276042	0.0005872380287464053	0.0005908854557522019	0.00061368363056319	0.0006165632621489891	0.0006416463109597817	0.0006436619259029023	0.0006995219279118772	0.0006995871597810664	0.08865851964055944	0.08559781840836841	-2.1173360221064114e-05	-0.00020274246260360007	-2.1271548272056018e-05	-0.00020368264814928094
4.183660988148428	0.0005402506665966148	0.000545122475085223	0.0005867404730907606	0.0005903845621303152	0.0006131552913898388	0.000616032472888206	0.0006410849363576988	0.0006430991320537538	0.0006988906641113665	0.000698956905051742	0.08863083142242108	0.08557108958281327	-2.0997624764325373e-05	-0.00020227121215837807	-2.1094997826492587e-05	-0.00020320921193246744
4.208869650191461	0.0005398071975269656	0.0005446743252639375	0.0005862440797566175	0.0005898848385212866	0.0006126281832797706	0.0006155029204008418	0.0006405248667668837	0.0006425376466141122	0.0006982608623930792	0.000698328110312284	0.08860315031487478	0.0855443676181679	-2.082311034626652e-05	-0.00020179875504852673	-2.091967406881931e-05	-0.00020273456332263462
4.2342302071045115	0.0005393647755576972	0.0005442272332577549	0.0005857488517929019	0.0005893862879918178	0.0006121023093785055	0.0006149746078473493	0.0006399661054315867	0.0006419774728401841	0.0006976325261946479	0.00069770077900631	0.08857547636723337	0.08551765256203976	-2.0649809598653063e-05	-0.00020132509330635096	-2.0745569596860094e-05	-0.00020225870436145488
4.259743574130585	0.0005389234035555734	0.0005437812019561712	0.0005852547922435501	0.0005888889136035876	0.0006115776728262715	0.0006144475383828656	0.000639408655590447	0.0006414186139825504	0.0006970056589474268	0.0006970749145711639	0.08854780962921159	0.08549094446242413	-2.0477715189712656e-05	-0.0002008502289539138	-2.0572677045090082e-05	-0.00020178163708038654
4.285410672027485	0.0005384830843829133	0.0005433362342441908	0.0005847619041475356	0.0005883927184132788	0.0006110542767580376	0.0006139217151572436	0.0006388525204765272	0.0006408610732862012	0.0006963802640765319	0.000696450520437963	0.08852015015093348	0.08546424336771284	-2.030681982380378e-05	-0.00020037416400095487	-2.0400989084271362e-05	-0.00020130336349857836
4.311232427101037	0.0005380438208976108	0.0005428923330023473	0.0005842701905388974	0.0005878977054726065	0.0006105321243035452	0.0006133971413150842	0.0006382977033173523	0.0006403048539905732	0.0006957563450008936	0.0006958276000316458	0.08849249798294549	0.0854375493267039	-2.013711624144869e-05	-0.00019989690044615316	-2.023049842150154e-05	-0.0002008238856239103
4.337209771238533	0.00053760561595315	0.000542449501106718	0.0005837796544467607	0.0005874038778283405	0.0006100112185873345	0.0006128738199957636	0.0006377442073349392	0.000639749959329582	0.0006951339051333019	0.0006952061567710144	0.08846485317622492	0.08541086238861263	-1.9968597219302206e-05	-0.00019941844027772382	-2.0061197800172112e-05	-0.00020034320545400663
4.363343641942354	0.0005371684723986202	0.0005420077414289412	0.0005832902988953605	0.0005869112385223274	0.0006094915627287719	0.0006123517543334589	0.0006371920357458311	0.0006391963925316528	0.0006945129478804418	0.0006945861940687748	0.08843721578219327	0.08538418260308152	-1.9801255569891485e-05	-0.000198938785472072	-1.989307999971865e-05	-0.00019986132497450126
4.389634982363801	0.0005367323930787378	0.0005415670568362367	0.0005828021269040729	0.0005864197905915225	0.000608973159842085	0.0006118309474571852	0.0006366411917611353	0.0006386441568197611	0.0006938934766429506	0.0006939677153315907	0.08840958585272232	0.08535751002018933	-1.9635084141600423e-05	-0.0001984579379945145	-1.9726137835577445e-05	-0.00019937824615973154
4.416084741337141	0.0005362973808338584	0.0005411274501914199	0.0005823151414874312	0.000585929537068007	0.0006084560130363852	0.0006113114024908179	0.0006360916785865529	0.0006380932554114614	0.0006932754948154539	0.0006933507239601198	0.08838196344015087	0.08533084469046498	-1.9470075818556892e-05	-0.00019797589979922425	-1.9560364159110916e-05	-0.0001988939709731269
4.442693873413836	0.0005358634384999981	0.0005406889243529218	0.0005818293456551576	0.0005854404809790194	0.0006079401254157031	0.0006107931225531267	0.0006355434994224175	0.0006375436915189252	0.0006926590057866182	0.0006927352233490657	0.08835434859729117	0.08530418666489463	-1.9306223520464474e-05	-0.00019749267282877236	-1.9395751857427188e-05	-0.00019840850136639
4.469463338897009	0.0005354305689088472	0.000540251482174805	0.0005813447424121845	0.0005849526253469765	0.0006074255000790142	0.0006102761107578032	0.0006349966574637276	0.0006369954683489741	0.000692044012939195	0.0006921212168872195	0.08832674137744315	0.08527753599493518	-1.9143520202585113e-05	-0.00019700825901465546	-1.9232293853315915e-05	-0.00019792183927984375
4.49639410387609	0.0005349987748877896	0.0005398151265067824	0.0005808613347586804	0.0005844659731895017	0.0006069121401202702	0.0006097603702134923	0.0006344511559001829	0.0006364485891031164	0.0006914305196500637	0.0006915087079575089	0.08829914183440578	0.08525089273252426	-1.8981958855548292e-05	-0.00019652266027675447	-1.906998310513032e-05	-0.00019743398664234801
4.523487140261684	0.0005345680592599188	0.0005393798601942342	0.0005803791256900758	0.0005839805275194475	0.0006064000486284291	0.000609245904023821	0.0006339069979162181	0.0006359030569775802	0.0006908185292902843	0.0006908976999370413	0.0882715500224861	0.08522425693009258	-1.8821532505316346e-05	-0.0001960358785239591	-1.8908812606721268e-05	-0.0001969449453719796
4.550743425820648	0.0005341384248440529	0.0005389456860782223	0.0005798981181970841	0.0005834962913449207	0.0006058892286874816	0.0006087327152874258	0.0006333641866910367	0.0006353588751633471	0.0006902080452251358	0.0006902881961971507	0.08824396599651471	0.08519762864057405	-1.8662234213047413e-05	-0.00019554791565380703	-1.874877538728288e-05	-0.00019645471737501918
4.578163944211368	0.0005337098744547543	0.000538512606995512	0.0005794183152657308	0.0005830132676693084	0.0006053796833764845	0.0006082208070979865	0.000632822725398649	0.0006348160468461899	0.000689599070814173	0.0006896802001034437	0.08821638981185655	0.08517100791741875	-1.8504057074885533e-05	-0.00019505877355156798	-1.858986451114958e-05	-0.0001959633045455489
4.605749685019276	0.0005332824109023465	0.0005380806257785884	0.0005789397198773787	0.0005825314594913064	0.0006048714157695914	0.0006077101825442566	0.0006322826172079075	0.0006342745752067094	0.0006889916094112675	0.0006890737150158514	0.08818882152442165	0.08514439481460359	-1.8346994222024834e-05	-0.00019456845409185353	-1.8432073077865457e-05	-0.00019547070876689554
4.633501643792551	0.000532856036992927	0.0005376497452556696	0.0005784623350087479	0.0005820508698049375	0.0006043644289360773	0.0006072008447100886	0.0006317438652825378	0.0006337344634203644	0.0006883856643646532	0.0006884687442886676	0.08816126119068038	0.08511778938664616	-1.819103882051698e-05	-0.0001940769591378122	-1.827539422201603e-05	-0.0001949769319111172
4.6614208220780515	0.0005324307555283879	0.0005372199682507286	0.000577986163631946	0.0005815715015995818	0.0006038587259403739	0.0006066927966744678	0.0006312064727811799	0.0006331957146575117	0.0006877812390169803	0.0006878652912706021	0.08813370886767469	0.08509119168861641	-1.8036184071116776e-05	-0.000193584290540727	-1.811982111302353e-05	-0.00019448197583807336
4.689508227457455	0.0005320065693064296	0.0005367912975835066	0.0005775112087144892	0.0005810933578600002	0.0006033543098420963	0.0006061860415115415	0.0006306704428574187	0.0006326583320834385	0.000687178336705357	0.0006872633593048256	0.08810616461303099	0.08506460177614716	-1.78824232092388e-05	-0.0001930904501406122	-1.796534695513649e-05	-0.00019398584239642414
4.717764873583629	0.0005315834811205804	0.0005363637360695328	0.0005770374732193304	0.0005806164415663605	0.000602851183696075	0.0006056805822906493	0.0006301357786598239	0.0006321223188584013	0.000686576960761403	0.000686662951729019	0.08807862848497405	0.0850380197054503	-1.7729749504832512e-05	-0.00019259543976603288	-1.781196498728925e-05	-0.0001934885334232972
4.746191780217212	0.0005311614937602077	0.0005359372865201381	0.0005765649601048806	0.0005801407556942604	0.0006023493505523836	0.0006051764220763522	0.0006296024833319814	0.0006315876781376577	0.0006859771145112922	0.000686064071875418	0.08805110054233942	0.08501144553332662	-1.7578156262245195e-05	-0.0001920992612339384	-1.765966848298918e-05	-0.00019299005074421838
4.774789973263409	0.0005307406100105398	0.0005355119517424747	0.0005760936723250364	0.0005796663032147551	0.000601848813456372	0.0006046735639284642	0.0006290705600125335	0.0006310544130715056	0.0006853788012758044	0.0006854667230708635	0.08802358084458932	0.08498487931718143	-1.7427636820079723e-05	-0.00019160191634923218	-1.7508450750148424e-05	-0.0001924903961726815
4.803560484809025	0.0005303208326526794	0.0005350877345395318	0.0005756236128292062	0.0005791930870943825	0.0006013495754486957	0.0006041720109020834	0.0006285400118352134	0.0006305225268053187	0.0006847820243703765	0.0006848709086368518	0.08799606945182223	0.08495832111503594	-1.7278184551189346e-05	-0.00019110340690586813	-1.7358305131068286e-05	-0.00019198957151093932
4.832504353159697	0.0005299021644636189	0.0005346646377101511	0.0005751547845623305	0.0005787211102951861	0.0006008516395653437	0.0006036717660476199	0.0006280108419288796	0.0006299920224795805	0.0006841867871051452	0.0006842766318895783	0.08796856642479199	0.0849317709855424	-1.712979286250596e-05	-0.00019060373468626768	-1.720922500230218e-05	-0.0001914875785497816
4.861622622877388	0.0005294846082162573	0.0005342426640490443	0.0005746871904649105	0.0005782503757747418	0.0006003550088376712	0.0006031728324108276	0.0006274830534175537	0.0006294629032299215	0.0006835930927850007	0.0006836838961399881	0.08794107182491841	0.08490522898799643	-1.698245519487704e-05	-0.00019010290146080633	-1.7061203774483905e-05	-0.00019098441906806318
4.890916344818065	0.0005290681666794163	0.0005338218163468085	0.0005742208334730315	0.0005777808864861828	0.000599859686292429	0.0006026752130328342	0.0006269566494204567	0.0006289351721871568	0.0006830009447096351	0.0006830927046938266	0.08791358571430426	0.08487869518235373	-1.6836165023029204e-05	-0.00018960090898846593	-1.6914234892259974e-05	-0.0001904800948330232
4.9203865761696335	0.0005286528426178553	0.0005334020973899434	0.0005737557165183883	0.0005773126453782241	0.0005993656749517941	0.0006021789109501724	0.0006264316330520444	0.0006284088324773194	0.0006824103461735911	0.0006825030608516858	0.08788610815574774	0.08485216962924039	-1.6690915855398225e-05	-0.00018909775901634895	-1.6768311834147384e-05	-0.000189974607599952
4.950034380490085	0.0005282386387922883	0.000532983509960868	0.0005732918425283104	0.0005768456553951901	0.0005988729778334012	0.0006016839291948107	0.0006259080074220467	0.0006278838872217009	0.0006818213004663146	0.0006819149679090575	0.08785863921276041	0.08482565238997074	-1.6546701234076977e-05	-0.00018859345328030297	-1.6623428112479827e-05	-0.0001894679591129822
4.979860827745887	0.0005278255579593967	0.0005325660568379335	0.0005728292144257847	0.0005763799194770351	0.0005983815979503695	0.0006011902707941812	0.0006253857756354988	0.0006273603395368833	0.0006812338108722	0.0006813284291563768	0.08783117894957919	0.08479914352656157	-1.6403514734636762e-05	-0.0001880879935042129	-1.6479577273209936e-05	-0.0001889601511040201
5.009866994350591	0.0005274136028718487	0.0005321497407954437	0.000572367835129484	0.0005759154405593738	0.0005978915383113383	0.0006006979387712151	0.0006248649407927848	0.0006268381925347802	0.000680647880670647	0.0006807434478790801	0.08780372743118522	0.08477264310174557	-1.6261349966059657e-05	-0.00018758138140036185	-1.633675289586939e-05	-0.00018845118529355054
5.040053963203681	0.0005270027762783095	0.0005317345646036661	0.000571907707553787	0.0005754522215735005	0.0005974028019204924	0.0006002069361443672	0.0006243455059896677	0.0006263174493226691	0.000680063513136104	0.000680160027357646	0.08777628472331733	0.0847461511789894	-1.612020057060841e-05	-0.00018707361866950045	-1.619494859342492e-05	-0.00018794106339038719
5.070422823729659	0.0005265930809234612	0.0005313205310288506	0.0005714488346088076	0.00057499026544642	0.0005969153917775966	0.000599717265927652	0.0006238274743173318	0.0006257981130032317	0.0006794807115381257	0.0006795781708676534	0.08774885089248931	0.08471966782250516	-1.598006022369286e-05	-0.00018656470700040284	-1.605415801211353e-05	-0.00018742978709120062
5.100974671917351	0.0005261845195480144	0.0005309076428332442	0.0005709912192004159	0.0005745295751008677	0.0005964293108780235	0.0005992289311306711	0.0006233108488624158	0.0006252801866745884	0.0006788994791414193	0.0006789978816798271	0.08772142600600626	0.08469319309727014	-1.584092263378495e-05	-0.00018605464807026906	-1.5914374831418193e-05	-0.00018691735808126775
5.131710610359471	0.0005257770948887253	0.0005304959027751063	0.0005705348642302661	0.000574070153455338	0.0005959445622127867	0.0005987419347586456	0.0006227956327070531	0.0006247636734303386	0.0006783198192058993	0.0006784191630600913	0.08769401013198087	0.08466672706904224	-1.570278154227646e-05	-0.0001855434435445169	-1.577559276388224e-05	-0.00018640377803384733
5.1626317482924104	0.000525370809678408	0.0005300853136087231	0.0005700797725958185	0.0005736120034241068	0.0005954611487685684	0.0005982562798124456	0.0006222818289289062	0.0006242485763595935	0.0006777417349867368	0.0006778420182696197	0.08766660333934992	0.08464026980437434	-1.5565630723432186e-05	-0.0001850310950772538	-1.5637805555060794e-05	-0.0001858890486109016
5.193739201636265	0.0005249656666459502	0.0005296758780844232	0.0005696259471903637	0.0005731551279172566	0.000594979073527751	0.0005977719692886204	0.000621769440601204	0.0006237348985470146	0.0006771652297344102	0.0006772664505648841	0.08763920569789276	0.08461382137063152	-1.5429463984136665e-05	-0.00018451760431008324	-1.550100698329178e-05	-0.00018537317146184729
5.225034093035115	0.0005245616685163295	0.0005292675989485942	0.0005691733909030515	0.0005726995298407049	0.0005944983394684509	0.0005972890061794334	0.000621258470792784	0.0006232226430728557	0.0006765903066947639	0.0006766924631977133	0.08761181727824909	0.0845873818360102	-1.529427516391499e-05	-0.00018400297287324285	-1.536519085969766e-05	-0.00018485614822467966
5.256517551897525	0.0005241588180106237	0.0005288604789436941	0.0005687221066189099	0.0005722452120962234	0.0005940189495645442	0.0005968073934728867	0.0006207489225681222	0.0006227118130129925	0.0006760169691090519	0.0006761200594153354	0.0875844381519335	0.08456095126955201	-1.5160058134781884e-05	-0.00018348720238571536	-1.52303510280484e-05	-0.0001843379805261669
5.288190714437326	0.000523757117846027	0.0005284545208082673	0.0005682720972188718	0.0005717921775814648	0.0005935409067856994	0.0005963271341527556	0.0006202407989873761	0.0006222024114389648	0.0006754452202139959	0.0006755492424604358	0.08755706839135831	0.08453452974116525	-1.5026806801071713e-05	-0.0001829702944539796	-1.5096481364556755e-05	-0.00018381866998026797
5.320054723714605	0.0005233565707358642	0.0005280497272769613	0.0005678233655798006	0.0005713404291899913	0.0005930642140974097	0.0005958482311986205	0.0006197341031064213	0.0006216944414180149	0.0006748750632418378	0.0006749800155712101	0.08752970806984914	0.0845081173216381	-1.4894515099382957e-05	-0.00018245225067323179	-1.4963575777871344e-05	-0.00018329821818992287
5.352110729676963	0.0005229571793896021	0.0005276461010805353	0.0005673759145745109	0.000570889969811291	0.0005925888744610203	0.0005953706875858923	0.0006192288379768863	0.0006211879060131198	0.0006743065014203892	0.0006744123819814098	0.08750235726166376	0.08448171408266122	-1.4763176998413424e-05	-0.00018193307262656666	-1.4831628208882355e-05	-0.00018277662674574813
5.384359889201005	0.0005225589465128673	0.000527243644945882	0.0005669297470717986	0.0005704408023308128	0.0005921148908337637	0.0005948945062858519	0.0006187250066461963	0.0006206828082830374	0.0006737395379730917	0.0006738463449204061	0.08747501604201201	0.0844553200968424	-1.4632786498892589e-05	-0.00018141276188556044	-1.470063263065563e-05	-0.0001822538972268556
5.41680336613411	0.0005221618748074534	0.0005268423615960325	0.0005664848659364575	0.0005699929296299797	0.0005916422661687846	0.0005944196902656704	0.0006182226121576032	0.0006201791512823344	0.0006731741761190622	0.0006732819076132302	0.08744768448707461	0.08442893543772824	-1.4503337633422e-05	-0.00018089132000975727	-1.4570583048281738e-05	-0.00018173003120038056
5.44944233133642	0.0005217659669713411	0.0005264422537501798	0.0005660412740293115	0.0005695463545862246	0.0005911710034151777	0.0005939462424884512	0.0006177216575502333	0.0006196769380614351	0.0006726104190731563	0.0006727190732806398	0.08742036267402457	0.08440256017982162	-1.4374824466423242e-05	-0.0001803687485475297	-1.4441473498796181e-05	-0.00018120503022185652
5.482277962723094	0.0005213712256987019	0.0005260433241236809	0.0005655989742072289	0.0005691010800730023	0.0005907011055180086	0.0005934741659132488	0.000617222145859113	0.0006191761716666461	0.0006720482700460104	0.0006721578451391578	0.0873930506810441	0.0843761943986009	-1.4247241093938434e-05	-0.00017984504903503784	-1.431329805102674e-05	-0.00018067889583499308
5.515311445306831	0.0005209776536799215	0.0005256455754280815	0.0005651579693231576	0.000568657108959826	0.0005902325754183563	0.0005930034634951117	0.0006167240801152207	0.000618676855140209	0.0006714877322441102	0.0006715982264011421	0.0873657485873481	0.08434983817054101	-1.4120581643543503e-05	-0.00017932022299642358	-1.4186050805458164e-05	-0.000180151629571218
5.548543971240616	0.0005205852536016034	0.0005252490103711196	0.0005647182622261382	0.0005682144441122812	0.0005897654160533332	0.0005925341381851031	0.0006162274633455131	0.0006181789915203261	0.0006709288088698332	0.0006710402202748257	0.08733845647320365	0.08432349157313253	-1.3994840274263176e-05	-0.00017879427194453235	-1.4059725894181863e-05	-0.00017962323295063476
5.581976739860765	0.0005201940281465864	0.000524853631656746	0.0005642798557613366	0.0005677730883920584	0.0005892996303561246	0.00059206619293034	0.0006157322985729726	0.0006176825838412082	0.0006703715031215136	0.0006704838299643825	0.0873111744199506	0.08429715468490183	-1.3870011176427e-05	-0.0001782671973803024	-1.393431748073111e-05	-0.00017909370748139808
5.615610957730194	0.0005198039799939524	0.0005244594419851294	0.00056384275277006	0.0005673330446569682	0.0005888352212560108	0.0005915996306740159	0.0006152385888166382	0.0006171876351331039	0.0006698158181934892	0.0006699290586699712	0.08728390251002423	0.08427082758543288	-1.3746088571572196e-05	-0.0001777390007931534	-1.38098197599891e-05	-0.00017856305466007472
5.649447838681973	0.0005194151118190427	0.0005240664440526744	0.0005634069560897869	0.0005668943157609731	0.0005883721916784056	0.0005911344543554386	0.0006147463370916503	0.0006166941484223461	0.0006692617572761634	0.0006693759095877993	0.08725664082697611	0.08424451035538738	-1.3623066712247639e-05	-0.00017720968365994572	-1.3686226958001604e-05	-0.00017803127597078305
5.6834886038631165	0.0005190274262934663	0.0005236746405520328	0.0005629724685541869	0.0005664569045542078	0.0005879105445448828	0.0005906706669100577	0.0006142555464092863	0.0006162021267313865	0.0006687093235560597	0.0006688243859101747	0.08722938945549781	0.08421820307652668	-1.3500939882043345e-05	-0.00017667924744683983	-1.356353333199084e-05	-0.00017749837288666415
5.717734481778674	0.0005186409260851111	0.0005232840341721113	0.0005625392929931437	0.0005660208138830005	0.000587450282773206	0.0005902082712694941	0.0006137662197769978	0.0006157115730788327	0.000668158520215874	0.000668274490825558	0.08720214848144185	0.08419190583173473	-1.337970239534067e-05	-0.00017614769360763116	-1.3441733170105677e-05	-0.00017696434686860496
5.75218670833605	0.0005182556138581571	0.0005228946275980892	0.0005621074322327813	0.0005655860465899019	0.000586991409277363	0.0005897472703615747	0.0006132783601984534	0.0006152224904794911	0.0006676093504345372	0.000667726227518625	0.08717491799184576	0.08416561870503789	-1.3259348597242926e-05	-0.0001756150235844578	-1.3320820791373061e-05	-0.00017642919936568247
5.786846526889619	0.0005178714922730849	0.0005225064235114246	0.000561676889095484	0.0005651526055137043	0.0005865339269675924	0.0005892876671103588	0.0006127919706735735	0.0006147348819444012	0.0006670618173872671	0.0006671795991703167	0.0871476980749552	0.08413934178162845	-1.3139872863499047e-05	-0.00017508123880811965	-1.3200790545586996e-05	-0.0001758929318156771
5.821715188285586	0.0005174885639866862	0.0005221194245898675	0.0005612476663999199	0.0005647204934894654	0.0005860778387504161	0.0005888294644361712	0.000612307054198571	0.0006142487504808772	0.0006665159242456279	0.000666634608957898	0.08712048882024853	0.0841130751478904	-1.3021269600276345e-05	-0.00017454634069684338	-1.308163681311772e-05	-0.0001753555456436573
5.856793950907131	0.000517106831652078	0.0005217336335074734	0.0005608197669610686	0.0005642897133485361	0.0005856231475286725	0.0005883726652556352	0.0006118236137659928	0.0006137640990925475	0.0006659716741775901	0.000666091260055018	0.08709329031845868	0.08408681889141777	-1.2903533244174384e-05	-0.00017401033065797544	-1.2963354004894359e-05	-0.00017481704226385286
5.892084080719833	0.0005167262979187052	0.0005213490529346076	0.0005603931935902346	0.0005638602679185755	0.0005851698562015399	0.0005879172724816961	0.0006113416523647524	0.0006132809307793893	0.000665429070347581	0.0006655495556317585	0.08706610266160143	0.08406057310104374	-1.2786658262053247e-05	-0.00017347321008721883	-1.2845936562255744e-05	-0.0001742774230788363
5.927586851317345	0.0005163469654323564	0.00052096568553796	0.0005599679490950789	0.0005634321600235809	0.0005847179676645739	0.0005874632890236588	0.0006108611729801757	0.0006127992485377722	0.0006648881159165502	0.0006650094988546987	0.08703892594299752	0.08403433786686063	-1.2670639150840976e-05	-0.00017293498036773103	-1.2729378956737036e-05	-0.00017373668947845422
5.963303543967366	0.0005159688368351711	0.0005205835339805557	0.0005595440362796362	0.0005630053924839084	0.0005842674848097356	0.0005870107177872164	0.0006103821785940366	0.0006123190553604961	0.000664348814042025	0.0006644710928869713	0.0870117602573	0.08400811328024713	-1.2555470437542252e-05	-0.00017239564287169218	-1.2613675690094014e-05	-0.0001731948428415897
5.999235447657878	0.0005155919147656481	0.0005202026009217609	0.0005591214579443403	0.0005625799681162942	0.0005838184105254207	0.0005865595616744785	0.0006099046721845978	0.0006118403542368278	0.0006638111678781689	0.0006639343408883167	0.08698460570051904	0.08398189943389167	-1.2441146679045834e-05	-0.0001718551989594863	-1.2498821294100113e-05	-0.00017265188453532976
6.035383859143656	0.0005152162018586554	0.0005198228890172957	0.0005587002168860441	0.0005621558897338794	0.0005833707476964916	0.0005861098235840049	0.0006094286567266493	0.0006113631481525448	0.0006632751805758417	0.0006633992460151472	0.08695746237004918	0.08395569642182031	-1.2327662462041297e-05	-0.00017131364998000664	-1.2384810330461418e-05	-0.0001721078159150624
6.071750082993084	0.0005148417007454361	0.0005194444009192401	0.0005582803158980417	0.0005617331601462295	0.0005829244992043057	0.000585661506410833	0.0006089541351915466	0.0006108874400899688	0.000662740855282656	0.0006628658114205978	0.08693033036469536	0.08392950433941995	-1.221501240284903e-05	-0.00017077099727005884	-1.2271637390670956e-05	-0.0001715626383243657
6.108335431635222	0.0005144684140536208	0.0005190671392760468	0.0005578617577700936	0.0005613117821593616	0.0005824796679267497	0.0005852146130465118	0.0006084811105472553	0.0006104132330280117	0.0006622081951430433	0.0006623340402545946	0.0869032097847016	0.08390332328346628	-1.2103191147369921e-05	-0.00017022724215534635	-1.2159297095916746e-05	-0.00017101635309535457
6.145141225407182	0.00051409634440723	0.000518691106732544	0.0005574445452884429	0.0005608917585757598	0.000582036256738264	0.0005847691463791274	0.0006080095857583833	0.0006099405299422081	0.0006616772032983059	0.0006618039356639033	0.0868761007317779	0.08387715335215057	-1.1992193370939652e-05	-0.00016968238594985974	-1.2047784096963846e-05	-0.0001704689615485283
6.182168792601758	0.0005137254944266855	0.000518316305929949	0.000557028681235842	0.0005604730921944032	0.0005815942685098783	0.0005843251092933389	0.0006075395637862267	0.0006094693338047609	0.000661147882886684	0.0006612755007921981	0.08684900330912866	0.08385099464510772	-1.1882013778185575e-05	-0.00016913642995582123	-1.193709307400169e-05	-0.00016992046499246516
6.2194194695153895	0.0005133558667288154	0.000517942739505872	0.0005566141683915712	0.0005600557858107839	0.0005811537061092386	0.0005838825046704042	0.0006070710475888059	0.000608999647584576	0.0006606202370434126	0.0006607487387801154	0.08682191762148102	0.08382484726344108	-1.1772647102925235e-05	-0.00016858937546376795	-1.182721873655302e-05	-0.0001693708647242248
6.256894600496366	0.0005129874639268632	0.0005175704100943271	0.0005562010095314626	0.0005596398422169329	0.0005807145724006403	0.000583441335388214	0.0006066040401209094	0.0006085314742473078	0.0006600942689007865	0.0006602236527653193	0.08679484377511579	0.08379871130975498	-1.1664088108094377e-05	-0.00016804122375323194	-1.1718155823381947e-05	-0.00016882016202966754
6.294595537993358	0.0005126202886304886	0.0005171993203257336	0.0005557892074279162	0.0005592252642014341	0.0005802768702450528	0.0005830016043213169	0.000606138544334127	0.0006080648167553907	0.0006595699815882155	0.0006597002458825544	0.08676778187789586	0.08377258688818136	-1.1556331585574342e-05	-0.00016749197609206012	-1.1609899102331747e-05	-0.00016826835818287145
6.332523642604218	0.0005122543434457804	0.0005168294728269294	0.0005553787648499271	0.0005588120545494545	0.0005798406025001561	0.0005825633143409556	0.0006056745631768972	0.0006075996780680871	0.0006590473782322936	0.0006591785212637156	0.08674073203929615	0.08374647410440754	-1.1449372356081913e-05	-0.00016694163373628945	-1.1502443370213847e-05	-0.00016771545444614622
6.370680283125076	0.0005118896309752563	0.0005164608702211713	0.0005549696845631009	0.0005584002160427579	0.0005794057720203652	0.0005821264683150917	0.0006052120995945424	0.0006071360611415209	0.0006585264619568554	0.0006586584820379014	0.08671369437043785	0.08372037306570873	-1.1343205269078241e-05	-0.0001663901979310073	-1.1395783452724552e-05	-0.00016716145207081035
6.40906683659976	0.0005115261538178709	0.0005160935151281453	0.0005545619693296778	0.0005579897514597309	0.000578972381656864	0.0005816910691084388	0.0006047511565293105	0.0006066739689287219	0.0006580072358830419	0.0006581401313314814	0.08668666898411405	0.08369428388097766	-1.1237825202620524e-05	-0.00016583766990940774	-1.128991420428719e-05	-0.00016660635229637233
6.447684688369473	0.0005111639145690194	0.0005157274101639685	0.0005541556219085506	0.0005575806635753996	0.000578540434257632	0.0005812571195824905	0.0006042917369204151	0.0006062134043796628	0.0006574897031293623	0.0006576234722681547	0.0866596559948275	0.08366820666075528	-1.1133227063265735e-05	-0.00016528405089340226	-1.118483050793588e-05	-0.00016605015635066944
6.486535232122802	0.0005108029158205437	0.0005153625579411986	0.0005537506450552877	0.0005571729551614553	0.0005781099326674775	0.0005808246225955537	0.0006038338437040773	0.0006057543704413028	0.0006569738668117591	0.0006571085079690154	0.08663265551881967	0.08364214151726168	-1.1029405785962197e-05	-0.00016472934209380008	-1.108052727524355e-05	-0.00016549286545060327
6.525619869945995	0.0005104431601607316	0.0005149989610688314	0.0005533470415221483	0.0005567666289862679	0.000577680879728062	0.0005803935810027723	0.0006033774798135612	0.0006052968700576207	0.0006564597300436673	0.0006565952415526093	0.08660566767410452	0.08361608856442718	-1.0926356333897796e-05	-0.00016417354470965595	-1.0976999446155392e-05	-0.00016493448080141804
6.564940012373588	0.0005100846501743275	0.0005146366221523145	0.0005529448140581084	0.0005563616878149136	0.0005772532782779372	0.0005799639976561643	0.0006029226481792222	0.0006048409061696661	0.0006559472959360864	0.0006560836761350072	0.08657869258050417	0.08359004791792911	-1.0824073698435799e-05	-0.00016361665992925545	-1.087424198890994e-05	-0.0001643750035972974
6.604497078439295	0.0005097273884425255	0.0005142755437935401	0.0005525439654088724	0.000555958134409186	0.000576827131152564	0.0005795358754046422	0.0006024693517285369	0.0006043864817155855	0.000655436567597634	0.0006555738148298538	0.08655173035968011	0.0835640196952191	-1.0722552898951784e-05	-0.00016305868892932396	-1.0772249899895087e-05	-0.00016381443502096193
6.644292495727218	0.000509371377542983	0.0005139157285908581	0.0005521444983169008	0.0005555559715276254	0.0005764024411843541	0.0005791092170940528	0.0006020175933861546	0.0006039335996306767	0.0006549275481346226	0.0006550656607484469	0.0865247811351697	0.08353800401556086	-1.062178898267839e-05	-0.0001624996328745132	-1.0671018203482416e-05	-0.0001632527762430308
6.684327700423376	0.0005090166200498151	0.0005135571791390749	0.0005517464155214248	0.0005551552019255318	0.0005759792112026912	0.0005786840255671999	0.0006015673760739319	0.0006034822628474208	0.0006544202406511176	0.0006545592169997925	0.08649784503242212	0.08351200100006385	-1.0521777024730464e-05	-0.00016193949291960774	-1.0570541952045417e-05	-0.0001626900284240479
6.724604137367524	0.0005086631185335982	0.0005131998980294537	0.000551349719758464	0.000554755828354986	0.0005755574440339614	0.000578260303663875	0.0006011187027109733	0.0006030324742955238	0.0006539146482490042	0.0006540544866906707	0.08647092217883398	0.08348601077171561	-1.0422512127871743e-05	-0.00016137827020774875	-1.0470816225749587e-05	-0.00016212619271316342
6.76512326010531	0.0005083108755613706	0.0005128438878497189	0.0005509544137608469	0.0005543578535648669	0.0005751371425015835	0.0005778380542208858	0.0006006715762136727	0.0006025842369019576	0.0006534107740280542	0.0006535514729257004	0.0864440127037856	0.08346003345542125	-1.0323989422405568e-05	-0.0001608159658706143	-1.0371836132409308e-05	-0.00016156127024768985
6.805886530940724	0.0005079598936966356	0.0005124891511840587	0.0005505605002582299	0.0005539612803008746	0.0005747183094260386	0.0005774172800720889	0.0006002259994957563	0.0006021375535910025	0.0006529086210859944	0.0006530501788074096	0.08641711673867929	0.08343406917803568	-1.0226204066095083e-05	-0.00016025258102893292	-1.027359680743408e-05	-0.00016099526215414273
6.846895420988873	0.0005076101754993581	0.0005121356906131228	0.0005501679819771133	0.0005535661113055437	0.0005743009476248975	0.000576997984048414	0.0005997819754683197	0.0006016924272842848	0.0006524081925185701	0.0006525506074362939	0.08639023441697609	0.08340811806840384	-1.0129151244043545e-05	-0.00015968811679253903	-1.017609341369928e-05	-0.0001604281695481713
6.888151410229076	0.0005072617235259666	0.0005117835087140247	0.0005497768616408603	0.0005531723493182646	0.0005738850599128501	0.0005765801689778964	0.0005993395070398722	0.0006012488609008189	0.0006519094914196159	0.0006520527619108878	0.08636336587423694	0.08338218025739512	-1.0032826168544264e-05	-0.00015912257425991505	-1.0079321141396105e-05	-0.00015985999353389235
6.92965598755826	0.000506914540329352	0.0005114326080603427	0.0005493871419697159	0.0005527799970753018	0.0005734706491017353	0.0005761638376857044	0.0005988985971163771	0.0006008068573570495	0.0006514125208811229	0.0006515566453278314	0.08633651124815944	0.08335625587794387	-9.937224079011216e-06	-0.0001585559545189269	-9.983275207957852e-06	-0.0001592907352048062
6.971410650844719	0.000506568628458864	0.0005110829912221159	0.00054899882568082	0.0005523890573098085	0.0005730577180005669	0.0005757489929941675	0.0005984592486012905	0.0006003664195668879	0.0006509172839933049	0.0006510622607819338	0.08630967067862003	0.0833303450650854	-9.842340241840268e-06	-0.0001579882586463799	-9.887950857918534e-06	-0.00015872039564319984
7.01341690698215	0.0005062239904603123	0.0005107346607658467	0.0005486119154882296	0.0005519995327518479	0.0005726462694155648	0.0005753356377228067	0.0005980214643956051	0.0005999275504417586	0.0006504237838446708	0.0006505696113662453	0.08628284430771245	0.08330444795599833	-9.748169950279072e-06	-0.00015741948770799097	-9.793343362799259e-06	-0.00015814897592049404
7.055676271944047	0.0005058806288759609	0.0005103876192544966	0.000548226414102931	0.000551611426128407	0.0005722363061501818	0.0005749237746883607	0.0005975852473978905	0.0005994902528906359	0.0006499320235220914	0.000650078700172122	0.08625603227979287	0.08327856469004392	-9.654708524331652e-06	-0.00015684964275872182	-9.699448020992e-06	-0.0001575764770971183
7.098190270838397	0.0005055385462445274	0.0005100418692474854	0.0005478423242328598	0.0005512247401634168	0.0005718278310051332	0.0005745134067048172	0.0005971506005043347	0.0005990545298200872	0.0006494420061108712	0.0006495895302892971	0.08622923474151824	0.08325269540880395	-9.561951310652593e-06	-0.00015627872484294536	-9.606260157670257e-06	-0.00015700290022302443
7.1409604379627405	0.0005051977451011774	0.0005096974133006864	0.0005474596485829138	0.0005508394775777641	0.0005714208467784222	0.0005741045365834366	0.0005967175266087839	0.0005986203841343117	0.000648953734694816	0.0006491021048059457	0.0862024518418921	0.08322684025612714	-9.469893682412592e-06	-0.00015570673499418208	-9.513775124638142e-06	-0.00015642824633713137
7.183988316859528	0.0005048582279775208	0.0005093542539664255	0.0005470783898549713	0.000550455641089313	0.0005710153562653714	0.0005736971671327851	0.0005962860286027864	0.0005981878187351844	0.0006484672123563068	0.0006486164268087596	0.08617568373230666	0.08320099937816768	-9.378531039170093e-06	-0.00015513367423490576	-9.421988300208073e-06	-0.00015585251646732523
7.227275460371831	0.0005045199974016081	0.0005090123937934757	0.0005466985507479055	0.0005500732334129177	0.0005706113622586485	0.0005732913011587599	0.0005958561093756329	0.0005977568365222953	0.0006479824421763698	0.0006481324993830136	0.08614893056658955	0.08317517292342927	-9.287858806784552e-06	-0.00015455954357716795	-9.33089508911751e-06	-0.00015527571163097276
7.270823430699384	0.000504183055897923	0.0005086718353270532	0.0005463201339576009	0.0005496922572604397	0.0005702088675482952	0.0005728869414646184	0.000595427771814399	0.000597327440392993	0.0006474994272347495	0.0006476503256126388	0.08612219250104673	0.08314936104281113	-9.197872437313216e-06	-0.00015398434402268124	-9.240490922418805e-06	-0.00015469783283515726
7.31463379945495	0.0005038474059873759	0.00050833258110881	0.000545943142176965	0.0005493127153407603	0.0005698078749217525	0.000572484090851003	0.0005950010188039836	0.0005968996332424207	0.0006470181706099775	0.0006471699085802885	0.08609546969450953	0.08312356388964791	-9.10856740887235e-06	-0.00015340807656259725	-9.150771257352558e-06	-0.00015411888107640104
7.358708147721062	0.0005035130501872984	0.0005079946336768299	0.0005455675780959453	0.0005489346103597987	0.0005694083871638904	0.0005720827521159713	0.0005945758532271536	0.0005964734179635623	0.0006465386753794487	0.0006466912513674143	0.08606876230838247	0.08309778161975893	-9.019939225489784e-06	-0.00015283074217690984	-9.061731577178489e-06	-0.0001535388573399299
7.403048066107065	0.0005031799910114364	0.0005076579955656238	0.0005451934444015454	0.0005485579450205265	0.000569010407057036	0.0005716829280550247	0.0005941522779645868	0.0005960487974472849	0.0006460609446194962	0.0006462143570543386	0.08604207050668916	0.08307201439149389	-8.931983417059808e-06	-0.00015225234183575964	-8.973367391151149e-06	-0.00015295776260114413
7.447655154806527	0.0005028482309699388	0.0005073226693061172	0.0005448207437778336	0.0005481827220229791	0.0005686139373809972	0.0005712846214611312	0.0005937302958949099	0.0005956257745823742	0.0006455849814054601	0.0006457392287203216	0.08601539445612409	0.08304626236577767	-8.84469553921307e-06	-0.00015167287649911487	-8.885674234372469e-06	-0.00015237559782523002
7.49253102365499	0.0005025177725693516	0.0005069886574256469	0.0005444494789059603	0.0005478089440642717	0.000568218980913092	0.0005708878351247559	0.0005933099098947423	0.0005952043522555807	0.0006451107888117665	0.0006452658694436397	0.08598873432609808	0.08302052570616027	-8.758071173138766e-06	-0.0001510923471159803	-8.798647667623491e-06	-0.0001517923639662716
7.537677292188054	0.0005021886183126078	0.0005066559624479513	0.0005440796524641711	0.0005474366138386147	0.0005678255404281765	0.0005704925718338883	0.0005928911228387404	0.0005947845333516622	0.0006446383699120024	0.0006447942823016583	0.08596209028879254	0.08299480457886473	-8.672105925549081e-06	-0.00015051075462538255	-8.712283277329674e-06	-0.00015120806196855519
7.583095589699846	0.0005018607706990152	0.0005063245868931597	0.0005437112671278169	0.0005470657340373229	0.0005674336186986689	0.0005700988343740666	0.0005924739375996352	0.000594366320753421	0.0006441677277789884	0.0006443244703709028	0.08593546251920849	0.08296909915283596	-8.586795428556018e-06	-0.0001499280999566477	-8.626576675427322e-06	-0.0001506226927664861
7.628787555301809	0.0005015342322242459	0.000505994533277782	0.0005433443255693674	0.0005466963073488295	0.000567043218494576	0.0005697066255284041	0.0005920583570482757	0.0005939497173417474	0.0006436988654848561	0.0006438564367271344	0.08590885119521847	0.08294340959979228	-8.502135339484053e-06	-0.0001493443840279718	-8.541523499181435e-06	-0.00015003625728329806
7.674754837981857	0.0005012090053803292	0.0005056658041147037	0.0005429788304584277	0.0005463283364587034	0.0005666543425835249	0.0005693159480776219	0.0005916443840536768	0.0005935347259956667	0.0006432317861011311	0.0006433901844454308	0.08588225649762103	0.08291773609427706	-8.418121340864927e-06	-0.00014875960774847485	-8.457119411179638e-06	-0.00014944875643310707
7.720999096663877	0.000500885092655629	0.0005053384019131637	0.0005426147844617383	0.0005459618240496516	0.0005662669937307786	0.0005689268048000634	0.0005912320214830495	0.0005931213495923699	0.0006427664926987975	0.0006429257166002511	0.08585567861019539	0.08289207881370857	-8.334749140257239e-06	-0.0001481737720169657	-8.373360099164784e-06	-0.0001488601911199816
7.767522000267617	0.0005005624965348414	0.0005050123291787527	0.0005422521902432004	0.0005455967728015406	0.0005658811746992743	0.0005685391984717322	0.0005908212722018566	0.0005927095910072661	0.0006423029883483903	0.0006424630362655227	0.08582911771975306	0.08286643793843519	-8.252014470104194e-06	-0.0001475868777216227	-8.290241275860609e-06	-0.00014827056223687407
7.814325227768903	0.0005002412194989741	0.0005046875884133945	0.000541891050463877	0.000545233185391403	0.0005654968882496405	0.0005681531318663123	0.0005904121390738464	0.0005922994531140204	0.0006418412761200648	0.0006420021465147136	0.08580257401619805	0.08284081365178889	-8.169913087733606e-06	-0.000146998925742034	-8.20775867899342e-06	-0.00014767987066829913
7.861410468260233	0.0004999212640253314	0.0005043641821153316	0.0005415313677820049	0.0005448710644934462	0.0005651141371402247	0.0005677686077551921	0.0005900046249610962	0.0005918909387845932	0.0006413813590836782	0.0006415430504209083	0.0857760476925804	0.08281520614014085	-8.08844077514713e-06	-0.00014640991694733763	-8.125908071093466e-06	-0.00014708811728851579
7.908779421011744	0.0004996026325875016	0.0005040421127791136	0.0005411731448530073	0.0005445104127790681	0.0005647329241271202	0.0005673856289074935	0.0005895987327240584	0.0005914840508892866	0.0006409232403088716	0.0006410857510568892	0.08574953894515729	0.08278961559295515	-8.00759333892051e-06	-0.0001458198521967491	-8.044685239356163e-06	-0.00014649530296152735
7.956433795532517	0.0004992853276553383	0.0005037213828955809	0.0005408163843295017	0.0005441512329168633	0.000564353251964191	0.0005670041980900966	0.0005891944652216001	0.0005910787922967849	0.000640466922865149	0.0006406302514952157	0.08572304797344923	0.08276404220284952	-7.927366610133331e-06	-0.00014522873234028288	-7.964085995603061e-06	-0.00014590142854221944
8.004375311632296	0.0004989693516949431	0.0005034019949518458	0.0005404610888613075	0.0005437935275726335	0.0005639751234030954	0.0005666243180676628	0.000588791825311046	0.0005906751658741954	0.0006400124098219589	0.0006401765548083	0.08569657498030211	0.08273848616564954	-7.847756444220692e-06	-0.00014463655821810029	-7.88410617612919e-06	-0.00014530649487561054
8.052605699483543	0.0004986547071686487	0.0005030839514312802	0.0005401072610954579	0.0005434372994093979	0.0005635985411933134	0.0005662459916026626	0.0005883908158482233	0.0005902731744870943	0.0006395597042487777	0.0006397246640684925	0.08567012017194742	0.0827129476804514	-7.768758720874333e-06	-0.00014404333066093955	-7.804741641592033e-06	-0.00014471050279733777
8.101126699683881	0.0004983413965349973	0.0005027672548134919	0.0005397549036762051	0.0005430825510873997	0.0005632235080821682	0.000565869221455397	0.0005879914396875017	0.000589872820999564	0.0006391088092151904	0.0006392745823481573	0.08564368375806407	0.08268742694967789	-7.69036934396023e-06	-0.00014344905049065715	-7.725988276933472e-06	-0.0001441134531340177
8.149940063318896	0.0004980294222487213	0.0005024519075743098	0.0005394040192450273	0.000542729285264115	0.0005628500268148516	0.0005654940103840234	0.000587593699681837	0.0005894741082742385	0.0006386597277909743	0.0006388263127197566	0.085617265951844	0.08266192417914278	-7.612584241354671e-06	-0.00014285371851929796	-7.647841991213246e-06	-0.00014351534670238586
8.199047552025359	0.0004977187867607235	0.0005021379121857617	0.0005390546104406391	0.0005423775045942608	0.0005624781001344496	0.0005651203611445813	0.0005871975986828154	0.0005890770391723462	0.0006382124630461853	0.000638379858255933	0.08559086697005382	0.08263643957811256	-7.5353993648575104e-06	-0.00014225733554971975	-7.570298717537831e-06	-0.00014291618431017117
8.248450938054788	0.0004974094925180531	0.000501825271116055	0.0005387066798989947	0.000542027211729802	0.0005621077307819646	0.0005647482764910129	0.0005868031395406946	0.0005886816165537501	0.0006377670180512397	0.0006379352220295906	0.08556448703310235	0.08261097335936798	-7.458810690075951e-06	-0.00014165990237552384	-7.493354412919061e-06	-0.00014231596675569336
8.298152004337403	0.0004971015419638858	0.0005015139868295557	0.0005383602302532984	0.0005416784093199598	0.0005617389214963416	0.0005643777591751923	0.0005864103251044508	0.0005882878432769947	0.0006373233958770052	0.0006374924071139822	0.08553812636510602	0.0825855257392709	-7.382814216349079e-06	-0.00014106141978172115	-7.4170050582108085e-06	-0.0001417146948286263
8.348152544546481	0.0004967949375374949	0.0005012040617867616	0.0005380152641340038	0.000541331100011213	0.000561371675014487	0.0005640088119469415	0.0005860191582218151	0.0005878957221993418	0.0006368815995948793	0.0006370514165827886	0.08551178519395815	0.08256009693782826	-7.3074059666021485e-06	-0.00014046188854424657	-7.341246657971076e-06	-0.00014111236930969273
8.398454363163072	0.000496489681674231	0.0005008954984442833	0.0005376717841688246	0.0005409852864473088	0.0005610059940712966	0.0005636414375540604	0.0005856296417393236	0.0005875052561768197	0.0006364416322768847	0.0006366122535102067	0.08548546375139839	0.0825346871787598	-7.232581987223416e-06	-0.00013986130942972297	-7.266075240311941e-06	-0.0001405089909700119
8.449059275541144	0.0004961857768054946	0.0005005882992548178	0.0005373297929827369	0.0005406409712692663	0.000560641881399677	0.0005632756387423474	0.0005852417785023572	0.0005871164480642629	0.0006360034969957526	0.0006361749209710366	0.08545916227308081	0.08250929668956511	-7.158338348006894e-06	-0.0001392596831967241	-7.1914868568787385e-06	-0.0001399045605729593
8.49996910797308	0.0004958832253587064	0.0005002824666671205	0.0005369892931979808	0.0005402981571153776	0.0005602793397305655	0.0005629114182556193	0.0005848555713551841	0.0005867293007153536	0.0006355671968250108	0.000635739422040763	0.08543288099864937	0.082483925701595	-7.0846711419832176e-06	-0.0001386570105944701	-7.117477582647969e-06	-0.00013929907887233473
8.551185697755594	0.0004955820297572849	0.0004999780031259842	0.0005366502874340709	0.0005399568466212195	0.0005599183717929596	0.000562548778835741	0.0005844710231410084	0.0005863438169826698	0.0006351327348390793	0.0006353057597956507	0.08540662017180625	0.0824585744501187	-7.011576485358925e-06	-0.00013805329236389607	-7.044043515883058e-06	-0.00013869254661370845
8.602710893256043	0.0004952821924206106	0.0004996749110722037	0.0005363127783077898	0.0005396170424196481	0.00055955898031393	0.0005621877232226389	0.0005840881367020063	0.0005859599997177213	0.0006347001141133524	0.0006348739373128235	0.08538038004039017	0.08243324317439839	-6.939050517395032e-06	-0.00013744852923783246	-6.971180778003391e-06	-0.00013808496453444896
8.654546553979111	0.0004949837157640009	0.0004993731929425538	0.0005359767684331976	0.0005392787471408083	0.0005592011680186505	0.0005618282541543304	0.0005837069148793769	0.0005855778517709985	0.0006342693377242976	0.0006344439576703606	0.08535416085645131	0.08240793211776079	-6.867089400279525e-06	-0.00013684272194022795	-6.8988855134715504e-06	-0.00013747633336319565
8.706694550633951	0.0004946866021986753	0.0004990728511697535	0.0005356422604216296	0.0005389419634121316	0.0005588449376304145	0.0005614703743669401	0.0005833273605133799	0.0005851973759920108	0.0006338404087495419	0.0006340158239473813	0.08532796287632527	0.0823826415276717	-6.7956893190206785e-06	-0.00013623587118666292	-6.827153889666683e-06	-0.0001368666538200669
8.759156765201672	0.0004943908541317274	0.0004987738881824421	0.0005353092568817015	0.0005386066938583432	0.0005584902918706615	0.0005611140865947275	0.0005829494764433861	0.0005848185752293367	0.0006334133302679718	0.0006335895392241417	0.085301786360715	0.08235737165581197	-6.724846481381136e-06	-0.00013562797768514046	-6.755982096822918e-06	-0.00013625592661742347
8.811935091003267	0.0004940964739660839	0.0004984763064051378	0.0005349777604193035	0.0005382729411014557	0.0005581372334589906	0.0005607593935701002	0.000582573265507913	0.0005844414523306573	0.0006329881053598177	0.0006331651065821177	0.0852756315747686	0.08233212275815426	-6.654557117736527e-06	-0.00013501904213554516	-6.685366347904467e-06	-0.0001356441524599239
8.865031432767935	0.0004938034641004767	0.0004981801082582113	0.0005346477736376061	0.0005379407077607755	0.0005577857651131896	0.0005604062980236409	0.0005821987305446764	0.000584066010142808	0.0006325647371067582	0.0006327425291041038	0.08524949878816104	0.08230689509504162	-6.584817480936693e-06	-0.00013440906522914353	-6.615302878451232e-06	-0.00013503133204334494
8.918447706701835	0.0004935118269294035	0.0004978852961578494	0.0005343192991370565	0.0005376099964529016	0.0005574358895492506	0.0005600548026841266	0.0005818258743906313	0.0005836922515118186	0.0006321432285920107	0.0006323218098743063	0.08522338827517763	0.08228168893126614	-6.515623846258846e-06	-0.00013379804764987457	-6.5457879465206925e-06	-0.00013441746605601101
8.972185840557227	0.0004932215648430919	0.0004975918725160182	0.0005339923395153782	0.0005372808097917228	0.0005570876094813922	0.0005597049102785482	0.0005814546998820162	0.0005833201792829564	0.0006317235829004308	0.0006319029519784345	0.085197300314796	0.0822565045361514	-6.446972511287875e-06	-0.0001331859900741278	-6.476817832600304e-06	-0.0001338025551790023
9.02624777370205	0.0004929326802274574	0.0004972998397404253	0.0005336668973675668	0.0005369531503884163	0.0005567409276220774	0.0005593566235321291	0.0005810852098543962	0.0005829497963007701	0.0006313058031186062	0.0006314859585037956	0.08517123519077359	0.08223134218363613	-6.3788597957706306e-06	-0.00013257289317032683	-6.40838883942188e-06	-0.00013318660008505845
9.080635457189915	0.0004926451754640696	0.0004970092002344854	0.000533342975285891	0.0005366270208514501	0.000556395846682037	0.0005590099451683498	0.0005807174071427115	0.0005825811054091362	0.0006308898923349619	0.0006310708325393962	0.08514519319173404	0.08220620215235458	-6.311282041544797e-06	-0.00013195875759947073	-6.34049729192343e-06	-0.00013256960143968877
9.135350853830497	0.0004923590529301049	0.0004967199563972755	0.0005330205758598851	0.0005363024237865731	0.0005560523693702847	0.0005586648779089609	0.0005803512945813171	0.0005822141094512969	0.0006304758536398531	0.0006306575771760313	0.08511917461125626	0.08218108472572626	-6.244235612440016e-06	-0.00013134358401561963	-6.273139537136402e-06	-0.00013195155990160246
9.190395938260405	0.0004920743149983077	0.0004964321106234967	0.0005326997016763469	0.0005359793617968168	0.0005557104983941388	0.0005583214244740058	0.00057998687500403	0.000581848811269909	0.0006300636901256707	0.0006302461955063882	0.08509317974796392	0.08215599019204003	-6.177716894137375e-06	-0.00013072737306507598	-6.206311944034759e-06	-0.00013133247612141796
9.245772697014415	0.0004917909640369453	0.0004961456653034337	0.0005323803553193334	0.0005356578374824899	0.0005553702364592403	0.0005579795875818404	0.0005796241512441739	0.0005814852137070869	0.0006296534048869418	0.0006298366906251441	0.08506720890561781	0.08213091884454544	-6.1117222940791985e-06	-0.0001301101253871617	-6.1400109034612585e-06	-0.00013071235074288423
9.301483128597186	0.000491509002409764	0.0004958606228229079	0.000532062539370154	0.0005353378534411726	0.0005550315862695717	0.0005576393699491489	0.0005792631261346246	0.0005811233196044455	0.0006292450010204328	0.0006294290656290654	0.08504126239321053	0.08210587098154133	-6.046248241384049e-06	-0.00012949184161431537	-6.074232828037242e-06	-0.000130091184403075
9.357529243555355	0.0004912284324759396	0.0004955769855632338	0.0005317462564073642	0.0005350194122677115	0.0005546945505274738	0.0005573007742909628	0.0005789038025078521	0.0005807631318031438	0.0006288384816252525	0.0006290233236171087	0.0850153405250593	0.08208084690646751	-5.981291186717488e-06	-0.00012887252237224478	-6.008974152025594e-06	-0.00012946897773206956
9.413913064550128	0.0004909492565900322	0.0004952947559011727	0.0005314315090067588	0.0005347025165542128	0.0005543591319336642	0.0005569638033206788	0.0005785461831959693	0.0005804046531439309	0.0006284338498029589	0.0006286194676905235	0.08498944362090599	0.08205584692799972	-5.916847602207946e-06	-0.00012825216827989927	-5.944231331251812e-06	-0.00012884573135328592
9.47063662643026	0.0004906714771019344	0.0004950139362088842	0.0005311182997413632	0.0005343871688900348	0.000554025333187254	0.0005566284597500753	0.0005781902710307733	0.0005800478864671884	0.0006280311086576624	0.0006282175009529544	0.08496357200601211	0.08203087136014417	-5.8529139812923264e-06	-0.00012763077994913663	-5.880000842953953e-06	-0.00012822144588313378
9.527701976305488	0.0004903950963568243	0.0004947345288538796	0.0005308066311814283	0.0005340733718617832	0.0005536931569857684	0.0005562947462893328	0.0005778360688437965	0.0005796928346129783	0.0006276302612961401	0.0006278174265105485	0.08493772601126265	0.08200592052233423	-5.789486838674376e-06	-0.00012700835798573618	-5.81627918572105e-06	-0.00012759612193172232
9.585111173620431	0.0004901201166951077	0.0004944565361989674	0.000530496505894416	0.0005337611280532978	0.0005533626060251572	0.0005559626656470459	0.0005774835794663455	0.000579339500421083	0.000627231310827936	0.0006274192474720569	0.08491190597326592	0.0819809947395295	-5.726562710215398e-06	-0.00012638490298966243	-5.753062879412449e-06	-0.00012696976010344307
9.642866290228868	0.0004898465404523673	0.0004941799606022027	0.0005301879264449916	0.0005334504400456448	0.0005530336829998153	0.0005556322205302413	0.0005771328057295507	0.0005789878867310525	0.0006268342603654761	0.0006270229669489429	0.08488611223446012	0.08195609434231736	-5.664138152774653e-06	-0.00012576041555389939	-5.690348464977395e-06	-0.0001263423609959291
9.700969410468568	0.0004895743699593066	0.0004939048044168344	0.000529880895395013	0.0005331413104171085	0.0005527063906025981	0.0005553034136443955	0.0005767837504644109	0.0005786379963822492	0.0006264391130241785	0.0006266285880554908	0.08486034514321651	0.08193121966701221	-5.602209744165129e-06	-0.0001251348962658938	-5.628132504411666e-06	-0.00012571392520099867
9.75942263123647	0.0004893036075416911	0.0004936310699912474	0.0005295754153035172	0.0005328337417431758	0.0005523807315248354	0.000554976247693447	0.000576436416501838	0.0005782898322138905	0.0006260458719225637	0.0006262361139089115	0.08483460505394888	0.08190637105576339	-5.540774083010423e-06	-0.00012450834570684743	-5.566411580624868e-06	-0.0001250844533043638
9.818228062064373	0.0004890342555202937	0.0004933587596689091	0.0005292714887267107	0.0005325277365965297	0.0005520567084563498	0.0005546507253798158	0.0005760908066727068	0.0005779433970650983	0.0006256545401823729	0.0006258455476294588	0.08480889232722383	0.08188154885665865	-5.479827788676221e-06	-0.00012388076445261909	-5.505182297355429e-06	-0.00012445394588629644
9.877387825195074	0.0004887663162108279	0.0004930878757883067	0.0005289691182179507	0.0005322232975470312	0.000551734324085466	0.000554326849404413	0.0005757469238078951	0.0005775986937749385	0.0006252651209286772	0.0006254568923405338	0.08478320732987113	0.08185675342383293	-5.419367501147132e-06	-0.00012325215307337767	-5.444441279063919e-06	-0.00012382240352143414
9.936904055658934	0.0004884997919238911	0.0004928184206828898	0.0005286683063277362	0.0005319204271617094	0.000551413581099032	0.0005540046224666597	0.0005754047707383358	0.0005772557251824702	0.0006248776172899982	0.0006250701511688021	0.08475755043509876	0.08183198511757747	-5.359389880910462e-06	-0.00012262251213349118	-5.384185170807278e-06	-0.00012318982677882173
9.996778901350961	0.00048823468496489805	0.0004925503966810083	0.0005283690556036883	0.0005316191280047446	0.0005510944821824275	0.000553684047264498	0.0005750643502950591	0.00057691449412679	0.0006244920323984234	0.0006246853272443066	0.08473192202260774	0.08180724430445362	-5.299891608905906e-06	-0.00012199184219263692	-5.324410638187643e-06	-0.00012255621622256352
10.05701452310831	0.00048797099763401517	0.0004922838061058466	0.0005280713685905361	0.0005313194026374537	0.0005507770300195797	0.0005533651264944056	0.0005747256653092411	0.0005765750034470766	0.0006241083693897256	0.0006243024237005818	0.08470632247871057	0.08178253135740458	-5.2408693863642206e-06	-0.00012136014380506599	-5.265114367189287e-06	-0.00012192157241137924
10.117613094788254	0.00048770873222609416	0.0004920186512753605	0.0005277752478300987	0.0005310212536182737	0.0005504612272929767	0.0005530478628514089	0.0005743887186122503	0.0005762372559826367	0.0006237266314034842	0.0006239214436747718	0.08468075219645232	0.08175784665587159	-5.182319934748242e-06	-0.00012072741752015836	-5.206293064123103e-06	-0.00012128589589918692
10.178576803346665	0.00048744789103060147	0.0004917549345022083	0.0005274806958612669	0.0005307246835027439	0.0005501470766836789	0.0005527322590290955	0.0005740535130356929	0.0005759012545729517	0.0006233468215832056	0.0006235423903077475	0.08465521157572953	0.08173319058591391	-5.124239995621047e-06	-0.00012009366388228415	-5.147943455499106e-06	-0.00012064918723497797
10.239907848916916	0.0004871884763315493	0.0004914926580936839	0.000527187715219985	0.0005304296948434891	0.0005498345808713338	0.0005524183177196271	0.0005737200514114635	0.0005755670020577233	0.0006229689430764489	0.0006231652667442276	0.08462970102342009	0.08170856354032607	-5.066626330573962e-06	-0.00011945888343152522	-5.0900622879474985e-06	-0.00012001144696349719
10.301608444889292	0.0004869304904074187	0.000491231824351642	0.000526896308439228	0.0005301362901901965	0.0005495237425341837	0.0005521060416137489	0.0005733883365717867	0.0005752345012769169	0.0006225929990349463	0.0006227900761328948	0.08460422095350424	0.08168396591876262	-5.0094757211103375e-06	-0.0001188230767033005	-5.032646328088572e-06	-0.00011937267562450726
10.363680817990868	0.0004866739355310904	0.0004909724355724313	0.0005266064780489853	0.0005298444720896016	0.0005492145643490823	0.0005517954334008061	0.0005730583713492712	0.0005749037550708134	0.0006222189926147358	0.0006224168216265261	0.08457877178719714	0.08165939812786052	-4.952784968546668e-06	-0.00011818624422889334	-4.975692362465048e-06	-0.0001187328737540655
10.426127208365882	0.0004864188139697604	0.0004907144940468119	0.0005263182265762308	0.0005295542430854592	0.0005489070489914998	0.0005514864957687467	0.0005727301585769489	0.0005745747662800479	0.0006218469269762816	0.0006220455063821064	0.0845533539530786	0.08163486058136771	-4.8965508939163155e-06	-0.00011754838653524335	-4.919197197418047e-06	-0.00011809204188376055
10.488949869656532	0.00048616512798486987	0.0004904580020598875	0.0005260315565449096	0.0005292656057185292	0.0005486011991355401	0.000551179231404142	0.000572403701088333	0.0005742475377456648	0.0006214768052846127	0.0006216761335609646	0.08452796788722741	0.08161035370027114	-4.840770337867159e-06	-0.00011690950414568191	-4.86315765899515e-06	-0.00011745018054139245
10.552151069084381	0.0004859128798320155	0.0004902029618910181	0.0005257464704759035	0.0005289785625265452	0.000548297017453943	0.0005508736429921862	0.0005720790017174554	0.0005739220723091554	0.0006211086307094433	0.0006213087063288906	0.08450261403335799	0.08158587791292767	-4.785440160569657e-06	-0.00011626959757964073	-4.807570592863658e-06	-0.00011680729025137504
10.615733087532126	0.00048566207176087327	0.0004899493758137466	0.0005254629708870139	0.0005286931160441966	0.0005479945066181017	0.0005505697332167141	0.0005717560632989228	0.000573598372812513	0.0006207424064253157	0.0006209432278562707	0.08447729284295669	0.08156143365520035	-4.730557241605822e-06	-0.00011562866735291555	-4.752432864180492e-06	-0.00011616337153397271
10.679698219625935	0.00048541270601510885	0.0004896972460957101	0.0005251810602929292	0.0005284092688030987	0.0005476936692980647	0.0005502675047602051	0.0005714348886679595	0.0005732764420982734	0.0006203781356117271	0.0006205797013182138	0.08445200477542529	0.0815370213705912	-4.676118479882488e-06	-0.00011498671397805471	-4.697741357527138e-06	-0.00011551842490650777
10.744048773818252	0.00048516478483229394	0.00048944657499856	0.0005249007412052024	0.000528127023331769	0.0005473945081625508	0.0005499669603037946	0.0005711154806604604	0.0005729562830095664	0.0006200158214532716	0.0006202181298946856	0.08442675029822257	0.08151264151038148	-4.622120793513346e-06	-0.00011434373796403996	-4.643492976773474e-06	-0.00011487245088281917
10.808787072471103	0.0004849183104438144	0.0004891973647778717	0.0005246220161322183	0.0005278463821555983	0.0005470970258789525	0.0005496681025272811	0.0005707978421130367	0.0005726378983901612	0.0006196554671397746	0.00061985851677064	0.08440152988701319	0.08148829453377239	-4.56856111977124e-06	-0.00011369973981767423	-4.5896846450413364e-06	-0.00011422544997437278
10.87391545193992	0.00048467328507477805	0.0004889496176830556	0.0005243448875791647	0.0005275673477968196	0.0005468012251133442	0.0005493709341091308	0.0005704819758630643	0.0005723212910845124	0.0006192970758664318	0.0006195008651361536	0.08437634402581297	0.08146398090802986	-4.515436414931177e-06	-0.00011305472004236039	-4.536313304540594e-06	-0.00011357742268947035
10.93943626265785	0.0004844297109439235	0.0004887033359572676	0.0005240693580480029	0.0005272899227744821	0.0005465071085304917	0.0005490754577264901	0.0005701678847487355	0.0005720064639378115	0.0006189406508339553	0.0006191451781865657	0.08435119320714318	0.08143970110862973	-4.462743654187924e-06	-0.00011240867913869801	-4.483375916490215e-06	-0.00011292836953355478
11.00535186922059	0.00048418759026352227	0.0004884585218373138	0.0005237954300374343	0.0005270141096044176	0.0005462146787938571	0.0005487816760551878	0.0005698555716091077	0.0005716934197960322	0.0006185861952487129	0.0006187914591226144	0.08432607793218343	0.08141545561940645	-4.410479831582284e-06	-0.00011176161760512171	-4.430869461042805e-06	-0.00011227829100993181
11.071664650471687	0.00048394692523928055	0.00048821517755355596	0.0005235231060428669	0.0005267399107992091	0.0005459239385656055	0.0005484895917697438	0.000569545039284152	0.0005713821615059801	0.0006182337123228762	0.0006184397111505782	0.08430099871093025	0.08139124493270575	-4.35864195989788e-06	-0.00011111353593819262	-4.378790937182263e-06	-0.00011162718762018631
11.138376999588447	0.00048370771807023646	0.00048797330532980945	0.0005232523885563797	0.000526467328868154	0.0005456348905066082	0.00054819920754337	0.0005692362906148018	0.0005710726919153371	0.0006178832052745646	0.0006180899374824155	0.0842759560623539	0.08136706954953818	-4.307227070569214e-06	-0.00011046443463255673	-4.327137362621428e-06	-0.0001109750598638215
11.205491324168262	0.0004834699709486587	0.0004877329073832465	0.0005229832800666874	0.0005261963663172332	0.0005453475372764488	0.0005479105260479798	0.0005689293284430054	0.0005707650138727142	0.000617534677327997	0.0006177421413359117	0.084250950514565	0.08134292997973566	-4.256232213536819e-06	-0.00010981431418013998	-4.275905773673712e-06	-0.00011032190823785648
11.273010046315514	0.00048323368605994216	0.0004874939859242927	0.0005227157830591061	0.0005259270256490746	0.000545061881533432	0.0005476235499541917	0.0005686241556117773	0.0005704591302277009	0.0006171881317136455	0.0006173963259348269	0.08422598260497742	0.08131882674211388	-4.2056544572099605e-06	-0.00010916317507192463	-4.225093225207997e-06	-0.00010966773323844992
11.340935602728974	0.00048299886558249424	0.000487256543156518	0.0005224499000155088	0.0005256593093629114	0.0005447779259345794	0.0005473382819313299	0.0005683207749652435	0.0005701550438309089	0.0006168435716683827	0.0006170524945090381	0.08420105288047824	0.08129476036463311	-4.155490888370361e-06	-0.0001085110177978521	-4.174696790535878e-06	-0.00010901253536038658
11.409270444789758	0.00048276551168763	0.00048702058127653267	0.0005221856334142911	0.0005253932199545491	0.0005444956731356391	0.0005470547246474314	0.0005680191893486988	0.0005698527575340271	0.0006165010004356437	0.0006167106502946957	0.08417616189759915	0.08127073138456387	-4.105738612024748e-06	-0.00010785784284600419	-4.124713561291966e-06	-0.00010835631509698018
11.478017038649782	0.0004825336265394542	0.0004867861024738736	0.0005219229857303268	0.0005251287599163215	0.0005442151257910862	0.0005467728807692462	0.000567719401608654	0.000569552274189868	0.0006161604212655802	0.0006163707965343722	0.08415131022269245	0.0812467403486577	-4.0563947513727605e-06	-0.0001072036507042129	-4.075140647392256e-06	-0.00010769907294140568
11.547177865320764	0.00048230321229474575	0.0004865531089308907	0.0005216619594349249	0.0005248659317370493	0.0005439362865541231	0.0005464927529622379	0.000567421414592887	0.0005692535966524166	0.0006158218374152191	0.0006160329364772149	0.0841264984321079	0.08122278781331706	-4.007456447673377e-06	-0.00010654844185936652	-4.025975176884071e-06	-0.00010704080938575555
11.616755420763786	0.00048207427110284013	0.0004863216028226333	0.0005214025569957888	0.0005246047379019993	0.0005436591580766842	0.0005462143438905888	0.000567125231150497	0.0005689567277768833	0.0006154852521486292	0.0006156970733791071	0.08410172711237379	0.08119887434477195	-3.95892086014777e-06	-0.0001058922167975207	-3.977214295861932e-06	-0.0001063815249212896
11.686752215979308	0.00048184680510550816	0.00048609158631673027	0.0005211447808769685	0.0005243451808928398	0.0005433837430094357	0.000545937656217199	0.0005668308541319563	0.0005686616704197531	0.0006151506687370837	0.0006153632105028245	0.08407699686038352	0.08117500051925727	-3.910785165929e-06	-0.00010523497600527232	-3.928855168420717e-06	-0.00010572122004007256
11.75717077709787	0.0004816208164368263	0.00048586306157326554	0.0005208886335388121	0.0005240872631875918	0.0005431100440017732	0.0005456626926036835	0.0005665382863891584	0.0005683684274388335	0.0006148180904592227	0.0006150313511181925	0.08405230828358104	0.08115116692319524	-3.863046559915862e-06	-0.00010457671996864926	-3.880894976500404e-06	-0.00010505989523351689
11.82801364547121	0.00048139630722305714	0.00048563603074465916	0.0005206341174379223	0.0005238309872605873	0.0005428380637018267	0.0005453894557103779	0.0005662475307754778	0.0005680770016933103	0.0006144875206012317	0.0006147014985022563	0.08402766200015462	0.08112737415337795	-3.815702254703502e-06	-0.00010391744917390144	-3.833330919820587e-06	-0.00010439755099339587
11.899283377763982	0.0004811732795825121	0.0004854104959755353	0.0005203812350271018	0.0005235763555824153	0.0005425678047564546	0.0005451179481963315	0.0005659585901458168	0.0005677873960437943	0.000614158962457004	0.0006143736559394407	0.0840030586392305	0.08110362281715917	-3.7687494805131554e-06	-0.00010325716410836128	-3.7861602158084824e-06	-0.00010373418781259303
11.970982546046038	0.0004809517356254204	0.0004851864594025931	0.0005201299887553037	0.0005233233706198739	0.0005422992698112438	0.0005448481727193076	0.000565671467356661	0.0005674996133523736	0.0006138324193283199	0.0006140478267217193	0.0839784988410712	0.0810799135326425	-3.722185485050336e-06	-0.00010259586525936115	-3.7393800994532135e-06	-0.00010306980618401962
12.043113737885237	0.0004807316774537957	0.00048496392315447695	0.0005198803810675808	0.0005230720348359212	0.0005420324615105098	0.0005445801319357837	0.0005653861652661358	0.0005672136564826693	0.0006135078945250246	0.0006137240141487884	0.08395398325727886	0.08105624692887849	-3.6760075334562638e-06	-0.00010193355311578778	-3.6929878232663457e-06	-0.00010240440660226613
12.115679556440844	0.00048051310716128984	0.00048474288935163344	0.0005196324144050256	0.0005228223506896163	0.0005417673824972888	0.0005443138285009426	0.000565102686734054	0.0005669295282998807	0.0006131853913652011	0.000613402221528233	0.08392951255099959	0.08103262364606276	-3.630212908198576e-06	-0.00010127022816754094	-3.6469806571604556e-06	-0.00010173798956294999
12.188682620557461	0.0004802960268330576	0.00048452336010618006	0.0005193860912047209	0.000522574320636071	0.00054150403541334	0.0005440492650686752	0.0005648210346219778	0.0005666472316708446	0.0006128649131753612	0.0006130824521757101	0.0839050873971337	0.08100904433573726	-3.5847989089767864e-06	-0.00010060589090600536	-3.601355888365864e-06	-0.0001010705555633401
12.26212556485955	0.000480080438545604	0.00048430533752175466	0.0005191414138996758	0.0005223279471263874	0.0005412424228991351	0.0005437864442915699	0.000564541211793266	0.000566366769464082	0.0006125464632906211	0.0006127647094151185	0.08388070848254775	0.08098550966099788	-3.5397628526364147e-06	-9.994054182432821e-05	-3.5561108213326247e-06	-0.00010040210510241232
12.336011039846525	0.00047986634436664204	0.00048408882369337786	0.0005188983849187726	0.0005220832326076051	0.0005409825475938605	0.0005435253688209139	0.0005642632211131376	0.0005660881445498571	0.0006122300450548979	0.0006124489965787872	0.08385637650629431	0.08096202029670337	-3.4951020730757468e-06	-9.927418141757183e-05	-3.5112427776476905e-06	-9.97326386812658e-05
12.41034171198835	0.0004796537463549336	0.0004838738207072966	0.0005186570066866988	0.0005218401795226373	0.0005407244121354046	0.0005432660413066806	0.0005639870654487196	0.0005658113598002255	0.000611915661821092	0.0006121353170076527	0.08383209217983228	0.08093857692968864	-3.450813921167771e-06	-9.860681018349082e-05	-3.466749095949913e-06	-9.90621568037614e-05
12.485120263821853	0.0004794426465601385	0.0004836603306408377	0.0005184172816238905	0.0005215987903102123	0.0005404680191603565	0.0005430084643975286	0.0005637127476691078	0.0005655364180890917	0.000611603316951286	0.0006118236740514487	0.08380785622724912	0.0809151802589827	-3.406895764652626e-06	-9.793842862212965e-05	-3.422627131821187e-06	-9.839065997592489e-05
12.560349394047481	0.0004792330470226514	0.00048344835556224716	0.0005181792121464632	0.0005213590674048077	0.0005402133713039954	0.0005427526407407903	0.0005634402706454208	0.0005652633222922604	0.0006112930138169368	0.0006115140710688914	0.08378366938549506	0.08089183099602928	-3.3633449880569356e-06	-9.726903723634994e-05	-3.3788742577075224e-06	-9.771814870689066e-05
12.63603181762671	0.0004790249497734431	0.00048323789753053635	0.000517942800666149	0.0005211210132365888	0.0005399604712002863	0.000542498572982468	0.0005631696372508593	0.0005649920752874945	0.0006109847557990791	0.0006112065114278766	0.08375953240461255	0.08086852986491348	-3.320158992598833e-06	-9.659863653209422e-05	-3.335487862831006e-06	-9.70446235089989e-05
12.712170265880024	0.0004788183568338895	0.0004830289585953144	0.0005177080495902255	0.0005208846302313385	0.0005397093214818686	0.0005422462637672207	0.0005629008503607608	0.0005647226799545671	0.0006106785462885229	0.0006109009985056685	0.0837354460479772	0.08084527760259076	-3.2773351961059953e-06	-9.592722701881606e-05	-3.2924653530987287e-06	-9.637008489815635e-05
12.78876748658549	0.00047861327021560604	0.0004828215407966258	0.0005174749613214486	0.0005206499208103911	0.0005394599247800489	0.0005419957157383585	0.0005626339128526602	0.0005644551391753186	0.0006103743886860642	0.0006105975356891023	0.08371141109253664	0.08082207495911986	-3.234871032928039e-06	-9.525480920967444e-05	-3.2498041510056405e-06	-9.569453339387801e-05
12.865826244077915	0.0004784096919202701	0.0004826156461647774	0.0005172435382579779	0.0005204168873905613	0.000539212283724789	0.0005417469315378298	0.0005623688276063455	0.000564189455833712	0.0006100722864026887	0.000610296126374781	0.08368742832906095	0.08079892269790198	-3.1927639538367747e-06	-9.458138362167245e-05	-3.207501695555188e-06	-9.501796951973118e-05
12.943349319348618	0.00047820762393944695	0.0004824112767201689	0.0005170137827933058	0.0005201855323840727	0.0005389664009446978	0.0005414999138062126	0.0005621055975039195	0.0005639256328158911	0.0006097722428597886	0.0006099967739692844	0.08366349856239082	0.08077582159592309	-3.1510114259563834e-06	-9.39069507764484e-05	-3.1655554421795157e-06	-9.434039380412651e-05
13.0213395101458	0.0004780070682544034	0.00048220843447310894	0.0005167856973161772	0.0005199558581984797	0.000538722279067015	0.0005412546651826981	0.000561844225429854	0.000563663673010232	0.0006094742614893715	0.0006096994818893679	0.08363962261169387	0.08075277244400084	-3.109610932652395e-06	-9.323151119972062e-05	-3.1239628626241085e-06	-9.366180677959635e-05
13.099799631075467	0.00047780802683592934	0.00048200712142364236	0.0005165592842105186	0.0005197278672365991	0.0005384799207176066	0.0005410111883050856	0.0005615847142710579	0.0005634035793074091	0.0006091783457342882	0.0006094042535621843	0.08361580131072686	0.08072977604703518	-3.0685599734575283e-06	-9.255506542216185e-05	-3.082721444877534e-06	-9.298220898365517e-05
13.178732513703073	0.0004776105016441423	0.0004818073395613576	0.0005163345458553527	0.0005195015618964239	0.0005382393285209431	0.0005407694858097615	0.0005613270669169299	0.0005631453546004443	0.0006088844990484463	0.0006091110924254869	0.0835920355080975	0.08070683322426576	-3.0278560639992666e-06	-9.18776139801486e-05	-3.0418286930998864e-06	-9.230160095968776e-05
13.258141006655675	0.000477414494628297	0.0004816090908652015	0.0005161114846247183	0.0005192769445710483	0.0005380005051000917	0.0005405295603316898	0.0005610712862594231	0.0005628890017847704	0.000608592724897041	0.0006088200019278529	0.08356832606753839	0.08068394480953096	-2.9874967358814626e-06	-9.119915741492846e-05	-3.001282127501788e-06	-9.161998325618592e-05
13.338027975724735	0.000477220007726587	0.000481412377303285	0.0005158901028875873	0.0005190540176485835	0.0005377634530766988	0.0005402914145043948	0.000560817375193106	0.0005626345237582879	0.0006083030267567828	0.0006085309855289016	0.08354467386817918	0.08066111165153447	-2.947479536618853e-06	-9.051969627381362e-05	-2.9610792842732665e-06	-9.09373564274979e-05
13.418396303969553	0.00047702704286594407	0.00048121720083268705	0.0005156704030077791	0.0005188327835120753	0.0005375281750709755	0.000540055050959948	0.0005605653366152253	0.0005623819234214266	0.0006080154081161327	0.0006082440466995209	0.08352107980482744	0.08063833461411514	-2.9078020295533573e-06	-8.983923111040293e-05	-2.92121771551003e-06	-9.025372103457774e-05
13.49924889182131	0.0004768356019618293	0.0004810235633992499	0.0005154523873438702	0.0005186132445394142	0.0005372946737016797	0.0005398204723289466	0.0005603151734257668	0.000562131203677202	0.0006077298724755355	0.0006079591889220916	0.08349754478825457	0.08061561457652441	-2.8684617937608375e-06	-8.915776248465124e-05	-2.881694989118923e-06	-8.956907764502697e-05
13.580588657187745	0.00047664568691802614	0.0004808314669373763	0.0005152360582491057	0.0005183954031032506	0.0005370629515861008	0.0005395876812405002	0.0005600668885275205	0.000561882367431278	0.0006074464233476646	0.0006076764156907213	0.083474069745486	0.08059295243370238	-2.8294564239478813e-06	-8.847529096286944e-05	-2.8425086887043025e-06	-8.888342683265049e-05
13.662418535558457	0.00047645729962642394	0.0004806409133698195	0.0005150214180713084	0.0005181792615709034	0.0005368330113400413	0.0005393566803222123	0.0005598204848261453	0.0005616354175920302	0.0006071650642576664	0.0006073957305114821	0.08345065562009601	0.0805703490965682	-2.7907835303997604e-06	-8.779181711882078e-05	-2.8036564135212015e-06	-8.819676917885821e-05
13.744741480110864	0.0004762704419667981	0.000480451904607466	0.000514808469152781	0.0005179648223042658	0.0005366048555777971	0.0005391274722001583	0.0005595759652302322	0.0005613903570706037	0.0006068857987434076	0.0006071171369026456	0.08342730337251071	0.08054780549230776	-2.7524407388936946e-06	-8.710734153410948e-05	-2.7651357783916274e-06	-8.750910527317857e-05
13.827560461816718	0.0004760851158065854	0.00048026444254911703	0.000514597213830209	0.0005177520876597095	0.0005363784869121357	0.0005389000594988658	0.0005593333326513681	0.0005611471887809759	0.0006066086303557279	0.000606840638394927	0.08340401398031347	0.08052532256467072	-2.7144256905865284e-06	-8.642186479766722e-05	-2.726944413589203e-06	-8.682043571250908e-05
13.910878469549415	0.0004759013230006575	0.0004800785290812663	0.0005143876544345646	0.0005175410599879898	0.00053615390795428	0.0005386744448412958	0.0005590925900042065	0.0005609059156400224	0.0006063335626587007	0.0006065662385317346	0.08338078843855785	0.08050290127427286	-2.6767360419462094e-06	-8.573538750651644e-05	-2.689079964768911e-06	-8.61307611019907e-05
13.9946985101918	0.0004757190653910845	0.0004798941660778693	0.0005141797932910017	0.0005173317416341432	0.0005359311213138825	0.0005384506308488177	0.0005588537402065302	0.0005606665405675777	0.0006060605992298916	0.0006062939408694197	0.08335762776008669	0.08048054259890307	-2.6393694646680878e-06	-8.504791026618663e-05	-2.6515400928825254e-06	-8.544008205536857e-05
14.079023608744702	0.00047553834480690033	0.00047971135540011284	0.0005139736327187546	0.0005171241349373886	0.000535710129599006	0.0005382286201411904	0.0005586167861793221	0.000560429066486503	0.0006057897436606277	0.0006060237489775342	0.08333453297585425	0.08045824753383511	-2.602323645599456e-06	-8.435943369136667e-05	-2.614322474107922e-06	-8.474839919578314e-05
14.163856808436103	0.00047535916306385307	0.0004795300988961718	0.0005137691750310266	0.0005169182422310163	0.0005354909354160957	0.0005380084153365317	0.0005583817308468296	0.0005601934963227452	0.0006055209995562636	0.0006057556664390855	0.08331150513525949	0.08043601709214841	-2.565596286644139e-06	-8.366995840562719e-05	-2.5774247997497647e-06	-8.405571315542315e-05
14.24920117083096	0.00047518152196416414	0.0004793503984009718	0.000513566422534888	0.0005167140658422889	0.000535273541369961	0.0005377900190513018	0.0005581485771366391	0.000559959833005411	0.0006052543705364639	0.000605489696850809	0.08328854530647843	0.08041385230505131	-2.529185104681829e-06	-8.297948504217001e-05	-2.540844776152771e-06	-8.336202457608077e-05
14.335059775941703	0.0004750054232962669	0.0004791722557359354	0.000513365377531156	0.0005165116080923245	0.0005350579500637427	0.0005375734339002695	0.0005579173279797396	0.0005597280794668248	0.0006049898602354743	0.0006052258438234285	0.08326565457681	0.08039175422221072	-2.493087831491759e-06	-8.228801424418897e-05	-2.504580124635357e-06	-8.266733410978999e-05
14.421435722339384	0.00047483086883455474	0.0004789956727087336	0.0005131660423142885	0.0005163108712959905	0.0005348441640988939	0.0005373586624964927	0.0005576879863106009	0.0005594982386426044	0.0006047274723024164	0.0006049641109819382	0.08324283405302367	0.08036972391209161	-2.4573022136637965e-06	-8.159554666505031e-05	-2.4686285813981315e-06	-8.197164241906252e-05
14.50833212726552	0.0004746578603391095	0.000478820651113022	0.0005129684191722603	0.0005161118577617823	0.0005346321860751464	0.0005371457074512835	0.000557460555067237	0.0005592703134717208	0.0006044672104015679	0.0006047045019658728	0.08322008486171283	0.08034776246229754	-2.4218260125242856e-06	-8.090208296897272e-05	-2.432987897441931e-06	-8.127495017722086e-05
14.595752126744532	0.0004744863995554387	0.0004786471927281811	0.0005127725103864488	0.0005159145697917126	0.0005344220185904874	0.0005369345713741859	0.0005572350371912872	0.0005590443068965751	0.0006042090782126665	0.0006044470204295977	0.08319740814966073	0.08032587097992173	-2.3866570040484425e-06	-8.020762383116609e-05	-2.397655838484985e-06	-8.057725806877303e-05
14.683698875697011	0.0004743164882141942	0.00047847529931904266	0.0005125783182315072	0.0005157190096811854	0.0005342136642411257	0.0005367252568729408	0.000557011435628082	0.0005588202218630613	0.0006039530794312018	0.0006041916700425921	0.08317480508420554	0.08030405059190125	-2.3517929787779564e-06	-7.951216993813681e-05	-2.362630184884855e-06	-7.987856678985661e-05
14.772175548053516	0.00047414812803089576	0.00047830497263561916	0.0005123858449752434	0.0005155251797188778	0.0005340071256214659	0.0005365177665534595	0.0005567897533267238	0.0005585980613206428	0.0006036992177687279	0.0006039384544897457	0.08315227685361716	0.08028230244538075	-2.3172317417437943e-06	-7.881572198836784e-05	-2.3279087315521314e-06	-7.917887704857185e-05
14.861185336869132	0.00047398132070564005	0.0004781362144128178	0.0005121950928784887	0.0005153330821866105	0.0005338024053240723	0.0005363121030197881	0.0005565699932401573	0.0005583778282224194	0.0006034474969531687	0.0006036873774716539	0.08312982466747883	0.0802606277080806	-2.282971112394644e-06	-7.811828069267945e-05	-2.293489287881912e-06	-7.84781895656339e-05
14.95073145443871	0.00047381606792281115	0.00047796902637015787	0.0005120060641949685	0.0005151427193592215	0.0005335995059396403	0.0005361082688740772	0.0005563521583252492	0.0005581595255252029	0.0006031979207291373	0.0006034384427049241	0.08310744975707861	0.08023902756867443	-2.249008924492396e-06	-7.741984677414604e-05	-2.2593696776549224e-06	-7.777650507423406e-05
15.040817132412794	0.00047365237135078034	0.00047780341021147623	0.0005118187611711692	0.0005149540935044344	0.0005333984300569614	0.000535906266716547	0.0005561362515428649	0.000557943156189589	0.0006029504928582565	0.0006031916539224831	0.08308515337580402	0.08021750323717056	-2.2153430260683435e-06	-7.672042096967813e-05	-2.2255477389807043e-06	-7.707382432142751e-05
15.131445621914246	0.0004734902326415991	0.0004776393676246273	0.0005116331860461973	0.0005147672068827213	0.0005331991802628859	0.0005357060991454501	0.0005559222758579436	0.0005577287231800302	0.0006027052171194849	0.0006029470148738895	0.08306293679954697	0.08019605594530371	-2.1819712793017497e-06	-7.602000402869014e-05	-2.192021324185292e-06	-7.637014806709252e-05
15.222620193655578	0.00047332965343069414	0.0004774769002811841	0.0005114493410516477	0.0005145820617471717	0.0005330017591422948	0.0005355077687570419	0.000555710234239586	0.0005575162294649168	0.0006024620973094568	0.0006027045293256609	0.08304080132711535	0.08017468694693049	-2.148891560464772e-06	-7.531859671477958e-05	-2.1587882997583033e-06	-7.566547708551252e-05
15.31434413805701	0.00047317063533654224	0.00047731600983611996	0.0005112672284114514	0.0005143986603433449	0.0005328061692780537	0.0005353112781455344	0.0005555001296611256	0.0005573056780166458	0.0006022211372428127	0.0006024642010615897	0.08301874828065393	0.08015339751843563	-2.1161017598600104e-06	-7.461619980630996e-05	-2.1258465462805146e-06	-7.49598121659173e-05
15.406620765365147	0.00047301317996035195	0.0004771566979274961	0.0005110868503417363	0.0005142170049091313	0.0005326124132509824	0.000535116629903065	0.0005552919651002168	0.0005570970718117044	0.0006019823407525522	0.0006022260338830835	0.0829967790060684	0.08013218895914455	-2.0835997816995126e-06	-7.391281409563355e-05	-2.0931939583093695e-06	-7.425315411165034e-05
15.499453405772549	0.0004728572888857308	0.00047699896617613743	0.0005109082090506748	0.0005140370976746039	0.000532420493639812	0.000534923826619654	0.0005550857435389161	0.0005568904138307462	0.0006017457116903828	0.0006019900316094982	0.08297489487346411	0.080111062591744	-2.0513835440687765e-06	-7.320844039097885e-05	-2.060828444337779e-06	-7.35455037421534e-05
15.592845409537835	0.0004727029636783471	0.000476842816185299	0.0005107313067383315	0.0005138589408618675	0.0005322304130211448	0.0005347328708831627	0.0005548814679637643	0.0005566857070586694	0.0006015112539270772	0.0006017561980784811	0.08295309727758603	0.08009001976270766	-2.0194509788148615e-06	-7.250307951550683e-05	-2.028747926691339e-06	-7.283686189223093e-05
15.686800147106629	0.0004725502058855889	0.0004766882495403344	0.0005105561455965094	0.0005136825366849094	0.0005320421739694169	0.0005345437652792555	0.0005546791413658768	0.0005564829544847021	0.0006012789713528424	0.0006015245371463263	0.08293138763827342	0.08006906184273412	-1.987800031495214e-06	-7.179673230878203e-05	-1.996950341460243e-06	-7.212722941296601e-05
15.781321009233178	0.0004723990170362087	0.00047653526780834597	0.000510382727808587	0.0005135078873494377	0.0005318557790568497	0.0005343565123913528	0.0005544787667410246	0.0005562821591024789	0.0006010488678776859	0.0006012950526883238	0.0829097674009182	0.08004819022719065	-1.9564286612878956e-06	-7.10893996269113e-05	-1.9654336384285903e-06	-7.141660717246978e-05
15.87641140710273	0.00047224939863996934	0.0004763838725378388	0.0005102110555493602	0.0005133349950527255	0.000531671230853412	0.0005341711148005893	0.0005542803470897275	0.0005560833239101292	0.0006008209474317992	0.0006010677485991294	0.0828882380369339	0.08002740633656685	-1.9253348409100507e-06	-7.038108234258544e-05	-1.9341957809798464e-06	-7.070499605559e-05
15.972074772454643	0.00047210135218727576	0.0004762340652583599	0.0005100411309848724	0.0005131638619834461	0.0005314885319267715	0.0005339875750857683	0.0005540838854173398	0.0005558864519103581	0.0006005952139659398	0.00060084262879313	0.08286680104423337	0.08000671161693229	-1.8945165565550232e-06	-6.967178134620333e-05	-1.9032347460322223e-06	-6.999239696500736e-05
16.06831455770623	0.00047195487914880347	0.00047608584748013404	0.0005098729562722471	0.0005129944903215064	0.0005313076848422512	0.000533805895823314	0.0005538893847341441	0.0005556915461105352	0.000600371671451826	0.0006006196972048227	0.08284545794771578	0.07998610754041066	-1.86397180780562e-06	-6.896149754587189e-05	-1.8725485239671179e-06	-6.927881082166576e-05
16.165134236077357	0.0004718099809751171	0.00047593922069369085	0.0005097065335595135	0.000512826882237876	0.0005311286921627802	0.0005336260795872244	0.0005536968480554409	0.0005554986095227787	0.0006001503238825353	0.0006003989577891962	0.0828242102997615	0.07996559560565422	-1.833698607561253e-06	-6.825023186797508e-05	-1.8421351185332786e-06	-6.856423856467508e-05
16.262537301715792	0.0004716666590962847	0.00047579418636948585	0.0005095418649854309	0.0005126610398944158	0.0005309515564488475	0.0005334481289490237	0.000553506278401645	0.0005553076451640477	0.0005999311752729139	0.000600180414522125	0.08280305968073695	0.07994517733833363	-1.8036949819672486e-06	-6.753798525790944e-05	-1.81199254679432e-06	-6.784868115265741e-05
16.36052726982327	0.00047152491492147785	0.0004756507459575097	0.0005093789526793056	0.0005124969654436955	0.0005307762802584491	0.0005332720464777076	0.0005533176787983778	0.000555118656056228	0.0005997142296599886	0.000599964071400763	0.08278200769950995	0.07992485429163446	-1.7739589703307142e-06	-6.682475868020898e-05	-1.7821188390363535e-06	-6.713213956345554e-05
16.459107676782416	0.0004713847498385725	0.00047550890088689734	0.0005092177987608097	0.0005123346610288182	0.0005306028661470415	0.000533097834739698	0.0005531310522765677	0.000554931645226228	0.0005994994911033941	0.0005997499324439542	0.08276105599397326	0.079904628046762	-1.7444886250442097e-06	-6.611055311886438e-05	-1.7525120386920924e-06	-6.641461479474364e-05
16.55828208028434	0.0004712461652137341	0.00047536865256552006	0.0005090584053397908	0.0005121741287832307	0.0005304313166674858	0.0005329254962987847	0.0005529464018725466	0.0005547466157060687	0.0005992869636858013	0.0005995380016926427	0.08274020623157924	0.07988450021345886	-1.7152820115354413e-06	-6.539536957890502e-05	-1.7231702022909787e-06	-6.569610786553992e-05
16.658054059457015	0.00047110916239099664	0.00047523000237957515	0.0005089007745160777	0.0005120153708305354	0.0005302616343699945	0.0005327550337160724	0.0005527637306281479	0.0005545635705329777	0.0005990766515133543	0.0005993282832102926	0.08271946010988303	0.07986447243052805	-1.6863372081588404e-06	-6.467920908537206e-05	-1.6940913993503288e-06	-6.497661981506864e-05
16.758427214994473	0.0004709737426918381	0.0004750929516931681	0.0005087449083792897	0.0005118583892842997	0.00053009382180208	0.0005325864495499281	0.0005525830415908141	0.0005543825127494894	0.0005988685587161247	0.0005991207810833226	0.08269881935709876	0.07984454636637023	-1.657652306140487e-06	-6.396207268487275e-05	-1.6652737123159199e-06	-6.425615170428667e-05
16.859405169286727	0.0004708399074147381	0.0004749575018478813	0.0005085908090086305	0.0005117031862478558	0.0005299278815084936	0.0005324197463559207	0.0005524043378136935	0.0005542034454035379	0.0005986626894485603	0.0005989154994215378	0.08267828573266102	0.07982472371952729	-1.6292254095091538e-06	-6.324396144592737e-05	-1.6367152365021412e-06	-6.353470461656352e-05
16.960991566550526	0.0004707076578347357	0.00047482365416233853	0.000508438478472687	0.0005115497638141014	0.0005297638160311723	0.0005322549266867641	0.0005522276223557516	0.0005540263715485594	0.000598459047889955	0.0005987124423585782	0.08265786102780572	0.07980500621923932	-1.6010546350021977e-06	-6.252487645892757e-05	-1.6084140799896458e-06	-6.28122796574454e-05
17.063190072960847	0.00047057699520297315	0.0004746914099317596	0.0005082879188292192	0.000511398124065294	0.0005296016279091775	0.0005320919930922584	0.0005520528982818747	0.0005538512942435927	0.0005982576382449197	0.000598511614052373	0.08263754706615231	0.07978539562601121	-1.5731381120126509e-06	-6.18048188372744e-05	-1.5803683635741764e-06	-6.208887795558504e-05
17.166004376783235	0.00047044792074623216	0.0004745607704275057	0.0005081391321249485	0.0005112482690728418	0.0005294413196786367	0.0005319309481192285	0.0005518801686629808	0.0005536782165533825	0.0005980584647438691	0.0005983130186856037	0.08261734570430292	0.0797658937321886	-1.5454739825159283e-06	-6.108378971789175e-05	-1.5525762206937063e-06	-6.136450066365762e-05
17.26943818850684	0.0004703204356664586	0.00047443173689661343	0.000507992120395337	0.000511100200897088	0.000529282893872679	0.0005317717943114595	0.0005517094365761281	0.0005535071415484818	0.0005978615316435075	0.0005981166604661733	0.08259725883245231	0.07974650236254525	-1.5180604009856942e-06	-6.0361790261531656e-05	-1.5250357973434388e-06	-6.063914895838851e-05
17.37349524097843	0.00047019454114028303	0.000474304310561325	0.0005078468856643697	0.0005109539215870949	0.0005291263530213747	0.0005316145342096363	0.0005515407051046315	0.0005533380723053623	0.0005976668432273376	0.0005979225436276921	0.08257728837500691	0.07972722337488558	-1.4908955343249063e-06	-5.9638821653135166e-05	-1.497745252002948e-06	-5.991282404090026e-05
17.478179289537028	0.000470070238318526	0.0004741784926186039	0.000507703429944325	0.00051080943318042	0.0005289716996516702	0.0005314591703512766	0.0005513739773381759	0.0005531710119065207	0.000597474403806168	0.0005977306724299652	0.08255743629121946	0.07970805866065137	-1.4639775617929576e-06	-5.891488510234577e-05	-1.470702755572862e-06	-5.918552713764236e-05
17.583494112149474	0.0004699475283256978	0.00047405428423964485	0.0005075617552355469	0.0005106667377028903	0.0005288189362873238	0.0005313057052706658	0.0005512092563729351	0.0005530059634405911	0.0005972842177186388	0.0005975410511594961	0.08253770457583089	0.07968901014554633	-1.4373046749475635e-06	-5.818998184491109e-05	-1.4439064913076421e-06	-5.845725950126557e-05
17.689443509546752	0.00046982641225948275	0.00047393168656936725	0.0005074218635262039	0.0005105258371683667	0.0005286680654488339	0.0005311541414987851	0.0005510465453116874	0.0005528429300024534	0.0005970962893317473	0.0005973536841299903	0.08251809525972909	0.0796700797901686	-1.4108750775658312e-06	-5.746411314255795e-05	-1.4173546547375203e-06	-5.772802241078845e-05
17.79603130536116	0.00046970689119022	0.0004738107007259091	0.000507283756792053	0.0005103867335785112	0.0005285190896533752	0.000531004481563246	0.0005508858472639417	0.0005526819146933536	0.0005969106230413969	0.0005971685756828821	0.08249861041061872	0.0796512695906592	-1.3846869855596924e-06	-5.6737280283200575e-05	-1.3910454535839313e-06	-5.69978171716945e-05
17.90326134626431	0.0004695889661603694	0.0004736913278001009	0.0005071474369961935	0.0005102494289225441	0.0005283720114147254	0.0005308567279882179	0.0005507271653460593	0.0005525229206210172	0.0005967272232729469	0.0005969857301878626	0.08247925213370094	0.07963258157935847	-1.3587386269281986e-06	-5.600948458234223e-05	-1.3649771077161449e-06	-5.626664511755586e-05
18.011137502105942	0.0004694726381839676	0.0004735735688549336	0.000507012906088814	0.0005101139251769968	0.0005282268332431953	0.0005307108832943538	0.0005505705026813804	0.000552365950899769	0.0005965460944817779	0.000596805152043418	0.08246002257237171	0.07961401782547849	-1.33302824166558e-06	-5.52807273828948e-05	-1.3391478490575905e-06	-5.553450760981127e-05
18.119663666053608	0.0004693579082460748	0.00047345742492501796	0.0005068801660069408	0.0005099802243054625	0.0005280835576455552	0.0005305669499987188	0.0005504158624003541	0.0005522110086506559	0.000596367241153867	0.0005966268456773864	0.08244092390892827	0.07959558043578732	-1.3075540817139748e-06	-5.4551010056441696e-05	-1.313555921529045e-06	-5.480140603862649e-05
18.228843754733095	0.0004692447773022075	0.0004733428970160267	0.000506749218674173	0.0005098483282583375	0.0005279421871249589	0.0005304249306147122	0.0005502632476406679	0.0005520580970015683	0.0005961906678063739	0.0005964508155475155	0.08242195836529269	0.07957727155530492	-1.2823144108749587e-06	-5.382033400332109e-05	-1.2881995809705706e-06	-5.406734182346329e-05
18.338681708369887	0.0004691332462777648	0.00047322998610413344	0.000506620066000421	0.0005097182389725628	0.00052780272418087	0.0005302848276519926	0.0005501126615473843	0.0005519072190873699	0.000596016378988242	0.0005962770661420403	0.08240312820374733	0.07955909336801589	-1.257307504749696e-06	-5.308870065347249e-05	-1.2630770950760283e-06	-5.333231641371783e-05
18.44918149093129	0.0004690233160674359	0.00047311869313543226	0.000506492709881631	0.0005095899583713534	0.0005276651713089805	0.0005301466436163961	0.0005499641072730735	0.0005517583780500215	0.0005958443792808051	0.0005961056019802653	0.08238443572768472	0.07954104809759081	-1.2325316506760567e-06	-5.235611146724162e-05	-1.2381867433384347e-06	-5.259633128976149e-05
18.56034709026951	0.00046891498753460397	0.0004730090190253526	0.0005063671521995107	0.0005094634883639284	0.0005275295310011344	0.0005300103810098568	0.0005498175879779557	0.0005516115770387162	0.0005956746732984133	0.0005959364276131632	0.08236588328237414	0.0795231380081288	-1.2079851476353744e-06	-5.162256793510289e-05	-1.21352681694371e-06	-5.185938796238576e-05
18.672182518265565	0.00046880826151073334	0.00047290096465805976	0.0005062433948212481	0.000509338830845235	0.0005273958057452464	0.0005298760423303276	0.0005496731068300436	0.0005514668192100129	0.0005955072656890695	0.0005957695476239857	0.08234747325573871	0.07950536540490559	-1.1836663062082114e-06	-5.088807157908881e-05	-1.1890956187299122e-06	-5.1121487974148394e-05
18.784691810974078	0.0004687031387947453	0.00047279453088584344	0.0005061214395992217	0.000509215987695663	0.0005272639980252183	0.0005297436300716935	0.0005495306670052855	0.0005513241077279723	0.0005953421611350753	0.0005956049666288836	0.08232920807915206	0.07948773263514379	-1.1595734485062709e-06	-5.0152623953608755e-05	-1.1648914631260873e-06	-5.0382632900733415e-05
18.897879028768923	0.00046859962015238007	0.00047268971852849147	0.0005060012883707063	0.0005090949607807556	0.0005271341103208539	0.0005296131467236856	0.0005493902716877129	0.0005511834457642946	0.0005951793643536929	0.0005954426892775391	0.08231109022824716	0.07947024208879354	-1.135704908096502e-06	-4.941622664558776e-05	-1.1409126760681364e-06	-4.964282435059031e-05
19.01174825648978	0.0004684977063155498	0.00047258652837265703	0.0005058829429575756	0.0005089757519509166	0.0005270061451077745	0.000529484594771796	0.0005492519240695927	0.0005510448364984639	0.0005950188800978212	0.0005952827202538159	0.08229312222374191	0.07945289619932899	-1.1120590299174005e-06	-4.867888127454978e-05	-1.1171575949229205e-06	-4.890206396523933e-05
19.126303603589555	0.0004683973979816774	0.0004724849611712092	0.0005057664051659967	0.0005088583630411111	0.0005268801048573335	0.0005293579766971902	0.0005491156273515829	0.0005509082831178948	0.0005948607131566862	0.0005951250642764204	0.08227530663228227	0.07943569744456237	-1.0886341702482163e-06	-4.794058949456059e-05	-1.0936245684444595e-06	-4.8160353421214386e-05
19.241549204282624	0.000468298695813017	0.00047238501764256923	0.0005056516767861163	0.0005087427958705548	0.0005267559920365211	0.0005292332949766124	0.0005489813847428852	0.000550773788818076	0.0005947048683565393	0.0005949697260995708	0.08225764606729855	0.07941864834747157	-1.0654286966196164e-06	-4.720135299418615e-05	-1.0703119566945682e-06	-4.7417694429841006e-05
19.357489217694134	0.0004682016004359704	0.00047228669847003933	0.0005055387595917463	0.0005086290522424066	0.00052663380910788	0.0005291105520822985	0.0005488491994614108	0.000550641356802727	0.0005945513505613808	0.0005948167105136903	0.08224014318988104	0.07940175147704424	-1.0424409877408253e-06	-4.646117349670076e-05	-1.0472181309704315e-06	-4.66740887378192e-05
19.474127828010037	0.0004681061124403814	0.00047219000430111056	0.0005054276553400373	0.0005085171339434467	0.0005265135585294081	0.0005289897504818781	0.0005487190747339409	0.0005505109902839485	0.0005944001646736876	0.000594666022346106	0.08222280070967172	0.07938500944913944	-1.0196694334497526e-06	-4.572005276151647e-05	-1.0243414737495272e-06	-4.592953812852796e-05
19.59146924462811	0.0004680122323788208	0.00047209493574676485	0.0005053183657711498	0.0005084070427437535	0.0005263952427544676	0.0005288708926382817	0.000548591013796296	0.0005503826924823837	0.0005942513156351629	0.0005945176664617666	0.0822056213857736	0.07936842492736536	-9.971124346414353e-07	-4.497799258457169e-05	-1.0016803786193698e-06	-4.518404442217794e-05
19.709517702309874	0.0004679199607658544	0.0004720014933807545	0.0005052108926079162	0.0005082987803963709	0.0005262788642316854	0.0005287539810096413	0.0005484650198935056	0.0005502564666273764	0.0005941048084274986	0.0005943716477639731	0.08218860802767781	0.07935200062397349	-9.747684032064552e-07	-4.423499479926096e-05	-9.792332502089884e-07	-4.443760947672737e-05
19.828277461333414	0.0004678292980772994	0.00047190967773887583	0.0005051052375554975	0.0005081923486369713	0.0005261644254048568	0.0005286390180491923	0.0005483410962799834	0.0005501323159571377	0.0005939606480731529	0.0005942279711951244	0.08217176349620771	0.07933573930077123	-9.52635761948973e-07	-4.349106127625457e-05	-9.569985041225741e-07	-4.36902351882984e-05
19.94775280764713	0.0004677402447494635	0.00047181948931822266	0.0005050014023010344	0.0005080877491835113	0.0005260519287128479	0.0005285260062051727	0.0005482192462197069	0.0005500102437189143	0.0005938188396361484	0.0005940866417374833	0.08215509070448346	0.07931964377005273	-9.307129445403246e-07	-4.2746193925122244e-05	-9.349745668813664e-07	-4.294192349232895e-05
20.067948053024427	0.00046765280117836935	0.00047173092857642654	0.000504899388513288	0.0005079849837358793	0.0005259413765894898	0.000528414947920719	0.0005480994729863983	0.0005498902531691593	0.0005936793882228803	0.0005939476644139494	0.08213859261890524	0.07930371689554719	-9.089983954478978e-07	-4.200039469459682e-05	-9.131598758520959e-07	-4.2192676363864146e-05
20.188867535219305	0.000467566967718965	0.0004716439959308833	0.0005047991978422778	0.0005078840539755396	0.00052583277146348	0.0005283058456337635	0.0005479817798637129	0.0005497723475737105	0.0005935422989829484	0.0005938110442888582	0.08212227226015367	0.07928796159338544	-8.874905698644416e-07	-4.1253665573240395e-05	-8.91552879179764e-07	-4.144249581834736e-05
20.31051561812294	0.00046748274468431624	0.0004715586917579611	0.0005047008319189085	0.0005077849615651646	0.0005257261157582734	0.000528198701776926	0.0005478661701454274	0.0005496565302079675	0.0005934075771100009	0.0005936767864687897	0.08210613270421235	0.07927238083308762	-8.661879336625301e-07	-4.050600859081821e-05	-8.701520357395041e-07	-4.0691383912869195e-05
20.432896691921076	0.00046740013234478295	0.00047147501639219365	0.0005046042923545904	0.0005076877081482619	0.0005256214118919762	0.0005280935187774049	0.0005477526471356343	0.0005495428043570748	0.0005932752278425973	0.0005935448961033947	0.08209017708340934	0.07925697763856707	-8.450889633052246e-07	-3.97574258177158e-05	-8.489558150502792e-07	-3.993934274594546e-05
20.55601517325261	0.00046731913092718457	0.00047139297012546293	0.0005045095807408578	0.0005075922953487994	0.0005255186622772403	0.0005279902990568703	0.0005476412141489457	0.0005494311733161149	0.0005931452564650961	0.0005934153783862476	0.08207440858747951	0.07924175508915739	-8.241921457996688e-07	-3.900791936681247e-05	-8.279626972237074e-07	-3.918637445896045e-05
20.679875505368887	0.0004672397406139381	0.0004713125532061534	0.0005044166986489697	0.0005074987247708115	0.0005254178693211466	0.0005278890450313467	0.0005475318745106903	0.000549321640390293	0.0005930176683085488	0.000593288238555701	0.08205883046464815	0.07922671632065778	-8.034959786346399e-07	-3.825749139402257e-05	-8.071711729037805e-07	-3.8432481236805316e-05
20.804482158294064	0.00046716196154218974	0.0004712337658383029	0.000504325647629512	0.0005074069979980097	0.0005253190354250976	0.0005277897591111034	0.0005474246315571269	0.0005492142088951395	0.000592892468751626	0.0005931634818957756	0.08204344602273637	0.07921186452639954	-7.829989697016176e-07	-3.750614409821218e-05	-7.865797431883675e-07	-3.7677665308183395e-05
20.92983962898646	0.00046708579380292303	0.00047115660818072673	0.0005042364292119874	0.0005073171165933772	0.0005252221629847007	0.0005276924437005357	0.0005473194886356544	0.0005491088821567077	0.0005927696632215532	0.000593041113737057	0.08202825863028554	0.07919720295833389	-7.626996372531517e-07	-3.675387972315591e-05	-7.66186919587148e-07	-3.6921928947164506e-05
21.055952441500814	0.0004670112374400497	0.00047108108034612834	0.0005041490449043966	0.0005072290820987588	0.0005251272543896503	0.0005275971011980467	0.00054721644910503	0.0005490056635117795	0.0005926492571950723	0.0005929211394576154	0.08201327171770997	0.07918273492814133	-7.425965098247986e-07	-3.6000700557328735e-05	-7.459912239413807e-07	-3.616527447314333e-05
21.18282514715158	0.00046693829244948495	0.00047100718240019235	0.0005040634961928153	0.0005071428960344444	0.0005250343120236125	0.0005275037339959293	0.0005471155163355932	0.0005489045563080776	0.0005925312561994222	0.0005928035644839495	0.08199848877846633	0.07916846380836337	-7.226881261765752e-07	-3.524660893498843e-05	-7.259911883653568e-07	-3.540770425194961e-05
21.31046232467717	0.00046686695877820177	0.0004709349143606584	0.0005039797845409587	0.0005070585598987398	0.0005249433382641018	0.0005274123444802416	0.0005470166937094932	0.000548805563904479	0.0005924156658133405	0.0005926883942919429	0.08198391337025102	0.0791543930335577	-7.029730352400496e-07	-3.449160723725808e-05	-7.061853551952255e-07	-3.4649220696847394e-05
21.438868580405217	0.0004667972363232657	0.00047086427619637554	0.0005038979113897391	0.0005069760751675336	0.0005248543354823595	0.0005273229350306844	0.0005469199846209199	0.0005487086896712344	0.0005923024916680856	0.0005925756344078468	0.08196954911621732	0.07914052610147218	-6.834497960472169e-07	-3.3735697892584016e-05	-6.865722769196052e-07	-3.388982626917336e-05
21.568048548418737	0.00046672912493085243	0.00047079526782633856	0.0005038178781568142	0.0005068954432938512	0.0005247673060432284	0.0005272355080204722	0.0005468253924763443	0.0005486139369901939	0.0005921917394484813	0.0005924652904092797	0.08195539970622193	0.07912686657424968	-6.641169776728205e-07	-3.29788833774991e-05	-6.671505161127966e-07	-3.312952347898912e-05
21.69800689072348	0.0004666626243952455	0.00047072788911870693	0.0005037396862361298	0.0005068166657074063	0.0005246822523050276	0.0005271500658162087	0.0005467329206947633	0.0005485213092550388	0.0005920834148939871	0.000592357367926255	0.08194146889809255	0.07911341807964965	-6.44973159160192e-07	-3.2221166216914177e-05	-6.47918645369297e-07	-3.2368314885261595e-05
21.828748297416116	0.00046659773445781305	0.0004706621398898027	0.0005036633369974502	0.0005067397438141387	0.0005245991766194249	0.0005270666107777555	0.0005466425727079495	0.0005484308098715188	0.0005919775237997896	0.0005922518726422267	0.08192776051892076	0.07910018431230069	-6.260169294865572e-07	-3.1462548986116445e-05	-6.288752472695391e-07	-3.1606203098388796e-05
21.960277486853503	0.0004665344548059612	0.00047059801990308306	0.000503588831785877	0.0005066646789957412	0.0005245180813313014	0.0005269851452580955	0.0005465543519607035	0.0005483424422576871	0.000591874072017913	0.0005921488102951535	0.08191427846638569	0.07908716903497127	-6.072468874884426e-07	-3.070303431090826e-05	-6.100189142957575e-07	-3.0843190779686336e-05
22.092599205822967	0.00046647278507207246	0.0004705355288681018	0.0005035161719213663	0.000506591472609185	0.0005244389687786234	0.0005269056716032035	0.0005464682619111202	0.0005482562098441552	0.0005917730654583634	0.0005920481866785967	0.08190102671009725	0.07907437607987378	-5.886616417931541e-07	-2.994262486795407e-05	-5.913482487691045e-07	-3.0079280641984174e-05
22.225718229713628	0.00046641272483241797	0.0004704746664394433	0.0005034453586982287	0.0005065201259862286	0.0005243618412923057	0.0005268281921519069	0.0005463843060308543	0.0005481721160743424	0.0005916745100902901	0.0005919500076428348	0.08188800929297461	0.07906180934998967	-5.702598107736739e-07	-2.9181323386431868e-05	-5.728618628084506e-07	-2.9314475451611144e-05
22.359639362688714	0.0004663542736060479	0.00047041543221563466	0.0005033763933846235	0.0005064506404329193	0.0005242867011960735	0.0005267527092357459	0.0005463024878053945	0.0005480901644047347	0.0005915784119431764	0.0005918542790960022	0.08187523033264471	0.07904947282042318	-5.520400224781879e-07	-2.8419132648158096e-05	-5.545583782531893e-07	-2.8548778028311683e-05
22.494367437858962	0.0004662974308536638	0.0004703578257380413	0.0005033092772220437	0.0005063830172290878	0.0005242135508063262	0.0005266792251788345	0.0005462228107343463	0.0005480103583051527	0.0005914847771080563	0.0005917610070052586	0.081862694022874	0.0790373705397821	-5.340009145784769e-07	-2.7656055488919917e-05	-5.364364266111955e-07	-2.7782191246258914e-05
22.629907317457054	0.0004662421959764618	0.0004703018464897339	0.0005032440114247867	0.0005063172576278278	0.000524142392431992	0.0005266077422977155	0.0005461452783317176	0.0005479327012590214	0.0005913936117387556	0.0005916701973979784	0.08185040463502945	0.07902550663158797	-5.161411343092021e-07	-2.6892094799169097e-05	-5.18494649003531e-07	-2.7014718035345275e-05
22.766263893012997	0.00046618856831495746	0.0004702474938943357	0.0005031805971794186	0.0005062533628549692	0.0005240732283743874	0.0005265382629012148	0.0005460698941262143	0.0005478571967636493	0.0005913049220531634	0.000591581856362969	0.08183836651956662	0.07901388529571221	-4.984593384069723e-07	-2.6127253524882432e-05	-5.007316960991756e-07	-2.6246361381682126e-05
22.903442085530802	0.00046613654714778386	0.00047019476731484643	0.0005031190356442268	0.0005061913341085398	0.0005240060609270695	0.0005264707892902937	0.0005459966616615415	0.0005477838483305138	0.0005912187143345307	0.0005914959900517166	0.08182658410754971	0.07900251080984498	-4.80954193046593e-07	-2.5361534667936447e-05	-4.83146228051276e-07	-2.54771243281271e-05
23.041446845665973	0.00046608613169046793	0.00047014366605244303	0.0005030593279486624	0.0005061311725582173	0.0005239408923756906	0.0005264053237579006	0.0005459255844967142	0.0005477126594855551	0.000591134994932799	0.0005914126046796607	0.08181506191220261	0.07899138753099234	-4.6362437379162715e-07	-2.4594941287564565e-05	-4.65736914446839e-07	-2.4707009975685756e-05
23.180283153904217	0.00046603732109417895	0.00047009418934525264	0.00050300147519277	0.0005060728793447696	0.0005238777249978445	0.0005263418685888158	0.0005458566662063727	0.0005476436337694738	0.0005910537702659555	0.000591331706527493	0.08180380453049231	0.0789805198970019	-4.464685655404012e-07	-2.3827476501467326e-05	-4.4850243425685783e-07	-2.3936021484649572e-05
23.31995602074116	0.0004659901144444527	0.000470046336367103	0.0005029454784466064	0.0005060164555794816	0.0005238165610629157	0.0005262804260594972	0.0005457899103811057	0.0005475767747380367	0.0005909750468214212	0.0005912533019424884	0.08179281664474365	0.07896991242812557	-4.2948546245314724e-07	-2.305914348571525e-05	-4.3144147576041833e-07	-2.3164162074804096e-05
23.460470486863187	0.00046594451075989123	0.0004700001062262491	0.0005028913387496509	0.0005059619023435774	0.0005237574028319254	0.0005262209984379246	0.0005457253206277851	0.0005475120859623951	0.0005908988311574705	0.0005911773973398671	0.08178210302428827	0.07895956972860917	-4.126737678969254e-07	-2.228994547594232e-05	-4.145527364844172e-07	-2.2391435025970186e-05
23.60183162332936	0.00046590050899083575	0.0004699554979640725	0.0005028390571102034	0.000505909220687627	0.0005237002525573745	0.0005261635879834416	0.0005456629005699076	0.0005474495710294065	0.0005908251299046839	0.0005911039992041873	0.08177166852714586	0.0789494964883178	-3.9603219441092935e-07	-2.1519885769316627e-05	-3.978349231777579e-07	-2.161784368064079e-05
23.744044531754422	0.0004658581080180057	0.0004699125105537481	0.0005027886345047618	0.0005058584116309366	0.0005236451124830797	0.000526108196946587	0.0005456026538479371	0.0005473892335419587	0.0005907539497674236	0.0005910331140907601	0.0817615181017445	0.07893969748439125	-3.7955946361975003e-07	-2.0748967723818734e-05	-3.8128675171984414e-07	-2.0843391443148285e-05
23.887114344492932	0.00046581730665112516	0.0004698711428988976	0.0005027400718774052	0.0005058094761609399	0.0005235919848440199	0.0005260548275689409	0.0005455445841196724	0.000547331077119319	0.000590685297525362	0.0005909647486271156	0.08175165678867068	0.07893017758293962	-3.632543061835025e-07	-1.997719475960169e-05	-3.649069470696223e-07	-2.0068081780774683e-05
24.031046224824397	0.00046577810362750347	0.0004698313938322006	0.0005026933701391466	0.0005057624152325631	0.0005235408718661655	0.0005260034820829496	0.0005454886950606062	0.0005472751053974734	0.0005906191800350243	0.0005908989095144826	0.08174208972246112	0.07892094174076941	-3.4711546176725144e-07	-1.920457036140577e-05	-3.4869424323587424e-07	-1.9291918226263527e-05
24.175845367139747	0.00046574049761059744	0.00046979326211398496	0.0005026485301672813	0.0005057172297675854	0.0005234917757663124	0.0005259541627117593	0.0005454349903643018	0.0005472213220294836	0.0005905556042313774	0.0005908356035293117	0.08173282213342807	0.07891199500714625	-3.3114167895015485e-07	-1.8431098077170693e-05	-3.326473831870118e-07	-1.851490437672354e-05
24.32151699712871	0.0004657044871885439	0.0004697567464307887	0.0005026055528047262	0.0005056739206539876	0.0005234446987519175	0.0005259068716690471	0.0005453834737427821	0.0005471697306858558	0.0005904945771294551	0.0005907748375248351	0.0817238593495244	0.07890334252559736	-3.1533171518318033e-07	-1.765678152013117e-05	-3.167651188074917e-07	-1.7737043895502125e-05
24.468066371968433	0.0004656700708726573	0.00046972184539388894	0.0005025644388593372	0.0005056324887452832	0.0005233996430209232	0.0005258616111588437	0.0005453341489269215	0.0005471203350549112	0.0005904361058260163	0.0005907166184326561	0.08171520679824888	0.07889498953574704	-2.9968433673793066e-07	-1.688162436978835e-05	-3.0104621084599097e-07	-1.695834051317069e-05
24.61549878051318	0.0004656372470959002	0.0004696885575378031	0.0005025251891032203	0.0005055929348598406	0.0005233566107615867	0.0005258183833753599	0.0005452870196668523	0.0005470731388431719	0.0005903801975012448	0.00059066095326438	0.08170687000858785	0.07888694137519399	-2.8419831865048213e-07	-1.6105630372881263e-05	-2.8548942886401536e-07	-1.617879802873201e-05
24.763819543485244	0.0004656060142113181	0.0004696568813187557	0.0005024878042720227	0.0005055552597801863	0.0005233156041523001	0.0005257771905028037	0.0005452420897323772	0.0005470281457757509	0.0005903268594204824	0.0005906078491132759	0.08169885461300273	0.07887920348142888	-2.688724446571998e-07	-1.532880334370601e-05	-2.7009355116260764e-07	-1.539842030963412e-05
24.91303401366693	0.0004655763704904492	0.0004696268151131208	0.0005024522850642194	0.0005055194642523042	0.0005232766253614176	0.0005257380347152054	0.0005451993629133999	0.0005469853595967625	0.0005902760989360136	0.0005905573131559892	0.08169116634945389	0.07887178139378963	-2.5370550714724945e-07	-1.4551147165628442e-05	-2.548573647404972e-07	-1.4617211293560528e-05
25.063147576093755	0.00046554831412169186	0.00046959835721582165	0.000502418632140373	0.0005054855489849086	0.0005232396765470679	0.0005257009181762263	0.0005451588430203559	0.0005469447840697276	0.0005902279234888763	0.0005905093526542778	0.0816838110634721	0.07886468075545755	-2.386963071083874e-07	-1.3772665792000094e-05	-2.39779665241191e-07	-1.3835174989290655e-05
25.214165648248784	0.00046552184320864716	0.00046957150583870817	0.0005023868461223914	0.0005054535146487142	0.0005232047598569768	0.0005256658430389789	0.0005451205338846663	0.0005469064229780064	0.0005901823406107292	0.0005904639749568035	0.08167679471027084	0.07885790731550041	-2.2384365406407682e-07	-1.2993363246588396e-05	-2.2485925688488576e-07	-1.3052315477116161e-05
25.366093680258146	0.0004654969557684198	0.0004695462591088913	0.0005023569275927608	0.000505423361875683	0.0005231718774282771	0.0005256328114458336	0.0005450844393591913	0.0005468702801252283	0.0005901393579257505	0.000590421187500954	0.08167012335690421	0.07885146693095356	-2.0914636603077026e-07	-1.2213243625283643e-05	-2.1009495243073766e-07	-1.226863691070057e-05
25.518937155087716	0.00046547364972988897	0.00046952261506705067	0.0005023288770937704	0.0005053950912582621	0.0005231410313873222	0.0005256018255282294	0.0005450505633187065	0.000546836359335742	0.0005900989831525906	0.0005903809978147152	0.08166380318447236	0.07884536556894851	-1.9460326945676051e-07	-1.1432311096584713e-05	-1.9548557311115967e-07	-1.1484143517412337e-05
25.672701588741027	0.0004654519229319388	0.00046950057166569934	0.000502302695126716	0.0005053687033486022	0.0005231122238494938	0.0005255728874064782	0.0005450189096603813	0.0005468046644550725	0.0005900612241063626	0.0005903434135185806	0.08165784049037114	0.07883960930888675	-1.8021319917144e-07	-1.0650569902820317e-05	-1.8102994858389988e-07	-1.0698839599740384e-05
25.827392530458226	0.0004654317731216557	0.00046948012676741914	0.0005022783821510927	0.0005053441986577634	0.0005230854569190088	0.0005255459991895686	0.000544989482304278	0.0005467751993503911	0.000590026088700685	0.0005903084423275117	0.08165224169059324	0.07883420434465754	-1.6597499832501916e-07	-9.868024360745742e-06	-1.667269168680735e-07	-9.912729535571652e-06
25.983015562916506	0.00046541319795248684	0.00046946127814305656	0.0005022559385837698	0.0005053215776549052	0.0005230607326887245	0.000525521162974969	0.0005449622851938597	0.0005467479679110011	0.0005899935849497721	0.0005902760920529427	0.08164701332207368	0.07882915698690723	-1.5188751834212255e-07	-9.084678862708584e-06	-1.5257532430187903e-07	-9.125817779981338e-06
26.139576302431465	0.0004653961949823576	0.00046944402346987796	0.0005022353647981466	0.0005053008407664573	0.0005230380532399381	0.0005254983808484213	0.0005449373222965121	0.0005467229740488302	0.0005899637209705689	0.0005902463706048288	0.08164216204509384	0.07882447366535472	-1.3794961886844613e-07	-8.300537878022651e-06	-1.3857402549120705e-07	-8.338108866245975e-06
26.297080399159835	0.00046538076167175273	0.00046942836032969065	0.0005022166611232949	0.0005052819883752769	0.0005230174206421865	0.0005254776548837392	0.0005449145976040777	0.0005467002216989398	0.0005899365049849419	0.0005902192859937484	0.08163769464572754	0.07882016093115622	-1.241601677141619e-07	-7.515605953453686e-06	-1.2472188324220285e-07	-7.549607406190373e-06
26.455533537303385	0.0004653668953817557	0.00046941428620692234	0.0005021998278430827	0.0005052650208197884	0.000522998836953042	0.0005254589871426006	0.0005448941151334071	0.0005466797148200476	0.0005899119453219195	0.0005901948463330516	0.08163361803834723	0.07881622545932393	-1.1051804080382775e-07	-6.729887714371219e-06	-1.1101776852050042e-07	-6.760318091672546e-06
26.614941435314055	0.00046535459337204683	0.00046940179848665943	0.0005021848651952792	0.0005052499383931044	0.0005229823042179063	0.0005254423796743371	0.0005448758789269221	0.0005466614573950625	0.0005898900504199858	0.0005901730598410624	0.08162993926818467	0.07881267405119571	-9.702212211979214e-08	-5.943387865650629e-06	-9.746056039224189e-08	-5.970245695541276e-06
26.77530984610034	0.0004653438527988594	0.0004693908944526458	0.0005021717733706459	0.0005052367413421319	0.0005229678244698015	0.0005254278345157218	0.0005448598930531951	0.000546645453431636	0.0005898708288294309	0.0005901539348433315	0.08162666551393961	0.07880951363695794	-8.367130365535651e-08	-5.1561111929221415e-06	-8.404914597854099e-08	-5.179395072774096e-06
26.93664455723489	0.0004653346707128927	0.0004693815712852374	0.000502160552512003	0.0005052254298666569	0.0005229553997291582	0.0005254153536907531	0.000544846161607542	0.0005466317069627242	0.0005898542892147541	0.000590137479774944	0.08162380409045611	0.07880675127822395	-7.046448536880516e-08	-4.3680625639863635e-06	-7.078242040322452e-08	-4.387771161754039e-06
27.098951391163432	0.00046532704405717655	0.0004693738260593127	0.0005021512027132807	0.000505216004118412	0.0005229450320035986	0.0005254049392104358	0.0005448346887126306	0.000546620222047167	0.0005898404403571248	0.0005901237031828804	0.08162136245144816	0.07880439417066812	-5.740057510772792e-08	-3.579246928259172e-06	-5.7659286724093956e-08	-3.595378984158626e-06
27.26223620541477	0.00046532096966490287	0.00046936765574214574	0.0005021437240185561	0.0005052084642001301	0.0005229367232877268	0.0005253965930725653	0.0005448254785191131	0.0005466110027702897	0.0005898292911569128	0.0005901126137284434	0.08161934819229158	0.07880244964672095	-4.447848857671091e-08	-2.7896693193113498e-06	-4.4678655898664627e-08	-2.802223647235813e-06
27.426504892812353	0.00046531644425719317	0.00046936305719122185	0.0005021381164210584	0.000505202810164568	0.0005229304755629006	0.0005253903172614968	0.0005448185352062596	0.0005466040532445041	0.0005898208506362614	0.0005901042201897274	0.08161776905287171	0.07880092517831827	-3.1697149290499035e-08	-1.9993348556179846e-06	-3.183944673537664e-08	-2.00831034473381e-06
27.59176338168682	0.0004653134644408345	0.0004693600271520183	0.0005021343798621659	0.0005051990420135221	0.0005229262907970155	0.0005253861137479249	0.0005448138629826255	0.0005465993776099439	0.0005898151279417406	0.0005900985314641642	0.08161663292050171	0.07879982837971475	-1.9055488508943827e-08	-1.2082487412384824e-06	-1.914058582789223e-08	-1.2136443573868005e-06
27.758017636089992	0.00046531202670595527	0.0004693585622557289	0.0005021325142303747	0.0005051971596968139	0.0005229241709442748	0.00052538398448865	0.0005448114660867226	0.0005465969800351032	0.0005898121323470514	0.0005900955565711185	0.0816159478328951	0.07879916701035955	-6.552445188648046e-09	-4.164162668018889e-07	-6.581007509776082e-09	-4.182310542194534e-07
27.925273656010095	0.0004653121274236614	0.0004693586590169483	0.0005021325193602527	0.0005051971631112647	0.0005229241179449676	0.0005253839314263512	0.0005448113487877206	0.000546596864717504	0.0005898118732558077	0.000590095304654557	0.08161572198121371	0.07879894897783472	5.813034063004499e-09	3.7615718911920837e-07	5.84034619407689e-09	3.779241062457084e-07
28.09353747758831	0.0004653137628436109	0.00046936031383129623	0.0005021343950313641	0.0005051990520996396	0.0005229261337252319	0.0005253859564893467	0.0005448135153861557	0.0005465990358843692	0.000589814360204374	0.0005900977849857712	0.08161596371317931	0.07879918234085699	1.8041995045528503e-08	1.169466159536836e-06	1.812452562360324e-08	1.1748155753776857e-06
28.2628151733366	0.00046531692909154905	0.0004693635229730028	0.0005021381409671837	0.0005052028264495804	0.0005229302201968302	0.0005253900615913625	0.0005448179702146713	0.000546603497793329	0.0005898196028647872	0.0005901030069661818	0.08161668153625333	0.07879987531235264	3.013547600762105e-08	1.9635050873406668e-06	3.027257352477067e-08	1.9724377125635018e-06
28.43311285235687	0.00046532162216677403	0.00046936828259242793	0.0005021437568339735	0.0005052084858925026	0.0005229363792569034	0.0005253962486312843	0.0005448247176387614	0.0005466102547331276	0.0005898276110477312	0.000590110980130193	0.08161788412089044	0.07880103626259459	4.2094507694215993e-08	2.758268324062896e-06	4.22855251042218e-08	2.7707847844032907e-06
28.604436660561465	0.000465327837939565	0.00046937458871353966	0.0005021512422396506	0.000505216030102486	0.0005229446127877408	0.0005254045194929217	0.0005448337620575534	0.0005466193110243685	0.0005898383947056056	0.0005901217141481367	0.08161958030386549	0.07880267372241419	5.392011341565604e-08	3.553750130225186e-06	5.416440808738744e-08	3.5698509644743748e-06
28.77679278089485	0.0004653355721485412	0.0004693824372313301	0.000502160596732623	0.0005052254586951296	0.0005229549226565344	0.0005254148760447578	0.0005448451079045975	0.0005466306710202664	0.0005898519639356547	0.0005901352188292772	0.08162177909167286	0.07880479638648377	6.5613309080002e-08	4.3499446728823e-06	6.591024275816836e-08	4.369630331069185e-06
28.950187433556945	0.00046534482039797126	0.0004693918239091784	0.0005021718198006053	0.0005052367712263899	0.0005229673107151375	0.0005254273201397031	0.0005448587596486852	0.000546644339107427	0.0005898683289831822	0.0005901515041248944	0.08162448966400437	0.07880741311667522	7.717510325006179e-08	5.146846025400054e-06	7.752404201553063e-08	5.17011686708424e-06
29.124626876227456	0.00046535557815502085	0.0004694027443761557	0.0005021849108694087	0.0005052499671913931	0.000522981778799817	0.0005254418536148435	0.0005448747217946879	0.0005466603197066448	0.0005898875002448443	0.0005901705801314454	0.0816277213773058	0.07881053294548944	8.860649719239638e-08	5.94444816606754e-06	8.90068114207769e-08	5.97130445841032e-06
29.30011740429177	0.00046536784074694044	0.0004694151941242705	0.0005021998693017045	0.0005052650460232225	0.0005229983287310052	0.0005254584782911862	0.0005448929988844184	0.000546678617273725	0.0005899094882720231	0.0005901924570938024	0.08163148376841634	0.07881416507957235	9.990848492133844e-08	6.742744976903636e-06	1.0035954923852917e-07	6.7731868924059135e-06
29.476665351068124	0.0004653816033581904	0.00046942916850565284	0.0005022166943957634	0.0005052820070916792	0.0005230169623130453	0.0005254771959733996	0.0005449135954975143	0.0005466992363003234	0.0005899343037742852	0.0005902171454085699	0.08163578655828602	0.07881831890330179	1.1108205325667184e-07	7.541730243115774e-06	1.1158324650329884e-07	7.575757858022114e-06
29.654277088036206	0.0004653968610275072	0.0004694446627296823	0.0005022353853841706	0.0005053008497020216	0.0005230376813339408	0.0005254980084495601	0.0005449365162523516	0.00054672218131482	0.0005899619576229314	0.0005902446556274957	0.08164063965578393	0.07882300398246737	1.221281818656987e-07	8.341397651601135e-06	1.2267888705613274e-07	8.379010943804222e-06
29.832959025067048	0.0004654136086448979	0.00046946167186004184	0.0005022559414325072	0.0005053215730936725	0.0005230604875650935	0.000525520917490881	0.0005449617658069739	0.0005467474568832015	0.0005899924608546279	0.0005902749984609515	0.08164605316158972	0.0788282300680216	1.3304784331896746e-07	9.141740790238884e-06	1.3364744759426957e-07	9.182939636878662e-06
30.0127176106544	0.0004654318409485779	0.0004694801908117207	0.0005022783616380136	0.000505344176438906	0.0005230853827610486	0.000525545924851455	0.0005449893488600591	0.0005467750676099852	0.0005900258246751389	0.000590308184781519	0.0816520373721786	0.07883400709993055	1.4384200313645977e-07	9.94275314696036e-06	1.4448989773012053e-07	9.9875373226338e-06
30.193559332147448	0.00046545155252183024	0.00046950021434793786	0.0005023026450282156	0.0005053686588415003	0.000523112368659228	0.0005255730322679803	0.0005450192701519023	0.000546805018139155	0.0005900620604631457	0.000590344225627654	0.08165860278389567	0.07884034521110488	1.545116198257545e-07	1.0744428107778425e-05	1.5520720002054275e-07	1.0792797282194178e-05
30.37549071598484	0.00046547273778980194	0.0004695217370770048	0.0005023287905595257	0.0005053950193353639	0.000523141446979665	0.0005256022414594904	0.0005450515344654293	0.0005468373131551288	0.0005901011797741648	0.000590383132207448	0.08166576009712392	0.07884725473142595	1.6505764494924823e-07	1.1546758957065029e-05	1.6580031003731246e-07	1.1598712692878488e-05
30.55851832793038	0.0004654953910162305	0.00046954475344911784	0.0005023567971158184	0.0005054232568831386	0.0005231726194247397	0.0005256335541270834	0.0005450861466272458	0.0005468719573837571	0.0005901431943445748	0.0005904249159024916	0.08167352022055542	0.07885474619186383	1.754810231618855e-07	1.2349738875983007e-05	1.7627017640246996e-07	1.2405276626409334e-05
30.742648773309874	0.00046551950630009	0.00046956925775307575	0.0005023866635069664	0.0005054533703747634	0.0005232058876789049	0.0005256669719536408	0.0005451231115087017	0.0005469089555933421	0.0005901881160957312	0.0005904695882718275	0.08168189427555314	0.07886283032869473	1.8578269225994794e-07	1.3153360941195458e-05	1.8661774084014447e-07	1.3212482047761376e-05
30.92788869724955	0.0004655450775721695	0.00046959524411292807	0.0005024183884673556	0.0005054853586260168	0.0005232412534084148	0.0005257024966035521	0.0005451624340269994	0.0005469483125956914	0.0005902359571382011	0.0005905171610560124	0.08169089360062366	0.07887151808781138	1.9596358322702435e-07	1.3957618124144089e-05	1.9684393822144014e-07	1.4020321814245396e-05
31.114244784915854	0.00046557209859156935	0.0004696227064845426	0.0005024519706543589	0.0005055192203770194	0.0005232787182610472	0.0005257401297224286	0.0005452041191463218	0.0005469900332471967	0.0005902867297760978	0.0005905676461812797	0.08170052975598989	0.07888082062914298	2.0602462028800408e-07	1.4762503289883488e-05	2.0694969661561036e-07	1.4828788674287052e-05
31.30172376175672	0.0004656005629421232	0.0004696516386521019	0.0005024874086467858	0.0005055549542907135	0.0005233182838658265	0.000525779872936821	0.000545248171879001	0.0005470341224499477	0.0005903404465115335	0.0005906210557638122	0.0817108145282739	0.07889074933117204	2.1596672095526397e-07	1.556800919653989e-05	2.1693593734058159e-07	1.5637875266913404e-05
31.4903323937443	0.00046563046402873555	0.00046968203422451777	0.0005025247009432932	0.0005055925589513039	0.0005233599518327423	0.0005258217278539313	0.0005452945972867138	0.0005470805851528753	0.0005903971200491845	0.0005906774021141265	0.08172175993529059	0.0789013157955626	2.2579079607051855e-07	1.6374128493576445e-05	2.2680357500350252e-07	1.644757411997655e-05
31.68007748761912	0.0004656617950736371	0.00046971388663176174	0.0005025638459607631	0.0005056320328626658	0.0005234037237524643	0.0005258656960613207	0.0005453434004817131	0.000547129426352925	0.0005904567633009749	0.0005907366977415671	0.08173337823095424	0.07891253185189744	2.3549774985664497e-07	1.7180853721224243e-05	2.3655351755083424e-07	1.7257877649376474e-05
31.870965891135747	0.00046569454911255686	0.0004697471891211179	0.0005026048420326472	0.0005056733744467221	0.0005234496011960571	0.0005259117791266174	0.0005453945866280952	0.000547180651096269	0.0005905193893908858	0.0005907989553589244	0.08174568191030333	0.07892440956252796	2.4508847997037515e-07	1.7988177309746778e-05	2.461866663210424e-07	1.806877815829777e-05
32.063004493309954	0.00046572871899080575	0.00046978193475334716	0.0005026476874072735	0.0005057165820417812	0.0005234975857146914	0.0005259599785972208	0.0005454481609431025	0.0005472342644795484	0.0005905850116598889	0.0005908641878871704	0.08175868371464744	0.07893696122754104	2.5456387754696497e-07	1.87960915785379e-05	2.557039160923022e-07	1.888026783640473e-05
32.25620022466719	0.00046576429735927216	0.0004698181163987649	0.0005026923802461198	0.0005057616539008441	0.0005235476788393547	0.0005260102960000049	0.0005455041286984646	0.0005472902716511562	0.0005906536436710117	0.0005909324084603222	0.08177239663683272	0.0789501993898455	2.639248272348887e-07	1.960458873398463e-05	2.651061551128559e-07	1.9692338757398842e-05
32.45056005749291	0.00046580127667032007	0.00046985572673322414	0.0005027389186220397	0.0005058085881898651	0.0005235998820805511	0.0005260627328410101	0.0005455624952217704	0.0005473486778125463	0.0005907252992145293	0.0005910036304304239	0.08178683392664059	0.07896413684037888	2.7317220725850584e-07	2.0413660869827988e-05	2.743942651656315e-07	2.050498287943514e-05
32.64609100608406	0.00046583964917360247	0.0004698947582340162	0.0005027873005174647	0.0005058573829859874	0.000523654196928013	0.0005261172906051478	0.0005456232658978926	0.0005474094882195963	0.0005907999923133069	0.0005910778673726783	0.0818020090963132	0.0789787866234448	2.8230688946381463e-07	2.1223299966080522e-05	2.835691216183326e-07	2.131819204410912e-05
32.84280012700226	0.0004658794069117695	0.0004699352031756666	0.0005028375238225537	0.0005059080362757286	0.0005237106248503964	0.0005261739707558882	0.0005456864461704415	0.0005474727081839948	0.0005908777372282713	0.0005911551330906989	0.08181793592621509	0.0789941620421766	2.913297393568326e-07	2.2033497887416487e-05	2.9263159345141107e-07	2.2131957974458327e-05
33.040694519328454	0.0004659205417160828	0.0004699770536256411	0.0005028895863333091	0.0005059605459531344	0.0005237691672949838	0.0005262327747349537	0.0005457520415432666	0.0005475383430746783	0.0005909585484640391	0.0005912354416219111	0.08183462847063232	0.07901027666413458	3.002416161595415e-07	2.2844246383074696e-05	3.015825433239864e-07	2.294627227500401e-05
33.239781324919136	0.0004659630452019252	0.0004700203014399471	0.0005029434857496491	0.0005060149098178863	0.0005238298256873791	0.000526293703962007	0.0005458200575820005	0.0005476063983193059	0.0005910424407746881	0.0005913188072430963	0.08185210106371467	0.07902714432704296	3.0904337285260486e-07	2.365553708556789e-05	3.104228276102749e-07	2.376112643032169e-05
33.44006772866406	0.0004660069087642078	0.0004700649382586363	0.0005029992196734367	0.0005060711255733707	0.0005238926014312031	0.0005263567598343371	0.0005458904999156461	0.0005476768794057776	0.0005911294291696882	0.0005914052444760846	0.08187036832556192	0.07904477914466541	3.177358562189529e-07	2.446736150954476e-05	3.191532964459936e-07	2.4576511803806045e-05
33.64156095874556	0.0004660521235726658	0.00047011095550119817	0.0005030567856064649	0.000506129190824702	0.0005239574959077833	0.0005264219437265413	0.0005459633742382107	0.0005477497918837952	0.0005912195289199893	0.0005914947680935988	0.08188944516846355	0.07906319551282569	3.263199068945233e-07	2.5279711051276466e-05	3.2777479377779986e-07	2.5392419637185193e-05
33.84426828689945	0.00046609868056705055	0.0004701583443618506	0.000503116180948398	0.0005061891030767049	0.0005240245104758467	0.0005264892569902079	0.0005460386863103882	0.0005478251413664737	0.0005913127555642783	0.000591587393125263	0.0819093468032895	0.07908240811558127	3.347963594174837e-07	2.6092576988157035e-05	3.362881574122973e-07	2.6208841049688014e-05
34.04819702867729	0.0004661465704522024	0.00047020709580471604	0.0005031774029946662	0.0005062508597318505	0.000524093646471206	0.0005265587009535944	0.0005461164419612902	0.0005479029335319942	0.0005914091249154021	0.0005916831348637689	0.08193008874604446	0.07910243193154358	3.431660422718169e-07	2.6905950477398854e-05	3.4469421906157226e-07	2.7025767037003323e-05
34.25335454371064	0.00046619578369301216	0.0004702572005588849	0.0005032404489343134	0.0005063144580881448	0.000524164905206447	0.000526630276921305	0.0005461966470902286	0.00054798317412531	0.0005915086530669691	0.0005917820088712133	0.08195168682458151	0.07912328224036355	3.5142977793437523e-07	2.7719822555491436e-05	3.5299380438504405e-07	2.7843188470239033e-05
34.45974823597649	0.0004662463105092589	0.0004703086491133624	0.0005033053158477943	0.0005063798953369707	0.000524238287970611	0.0005267039861739629	0.0005462793076685476	0.0005480658689599004	0.0005916113564001292	0.0005918840309856086	0.08197415718548672	0.07914497462937625	3.5958838292258523e-07	2.8534184137438134e-05	3.61187733042374e-07	2.866109609533929e-05
34.66738555406454	0.0004662981408703293	0.00047036143171189603	0.0005033720007047252	0.0005064471685608826	0.0005243137960288783	0.0005267798299678847	0.0005463644297415138	0.0005481510239195779	0.0005917172515905419	0.000591989217327573	0.08199751630113623	0.07916752500041192	3.67642667834997e-07	2.934902601550715e-05	3.692768187324967e-07	2.9479480531849345e-05
34.87627399144595	0.00046635126448980543	0.00047041553834767456	0.0005034405003615772	0.0005065162747313447	0.0005243914306222446	0.0005268578095347465	0.000546452019430256	0.0005482386449603445	0.0005918263556155325	0.0005920975843072002	0.08202178097693394	0.07919094957678179	3.7559343740571106e-07	3.0164338859356432e-05	3.772618692456618e-07	3.0298332272568618e-05
35.086421086743854	0.00046640567081993154	0.0004704709587579113	0.0005035108115593268	0.0005065872107064288	0.0005244711929672045	0.0005269379260812564	0.0005465420829337712	0.000548328738112313	0.0005919386857614556	0.0005922091486311305	0.08204696835872774	0.07921526491043916	3.834414905529507e-07	3.0980113215159366e-05	3.85143686510922e-07	3.111764168269027e-05
35.29783442400536	0.0004664613490459393	0.0004705276824182843	0.0005035829309210424	0.0005066599732284478	0.0005245530842554238	0.0005270201807888164	0.0005466346265309817	0.0005484213094816736	0.0005920542596312525	0.0005923239273098067	0.08207309594042117	0.07924048788932438	3.91187620415491e-07	3.179633950443905e-05	3.9292306663971793e-07	3.193739899882975e-05
35.51052163297529	0.00046651828808024203	0.0004705856985372525	0.0005036568549494215	0.0005067345589215427	0.0005246371056534169	0.0005271045748131896	0.0005467296565828584	0.0005485163652527293	0.000592173095152228	0.0005924419376649405	0.08210018157177673	0.07926663574489824	3.9883261440903754e-07	3.261300802415157e-05	4.0060079997098104e-07	3.2757594328552964e-05
35.72449038937153	0.00046657647655648754	0.0004706449960502295	0.0005037325800242692	0.0005068109642892112	0.0005247232583022194	0.0005271911092841594	0.0005468271795346056	0.0005486139116899861	0.0005922952105840399	0.000592563197337184	0.08212824346641716	0.07929372605986573	4.063772542641734e-07	3.343010894539533e-05	4.0817767111775427e-07	3.357821764927993e-05
35.93974841516195	0.0004666359028234622	0.00047070556361361555	0.0005038101023999161	0.0005068891857117767	0.0005248115433170584	0.000527279785305191	0.0005469272019179101	0.0005487139551403068	0.0005924206245269136	0.0005926877242940171	0.08215730021004017	0.07932177677610343	4.138223160840386e-07	3.424763231367478e-05	4.1565445902248636e-07	3.439925880840966e-05
36.15630347884324	0.0004666965549388559	0.00047076738959869025	0.0005038894182025826	0.0005069692194438055	0.0005249019617870272	0.0005273706039530921	0.000547029730353264	0.0005488165020351357	0.0005925493559300953	0.0005928155368378632	0.08218737076883903	0.07935080620279021	4.2116857038292793e-07	3.5065568047956686e-05	4.2303193699085896e-07	3.522070752201567e-05
36.374163395721176	0.00046675842066286425	0.00047083046208534676	0.0005039705234276717	0.0005070510616114542	0.0005249945147747505	0.0005274635662776662	0.0005471347715523459	0.0005489215588927802	0.0005926814241005334	0.0005929466536144254	0.08221847449814566	0.07938083302474888	4.2841678213139354e-07	3.58839059398236e-05	4.3031087274014203e-07	3.604255337399942e-05
36.59333602819267	0.0004668214874516401	0.00047089476885567864	0.0005040534139370066	0.000507134708209762	0.0005250892033160542	0.0005275586733013703	0.0005472423323204856	0.0005490291323207694	0.0005928168487118153	0.0005930810936212662	0.08225063115130041	0.07941187631100703	4.355677108158762e-07	3.670263565429266e-05	4.3749202846251126e-07	3.6864785817047885e-05
36.813829286029524	0.00046688574245058533	0.00047096029738741133	0.0005041380854560014	0.0005072201550998802	0.0005251860284196349	0.0005276559260189723	0.0005473524195591989	0.000549139229018286	0.0005929556498133605	0.0005932188762166363	0.0822838608887521	0.0794439555235823	4.426221104703639e-07	3.7521746728053085e-05	4.4457616084738263e-07	3.7687394170343724e-05
37.03565112666392	0.0004669511724874682	0.0004710270348471583	0.0005042245335707589	0.0005073073980062257	0.0005252849910667216	0.0005277553253971965	0.0005474650402687945	0.0005492518557786602	0.0005930978478398667	0.0005933600211285419	0.08231818428739986	0.07947709052649835	4.4958072973146947e-07	3.834122856985478e-05	4.515640211408267e-07	3.8510367619828956e-05
37.25880955547555	0.00046701776406538086	0.00047109496808352814	0.0005043127537251085	0.0005073964325135819	0.0005253860922107458	0.0005278568723743834	0.0005475802015510699	0.0005493670194919562	0.0005932434636210421	0.0005935045484640908	0.08235362235018144	0.07951130159504016	4.564443118874363e-07	3.916107046049444e-05	4.5845635519804404e-07	3.9333695218468634e-05
37.483312626080554	0.00046708550335551396	0.00047116408362004426	0.0005044027412175666	0.0005074872540641183	0.000525489332777004	0.0005279605678601361	0.0005476979106120813	0.0005494847271476252	0.000593392518391608	0.000593652478719096	0.08239019651591543	0.07954660942525661	4.632135949232414e-07	3.9981261552218816e-05	4.6525390352022793e-07	4.0157365884974094e-05
37.70916844062219	0.00046715437618975394	0.00047123436764789694	0.0005044944911982279	0.0005075798579543457	0.0005255947136623241	0.0005280664127349731	0.0005478181747650043	0.0005496049858372476	0.0005935450338015984	0.0005938038327879652	0.08242792866940876	0.07958303514371329	4.6988931156352956e-07	4.0801790868419396e-05	4.7195740130205263e-07	4.098136840370581e-05
37.93638515006311	0.0004672243680530925	0.0004713058060185081	0.0005045879986655767	0.0005076742393319932	0.0005257022357347268	0.0005281744078499743	0.0005479410014330759	0.0005497278027573531	0.0005937010319269529	0.0005939586319738712	0.08246684115183306	0.07962060031750914	4.764721893296426e-07	4.162264730406262e-05	4.785675784876181e-07	4.1805691424812164e-05
38.164970954479706	0.0004672954640758491	0.0004713783842359147	0.0005046832584632301	0.0005077703931928165	0.0005258118998330947	0.000528284554026435	0.0005480663981526371	0.000549853185212337	0.0005938605352804306	0.0005941168979992305	0.08250695677138124	0.07965932696456375	4.829629505842883e-07	4.2443819625745394e-05	4.850851598107823e-07	4.263032346384088e-05
38.39493410335793	0.00046736764902569083	0.00047145208744895224	0.0005047802652765918	0.0005078683143773205	0.0005259237067668322	0.0005283968520555095	0.000548194372576258	0.0005499811406174578	0.0005940235668228307	0.0005942786530164776	0.08254829881421147	0.07969923756418083	4.893623125686204e-07	4.3265296470418324e-05	4.915108648396137e-07	4.3455252901003494e-05
38.626282895891045	0.0004674409072994532	0.00047152690044324384	0.0005048790136294298	0.0005079679975674075	0.0005260376573155301	0.0005285113026978611	0.0005483249324759668	0.0005501116765019323	0.0005941901499745535	0.0005944439196191645	0.08259089105568931	0.07974035506789813	4.956709874672904e-07	4.408706634727311e-05	4.97845408034504e-07	4.428046798234109e-05
38.859025681279114	0.0004675152229147547	0.0004716028076329871	0.0005049794978803713	0.0005080694372829437	0.0005261537522286339	0.0005286279066833124	0.0005484580857465801	0.0005502448005121296	0.0005943603086275039	0.0005946127208533904	0.08263475777193685	0.07978270291063572	5.018896824557188e-07	4.4909117637617624e-05	5.040894987934884e-07	4.5105956819196935e-05
39.09317085903034	0.00046759057950139266	0.00047167979305252715	0.0005050817122193088	0.0005081726278782383	0.0005262719922251081	0.0005287466647104918	0.0005485938404091348	0.0005503805204148621	0.0005945340671573452	0.0005947850802295654	0.08267992375169762	0.07982630502214919	5.080190997285017e-07	4.5731438593654694e-05	5.102438414875902e-07	4.59317073874671e-05
39.328726879264174	0.0004676669602925179	0.0004717578403477117	0.0005051856506637142	0.0005082775635384349	0.0005263923779930987	0.0005288675774464803	0.0005487322046144224	0.0005505188441007762	0.0005947114504361162	0.0005949610217345264	0.08272641430852772	0.07987118583879532	5.1405993657422e-07	4.655401734066089e-05	5.163091355263067e-07	4.6757707529099246e-05
39.56570224301631	0.00046774434811558847	0.0004718369327670308	0.0005052913070548708	0.0005083842382758199	0.0005265149101896081	0.0005289906455264661	0.0005488731866466472	0.0005506597795878612	0.0005948924838452384	0.0005951405698440235	0.08277425529332437	0.07991737031562714	5.200128854110017e-07	4.7376841876708986e-05	5.222860754009774e-07	4.758394495189833e-05
39.80410550254544	0.0004678227253830792	0.00047191705315251714	0.0005053986750539995	0.0005084926459260299	0.0005266395894401563	0.0005291158695533894	0.0005490167949271855	0.0005508033350250552	0.0005950771932888999	0.0005953237495355717	0.08282347310720463	0.07996488393882129	5.258786338363953e-07	4.81999000729455e-05	5.281753507262003e-07	4.8410407229235175e-05
40.04394526164196	0.0004679020740829592	0.0004719981839304172	0.0005055077481382974	0.0005086027801441711	0.0005267664163384577	0.0005292432500975967	0.0005491630380184741	0.0005509495186959763	0.0005952656052078569	0.0005955105863017003	0.08287409471473846	0.08001375273845458	5.316578646815794e-07	4.902317967467318e-05	5.339776462962107e-07	4.9237081801073446e-05
40.28523017593832	0.0004679823757689126	0.00047208030710161415	0.000505618519596869	0.0005087146344008355	0.0005268953914460872	0.0005293727876964899	0.0005493119246280142	0.0005510983390227638	0.000595457746593644	0.0005957011061635964	0.0829261476575582	0.08006400330163653	5.373512560599356e-07	4.984666830207263e-05	5.396936421367057e-07	5.0063955974760654e-05
40.52796895322162	0.00046806361155031246	0.00047216340423180525	0.0005057309825265638	0.0005088282019780247	0.0005270265152921621	0.000529504482854186	0.0005494634636125122	0.0005512498045700536	0.0005956536450032297	0.0005958953356851761	0.08297966006834571	0.0801156627860143	5.429594814199568e-07	5.067035345102111e-05	5.453240135492969e-07	5.0891016925097565e-05
40.77217035374772	0.0004681457620819191	0.00047224745644141095	0.0005058451298276947	0.0005089434759649578	0.0005271597883730108	0.0005296383360411648	0.0005496176639821405	0.0005514039240490642	0.000595853328574107	0.0005960933019875706	0.08303466068522089	0.08016875893365522	5.484832095894836e-07	5.149422249377256e-05	5.508694311611665e-07	5.171825169504596e-05
41.017843190557436	0.00046822880755331865	0.00047233244439522966	0.0005059609541996616	0.0005090604492537853	0.000527295211151859	0.0005297743476939339	0.0005497745349049471	0.0005515607063218318	0.0005960568260398625	0.0005962950327640755	0.08309117886653314	0.08022332008532844	5.539231048346839e-07	5.231826268051187e-05	5.563305609827471e-07	5.254564719726906e-05
41.26499632979458	0.0004683127276780703	0.0004724183482918051	0.0005060784481364491	0.0005091791145351817	0.0005274327840585071	0.0005299125182146835	0.0005499340857113954	0.0005517201604055666	0.0005962641667462135	0.0005965005562955446	0.0831492446060794	0.0802793751951906	5.592798269077586e-07	5.314246114010435e-05	5.617080644484875e-07	5.337319021402054e-05
41.51363869102594	0.0004683975016825724	0.00047250514785252104	0.0005061976039220188	0.0005092994642938334	0.0005275725074890196	0.0005300528479709515	0.0005500963258990604	0.0005518822954771602	0.0005964753806675541	0.0005967099014662761	0.08320888854875591	0.08033695384589362	5.64554031102886e-07	5.396680488216343e-05	5.670025984786525e-07	5.420086739929553e-05
41.763779247563185	0.000468483108294627	0.00047259282231039656	0.000506318413625575	0.0005094214908038041	0.0005277143818054129	0.0005301953372952888	0.0005502612651374694	0.0005520471208778344	0.0005966904984240094	0.000596923097780385	0.08327014200666157	0.08039608626412766	5.697463683086972e-07	5.4791280798258124e-05	5.722148155283286e-07	5.502866527982986e-05
42.0154270267867	0.0004685695257316996	0.00047268135039858577	0.0005064408690967126	0.0005095451861237838	0.0005278584073353522	0.00053033998648493	0.0005504289132731071	0.0005522146461179446	0.0005969095512990298	0.0005971401753786924	0.0833330369756688	0.08045680333661444	5.748574850546802e-07	5.561587566271786e-05	5.773453636303584e-07	5.585657025540536e-05
42.26859111047143	0.00046865673168885503	0.00047277071033855817	0.0005065649619604287	0.0005096705420922056	0.0005280045843718426	0.0005304867958014605	0.0005505992803345708	0.0005523848808819315	0.0005971325712575296	0.000597361165056138	0.08339760615247112	0.08051913662656388	5.79888023574714e-07	5.6440576135782794e-05	5.823948864627781e-07	5.668456860180582e-05
42.523280635114425	0.00046874470332638015	0.0004728608798279731	0.0005066906836120171	0.0005097975503222475	0.0005281529131729426	0.0005306357654705017	0.0005507723765379129	0.00055255783503345	0.000597359590964613	0.0005975860982797573	0.08346388295213532	0.0805831183906121	5.848386218612785e-07	5.726536876514421e-05	5.87364023395872e-07	5.7512646471843953e-05
42.77950479226489	0.0004688334172570545	0.00047295183602820683	0.0005068180252118127	0.0005099262021966873	0.0005283033939614635	0.0005307868956813852	0.0005509482122921405	0.0005527335186206502	0.0005975906438048783	0.0005978150072072112	0.08353190152616508	0.08064878159625637	5.897099137079555e-07	5.809023998719354e-05	5.922534095407442e-07	5.834078989666591e-05
43.03727282885567	0.00046892284953308394	0.0004730435555515524	0.000506946977679807	0.0005100564888626315	0.0005284560269246892	0.000530940186586843	0.0005511267982049066	0.0005529119418816448	0.0005978257639023498	0.00059804792470592	0.0836016967810941	0.08071615993980459	5.945025287833715e-07	5.891517613085262e-05	5.970636758143716e-07	5.91689847888599e-05
43.29659404753705	0.00046901297563267164	0.00047313601444805997	0.0005070775316901149	0.0005101884012260997	0.0005286108122140955	0.0005310956383026989	0.0005513081450883873	0.0005530931152501517	0.0005980649861410421	0.0005982848843728029	0.08367330439763752	0.08078528786485414	5.992170926754324e-07	5.974016341887822e-05	6.017954489879584e-07	5.999721694358029e-05
43.55747780701245	0.00046910377044621785	0.0004732291881920176	0.0005072096776652935	0.0005103219299464627	0.0005287677499450768	0.0005312532509075642	0.0005514922639653504	0.0005532770493613247	0.0005983083461861878	0.000598525920554652	0.08374676085040479	0.08085620058132316	6.038542269535575e-07	6.056518797124821e-05	6.064493517439658e-07	6.0825472041350914e-05
43.81993352237618	0.00046919520826214147	0.0004733230516680558	0.0005073434057705083	0.0005104570654307326	0.0005289268401966834	0.000531413024442544	0.0005516791660754309	0.00055346375505778	0.0005985558805061497	0.0005987710683691684	0.0838221034282098	0.08092893408504935	6.084145492276597e-07	6.139023580804814e-05	6.110260027372607e-07	6.165373565091004e-05
44.08397066545326	0.0004692872627523047	0.00047341757915686777	0.0005074787059075415	0.0005105937978276983	0.0005290880830113628	0.0005315749589109475	0.0005518688628816119	0.0005536532433958237	0.0005988076263950481	0.0005990203637266775	0.0838993702549847	0.08100352517797768	6.128986732023556e-07	6.221529285210803e-05	6.155260166458565e-07	6.248199323115322e-05
44.349598765141174	0.0004693799069570298	0.0004735127443205257	0.0005076155677086348	0.000510732117021898	0.0005292514783947107	0.0005317390542780048	0.0005520613660769233	0.0005538455256518857	0.0005990636219961198	0.0005992738433525501	0.08397860031132738	0.08108001148895691	6.173072087426682e-07	6.304034493309629e-05	6.19950004234664e-07	6.331023013486647e-05
44.6168274077539	0.0004694731132697005	0.0004736085201873922	0.0005077539805301668	0.000510872012627433	0.0005294170263152343	0.000531905310470596	0.0005522566875913696	0.0005540406133291765	0.0005993239063258508	0.0005995315448103646	0.08405983345670527	0.0811584314951673	6.21640761931273e-07	6.386537779065615e-05	6.242985724112197e-07	6.413843161144628e-05
44.88566623736761	0.0004695668534209229	0.0004737048791365973	0.0005078939334461517	0.0005110134739816021	0.0005295847267041187	0.0005320737273769827	0.0005524548395990835	0.0005542385181645601	0.0005995885192988937	0.0005997935065258222	0.08414311045233025	0.08123882454420149	6.258999351307307e-07	6.469037707838854e-05	6.285723242883522e-07	6.496658281054946e-05
45.15612495616904	0.00046966109846224635	0.00047380179288208604	0.0005080354152415648	0.0005111564901383711	0.0005297545794550122	0.0005322443048465566	0.000552655834525732	0.0005544392521356707	0.0005998575017538208	0.0006000597678114607	0.08422847298473712	0.08132123087682044	6.300853270524431e-07	6.551532836865381e-05	6.327718592469582e-07	6.579466878606222e-05
45.42821332480542	0.0004697558187494152	0.000473899232456204	0.0005081784144054752	0.0005113010498616513	0.0005299265844238167	0.0005324170426895906	0.0005528596850561666	0.0005546428274682632	0.0006001308954797224	0.000600330368892184	0.08431596369008897	0.0814056916504099	6.341975328089111e-07	6.634021715593019e-05	6.368977729914044e-07	6.662267449933368e-05
45.701941162736816	0.00046985098392514574	0.00047399716819281773	0.0005083229191239903	0.0005114471416183952	0.0005301007414284909	0.0005325919406770048	0.0005530664041423366	0.0005548492566438191	0.0006004087432437002	0.0006006053509316437	0.08440562617923085	0.0814922489631616	6.382371439862681e-07	6.716502886204567e-05	6.409506576167488e-07	6.745058482372779e-05
45.97731834859046	0.00046994656290140865	0.0004740955697099489	0.0005084689172730003	0.0005115947535714941	0.0005302770502488681	0.0005327689985401418	0.0005532760050114741	0.00055505855240741	0.0006006910888192773	0.0006008847560595044	0.0844975050635231	0.08158094587900651	6.422047487100908e-07	6.798974884145159e-05	6.449311016731418e-07	6.82783845492585e-05
46.25435482051728	0.0004700425238412019	0.00047419440589191046	0.000508616396410719	0.0005117438735724812	0.0005304555106264867	0.0005329482159705564	0.00055348850117456	0.0005552707277758374	0.0006009779770157726	0.000601168627399631	0.08459164598148006	0.08167182645332445	6.461009317156562e-07	6.881436238678762e-05	6.48839690236408e-07	6.910605838794659e-05
46.533060576550575	0.00047013883413979987	0.0004742936448709261	0.0005087653437700145	0.0005118944891540243	0.0005306361222644374	0.0005331295926198187	0.000553703906435086	0.0005554857960460517	0.0006012694537086676	0.0006014570090992282	0.08468809562624677	0.0817649357594615	6.499262744142937e-07	6.963885473434961e-05	6.526770049655089e-07	6.993359097803853e-05
46.813445674966815	0.0004702354604054507	0.00047439325400820974	0.0005089157462505155	0.0005120465875222006	0.000530818884827222	0.0005333131280993261	0.0005539222348981131	0.0005557037708038585	0.0006015655658710031	0.0006017499463589661	0.08478690177393924	0.08186031991608315	6.536813549586551e-07	7.046321106973785e-05	6.564436241744253e-07	7.076096688980738e-05
47.09552023464871	0.0004703323684395169	0.0004744931998744989	0.0005090675904104947	0.0005122001555485573	0.0005310037979406297	0.0005334988219801367	0.00055414350097965	0.0005559246659329361	0.0006018663616058545	0.0006020474854641417	0.08488811331288287	0.08195802611539185	6.573667483212101e-07	7.128741653510129e-05	6.601401229020887e-07	7.158817063167289e-05
47.37929443545016	0.00047042952321603145	0.00047459344823001196	0.0005092208624585175	0.0005123551797619363	0.0005311908611916342	0.000533686673792813	0.0005543677194163591	0.0005561484956241624	0.0006021718901799203	0.000602349673816906	0.0849917802737843	0.0820581026522455	6.609830263662377e-07	7.21114562355768e-05	6.637670729816615e-07	7.24151866559608e-05
47.66477851856398	0.00047052688886065297	0.00047469396400381833	0.0005093755482448489	0.0005125116463400661	0.0005313800741283042	0.0005338766830272861	0.0005545949052756	0.0005563752743852709	0.0006024822020582728	0.0006026565599696036	0.08509795386086055	0.08216059895420263	6.645307579249615e-07	7.293531524714403e-05	6.673250431183829e-07	7.324199936650788e-05
47.951982786891236	0.00047062442862900046	0.0004747947112725971	0.0005095316332526086	0.000512669541100909	0.0005315714362597396	0.0005340688491327375	0.0005548250739658314	0.0005566050170508517	0.0006027973489403144	0.0006029681936592725	0.08520668648398043	0.08226556561253955	6.68010508870576e-07	7.375897862381409e-05	6.708145989550544e-07	7.406859312442116e-05
48.24091760541319	0.0004707221048843395	0.0004748956532387601	0.0005096891025886664	0.0005128288494937486	0.0005317649470560213	0.0005342631715174952	0.0005550582412473745	0.0005568377387926962	0.0006031173837969856	0.0006032846258433353	0.0853180317918331	0.08237305441426353	6.714228421978276e-07	7.458243140619214e-05	6.742363031533556e-07	7.489495225659892e-05
48.53159340156531	0.00047081987907461104	0.00047499675220792924	0.0005098479409742725	0.000512989556590025	0.0005319606059481915	0.0005344596495489586	0.0005552944232435648	0.0005570734551305215	0.0006034423609092824	0.0006036059087365543	0.08543204470617963	0.08248311837516613	6.747683181076904e-07	7.540565863058124e-05	6.775907154736409e-07	7.572106106351617e-05
48.82402066561362	0.00047091771170876495	0.00047509796956572996	0.0005100081327354059	0.0005131516470738884	0.0005321584123282508	0.0005346582825535359	0.0005555336364522966	0.000557312181943068	0.0006037723359081249	0.000603932095849274	0.08554878145721984	0.08259581177395829	6.780474940802248e-07	7.622864533737839e-05	6.808783928448706e-07	7.654690382706553e-05
49.11820995103327	0.0004710155623323845	0.00047519926575389045	0.0005101696617928372	0.0005133151052324779	0.0005323583655491824	0.0005348590698166098	0.0005557758977579819	0.0005575539354795983	0.000604107365815641	0.0006042632420270221	0.0856682996201199	0.08271119018751776	6.812609249694452e-07	7.705137658182981e-05	6.840998894565515e-07	7.737246482035498e-05
49.41417187488941	0.0004711133895025761	0.0004753006002456162	0.000510332511651896	0.0005134799149459062	0.0005325604649250056	0.0005350620105825258	0.0005560212244439416	0.0005577987323718106	0.0006044475090879198	0.0006045994034915195	0.08579065815274022	0.08282931052730544	6.844091630846347e-07	7.787383744398135e-05	6.872557568357151e-07	7.819772831678395e-05
49.71191711822035	0.00047121115076209104	0.0004754019315202132	0.0005104966653919254	0.0005136460596769446	0.0005327647097308514	0.0005352671040546055	0.0005562696342052385	0.0005580465896461796	0.0006047928256592897	0.0006049406378831495	0.08591591743461625	0.0829502310769793	6.874927582810938e-07	7.869601303979457e-05	6.903465439335454e-07	7.902267860006307e-05
50.01145642642306	0.0004713088026126653	0.00047550321703693964	0.0005106621056554221	0.0005138135224603947	0.0005329710992030745	0.0005354743493951872	0.0005565211451619813	0.0005582975247367472	0.000605143376988195	0.0006052870043049564	0.08604413930723451	0.0830740115312652	6.905122580517543e-07	7.951788853288733e-05	6.933727972163435e-07	7.984729997533024e-05
50.3128006096408	0.0004714063004875363	0.00047560441320805227	0.0005108288146368431	0.0005139822858921373	0.0005331796325393901	0.0005356837457256967	0.000556775775873108	0.0005585515554983781	0.000605499226104723	0.0006056385633682292	0.08617538711565552	0.08320071303612607	6.934682076212891e-07	8.033944914674629e-05	6.963350607529142e-07	8.067157677998926e-05
50.61596054315354	0.00047150359872311825	0.000475705475371023	0.000510996774071071	0.0005141523321178457	0.0005333903088990491	0.0005358952921267457	0.0005570335453506751	0.0005588087002204999	0.0006058604376598626	0.0006059953772397392	0.08630972575153607	0.08333039823028039	6.96361150046617e-07	8.116068017838263e-05	6.992338763092167e-07	8.149549339632467e-05
50.9209471677702	0.0004716006505298016	0.00047580635775989626	0.0005111659652215257	0.0005143236428213545	0.000533603127403047	0.0005361089876382666	0.0005572944730746726	0.0005590689776413492	0.0006062270779765601	0.0006063575096907017	0.08644722169760562	0.08346313128812169	6.991916263102528e-07	8.19815670112245e-05	7.020697834412811e-07	8.231903426336729e-05
51.22777149022361	0.00047169740796184164	0.0004759070134757512	0.0005113363688679044	0.0005144961992126625	0.0005338180871343657	0.0005363248312596745	0.0005575585790083795	0.0005593324069627384	0.0006065992151026435	0.0006067250261475247	0.08658794307364996	0.08359897796409772	7.019601754278603e-07	8.280209513041037e-05	7.048433195961474e-07	8.31421838909524e-05
51.53644458356769	0.00047179382188631587	0.00047600739445624823	0.0005115079652935467	0.0005146699820155714	0.0005340351871382622	0.0005365428219500744	0.0005578258836142957	0.0005595990078653783	0.0006069769188657091	0.0006070979937444376	0.08673195968406716	0.08373800563860219	7.046673345573228e-07	8.362225013845703e-05	7.075550202169248e-07	8.396492687436086e-05
51.84697758757708	0.0004718898419511028	0.0004761074514442125	0.0005116807342724005	0.0005148449714549319	0.0005342544264225929	0.0005367629586284998	0.0005580964078706604	0.0005598688005247616	0.0006073602609300343	0.0006074764813780596	0.0868793430670527	0.08388028336543861	7.073136390989233e-07	8.444201777060845e-05	7.102054188370087e-07	8.478724790797476e-05
52.15938170914916	0.0004719854165518531	0.000476207133955229	0.0005118546550555761	0.0005150211472434876	0.0005344758039581815	0.0005369852401741912	0.0005583701732885856	0.0005601418056276424	0.0006077493148556138	0.0006078605597640007	0.08703016654547928	0.08402588192092242	7.098996228207871e-07	8.526138391355687e-05	7.127950471999935e-07	8.56091318028468e-05
52.47366822270851	0.0004720804927979253	0.0004763063902442167	0.0005120297063574867	0.000515198488568314	0.0005346993186792412	0.0005372096654269266	0.0005586472019298441	0.0005604180443891413	0.0006081441561594167	0.0006082503014955876	0.08718450527954111	0.08417487385468166	7.12425817968711e-07	8.608033462281783e-05	7.153244353650572e-07	8.643056350261802e-05
52.789848470613855	0.0004721750164772271	0.00047640516727092953	0.0005122058663415316	0.0005153769740768104	0.0005349249694838339	0.0005374362331873829	0.0005589275164253098	0.0005606975385704817	0.0006085448623789367	0.0006086457811047861	0.08734243632123112	0.08432733354222838	7.148927553849924e-07	8.689885614186765e-05	7.177941118198267e-07	8.725152810135084e-05
53.107933863567155	0.00047226893201994774	0.00047650341066436447	0.0005123831126053392	0.0005155565818622611	0.0005351527552343915	0.0005376649422175588	0.0005592111399941121	0.0005609803104974109	0.0006089515131381641	0.0006090470751254401	0.08750403867072075	0.0844833372393651	7.17300964639617e-07	8.771693492327926e-05	7.202046036070128e-07	8.80720108629579e-05
53.42793588102576	0.0004723621824611209	0.00047660106468601934	0.0005125614221655245	0.0005157372894489182	0.0005353826747582856	0.0005378957912412388	0.0005594980964635086	0.0005612663830793114	0.0006093641902160592	0.0006094542621589049	0.08766939333473028	0.08464296313851241	7.196509741565693e-07	8.853455764991358e-05	7.225564364399858e-07	8.889199724054775e-05
53.74986607161648	0.00047245470940198776	0.0004766980721919723	0.0005127407714419609	0.0005159190737766161	0.0005356147268484597	0.0005381287789445162	0.0005597884102895211	0.0005615557798290507	0.0006097829776176562	0.0006098674229421959	0.08783858338695617	0.08480629142701905	7.219433113479475e-07	8.935171125774855e-05	7.248501348333138e-07	8.971147289769943e-05
54.073736053552395	0.00047254645297010827	0.00047679437459372735	0.0005129211362415383	0.0005161019111848743	0.0005358489102641173	0.0005383639039763683	0.0005600821065783612	0.0005618485248835839	0.0006102079616478966	0.0006102866404187502	0.08801169403065034	0.08497340434754999	7.241785027543683e-07	9.01683829600125e-05	7.270862222379625e-07	9.053042373108333e-05
54.399557515052166	0.000472637351778182	0.00047688991181779226	0.0005131024917413958	0.0005162857773964944	0.000536085223731481	0.0005386011649492976	0.0005603792111086851	0.0005621446430253617	0.0006106392309883279	0.0006107119998119318	0.08818881266343127	0.08514438626062812	7.263570741897077e-07	9.098456027287205e-05	7.292652211756279e-07	9.134883589388687e-05
54.727342214761876	0.0004727273428815224	0.0004769846222639296	0.0005132848124715986	0.0005164706475006056	0.0005363236659446138	0.0005388405604400288	0.0005606797503547059	0.0005624441597045557	0.0006110768767767816	0.0006111435887013804	0.0883700289444281	0.08531932370942368	7.284795508855166e-07	9.18002310416055e-05	7.313876533757797e-07	9.216669582003123e-05
55.057101982179326	0.00047281636173413996	0.00047707844276203887	0.0005134680722972478	0.0005166564959351603	0.0005365642355663152	0.0005390820889902768	0.0005609837515102062	0.0005627471010621553	0.0006115209926901735	0.0006115814971023503	0.08855543486383897	0.08549830548687792	7.305464576536514e-07	9.261538346994058e-05	7.334540399327617e-07	9.298399025167714e-05
55.38884871808102	0.00047290434214338454	0.00047717130852762253	0.0005136522443999984	0.0005168432964688477	0.0005368069312290956	0.0005393257491075875	0.0005612912425134946	0.0005630534939539686	0.0006119716750305594	0.000612025817548168	0.08874512481502435	0.08568142270526499	7.325583190445671e-07	9.343000614976671e-05	7.354649014523762e-07	9.380070626634207e-05
55.722594394951685	0.0004729912162230828	0.00047726315311576737	0.0005138373012589562	0.0005170310221824002	0.000537051751536227	0.0005395715392662465	0.0005616022520733334	0.0005633633659755604	0.0006124290228146007	0.0006124766451759383	0.08893919566921876	0.08586876886828897	7.345156595127671e-07	9.424408809244333e-05	7.374207582103946e-07	9.461683130633503e-05
56.058351057416104	0.000473076914345128	0.00047735390837360336	0.0005140232146309406	0.0005172196454492771	0.0005372986950628813	0.0005398194579082734	0.0005619168096958968	0.0005636767454881777	0.0006128931378665872	0.0006129340778156616	0.08913774685298856	0.08606043994582104	7.364190035959129e-07	9.505761876299479e-05	7.393221303234271e-07	9.543235321035626e-05
56.39613082267415	0.000473161365089452	0.00047744350439117095	0.0005142099555300794	0.0005174091379156978	0.0005375477603573594	0.000540069503444497	0.0005622349457127962	0.0005639936616457047	0.0006133641249151845	0.0006133982160829091	0.08934088042854084	0.086256534451393	7.382688760910073e-07	9.587058811488802e-05	7.411695379133968e-07	9.624726024574926e-05
56.7359458809379	0.00047324449519232334	0.0004775318694506373	0.0005143974942067115	0.0005175994704799932	0.0005377989459424105	0.0005403216742557158	0.0005625566913102187	0.0005643141444226865	0.0006138420916940712	0.0006138691634752177	0.08954870117700879	0.08645715352256045	7.400658022486831e-07	9.668298662802999e-05	7.4296350129142e-07	9.706154114370869e-05
57.07780849587155	0.0004733262294929114	0.00047761892997380605	0.0005145858001255768	0.0005177906132712614	0.0005380522503166598	0.0005405759686939582	0.0005628820785592399	0.0005646382246434812	0.0006143271490466586	0.0006143470264723849	0.08976131668483728	0.08666240100425575	7.418103079684683e-07	9.74948053482777e-05	7.447045411443972e-07	9.787518513615368e-05
57.42173100503407	0.00047340649087804226	0.0004777046104678442	0.0005147748419432539	0.0005179825356272857	0.0005383076719561339	0.0005408323850838351	0.0005632111404473479	0.0005649659340125782	0.0006148194110350668	0.0006148319146408319	0.0899788374334018	0.08687238353526013	7.435029200032663e-07	9.830603592891896e-05	7.463931787264838e-07	9.86881819942248e-05
57.7677258203244	0.0004734852002250846	0.0004777888334691692	0.0005149645874848262	0.0005181752060716963	0.0005385652093159051	0.0005410909217240011	0.0005635439109112505	0.0005652973051461482	0.0006153189950535666	0.0006153239407422359	0.09020137689200274	0.08708721063793393	7.451441661753292e-07	9.911667067530328e-05	7.480299360643292e-07	9.950052206983417e-05
58.115805428429454	0.0004735622763428891	0.0004778715194854147	0.0005151550037197373	0.0005183685922903399	0.0005388248608318494	0.0005413515768887232	0.0005638804248710086	0.0005656323716048714	0.0006158260219466889	0.0006158232208466247	0.0904290516143742	0.08730699481133448	7.467345755965676e-07	9.992670259099945e-05	7.496153361638341e-07	0.00010031219633842292
58.465982391274686	0.00047363763591070843	0.00047795258693540807	0.0005153460567368091	0.0005185626611068262	0.0005390866249225319	0.0005416143488295662	0.0005642207182655675	0.0005659711679281044	0.000616340616132233	0.0006163298744501451	0.09066198133886515	0.08753185162787604	7.482746789075085e-07	0.00010073612542801924	7.511499032369657e-07	0.00010112319644596524
58.818269346477535	0.00047371119341502345	0.0004780319520870826	0.0005155377117183897	0.0005187573784572228	0.000539350499991227	0.0005418792357772061	0.000564564828089749	0.0005663137296694573	0.0006168629057293997	0.0006168440245977328	0.09090028909244886	0.08776189983368779	7.497650085146277e-07	0.00010154493373826234	7.526341629251034e-07	0.00010193351475651369
59.172679007803275	0.00047378286108418276	0.00047810952899323425	0.0005157299329135837	0.0005189527093638524	0.0005396164844280711	0.0005421462359433631	0.0005649127924327633	0.0005666600934338241	0.0006173930226922909	0.0006173657980109034	0.09114410129873544	0.08799726145282247	7.512060988515337e-07	0.0001023531229293051	7.540686425449358e-07	0.00010274314440435195
59.52922416562417	0.0004738525488207901	0.0004781852294250586	0.0005159226836105513	0.0005191486179081753	0.0005398845766123758	0.0005424153475228886	0.000565264650518328	0.0005670102969159664	0.0006179311029490432	0.000617895325220933	0.09139354789015025	0.08823806189549492	7.525984866463319e-07	0.00010316068932318678	7.554538713425976e-07	0.00010355207934893695
59.887917687380885	0.0004739201641317298	0.0004782589628033556	0.000516115926107811	0.0005193450672026958	0.000540154774915086	0.0005426865686959828	0.0005656204427464514	0.0005673643789406888	0.0006184772865468628	0.0006184327407076617	0.09164876242447857	0.08848443007052528	7.539427111910493e-07	0.00010396763021683353	7.567903807445542e-07	0.00010436031443070148
60.24877251804685	0.0004739856120557537	0.0004783306361273317	0.0005163096216845239	0.0005195420193618717	0.0005404270777014086	0.0005429598976305748	0.0005659802107369688	0.0005677223795047034	0.000619031717803246	0.0006189781830442123	0.09190988220595485	0.08873649850216594	7.552393146430421e-07	0.0001047739439486578	7.580787046441561e-07	0.00010516784543346258
60.6118016805955	0.0004740487950885279	0.0004784001539008943	0.0005165037305697124	0.0005197394354719776	0.0005407014833336183	0.0005432353324848648	0.0005663439973749161	0.0005680843398202588	0.0006195945454636949	0.0006195317950479079	0.09217704841111327	0.08899440345152472	7.564888423328012e-07	0.00010557962996805836	7.593193796900368e-07	0.00010597466914902265
60.97701827647021	0.0004741096131050431	0.00047846741805634377	0.0005166982119103708	0.000519937275559882	0.0005409779901740492	0.0005435128714100418	0.0005667118468578265	0.0005684503023606146	0.0006201659228662512	0.0006200937239376934	0.0924504062196039	0.0892582850427712	7.576918430779369e-07	0.00010638468890761255	7.605129455838348e-07	0.00010678078344469877
61.34443548605718	0.00047416796327927454	0.0004785323278753527	0.0005168930237384118	0.0005201354985606855	0.0005412565965882768	0.0005437925125531775	0.000567083804745032	0.0005688203109074459	0.0006207460081131641	0.0006206641214983756	0.09273010495020237	0.08952828739435707	7.588488695185226e-07	0.00010718912266051428	7.616599453922268e-07	0.000107586187335168
61.71406656916102	0.0004742237400009946	0.0004785947799071326	0.0005170881229364172	0.0005203340622841811	0.0005415373009485135	0.0005440742540603194	0.0005674599180090846	0.0005691944106002798	0.0006213349642500818	0.0006212431442520289	0.09301629820224797	0.08980455875547041	7.599604784804112e-07	0.00010799293446414615	7.627609258932218e-07	0.00010839088106065486
62.085924865483435	0.00047427683478962353	0.00047865466788367725	0.0005172834652021345	0.0005205329233800916	0.0005418201016372278	0.000544358094079793	0.0005678402350893907	0.0005695726479880625	0.0006219329594531214	0.0006218309536369319	0.09330914400275633	0.09008725164796133	7.610272313376834e-07	0.00010879612898571922	7.638164379137821e-07	0.00010919486616674245
62.46002379510434	0.0004743271362049878	0.0004787118826319497	0.0005174790050116578	0.0005207320373020091	0.0005421049970509851	0.0005446440307657102	0.0005682248059481582	0.0005699550710829435	0.000622540167224217	0.0006224277161943925	0.0936088049594713	0.09037652301399894	7.620496944013349e-07	0.00010959871241428276	7.648270366967169e-07	0.00010999814559022048
62.83637685896657	0.00047437452975487805	0.0004787663119829139	0.0005176746955812573	0.0005209313582700162	0.0005423919856045484	0.000544932062281721	0.0005686136821287888	0.0005703417294164106	0.0006231567665951736	0.0006230336037638812	0.09391544842012203	0.09067253436970647	7.630284393335494e-07	0.0001104006925591039	7.657932822918625e-07	0.00011080072375098393
63.21499763936286	0.0004744188977992724	0.0004788178406772627	0.0005178704888277819	0.0005211308392319016	0.0005426810657352321	0.0005452221868050002	0.0005690069168168178	0.0005707326740978716	0.0006237829423408756	0.0006236487936868927	0.0942292466381807	0.09097545196507235	7.639640435716218e-07	0.00011120207895204404	7.667157399513826e-07	0.00011160260664737354
63.59589980042612	0.0004744601194510886	0.00047886635026772064	0.0005180663353275847	0.000521330431822929	0.0005429722359075358	0.0005455144025304968	0.0005694045649035368	0.0005711279578758105	0.0006244188852020989	0.0006242734690199698	0.09455037694541474	0.0912854469504087	7.64857090783215e-07	0.00011200288295767913	7.675949805601963e-07	0.000112403801959024
63.979097088622495	0.0004744980704733262	0.0004789117190177822	0.000518262184273906	0.0005215300863240917	0.0005432654946180741	0.0005458087076754578	0.0005698066830524346	0.0005715276352016521	0.0006250647921184615	0.0006249078187573856	0.09487902193156086	0.09160269554968202	7.657081713417823e-07	0.0001128031178891098	7.684315810811519e-07	0.0001132043191549581
64.36460333324754	0.0004745326231724589	0.00047895382179673337	0.0005184579834326456	0.0005217297516187883	0.0005435608404008142	0.0005461051004842416	0.0005702133297685909	0.0005719317622964587	0.0006257208664720027	0.0006255520380639676	0.0952153696314503	0.09192737924102035	7.665178828246497e-07	0.00011360279913091853	7.692261250249197e-07	0.00011400416960864745
64.75243244692527	0.0004745636462879179	0.000478992529970815	0.0005186536790964578	0.000521929375147849	0.000543858271832647	0.0005464035792334416	0.0005706245654711764	0.0005723403972206131	0.0006263873183419738	0.0006262063285185978	0.0955596137199341	0.0922596849447557	7.672868305453598e-07	0.00011440194427023154	7.699792029494841e-07	0.00011480336672022029
65.14259842611021	0.00047459100487751014	0.00047902771129036356	0.0005188492160370978	0.000522128902862847	0.0005441577875393093	0.0005467041422373378	0.0005710404525692197	0.0005727535999466319	0.0006270643647714309	0.0006268708983689666	0.09591195371499064	0.09259980521934193	7.680156281027108e-07	0.00011520057323438637	7.706914129735135e-07	0.00011560192604477548
65.53511535159264	0.00047461456019860993	0.0004790592297727642	0.0005190445374559354	0.0005223282791776124	0.0005444593862016724	0.0005470067878536898	0.0005714610555407956	0.0005731714324352681	0.0006277522300462343	0.0006275459627981484	0.09627259518939518	0.09294793846553673	7.687048979688289e-07	0.0001159987084381614	7.713633613312546e-07	0.00011639986543021674
65.92999738900669	0.00047463416958494053	0.0004790869455810527	0.0005192395849325721	0.0005225274469178785	0.0005447630665624327	0.0005473115144899078	0.0005718864410158283	0.0005735939587150803	0.0006284511459871569	0.0006282317442036544	0.09664174999136546	0.09330428913924006	7.693552721105236e-07	0.00011679637494015072	7.719956629547494e-07	0.0001171972051632747
66.32725878934137	0.00047464968631878517	0.0004791107148979762	0.0005194342983714602	0.0005227263472689724	0.0005450688274332169	0.0005476183206096069	0.0005723166778626816	0.0005740212449656349	0.0006291613522557736	0.0006289284724896253	0.0970196364746261	0.09366906797340371	7.699673926337379e-07	0.00011759360060735469	7.725889420794703e-07	0.00011799396812331442
66.72691388945532	0.00047466095949841617	0.00047913038979533075	0.0005196286159464515	0.0005229249197214677	0.000545376667702131	0.0005479272047395815	0.0005727518372787383	0.0005744533596045418	0.0006298830966749004	0.000629636385372873	0.09740647973833244	0.09404249220946147	7.705419124766789e-07	0.0001183904162919136	7.731438328961423e-07	0.0001187901799475366
67.12897711259382	0.00047466783390056797	0.0004791458180983879	0.0005198224740431777	0.0005231231020147083	0.0005456865863417873	0.0005482381654772213	0.0005731919928851831	0.0005748903733785146	0.0006306166355643646	0.0006303557287035176	0.09780251187735385	0.09442478583873266	7.710794961340644e-07	0.00011918685601705614	7.736609802246833e-07	0.00011958586920422787
67.53346296890952	0.00047467014983773343	0.00047915684324518603	0.0005200158071991633	0.0005233208300781036	0.0005459985824178246	0.0005485512014983892	0.0005736372208261943	0.0005753323594586667	0.0006313622340929647	0.0006310867568010352	0.09820797224341027	0.09481617985429916	7.715808204239796e-07	0.0001199829571759542	7.741410402405113e-07	0.00012038106757927824
67.94038605598601	0.0004746677430100824	0.00047916330414050494	0.000520208548041583	0.0005235180379701106	0.000546312655097972	0.0005488663115658114	0.0005740875998728014	0.000575779393540282	0.0006321201666474997	0.0006318297328065665	0.0986231077176056	0.09521691251386813	7.720465753018957e-07	0.00012077876074265137	7.74584681236196e-07	0.00012117581007313472
68.3497610593647	0.0004746604443517718	0.00047916503500426233	0.0005204006272225411	0.0005237146578147808	0.00054662880366167	0.0005491834945379825	0.0005745432115316323	0.0005762315539472734	0.0006328907172198346	0.0006325849290523597	0.09904817299492723	0.09562722961416395	7.72477464714154e-07	0.00012157431149574516	7.749925844186727e-07	0.00012197013520945377
68.7616027530747	0.00047464807987142326	0.00047916186521414667	0.0005205919733517811	0.0005239106197357765	0.0005469470275103016	0.0005495027493786441	0.0005750041401588322	0.0005766889217416022	0.0006336741798130037	0.0006333526274493574	0.0994834308812955	0.09604738477742887	7.728742075085874e-07	0.00012236965825723756	7.753654447678225e-07	0.00012276408525892235
69.17592600016614	0.00047463047048651604	0.00047915361914219786	0.0005207825129266933	0.0005241058517877365	0.0005472673261780596	0.0005498240751668587	0.0005754704730794193	0.0005771515808379113	0.0006344708588674379	0.0006341331198938982	0.09992915260380925	0.09647763975063613	7.732375383956653e-07	0.00012316485414624878	7.757039719351669e-07	0.00012355770647613784
69.59274575324658	0.00047460743185146045	0.0004791401159851275	0.0005209721702595141	0.0005243002798848761	0.0005475896993435016	0.0005501474711077236	0.0005759423007123864	0.000577619618123667	0.0006352810697084544	0.000634926708694665	0.10038561813484664	0.09691826471806221	7.73568208962982e-07	0.00012395995684869043	7.760088911963397e-07	0.00012435104935187846
70.01207705502031	0.00047457877417906566	0.00047912116958807627	0.0005211608674015762	0.0005244938277266893	0.0005479141468418241	0.0005504729365437609	0.0005764197167018455	0.0005780931235850941	0.0006361051390162317	0.0006357337070209869	0.10085311653072143	0.09736953862788827	7.738669887557724e-07	0.00012475502890457735	7.762809444639487e-07	0.000125144168881694
70.43393503883172	0.0004745443020551527	0.00047909658826156607	0.0005213485240644891	0.0005246864167206275	0.0005482406686779175	0.000550800470967034	0.0005769028180545659	0.0005785721904392388	0.0006369434053195784	0.0006365544393737812	0.101331946285645	0.09783174953355546	7.741346664178177e-07	0.00012555013801443526	7.765208913563821e-07	0.00012593712485234332
70.85833492921113	0.0004745038142460058	0.00047906617459134295	0.0005215350575381004	0.0005248779659016144	0.0005485692650402383	0.0005511300740320307	0.0005773917052842457	0.0005790569152724863	0.0006377962195148614	0.0006373892420803904	0.10182241570177679	0.09830519495062623	7.743720509032588e-07	0.00012634535736481822	7.767295103344859e-07	0.0001267299821462453
71.2852920424243	0.00047445710349837964	0.00047902972524081414	0.0005217203826050972	0.0005250683918482535	0.0005488999363155629	0.0005514617455693699	0.000577886482562901	0.0005795473981858996	0.0006386639454115886	0.0006382384638147596	0.10232484327619579	0.09879018222995331	7.745799727621339e-07	0.00012714076597596102	7.769075999056792e-07	0.00012752281106651053
71.71482178702524	0.0004744039563317425	0.00047898703074577507	0.0005219044114520919	0.0005252576085955719	0.0005492326831046739	0.0005517954856003796	0.0005783872578797679	0.0005800437429477545	0.000639546960306207	0.0006391024661444082	0.10283955810566962	0.09928702894800345	7.747592855036553e-07	0.0001279364490719137	7.770559799032042e-07	0.00012831568768327528
72.14693966441222	0.0004743441528224353	0.0004789378753010911	0.0005220870535770311	0.0005254455275441491	0.0005495675062390453	0.0005521312943526112	0.0005788941432081442	0.000580546057153684	0.0006404456555858056	0.0006399816241058119	0.10336690031015713	0.09979606331523315	7.749108670449196e-07	0.0001287324984755034	7.771754928426796e-07	0.00012910869420297566
72.58166126938723	0.00047427746637940986	0.00047888203653900975	0.0005222682156927587	0.000525632057365455	0.0005499044067985892	0.0005524691722763443	0.0005794072546806217	0.0005810544523948583	0.0006413604373635071	0.0006408763268098706	0.10390722147602484	0.1003176246034614	7.750356212510171e-07	0.00012952901302976105	7.772670053645238e-07	0.00012990191936233797
73.01900229071879	0.0004742036635111985	0.0004788192852987287	0.0005224478016265581	0.0005258171039032268	0.0005502433861305407	0.0005528091200621569	0.0005799267127731909	0.0005815690444346631	0.0006422917271474775	0.0006417869780792852	0.10446088512001919	0.10085206359324835	7.751344795696837e-07	0.00013032609904718717	7.773314097670164e-07	0.00013069545884887568
73.45897851170821	0.0004741225035837349	0.0004787493853868792	0.00052262571221548	0.0005260005700706977	0.0005505844458695485	0.0005531511386596242	0.0005804526424987247	0.0005820899533943612	0.0006432399625455812	0.0006427139971197775	0.10502826717510597	0.10139974304233977	7.752084027686261e-07	0.00013112387078968724	7.773696256326013e-07	0.00013148941574959994
73.90160581075892	0.00047403373856866386	0.0004786720933285127	0.0005228018451972717	0.0005261823557434856	0.000550927587959064	0.00055349522929723	0.0005809851736103962	0.0005826173039482616	0.0006442055980078797	0.0006436578192272116	0.10560975649933835	0.10196103817630227	7.75258382788315e-07	0.00013192245098141153	7.773826015648874e-07	0.00013228390103076082
74.34690016194996	0.000473937112781734	0.000478587158108212	0.0005229760950966923	0.0005263623576479393	0.0005512728146741085	0.0005538413935035696	0.0005815244408156019	0.0005831512255289514	0.0006451891056093291	0.0006446188965328442	0.10620575540900049	0.10253633720254976	7.752854447089447e-07	0.0001327219713560257	7.773713170310332e-07	0.00013307903404996546
74.79487763561212	0.00047383236261085176	0.00047849432090089797	0.0005231483531070038	0.0005265404692447234	0.0005516201286455166	0.0005541896331299321	0.0005820705840010122	0.0005836918525431747	0.0006461909758751469	0.0006455976987890478	0.10681668023733988	0.10312604184902163	7.752906488494487e-07	0.00013352257324251993	7.773367843270798e-07	0.00013387494310383719
75.24555439890803	0.00047371921623339056	0.0004783933147919077	0.0005233185069664153	0.0005267165806074277	0.0005519695328857619	0.0005545399503743625	0.0005826237484694149	0.0005842393245989995	0.0006472117186515595	0.0006465947141980607	0.10744296192027994	0.10373056792885532	7.75275092998462e-07	0.0001343244081904449	7.772800506668839e-07	0.00013467176601299202
75.6989467164156	0.00047359739332227744	0.0004782838644858818	0.000523486440829232	0.0005268905782959535	0.0005523210308164617	0.0005548923478072951	0.0005831840851890435	0.0005847937867449314	0.0006482518640247961	0.0006476104502864624	0.10808504661059914	0.10435034593248117	7.752399147969644e-07	0.00013512763864000077	7.772022004157901e-07	0.00013546965074916206
76.15507095071504	0.0004734666047404202	0.0004781656860039985	0.0005236520351314783	0.0005270623452244469	0.0005526746262976992	0.0005552468283988883	0.0005837517510561612	0.0005853553897217093	0.0006493119632914045	0.000648645434828287	0.10874339632214287	0.1049858216486466	7.751862942779152e-07	0.0001359324386385058	7.771043574683958e-07	0.00013626875610522893
76.61394356297929	0.0004733265522229718	0.0004780384863690605	0.0005238151664507149	0.0005272317605234986	0.0005530303236592674	0.0005556033955481549	0.0005843269091716819	0.0005859242902275274	0.0006503925899831915	0.0006497002168198864	0.10941848960573343	0.10563745681597761	7.751154565701452e-07	0.00013673899460667216	7.769876877784278e-07	0.00013706925241198376
77.07558111356816	0.0004731769280469416	0.00047790196327792545	0.0005239757073597891	0.000527398699396357	0.0005533881277339891	0.000555962053114036	0.0005849097291327029	0.000586500651197521	0.0006514943409503408	0.0006507753675098862	0.11011082225855856	0.10630572980678116	7.750286747953451e-07	0.00013754750616137845	7.768534020735846e-07	0.00013787132230799748
77.54000026262605	0.00047301741468762327	0.00047775580476075826	0.000524133526274228	0.0005275630329688594	0.0005537480438932543	0.0005563228054485488	0.0005855003873398635	0.0005870846420983812	0.0006526178375065162	0.0006518714814878372	0.11082090806891447	0.10699113634489785	7.749272731499097e-07	0.00013835818699499403	7.76702758741683e-07	0.0001386751615625459
78.00721777068286	0.000472847684461307	0.00047759968882654246	0.0005242884872929668	0.0005277246281327813	0.0005541100780849285	0.0005566856574321547	0.0005860990673214954	0.000587676439239034	0.0006537637266400238	0.0006529891778353845	0.1115492795982947	0.10769419025953487	7.748126302052497e-07	0.00013917126581958206	7.765370669192244e-07	0.00013948097995843123
78.47725049925933	0.0004726673991537034	0.00047743328309428676	0.0005244404500321084	0.0005278833473822938	0.0005544742368738169	0.0005570506145115138	0.0005867059600756447	0.0005882762260983858	0.0006549326822954528	0.0006541291013441333	0.11229648900298	0.1084154242771125	7.746861824348096e-07	0.00013998698737928417	7.763576897926823e-07	0.00014028900223934937
78.95011541147531	0.00047247620963350646	0.00047725624440933355	0.000524589269451368	0.0005280390486431928	0.0005548405274848551	0.0005574176827397955	0.000587321264431056	0.0005888841936712072	0.0006561254067305077	0.0006552919238046397	0.1130631088973584	0.10915539085332028	7.745494279827545e-07	0.00014080561353606302	7.761660481297485e-07	0.0001410994691257994
79.42582957266194	0.00047227375545048455	0.00047706821844415044	0.0005247347956728661	0.0005281915850945584	0.000555208957849239	0.000557786868819735	0.0005879451874283473	0.0005895005408333002	0.0006573426319531327	0.0006564783453713268	0.11384973326140985	0.1099146630476802	7.744039306978529e-07	0.0001416274244353949	7.759636240520316e-07	0.00014191263840557244
79.90441015097758	0.0004720596644174799	0.000476868839282966	0.0005248768737918919	0.0005283408049824721	0.000555579536653698	0.0005581581801496333	0.0005885779447226478	0.000590125474727175	0.000658585121244401	0.0006576890960084838	0.11465697839490781	0.11069383544309862	7.742513244526125e-07	0.0001424527197584763	7.757519650826005e-07	0.00014272878610537
80.38587441802741	0.00047183355217566647	0.00047665772898959255	0.0005250153436792775	0.000528486551425421	0.0005559522733931586	0.0005585316248725276	0.000589219761009101	0.0005907592111695596	0.0006598536707730937	0.0006589249370229054	0.11548548392106199	0.11149352511301566	7.740933177717395e-07	0.00014328182006805024	7.75532688473469e-07	0.00014354820774972743
80.87023974948666	0.000471595021742397	0.0004764344971577435	0.0005251500397749427	0.0005286286622109768	0.0005563271784270403	0.0005589072119287602	0.0005898708704726972	0.000591401975082148	0.0006611491113083246	0.000660186662689169	0.11633591384254532	0.11231437263896411	7.739316987871595e-07	0.00014411506825401377	7.753074858461977e-07	0.00014437121971354328
81.35752362572781	0.00047134366304095395	0.000476198740443139	0.0005252807908722327	0.0005287669695833315	0.0005567042630394627	0.0005592849511122065	0.0005905315172640449	0.0005920540009471089	0.0006624723100370943	0.0006614751019739961	0.11720895765295561	0.11315704318151834	7.737683405533184e-07	0.00014495283108940937	7.75078128167515e-07	0.00014519816067798397
81.8477436324513	0.00047107905241148656	0.00047595004207667574	0.0005254074198925664	0.0005289013000212561	0.0005570835395036598	0.0005596648531304407	0.0005912019560027742	0.0005927155332889809	0.0006638241724942069	0.0006627911203666937	0.11810533150706297	0.11402222760779938	7.736052067512785e-07	0.00014579550090429438	7.748464710854346e-07	0.00014602939319625918
82.34091746132043	0.00047080075210240407	0.00047568797135788624	0.0005255297436499741	0.0005290314740060057	0.0005574650211509221	0.0005600469296691338	0.0005918824523104403	0.0005933868271847004	0.0006652056446125557	0.0006641356218231951	0.1190257794533489	0.11491064367894092	7.734443578058959e-07	0.00014664349738768845	7.746144606565536e-07	0.000146865305379551
82.83706291059936	0.00047050830974146654	0.0004754120831279181	0.0005256475726049859	0.0005291573057786852	0.0005578487224444125	0.0005604311934610164	0.0005925732833748611	0.0005940681488036401	0.0006666177149024713	0.0006655095508318499	0.11997107473262011	0.115823037301135	7.732879574582534e-07	0.00014749726952846542	7.743841394949966e-07	0.00014770631271286694
83.33619788579601	0.00047020125778580443	0.00047512191722123484	0.000525760710607424	0.0005292786030865923	0.0005582346590582368	0.0005608176583597525	0.0005932747385480662	0.0005947597759796959	0.0006680614167695158	0.0006669138946097728	0.12094202114670005	0.11676018384410226	7.731382798299973e-07	0.0001483572977082348	7.7415765338258e-07	0.0001485528600126268
83.83834040030794	0.00046987911295006085	0.00047481699789519603	0.0005258689546275113	0.0005293951669179555	0.00055862284796218	0.000561206339419116	0.0005939871199801053	0.0005954619988175753	0.0006695378309808862	0.0006683496854392893	0.12193945450152034	0.11772288953115392	7.729977170164385e-07	0.00014922409595739816	7.739372583772742e-07	0.0001494054235377934
84.34350857607244	0.00046954137561185046	0.00047449683323668297	0.0005259720944747776	0.0005295067912245581	0.0005590133075125488	0.0005615972529778813	0.000594710743291208	0.0005961751203356579	0.0006710480882914584	0.0006698180031547965	0.12296424412917464	0.11871199290521733	7.72868787245716e-07	0.00015009821438745352	7.737253284431688e-07	0.0001502645132648306
84.85172064422062	0.00046918752919369476	0.00047416091454487527	0.0005260699125041562	0.000529613262631619	0.0005594060575495991	0.0005619904167508696	0.0005954459382849421	0.0005968994571479183	0.0006725933722413973	0.0006713199777912442	0.12401729449387448	0.1197283663755556	7.727541436747124e-07	0.00015098024181996184	7.735243636826025e-07	0.00015113067534702762
85.36299494573534	0.00046881703952059264	0.00047380871568932366	0.0005261621833086759	0.0005297143601343542	0.0005598011195020972	0.0005623858499266722	0.0005961930497052522	0.0005976353401876816	0.0006741749221383455	0.0006728567924063863	0.12509954688705116	0.12077291785023292	7.726565838517534e-07	0.0001518708086232362	7.733369991908424e-07	0.00015200449476869549
85.87734993211305	0.00046842935415234864	0.0004734396924423639	0.0005262486733980994	0.0005298098547805327	0.0005601985164995488	0.0005627835732725476	0.0005969524380404562	0.0005983831154760994	0.0006757940362382254	0.0006744296860899711	0.12621198121722219	0.12184659245972278	7.725790599116865e-07	0.0001527705897785836	7.731660145924007e-07	0.00015288659821294237
86.39480416602983	0.0004680239016897993	0.00047305328178498475	0.0005263291408628561	0.0005298995093384045	0.0005605982734927595	0.0005631836092471074	0.0005977244803775608	0.0005991431449385661	0.0006774520751400227	0.0006760399571742298	0.12735561790064415	0.12295037437742568	7.7252468957522e-07	0.00015368030819669365	7.730143443298969e-07	0.00015377765716378944
86.91537632201124	0.0004676000910540273	0.0004726489011851719	0.0005264033350225394	0.0005299830779492449	0.0005610004173833694	0.0005635859821214006	0.0005985095713104954	0.0005999158072724647	0.0006791504654111701	0.0006776889666612048	0.12853151985924638	0.12408528874331694	7.724967680005539e-07	0.00015460073830311782	7.728850887529521e-07	0.00015467839126022398
87.43908518710603	0.0004671573107376945	0.0004722259478477982	0.0005264709960583015	0.0005300603057638238	0.0005614049771631211	0.0005639907181091013	0.0005993081239061844	0.000600701498869971	0.0006808907034617025	0.0006793781418839102	0.12974079463267635	0.12525240369732815	7.724987805934457e-07	0.00015553270992287038	7.727815260997074e-07	0.00015558957192977896
87.9659496615646	0.000466694928027582	0.0004717837979350868	0.0005265318546283164	0.0005301309285620105	0.0005618119840636659	0.0005643978455065524	0.0006001205707326833	0.0006015006347999214	0.0006826743596869512	0.0006811089804197757	0.13098459661200057	0.12645283252960685	7.725344168263426e-07	0.00015647711248530094	7.727071254247419e-07	0.0001565120263215536
88.4959887595208	0.0004662122881974387	0.0004713218057566652	0.0005265856314655853	0.0005301946723547005	0.0005622214717177717	0.000564807394843476	0.0006009473649539491	0.0006023136498530709	0.000684503082900326	0.0006828830542765077	0.1322641294028921	0.12768773595529262	7.726075851790127e-07	0.00015743489958215673	7.726655605717284e-07	0.00015744664156941424
89.0292216096782	0.0004657087136702646	0.0004708393029282632	0.0005266320369572134	0.0005302512529672724	0.0005626334763329131	0.0005652193990452626	0.0006017889814962243	0.0006031409996554679	0.0006863786050797553	0.0006847020143723487	0.13358064832697603	0.12895832452197661	7.727224293018311e-07	0.00015840709391250207	7.726607252869951e-07	0.00015839436941587903
89.56566745600044	0.00046518350314913204	0.00047033559749806324	0.0005266707707043412	0.0005303003756036452	0.0005630480368782819	0.0005656338936078084	0.0006026459182914186	0.0006039831618550177	0.0006883027464534923	0.0006865675953347181	0.1349354630704475	0.13026586115870492	7.728833454798915e-07	0.00015939479264320822	7.726967495608368e-07	0.0001593562312273561
90.1053456584057	0.0004646359307156976	0.0004698099730397587	0.0005267015210618098	0.0005303417343900772	0.0005634651952863484	0.0005660509167859738	0.0006035186976033004	0.0006048406373867778	0.0006902774209534227	0.0006884816206434486	0.1363299404898518	0.13161166387593534	7.730950015680553e-07	0.00016039917323515396	7.727780173298268e-07	0.00016033332344174422
90.6482756934654	0.00046406524489557425	0.0004692616877113845	0.0005267239646566667	0.0005303750118977416	0.0005638849966702724	0.000566470509796847	0.000604407867442904	0.0006057139518230055	0.0006923046420667012	0.0006904460081473465	0.13776550758569375	0.13299710862668326	7.733623574989607e-07	0.00016142149977184383	7.729091856481128e-07	0.00016132682348553307
91.19447715510712	0.00046347066768975766	0.0004686899732789906	0.0005267377658845399	0.0005303998786431042	0.0005643074895584876	0.0005668927170390772	0.0006053140030799974	0.0006066036568144462	0.0006943865291194335	0.0006924627759854547	0.13924365465525776	0.13442363233974847	7.73690687496699e-07	0.00016246312983610178	7.730952054763431e-07	0.00016233799620797573
91.74396975532183	0.00046285139357136356	0.000468094034104294	0.000526742576382893	0.0005304159925650906	0.000564732726147995	0.0005673175863297117	0.0006062377086581439	0.0006075103316300088	0.0006965253140294558	0.0006945340489474958	0.14076593863699388	0.13589273613688552	7.740856041980361e-07	0.00016352552199627723	7.733413442096533e-07	0.00016336820087611836
92.29677332487483	0.000462206588446979	0.0004674730460954601	0.0005267380344801573	0.0005304229984779787	0.0005651607625780093	0.0005677451691600286	0.0006071796189215333	0.0006084345848024978	0.0006987233485688395	0.0006966620653112666	0.14233398665972066	0.13740598874656426	7.745530848135606e-07	0.00016461024395046653	7.736532101546142e-07	0.00016441889879369176
92.85290781402206	0.00046153538858200203	0.0004668261556202452	0.0005267237646196714	0.000530420527498961	0.0005655916592257503	0.0005681755209721299	0.0006081404010624859	0.000609377055888873	0.0007009831121808132	0.0006988491841985214	0.14394949981098976	0.13896503012804895	7.750994995593674e-07	0.00016571898140234353	7.740367791183147e-07	0.00016549166160167994
93.41239329322968	0.00046083689948944013	0.0004661524783807942	0.0005266993767573598	0.0005304081964492123	0.000566025481026402	0.0005686087014580862	0.0006091207566993439	0.0006103384173541663	0.0007033072204002525	0.0007010978934949738	0.14561425714002363	0.1405715753205826	7.757316425657107e-07	0.00016685354773662842	7.744984232696062e-07	0.00016658818031738132
93.97524995389855	0.0004601101947817198	0.00046545109824945927	0.0005266644657320326	0.0005303856072273481	0.0005664622978193907	0.0005690447748836953	0.0006101214239953492	0.0006113193765890841	0.0007056984339318628	0.0007034108183846567	0.14733011991192704	0.14222741853359017	7.76456765472092e-07	0.00016801589456823252	7.750449425707748e-07	0.00016771027520286197
94.54149810909283	0.00045935431498521037	0.00046472106606514866	0.0005266186106071914	0.0005303523461540673	0.000566902184723389	0.0005694838104391199	0.0006111431799301267	0.0006123206780722353	0.0007081596684457882	0.0007057907305540207	0.1490990361312114	0.14393443749518264	7.772826140183247e-07	0.0001692081232629178	7.756835989763131e-07	0.0001688599065340357
95.11115819427312	0.00045856826631727446	0.00046396139838978913	0.0005265613739831642	0.0005303079832867569	0.0005673452225427095	0.0005699258826188397	0.0006121868427364015	0.0006133431056889005	0.0007106940051565072	0.0007082405581268184	0.15092304535408582	0.14569459807754795	7.782174679017576e-07	0.00017043249752167478	7.764221536631219e-07	0.00017003918636004922
95.68425076803395	0.00045775101942586104	0.00046317107622468337	0.0005264923012784166	0.0005302520717028656	0.0005677914982079731	0.0005703710716336492	0.0006132532745158577	0.0006143874852194634	0.0007133047022578702	0.0007107633963972334	0.15280428381064246	0.14750995921938737	7.792701841993549e-07	0.00017169145713277767	7.772689076285689e-07	0.0001712503913610247
96.26079651284576	0.0004569015080918178	0.00046234904368667497	0.0005264109199788288	0.0005301841467507117	0.0005682411052542602	0.000570819463857701	0.0006143433840493141	0.0006154546870117757	0.0007159952072948375	0.0007133625194358052	0.15474498985978807	0.149382678167262	7.804502447528064e-07	0.00017298763301944187	7.782327459734256e-07	0.0001724959769131562
96.84081623580131	0.0004560186278943685	0.0004614942066442822	0.0005263167388537985	0.0005301037252665355	0.0005686941443402985	0.0005712711523138955	0.0006154581298179046	0.0006165456288531778	0.0007187691705612177	0.0007160413926507173	0.1567475098016222	0.15131501605938819	7.817678078979274e-07	0.00017432386371439568	7.793231862209633e-07	0.00017377859248192407
97.42433086936633	0.0004551012348404138	0.0004606054313141428	0.0005262092471379048	0.000530010304756429	0.0005691507238125772	0.0005717262372012447	0.0006165985232535465	0.0006176612790593826	0.0007216304596223651	0.000718803686395894	0.15881430407423522	0.15330934387763795	7.832337649738182e-07	0.00017570321340824868	7.805504311161893e-07	0.00017510109848883904
98.01136147213543	0.00045414814395865904	0.00045968154281844116	0.0005260879136770291	0.000529903362541932	0.0005696109603187115	0.0005721848264682733	0.0006177656322388042	0.0006188026597991264	0.0007245831750728403	0.0007216532907274601	0.1609479538639481	0.15536814879540273	7.848598020952823e-07	0.00017712899173663588	7.819254263450844e-07	0.00017646658480345578
98.60192922959182	0.00045315812785989346	0.0004587213237042686	0.0005259521860377185	0.0005297823548679513	0.0005700749794748058	0.0005726470364368732	0.0006189605848782872	0.0006199708506753988	0.0007276316676512688	0.0007245943314213264	0.16315116816081754	0.15749404095168063	7.866584677544046e-07	0.0001786047754950698	7.834599236738213e-07	0.0001778783910305337
99.1960554548718	0.00045212991526514455	0.00045772351242624715	0.0005258014895787054	0.0005296467159717926	0.0005705429165921252	0.0005731129924815622	0.0006201845735659134	0.0006211669925861206	0.0007307805568485498	0.0007276311873774097	0.1654267912937414	0.15968976068409815	7.886432468476529e-07	0.00018013443248647565	7.851665500925109e-07	0.00017934012878985384
99.79376158953411	0.0004510621895038844	0.000456686801794146	0.0005256352264834697	0.0005294958571120427	0.0005710149174688949	0.0005735828297695947	0.0006214388593749142	0.0006223922918894863	0.0007340347511612092	0.0007307685095502704	0.167777810982781	0.16195818625665545	7.90828641783199e-07	0.00018172214772581297	7.870588835659151e-07	0.000180855706196692
100.39506920433367	0.00044995358698496704	0.0004556098373877144	0.0005254527747528619	0.0005293291655561358	0.0005714911392537076	0.0005740566940679586	0.0006227247768001937	0.0006236480249017727	0.0007373994701593692	0.000734011241562132	0.17020736694947922	0.16430234212105735	7.932302614729382e-07	0.0001833724522722624	7.891515361292483e-07	0.00018242935479149958
101.00000000000001	0.0004488026956435718	0.00045449121594147543	0.0005252534871568509	0.0005291460035254916	0.0005719717513877679	0.0005745347426240045	0.0006240437388858177	0.0006249355427583446	0.0007408802685588559	0.0007373646421725101	0.1727187601298022	0.16672540775404598	7.944911013017717e-07	0.00018421384082673858	7.902532975187089e-07	0.00018323124692446707
