# Supplementary material for: White matter micro- and macrostructure brain charts for the human lifespan
Source: Nature. 2026 May 13;655(8124):979–89. doi: 10.1038/s41586-026-10454-2 (PMC13391363; doi:10.1038/s41586-026-10454-2)
Supplement: Supplementary file 12 — Centiles trajectories of brain charts. SDT.T9.1–5 contain the brain charts for the global metrics; SDT.T9.6–509 contain the brain charts for the tract-specific metrics (unnormalized); and SDT.T9.510–1157 contain the brain charts for the tract-specific macrostructural metrics (normalized). Included in each table are the male and female centile trajectories for the 2.5th, 25th, 50th, 75th and 97.5th percentiles; the interquartile range normalized by the 50th centile; and the derivatives of the 50th centiles with respect to both age and log(age). Charts are sampled in logarithmically spaced intervals. Age is reported in years, while centile trajectory values are reported in metric-specific units: diffusivities in mm2 s−1, volume in mm3, surface area in mm2, average length in mm, and FA is dimensionless (unitless). [file 41586_2026_10454_MOESM12_ESM.zip › plotted_curves/SDT.T9.242-POPT_right_surface_area_curve_metrics.csv]

ages	male_0.025th_percentile	female_0.025th_percentile	male_0.25th_percentile	female_0.25th_percentile	male_0.5th_percentile	female_0.5th_percentile	male_0.75th_percentile	female_0.75th_percentile	male_0.975th_percentile	female_0.975th_percentile	male_normalized_quantile_range	fwmale_normalized_quantile_range	male_median_centile_d_age	male_median_centile_d_log_age	female_median_centile_d_age	female_median_centile_d_log_age
0.25	8550.625293029923	8405.9422066469	11595.730501740012	11202.695764413054	13164.548564269722	12641.730537630374	14689.787468518363	14042.01816592087	17453.31187257233	16584.556608118233	0.23502947721094058	0.2245991870382037	12089.223675373134	6980.061652197016	11606.440838022514	6701.313069176368
0.25150637576242696	8562.708162403833	8417.800775022331	11611.85961035423	11218.269684300856	13182.759477800862	12659.214198796813	14710.02398869721	14061.361654160259	17477.22586933106	16607.2835293562	0.23501637753158902	0.22458676543522127	12068.556075536646	6989.049738833681	11586.59178513242	6709.938247425016
0.2530218281966045	8574.823474246215	8429.691082420988	11628.030716560657	11233.884112448335	13201.017290994701	12676.742865976985	14730.312187059642	14080.754536710732	17501.200258781108	16630.067862743217	0.2350032124126721	0.22457428176626437	12027.128363080323	7007.026283586863	11546.804832259659	6727.188919911161
0.25454641199404576	8586.97124353816	8441.613142499147	11644.243826818589	11249.539054642908	13219.322005789612	12694.316540819707	14750.652061235323	14100.196811273712	17525.235031127708	16652.90959915105	0.23498998156306608	0.22456173575507274	11985.765077917837	7025.0034772520885	11507.079758436419	6744.440133831929
0.2560801821758082	8599.151485021868	8453.566968671992	11660.498947182608	11265.234516278402	13237.673623633234	12711.935224501358	14771.043608280052	14119.68847500189	17549.330175853724	16675.80872876607	0.23497668469059277	0.22454912712438385	11944.466608665884	7042.981131662149	11467.416936931666	6761.6917080311105
0.25762319409447826	8611.364213200748	8465.55257411368	11676.796083302368	11280.970502354843	13256.072145482087	12729.598917725481	14791.486824675192	14139.229524498707	17573.485681718746	16698.765241088495	0.23496332150201582	0.22453645559592983	11903.233340449631	7060.959058418404	11427.816737663466	6778.943461124785
0.2591755034361701	8623.609442339217	8477.569971757135	11693.135240421978	11296.747017477845	13274.517571800743	12747.307620722007	14811.981706326653	14158.81995581734	17597.70153675774	16721.779124931007	0.23494989170303915	0.2245237208904344	11862.065654951148	7078.937068923842	11388.279527247418	6796.195211545564
0.2607371662225343	8635.887186462933	8489.619174294223	11709.516423379964	11312.564065858553	13293.009902561633	12765.061333247055	14832.52824856457	14178.45976446043	17621.977728280464	16744.8503684183	0.23493639499830543	0.2245109227276135	11820.963930524886	7096.914974446408	11348.80566910142	6813.446777589619
0.2623082388127803	8648.197459358802	8501.700194175753	11725.939636608926	11328.421651313309	13311.549137244529	12782.860054582432	14853.12644614259	14198.14894537939	17646.31424287046	16767.978958986085	0.23492283109139228	0.22449806082617116	11779.92854203051	7114.892586025875	11309.395523285959	6830.697977331933
0.2638887779057103	8660.540274574876	8513.813043611344	11742.404884135045	11344.319777263167	13330.135274835873	12800.703783534975	14873.776293237008	14217.887492973574	17670.71106638386	16791.16488337993	0.23490919968481097	0.2244851349037981	11738.959860916715	7132.869714525994	11270.049446581863	6847.948628672864
0.26547884054176485	8672.915645420548	8525.957734569583	11758.912169577994	11360.258446733791	13348.768313828517	12818.592518436299	14894.477783446393	14237.675401089913	17695.168183948732	16814.408127654697	0.23489550048000626	0.22447214467717003	11698.058255213313	7150.8461706186645	11230.767792494968	6865.19854933396
0.2670784841050822	8685.323584966432	8538.13427877789	11775.461496150434	11376.237662354959	13367.448252221002	12836.526257142119	14915.230909790656	14257.512663022035	17719.685579963832	16837.708677173334	0.23488173317735114	0.2244590898619447	11657.224089469295	7168.821764759254	11191.550911184866	6882.447556826752
0.26868776632556873	8697.764106044435	8550.34268772255	11792.052866657727	11392.257426360284	13386.175087517142	12854.504997031823	14936.035664710453	14277.399271509705	17744.263238097705	16861.066516606028	0.23486789747614678	0.22444597017276172	11616.457724838052	7186.796307233628	11152.399149548728	6899.695468490943
0.2703067452809827	8710.23722124779	8562.582972648726	11808.686283497662	11408.317740586917	13404.948816725544	12872.528735008013	14956.892040066557	14297.335218738188	17768.90114128775	16884.481629929327	0.23485399307461993	0.22443278532323838	11575.759519046172	7204.769608134404	11113.312851191964	6916.942101485562
0.2719354793990299	8722.742942931081	8574.85514456046	11825.36174866012	11424.41860647524	13423.769436359098	12890.597467496009	14977.800027139181	14317.320496337637	17793.599271739255	16907.954000425212	0.2348400196699215	0.22441953502596979	11535.12982636923	7222.741477351636	11074.292356410064	6934.187272768933
0.27357402745947257	8735.281283210239	8587.15921422062	11842.079263726693	11440.560025068458	13442.636942434414	12908.711190443311	14998.759616627207	14337.355095382345	17818.357610924286	16931.483610680087	0.2348259769581228	0.22440621899252552	11494.568997621536	7240.71172456257	11035.338002174161	6951.430799097754
0.2752224485962505	8747.852253962517	8599.495192150885	11858.838829870328	11456.741997012274	13461.551330471286	12926.86989931908	15019.770798647503	14357.43900639008	17843.17613958073	16955.07044258381	0.23481186463421608	0.22439283693344814	11454.077380185015	7258.680159246549	10996.450122154783	6968.672497032676
0.27688080229961526	8760.455866826534	8611.86308863172	11875.640447855016	11472.964522554546	13480.512595492188	12945.07358911363	15040.833562734237	14377.572219321437	17868.054837711257	16978.71447732878	0.23479768239211057	0.22437938855825182	11413.655318005942	7276.646590685938	10957.629046727903	6985.912182944827
0.2785491484182772	8773.092133202286	8624.262913702394	11892.484118035434	11489.227601544973	13499.520732021756	12963.322254337954	15061.94789783817	14397.754723579183	17892.993684582347	17002.415695408963	0.2347834299246312	0.22436587357541932	11373.303151594475	7294.610827957746	10918.875102965627	7003.149673008826
0.28022754716156506	8785.761064251134	8636.69467716091	11909.369840356596	11505.531233434698	13518.57573408623	12981.61588902316	15083.113792325947	14417.98650800753	17917.992658723226	17026.174076618925	0.23476910692351688	0.22435229169240106	11333.021218016278	7312.5726799359545	10880.18861463666	7020.384783198591
0.2819160591015993	8798.462670895824	8649.158388564027	11926.297614353522	11521.87541727601	13537.677595212952	12999.954486720006	15104.331233979403	14438.267560891525	17943.0517379249	17049.98960005289	0.23475471307941795	0.22433864261561315	11292.809850886464	7330.531955273822	10841.569902191404	7037.617329275701
0.28361474517547763	8811.196963820426	8661.654057227144	11943.267439150766	11538.260151721872	13556.826308429718	13018.33804049824	15125.60020999472	14458.59786995621	17968.17089923897	17073.86224410364	0.2347402480818951	0.22432492605043539	11252.669380383566	7348.488462417852	10803.019282781985	7054.847126801964
0.2853236666874746	8823.963953470411	8674.181692224372	11960.27931346221	11554.685435025698	13576.021866264357	13036.766542946234	15146.920706981857	14478.977422366088	17993.35011897674	17097.791986461663	0.23472571161941555	0.22431114170120872	11212.600133249536	7366.442009605933	10764.537070263177	7072.073991137091
0.2870428853112538	8836.763650052557	8686.741302388393	11977.333235590533	11571.15126504085	13595.264260744043	13055.239986170278	15168.292710963677	14499.406204724275	18018.589372708044	17121.778804114045	0.23471110337935486	0.22429728927123474	11172.602432786953	7384.392404858954	10726.123575180769	7089.297737428453
0.28877246309209376	8849.59606353501	8699.332896310516	11994.429203426971	11587.657639220377	13614.553483394862	13073.75836179419	15189.716207375313	14519.884203071924	18043.8886352603	17145.822673343566	0.23469642304799115	0.22428336846277314	11132.67659886228	7402.339455978479	10687.77910478739	7106.518180615734
0.2905124624491269	8862.461203647203	8711.95648234055	12011.567214450826	11604.204554616541	13633.88952524111	13092.32166095862	15211.191181063308	14540.411402887377	18069.24788071729	17169.923569727587	0.23468167031050505	0.22426937897703983	11092.822947910521	7420.282970551401	10649.5039630346	7123.7351354258135
0.29226294617759224	8875.359079879912	8724.612068586832	12028.747265729184	11620.792007880525	13653.272376804858	13110.929874320633	15232.717616284997	14560.987789085573	18094.667082418273	17194.08146813714	0.23466684485097833	0.22425532051420566	11053.041792896576	7438.222755916882	10611.298450544942	7140.948416347615
0.294023977451102	8888.289701485051	8737.299662916008	12045.969353916296	11637.419995261835	13672.7020281051	13129.582992052885	15254.295496707431	14581.613346017042	18120.146212956526	17218.29634273562	0.2346519463523902	0.2242411927733941	11013.333443392534	7456.158619215712	10573.162864683196	7158.15783767961
0.29579561982392083	8901.25307747593	8750.019272953255	12063.23347525354	11654.088512608241	13692.178468657576	13148.281003843453	15275.924805407094	14602.288057467602	18145.685244178803	17242.568166978224	0.23463697449661827	0.22422699545267968	10973.69820556743	7474.090367378201	10535.097499542404	7175.3632135130465
0.29757793723326015	8914.249216626988	8762.77090608199	12080.539625568728	11670.797555365109	13711.701687473842	13167.023898894926	15297.605524868723	14623.01190665726	18171.28414718378	17266.896913610515	0.23462192896443376	0.22421272824908625	10934.13638209831	7492.017807059456	10497.102645865642	7192.564357675146
0.29937099400158496	8927.278127473826	8775.554569443877	12097.887800275777	11687.54711857506	13731.271673060772	13185.811665923939	15319.33763698465	14643.784876239579	18196.942892321083	17291.282554667476	0.23460680943550183	0.2241983908585861	10894.648272263352	7509.940744700376	10459.178591131233	7209.7610837854445
0.3011748548389356	8940.339818313167	8788.370269938745	12115.277994374273	11704.337196877548	13750.88841341993	13204.644293160547	15341.121123053983	14664.606948300863	18222.661449190124	17315.72506147243	0.23459161558837946	0.2241839829760966	10855.234171941876	7527.858986519743	10421.325619550422	7226.953205246944
0.30298958484526295	8953.43429720285	8801.218014224578	12132.710202449156	11721.16778450853	13770.551896047047	13223.521768347726	15362.955963781902	14685.478104359534	18248.43978663913	17340.22440463609	0.234576347100512	0.22416950429548035	10815.894373588264	7545.77233849233	10383.544012049679	7244.14053522842
0.30481524951277783	8966.56157196171	8814.097808717359	12150.18441867014	11738.038875299933	13790.262107931268	13242.444078740651	15384.842139278726	14706.398325365188	18274.277872763778	17364.78055405532	0.2345610036482352	0.22415495450954123	10776.629166226368	7563.680606340524	10345.83404626092	7261.322886656504
0.3066519147283146	8979.721650169571	8827.009659591025	12167.70063679138	11754.950462679264	13810.019035554584	13261.41121110615	15406.779629059134	14727.367591697906	18300.17567490616	17389.39347891212	0.2345455849067683	0.22414033331002559	10737.438835493755	7581.583595557138	10308.195996561088	7278.500072230119
0.3084996467757088	8992.914539167165	8839.953572777378	12185.258850150984	11771.902539669172	13829.822664891204	13280.423151722063	15428.768412041365	14748.385883167435	18326.133159653626	17414.06314767252	0.23453009055021729	0.22412564038761856	10698.323663604446	7599.481111377478	10270.630134038627	7295.671904400922
0.31035851233818973	9006.140246056051	8852.929553965956	12202.859051670552	11788.895098886976	13849.672981406848	13299.479886376603	15450.808466546321	14769.453179012353	18352.15029283752	17438.789528085428	0.23451452025157082	0.22411087543194286	10659.283929388039	7617.3729587965645	10233.136726536788	7312.838195390534
0.3122285785007863	9019.3987776986	8865.937608604017	12220.50123385478	11805.928132544284	13869.56997005818	13318.581400367779	15472.899770296794	14790.56945789936	18378.227039532132	17463.57258718159	0.2344988736826979	0.22409603813155796	10620.319908278529	7635.258942554239	10195.716038635	7329.998757173307
0.3141099127527488	9032.690140717858	8878.977741896348	12238.18538879094	11823.00163244645	13889.513615292068	13337.72767850269	15495.042300416557	14811.734697922355	18404.363364053374	17488.41229127238	0.23448315051434807	0.2240811281739577	10581.431872318033	7653.138867138885	10158.368331655394	7347.153401478659
0.31600258298998396	9046.01434149753	8892.049958805244	12255.911508148467	11840.115589992201	13909.503901044995	13356.918705096954	15517.236033429568	14832.948876601704	18430.559229957707	17513.308605948765	0.2344673504161485	0.2240661452455683	10542.62009014748	7671.012536762282	10121.093863652088	7364.301939768251
0.3179066575175057	9059.371386181774	8905.154264050267	12273.67958317834	11857.269996173	13929.54081074221	13376.15446397388	15539.48094525892	14854.211970883238	18456.81460004069	17538.261496079915	0.23445147305660302	0.22405108903174897	10503.88482707087	7688.879755407572	10083.892889476381	7381.4441832848825
0.3198222050518999	9072.761280675344	8918.290662108357	12291.489604712899	11874.46484157288	13949.62432729739	13395.434938464157	15561.777011226344	14875.523957137772	18483.129436336207	17563.270925812518	0.234435518103091	0.22403595921678784	10465.226344972383	7706.740326761734	10046.76566069806	7398.5799429831095
0.32174929472380437	9086.184030643144	8931.459157213369	12309.34156316489	11891.700116367501	13969.754433111415	13414.760111404654	15584.124206050727	14896.884811159678	18509.503700114532	17588.3368585689	0.23441948522186448	0.22402075548390146	10426.644902380183	7724.594054248184	10009.712425658945	7415.709029563703
0.32368799608040405	9099.6396415105	8944.659753356316	12327.23544852748	11908.975810324142	13989.931110072239	13434.129965138303	15606.522503847851	14918.294508166671	18535.937351881854	17613.459257046616	0.23440337407804712	0.22400547751523472	10388.140754502732	7742.440741049591	9972.733429517597	7432.831253493205
0.3256383790879404	9113.128118462775	8957.892454284956	12345.17125037335	11926.291912800838	14010.154339553748	13453.544481512996	15628.97187812901	14939.753022798435	18562.430351378418	17638.63808321666	0.23438718433563346	0.2239901249918565	10349.714153134264	7760.28019003151	9935.828914147802	7449.946424932685
0.32760051413423674	9126.64946644539	8971.157263503796	12363.14895785439	11943.648412746057	14030.42410241525	13473.003641881083	15651.472301800331	14961.260329116012	18588.982657577584	17663.873298322596	0.2343709156574873	0.2239746975937609	10311.365346756764	7778.112203805242	9898.999118249398	7467.054353799671
0.3295744720312385	9140.203690163653	8984.454184273869	12381.168559701084	11961.045298698105	14050.740379000668	13492.507427098604	15674.023747161735	14982.816400600803	18615.59422868437	17689.164862879174	0.23435456770533888	0.22395919499986458	10273.094580508769	7795.93658470083	9862.244277307764	7484.154849736486
0.33156032401756863	9153.790794082677	8997.783219612673	12399.23004422206	11978.482558784672	14071.10314913787	13512.055817524637	15696.626185906101	15004.421210153754	18642.265022134317	17714.51273667124	0.23433814013978504	0.22394361688800543	10234.902096192352	7813.753134761471	9825.5646236022	7501.247722107451
0.33355814176109866	9167.410782427207	9011.144372293918	12417.33339930347	11995.960180722228	14091.51239213784	13531.648793020486	15719.279589118218	15026.074730094366	18668.99499459202	17739.916878752374	0.2343216326202872	0.22392796293494155	10196.788132276386	7831.561655735131	9788.960386216175	7518.332779995631
0.33556799736153503	9181.06365918151	9024.537644847422	12435.478612408493	12013.478151815534	14111.968086793971	13551.286332949025	15741.983927273875	15047.77693215983	18695.784101949932	17765.377247443736	0.23430504480516942	0.2239122328163494	10158.75292391004	7849.36194907641	9752.431791041978	7535.409832200501
0.3375899633530214	9194.749428089168	9037.963039558897	12453.665670576715	12031.036458957033	14132.470211381245	13570.968416173877	15764.739170238838	15069.52778750403	18722.632299326895	17790.89380033269	0.23428837635161825	0.22389642620682282	10120.7967029321	7867.153815947007	9715.979060791433	7552.478687233757
0.3396241127067558	9208.468092653018	9051.420558469805	12471.894560423643	12048.635088626359	14153.018743655519	13590.695021058737	15787.545287267933	15091.327266696686	18749.53954106693	17816.46649427165	0.23427162691567982	0.2238805427798715	10082.91969789192	7884.937057218514	9679.60241501918	7569.539153330028
0.3416705188336247	9222.219656134941	9064.910203377181	12490.165268140106	12066.274026889761	14173.613660852727	13610.466125466599	15810.402247004058	15113.175339722404	18776.505780737854	17842.09528537678	0.2342547961522606	0.22386458220792108	10045.122134036385	7902.711473452859	9643.302070111502	7586.591038426384
0.343729255586852	9236.00412155572	9078.431975833435	12508.477779491663	12083.953259399515	14194.25493968806	13630.281706758977	15833.31001747714	15135.07197597966	18803.530971129872	17867.780129026643	0.23423788371512413	0.2238485441623086	10007.404233314563	7920.476864898577	9607.07823928073	7603.634150154423
0.34580039726466444	9249.821491694822	9091.985877146117	12526.832079817983	12101.672771393318	14214.942556355152	13650.141741795089	15856.268566103097	15157.017144279846	18830.61506425416	17893.52097986089	0.2342208892568901	0.22383242831328495	9969.76621440379	7938.23303149594	9570.931132601108	7620.668295846786
0.3478840186129729	9263.671769090279	9105.571908377771	12545.228154032297	12119.43254769374	14235.67648652529	13670.046206931118	15879.27785968288	15179.01081284632	18857.75801134156	17919.31779177899	0.2342038124290343	0.22381623433001155	9932.208292719442	7955.979772875551	9534.860957015771	7637.69328254275
0.34998019482807	9277.554956038472	9119.190070345698	12563.665986620763	12137.232572707611	14256.456705346582	13689.995078019412	15902.337864401406	15201.052949313402	18884.95976284112	17945.170517938885	0.23418665288188653	0.22379996188055942	9894.730680401437	7973.716888341587	9498.867916322779	7654.708916963544
0.352089001559344	9291.471054593927	9132.840363621728	12582.145561641839	12155.072830425395	14277.28318744309	13709.988330407634	15925.448545826483	15223.143520725345	18912.220268418656	17971.07911075559	0.23416941026462848	0.2237836106319084	9857.333586352877	7991.444176883902	9462.952211204916	7671.715005523525
0.3542105149120084	9305.420066569157	9146.52278853203	12600.666862725682	12172.95330442061	14298.155906914051	13730.025938938003	15948.609868907826	15245.282493535387	18939.539476955375	17997.043521899923	0.2341520842252954	0.2237671802499463	9820.017216234934	8009.161437166389	9427.114039238077	7688.711354326457
0.35634481144984936	9319.401993534433	9160.23734515687	12619.229873073511	12190.873977849187	14319.074837332964	13750.107877946435	15971.82179797593	15267.469833604682	18966.91733654639	18023.06370229709	0.23413467441077113	0.22375067039946608	9782.781772442162	8026.868467496708	9391.353594862856	7705.697769132908
0.35849196819798806	9333.416836817494	9173.984033330285	12637.83457545684	12208.834833448733	14340.039951746638	13770.234121261612	15995.084296740893	15289.705506201173	18994.353794499126	18049.139602125168	0.2341171804667905	0.22373408074416784	9745.627454193309	8044.565065881237	9355.671069460921	7722.674055409152
0.36065206264566085	9347.464597503511	9187.76285264004	12656.480952217076	12226.835853538134	14361.051222674572	13790.404642204376	16018.397328291603	15311.98947599882	19021.848797332197	18075.271170814034	0.23409960203793567	0.22371741094665434	9708.554457475897	8062.251029979903	9320.066651321948	7739.640018288977
0.3628251727490157	9361.545276434654	9201.573802427152	12675.168985264585	12244.877020016622	14382.108622107766	13810.619413586603	16041.760855094313	15334.321707076224	19049.402290773513	18101.4583570436	0.23408193876763658	0.22370066066843244	9671.562975059729	8079.926157090813	9284.540525635239	7756.595462555531
0.3650113769339257	9375.65887420999	9215.416881785775	12693.898656078181	12262.958314363295	14403.212121508026	13830.878407710494	16065.174838991736	15356.70216291576	19077.014219759032	18127.70110874261	0.23406419029816936	0.22368382956991023	9634.653196530417	8097.590244174469	9249.09287453955	7773.5401926692575
0.36721075409881926	9389.805391185153	9229.292089562852	12712.669945704343	12281.07971763634	14424.361691806904	13851.181596367609	16088.639241201781	15379.130806402403	19104.68452843109	18153.999373087074	0.2340463562706558	0.22366691731039823	9597.825308295432	8115.243087844923	9213.723877119366	7790.4740127548575
0.3694233836175272	9403.984827472168	9243.199424357903	12731.482834756614	12299.241210472432	14445.557303404923	13871.528950838065	16112.154022316528	15401.607599822715	19132.413160137028	18180.353096498948	0.23402843632506065	0.2236499235481068	9561.079493592493	8132.8844843599945	9178.433709413279	7807.396726591047
0.37164934534214805	9418.19718293914	9257.138884522697	12750.337303414819	12317.442773085992	14466.798926170532	13891.920441889555	16135.719142300999	15424.132504863666	19160.2000574275	18206.76222464455	0.23401043010019326	0.2236328479401447	9524.415932477918	8150.514229598921	9143.222544407006	7824.308137594722
0.3738887196059291	9432.442457209956	9271.110468160943	12769.233331424326	12335.684385268447	14488.08652943915	13912.356039776425	16159.334560491949	15446.70548261151	19188.045162054914	18233.226702433083	0.23399233723370488	0.22361569014252017	9487.834801878314	8168.132119099144	9108.090552079957	7841.208048852161
0.3761415872261661	9446.720649664123	9285.114173128079	12788.170898095448	12353.966026387645	14509.420082012337	13932.835714238872	16183.000235596848	15469.32649355079	19215.948414972034	18259.74647401529	0.2339741573620884	0.2235984498101385	9451.336275574286	8185.737948018126	9073.037899390329	7858.096263081767
0.3784080295071193	9461.031759436331	9299.149997030843	12807.149982302531	12372.287675386962	14530.799552156654	13953.359434501832	16206.71612569248	15491.995497562993	19243.909756330115	18286.321482781732	0.23395589012067722	0.22358112659680168	9414.920524209272	8203.331511134747	9038.06475028256	7874.972582636867
0.3806881282429484	9475.375785416289	9313.217937227062	12826.17056248336	12390.64931078472	14552.22490760282	13973.92716927419	16230.482188223912	15514.712453925582	19271.929125477553	18312.95167136145	0.23393753514364443	0.22356372015520723	9378.587715326343	8220.912602862809	9003.17126572458	7891.836809520144
0.38298196572066395	9489.752726248349	9327.31799082527	12845.2326166383	12409.050910673352	14573.696115544652	13994.538886747734	16254.298380003183	15537.477321310738	19300.0064609581	18339.636981620326	0.23391909206400233	0.2235462301369487	9342.338013343047	8238.481017218437	8968.357603683136	7908.688745350577
0.3852896247230969	9504.162580331209	9341.450154684377	12864.336122329549	12427.492452718663	14595.213142638046	14015.194554596193	16278.16465720807	15560.290057784172	19328.141700509263	18366.37735465955	0.23390056051360145	0.22352865619251272	9306.171579589136	8256.036547832657	8933.623919158243	7925.528191374149
0.38761118853188686	9518.605345817601	9355.614425413345	12883.481056680363	12445.973914159084	14616.775954999994	14035.894139974274	16302.08097538087	15583.15062080397	19356.334781060672	18393.172730814065	0.2338819401231295	0.22351099797127968	9270.08857231075	8273.578987944871	8898.97036419157	7942.354948462453
0.3899467409304866	9533.081020613936	9369.810799370818	12902.667396374243	12464.495271804855	14638.384518207517	14056.637609516645	16326.047289427117	15606.058967219364	19384.585638732384	18420.023049650958	0.23386323052211158	0.22349325512152368	9234.089146703016	8291.108130416367	8864.397087891586	7959.168817118742
0.39229636620718694	9547.589602380076	9384.039272664853	12921.895117654254	12483.056502037378	14660.038797296758	14077.424929337052	16350.06355361444	15629.015053269643	19412.89420883335	18446.92824996804	0.23384443133890778	0.22347542729040978	9198.173454868142	8308.623767672572	8829.90423639724	7975.969597428106
0.3946601491581577	9562.131088528757	9398.299841152339	12941.164196321914	12501.657580808127	14681.738756761624	14098.25606502701	16374.129721570946	15652.018834582606	19441.260425859335	18473.888269791834	0.23382554220071458	0.2234575141239956	9162.341645873617	8326.125691747759	8795.491952934768	7992.757089100312
0.3970381750905084	9576.70547622551	9412.592500438886	12960.474607736745	12520.298483638202	14703.484360553095	14119.130981655144	16398.245746284367	15675.070266173736	19469.684223491706	18500.903046376472	0.23380656273356312	0.22343951526722852	9126.5938657769	8343.61369428318	8761.160377837252	8009.531091461424
0.39943052982536675	9591.312762388097	9426.91724587825	12979.826326815144	12538.979185617227	14725.275572077862	14140.049643765868	16422.411580100386	15698.169302444618	19498.165534595308	18527.97251620163	0.23378749256231843	0.2234214303639471	9090.930257579777	8361.087566473521	8726.909648504574	8026.291403412353
0.4018372997009759	9605.952943686216	9441.274072572016	12999.219328029661	12557.699661402658	14747.112354197368	14161.01201537847	16446.627174721492	15721.315897181836	19526.70429121691	18555.096614971095	0.2337683313106799	0.2234032590568794	9055.350961284712	8378.547099104617	8692.739899456967	8043.037823455408
0.40425857157581063	9620.62601654108	9455.662975369156	13018.653585408088	12576.459885218872	14768.994669226626	14182.018059985956	16470.892481205534	15744.510003555597	19555.300424583333	18582.275277611003	0.2337490786011788	0.22338500098764238	9019.856113914866	8395.99208255019	8658.651262350846	8059.770149698015
0.4066944328317112	9635.331977125128	9470.083948865707	13038.129072532705	12595.259830856436	14790.922478933253	14203.067740554141	16495.207449964575	15767.751574118609	19583.953865099906	18609.5084382683	0.23372973405518113	0.22336665579674245	8984.445849496406	8413.42230673926	8624.643865969498	8076.488179822452
0.4091449713770379	9650.070821361463	9484.53698740422	13057.645762539194	12614.09947167107	14812.895744536117	14224.16101952034	16519.572030763215	15791.040560804531	19612.664542348302	18636.796030308826	0.2337102972928832	0.2233482231235732	8949.120299062226	8430.837561149616	8590.717836216092	8093.191711069085
0.411610275649843	9664.842544923533	9499.022085073395	13077.203628115876	12632.978780582866	14834.914426704334	14245.297858792375	16543.986172717418	15814.376914926803	19641.43238508501	18664.13798631572	0.23369076793331447	0.22332970260641752	8913.87959073158	8448.237634855788	8556.873296199366	8109.880540293641
0.41409043462106226	9679.647143234764	9513.539235707702	13096.802641502853	12651.897730075469	14856.978485556165	14266.478219747556	16568.449824293148	15837.760587177356	19670.257321239504	18691.534238087785	0.23367114559433486	0.22331109388244386	8878.723849653732	8465.62231646059	8523.11036617402	8126.554463900626
0.41658553779772634	9694.484611467984	9528.088432886794	13116.442774490914	12670.856292195016	14879.087880657662	14287.702063231347	16592.962933304774	15861.191527625107	19699.1392779122	18718.98471663752	0.23365142989263646	0.22329239658770966	8843.653198025655	8482.991394101642	8489.429163558874	8143.213277837727
0.41909567522619073	9709.354944545052	9542.669669935116	13136.123998420693	12689.8544385493	14901.242571021592	14308.96934955632	16617.525446913733	15884.669685714656	19728.078181372723	18746.48935218947	0.2336316204437415	0.2232736103571581	8808.667755172588	8500.34465550445	8455.8298030179	8159.856777662877
0.4216209374953856	9724.258137136518	9557.282939921526	13155.846284181847	12708.892140306974	14923.442515106359	14330.28003850116	16642.137311627255	15908.195010265079	19757.073957058194	18774.048074178616	0.23361171686200322	0.2232547348246188	8773.767637486104	8517.681887899525	8422.312396397348	8176.484758457635
0.42416141574008476	9739.194183660926	9571.928235658626	13175.609602211838	12727.969368196362	14945.687670814506	14351.634089309184	16666.798473296578	15931.767449468229	19786.126529570953	18801.660811248228	0.23359171876060472	0.22323576962280828	8738.952958472539	8535.002878061961	8388.877052767202	8193.097014859784
0.4267172016441951	9754.16307828461	9586.605549702479	13195.413922495247	12747.086092504795	14967.977995491836	14373.031460687493	16691.508877115855	15955.386950887672	19815.23582267711	18829.327491248463	0.23357162575156026	0.2232167143833287	8704.223828770686	8552.30741230445	8355.523878449574	8209.693341063801
0.42928838744406506	9769.164814920978	9601.314874351936	13215.259214562553	12766.24228307741	14990.313445925873	14394.472110805524	16716.268467620335	15979.053461456971	19844.401759304223	18857.048041234182	0.2335514374457127	0.22319756873666763	8669.580356117338	8569.595276425593	8322.252976978198	8226.27353077149
0.43187506593181346	9784.199387230117	9616.056201648185	13235.145447489214	12785.437909316266	15012.69397834472	14415.95599729391	16741.077188685	16002.766927478364	19873.624261539495	18884.822387463242	0.23353115345273606	0.22317833231219897	8635.022645445075	8586.866255784407	8289.06444919249	8242.837377258576
0.4344773304586784	9799.266788618364	9630.829523374314	13255.072589894779	12804.672940179467	15035.11954841591	14437.483077243407	16765.934983523173	16026.527294621452	19902.903250627973	18912.650455394796	0.2335107733811333	0.22315900473818204	8600.550798846409	8604.120135251433	8255.95839320682	8259.38467333233
0.4370952749383861	9814.367012237692	9645.63483105469	13275.040609941738	12823.947344180053	15057.590111245005	14459.053307203525	16790.84179468485	16050.33450792159	19932.2386469704	18940.532169687238	0.23349029683823788	0.22313958564176165	8566.164915572386	8621.356699184049	8222.934904404916	8275.915211302694
0.4397289938505404	9829.500050985218	9660.472115954444	13295.049475334516	12843.261089385007	15080.10562137432	14480.666643181296	16815.797564055178	16074.188511778442	19961.63037012126	18968.467454196372	0.23346972343021297	0.22312007464896827	8531.865092068445	8638.575731442776	8189.994075472932	8292.42878300324
0.4423785822440318	9844.665897502648	9675.341369078904	13315.099153318415	12862.614143414237	15102.666032781597	14502.323040640014	16840.802232852882	16098.089249954473	19991.078338786745	18996.456231973458	0.23344905276205105	0.22310047138471745	8497.651421992574	8655.777015389875	8157.135996427387	8308.925179791637
0.4450441357404687	9859.864544175774	9690.242581173063	13335.189610678597	12882.006473439573	15125.271298878755	14524.022454498026	16865.85574162876	16122.036665573507	20020.582470822785	19024.49842526338	0.23342828443757513	0.22308077547281063	8463.523996226024	8672.960333887022	8124.360754612833	8325.404192536604
0.44772575053762753	9875.095983133891	9705.175742721001	13355.320813738981	12901.438046183705	15147.921372510498	14545.764839127383	16890.95803026403	16146.030701119173	20050.142683232978	19052.593955502656	0.2334074180594378	0.22306098653593487	8429.482902879361	8690.125469266437	8091.6684347135015	8341.865611601621
0.4504235234129248	9890.36020624922	9720.140843945283	13375.492728361147	12920.908827919107	15170.616205952969	14567.550148352551	16916.109037968756	16170.071298433344	20079.758892166494	19080.742743317474	0.2333864532291224	0.22304110419566225	8395.528227331117	8707.27220336767	8059.059118794277	8358.309226874728
0.4531375517269096	9905.65720513641	9735.137874806442	13395.705319943352	12940.41878446708	15193.355750912508	14589.378335449223	16941.308703280334	16194.158398714764	20109.431012916186	19108.944708521874	0.23336538954694286	0.22302112807245247	8361.660052209161	8724.400317484979	8026.532886271365	8374.734827719163
0.4558679334267773	9920.986971151815	9750.166825002256	13415.95855341922	12959.967881196475	15216.139958524054	14611.24935314276	16966.55696406162	16218.291942517199	20139.158959916193	19137.199770115494	0.23334422661204304	0.22300105778564955	8327.878457418177	8741.50959238084	7994.089813951403	8391.14220298687
0.45861476704990445	9936.349495393028	9765.227683967249	13436.252393256806	12979.556083022806	15238.96877934998	14633.163153607096	16991.853757499528	16242.471869748135	20168.94264674009	19165.507846281827	0.23332296402239805	0.22298089295348392	8294.18352016015	8758.599808287341	7961.729976043571	8407.531141018495
0.4613781517274047	9951.74476869814	9780.320440871956	13456.58680345729	12999.183354406932	15261.842163378473	14655.119688463157	17017.199020103166	16266.698119666973	20198.78198609855	19193.868854385986	0.23330160137481545	0.2229606331930747	8260.575314958114	8775.670744903386	7929.453444182873	8423.901429640595
0.4641581871877068	9967.172781645277	9795.44508462243	13476.961747554036	13018.849659354184	15284.760060022378	14677.118908777755	17042.59268770238	16290.970630883656	20228.676889837472	19222.282710972933	0.23328013826493293	0.22294027812042572	8227.053913643118	8792.722181370016	7897.2602874217555	8440.252856146544
0.4669549737601532	9982.633524551782	9810.60160385942	13497.37718861117	13038.554961412961	15307.722418117448	14699.160765061919	17068.034695445782	16315.289341356765	20258.627268935456	19250.74933176509	0.23325857428722133	0.2229198273504291	8193.619385393802	8809.753896281123	7865.150572263636	8456.585207298398
0.46976861237862133	9998.126987473757	9825.789986957909	13517.833089222675	13058.299223673856	15330.729185921231	14721.245207269792	17093.52497779936	16339.654188392211	20288.63303350202	19279.26863166065	0.233236909034984	0.22289928049686475	8160.271796745714	8826.76566767646	7833.124362674076	8472.898269328754
0.4725992045851658	10013.653160205238	9841.010222026256	13538.329411510951	13078.082408768254	15353.7803111113	14743.372184796968	17119.063468544442	16364.065108641274	20318.69409277504	19307.840524731146	0.23321514210035735	0.2228786371724002	8127.011211587582	8843.757273017429	7801.181720078457	8489.191827914678
0.4754468525336833	10029.212032277648	9856.262296905656	13558.866117125783	13097.904478867329	15376.875740784002	14765.541646479254	17144.65010077618	16388.52203809917	20348.81035511879	19336.464924219596	0.23319327307431134	0.22285789698859218	8093.8376912223175	8860.728489226196	7769.322703412268	8505.465668207034
0.47831165899359906	10044.803592959084	9871.546199169401	13579.443167243076	13117.765395680815	15400.01542145289	14787.753540591168	17170.284806901742	16413.0249121033	20378.98172802164	19365.141742538315	0.23317130154665086	0.22283705955588654	8060.751294321846	8877.679092621896	7737.5473690945655	8521.719574784394
0.4811937273535759	10060.427831253572	9886.86191612214	13600.060522563563	13137.665120455744	15423.199299047148	14810.007814844452	17195.96751863845	16437.5736653315	20409.208118093724	19393.870891266717	0.2331492271060157	0.2228161244836193	8027.752076979261	8894.608858943451	7705.855771061499	8537.953331667464
0.4840931616252451	10076.084735900418	9902.209434799208	13620.718143311604	13157.603613975298	15446.427318910142	14832.304416386645	17221.698167012048	16462.16823180037	20439.489431064718	19422.652281149203	0.23312704933988057	0.2227950913800156	7994.840092736296	8911.517563370522	7674.247960798442	8554.16672233073
0.4870100664469608	10091.774295373523	9917.588741965927	13641.415989233992	13177.580836557614	15469.699425797948	14854.64329179967	17247.476682355013	16486.808544863656	20469.82557178169	19451.48582209311	0.23310476783455766	0.22277395985219395	7962.015392572619	8928.404980479274	7642.723987330683	8570.359529674985
0.4899445470875755	10107.496497880586	9932.999824116814	13662.154019598578	13197.596748054479	15493.015563877676	14877.024387098243	17273.302994304573	16511.494537210354	20500.216444206624	19480.37142316636	0.23308238217519592	0.22275272950616232	7929.278024908155	8945.270884228405	7611.283897230402	8586.5315360073
0.49289670945023945	10123.251331362362	9948.442667474821	13682.932193192977	13217.65130785007	15516.375676725915	14899.447647728366	17299.17703180089	16536.226140862997	20530.66195141409	19509.308992595317	0.23305989194578267	0.22273139994682223	7896.628035663161	8962.115047996398	7579.927734661382	8602.682523072697
0.4958666600762229	10139.038783491993	9963.917257990654	13703.750468323371	13237.744474859774	15539.779707327274	14921.913018565909	17325.098723085328	16561.003287175987	20561.161995589082	19538.29843776262	0.23303729672914403	0.2227099707779693	7864.065468241926	8978.937244548462	7548.655541376211	8618.812272028998
0.4988545061487607	10154.858841674151	9979.423581341909	13724.608802813089	13257.876207528812	15563.227598072639	14944.420443914958	17351.067995698468	16585.825906833677	20591.716478024497	19567.339665204894	0.23301459610694647	0.2226884416022927	7831.590363559779	8995.737246037927	7517.467356737703	8634.920563446824
0.5018603554969207	10170.711493044355	9994.961622932391	13745.507154001378	13278.046463831073	15586.719290757715	14966.969867506406	17377.084776478343	16610.69392984873	20622.3252991189	19596.432580610603	0.23299178965969713	0.22266681202137664	7799.202760058455	9012.514824000653	7486.363217728678	8651.007177298889
0.5048843165994948	10186.5967244681	10010.531367891213	13766.445478741955	13298.255201267664	15610.254726581263	14989.56123249624	17403.14899155842	16635.607285560138	20652.988358374005	19625.577088817623	0.2329688769667454	0.22264508163570162	7766.90269369958	9029.269749325234	7455.343158954289	8667.071892939042
0.5079264985889148	10202.51452254007	10026.13280107203	13787.423733401674	13318.502376865661	15633.833846143496	15012.194481464025	17429.26056636572	16660.56590263148	20683.705554392316	19654.77309381105	0.23294585760628395	0.22262325004464584	7734.690198012162	9046.001792283263	7424.407212681603	8683.11448912695
0.5109870112551897	10218.464873583353	10041.765907052224	13808.441873859192	13338.78794717677	15657.456589444455	15034.869556411319	17455.41942561891	16685.56970904905	20714.476784874707	19684.020498720904	0.23292273115534903	0.22260131684648451	7702.565304106567	9062.710722521879	7393.5554088540375	8699.134744019713
0.5140659650498691	10234.447763648635	10057.430670132104	13829.499855503596	13359.111868276033	15681.122895882374	15057.586398760119	17481.625493326435	16710.618632120106	20745.301946618063	19713.319205819847	0.23289949718982383	0.22257928163839352	7670.5280406628735	9079.396309028845	7362.787775085773	8715.132435144857
0.5171634710900281	10250.463178513282	10073.127074333974	13850.597633232912	13379.474095760355	15704.832704251876	15080.344949351122	17507.87869278438	16735.71259847081	20776.18093551265	19742.669116520745	0.2328761552844372	0.22255714401644824	7638.578433967195	9096.058320141863	7332.104336686898	8731.107339401264
0.5202796411622786	10266.511103680581	10088.855103401367	13871.73516145278	13399.874584747235	15728.585952742389	15103.145148442192	17534.17894657464	16760.8515340445	20807.113646539787	19772.07013137443	0.23285270501276614	0.22253490357562597	7606.716507926583	9112.696523550898	7301.505116683897	8747.05923306616
0.5234145877268029	10282.59152437879	10104.61474079811	13892.912394074963	13420.313289873306	15752.382578936344	15125.986935706644	17560.526176562857	16786.035364099684	20838.099973769255	19801.522150067245	0.23282914594723764	0.2225125599098067	7574.942284082994	9129.31068628747	7270.990135832224	8762.987891783006
0.5265684239214125	10298.704425560343	10120.405969707499	13914.129284515964	13440.790165293005	15776.222519807543	15148.87025023165	17586.920303896473	16811.264013208212	20869.139810356886	19831.025071418764	0.2328054776591294	0.22249011261177495	7543.255781620741	9145.900574706495	7240.55941262329	8778.893090546131
0.5297412635656308	10314.849791900873	10136.228773031326	13935.385785695467	13461.305164677053	15800.105711719265	15171.795030516449	17613.36124900259	16836.537405253217	20900.233048541893	19860.578793379245	0.23278169971857174	0.22246756127322076	7511.657017395832	9162.46595449699	7210.212963312399	8794.774603710044
0.5329332211648017	10331.027607798402	10152.083133389076	13956.681850034995	13481.858241211155	15824.032090422681	15194.761214470804	17639.84893158609	16861.855463427324	20931.37957964449	19890.18321302741	0.2327578116945485	0.22244490548474116	7480.146005940624	9179.006590665784	7179.950801924337	8810.632204972208
0.5361444119142209	10347.237857372316	10167.96903311688	13978.017429456268	13502.44934759441	15848.00159105488	15217.768739413112	17666.383270627375	16887.218110230486	20962.57929406312	19919.83822656777	0.23273381315489897	0.222422144835841	7448.722759484313	9195.522247534245	7149.772940272	8826.46566737257
0.5393749517032939	10363.48052446254	10183.886454266705	13999.392475379838	13523.078436037984	15872.014148137263	15240.817542068859	17692.964184380504	16912.625267468207	20993.8320812721	19949.543729328412	0.2327097036663203	0.22239927891493613	7417.387287984602	9212.012688751332	7119.6793879834	8842.274763302878
0.5426249571197181	10379.755592628562	10199.835378605354	14020.806938723517	13543.745458263591	15896.069695573644	15263.907558568786	17719.591590370994	16938.076856249445	21025.137829818897	19979.299615758424	0.23268548279436804	0.22237630730935337	7386.139599103481	9228.477677236777	7089.670152483974	8858.059264454525
0.5458945454536906	10396.06304514839	10215.815787613454	14042.26076990076	13564.450365501927	15920.168166648353	15287.038724447077	17746.26540539363	16963.572796984514	21056.496427321417	20009.10577942531	0.2326611501034583	0.22235322960533227	7354.979698277544	9244.916975251865	7059.745239063632	8873.818941887934
0.5491838347021408	10412.4028650178	10231.827662484668	14063.753918819382	13585.193108491405	15944.309494024677	15310.210974639862	17772.985545510684	16989.113009383374	21087.90776046576	20038.96211301287	0.23263670515687002	0.2223300453880283	7323.9075886723585	9261.330344304908	7029.904650832992	8889.55356594082
0.5524929435729888	10428.775034949016	10247.870984124396	14085.286334879534	13605.973637476234	15968.493609742505	15333.424243482954	17799.75192604918	17014.69741245305	21119.371715002882	20068.868508318017	0.23261214751674633	0.22230675424151256	7292.923271246254	9277.717545206193	7000.1483887750655	8905.262906276155
0.55582199148943	10445.179537370075	10263.945733149129	14106.857966972644	13626.791902205356	15992.720445217039	15356.67846471059	17826.56446159941	17040.32592449617	21150.888175746706	20098.824856249008	0.2325874767440972	0.2222833557487749	7262.026744759642	9294.078338062856	6970.476451767143	8920.946731882636
0.5591710985942444	10461.616354423522	10280.051889885146	14128.468763479395	13647.647851930506	16016.98993123641	15379.97357145317	17853.4230660122	17065.9984631084	21182.457026570766	20128.831046822263	0.23256269239879973	0.22225984949172534	7231.218005762901	9310.412482229993	6940.8888365668245	8936.604811028112
0.5625403857541326	10478.085467965595	10296.189434367709	14150.118672268429	13668.541435404937	16041.301997960138	15403.309496235759	17880.32765239715	17091.714945176707	21214.078150406003	20158.886969160223	0.2325377940396027	0.22223623505119602	7200.497048663441	9326.719736370258	6911.3855378679	8952.236911313143
0.565929974564078	10494.586859565099	10312.358346339925	14171.807640694582	13689.472600881742	16065.65657491706	15426.686170976096	17907.278133120213	17117.475286877114	21245.751429237815	20188.992511488625	0.23251278122412594	0.22221251200694334	7169.863865670282	9342.999858357944	6881.966548257507	8967.84279958345
0.569339987351735	10511.120510502285	10328.55860525163	14193.535615597155	13710.44129611216	16090.05359100329	15450.103526982653	17934.274419801408	17143.279403672463	21277.476744103205	20219.147561133745	0.2324876535088657	0.2221886799376498	7139.31844686158	9359.252605338115	6852.631858272012	8983.422241978813
0.5727705471818436	10527.686401767894	10344.790190258442	14215.302543298423	13731.447468344122	16114.492974480454	15473.561494952903	17961.316423312757	17169.127210310446	21309.253975088228	20249.352004519988	0.23246241044919436	0.22216473842092596	7108.860780217219	9375.47773374198	6823.381456436124	8998.975003960542
0.5762217778606706	10544.28451406209	10361.053080220685	14237.108369601974	13752.491064320659	16138.974652973728	15497.06000497148	17988.40405377604	17195.018620821495	21341.083001325245	20279.605727167305	0.23243705159936306	0.22214068703331266	7078.490851585753	9391.6749992189	6794.2153292289	9014.500850236043
0.5796938039404782	10560.914827793265	10377.34725370222	14258.953039790893	13773.572030278148	16163.498553469723	15520.598986508114	18015.537220560396	17220.953548516463	21372.963700989978	20309.90861368836	0.23241157651250569	0.2221165253502836	7048.208644704893	9407.844156634063	6765.133461096324	9029.999544755556
0.5831867507240184	10577.57732307695	10393.672688969325	14280.836498626084	13794.690311944669	16188.0646023145	15544.178368415738	18042.715832280024	17246.93190598444	21404.895951298655	20340.260547785863	0.23238598474063926	0.22209225294624704	7018.014141258318	9423.984960116912	6736.135834517889	9045.47085076617
0.5867007442690553	10594.271979734795	10410.029363989706	14302.758690344695	13815.84585453849	16212.672725211725	15567.798078928712	18069.939796792092	17272.95360509074	21436.879628505467	20370.66141225011	0.23236027583466812	0.22206786939454898	6987.907320865896	9440.097163018305	6707.222429985646	9060.914530767594
0.5902359113929144	10610.9987772933	10426.41725643123	14324.719558658227	13837.038602766239	16237.322847220457	15591.458045660691	18097.209021194198	17299.018556974497	21468.91460789943	20401.11108895605	0.2323344493443852	0.22204337426747417	6957.888161079958	9456.180517888162	6678.393226012122	9076.330346489325
0.5937923796770596	10627.757694982729	10442.836343660829	14346.719046750832	13858.26850082126	16262.014892753157	15615.15819560274	18124.523411822105	17325.12667204649	21501.00076380164	20431.609458860672	0.2323085048184759	0.2220187671362499	6927.9566374477	9472.234776514117	6649.648199178744	9091.718058928847
0.597370277471697	10644.548711735968	10459.286602743387	14368.757097277647	13879.535492381981	16286.748785573727	15638.898455121413	18151.88287424751	17351.27785998699	21533.137969562496	20462.156402000328	0.23228244180451976	0.2219940475710477	6898.1127234995365	9488.25968989404	6620.987324132584	9107.077428324148
0.6009697339004076	10661.371806187308	10475.76801044051	14390.833652362922	13900.839520610136	16311.524448795337	15662.6787499567	18179.287313275538	17377.472029743432	21565.32609755868	20492.75179748793	0.2322562598489932	0.22196921514098653	6868.356390757952	9504.255008213688	6592.410573592875	9122.408214136027
0.6045908788648067	10678.226956671262	10492.280543209356	14412.948653598256	13922.180528149025	16336.341804878368	15686.499005220023	18206.736632942444	17403.70908952814	21597.5650191903	20523.395523510204	0.23222995849727415	0.2219442694141351	6838.687608751003	9520.220480839256	6563.917918359861	9137.710175034124
0.6082338430492322	10695.114141221275	10508.824177201357	14435.102042040697	13943.55845712169	16361.200775628176	15710.359145392116	18234.23073651304	17429.988946815913	21629.854604877797	20554.087457324742	0.2322035372936421	0.221919209957514	6809.106345061213	9536.155856351368	6535.509327372536	9152.983068941161
0.611898757925461	10712.033337568664	10525.398888261176	14457.293758211126	13964.973249129369	16386.101282193253	15734.259094321244	18261.7695264786	17456.311508342027	21662.19472405935	20584.827475257574	0.232176995781284	0.22189403633709961	6779.612565335818	9552.060882537626	6507.184767702594	9168.226653006393
0.6155857557574533	10728.984523141295	10542.004651925363	14479.523742092308	13986.424845249572	16411.04324506291	15758.198775220959	18289.352904554245	17482.676680099714	21694.5852451877	20615.61545270014	0.2321503335022949	0.22186874811782656	6750.206233249512	9567.935306311585	6478.944204531144	9183.44068354927
0.6192949696061266	10745.96767506224	10558.641443421053	14501.79193312692	14007.913186034219	16436.02658406503	15782.178110667994	18316.98077167638	17509.08436733774	21727.026035727045	20646.451264106327	0.23212354999768253	0.22184334486358992	6720.88731056964	9583.778873768635	6450.78760121204	9198.624916106462
0.6230265333341571	10762.98277014863	10575.309237664816	14524.098270215856	14029.438211507959	16461.05121836407	15806.197022600301	18344.65302800042	17535.534474558222	21759.51696215026	20677.334782989863	0.2320966448073695	0.22181782613724946	6691.6557571874	9599.591330213472	6422.714919289108	9213.779105444439
0.6267805816108112	10780.029784910388	10592.008009261397	14546.442691716358	14050.999861166389	16486.117066458915	15830.25543231499	18372.369572898388	17562.0269055143	21792.057889935953	20708.265881921485	0.23206961747019836	0.22179219150063104	6662.511531077325	9615.37242006138	6394.726118470542	9228.903005482629
0.6305572499168048	10797.108695548757	10608.737732502263	14568.82513543987	14072.598073973983	16511.22404618038	15854.353260465974	18400.130304956056	17588.561563207477	21824.648683565054	20739.24443252573	0.2320424675239325	0.2217664405145314	6633.4545883554965	9631.121886904351	6366.8211566798855	9243.996369351633
0.634356674549194	10814.219477955228	10625.498381364547	14591.245538650483	14094.232788362564	16536.372074689418	15878.490427062194	18427.93512197093	17615.13834988562	21857.289206518297	20770.27030547854	0.23201519450526203	0.2217405727387201	6604.484883293975	9646.839473492	6338.999990065582	9259.05894936854
0.6381789926262927	10831.362107710007	10642.289929509509	14613.703838062695	14115.903942229159	16561.561068474522	15902.666851465163	18455.783920949307	17641.757167040214	21889.97932127271	20801.34337050393	0.2319877979498043	0.22171458773194427	6575.60236829659	9662.524921678472	6311.262572986772	9274.090496994555
0.642024342092622	10848.536560080742	10659.112350281304	14636.199969839576	14137.61147293423	16586.79094334964	15926.88245238695	18483.676598103906	17668.41791540405	21922.718889298736	20832.46349637124	0.23196027739211061	0.22168848505192937	6546.806993973441	9678.17797249183	6283.60885807802	9289.090762897395
0.6458928617238878	10865.74281002122	10675.965616705667	14658.733869590891	14159.355317299834	16612.06161445195	15951.137147888056	18511.613048851403	17695.120494948893	21955.50777105721	20863.630550892307	0.2319326323656681	0.22166226425538552	6518.098709119484	9693.798366079107	6256.038796227891	9304.059496896341
0.6497846911319898	10882.980832169911	10692.849701488483	14681.305472370996	14181.135411607622	16637.37299623951	15975.43085537512	18539.593167809697	17721.864804882876	21988.345825996133	20894.844400918333	0.23190486240290323	0.22163592489800893	6489.477460724302	9709.3858416914	6228.552336595487	9318.996447953861
0.6536999707700591	10900.250600848567	10709.764577014415	14703.91471267685	14202.951691596887	16662.725002488896	15999.763491598726	18567.616848795362	17748.650743648028	22021.232912547493	20926.104912336945	0.2318769670351875	0.22160946653448613	6460.943194019608	9724.94013772579	6201.149426650023	9333.901364213321
0.6576388419375281	10917.55209006094	10726.710215345613	14726.561524446151	14224.804092462799	16688.11754629313	16024.134972651329	18595.683984821186	17775.478208917993	22054.1688881244	20957.411950069425	0.23184894579283857	0.2215828887184982	6432.495852468768	9740.460991673172	6173.830012161285	9348.773992945906
0.661601446785229	10934.885273491174	10743.686588220138	14749.245841055077	14246.692548854187	16713.550540059034	16048.54521396478	18623.794468093278	17802.347097595208	22087.153609117537	20988.765378067354	0.23182079820512605	0.22155619100272322	6404.13537779008	9755.948140133638	6146.59403722221	9363.614080565982
0.6655879283205246	10952.250124502549	10760.693667050717	14771.967595316491	14268.616994871833	16739.0238955052	16072.994130308336	18651.948190008767	17829.257305808704	22120.186930892392	21020.165059309995	0.23179252380027585	0.2215293729388406	6375.861709981924	9771.40131881833	6119.4414442775305	9378.421372642275
0.6695984304124688	10969.6466161359	10777.731422923194	14794.726719477707	14290.577364066294	16764.537523659405	16097.481635786224	18680.145041152868	17856.20872891137	22153.268707785777	21051.610855800973	0.23176412210547173	0.22150243407753548	6347.67478731391	9786.820262508933	6092.372174112126	9393.195613848045
0.6736330977969988	10987.074721108187	10794.7998265951	14817.523145218474	14312.573589435971	16790.091334856334	16122.00764383541	18708.384911296376	17883.20126147746	22186.398793102744	21083.10262856537	0.2317355926468636	0.22147537396850167	6319.574546372751	9802.204705094919	6065.386165886186	9407.936547994148
0.6776920760821589	11004.534411811033	10811.89884849422	14840.35680364891	14334.605603425105	16815.685238735197	16146.572067223331	18736.667689392933	17910.23479730008	22219.577039113374	21114.64023764663	0.23170693494956768	0.22144819216044678	6291.5609220620245	9817.554379549809	6038.483357154997	9422.64391802391
0.6817755117533548	11022.025660309226	10829.028458717126	14863.227625307421	14356.673337921775	16841.319144237354	16171.17481804564	18764.99326357641	17937.30922938861	22252.803297049588	21146.223542103602	0.2316781485376736	0.22142088820109437	6263.633847600082	9832.869017891586	6011.663683846593	9437.317465952598
0.6858835521786408	11039.548438339065	10846.188627027515	14886.13554015838	14378.776724255642	16866.992959603678	16195.815807723617	18793.361521157927	17964.42444996591	22286.07741710161	21177.852400007105	0.2316492329342476	0.22139346163719092	6235.7932545696385	9848.148351231124	5984.92708032066	9451.956932932138
0.6900163456140378	11057.10271730705	10863.379322854964	14909.08047759031	14400.915693196226	16892.706592372473	16220.494947002238	18821.77234862353	17991.58035046608	22319.39924841517	21209.52666843734	0.23162018766133713	0.22136591201450706	6208.039072927088	9863.392109755427	5958.273479380179	9466.562059232034
0.6941740412088835	11074.688468288174	10880.600515293194	14932.062366413495	14423.09017495057	16918.459949376745	16245.212145947533	18850.22563163115	18018.77682153156	22352.768639087877	21241.246203480405	0.23159101223997614	0.22133823887784407	6180.371230998309	9878.600022699684	5931.702812252566	9481.132584196981
0.6983567890112157	11092.305662024446	10897.852173098658	14955.081134857957	14445.300099161292	16944.252936741934	16269.967313944366	18878.721255008037	18046.013753010662	22386.18543616613	21273.01086022537	0.2315617061901888	0.22131044177103765	6152.7896554989275	9893.771818338428	5905.2150086245965	9495.66824625479
0.702564739973187	11109.954268923184	10915.134264688844	14978.136710571098	14467.545394904326	16970.085459883197	16294.7603596939	18907.259102747754	18073.291033954734	22419.649485641577	21304.820492760926	0.23153226903099516	0.2212825202369618	6125.29427154921	9908.90722398134	5878.809996653115	9510.168782917783
0.7067980459565127	11127.634259055521	10932.446758140803	15001.229020615638	14489.82599068692	16995.957423503085	16319.591191211339	18935.83905800758	18100.608552615653	22453.16063244797	21336.67495417239	0.23150270028041575	0.2212544738175343	6097.885002718307	9924.005966017954	5852.487702999031	9524.633930799551
0.7110568597379514	11145.345602154803	10949.789621189564	15024.357991467416	14512.141814445518	17021.868731589053	16344.459715823501	18964.461003105705	18127.966196443147	22486.718720457855	21368.57409653857	0.2314729994554756	0.22122630205372001	6070.5617710088845	9939.067769858055	5826.248052822193	9539.06342558423
0.7153413350148182	11163.088267614905	10967.16282122651	15047.5235490131	14534.492793543553	17047.819287410854	16369.365840166398	18993.124819518373	18155.36385208208	22520.323592479166	21400.517770928516	0.23144316607221105	0.22119800448553714	6043.324496859452	9954.092359910253	5800.09096978209	9553.457001996227
0.7196516264105322	11180.862224488525	10984.566325297652	15070.725618547853	14556.878854769191	17073.8089935179	16394.309470182638	19021.830387876904	18182.8014053696	22553.975090251686	21432.50582739817	0.23141319964567333	0.22116958065206108	6016.173099196749	9969.079459629022	5774.0163760799915	9567.814393835608
0.7239878894801961	11198.667441485646	11002.00010010217	15093.964124773256	14579.29992433333	17099.837751736944	16419.29051111921	19050.577587965105	18210.27874133267	22587.673054443967	21464.538114987452	0.23138309968993412	0.22114103009142969	5989.107495439937	9984.028791496065	5748.024192476878	9582.1353339809
0.7283502807162107	11216.503886971794	11019.464111990657	15117.23899179492	14601.7559278673	17125.905463169318	16444.30886752489	19079.366298716264	18237.795744185194	22621.417324649778	21496.61448171686	0.2313528657180917	0.22111235234084797	5962.127601488028	9998.940076971427	5722.11433826969	9596.419554326218
0.7327389575539218	11234.37152896628	11036.958326963408	15140.550143120145	14624.246790420591	17152.01202818835	16469.364443247694	19108.19639821022	18265.352297325204	22655.20773938461	21528.73477458416	0.23132249724227552	0.2210835469365933	5935.23333177832	10013.81303655263	5696.2867313490715	9610.666785835288
0.7371540783773028	11252.27033514062	11054.482710668877	15163.89750165577	14646.772436458814	17178.157346436932	16494.457141432576	19137.067763670668	18292.94828333232	22689.044136082513	21560.898839561418	0.23129199377365153	0.22105461341402038	5908.424599275691	10028.647389732301	5670.541288197972	9624.876758521423
0.74159580252467	11270.200272816686	11072.037228401854	15187.28098970571	14669.332789861284	17204.341316824713	16519.58686451876	19165.98027146208	18320.583583964784	22722.92635109243	21593.10652159146	0.23126135482242854	0.22102555130756696	5881.701315466547	10043.442854951136	5644.8779238727875	9639.049201379996
0.746064290294433	11288.161308964913	11089.621845101708	15210.70052896853	14691.92777391872	17230.563837525417	16544.753514237105	19194.93379708668	18348.258080156585	22756.854219674653	21625.35766458456	0.23123057989786305	0.2209963601507582	5855.063390430296	10058.199149696622	5619.296552083222	9653.183842496946
0.7505597029508803	11306.153410202767	11107.236525350872	15234.156040535428	14714.557311331271	17256.824805974542	16569.95699160799	19223.928215181964	18375.97165201508	22790.82757599787	21657.65211141558	0.231199668508266	0.22096703947621385	5828.510732808849	10072.915990409441	5593.797085156664	9667.280408953782
0.7550822027299987	11324.17654279265	11124.881233372804	15257.647444887429	14737.221324205822	17283.124118866213	16595.197196938196	19252.963399517164	18403.724178817596	22824.846253135005	21689.989703920062	0.23116862016100775	0.22093758881565093	5802.043249819195	10087.593092483003	5568.379434051225	9681.338626822922
0.7596319528453285	11342.230672640308	11142.555933030417	15281.174661893272	14759.919734053974	17309.46167215085	16620.474029818753	19282.039222990654	18431.51553900904	22858.910083060175	21722.37028289135	0.2311374343625234	0.2209080076998926	5775.660847310908	10102.230170327239	5543.043508413248	9695.358221243136
0.7642091174938536	11360.31576529297	11160.260587824261	15304.73761080697	14782.652461789667	17335.837361032376	16645.78738912222	19311.155557626953	18459.34561019891	22893.01889664513	21754.793688077152	0.23110611061832176	0.220878295658871	5749.363429738209	10116.826937287115	5517.789216547506	9709.33891632501
0.7688138618619275	11378.431785937457	11177.995160890665	15328.336210265292	14805.419427726774	17362.251079965452	16671.13717300004	19340.312274573575	18487.214269158383	22927.172523655605	21787.259758176115	0.23107464843298797	0.22084845222163418	5723.150900186971	10131.383105663583	5492.616465445375	9723.280435179826
0.7734463521312342	11396.57869939837	11195.759614999957	15351.97037828539	14828.22055157679	17388.70272265279	16696.52327887997	19369.509244098113	18515.121391817505	22961.37079274785	21819.768330834537	0.23104304731019143	0.22081847691635356	5697.0231604047585	10145.898386730347	5467.525160812307	9737.182499935385
0.7781067554847866	11414.756470136253	11213.553912554682	15375.640032262385	14851.05575244654	17415.192182042487	16721.94560346353	19398.7463355853	18543.06685326236	22995.613531465195	21852.31924264307	0.23101130675269282	0.2207883692703266	5670.980110786622	10160.37249068264	5442.515207055025	9751.044831686653
0.7827952401129585	11432.965062245577	11231.378015587601	15399.345088966737	14873.92494883563	17441.71935032506	16747.40404272315	19428.02341753373	18571.05052773197	23029.90056623424	21884.912329133123	0.23097942626234894	0.22075812880998502	5645.0216504044365	10174.805126653053	5417.586507309927	9764.867150507867
0.7875119752195561	11451.204439452944	11249.231885759968	15423.0854645419	14896.828058634179	17468.284118930856	16772.898491899694	19457.340357553014	18599.072288615575	23064.231722361474	21917.54742477366	0.23094740534012045	0.22072775506090125	5619.147677037632	10189.196002736688	5392.738963471726	9778.649175479542
0.792257131027923	11469.474565115153	11267.115484359601	15446.861074501814	14919.764999120414	17494.886378527248	16798.428845499773	19486.697022360702	18627.132008449662	23098.606824029717	21950.224362967794	0.23091524348607798	0.22069724754779285	5593.358087173896	10203.544825962279	5367.972476193216	9792.390624660533
0.7970308787870847	11487.775402217274	11285.02877229903	15470.671833728402	14942.735686958264	17521.52601901586	16823.994997293084	19516.093277779226	18655.22955891509	23133.02569429454	21982.9429760494	0.2308829401994088	0.22066660579453046	5567.652775999159	10217.851302239578	5343.286944878055	9806.091215036344
0.8018333907779276	11506.106913370528	11302.9717101134	15494.517656468812	14965.740038194694	17548.202929529507	16849.596840309474	19545.528988732538	18683.36481083384	23167.488155080337	22015.70309527938	0.23085049497842453	0.22063582932414327	5542.031637440203	10232.115136411972	5318.682267721044	9819.750662572682
0.8066648403194178	11524.469060810512	11320.944257958758	15518.398456333187	14988.777968257567	17574.916998429693	16875.23426683655	19575.004019243377	18711.537634166456	23201.994027177152	22048.504550842656	0.2308179073205663	0.22060491765882675	5516.494564191904	10246.336032266729	5294.158341733739	9833.368682221975
0.8115254017748545	11542.86180639512	11338.946375609983	15542.31414629191	15011.849391952988	17601.668113303604	16900.907168416794	19604.518232429975	18739.74789800883	23236.54313023683	22081.347171844514	0.23078517672241475	0.22057387031994782	5491.041447689058	10260.513692455366	5269.715062716277	9846.944987847935
0.8164152505581643	11561.285111602458	11356.978022458807	15566.264638673001	15034.954223462802	17628.456160961177	16926.61543584475	19634.071490502818	18767.99547058919	23271.135282769264	22114.230786307027	0.23075230267969324	0.2205426868280525	5465.672178154113	10274.647818552796	5245.3523253041785	9860.4792922833
0.8213345631402307	11579.738937528953	11375.039157511907	15590.249845159678	15058.092376342232	17655.281027432433	16952.358959164474	19663.663654761778	18796.28021926527	23305.770302139066	22147.15522116588	0.23071928468727904	0.2205113667028722	5440.386644601589	10288.738111029379	5221.070022974396	9873.971307301894
0.8262835170552626	11598.223244887151	11393.129739388802	15614.269676787539	15081.2637635172	17682.14259796436	16978.137627666547	19693.294585592652	18824.602010521092	23340.44800456154	22180.120302266598	0.23068612223920798	0.22047990946333093	5415.184734844137	10302.784269235563	5196.868048047414	9887.420743602328
0.8312622909072027	11616.737994003784	11411.249726319935	15638.324043942104	15104.468297281926	17709.040757018196	17003.95132988546	19722.964142464225	18852.96070996411	23375.168205099293	22213.125854361253	0.23065281482868313	0.22044831462755274	5390.0663355132565	10316.785991404206	5172.746291712392	9900.827310821507
0.8362710643761712	11635.283144817526	11429.399076144506	15662.412856356013	15127.705889296252	17735.97538826632	17029.79995359668	19752.672183924886	18881.356182321997	23409.930717658306	22246.17170110479	0.2306193619480824	0.22041658171286838	5365.031332073268	10330.74297464732	5148.704644035082	9914.190717513207
0.8413100182249524	11653.858656877042	11447.577746308547	15686.5360231065	15150.976450583208	17762.946374589505	17055.683385813947	19782.418567599598	18909.788291439745	23444.73535498444	22279.25766505168	0.23058576308896567	0.2203847102358224	5340.079608847154	10344.654914979823	5124.742993983673	9927.510671179276
0.8463793343055166	11672.464489338809	11465.785693862814	15710.693452612702	15174.279891526423	17789.953598073935	17081.601512786467	19812.203150186677	18938.25690027659	23479.581928659718	22312.38356765238	0.23055201774208295	0.22035269971218058	5315.211048996076	10358.521507236175	5100.861229413422	9940.786878199317
0.8514791955655843	11691.100600964854	11484.022875460572	15734.885052632775	15197.616121867351	17816.996940008037	17107.554219995876	19842.025787454328	18966.761870902705	23514.47024909832	22345.54922924955	0.23051812539738248	0.22032054965693756	5290.425534561742	10372.34244513372	5077.059237104142	9954.019043878186
0.8566097860552276	11709.766950120793	11502.289247355686	15759.110730261462	15220.98505070294	17844.076280879824	17133.541392153675	19871.886334237766	18995.303064496464	23549.400125543274	22378.7544690749	0.23048408554401892	0.22028825958432485	5265.722946484573	10386.117421262898	5053.336902775569	9967.20687244134
0.861771290933513	11728.463494773492	11520.584765400343	15783.370391927167	15244.386586482799	17871.191500373665	17159.562913198144	19901.784644435695	19023.88034134105	23584.371366062398	22411.999105245308	0.23044989767036053	0.22025582900781715	5241.103164579021	10399.84612702392	5029.69411106687	9980.350066971034
0.8669638964751838	11747.190192488873	11538.909385042907	15807.663943389218	15267.820637006582	17898.342477367296	17185.61866629148	19931.720571007063	19052.493560821396	23619.383777544586	22445.28295475933	0.23041556126399818	0.22022325744014176	5216.56606760039	10413.528252706863	5006.1307456002105	9993.448329492938
0.8721877900773816	11765.94700042986	11557.263061325943	15831.991289735313	15291.287109421539	17925.529089929034	17211.708533817135	19961.69396596805	19081.14258142128	23654.43716569633	22478.605833493883	0.23038107581175368	0.22019054439328492	5192.111533214571	10427.163487417158	4982.6466889523435	10006.501360895578
0.877443160266411	11784.733875353879	11575.64574888373	15856.352335378417	15314.785910219507	17952.751215314376	17237.83239737655	19991.704680388368	19109.827260719794	23689.53133503749	22511.967556200194	0.23034644079968863	0.22015768937850094	5167.739438032499	10440.751519104	4959.241822685115	10019.508860957809
0.8827301967045416	11803.55077361087	11594.057401940398	15880.74698405434	15338.316945234612	17980.008729963352	17263.990137786626	20021.752564388407	19138.547455388645	23724.666088898022	22545.367936500763	0.230311655713112	0.2201246919063203	5143.449657619465	10454.292034545913	4935.916027355706	10032.470528338104
0.8880490901968541	11822.397651140762	11612.497974307404	15905.175138818573	15361.880119640211	18007.301509497087	17290.181635076413	20051.837467135498	19167.30302118854	23759.84122941371	22578.806786885183	0.23027672003658997	0.22009155148655632	5119.242066488136	10467.784719312098	4912.669182512211	10045.38606054103
0.8934000326981257	11841.274463471309	11630.967419381474	15929.63670204367	15385.475337946376	18034.629428714914	17316.406768484398	20081.959236840812	19196.09381296629	23795.056557522596	22612.2839187069	0.23024163325395383	0.2200582676283155	5095.116538154893	10481.22925783787	4889.501166745089	10058.255153981503
0.8987832173197573	11860.181165715785	11649.465690142324	15954.131575416422	15409.102503997177	18061.992361591343	17342.665416455522	20112.117720756072	19224.91968465159	23830.311872961276	22645.799142179563	0.23020639484830965	0.22002483984000468	5071.072945120279	10494.625333356205	4866.411857667379	10071.077503922861
0.904198838336744	11879.1177125706	11667.992739150379	15978.659659934907	15432.761520967873	18089.390181272825	17368.95745663817	20142.312765170067	19253.78048925379	23865.60697426089	22679.35226637329	0.23017100430204732	0.21999126762934046	5047.111158888787	10507.9726279038	4843.401131937513	10083.852804488502
0.9096470911946843	11898.084058312972	11686.54851854448	16003.22085590571	15456.452291362197	18116.822760074752	17395.282765881224	20172.544215405404	19282.67607885869	23900.941658743435	22712.943099211112	0.23013546109684907	0.21995755050335694	5023.231049975846	10521.270822312683	4820.468865261646	10096.580748638138
0.915128172516836	11917.08015679848	11705.13298003951	16027.8150629409	15480.174717009484	18144.289969478148	17421.641220230933	20202.811915814964	19311.606304625224	23936.315722517727	22746.571447465187	0.23009976471369978	0.21992368796841474	4999.432487930171	10534.519596211612	4797.614932420896	10109.261028191075
0.9206422801112097	11936.105961458768	11723.746074924195	16052.442179955282	15503.928699062042	18171.79168012672	17448.032694928104	20233.11570977872	19340.57101678242	23971.728960475826	22780.237116753353	0.2300639146328958	0.2198896795302107	4975.71534135635	10547.718628049828	4774.839207285782	10121.893333832733
0.9261896129777101	11955.161425299118	11742.38775405869	16077.10210516345	15527.714137992272	18199.327761823653	17474.457064404985	20263.455439700287	19369.570064626067	24007.181166289065	22813.93991153538	0.23002791033405426	0.21985552469378605	4952.079477901105	10560.867595038377	4752.141562807839	10134.47735505877
0.931770371315315	11974.246500895924	11761.05796787218	16101.794736076754	15551.53093358981	18226.89808352834	17500.91420228218	20293.8309470034	19398.603296515386	24042.67213240412	22847.679635109234	0.22999175129612384	0.21982122296353557	4928.5247642763425	10573.966173157562	4729.521871042205	10147.012780195568
0.9373847565293029	11993.361140394298	11779.75666636053	16126.519969500396	15575.378984958712	18254.50251335324	17527.403981365627	20324.242072128553	19427.670559869828	24078.201650039166	22881.45608960741	0.2299554369973932	0.21978677384321746	4905.051066286862	10587.014037195593	4706.980003170203	10159.499296419322
0.9430329712385201	12012.505295505649	11798.483799083928	16151.277701530573	15599.258190514702	18282.140918560795	17553.926273643625	20354.68865452971	19456.771701165875	24113.769509180183	22915.26907599341	0.22991896691550265	0.21975217683596202	4881.658248819644	10600.010860685725	4684.515829493292	10171.936589713208
0.9487152192826929	12031.678917505034	11817.239315164337	16176.067827551271	15623.168447982122	18309.81316555997	17580.480950283574	20385.170532670567	19485.90656593355	24149.37549857672	22949.11839405775	0.22988234052745285	0.21971743144428152	4858.346175876679	10612.956315948162	4662.129219463095	10184.32434489578
0.9544317057297852	12050.881957228867	11836.023163283253	16200.890242231575	15647.109654391323	18337.519119903376	17607.067881629166	20415.687544021475	19515.074998753433	24185.01940573848	22983.00384241469	0.22984555730961434	0.21968253717007938	4835.114710578928	10625.850074069574	4639.820041683735	10196.662245605141
0.9601826368833979	12070.114365072179	11854.835291679072	16225.744839522382	15671.081706075542	18365.25864628372	17633.68693719703	20446.239525055687	19544.276843253097	24220.701016931016	23016.925218498152	0.2298086167377413	0.21964749351466148	4811.963715163991	10638.691804859787	4617.588163911132	10208.94997425843
0.9659682202902156	12089.376090986152	11873.675648144665	16250.63151265349	15695.084498668062	18393.031608530688	17660.337985673716	20476.826311245943	19573.511942103833	24256.420117171987	23050.882318558124	0.22977151828697687	0.21961229997874324	4788.8930510105565	10651.481176880654	4595.433453075821	10221.187212075107
0.9717886647474951	12108.667084475459	11892.544180024815	16275.550154130447	15719.117927099232	18420.837869607545	17687.020894912468	20507.447737060946	19602.78013701727	24292.17649022711	23084.87493765686	0.2297342614318693	0.21957695606246178	4765.90257866797	10664.217857478186	4573.355775312753	10233.373639117926
0.9776441803106027	12127.987294595876	11911.44083421393	16300.50065573177	15743.181885593774	18448.677291608186	17713.735531930393	20538.103635962143	19632.081268742368	24327.969918606625	23118.902869665497	0.22969684564637846	0.2195414612653863	4742.99215785088	10676.901512731332	4551.354995954316	10245.50893423194
0.9835349783005937	12147.336669951435	11930.365557153245	16325.482908505559	15767.276267667557	18476.549735753502	17740.481762904976	20568.793840399867	19661.415177061666	24363.800183560965	23152.96590725993	0.22965927040388848	0.21950581508652614	4720.161647437373	10689.531807430089	4529.4309795273	10257.592775028199
0.9894612713118381	12166.715158691912	11949.318294828401	16350.496802766582	15791.400966124766	18504.45506238825	17767.259453171086	20599.518181810025	19690.781700788146	24399.667065077014	23187.063841917276	0.2296215351772185	0.21947001702434318	4697.410905499011	10702.108405098785	4507.5835897882935	10269.62483791262
0.9954232732196957	12186.122708510082	11968.298992766804	16375.542228093052	15815.555873054842	18532.393130977613	17794.068467217716	20630.27649061043	19720.180677761746	24435.570341874067	23221.196463912	0.22958363943863383	0.21943406657676146	4674.739789323416	10714.630968023092	4485.812689737417	10281.604798102286
1.0014211991882311	12205.559266639219	11987.307596035182	16400.619073323734	15839.740879829691	18560.36380010415	17820.908668685013	20661.068596197572	19749.611944846234	24471.509791400204	23255.363562312476	0.2295455826598577	0.21939796324117788	4652.148155392148	10727.099157166202	4464.118141601328	10293.53232955141
1.0074552656779823	12225.024779850075	12006.344049236683	16425.727226554405	15863.955877100303	18588.366927463965	17847.779920360674	20691.89432694252	19779.07533792537	24507.48518982774	23289.56492497668	0.22950736431208135	0.2193617065144732	4629.635859416798	10739.512632220518	4442.499806867214	10305.407104995102
1.013525690453769	12244.519194448516	12025.408296508564	16450.866575135144	15888.200754794141	18616.40236986389	17874.68208417718	20722.753510187977	19808.57069190002	24543.49631204995	23323.80033854906	0.22946898386597703	0.21932529589302302	4607.2027563652955	10751.871051634196	4420.957546306541	10317.228795979172
1.0196326925925556	12264.042456272584	12044.500281519375	16476.03700566693	15912.475402111884	18644.46998321782	17901.615021208363	20753.645972244376	19838.097840684466	24579.542931676733	23358.06958845641	0.22943044079170866	0.21928873087270767	4584.84870042	10764.174072482623	4399.491219938733	10328.997072740924
1.0257764924913542	12283.594510689643	12063.619947466183	16501.238403998337	15936.779707524254	18672.56962254322	17928.578591666017	20784.571538386193	19867.656617202872	24615.624821030528	23392.372458903978	0.22939173455894513	0.2192520109489249	4562.573545044055	10776.421350599267	4378.100687088678	10340.711604322772
1.0319573118751795	12303.175302593878	12082.767237072147	16526.470655222703	15961.113558769302	18700.70114195813	17955.572654897034	20815.53003284877	19897.246853386278	24651.741751142836	23426.708732872165	0.22935286463686905	0.2192151356166004	4540.377142979996	10788.61254053237	4356.785806391621	10352.372058543377
1.0381753738050519	12322.784776403261	12101.942092583615	16551.733643674594	15985.476842849052	18728.864394677435	17982.597069379888	20846.521278824403	19926.868380168846	24687.893491749837	23461.078192112374	0.22931383049419413	0.2191781043701998	4518.259346223902	10800.747295454144	4335.546435767552	10363.97810190916
1.0444309026860459	12342.422876056735	12121.144455767371	16577.02725292663	16009.869446026407	18757.059233009462	18009.65169272132	20877.54509845872	19956.52102748439	24724.07981128844	23495.48061714322	0.22927463159917186	0.21914091670373825	4496.220006079646	10812.825267264154	4314.382432465209	10375.529399696738
1.05072412427539	12362.089545011446	12140.37426790798	16602.351365786326	16034.291253822143	18785.2855083527	18036.736381653212	20908.60131284723	19986.20462426311	24760.30047689248	23529.915787246926	0.22923526741960726	0.21910357211079579	4474.258973169606	10824.846106575802	4293.293653084431	10387.02561596362
1.057055265690613	12381.784726239925	12159.631469805061	16627.7058642929	16058.74215101187	18813.54307119238	18063.850992029373	20939.68974203178	20015.918998428202	24796.555254388804	23564.383480465603	0.22919573742287083	0.21906607008452553	4452.37609741441	10836.809462641366	4272.279953549383	10398.466413465794
1.0634245554177415	12401.508362227012	12178.916001770325	16653.090629713755	16083.222021622636	18841.831771096808	18090.99537882195	20970.810204996615	20045.663976892072	24832.843908292976	23598.88347359715	0.2291560410759107	0.21902841011766722	4430.571228067623	10848.714983404614	4251.34118914092	10409.8514537015
1.0698322233195456	12421.260394967148	12198.227803624944	16678.50554254146	16107.730748930058	18870.15145671419	18118.169396118457	21001.962519665103	20075.439385553247	24869.166201805652	23633.415542191833	0.22911617784526644	0.21899059170255966	4408.844213711098	10860.562315459829	4230.477214497514	10421.180396883748
1.0762785006438331	12441.040765961197	12217.566814696489	16703.950482490116	16132.268215454807	18898.501975768755	18145.372897118035	21033.146502895634	20105.245049292444	24905.521896808117	23667.979460547995	0.2290761471970804	0.2189526143311527	4387.194902277784	10872.351104067639	4209.687883633189	10432.452901951969
1.0827636200317978	12460.849416213725	12236.932973816341	16729.42532849238	16156.834302959802	18926.883175057697	18172.605734128552	21064.36197047845	20135.08079196954	24941.91075385882	23702.5750017088	0.22903594859711263	0.218914477495019	4365.623141080607	10884.080993206706	4188.97304996592	10443.668626616709
1.089287815526412	12480.686286229966	12256.326219316701	16754.929958696004	16181.428892446864	18955.294900447534	18199.86775856309	21095.608737131814	20164.9464364199	24978.33253218919	23737.20193745822	0.2289955815107538	0.21887618068536685	4344.128776772879	10895.751625439618	4168.3325662792195	10454.827227232978
1.0958513225808764	12500.551316012641	12275.746489027566	16780.464250460285	16206.05186415332	18983.736996870346	18227.15882093638	21126.886616498043	20194.841804450665	25014.786989699332	23771.86003831695	0.22895504540303668	0.2188377233930543	4322.711655398365	10907.362642007414	4147.766284774058	10465.928358899895
1.1024543780671139	12520.444445059202	12295.193720274072	16806.028080353033	16230.703097549129	19012.20930832067	18254.47877086183	21158.195421140335	20224.766716837625	25051.27388295455	23806.549073539132	0.22891433973865316	0.21879910510859948	4301.371622404084	10918.913682825863	4127.27405707445	10476.971675445326
1.1090972202843215	12540.365612358593	12314.66784987335	16831.621324146952	16255.382471333367	19040.711677851665	18281.82745704784	21189.534962538706	20254.7209933214	25087.792967180976	23841.268811108115	0.2288734639819645	0.21876032532219558	4280.108522620285	10930.404386415612	4106.855734213488	10487.956829362083
1.115780088967567	12560.314756388258	12334.168814131674	16857.243856816323	16280.08986343111	19069.243947571675	18309.204727294535	21220.90505108647	20284.70445260406	25124.343996261694	23876.019017732866	0.22883241759701886	0.21872138352372292	4258.9222002970055	10941.834389953874	4086.5111666664016	10498.883471864276
1.1225032252964444	12580.291815111026	12353.69654884143	16882.89555253356	16304.8251509901	19097.805958640656	18336.61042849035	21252.305496086436	20314.716912345517	25160.926722732715	23910.799458844034	0.22879120004756207	0.2186822792027627	4237.812499108724	10953.203329259064	4066.240204356145	10509.751252862625
1.1292668719037753	12600.296725972046	12373.250989278173	16908.576284665865	16329.588210377544	19126.397551266666	18364.044406608667	21283.736105747335	20344.758189160086	25197.54089777906	23945.609898590315	0.22874981079705312	0.21864301184861015	4216.779262157623	10964.510838772636	4046.0426966545638	10520.559820955154
1.1360712728843656	12620.329425895572	12392.832070197543	16934.285925771663	16354.378917176724	19155.018564702175	18391.506506704296	21315.196687179963	20374.828098612812	25234.1862712306	23980.450099834416	0.22870824930868008	0.2186035809502884	4195.82233198639	10975.756551551167	4025.918492396595	10531.308823414613
1.1429166738038161	12640.38985128185	12412.439725832266	16960.02434759721	16379.197146183737	19183.668837240548	18418.996572910117	21346.68704639349	20404.92645521598	25270.862591558114	24015.31982414938	0.22866651504537103	0.21856398599656165	4174.941550602671	10986.94009931432	4005.86743990425	10541.9979062411
1.1498033217073829	12660.477938004018	12432.073889889161	16985.79142107323	16404.04277140429	19212.348206212566	18446.51444843375	21378.206988291935	20435.05307242572	25307.569605869514	24050.21883181492	0.2286246074698125	0.2185242264759505	4154.13675946556	10998.061112366151	3985.8893869693857	10552.626714074519
1.1567314651288954	12680.593621404712	12451.734495545887	17011.587016311165	16428.9156660501	19241.05650798253	18474.059975553828	21409.75631667008	20465.207762638063	25344.307059905394	24085.14688181319	0.22858252604446366	0.21848430187674334	4133.4077995033	11009.119219616987	3965.984180875588	10563.1948902281
1.1637013540997225	12700.736836293001	12471.421475447976	17037.41100259991	16453.815702535776	19269.793577944878	18501.63299561678	21441.334834209953	20495.390337185712	25381.07469803537	24120.103731825362	0.22854027023156726	0.218444211687013	4112.754511139821	11020.114048623946	3946.151668423554	10573.702076727524
1.1707132401577995	12720.907516941106	12491.134761705704	17063.26324840223	16478.742752475395	19298.55925052052	18529.233349033333	21472.94234247713	20525.60060633437	25417.872263254038	24155.08913822771	0.22849783949317168	0.21840395539463048	4092.176734281238	11031.045225523878	3926.3916959138587	10584.14791423129
1.177767376356704	12741.105597081047	12510.874285890855	17089.143621351126	16503.69668667905	19327.353359153083	18556.86087527489	21504.578641916753	20555.83837927904	25454.699497176785	24190.102856087662	0.22845523329114054	0.21836353248727822	4071.6743083368056	11041.912375059444	3906.704109169077	10594.53204206936
1.1848640172747877	12761.331009901449	12530.639979033644	17115.051988246458	16528.677375149546	19356.175736305384	18584.5154128702	21536.243531849977	20586.103464140593	25491.556140036002	24225.144639160142	0.22841245108716998	0.21832294245246703	4051.2470722321887	11052.715120580979	3887.0887535500806	10604.854098249227
1.1920034190243662	12781.58368804417	12550.431771619491	17140.988215051246	16553.68468707898	19385.0262134557	18612.196799401805	21567.936810470124	20616.39566796209	25528.441930676967	24260.214239883724	0.22836949234280668	0.2182821847775478	4030.8948644150514	11063.453084042761	3867.54547395627	10615.113719439134
1.1991858392609598	12801.863563601026	12570.24959358586	17166.952166888244	16578.718490845364	19413.90462109422	18639.904871502586	21599.658274838992	20646.714796705284	25565.356606553974	24295.31140937689	0.22832635651945982	0.2182412589497295	4010.617522855522	11074.125885961112	3848.0741148269735	10625.310540929902
1.2064115371925936	12822.170568110234	12590.093374318873	17192.943708036084	16603.778654008987	19442.81078871908	18667.63946485204	21631.407720882813	20677.060655246765	25602.29990372604	24330.435897433937	0.2282830430784201	0.21820016445609358	3990.4148850734346	11084.733145468403	3828.6745201728772	10635.444196702447
1.2136807735891502	12842.504632553357	12609.963042650326	17218.962701926077	16628.86504330937	19471.744544833105	18695.400414173175	21663.184943388955	20707.433047374776	25639.27155685343	24365.587452521715	0.22823955148087474	0.21815890078360664	3970.2867881362326	11095.274480273016	3809.346533566015	10645.51431936957
1.2209938107917835	12862.865687351514	12629.85852685411	17245.00901113815	16653.977524661346	19500.705716939643	18723.18755322846	21694.98973600157	20737.831775785104	25676.27129919304	24400.765821775185	0.22819588118792355	0.21811746741914007	3950.2330686629284	11105.749506644439	3790.0899981474504	10655.52054016618
1.2283509127223842	12883.25366236224	12649.779754643148	17271.082497397558	16679.11596315194	19529.694131539218	18751.000714816702	21726.821891218253	20768.256642077857	25713.298862594926	24435.970750994125	0.2281520316605962	0.2180758638494825	3930.253562849015	11116.157839449588	3770.9047566542868	10665.462489002384
1.2357523448931043	12903.668486875831	12669.72665316593	17297.183021571007	16704.280223036683	19558.709614125568	18778.839730769247	21758.681200385945	20798.707446753593	25750.353977498	24471.201984639047	0.2281080023598685	0.21803408956135692	3910.3481064704247	11126.499092135113	3751.7906514182687	10675.339794420637
1.2431983744159416	12924.110089612055	12689.699149003316	17323.310443663227	16729.47016773631	19587.751989182183	18806.704431946637	21790.567453697444	20829.183989209934	25787.43637292635	24506.45926582764	0.2280637927466801	0.2179921440414361	3890.516534883296	11136.772876702715	3732.7475243676454	10685.152083588764
1.2506892700123766	12944.578398716416	12709.697168165	17349.464622813015	16754.685659832987	19616.821080178237	18834.59464823479	21822.480440187217	20859.686067737646	25824.545776484887	24541.74233633071	0.2280194022819502	0.21795002677636	3870.7586830377113	11146.97880371334	3713.7752170413733	10694.898982296698
1.2582253020230734	12965.073341756819	12729.720636086264	17375.64541728979	16779.926561067034	19645.91670956513	18862.51020854163	21854.419947727918	20890.21347951724	25861.681914355704	24577.050936568616	0.22797483042659544	0.21790773725275006	3851.074385496322	11157.116482307203	3694.8735706035513	10704.580114979763
1.2658067424176331	12985.59484571989	12749.769477624499	17401.852684489724	16805.192732333235	19675.03869877254	18890.450940793384	21886.385763026366	20920.76602061519	25898.844511293893	24612.38480560734	0.2279300766415477	0.21786527495722677	3831.4634764322545	11167.18552018376	3676.0424258476123	10714.195104700979
1.2734338648044117	13006.14283700751	12769.843617055845	17428.086280932184	16830.484033677407	19704.186868204848	18918.41667193112	21918.37767161993	20951.34348598044	25936.033290623818	24647.74368115491	0.2278851403877716	0.21782263937642682	3811.925789635163	11177.185523573775	3657.281623195624	10723.74357311707
1.2811069444403917	13026.717241433016	12789.942978071591	17454.346062255725	16855.80032429264	19733.361037237057	18946.40722790689	21950.39545787236	20981.945669440476	25973.247974234728	24683.12729955725	0.2278400211262817	0.2177798299970181	3792.4611585307866	11187.116097274702	3638.5910027201753	10733.225140520371
1.2888262582411194	13047.317984217832	12810.067483774887	17480.631883214686	16881.141462515967	19762.561024211387	18974.422433680447	21982.438904970393	21012.57236369804	26010.488282577335	24718.535395794886	0.22779471831816134	0.21773684630571938	3773.0694161958527	11196.976844672114	3619.9704041595105	10742.639425852802
1.296592084790695	13067.94498998768	12830.217056677193	17506.943597675272	16906.50730582469	19791.78664643331	19002.46211321549	22014.50779491971	21043.22336032731	26047.753934659595	24753.96770347894	0.22774923142457937	0.217693687789315	3753.7503953331616	11206.767367621418	3601.4196668905206	10751.986046599224
1.3044047043518285	13088.598182768777	12850.39161869458	17533.281058611585	16931.89771083257	19821.03772016754	19030.526089475814	22046.601908540895	21073.89844977001	26085.04464804253	24789.423954847145	0.22770355990681002	0.21765035393467305	3734.503928318154	11216.487266572658	3582.9386299771722	10761.264618902933
1.312264398875954	13109.277485984445	12870.591091144519	17559.64411810225	16957.31253328662	19850.3140606347	19058.61418442216	22078.72102546612	21104.597421332262	26122.36013883689	24824.90388076065	0.22765770322625187	0.2176068442287629	3715.329847198678	11226.136140533257	3564.527132168412	10770.474757533986
1.320171452013404	13129.982822451142	12890.815394742065	17586.032627326316	16982.75162806316	19879.615482007142	19086.726219008207	22110.864924134876	21135.32006318056	26159.70012169877	24860.40721069986	0.2276116608444436	0.21756315815867433	3696.2279836738016	11235.713586980943	3546.1850118760485	10779.616075795144
1.3281261491236485	13150.714114374718	12911.064449596277	17612.446436559414	17008.214849164193	19908.941797405125	19114.862013176913	22143.033381790166	21166.06616233803	26197.064309825622	24895.93367276065	0.22756543222308562	0.21751929521163185	3677.1981691382825	11245.219201963395	3527.9121072213165	10788.68818563316
1.3361287772855897	13171.471283346771	12931.338175206753	17638.885395170113	17033.70204971392	19938.29281889319	19143.0213858571	22175.226174474894	21196.83550468108	26234.452414952702	24931.482993650905	0.2275190168240593	0.21747525487501623	3658.2402346839663	11254.65258007776	3509.708256032085	10797.69069760479
1.3441796253079266	13192.25425034076	12951.636490459894	17665.349351615987	17059.213081954975	19967.668357476214	19171.204154959625	22207.443077027852	21227.627874935548	26271.86414734894	24967.054898686678	0.22747241410944372	0.2174310366363814	3639.3540110900067	11264.013314419426	3491.573295837734	10806.623220840469
1.352278983739575	13213.062935708196	12971.959313625259	17691.83815343972	17084.74779724473	19997.068223095514	19199.410137373758	22239.683863079885	21258.44305667302	26309.29921581304	25002.64911178838	0.22742562354153764	0.21738663998347182	3620.539328849409	11273.30099662207	3473.507063892437	10815.485363076907
1.3604271448801535	13233.897259174812	12992.306562351938	17718.351647265335	17110.3060460517	20026.49222462512	19227.639148963528	22271.948305050148	21289.28083230728	26346.757327669704	25038.26535547727	0.22737864458287838	0.21734206440424314	3601.796018174151	11282.51521685347	3455.509397176793	10824.27673064312
1.3686244027905345	13254.7571398367	13012.678153664818	17744.88967879425	17135.887677951767	20055.940169867856	19255.891004564048	22304.236174142163	21320.14098309055	26384.238188765677	25073.90335087159	0.22733147669626066	0.2172973093868795	3583.123908985406	11291.655563762877	3437.580132396426	10832.996928432956
1.3768710533034536	13275.642496156284	13033.074003960779	17771.452092801286	17161.492541624382	20085.411865551323	19284.16551797768	22336.547240339885	21351.02328910971	26421.741503465728	25109.562817682807	0.2272841193447587	0.21725237441981274	3564.522830945207	11300.721624538768	3419.7191060045734	10841.645559940487
1.3851673940341884	13296.553245958596	13053.494029005098	17798.03873313097	17187.120484849063	20114.907117324314	19312.46250197058	22368.88127240409	21381.92752928289	26459.266974649105	25145.24347421216	0.2272365719917446	0.21720725899174181	3545.9926134543493	11309.71298488602	3401.9261542030144	10850.222227243241
1.3935137243912972	13317.489306427142	13073.938143927537	17824.649442693375	17212.7713545014	20144.42572975264	19340.781768268764	22401.238037868236	21412.853481355487	26496.81430370529	25180.945037346697	0.2271888341009093	0.21716196259165196	3527.533085661242	11318.629229022656	3384.2011129534803	10858.726531008724
1.4019103455874267	13338.450594100103	13094.40626321869	17851.28406346045	17238.444996549595	20173.967506315545	19369.12312755467	22433.617303034946	21443.800921896844	26534.383190530636	25216.66722255598	0.227140905136284	0.2171164847088341	3509.144076467259	11327.469939668197	3366.543817977188	10867.158070470672
1.410357560650181	13359.437024866149	13114.898300726021	17877.94243646179	17264.14125605039	20203.53224940149	19397.48638946313	22466.018832971797	21474.769626296198	26571.973333523998	25252.409743887994	0.22709278456226	0.21707082483290496	3490.825414533727	11336.234698042274	3348.954104765551	10875.516443432774
1.4188556744330574	13380.448513960573	13135.414169650145	17904.624401780893	17289.85997714555	20233.119760304533	19425.87136257793	22498.442391507757	21505.759368759325	26609.58442958336	25288.17231396584	0.2270444718436106	0.21702498245382706	3472.576928296825	11344.923083884642	3331.4318085946143	10883.80124629289
1.4274049936264492	13401.484975961119	13155.953782540864	17931.329798551043	17315.601003057902	20262.72983922021	19454.277854427906	22530.887741229133	21536.769922304615	26647.216174101693	25323.95464398388	0.2269959664455112	0.21697895706192716	3454.3984459599014	11353.534675399307	3313.976764514111	10892.012073980179
1.4360058267687137	13422.546324783933	13176.517051293293	17958.058464951333	17341.364176087573	20292.362285241667	19482.7056714832	22563.354643475745	21567.80105875947	26684.868260963252	25359.756443704115	0.22694726783356195	0.2169327481479189	3436.28979552933	11362.069049350917	3296.588807385415	10900.14852005383
1.4446584842573071	13443.632473679609	13197.10388714413	17984.810238202892	17367.1493376084	20322.016896356003	19511.154619151843	22595.84285833738	21598.85254875691	26722.5403825401	25395.57742145292	0.2268983754738096	0.21688635520292254	3418.25080479146	11370.52578095859	3279.267771858955	10908.2101766048
1.453363278359986	13464.743335228774	13217.714200667398	18011.584954564463	17392.956328063712	20351.693469439866	19539.624501775517	22628.352144649372	21629.92416173136	26760.232229687696	25431.417284116837	0.22684928883276734	0.21683977771848406	3400.281301329611	11378.904443926644	3262.013492387254	10916.196634270716
1.4621205232260774	13485.878821338194	13238.347901770772	18038.382449328754	17418.78498696284	20381.39180025595	19568.115122626208	22660.88225998928	21661.01566591545	26797.943491741717	25467.275737139484	0.22680000737743913	0.21679301518659835	3382.3811125401407	11387.20461047208	3244.825803245185	10924.10748227965
1.470930534897817	13507.038843236409	13259.004899691394	18065.202556818105	17444.635152877032	20411.111683448747	19596.626283902202	22693.432960672642	21692.12682833601	26835.673856513855	25503.152484517606	0.22675053057534061	0.216746067099729	3364.5500656261574	11395.425851274282	3227.7045385220554	10931.94230839843
1.4797936313217521	13528.22331146961	13279.68510299198	18092.0451103806	17470.506663435746	20440.85291254076	19625.157786724452	22726.004001749352	21723.257414810596	26873.423010288338	25539.047228797717	0.2267008578945231	0.2166989329508294	3346.787987628253	11403.567735556979	3210.649532147916	10939.700698996894
1.48871013236022	13549.432135897498	13300.388419556837	18118.90994238611	17496.399355322847	20470.61527992869	19653.70943113294	22758.595136999895	21754.407189943886	26911.19063781831	25574.959671072644	0.22665098880359327	0.21665161223336488	3329.0947054037824	11411.629830988124	3193.660617879359	10947.382238972
1.4976803598028874	13570.665225688806	13321.114756587649	18145.796884221912	17522.313064272494	20500.398576879154	19682.281016082612	22791.2061189312	21785.57591712375	26948.976422321724	25610.889510977646	0.22660092277174032	0.2166041044413347	3311.470045640366	11419.611703704577	3176.737629307201	10954.9865117562
1.5067046373783677	13591.922489317169	13341.864020599496	18172.705766288822	17548.247625065425	20530.202593524955	19710.872339439804	22823.83669877301	21816.763358517754	26986.780045477935	25646.836446687073	0.22655065926875537	0.2165564090692925	3293.913834877778	11427.51291835215	3159.8803998811636	10962.513099366333
1.5157832907659001	13613.203834556769	13362.636117416754	18199.63641799701	17574.202871525013	20560.027118861046	19739.483197978447	22856.486626473976	21847.969275069456	27024.601187423897	25682.800174910837	0.22650019776505712	0.21650852561236897	3276.4258995039854	11435.333038058132	3143.08876290475	10969.961582371034
1.5249166476071065	13634.509168478015	13383.43095216896	18226.588667761975	17600.178636513378	20589.871940740628	19768.11338737628	22889.15565069787	21879.193426494818	27062.439526750597	25718.78039089092	0.22644953773171358	0.21646045356629612	3259.006065763533	11443.07162442943	3126.362551541766	10977.3315398884
1.5341050375178134	13655.838397443178	13404.248429286665	18253.562343000332	17626.17475192747	20619.73684587113	19796.76270221109	22921.843518819725	21910.435571278467	27100.29474049934	25754.776788397856	0.22639867864046787	0.21641219242742613	3241.6541597573087	11450.728237523232	3109.701598820742	10984.622549570166
1.5433487920999491	13677.191427101912	13425.088452497204	18280.557270125635	17652.191048695015	20649.621619810147	19825.430935956807	22954.549976921873	21941.695466669968	27138.166504157936	25790.78905972713	0.22634761996376043	0.21636374169275704	3224.370007453719	11458.302435862832	3093.1057376391254	10991.834187598899
1.5526482449535108	13698.568162386888	13445.950924820489	18307.573274544247	17678.227356770643	20679.52604696149	19854.117880979746	22987.274769790198	21972.972868680212	27176.05449165721	25826.816895695752	0.22629636117475496	0.21631510085995492	3207.1534347140696	11465.793776506092	3076.5748007928487	10998.966028763913
1.5620037316886017	13719.96850750949	13466.83574856499	18334.61018065141	17704.283505132153	20709.449910571482	19882.823328535098	23020.017640910548	22004.267532078036	27213.95837536767	25862.859985639156	0.226244901747361	0.21626626942737576	3190.0042672711425	11473.20181494113	3060.108620953979	11006.017646365799
1.5714155899375468	13741.392365955075	13487.742825323176	18361.667811826665	17730.359321776126	20739.392992724486	19911.547068762662	23052.77833246444	22035.57921038608	27251.877826095333	25898.918017407163	0.22619324115625988	0.21621724689409016	3172.9223307447974	11480.526105117984	3043.7070306850364	11012.98861223273
1.580884159367074	13762.839640478715	13508.672055967492	18388.74599043004	17756.454633714326	20769.35507433934	19940.28889068344	23085.55658532567	22066.907655877596	27289.812513078676	25934.990677361067	0.22614137887692845	0.21616803275990712	3155.9074506575707	11487.766199477017	3027.3698624547105	11019.87849676283
1.5904097816905756	13784.310233100488	13529.623340645912	18415.844537797577	17782.56926696947	20799.335935165058	19969.048582195588	23118.352139056205	22098.252619572493	27327.762103984704	25971.077650369913	0.22608931438566676	0.21611862652539637	3138.9594524269924	11494.92164890375	3011.096948631224	11026.686868872494
1.5999928006804371	13805.804045101044	13550.596578777668	18442.963274237274	17808.703046571354	20829.335353776998	19997.825930070707	23151.164731902503	22129.61385123386	27365.726264905603	26007.178619807244	0.2260370471596199	0.21606902769191305	3122.078161385143	11501.99200276751	2994.8881214987487	11033.413296031766
1.6096335621804478	13827.320977016947	13571.591669048903	18470.102019024816	17834.85579655279	20859.353107572795	20026.620719950024	23183.99410079167	22160.991099364277	27403.704660355143	26043.2932675477	0.22598457667680596	0.2160192357616229	3105.263402773766	11508.97680888651	2978.743213256006	11040.057344241999
1.6193324141182788	13848.860928636099	13592.608509408283	18497.260590399317	17861.027339945605	20889.38897276833	20055.432736340546	23216.839981327634	22192.38411120218	27441.696953265142	26079.42127396362	0.22593190241614147	0.2159692502375246	3088.515001765918	11515.875613572542	2962.6620560337324	11046.618578068446
1.6290897065180392	13870.4237989932	13613.646997062691	18524.43880555926	17887.21749877673	20919.442724393914	20084.26176261141	23249.702107787532	22223.79263271843	27479.702804982237	26115.562317921955	0.22587902385746625	0.2159190706234774	3071.8327834545635	11522.687961584888	2946.644481885829	11053.096560593694
1.6389057915129117	13892.009486364885	13634.707028472654	18551.63648065794	17913.42609406393	20949.51413628997	20113.107580989796	23282.58021311759	22255.216408612334	27517.721875263964	26151.716076780514	0.2258259404815711	0.21586869642422205	3055.2165728567634	11529.413396099117	2930.690322793438	11059.490853404626
1.6487810233578566	13913.617888265117	13655.788499347922	18578.853430799325	17939.65294581185	20979.60298110312	20141.969972557203	23315.47402892948	22286.65518230822	27555.753822275507	26187.882226384874	0.2257726517702243	0.21581812714540946	3038.666194943711	11536.051458808128	2914.7994106927654	11065.801016671117
1.6587157584424002	13935.248901440576	13676.89130464314	18606.08947003395	17965.897873008107	21009.709030282353	20170.848717245797	23348.38328549669	22318.10869595197	27593.7983025865	26224.060441065256	0.22571915720619615	0.21576736229362442	3022.181474634912	11542.601689880248	2898.971577467979	11072.026609109249
1.6687103553034934	13956.902421865841	13698.015338553263	18633.344411354446	17992.160693619102	21039.832054074886	20199.74359383446	23381.30771175063	22349.576690407273	27631.854971167377	26260.250393633127	0.2256654562732891	0.21571640137641052	3005.762236785493	11549.063627879135	2883.2066549443407	11078.167187918909
1.6787651746384535	13978.578344738498	13719.160494508926	18660.618066691204	18018.44122458583	21069.97182152195	20228.654379944837	23414.247035276698	22381.058905251914	27669.92348138588	26296.451755377766	0.22561154845636258	0.2156652439022976	2989.4083062149584	11555.43680985365	2867.5044749117224	11084.222308858763
1.6888805793179813	14000.276564474545	13740.326665172086	18687.910246908243	18044.739281820042	21100.1281004551	20257.58085203777	23447.200982310816	22412.55507877445	27708.003485003966	26332.664196063386	0.22555743324136135	0.2156138893808259	2973.1195077088196	11561.720771324355	2851.864869123907	11090.191526224837
1.6990569343992543	14021.996974703383	13761.513742431294	18715.220761798697	18071.054680199904	21130.300657491905	20286.522785409223	23480.169277735404	22444.064947970368	27746.09463217422	26368.887383925594	0.22550311011534324	0.21556233732257385	2956.895666018012	11567.915046251845	2836.287669302663	11096.074392835144
1.7092946071391046	14043.739468263098	13782.721617397207	18742.549420080653	18097.387233566093	21160.489258032143	20315.47995418665	23513.151645075846	22475.588248538726	27784.19657143671	26405.12098566849	0.22544857856650727	0.21551058723918393	2940.7366058691405	11574.019167060498	2820.77270714764	11101.870460052043
1.7195939670072704	14065.503937195477	13803.9501803979	18769.896029392705	18123.736754717553	21190.693666253585	20344.45213132504	23546.147806496578	22507.12471487843	27822.308949715538	26441.3646664613	0.22539383808422028	0.2154586386433886	2924.642151966691	11580.032664620783	2805.319814335089	11107.579277758952
1.7299553856997325	14087.290272741155	13825.199320974238	18797.260396289625	18150.103055407428	21220.9136451081	20373.439088603143	23579.15748279746	22538.674080084744	27860.431412315666	26477.61808993532	0.22533888815904818	0.2154064910490381	2908.61212900409	11585.955068271141	2789.9288225298515	11113.200394377578
1.7403792371521247	14109.098365334637	13846.46892787521	18824.64232623803	18176.485946338922	21251.14895631755	20402.44059661963	23612.180393409988	22570.236075945722	27898.56360291958	26513.88091818079	0.22528372828278145	0.2153541439711275	2892.6463616635883	11591.785905796103	2774.599563385709	11118.73335686
1.7508658975532332	14130.928104599372	13867.758889053215	18852.041623611993	18202.885237161154	21281.399360369796	20431.456424789234	23645.21625639363	22601.81043293867	27936.70516358411	26550.15281174376	0.22522835794846657	0.21530159692582435	2876.744674630114	11597.524703459349	2759.3318685586564	11124.177710706368
1.76141574535857	14152.779379342783	13889.06909165942	18879.458091688753	18229.3007364651	21311.664616514758	20460.486341339074	23678.264788432174	22633.396880226683	27974.855734737335	26586.433429623175	0.22517277665043334	0.21524884943049452	2860.9068925809115	11603.170985938516	2744.1255696977023	11129.532999920659
1.7720291613040315	14174.652077551065	13910.399422038809	18906.891532644055	18255.732251779194	21341.94448276007	20489.530113304503	23711.325704829724	22664.99514565487	28013.014955175004	26622.722429267444	0.22511698388432552	0.21519590100373268	2845.1328401986975	11608.724276362453	2728.980498455814	11134.798767025582
1.7827065284196406	14196.546086384315	13931.749765725584	18934.34174754801	18282.179589565374	21372.23871586735	20518.587506525528	23744.39871950732	22696.604955747047	28051.182462057735	26659.019466571746	0.22506097914713027	0.21514275116538858	2829.4223421956412	11614.18409637548	2713.896486512036	11139.974553133827
1.7934482320433673	14218.461292171454	13953.12000743838	18961.808536360688	18308.642555214927	21402.547071348174	20547.658285643032	23777.48354499925	22728.22603570228	28089.357890907904	26695.324195875008	0.22500476193720695	0.21508939943659583	2813.775223288103	11619.549966025632	2698.8733655521646	11145.059897849802
1.8042546598350382	14240.397580404977	13974.510031075291	18989.29169792749	18335.12095304413	21432.86930345978	20576.74221409469	23810.579892449125	22759.858109391134	28127.540875606224	26731.63626995669	0.22494833175431922	0.21503584533980022	2798.191308216541	11624.821403819602	2683.910967282136	11150.05433930736
1.8151262017903238	14262.354835735952	13995.919719709158	19016.791029974942	18361.614586290227	21463.205165201336	20605.839054111384	23843.687471606492	22791.500899352443	28165.731048388978	26767.955340034077	0.22489168809966373	0.21498208839879013	2782.6704217541264	11629.997926734854	2669.0091234396677	11154.957414190285
1.8260632502548164	14284.332941968749	14017.348955582585	19044.306329106086	18388.123257107094	21493.554408309665	20634.948566713207	23876.80599082294	22823.15412678958	28203.928039844723	26804.281055759137	0.22483483047590083	0.2149281281387226	2767.2123886998743	11635.079050173052	2654.167665786692	11159.76865768712
1.8370661999381863	14306.331782055884	14038.797620103078	19071.83739079609	18414.6467665611	21523.91678325531	20664.07051170566	23909.93515704858	22854.817511567126	28242.131478911328	26840.613065215668	0.22477775838718753	0.21487396408615536	2751.8170339037897	11640.064288046211	2639.386426133802	11164.487603571732
1.848135447928429	14328.351238092917	14060.265593838225	19099.384009387963	18441.18491462703	21554.2920392387	20693.204647676084	23943.074675828586	22886.49077220755	28280.340992873258	26876.951014916693	0.22472047133920633	0.2148195957690751	2736.48418225185	11644.953152691014	2624.6652363247704	11169.11378412135
1.8592713937061955	14350.391191312978	14081.752756510548	19126.945978087784	18467.737500183568	21584.67992418576	20722.350731989412	23976.224251299172	22918.173625887423	28318.556207358077	26913.294549801125	0.2246629688391971	0.21476502271692793	2721.213658667635	11649.74515485391	2610.00392823969	11173.646730103996
1.8704744391592067	14372.45152208156	14103.258986992554	19154.523088960337	18494.304321009193	21615.080184744	20751.508520784537	24009.38358618418	22949.865788434057	28356.776746333722	26949.643313231107	0.22460525039599066	0.21471024446064785	2706.005288147251	11654.439803822432	2595.4023338276893	11178.085970906075
1.8817449885967616	14394.532109891414	14124.784163301965	19182.115132924882	18520.885173778184	21645.492566278826	20780.67776897074	24042.552381791724	22981.56697432246	28395.002232105955	26985.99694698957	0.22454731552003768	0.21465526053268918	2690.8588957370957	11659.036607309245	2580.860285084578	11182.4310344127
1.8930834487643238	14416.632833356887	14146.328162596355	19209.721899750253	18547.479854055964	21675.916812868993	20809.85823022343	24075.73033801015	23013.276896671356	28433.232285314825	27022.355091276873	0.2244891637234439	0.2146000704670559	2675.7743065387476	11663.535071454477	2566.3776140606496	11186.681447027251
1.9044902288582053	14438.753570208797	14167.890861168327	19237.343178050683	18574.088156295144	21706.35266730296	20839.04965698067	24108.91715330481	23044.995267240156	28471.466524932322	27058.71738470849	0.22443079452000012	0.21454467379933262	2660.751345729688	11667.934700893238	2551.9541528762784	11190.836733714677
1.9159657405403292	14460.89419728889	14189.472134440284	19264.978755281074	18600.709873831107	21736.79987107467	20868.251800439146	24142.112524714285	23076.721796425372	28509.7045682592	27095.083464311992	0.22437220742521768	0.21448907006671605	2645.789838554687	11672.234998699743	2537.5897337177303	11194.896417966578
1.9275103979530908	14483.054590544514	14211.071856959414	19292.62841773263	18627.34479887784	21767.25816437964	20897.464410550503	24175.31614784694	23108.456193257327	28547.946030922427	27131.452965524586	0.2243134019563582	0.21443325880804512	2630.889610338374	11676.43546642689	2523.28418884601	11198.860021828208
1.9391246177343011	14505.234625023124	14232.689902392516	19320.291950528288	18653.992722523613	21797.72728611093	20926.687236017475	24208.527716877397	23140.19816539676	28586.190526872277	27167.825522190313	0.2242543776324697	0.21437723956383403	2616.0504864887334	11680.535604096018	2509.0373506023316	11202.72706589289
1.9508088190322228	14527.434174866843	14254.326143520899	19347.969137618213	18680.65343472678	21828.20697385517	20955.920024290168	24241.74692454302	23171.947419131535	28624.437668379738	27204.200766557547	0.22419513397441895	0.21432101187630326	2601.2722924902337	11684.534910152666	2494.849051401019	11206.497069261502
1.9625634235206988	14549.653113306793	14275.980452234997	19375.65976177509	18707.326724311253	21858.69696388832	20985.162521562	24274.97346214017	23203.703659373026	28662.68706603345	27240.578329276057	0.22413567050492517	0.21426457528941223	2586.55485392455	11688.432881539688	2480.7191237478983	11210.169549606275
1.9743888554143678	14571.891312657819	14297.652699529437	19403.36360458989	18734.01237896257	21889.19699117207	21014.414472766293	24308.207019521145	23235.46658965319	28700.93832873757	27276.957839394938	0.2240759867485949	0.21420792934889044	2571.8979964706814	11692.22901367955	2466.6474002430914	11213.744023161475
1.9862855414839768	14594.1486443127	14319.342755497599	19431.080446467044	18760.710185223314	21919.7067893495	21043.675621572187	24341.44728509031	23267.235912120945	28739.191063708688	27313.33892435965	0.22401608223195535	0.21415107360227145	2557.3015458943555	11695.922800407745	2452.6337135687936	11217.22000465542
1.9982539110717792	14616.424978736572	14341.050489326351	19458.810066619917	18787.419928488856	21950.226090741147	21072.945710380867	24374.693945800707	23299.01132753888	28777.444876473288	27349.72121000958	0.22395595648348995	0.21409400759892536	2542.7653280793456	11699.513734091073	2438.6778965191916	11220.597007424105
2.010294396107033	14638.72018546152	14362.77576929097	19486.5522430665	18814.141393003265	21980.754626341273	21102.22448032207	24407.946687150907	23330.792535280256	28815.699370865554	27386.104320575876	0.22389560903367306	0.21403673089009126	2528.289169010939	11703.001305550337	2424.779781987192	11223.874543339945
2.0224074311215867	14661.034133080624	14384.518462749542	19514.306752624485	18840.87436185469	22011.292125813517	21131.511671249937	24441.20519318114	23362.57923332536	28853.9541490243	27422.48787867857	0.22383503941500488	0.21397924302891144	2513.872894774424	11706.385004017502	2410.9392029602313	11227.052122771274
2.0345934532655616	14683.366689242363	14406.278436137694	19542.07337090675	18867.61861697109	22041.838317486978	21160.80702173932	24474.46914646999	23394.371118258296	28892.20881139062	27458.871505324234	0.2237742471620484	0.21392154357046483	2499.516331587103	11709.664317279123	2397.155992550659	11230.129254709464
2.0468529023231294	14705.717720645085	14428.055554963423	19569.85187231706	18894.37393911617	22072.39292835257	21190.110269082288	24507.738228131275	23426.16788526408	28930.462956705767	27495.25481990395	0.2237132318114621	0.2138636320718012	2485.2193057826953	11712.838731576689	2383.4299839831656	11233.10544668883
2.059186220728381	14728.08709303101	14449.849683801427	19597.642030045117	18921.14010788474	22102.955684058605	21219.42114928401	24541.01211781027	23457.969228125	28968.71618200825	27531.637440190527	0.22365199290203883	0.21380550809197452	2470.981643810519	11715.907731599174	2369.7610105947824	11235.980204777792
2.0715938535812968	14750.474671180607	14471.660686287862	19625.443616062144	18947.916901698547	22133.52630890711	21248.739397059235	24574.290493680583	23489.774839217625	29006.968082631694	27568.018982336445	0.22359052997474213	0.21374717119207828	2456.8031722590094	11718.870800557546	2356.148905852111	11238.753033637535
2.084076248663807	14772.88031890678	14493.488425114845	19653.256401116298	18974.70409780192	22164.10452584982	21278.064745828462	24607.573032440756	23521.58440950961	29045.218252202492	27604.399060871525	0.2235288425727409	0.2136886209352803	2442.6837178379064	11721.72742010653	2342.593503338052	11241.423436447978
2.0966338564559543	14795.303899048902	14515.332762024855	19681.080154727828	19001.501472257252	22194.69005648403	21307.39692771404	24640.859409310706	23553.39762855626	29083.46628263719	27640.777288700454	0.2234669302414481	0.21362985688685707	2428.623107401887	11724.477070426568	2329.0946367761353	11243.99091500789
2.109267130152151	14817.745273467257	14537.19355780556	19708.914645184905	19028.30879994105	22225.28262104907	21336.73567353687	24674.149298028915	23585.21418449789	29121.711764140815	27677.153277101123	0.22340479252855697	0.2135708786142294	2414.621167940437	11727.119230154902	2315.6521400182974	11246.454969654791
2.1219765256775314	14840.204303036728	14559.070672283842	19736.75963953841	19055.125854539016	22255.881938421782	21366.080712812065	24707.44237084843	23617.033764055992	29159.954285203778	27713.5266357217	0.22334242898407922	0.21351168568699877	2400.67772658146	11729.653376406059	2302.265847047325	11248.815099272411
2.1347625017044103	14862.680847641237	14580.96396432061	19764.614903597787	19081.952408542173	22286.487726113075	21395.431773745717	24740.73829853415	23648.856052530664	29198.193432600383	27749.89697257911	0.22327983916038238	0.21345227767698186	2386.7926106122322	11732.078984834254	2288.9355919988593	11251.070801371243
2.147625519668832	14885.174766167627	14602.873291805055	19792.480201926177	19108.788233242263	22317.099700263774	21424.78858323095	24774.03675035932	23680.680733797235	29236.428791386337	27786.26389405664	0.22321702261222873	0.21339265415824749	2372.9656474621734	11734.3955295505	2275.6612091457937	11253.221572004259
2.160566043787228	14907.685916499724	14624.798511649073	19820.35529783584	19135.633098727445	22347.717575640716	21454.150866844277	24807.337394102284	23712.507490303244	29274.659944896648	27822.627004901944	0.2231539788968121	0.21333281470715312	2359.1966647156514	11736.602483169176	2262.4425329075893	11255.266905798577
2.1735845410731627	14930.214155512293	14646.739479781605	19848.239953383447	19162.48677387784	22378.341065632823	21483.5183488418	24840.63989604325	23744.336003065262	29312.886474743496	27858.98590822492	0.22309070757379776	0.21327275890238123	2345.485490120249	11738.69931682013	2249.2793978599366	11257.206295985263
2.1866814813541975	14952.759339065095	14668.696051143079	19876.13392936557	19189.349026361342	22408.96988224732	21512.890752155712	24873.94392096122	23776.16595166605	29351.107960814403	27895.34020549594	0.22302720820536168	0.2132124863249763	2331.831951581058	11740.685500126332	2236.1716387306806	11259.03923436813
2.199857337288837	14975.321321996684	14690.668079679579	19904.03698531382	19216.219622628993	22439.603736105608	21542.267798390363	24907.24913213057	23807.997014251265	29389.32398126987	27931.689496543604	0.22296348035622918	0.2131519965583832	2318.2358771684812	11742.560501207598	2223.1190904035466	11260.76521132607
2.213112584383593	14997.899958118425	14712.655418337243	19931.948879490355	19243.098327910782	22470.24233643957	21571.649207818744	24940.555191318046	23839.828867526583	29427.534112541667	27968.033379553035	0.22289952359371434	0.21309128918848239	2304.6970951259136	11744.32378671784	2210.1215879295487	11262.38371585682
2.2264477010101436	15020.495100208345	14734.65791905652	19959.86936888318	19269.98490621123	22500.885391087646	21601.034699378823	24973.86175877962	23871.66118675474	29465.737929330902	28004.37145106398	0.22283533748776074	0.2130303638036302	2291.2154338626424	11745.974821791053	2197.1789665173274	11263.89423551783
2.2398631684225956	15043.106600004869	14756.675432766287	19987.798209201326	19296.87912030484	22531.53260649077	21630.423990669657	25007.16849325714	23903.49364575231	29503.93500460586	28040.703305968746	0.22277092161098083	0.2129692199946958	2277.7907219711924	11747.51307011582	2184.2910615514265	11265.296256502159
2.2533594707748548	15065.734308200903	14778.707809378317	20015.73515487054	19323.780731732062	22562.183687688936	21659.816797948188	25040.47505197567	23935.325916887217	29542.124909600705	28077.028537510927	0.22270627553869624	0.21290785735510018	2264.422788221156	11748.937993887812	2171.457708584727	11266.589263588656
2.2669370951380965	15088.378074437285	14800.754897781148	20043.679959028148	19350.689500794462	22592.838338316815	21689.212836125058	25073.78109063988	23967.15767107521	29580.307213813023	28113.34673728299	0.22264139884898054	0.21284627548085389	2251.1114615567494	11750.249053789303	2158.6787433385616	11267.772740129847
2.2805965315183476	15111.037747296772	14822.81654583447	20071.632373518692	19377.60518655062	22623.496260600252	21718.61181876135	25107.08626343131	23998.988577777356	29618.481485002525	28149.657495225023	0.22257629112269733	0.21278447397059752	2237.8565711198607	11751.445709086023	2145.954001722741	11268.846168141812
2.294338272874165	15133.713174297734	14844.892600363204	20099.592148889187	19404.527546811685	22654.157155352394	21748.013458064885	25140.390223005314	24030.81830499707	29656.64728918927	28185.960399622974	0.22251095194354473	0.2127224524256399	2224.657946235384	11752.527417549863	2133.2833198222797	11269.809028223623
2.308162815134429	15156.404201887779	14866.982907151549	20127.559034384354	19431.456338136883	22684.82072196973	21777.417464886512	25173.69262048791	24062.646519277114	29694.804190651837	28222.255037106897	0.222445380898095	0.21266021044999817	2211.5154164140113	11753.493635449558	2120.6665338997263	11270.660799558274
2.3220706572162446	15179.110675437401	14889.087310937051	20155.53277794187	19458.39131582907	22715.486658428235	21806.82354871644	25206.99310547271	24094.47288569671	29732.951751925662	28258.54099264929	0.22237957757583734	0.21259774765043762	2198.428811376216	11754.343817668967	2108.103480417747	11271.400960016064
2.336062301042938	15201.832439233876	14911.205655404889	20183.513126188052	19485.332233930687	22746.154661279994	21836.23141768106	25240.291326018425	24126.29706786914	29771.089533802	28294.817849564097	0.22231354156921979	0.21253506363651237	2185.3979610342067	11755.077417599037	2095.5939960241085	11272.028986066114
2.3501382515621807	15224.569336474506	14933.33778318156	20211.49982443264	19512.278845218832	22776.82442564878	21865.6407785388	25273.586928645276	24158.118727938305	29809.21709532563	28331.085189504443	0.22224727247369316	0.21247215802060462	2172.4226954975165	11755.693887161091	2083.137917554006	11272.544352782425
2.3642990167642037	15247.321209260512	14955.483535829177	20239.49261666453	19539.230901201314	22807.49564522682	21895.05133667701	25306.8795583326	24189.937526576487	29847.333993794036	28367.342592461828	0.22218076988775298	0.21240903041796685	2159.5028450842947	11756.192676836625	2070.735082043335	11272.946533889975
2.378545107700138	15270.087898590305	14977.642753839202	20267.491245546702	19566.18815211183	22838.168012270515	21924.462796108008	25340.16885851547	24221.753122981136	29885.439784755392	28403.589636764147	0.22211403341298278	0.21234568044676347	2146.638240317581	11756.57323565986	2058.385326722404	11273.235001734458
2.392877038500453	15292.869244353291	14999.815276626601	20295.49545241186	19593.150346905928	22868.841217597157	21953.87485946587	25373.454471082263	24253.565174872485	29923.534022007698	28439.825899074825	0.22204706265409754	0.212282107728109	2133.828711935552	11756.83501125034	2046.0884890293237	11273.409227334894
2.4072953263935135	15315.665085323153	15022.000942523644	20323.50497725748	19620.11723325633	22899.514950580826	21983.287228002686	25406.73603637153	24285.37333849064	29961.6162575971	28476.05095439118	0.22197985721898972	0.2122183118861145	2121.0740908909356	11756.977449789643	2033.844406606746	11273.468680360354
2.4218004917242455	15338.47525915153	15044.199588773981	20351.51955874138	19647.088557548825	22930.188899149023	22012.699601585286	25440.013193169467	24317.177268593146	29999.686041816974	28512.264376043488	0.22191241671877066	0.21215429254792523	2108.374208346824	11756.999996005557	2021.652917298139	11273.412829091772
2.436393057972914	15361.299602361145	15066.411051526193	20379.538934176595	19674.064064877402	22960.86274977841	22042.111678691264	25473.285578706604	24348.976618451845	30037.742923206093	28548.465735693182	0.22184474076781663	0.21209004934376652	2095.728895685519	11756.902093199082	2009.513859157334	11273.241140479222
2.4510735517740176	15384.13795033953	15088.635165827998	20407.56283952709	19701.043499040286	22991.536187491653	22071.523156405994	25506.552828655596	24380.77103985074	30075.786448548093	28584.654603332285	0.22177682898381396	0.21202558190698406	2083.1379845184274	11756.68318328727	1997.4270704576047	11272.953080162406
2.46584250293529	15406.99013733222	15110.871765619846	20435.5910094028	19728.026602535276	23022.20889585335	22100.9337304188	25539.81457712812	24412.56018308309	30113.816162869894	28620.830547281912	0.22170868098780339	0.21196088987408787	2070.601306671626	11756.342706720345	1985.3923896772321	11272.548112398945
2.4807004444568266	15429.855996436081	15133.120683728741	20463.62317705492	19755.01311655532	23052.880556966426	22130.34309501955	25573.07045667221	24444.343696948818	30151.831609440702	28656.99313419118	0.22164029640422736	0.21189597288479606	2058.118694209261	11755.880102596246	1973.4096555229044	11272.025700176135
2.4956479125503126	15452.735359592876	15155.381751862218	20491.65907437147	19782.0027809844	23083.550851468728	22159.75094309545	25606.320098269854	24476.12122875228	30189.83232977133	28693.141929036585	0.22157167486097384	0.2118308305820773	2045.6899794214405	11755.294808582403	1961.4787069167942	11271.385305125266
2.510685446658382	15475.628057582211	15177.654800601795	20519.698431872184	19808.995334392708	23114.219458528933	22189.15696612718	25639.563131333878	24507.892424299247	30227.817863612625	28729.276495120408	0.22150281598942384	0.21176546261219534	2033.3149948279606	11754.58626094181	1949.5993830016814	11270.626387559809
2.5258135894740787	15498.533920015107	15199.939659396936	20547.740978704158	19835.99051403259	23144.88605584331	22218.560854185856	25672.79918370574	24539.656927894834	30265.787748955136	28765.396394070336	0.221433719424498	0.21169986862475382	2020.9935731888982	11753.753894556314	1937.771523149684	11269.748406490311
2.54103288696045	15521.45277532701	15222.236156558592	20575.78644263686	19862.988055833895	23175.550319631773	22247.962295929305	25706.02788165258	24571.414382340703	30303.74152202774	28801.501185838155	0.22136438480470266	0.21163404827274027	2008.7255474943668	11752.797142885625	1925.9949669542257	11268.750819593668
2.556343888370238	15544.384450771073	15244.544119252909	20603.834550057545	19889.98769439965	23206.21192463439	22277.3609785988	25739.248849864787	24603.164428932712	30341.67871729706	28837.590428699088	0.2212948117721781	0.21156800121257055	1996.5107509858208	11751.715438069776	1914.2695542483125	11267.633083300665
2.571747146265715	15567.328772411467	15266.863373495024	20631.885025966665	19916.989163001817	23236.870544107984	22306.75658801583	25772.461711453663	24634.906707458715	30379.598867466924	28873.663679251204	0.2212249999727463	0.21150172710413534	1984.3490171424346	11750.508210837841	1902.5951250926591	11266.394652711228
2.5872432165386163	15590.285565116284	15289.193744142442	20659.937593972907	19943.9921935766	23267.52584982219	22336.148808578397	25805.6660879485	24666.640856195765	30417.501503477153	28909.72049241429	0.22115494905595715	0.21143522561084435	1972.2401796849445	11749.174890534021	1890.9715197795304	11265.034981626086
2.602832658430207	15613.254652550862	15311.535054888825	20687.991976288693	19970.996516720283	23298.177512056158	22365.537323257937	25838.861599294414	24698.366511908087	30455.386154503332	28945.76042142951	0.2210846586751384	0.2113684963996733	1960.1840725917136	11747.714905190282	1879.3985788474092	11263.5535226129
2.6185160345514573	15636.235857170826	15333.88712825754	20716.047893725445	19998.0018616848	23328.825199595	22394.92181359594	25872.047863849864	24730.083309844667	30493.252347956146	28981.78301785872	0.22101412848744437	0.21130153914120944	1948.1805300822016	11746.127681432292	1867.876143066329	11261.94972691033
2.6342939109033563	15659.229000215042	15356.249785595055	20744.105065688706	20025.007956373145	23359.468579726017	22424.301959700442	25905.22449838397	24761.79088373673	30531.099609480556	29017.78783158363	0.22094335815390365	0.2112343535096983	1936.2293866316322	11744.41264455393	1856.404053450562	11260.223044512793
2.6501668568973313	15682.233901698843	15378.622847064698	20772.16321017373	20052.014527335297	23390.107318235514	22453.677440243002	25938.3911180745	24793.488865795814	30568.927462955748	29053.774410805716	0.22087234733946903	0.21116693918309015	1924.3304769727401	11742.569218521938	1844.9821512611816	11258.372924159281
2.666135445375801	15705.250380406858	15401.006131639966	20800.222043760514	20079.021299763554	23420.74107940505	22483.04793245518	25971.547336505206	24825.176886711248	30606.735430494347	29089.742302045393	0.22080109571306775	0.21109929584308845	1912.4836360929767	11740.596825948916	1833.610278002685	11256.398813323118
2.6822002526328483	15728.278253886168	15423.39945709815	20828.281281609325	20106.027997488385	23451.369526008155	22512.413112125483	26004.692765663745	24856.85457564817	30644.523032442372	29125.691050141897	0.22072960294765093	0.211031423175196	1900.6886992395157	11738.494888121262	1822.2882754292805	11254.300158227794
2.6983618584350144	15751.317338439054	15445.802640013613	20856.340637455774	20133.034342973795	23481.992319306646	22541.772653595857	26037.8270159391	24888.521560245044	30682.289787378584	29161.620198252618	0.2206578687202432	0.21096332086876296	1888.9455019178567	11736.262824984267	1811.0159855410457	11252.076403834857
2.71462084604223	15774.367449116065	15468.215495751343	20884.399823606287	20160.040057313137	23512.609119047353	22571.126229758625	26070.94969611955	24920.17746661178	30720.03521211447	29197.52928785303	0.22058589271199538	0.21089498861703673	1877.2538799076574	11733.900055225007	1799.7932506011566	11249.726993927732
2.730977802228858	15797.428399708995	15490.63783846044	20912.458550933527	20187.04486022483	23543.219583458816	22600.473512053428	26104.060413390544	24951.821919327664	30757.75882169425	29233.417858736615	0.22051367460823304	0.2108264261172074	1865.6136692455038	11731.40599617362	1788.61991311959	11247.25137101952
2.747433317304874	15820.500002743482	15513.06948106723	20940.516528871354	20214.04847004765	23573.8233692475	22629.81417046361	26137.158773332103	24983.454541438925	30795.4601293942	29269.285449014173	0.22044121409851009	0.21075763307046033	1854.0247062356211	11728.780063852668	1777.4958158612717	11244.648976385593
2.763987985137163	15843.5820694721	15535.510235268866	20968.573465410474	20241.050603736712	23604.42013159477	22659.147873513415	26170.244379917058	25015.07495445701	30833.138646723117	29305.131595114162	0.22036851087665954	0.21068860918202134	1842.4868274579057	11726.021673028357	1766.4208018564386	11241.919250136241
2.780642403170963	15866.674409867055	15557.959911526537	20996.629067093625	20268.050976858925	23635.009524153338	22688.474288264675	26203.316835508747	25046.68277835645	30870.79388342205	29340.955831782452	0.22029556464084557	0.21061935416121005	1830.9998697631527	11723.13023717422	1755.394714393653	11239.061631156132
2.797397172451417	15889.776832613057	15580.418319058874	21024.683039010983	20295.049303588767	23665.59119904409	22717.793080313764	26236.375740859057	25078.27763157297	30908.425347464567	29376.757692082407	0.2202223750936164	0.2105498677214883	1819.5636702767806	11720.105168486945	1744.4173970243428	11236.075557135977
2.8142528976452668	15912.889145099989	15602.885265835119	21052.73508479541	20322.045296703833	23696.164806852594	22747.103913788385	26269.42069510624	25109.85913100139	30946.032545056692	29412.536707394844	0.2201489419419567	0.21048014958050887	1808.178066393244	11716.945877841674	1733.4886935581453	11232.960464533418
2.831210187062679	15936.011153415588	15625.360558568362	21080.78490661769	20349.03866758042	23726.72999662571	22776.406451344366	26302.451295772786	25141.42689199364	30983.614980636947	29448.292407417972	0.22007526489734128	0.21041019946016784	1796.8428957922151	11713.651774912141	1722.6084480778081	11229.71578867454
2.848269652679189	15959.14266233836	15647.844002708978	21108.83220518219	20376.02912618946	23757.286415868664	22805.700354162946	26335.46713876385	25172.980528357253	31021.172156877143	29484.024320168064	0.22000134367578833	0.21034001708665612	1785.5579964368371	11710.222268129699	1711.7765049370937	11226.34096372407
2.865431910157798	15982.283475330118	15670.335402437684	21136.876679721965	20403.016381092002	23787.833710541534	22834.985281947425	26368.467818365	25204.519652353207	31058.70357468226	29519.7319719793	0.21992717799791348	0.21026960219050864	1774.323206567322	11706.656764655374	1700.9927087555407	11222.835422655568
2.882697578871184	16005.433394528702	15692.834560658814	21164.918027994263	20430.000139434997	23818.371525056136	22864.260892920327	26401.45292724051	25236.04387469431	31096.208733191095	29555.414887504277	0.2198527675889842	0.2101989545066578	1763.1383647056064	11702.95467039477	1690.256904421607	11219.198597269133
2.900067281924058	16028.592220740431	15715.341278993326	21192.95594627562	20456.98010694677	23848.89950227257	22893.526843820087	26434.42205643115	25267.55280454314	31133.687129776317	29591.07258971406	0.21977811217897375	0.21012807377448456	1752.0033096615225	11699.115390050225	1679.5689371002372	11215.42991822958
2.9175416461756507	16051.75975343298	15737.855357772183	21220.99012935758	20483.95598793301	23879.41728349639	22922.78278989846	26467.374795352844	25299.046049510674	31171.13826004553	29626.704599899003	0.2197032115026174	0.21005695973787097	1740.917880535475	11695.138327116147	1668.9286522341426	11211.528815083206
2.9351213022623317	16074.935790727715	15760.376596029284	21249.0202705418	20510.92748527227	23909.924508475142	22952.028384917252	26500.31073179452	25330.52321565433	31208.56161784144	29662.31043766897	0.21962806529946763	0.20998561214525255	1729.8819167115726	11691.022883848287	1658.335895538563	11207.494716215879
2.952806884620376	16098.120129392371	15782.90479149468	21277.04606163557	20537.894300411735	23940.420815395373	22981.263281145548	26533.229451916526	25361.983907476457	31245.956695242698	29697.889620953967	0.21955267331394862	0.20991403074967316	1718.8952578685712	11686.768461327069	1647.790513009997	11203.327048910782
2.970599031508854	16121.312564833544	15805.43974058761	21305.067192947172	20564.856133362988	23970.905840879474	23010.48712935673	26566.130540248916	25393.427727922648	31283.322982564638	29733.441666004794	0.21947703529541376	0.20984221530883537	1707.9577439791756	11682.37445944734	1637.2923509258544	11199.025239339098
2.9884983850326714	16144.512891089224	15827.981238409602	21333.08335328131	20591.812682697702	24001.37921998266	23039.699578825665	26599.01357968984	25424.854278380233	31320.659968360047	29768.966087393736	0.21940115099820232	0.20977016558515696	1697.069215307827	11677.840276911855	1626.8412558444543	11194.588712566532
3.006505591165733	16167.72090082117	15850.529078737442	21361.094229934428	20618.763645543364	24031.840586189748	23068.900277325723	26631.878151503763	25456.263158676647	31357.967139419987	29804.462398015232	0.21932502018169464	0.20969788134582346	1686.2295124136144	11673.165311235934	1616.437074605492	11190.016892545857
3.0246212997742656	16190.936385307443	15873.083054016213	21389.099508690182	20645.708717579007	24062.28957141221	23098.088871125972	26664.723835320012	25487.65396707795	31395.24398077475	29839.930109086687	0.21924864261037172	0.20962536236284338	1675.4384761567926	11668.348958801478	1606.0796543367906	11185.309202171862
3.0428461646402667	16214.159134434814	15895.642955352343	21417.098873814906	20672.64759303106	24092.7258059852	23127.26500498847	26697.550209131252	25519.02630028747	31432.489975694938	29875.368730149505	0.21917201805387074	0.2095526084131031	1664.6959476926131	11663.390614811331	1595.7688424490625	11180.465063237585
3.0611808434850984	16237.388936691053	15918.208572506435	21445.092008052856	20699.5799646689	24123.148918664363	23156.428322165197	26730.356849291806	25550.379753444126	31469.704605692303	29910.77776906974	0.2190951462870454	0.2094796192784216	1654.0017684802879	11658.289673348889	1585.504486643942	11175.48389649298
3.079625997993227	16260.625579157528	15940.77969388643	21473.07859262198	20726.505523800963	24153.558536623194	23185.5784643957	26763.143330516556	25581.713920121456	31506.887350521352	29946.156732039537	0.21901802709002222	0.2094063947456071	1643.3557802821742	11653.045527367853	1575.2864349136362	11170.365121638402
3.0981822938360946	16283.86884750131	15963.35610654034	21501.05830720903	20753.423960270193	24183.95428544979	23214.71507190398	26795.909225879142	25613.02839232586	31544.03768818008	29981.5051235778	0.21894066024825995	0.20933293460651134	1632.757825161796	11647.65756869223	1565.1145355378976	11165.108157308772
3.116850400696155	16307.118525967679	15985.937596149297	21529.030829965286	20780.334962450102	24214.335789144174	23243.83778339601	26828.65410681095	25644.322760495634	31581.155094911646	30016.82244653167	0.21886304555261038	0.20925923865808724	1622.2077454893151	11642.125188037753	1554.9886370910099	11159.71242112387
3.135630992291033	16330.374397372289	16008.523947020358	21556.99583750185	20807.238217240403	24244.702670115228	23272.94623605695	26861.377543099505	25675.596613499525	31618.239045205522	30052.108202077565	0.21878518279937495	0.20918530670244656	1611.7053839368746	11636.447774993256	1544.9085884367814	11154.177329640836
3.1545247463978408	16353.636243093451	16031.114942079326	21584.953004885116	20834.13341006282	24275.054549177858	23302.040065548394	26894.079102887263	25706.849538635448	31655.289011798883	30087.361889722368	0.21870707179036825	0.2091111385469139	1601.2505834925687	11630.624718109146	1534.8742387400707	11148.502298455685
3.1735323448776414	16376.903843064556	16053.710362863816	21612.902005632528	20861.020224857173	24305.391045550416	23331.118906006075	26926.75835267064	25738.081121629693	31692.304465678513	30122.583007305224	0.21862871233297518	0.20903673400408712	1590.8431874518283	11624.65540484991	1524.885437461664	11142.686742154881
3.192654473700048	16400.176975766102	16076.309989515861	21640.84251170779	20887.898344076937	24335.7117768516	23360.182390036916	26959.414857298507	25769.290946635418	31729.284876082034	30157.771050998574	0.21855010424021387	0.208962092891894	1580.4830394143937	11618.539221564308	1514.9420343522215	11136.730074280873
3.211891822967991	16423.455418217916	16098.913600774746	21668.77419351643	20914.767448685147	24366.016359097743	23389.230148716528	26992.048179971087	25800.478596231642	31766.22971049957	30192.92551530968	0.21847124733079568	0.2088872150336507	1570.169983298867	11612.275553593412	1505.0438794691581	11130.63170744665
3.2312450869426166	16446.738945971487	16121.520973969955	21696.696719901534	20941.62721815046	24396.304406700277	23418.261811586864	27024.657882239135	25831.643651422437	31803.138434675868	30228.045893082544	0.21839214142918764	0.20881210025811986	1559.9038633357268	11605.86378522683	1495.1908231683774	11124.391053289175
3.2507149640683446	16470.027333101938	16144.131885013756	21724.609758139028	20968.4773304428	24426.57553246276	23447.27700665346	27057.243524002562	25862.78569163565	31840.01051261169	30263.131675499164	0.2183127863656737	0.2087367483995701	1549.6845240698894	11599.30329971388	1485.3827161055524	11118.007522474043
3.2703021569980693	16493.32035220031	16166.746108394093	21752.51297393343	20995.317462029434	24456.829347578438	23476.275360383133	27089.8046635097	25893.9042947222	31876.84540656608	30298.182352081574	0.21823318197641745	0.20866115929783596	1539.5118103601271	11592.593479279429	1475.6194092381047	11111.480524715036
3.2900073726185273	16516.617774365506	16189.36341716717	21780.40603141322	21022.147287870703	24487.06546162732	23505.25649770132	27122.340857356092	25924.99903695492	31913.64257705801	30333.197410693352	0.21815332810352475	0.20858533279837588	1529.3855673823273	11585.733705131337	1465.9007538271835	11104.809468787163
3.3098313220758016	16539.919369196523	16211.983582950272	21808.288593126585	21048.96648141608	24517.28348257381	23534.220041989844	27154.85166048381	25956.06949302792	31950.40148286871	30368.176337541732	0.21807322459510706	0.2085092687523347	1519.3056406386895	11578.72335754335	1456.2266014462803	11097.993762604892
3.329774720800988	16563.224904784605	16234.60637591459	21836.160320037146	21075.77471460026	24547.4830167642	23563.16561508464	27187.33662618076	25987.115236055928	31987.121581043997	30403.118617179724	0.21799287130534475	0.2084329670166021	1509.2718759436393	11571.561815751716	1446.5968039677246	11091.032813112251
3.349838288536016	16586.53414770499	16257.231564777563	21864.02087151916	21102.571657838726	24577.663668923764	23592.09283727298	27219.795306079403	26018.13583757307	32023.80232689593	30438.02373250763	0.21791226809455194	0.20835642745387473	1499.2841194282519	11564.24845799245	1437.0112135665258	11083.926026327536
3.370022749359618	16609.846863009123	16279.858916795767	21891.869905353404	21129.356980023946	24607.825042154433	23621.001327291415	27252.22725015628	26049.13086753245	32060.443174005493	30472.89116477546	0.21783141482923893	0.20827964993271725	1489.342217552592	11556.782661595382	1427.4696827346925	11076.67280743923
3.390328831713469	16633.162814216674	16302.488197757524	21919.70707772284	21156.13034852139	24637.966737932402	23649.890702323504	27284.63200673142	26080.099894305524	32097.043574225012	30507.720393585176	0.2177503113821802	0.20820263432762393	1479.4460170990787	11549.163802943192	1417.9720642702887	11069.272560752928
3.4107572684284713	16656.481763307485	16325.11917197553	21947.53204320822	21182.891429165506	24668.088356105585	23678.760577997473	27317.00912246752	26111.04248468144	32133.60297768055	30542.510896892865	0.21766895763247518	0.20812538051908078	1469.5953651745804	11541.391257488169	1408.5182112836046	11061.72468971461
3.431308796751202	16679.803470713578	16347.751602279483	21975.3444547838	21209.639886255736	24698.189494891296	23707.610568384083	27349.35814236954	26141.958203866518	32170.120832774614	30577.26215101118	0.21758735346561853	0.2080478883936286	1459.7901092050597	11533.464399721473	1399.107977191219	11054.028596892953
3.4519841583705158	16703.127695310883	16370.385250008514	22003.143963812818	21236.375382552393	24728.26975087356	23736.44028599415	27381.678609783783	26172.846615483482	32206.596586188352	30611.973630611436	0.21750549877356307	0.2079701578439244	1450.0300969475647	11525.382603264414	1389.741215725313	11046.183684039861
3.47278409944432	16726.45419441151	16393.01987500402	22030.93022004354	21263.09757927302	24758.32871900124	23765.249341776813	27413.970066397917	26203.707281571456	32243.029682884928	30646.644808726625	0.21742339345478764	0.2078921887688072	1440.3151764891809	11517.145240873098	1380.4177809344837	11038.18935211841
3.4937093706264992	16749.782723755397	16415.65523560207	22058.70287160479	21289.80613608827	24788.365992585437	23794.037345117118	27446.232052240226	26234.539762585227	32279.41956611192	30681.275156753636	0.21734103741436306	0.20781398107335858	1430.6451962349238	11508.75168434158	1371.137527172803	11030.045001205988
3.514760727094002	16773.113037502135	16438.291088625818	22086.461565001508	21316.50071111785	24818.381163297043	23822.803903833817	27478.464105679068	26265.343617394778	32315.765677404073	30715.864144455805	0.2172584305640203	0.20773553466896935	1421.0200049262494	11500.20130466111	1361.900309115299	11021.750030640513
3.535938928574102	16796.444888223108	16460.927189378363	22114.205945110934	21343.180960926988	24848.373821164998	23851.548624177718	27510.665763423043	26296.118403285425	32352.06745658684	30750.41123996615	0.21717557282221778	0.20765684947340354	1411.4394516361644	11491.49347199127	1352.7059817549307	11013.30383899156
3.557244739371806	16819.7780268931	16483.563291634975	22141.93565517806	21369.8465405223	24878.343554573694	23880.27111082931	27542.836560520318	26326.8636759572	32388.324341779018	30784.91590978977	0.2170924641142093	0.20757792541086245	1401.9033857618924	11482.627555592917	1343.5544003954856	11004.705824010074
3.578678928397448	16843.112202882177	16506.199147635696	22169.65033681149	21396.497103347967	24908.2899502609	23908.970966896883	27574.976030358503	26357.57898952471	32424.535769395967	30819.377618806855	0.21700910437211265	0.20749876241205026	1392.4116570387268	11473.602923966013	1334.445420664386	10995.955382744782
3.600242269194432	16866.447163947614	16528.834508077904	22197.34962997942	21423.13230128206	24938.212593315842	23937.647793914744	27607.083704664707	26388.263896517215	32460.70117415316	30853.79583027592	0.21692549353497975	0.2074193604142406	1382.9641155297868	11464.41894476302	1325.3788985031424	10987.051911471412
3.6219355399671502	16889.78265622543	16551.469122108552	22225.033173005155	21449.751784632448	24968.11106717672	23966.301191840947	27639.159113505004	26418.91794787814	32496.819989069	30888.170005836415	0.21684163154886404	0.20733971936134177	1373.5606116324198	11455.074984852225	1316.3546901724767	10977.994805735536
3.643759523609069	16913.118424222408	16574.102737316884	22252.700602563298	21476.35520213327	24997.984953629082	23994.93075905579	27671.201785284844	26449.54069296541	32532.891645468797	30922.499605512367	0.216757518366892	0.20725983920396346	1364.2009960806463	11445.570410339162	1307.372652256512	10968.783460404724
3.6657150077309777	16936.45421080769	16596.735099726666	22280.351553675362	21502.94220094097	25027.833832803484	24023.53609235973	27703.21124674871	26480.13167955121	32568.91557298785	30956.784087715245	0.21667315394933273	0.20717971989948422	1354.8851199421333	11435.904586566612	1298.4326416588156	10959.417269636877
3.6878027846894206	16959.78975720465	16619.365953788812	22307.985659705922	21529.51242663078	25057.65728317385	24052.116786971812	27735.187022980524	26510.69045382234	32604.891199575508	30991.02290924769	0.21658853826366894	0.20709936141211857	1345.6128346202895	11426.07687812671	1289.5345156039111	10949.895626906306
3.710023651615288	16983.124802982435	16641.995042373575	22335.60255235826	21556.065523192654	25087.454881555175	24080.672436527646	27767.12863740339	26541.21656037995	32640.817951498357	31025.215525306485	0.21650367128466677	0.20701876371298458	1336.383991851355	11416.086648850702	1280.6781316357665	10940.21792499721
3.732378410442586	17006.459086047777	16664.622106763083	22363.20186167044	21582.601133027816	25117.226203101884	24109.202633077846	27799.035611780055	26571.70954224002	32676.695253344362	31059.361389486323	0.2164185529944508	0.20693792678017242	1327.1984437159263	11405.933261914179	1271.863347627339	10930.383556097746
3.7548678679373717	17029.792342636745	16687.246886643778	22390.78321601139	21609.11889694508	25146.970821306026	24137.70696708645	27830.907466213157	26602.16894083361	32712.522528026802	31093.459953783524	0.21633318338257132	0.20685685059881295	1318.0560426284792	11395.61607976444	1263.090021772543	10920.391911731102
3.777492835726878	17053.124307306258	16709.869120098647	22418.34624207666	21635.618454157033	25176.688307995282	24166.185027429077	27862.743719145397	26632.594296006977	32748.29919678802	31127.5106685994	0.21624756244608143	0.20677553516114694	1308.9566413415596	11385.13446415402	1254.3580125878798	10910.24238279555
3.8002541303288	17076.454712925875	16732.4885435997	22445.890564884583	21662.09944227653	25206.37823333135	24194.63640139147	27894.54388735998	26662.985146022078	32784.024679203634	31161.512982744265	0.21616169018960596	0.20669398046659385	1299.9000929485774	11374.4877761947	1245.6671789172105	10899.934359604493
3.823152573180761	17099.783290669366	16755.104892000283	22473.41580777228	21688.561497313018	25236.040165808197	24223.06067466792	27926.307485981106	26693.341027556937	32819.69839318676	31195.466343441218	0.21607556662541852	0.2066121865218228	1290.8862508813618	11363.675376319326	1237.0173799273325	10889.467231858522
3.8461889906699622	17123.109770006307	16777.71789852736	22500.92159239161	21715.00425366891	25265.673672250283	24251.457431359642	27958.034028474234	26723.66147570605	32855.31975499205	31229.370196329986	0.21598919177351145	0.2065301533408226	1281.914968912839	11352.696624350734	1228.4084751131013	10878.840388708748
3.8693642141629967	17146.433878693802	16800.327294773986	22528.40753870543	21741.427344136137	25295.278317811124	24279.826253973508	27989.72302664698	26753.94602398106	32890.88817922038	31263.223985471188	0.2159025656616747	0.20644788094497185	1272.9861011605244	11341.550879512914	1219.8403242985369	10868.05321876891
3.892679080035866	17169.75534276805	16822.932810691567	22555.873264983664	21767.83039989259	25324.853665971634	24308.166723420563	28021.373990649532	26784.194204311367	32926.40307882317	31297.02715335041	0.2158156883255647	0.2063653693631113	1264.0995020763949	11330.237500376068	1211.3127876283834	10857.105110063218
3.9161344297041563	17193.07388653576	16845.534174582015	22583.318387799183	21794.21305049839	25354.399278538363	24336.478419014384	28052.986428975182	26814.40554704445	32961.86386510669	31330.779140882096	0.2157285598087858	0.20628261863161448	1255.2550264591118	11318.755844957195	1202.825725578703	10845.995450119488
3.9397311096534064	17216.389232565998	16868.131113090338	22610.742522024357	21820.574923892716	25383.914715642375	24364.76091847015	28084.559848461427	26844.579580947047	32997.26994773718	31364.479387414383	0.21564118016296085	0.2061996287944608	1246.4525294547202	11307.105270766653	1194.3789989594952	10834.723626018502
3.963469971469652	17239.701101681654	16890.723351196804	22638.145280827106	21846.915646390284	25413.399535737703	24393.013797903226	28116.093754290687	26874.715833205777	33032.62073474548	31398.127330733347	0.2155535494478097	0.20611639990330644	1237.6918665462872	11295.285134699196	1185.9724689022987	10823.289024279453
3.987351871870168	17263.00921295085	16913.310612209138	22665.526275666907	21873.23484267768	25442.85329559971	24421.236631827684	28147.587649990914	26904.81382942779	33067.91563253155	31431.72240706723	0.21546566773122564	0.20603293201756037	1228.9728935575113	11283.294793098234	1177.6059968656627	10811.691030942835
4.01137767273438	17286.31328367855	16935.892617754827	22692.885116291167	21899.532135810092	25472.275550323848	24449.428993155245	28179.041037436677	26934.87309364172	33103.154045869655	31465.26405109119	0.2153775350893517	0.20594922520445363	1220.2954666651785	11271.133601873182	1169.2794446459739	10799.929031662643
4.035548241134971	17309.613029398264	16958.469087773596	22720.221410731716	21925.807147208136	25501.665853324626	24477.590453194338	28210.45341685047	26964.89314829902	33138.33537791371	31498.75169593231	0.21528915160665854	0.2058652795391174	1211.6594423878123	11258.800916418433	1160.9926743669203	10788.002411632799
4.059864449369175	17332.90816386331	16981.03974050939	22747.534765300734	21952.059496654172	25531.02375633395	24505.72058164864	28241.824286803305	26994.873514274488	33173.45903020189	31532.184773173874	0.21520051737602186	0.20578109510465403	1203.0646775866044	11246.296091630124	1152.7455484807142	10775.91055561509
4.08432717499025	17356.198399038472	17003.604292502823	22774.82478458735	21978.28880228925	25560.348809400184	24533.818946616266	28273.15314421622	27024.813710867722	33208.524402662326	31565.562712860657	0.2151116324988015	0.20569667199221317	1194.511029472691	11233.618481992744	1144.537929774262	10763.652848004363
4.108937300839158	17379.48344509149	17026.162458583385	22802.091071453935	22004.49468060971	25589.640560886957	24561.885114588695	28304.43948436139	27054.713255804152	33243.53089361834	31598.88494350374	0.21502249708491963	0.20561201030106727	1185.9983555994113	11220.76744151488	1136.369681362412	10751.228672783822
4.133695715076422	17402.76301038443	17048.71395186159	22829.33322703235	22030.676746463872	25618.89855747186	24589.918650449672	28335.68280086325	27084.571665236206	33278.47789979375	31632.150892085483	0.21493311125294062	0.20552711013868744	1177.526513867837	11207.742323803715	1128.24066669296	10738.63741358649
4.15860331121418	17426.036801465307	17071.258483721358	22856.550850720592	22056.834613048934	25648.12234414566	24617.919117474485	28366.882585700096	27114.388453744705	33313.36481631866	31665.35998406494	0.21484347513015004	0.2054419716208174	1169.0953625251423	11194.542482065037	1120.1507495452533	10725.87845369801
4.183660988148428	17449.304523059403	17093.795763812082	22883.743540178966	22082.9678919076	25677.31146421099	24645.886077328876	28398.03832920521	27144.16313434008	33348.1910367349	31698.511643382815	0.214753588852636	0.20535659487155325	1160.7047601699014	11181.167269164696	1112.0997940354282	10712.951176119968
4.208869650191461	17472.565878060992	17116.325500041155	22910.91089132701	22109.076192925277	25706.46545928187	24673.819090068635	28429.14952006886	27173.895218464197	33382.9559530023	31731.60529246741	0.21466345256536892	0.20527098002341845	1152.354565743357	11167.61603756994	1104.0876646076213	10699.854963500984
4.2342302071045115	17495.820567524403	17138.84739856575	22938.05249833942	22135.159124326405	25735.583869282127	24701.717714138198	28460.21564533913	27203.584215991155	33417.65895550378	31764.64035223924	0.21457306642228297	0.20518512721744053	1144.044638536754	11153.888139426708	1096.1142260407796	10686.58919822704
4.259743574130585	17519.068290655905	17161.36116378554	22965.167953643213	22161.216292671925	25764.666232445292	24729.58150637064	28491.236190424348	27233.229635229654	33452.29943305224	31797.61624211755	0.2144824305863582	0.20509903660323234	1135.7748381913989	11139.982926588506	1088.1793434498832	10673.153262441047
4.285410672027485	17542.308744804795	17183.86649833451	22992.256847913824	22187.247302855794	25793.712085313186	24757.410021986445	28522.210639094174	27262.830982923984	33486.87677289596	31830.532380025248	0.21439154522970263	0.20501270833906654	1127.5450246919063	11125.89975055959	1080.2828822780284	10659.546537985094
4.311232427101037	17565.54162545498	17206.363103073374	23019.31877007194	22213.251758102113	25822.72096273547	24785.20281459313	28553.13847348162	27292.387764256022	33521.39036072505	31863.388182395014	0.21430041053363372	0.20492614259195793	1119.3550583776087	11111.637962625362	1072.424708308361	10645.768406534567
4.337209771238533	17588.766626216497	17228.850677081813	23046.35330728023	22239.229259962234	25851.69239786903	24812.959436184792	28584.01917408506	27321.899482847046	33555.839580677966	31896.183064175257	0.21420902668876343	0.20483933953773942	1111.2047999328352	11097.196913788095	1064.604687654646	10631.818249528296
4.363343641942354	17611.98343881672	17251.328917650524	23073.360044939778	22265.179408311546	25880.62592217703	24840.6794371413	28614.852219769786	27351.36564075935	33590.22381534755	31928.91643883578	0.2141173938950804	0.20475229936114547	1103.0941103908117	11082.575954803266	1056.8226867647027	10617.695448211394
4.389634982363801	17635.191753091956	17273.7975202736	23100.33856668702	22291.101801346755	25909.521065428627	24868.36236622811	28645.63708777031	27380.78573849835	33624.542445787825	31961.58771837414	0.21402551236203451	0.2046650222558893	1095.0228511385503	11067.774436262436	1049.078572424536	10603.399383704178
4.416084741337141	17658.391256978848	17296.256178640702	23127.288454390487	22316.996035583	25938.377355698398	24896.007770595785	28676.373253692425	27410.159275014583	33658.79485152068	31994.196313321823	0.21393338230862233	0.20457750842474523	1086.9908839124255	11052.791708568111	1041.3722117556608	10588.929436991923
4.442693873413836	17681.581636505834	17318.704584629293	23154.209288147627	22342.86170585099	25967.19431936589	24923.615195779752	28707.060191515357	27439.485747705763	33692.98041054262	32026.741632750553	0.21384100396347044	0.20448975807962919	1078.9980707921786	11037.627121886238	1033.7034722081153	10574.284988862462
4.469463338897009	17704.762575784243	17341.142428296618	23181.100646281295	22368.69840529387	25995.971481114862	24951.184185699567	28737.697373593586	27468.764652418547	33727.09849933112	32059.223084278237	0.2137483775649223	0.20440177144168212	1071.044274210115	11022.280026262626	1026.0722215696587	10559.465420040302
4.49639410387609	17727.93375700013	17363.56939787226	23207.962105337097	22394.505725364917	26024.708363933423	24978.71428265927	28768.284270659755	27497.995483451257	33761.14849285235	32091.640074076116	0.2136555033611243	0.20431354874134916	1063.1293569560512	11006.749771698378	1018.4783279704861	10544.470111235976
4.523487140261684	17751.09486040555	17385.98517975025	23234.793240080176	22420.283255824652	26053.40448911364	25006.205027346994	28798.82035182687	27527.177733556033	33795.12976456802	32123.992006875193	0.2135623816101121	0.20422509021846533	1055.2531821633456	10991.03570801951	1010.9216598692001	10529.298443031497
4.550743425820648	17774.245564309807	17408.389458481142	23261.593623491946	22446.03058473795	26082.059376251036	25033.655958834657	28829.305084590524	27556.31089394092	33829.04168644231	32156.278285972643	0.21346901257989792	0.20413639612233692	1047.4156133148354	10975.137184968218	1003.4020860601449	10513.949795973487
4.578163944211368	17797.38554507102	17430.781916764347	23288.36282676728	22471.747298471546	26110.67254324464	25061.066614578096	28859.737934831643	27585.39445427251	33862.88362894945	32188.49831323892	0.21337539654855772	0.2040474667118255	1039.6165142464451	10959.053552255966	995.9194756753277	10498.423550617881
4.605749685019276	17820.514477087494	17453.16223544036	23315.10041931145	22497.43298169137	26139.24350629678	25088.436530416977	28890.118366819024	27614.4279026784	33896.654961081054	32220.651489124575	0.21328153380431944	0.20395830225543282	1031.8557491472457	10942.78415959049	988.4736981851165	10482.71908755321
4.633501643792551	17843.632032789224	17475.53009348305	23341.80596873741	22523.08721736012	26167.771779913277	25115.765240575067	28920.44584321232	27643.41072574993	33930.35505035392	32252.737212667584	0.2131874246456531	0.2038689030313843	1024.1331825540983	10926.328356641345	981.0646233928856	10466.835787371732
4.6614208220780515	17866.737882629117	17497.885167991728	23368.47904086259	22548.70958673443	26196.256876903048	25143.05227765998	28950.71982506433	27672.342408544508	33963.98326281727	32284.75488149999	0.21309306938135664	0.2037792693277145	1016.4486793522374	10909.685493061319	973.692121435306	10450.773030688986
4.689508227457455	17889.831695074496	17520.22713418346	23395.119199706183	22574.299669362525	26224.698308378407	25170.297172663533	28980.939771824167	27701.222434588533	33997.53896306074	32316.70389185548	0.2129984683306498	0.20368940144235395	1008.8021047817892	10892.854918596335	966.3560627896804	10434.530198250897
4.717764873583629	17912.91313659861	17542.555665385404	23421.72600748649	22599.85704308186	26253.095583755265	25197.49945496209	29011.105141340235	27730.050285880294	34031.021514222404	32348.583638576783	0.21290362182326064	0.20359929968321336	1001.1933244356187	10875.83598306682	959.0563182708574	10418.10667091608
4.746191780217212	17935.981871672026	17564.870433027016	23448.299024618078	22625.381284016657	26281.44821075331	25224.658652316804	29041.215389863246	27758.825442892816	34064.43027799674	32380.39351512318	0.21280853019951815	0.20350896436827176	993.6222042514128	10858.628036323003	951.7927590242471	10401.501829611138
4.774789973263409	17959.037562753834	17587.171106632148	23474.83780970885	22650.871966575334	26309.755695395987	25251.774290873724	29071.26997204904	27787.547384576574	34097.76461464244	32412.13291357772	0.2127131938104436	0.2034183958256625	986.0886105214595	10841.230428362265	944.5652565340279	10384.715055435896
4.803560484809025	17982.079870283458	17609.457353811576	23501.341919557777	22676.328663448512	26338.017542011276	25278.8458951646	29101.268340962237	27816.215588362957	34131.02388299119	32443.801224655468	0.21261761301784093	0.20332759439376205	978.5924098896794	10823.642509328201	937.3736826215754	10367.745729682036
4.832504353159697	18005.108452671753	17631.72884025507	23527.81090915193	22701.75094560647	26366.23325323169	25305.872988107054	29131.20994807914	27844.82953016705	34164.20744045562	32475.397837710883	0.21252178819439088	0.20323656042127705	971.1334693504614	10805.863629529253	930.2179094450548	10350.593233836815
4.861622622877388	18028.12296629275	17653.985229723858	23554.244331664242	22727.13838229718	26394.40232999512	25332.855091005462	29161.09424329146	27873.388684391208	34197.31464303815	32506.92214074618	0.2124257197237417	0.20314529426733371	963.711656248197	10787.893139444292	923.0978094962193	10333.256949585862
4.890916344818065	18051.12306547478	17676.22618404269	23580.641738450577	22752.490541043757	26422.524271544906	25359.791723551094	29190.9206749093	27901.89252392787	34230.344845339176	32538.37352041883	0.21232940800060407	0.20305379630156714	956.3268382750102	10769.730389733799	916.0132556005265	10315.736258830875
4.9203865761696335	18074.108402492144	17698.451363092277	23607.002679047484	22777.80698764255	26450.598575430697	25386.682403823106	29220.68868966499	27930.340520163223	34263.29740056605	32569.751362050047	0.21223285343084514	0.20296206690420987	948.9788834810024	10751.37473138608	908.9641209269175	10298.03054383304
4.950034380490085	18097.078627556642	17720.660424801725	23633.326701169935	22803.08728616119	26478.624737509283	25413.526648289404	29250.39773271688	27958.732142980865	34296.17166054218	32601.05504963328	0.2121360564315817	0.202870106466184	941.6676602646476	10732.825515618548	901.9502789768158	10280.139187105931
4.979860827745887	18120.0333888089	17742.853025140652	23659.613350708638	22828.33099893626	26506.60225194499	25440.323971807124	29280.047247652703	27987.066860764935	34328.96697571562	32632.28396584219	0.21203901743127607	0.20277791538918952	934.3930373689509	10714.082093877718	894.9716035824968	10262.061571429484
5.009866994350591	18142.972332309782	17765.0288181115	23685.8621717277	22853.53768657129	26534.530611210477	25467.073887623523	29309.636676493345	28015.34414040378	34361.682695168085	32663.43749203915	0.21194173686983098	0.2026854940857977	927.1548838942545	10695.143818007782	888.0279689186136	10243.797080008313
5.040053963203681	18165.895102032206	17787.187455742194	23712.07270646271	22878.70690793518	26562.409306088	25493.77590737731	29339.165459697204	28043.563447294087	34394.318166624784	32694.51500828438	0.2118442151986863	0.20259284297954147	919.9530692933477	10676.010040223598	881.1192494968418	10225.345096433535
5.070422823729659	18188.801339852453	17809.32858807829	23738.244495318257	22903.83822016002	26590.237825670083	25520.429541099336	29368.633036163857	28071.72424534437	34426.872736463374	32725.515893344284	0.211746452880916	0.2024999625050093	912.7874633610481	10656.680113012902	874.2453201566823	10206.705004600808
5.100974671917351	18211.690685541496	17831.451863175185	23764.377076865534	22928.93117863907	26618.015657360273	25547.034297213493	29398.038843237817	28099.825996978572	34459.3457497231	32756.439524700098	0.2116484503913233	0.20240685310793624	905.6579362453194	10637.15338930022	867.4060560761136	10187.876188875176
5.131710610359471	18234.56277675689	17853.556927090856	23790.469987840614	22953.985337025362	26645.742286874673	25573.58968253825	29427.38231671324	28127.868163140556	34491.73655011501	32787.28527855738	0.2115502082165409	0.20231351524529784	898.5643584496574	10617.429222503677	860.6013327733381	10168.85803412646
5.1626317482924104	18257.417249034203	17875.643423878144	23816.522763142275	22979.000247229793	26673.417198242983	25600.09520228777	29456.662890838008	28155.850203297978	34524.044480031516	32818.0525298549	0.21145172685512742	0.2022199493854051	891.506600821449	10597.506966431625	853.8310260961298	10149.649925637059
5.193739201636265	18280.25373577841	17897.71099557704	23842.534935829754	23003.975459419285	26701.03987380948	25626.550360072935	29485.879998317814	28183.771575446215	34556.26888055594	32848.74065227367	0.21135300681766725	0.2021261560079984	884.4845345586073	10577.385975380428	847.0950122277136	10130.251249202527
5.225034093035115	18303.071868255676	17919.75928220732	23868.506037121042	23028.91052201536	26728.609794234602	25652.954657903003	29515.03307032092	28211.631736112853	34588.40909147283	32879.34901824654	0.21125404862687022	0.20203213560434183	877.4980312109692	10557.06560418941	840.3931676890934	10110.661391184665
5.256517551897525	18325.87127558488	17941.787921760922	23894.43559639086	23053.804981692487	26756.126438496187	25679.307596186904	29544.121536482497	28239.4301403619	34620.46445127798	32909.87699896753	0.21115485281767019	0.2019378886773186	870.5469626757549	10536.545208217576	833.7253693335806	10090.879738479853
5.288190714437326	18348.6515847292	17963.796550194445	23920.32314116884	23078.658383376493	26783.589283890946	25705.60867373473	29573.144824909323	28267.16624179819	34652.434297188585	32940.323964401425	0.21105541993732657	0.20184341574152917	863.6312012004782	10515.82414341066	827.09149434953	10070.905678582378
5.320054723714605	18371.41242048778	17985.784801421654	23946.16819713772	23103.470270243204	26810.997806036055	25731.857387759363	29602.10236218451	28294.839492571944	34684.317965153794	32970.68928329354	0.21095575054552612	0.20174871732338578	856.7506193784066	10494.901766268536	820.4914202575455	10050.738599569537
5.352110729676963	18394.153405487246	18007.752307305876	23971.97028813144	23128.240183716756	26838.351478870467	25758.053233877905	29630.99357337204	28322.449343383072	34716.11478986473	33000.97232317921	0.21085584521448295	0.20165379396121086	849.9050901554292	10473.777433980256	813.9250249153702	10030.377890212461
5.384359889201005	18416.874160173673	18029.698697652868	23997.72893613391	23152.967663468735	26865.64977465716	25784.195706113853	29659.817882022275	28349.995243486435	34747.824104765954	33031.17245039441	0.21075570452904188	0.20155864620533426	843.0944868269144	10452.450504393317	807.3921865154407	10009.822939958423
5.41680336613411	18439.57430280399	18051.623600203053	24023.443661276928	23177.65224741642	26892.89216398436	25810.284296898455	29688.574710176377	28377.47664069606	34779.44524206547	33061.28903008521	0.21065532908678136	0.20146327461819113	836.3186830306659	10430.920335980132	800.8927835781942	9989.073138894513
5.44944233133642	18462.25344943772	18073.526640624223	24049.113981838756	23202.293471721645	26920.07811576757	25836.31849707269	29717.263478371602	28404.892981390178	34810.97753274586	33091.321426218106	0.21055471949811724	0.2013676797744229	829.5775527546648	10409.186287963763	794.4266949601006	9968.12787786685
5.482277962723094	18484.911213928808	18095.40744250415	24074.73941424269	23226.890870789695	26947.207097251456	25862.29779588927	29745.883605646515	28432.2437105162	34842.420306575346	33121.26900159045	0.21045387638640548	0.2012718622609735	822.8709703383502	10387.2477203561	787.9937998537207	9946.986548523419
5.515311445306831	18507.547207917425	18117.265627343342	24100.31947305569	23251.443977268256	26974.278574012063	25888.221681014787	29774.434509546445	28459.52827159594	34873.772892119116	33151.13111784104	0.21035280038804785	0.2011758226771926	816.198810463422	10365.103993888944	781.5939777792664	9925.648543233052
5.548543971240616	18530.16104082141	18139.100814547386	24125.85367098664	23275.95232204596	27001.292009958375	25914.089638531354	29802.915606128376	28486.746106730247	34905.03461675	33180.907135460075	0.21025149215259678	0.20107956163493465	809.5609481597203	10342.754470120184	775.2271085910033	9904.113255212083
5.581976739860765	18552.752319828523	18160.912621420004	24151.34151888549	23300.41543425189	27028.246867335056	25939.90115293937	29831.32630996706	28513.896656604866	34936.20480666069	33210.596413800624	0.21014995234286193	0.20098307975866028	802.9572588084848	10320.198511510156	768.8930724802194	9882.380078575574
5.615610957730194	18575.320649888046	18182.700663155618	24176.782525741837	23324.83284125439	27055.142606724425	25965.65570715946	29859.666034160342	28540.979360495454	34967.28278687487	33240.19831108908	0.21004818163501573	0.20088637768553738	796.3876181305386	10297.435481297784	762.591749961779	9860.448408222757
5.649447838681973	18597.865633702448	18204.464552831916	24202.176198683446	23349.204068659954	27081.978687048537	25991.352782534625	29887.93419033454	28567.993656272796	34998.26788125865	33269.712184435804	0.20994618071870078	0.200789456065546	789.8519021947868	10274.464743663557	756.3230218857643	9838.31764000561
5.6834886038631165	18620.38687171961	18226.203901402885	24227.522042975546	23373.528640312827	27108.754565572013	26016.991858833033	29916.13018865074	28594.938980408737	35029.15941253292	33299.13738984673	0.20984395029713748	0.20069231556157743	783.3499874190893	10251.285663758405	750.0867694355547	9815.98717074003
5.717734481778674	18642.883962124513	18247.91831769149	24252.819562019566	23397.80607829398	27135.469697904282	26042.572414250302	29944.25343781044	28621.814767981596	35059.956702285024	33328.47328223431	0.20974149108723306	0.20059495684954215	776.8817505648476	10227.897607682273	743.8828741241596	9793.456398198381
5.75218670833605	18665.35650083131	18269.607408382562	24278.06825735224	23422.03590292058	27162.123538002288	26068.093925412184	29972.303345061653	28648.620452681967	35090.65907098096	33357.719215428915	0.20963880381968883	0.20049738061846983	770.4470687357825	10204.299942504615	737.7112177925883	9770.724721123464
5.786846526889619	18687.804081475024	18291.270778015463	24303.267628644408	23446.217632745058	27188.715538172837	26093.55586737695	30000.279316204695	28675.35546681826	35121.265837977284	33386.87454219005	0.20953588923911126	0.20039958757061727	764.0458193842205	10180.492036373354	731.5716826147982	9747.791539324448
5.821715188285586	18710.226295403972	18312.908028977337	24328.417173700644	23470.350784555034	27215.245149075887	26118.957713638567	30028.18075559897	28702.019241323138	35151.776321534126	33415.938614218445	0.20943274810412152	0.20030157842157223	757.6778803052148	10156.47325849533	725.4641510939691	9724.656253674999
5.856793950907131	18732.62273167133	18334.51876149563	24353.51638845794	23494.434873372295	27241.711819726763	26144.29893612907	30056.007066168644	28728.611205758938	35182.18983882697	33444.91078216718	0.20932938118746677	0.2002033539003596	751.3431296352064	10132.24297913257	719.388506060408	9701.31826610677
5.892084080719833	18754.992977027472	18356.10257363132	24378.56476698533	23518.4694124527	27268.11499749948	26169.579005221723	30083.75764940945	28755.13078832417	35212.50570595975	33473.790395653916	0.20922578927613045	0.2001049147495486	745.041445858893	10107.80056975782	713.344630677544	9677.776979739778
5.927586851317345	18777.336615912074	18377.659061271883	24403.56180148321	23542.453913285834	27294.454128129706	26194.797389734053	30111.4319053952	28781.577415859723	35242.723237977625	33502.5768032729	0.2091219731714454	0.20000626172535863	738.772707800148	10083.145402952097	707.3324084342457	9654.031798808835
5.963303543967366	18799.653230446012	18399.18781812414	24428.506982282524	23566.387885594413	27320.728655717605	26219.95355693063	30139.029232784113	28807.950513854877	35272.84174887958	33531.269352606745	0.20901793368920657	0.19990739559776907	732.5367946265033	10058.276852514595	701.3517231480218	9630.082128753886
5.999235447657878	18821.9424004238	18420.68843570757	24453.39979784458	23590.270837334425	27346.93802273135	26245.046972526587	30166.549028825935	28834.249506454107	35302.860551631886	33559.86739023903	0.20891367165978383	0.1998083171506265	726.3335858520004	10033.194293541834	695.4024589686305	9605.92737629544
6.035383859143656	18844.203703305706	18442.16050334734	24478.239734760544	23614.102274694887	27373.081670010342	26270.077100690756	30193.990689368697	28860.473816463484	35332.77895818122	33588.37026176669	0.2088091879282364	0.19970902718175296	720.1629613238038	10007.897102285177	689.4845003651571	9581.566949307919
6.071750082993084	18866.43671420969	18463.60360816714	24503.02627775063	23637.881702097355	27399.159036768066	26295.04340404858	30221.3536088651	28886.62286535686	35362.596279467405	33616.77731181185	0.2087044833544275	0.1996095265030584	714.0248012357624	9982.384656370617	683.5977321386454	9557.000257026404
6.108335431635222	18888.64100590419	18485.017335082906	24527.75890966458	23661.608622196607	27425.169560596387	26319.945343686293	30248.637180380527	28912.69607328338	35392.31182543799	33645.087884035514	0.20859955881313946	0.19950981594064818	707.9189861235791	9956.656334781088	677.7420394176734	9532.226710022427
6.145141225407182	18910.816148799986	18506.401266795536	24552.43711148075	23685.282535880084	27451.112677468336	26344.78237915371	30275.84079559932	28938.69285907356	35421.92490506074	33673.3013211494	0.20849441519418976	0.19940989633493544	701.8453968603862	9930.711517840624	671.9173076538718	9507.245720193721
6.182168792601758	18932.96171094288	18527.754983784514	24577.060362306496	23708.902942268473	27476.987821742314	26369.553968468354	30302.96384483272	28964.612640246793	35451.434826338365	33701.41696492954	0.20838905340254815	0.1993097685407529	695.803914662858	9904.549587333575	666.123422628385	9482.05670088157
6.2194194695153895	18955.077258005917	18549.078064301033	24601.628139377834	23732.46933871569	27502.794426165514	26394.259568118872	30330.0057170259	28990.45483301808	35480.840896321824	33729.43415622898	0.2082834743584536	0.1992094334274643	689.7944210818387	9878.169926416129	660.3602704425575	9456.65906678792
6.256894600496366	18977.16235328173	18570.37008436125	24626.13991805936	23755.981220809066	27528.53192187766	26418.898633068715	30356.965799765345	29016.218852305086	35510.14242112438	33757.352234990765	0.20817767899753284	0.19910889187907876	683.8167980128783	9851.571919815615	654.6277375274221	9431.052234154195
6.294595537993358	18999.216557675416	18591.630617740044	24650.595171844863	23779.438082370143	27554.19973841547	26443.47061676048	30383.843479287058	29041.904111735894	35539.33870593643	33785.170540261985	0.2080716682709178	0.1990081447943629	677.8709276865702	9824.754953728989	648.9257106354344	9405.235620673746
6.332523642604218	19021.23942969649	18612.859235963915	24674.993372356737	23802.83941545447	27579.79730371586	26467.974971119165	30410.6381404834	29067.51002365559	35568.42905503884	33812.88841020622	0.20796544314536683	0.19890719308695615	671.9566926709376	9797.718415909447	643.2540768423933	9379.208645574749
6.370680283125076	19043.23052545198	18634.055508304988	24699.333989346953	23826.184710352743	27605.324044120833	26492.411146556897	30437.349166911765	29093.0359991345	35597.41277181837	33840.505182118075	0.20785900460338375	0.1988060376854851	666.0739758737036	9770.461695732549	637.6127235495369	9352.970729677007
6.40906683659976	19065.189398638668	18655.219001774105	24723.616490696844	23849.47345559089	27630.779384381094	26516.778591976534	30463.97594080187	29118.481447975122	35626.28915878161	33868.02019243612	0.2077523536433391	0.19870467953367954	660.2226605375181	9742.984184182249	632.0015384788276	9326.521295391023
6.447684688369473	19087.115600536014	18676.349281114737	24747.84034241796	23872.705137931134	27656.162747660812	26541.076754776346	30490.517843064306	29143.845778720308	35655.05751757027	33895.43277675736	0.20764549127959078	0.1986031195904882	654.4026302447892	9715.285273964517	626.4204096777248	9299.859766808338
6.486535232122802	19109.008679998784	18697.44590879646	24772.005008652337	23895.87924237255	27681.47355554184	26565.305080854112	30516.97425329849	29169.12839866084	35683.71714897583	33922.742269851	0.20753841854260707	0.19850135883019746	648.6137689092429	9687.364359419793	620.8692255114438	9272.985569634475
6.525619869945995	19130.868183449656	18718.508445008512	24796.10995167298	23918.99525215178	27706.71122802804	26589.46301461145	30543.344549800808	29194.32871384314	35712.267352954506	33949.94800567232	0.20743113647909026	0.19839939824254657	642.8559607832576	9659.220836696215	615.3478746696492	9245.898131349124
6.564940012373588	19152.693654872386	18739.53644765384	24820.154631884918	23942.052648744346	27731.875183550357	26613.549998958737	30569.628109573492	29219.44612907779	35740.70742864288	33977.04931737756	0.20732364615209917	0.19829723883284736	637.1290904532652	9630.854103709571	609.8562461617403	9218.596881163307
6.604497078439295	19174.484635804274	18760.529472342496	24844.138507825468	23965.05091186512	27756.964838971002	26637.565475319218	30595.82430833255	29244.480047947065	35769.036674372735	34004.045537337675	0.20721594864117382	0.19819488162210427	631.4330428374815	9602.263560168445	604.3942293152213	9191.081250044517
6.644292495727218	19196.240665329355	18781.487072385717	24868.061036165418	23987.989519469775	27781.979609588598	26661.508883634076	30621.93252051683	29269.429872813533	35797.25438768688	34030.93599715326	0.2071080450424612	0.19809232764713186	625.7677031917265	9573.448607698083	598.9617137814057	9163.350670849904
6.684327700423376	19217.961280071333	18802.408798789776	24891.921671709897	24010.867947755884	27806.918909143078	26685.37966236722	30647.952119296693	29294.295004828404	35825.35986535486	34057.720027669304	0.20699993646883977	0.19798957796067704	620.132957102498	9544.408649802208	593.5585895279655	9135.404578261077
6.724604137367524	19239.646014186506	18823.294200249824	24915.71986739925	24033.685671163996	27831.78214982052	26709.177248510005	30673.882476582752	29319.07484393976	35853.3524033885	34084.39695898973	0.20689162405004796	0.1978866336315401	614.5286904885434	9515.143091913313	588.1847468410851	9107.242408861406
6.76512326010531	19261.29439935695	18844.142823143968	24939.455074310274	24056.442162379142	27856.568742258438	26732.90107758644	30699.722963035023	29343.768788901354	35881.23129705803	34110.9661204926	0.20678310893281046	0.19778349574469656	608.9547896028962	9485.651341488585	582.8400763274403	9078.863601210527
6.805886530940724	19282.90596478369	18864.95421152736	24963.12674165745	24079.136892332273	27881.278095551035	26756.550583658303	30725.47294807207	29368.37623728128	35908.995840908305	34137.42684084531	0.20667439228096612	0.19768016540141903	603.411141025892	9455.932807946578	577.5244689074461	9050.267595789395
6.846895420988873	19304.480237179676	18885.72790712608	24986.734316793893	24101.76933020142	27905.909617254176	26780.125199330043	30751.131799879884	29392.89658547043	35936.64532877455	34163.77844801934	0.20656547527559807	0.19757664371940195	597.8976316701155	9425.9869027948	572.2378158194479	9021.4538351167
6.888151410229076	19326.016740763353	18906.463449331586	25010.277245213172	24124.33894341372	27930.46271339132	26803.62435575451	30776.69888542172	29417.329228691895	35964.17905379938	34190.020269306275	0.20645635911516155	0.1974729318328853	592.4141487837187	9395.813039726578	566.9800086235628	8992.421763851307
6.92965598755826	19347.514997251958	18927.160375194966	25033.75497055071	24146.845197647075	27954.936788458992	26827.047482638383	30802.173570447576	29441.67356100996	35991.596308449276	34216.15163133329	0.2063470450156166	0.1973690308927783	586.960579935927	9365.41063444782	561.7509391880012	8963.170828621835
6.971410650844719	19368.974525854508	18947.818219420773	25057.166934584802	24169.28755683135	27979.33124543183	26850.394008247047	30827.55521950307	29465.928975338604	36018.89638453054	34242.171860078095	0.20623753421055746	0.19726494206678682	581.5368130272254	9334.779104900546	556.5504996978561	8933.700478233397
7.01341690698215	19390.39484326577	18968.436514361954	25080.512577238995	24191.66548315094	28003.64548576917	26873.663359411054	30852.843195940106	29490.09486345164	36046.07857320715	34268.08028088573	0.20612782795134588	0.19716066653954006	576.1427362912218	9303.917871316895	551.3785826576641	8904.01016373653
7.055676271944047	19411.77546365949	18989.014790013956	25103.79133658343	24213.97843704636	28027.87890942046	26896.85496153137	30878.036861926186	29514.17061599158	36073.142165017234	34293.876218484016	0.2060179275072426	0.19705620551271524	570.7782382835285	9272.82635612227	546.2350808804622	8874.09933831077
7.098190270838397	19433.115898682023	19009.552574009194	25127.00264883671	24236.225877216257	28052.030914831244	26919.96823858525	30903.135578454458	29538.155622479193	36100.086449890194	34319.55899699966	0.20590783416554262	0.1969515602051681	565.4432078878745	9241.503984070383	541.1198874938418	8843.967457409948
7.1409604379627405	19454.415657445945	19030.049391611723	25150.14594836788	24258.407260619635	28076.10089894934	26943.00261313225	30928.13870535382	29562.04927132318	36126.91071716415	34345.12793997461	0.2057975492317084	0.19684673185306023	560.1375343156978	9209.950182288885	536.0328959398903	8813.613978817128
7.183988316859528	19475.67424652389	19050.504765711812	25173.22066769852	24280.522042478136	28100.088257231077	26965.95750632032	30953.045601299258	29585.850949830008	36153.61425560345	34370.58237038257	0.20568707402950595	0.19674172170998938	554.8611071032356	9178.16438029427	530.9739999711164	8783.038362624124
7.227275460371831	19496.891169942184	19070.918216820566	25196.226237504758	24302.56967627818	28123.99238364748	26988.8323378918	30977.855623822026	29609.560044213555	36180.1963534161	34395.921610645295	0.2055764099011405	0.19663653104711987	549.6138161122217	9146.146010051481	525.9430936526041	8752.240071317181
7.270823430699384	19518.065929174885	19091.28926306482	25219.16208661968	24324.54961377363	28147.812670690895	27011.626526189903	31002.56812932031	29633.17593960536	36206.6562982718	34421.14498264958	0.20546555820739285	0.19653116115331293	544.3955515279667	9113.894505992532	520.9400713592768	8721.218569790944
7.31463379945495	19539.198023137465	19111.617420181756	25242.02764203539	24346.461304988006	28171.54850938122	27034.33948816479	31027.182473069566	29656.69802006437	36232.99337731951	34446.25180776376	0.20535452032775903	0.19642561333525838	539.2062038596487	9081.40930508636	515.9648277766537	8689.973325401545
7.358708147721062	19560.286948181092	19131.90220151403	25264.822328905757	24368.30419821737	28195.199289272918	27056.970639380364	31051.698009233554	29680.125668587556	36259.20687720589	34471.24140685502	0.20524329766058647	0.19631988891760987	534.0456639383337	9048.689846853726	511.0172578986385	8658.503807993606
7.403048066107065	19581.332198086347	19152.14311800444	25287.54557054853	24390.07774003269	28218.764398461306	27079.519394020434	31076.114090874762	29703.458267119746	36285.29608409302	34496.11310030608	0.20513189162321607	0.19621398924311517	528.913822919305	9015.73557346128	506.09725703002186	8626.809489990585
7.447655154806527	19602.33326405787	19172.33967819139	25310.196788448575	24411.781375283164	28242.243223590103	27101.98516489602	31100.430069966045	29726.6951965648	36311.26028367757	34520.86620803319	0.20502030365211996	0.19610791567275315	523.8105722804321	8982.545929757878	501.2047207847936	8594.889846418053
7.49253102365499	19623.289634718152	19192.491388203656	25332.77540226008	24433.41454709864	28265.635149857848	27124.367363451634	31124.64529740116	29749.83583679557	36337.098761208625	34545.50004950287	0.20490853520304528	0.1960016695858673	518.7358038161765	8949.120363215916	496.3395450800308	8562.7443548562
7.537677292188054	19644.200796101966	19212.59775175562	25355.280829809533	24454.97669689273	28288.93956102517	27146.665399772304	31148.75912300611	29772.879566664764	36362.81080150656	34570.013943749655	0.20479658775115384	0.19589525238030303	513.6894096432952	8915.458324100822	491.50162614218425	8530.372495602816
7.583095589699846	19665.06623165085	19232.65827014268	25377.712487098812	24476.467264366056	28312.15583942212	27168.87868259076	31172.77089555073	29795.82576401595	36388.39568898203	34594.40720939398	0.20468446279116698	0.195788665472544	508.671282200492	8881.559265508316	486.69086050620535	8497.773751710542
7.628787555301809	19685.885422207553	19252.672442236595	25400.06978830822	24497.88568750945	28335.28336595559	27191.006619294592	31196.67996276015	29818.673805694503	36413.85270765503	34618.679164660054	0.20457216183750848	0.19568191029785012	503.68131424160674	8847.422643317841	481.90714500908507	8464.947608926333
7.674754837981857	19706.657846010414	19272.639764480708	25422.352145799396	24519.231402606976	28358.321520116424	27213.04861593319	31220.485671326143	29841.423067558364	36439.181141173634	34642.829127393474	0.2044596864244504	0.1955749883103966	498.7193988400977	8813.047916322947	477.1503767941613	8431.893555833027
7.720999096663877	19727.38297868825	19292.559730885718	25444.558970118956	24540.503844239767	28381.269679987483	27235.00407722556	31244.18736691932	29864.072924489734	36464.38027283387	34666.856415079965	0.20434703810625715	0.19546790098341268	493.7854293868295	8778.434546242468	472.4204533090233	8398.61108386051
7.767522000267617	19748.06029325481	19312.43183302505	25466.68967000151	24561.702445289116	28404.127222250896	27256.872406567392	31267.7843942006	29886.62275040594	36489.449385598666	34690.760344863105	0.20423421845733378	0.1953606498093234	488.8792995880358	8743.58199775964	467.7172723036492	8365.099687309936
7.814325227768903	19768.689260103798	19332.25556003068	25488.743652373425	24582.82663694042	28426.893522196242	27278.653006038967	31291.2760968336	29909.071918271227	36514.387762117854	34714.54023356322	0.204121229072373	0.19525323629988917	484.00090346782235	8708.489738612436	463.0407318326761	8331.358863450587
7.861410468260233	19789.269347003632	19352.030398588835	25510.720322356286	24603.875848686734	28449.567953728325	27300.345276412732	31314.66181749658	29931.419800108226	36539.194684747774	34738.19539769577	0.20400807156650286	0.19514566198635022	479.15013536444167	8673.157239599153	458.390730252082	8297.388112524524
7.908779421011744	19809.800019092505	19371.755832935873	25532.619083270707	24624.849508332725	28472.14988937536	27321.948617161244	31337.94089789491	29953.66576700972	36563.86943557136	34761.72515349023	0.20389474757543727	0.19503792841956744	474.3268899297691	8637.58397462219	453.76716621842934	8263.186937779188
7.956433795532517	19830.28073887329	19391.431344854103	25554.439336639927	24645.747041998387	28494.638700296957	27343.462426464892	31361.112678773246	29975.809189150303	36588.41129641792	34785.128816908735	0.20378125875562708	0.1949300371701688	469.5310621294775	8601.769420744851	449.1699386887485	8228.75484553352
8.004375311632296	19850.710966208906	19411.056413667942	25576.18048219401	24666.567874123335	28517.03375629269	27364.886101220225	31384.176499928362	29997.8494357986	36612.819548883745	34808.4057036654	0.20366760678440954	0.19482198982869278	464.7625472432119	8565.713058280759	444.5989469217602	8194.091345254332
8.052605699483543	19871.090158317435	19430.630516239973	25597.84191787377	24687.311427470864	28539.33442581044	27386.219037048046	31407.13170022176	30019.78587532927	36637.09347435237	34831.55512924545	0.20355379336016238	0.19471378800573536	460.0212408635998	8529.414370803162	440.0540904758964	8159.195949576795
8.101126699683881	19891.41776976759	19450.15312696722	25619.42303983507	24707.977123132314	28561.54007595509	27407.46062830184	31429.97761759262	30041.617875235348	36661.2323540153	34854.57640892464	0.20343982020245616	0.1946054333320958	455.3070388912456	8492.872845148668	435.5352692048764	8124.068174291402
8.149940063318896	19911.693252473888	19469.623717777158	25640.923242452714	24728.56438053111	28583.650072496825	27428.610268075794	31452.713589070376	30063.344802140204	36685.23546889226	34877.468857788335	0.2033256890522097	0.1944969274589262	450.61983753874665	8456.087971528992	431.0423832614906	8088.707538460381
8.199047552025359	19931.91605569248	19489.041758124473	25662.34191832533	24749.072617427682	28605.663779880473	27449.667348213898	31475.338950788377	30084.96602181057	36709.10209985268	34900.23179075176	0.2032114016718452	0.19438827205787926	445.95953332958743	8419.059243586846	426.57533309672726	8053.1135644754395
8.248450938054788	19952.085626016567	19508.406714987243	25683.678458279523	24769.50124992377	28627.580561234055	27470.631259318176	31497.853037996658	30106.48089916874	36732.83152763628	34922.86452257927	0.20309695984544293	0.19427946882125752	441.32602309592767	8381.786158413626	422.1340194576769	8017.285778065212
8.298152004337403	19972.201407372333	19527.718052863755	25704.9322513748	24789.84969246738	28649.399778378232	27491.501390757872	31520.255185075832	30127.888798305707	36756.4230328747	34945.36636790483	0.2029823653789029	0.19417051946216649	436.7192039777292	8344.268216597848	417.71834338619374	7981.223708344623
8.348152544546481	19992.262841014533	19546.975233768917	25726.102684908004	24810.117357857296	28671.12079183511	27512.277130677954	31542.544725550055	30149.18908249363	36779.87589611239	34967.73664125151	0.20286762010009884	0.19406142571466492	432.1389734238037	8306.504922312684	413.32820622081636	7944.926887902431
8.398454363163072	20012.269365522767	19566.177717231396	25747.18914441867	24830.303657248547	28692.74296083812	27532.957866008714	31564.72099210138	30170.381114199437	36803.189397828784	34989.97465705251	0.20275272585903992	0.19395218933391734	427.58522918628296	8268.495783269405	408.96350959065603	7908.39485275466
8.449059275541144	20032.22041679692	19585.32496028988	25768.191013693195	24850.408000156647	28714.26564334063	27553.542982474064	31586.783316582583	30191.464255097035	36826.36281845888	35012.079729670404	0.20263768452803277	0.1938428120963487	423.057869325974	8230.240310882218	404.62415542063536	7871.627142494544
8.49996910797308	20052.11542805408	19604.416417490793	25789.107674771	24870.429794463733	28735.68819602664	27574.0318646019	31608.731030032308	30212.43786608178	36849.39543841652	35034.051173419095	0.20252249800184022	0.19373329579980053	418.55679220927414	8191.738020290621	400.31004592904355	7834.623300327919
8.551185697755594	20071.953829824055	19623.451540884704	25809.938507948842	24890.368446423054	28757.009974319513	27594.423895732594	31630.563462688082	30233.30130728285	36872.286538115055	35055.88830258329	0.20240716819784652	0.1936236422636846	414.0818965046783	8152.988430347294	396.02108362398576	7797.382873049006
8.602710893256043	20091.7350499463	19642.429780024006	25830.682891786888	24910.223360665	28778.230332392646	27614.718458029223	31652.279944001395	30254.053938077595	36895.03539799058	35077.5904314403	0.20229169705622044	0.19351385332914117	409.6330811860971	8113.991063733585	391.7571713058278	7759.905411154963
8.654546553979111	20111.458513565864	19661.350581959738	25851.340203113574	24929.993940202072	28799.34862317875	27634.914932486656	31673.87980265132	30274.695117104548	36917.641298523304	35099.15687428021	0.20217608654008093	0.1934039308591983	405.21024552808376	8074.74544697348	387.51821206422755	7722.190468863584
8.706694550633951	20131.12364313042	19680.213391239395	25871.909817031818	24949.67958643509	28820.36419838064	27655.0126989419	31695.362366559726	30295.224202277866	36940.10352026089	35120.586945427814	0.20206033863566222	0.19329387673892845	400.8132891096175	8035.251110529527	383.30410927993944	7684.237604202703
8.759156765201672	20150.729858386574	19699.01764990408	25892.39110692428	24969.279699158524	28841.27640848099	27675.011136083605	31716.72696290538	30315.64055080082	36962.421343840426	35141.87995926333	0.2019444553524827	0.1931836928756113	396.4421118082828	7995.507588793524	379.11476662088535	7646.046378991567
8.811935091003267	20170.27657637689	19717.76279748629	25912.78344445955	24988.79367656666	28862.08460275308	27694.909621462375	31737.972918139127	30335.9435191802	36984.59405001164	35163.035230244204	0.20182843872351228	0.19307338119889467	392.09661380393663	7955.514420196414	374.9500880439009	7607.616358958185
8.865031432767935	20189.76321143667	19736.44827100753	25933.086199597943	25008.22091525949	28882.788129271117	27714.707531500822	31759.099557998587	30356.132463240363	37006.62091965967	35184.052072926585	0.20171229080534298	0.1929629436609562	387.77669557428453	7915.271147211082	370.8099777925818	7568.947113743052
8.918447706701835	20209.18917519101	19755.07350497618	25953.298740597755	25027.560810248928	28903.386334921026	27734.40424150395	31780.1062075234	30376.2067381377	37028.50123382823	35204.92980198712	0.20159601367835941	0.19285238223666742	383.48225789674325	7874.777316452004	366.694340397662	7530.0382169811055
8.972185840557227	20228.553876551952	19773.637931385383	25973.42043402147	25046.812754965034	28923.878565411247	27753.999125669612	31800.9921910704	30396.16569837515	37050.23427374293	35225.667732244925	0.20147960944691065	0.19274169892376014	379.21320184576325	7834.032478685491	362.6030806742783	7490.889246320352
9.02624777370205	20247.856721715663	19792.140979711083	25993.450644742108	25065.976141262407	28944.26416528362	27773.49155709898	31821.756832328952	30416.008697816767	37071.81932083459	35246.26517868353	0.2013630802394846	0.1926308957429905	374.969428792072	7793.036188889295	358.53610372246476	7451.49978348054
9.080635457189915	20267.09711415982	19810.582076910145	26013.38873594975	25085.050359426656	28964.542477924468	27792.880907807332	31842.39945433646	30435.7350897025	37093.25565676292	35266.72145647312	0.20124642820888103	0.19251997473830704	370.75084040506044	7751.788006370887	354.493314928608	7411.869414363988
9.135350853830497	20286.274454641298	19828.960647418822	26033.234069158414	25104.03479818133	28984.7128455761	27812.16654873508	31862.919379494364	30455.344226663427	37114.54256344055	35287.035880993295	0.20112965553238962	0.19240893797701927	366.5573386476026	7710.287494728342	350.47461996017955	7371.997729008086
9.190395938260405	20305.38814119338	19847.276113150787	26052.986004212427	25122.928844694205	29004.7746093477	27831.347849758335	31883.315929583372	30474.83546073628	37135.67932305635	35307.20776785488	0.2010127644119647	0.19229778754996765	362.38882577608456	7668.534221932292	346.4799247669289	7331.88432168588
9.245772697014415	20324.43756912389	19865.52789349597	26072.643899293715	25141.731884584642	29024.727109227264	27850.42417970042	31903.588425779944	30494.208143379157	37156.665218100134	35327.23643292329	0.2008957570744054	0.19218652557169383	358.2452043426747	7626.527760421857	342.5091355817858	7291.528790974058
9.301483128597186	20343.422131012772	19883.71540531894	26092.20711092865	25160.44330193032	29044.56968409297	27869.394906342848	31923.73618867209	30513.461625486525	37177.49953138646	35347.12119234092	0.2007786357715339	0.19207515418061338	354.12637718979386	7584.2676870962605	338.56215891666943	7250.9307397622615
9.357529243555355	20362.341216710174	19901.83806295776	26111.67499399529	25179.062479274522	29064.301671725076	27888.259396436806	31943.758538275753	30532.59525740484	37198.181546079235	35366.861362550335	0.20066140278037883	0.1919636755391884	350.03224745360785	7541.753583420068	334.6389015650493	7210.089775343426
9.413913064550128	20381.194213334573	19919.895278222808	26131.046901730737	25197.588797633423	29083.92240881786	27907.017015714675	31963.654794051174	30551.608388948178	37218.71054571627	35386.456260317325	0.20054406040335424	0.19185209183410257	345.96271856169915	7498.985035483725	330.7392705998209	7169.005509469658
9.47063662643026	20399.980505271054	19937.886460395872	26150.322185738692	25216.021636503574	29103.431230991802	27925.667128901783	31983.42427491962	30570.500369414116	37239.08581423414	35405.905202754424	0.2004266109684464	0.1917404052764384	341.91769422983634	7455.961633980274	326.863173370657	7127.677558339201
9.527701976305488	20418.699474169443	19955.811016228974	26169.500195996745	25234.360373869185	29122.82747280542	27944.209099727832	32003.066299279628	30589.270547599226	37259.30663599258	35425.20750734384	0.20030905682939623	0.19162861810185194	337.8970784645353	7412.682974346913	323.010517506249	7086.105542729609
9.585111173620431	20437.350498943164	19973.668349943986	26188.580280864575	25252.604386210278	29142.110467768198	27962.642290939373	32022.580185024497	30607.918271815757	37279.37229580026	35444.36249196175	0.20019140036588812	0.19151673257075355	333.90077556078904	7369.148656792007	319.1812109122984	7044.2890880238265
9.642866290228868	20455.932955767505	19991.457863231644	26207.56178709141	25270.75304851004	29161.27954835255	27980.966064311364	32041.965249558718	30626.442889907237	37299.28207893935	35463.36947490141	0.20007364398373662	0.19140475096848683	329.92869010035065	7325.358286318369	315.3751617691305	7002.22782421764
9.700969410468568	20474.446218078647	20009.178955251256	26226.44405982435	25288.805734263107	29180.334046006872	27999.17978065969	32061.220809815477	30644.843749265197	37319.03527119129	35482.22777489751	0.19995579011507503	0.19129267560551003	325.98072695182054	7281.311472818255	311.5922785328585	6959.921386032365
9.75942263123647	20492.889656572326	20026.831022630136	26245.22644261629	25306.7618154834	29199.273291168003	28017.282799853285	32080.34618227369	30663.12019684537	37338.63115886202	35500.93671114986	0.19983784121854725	0.1911805088175795	322.0567912704428	7237.007831130177	307.8324699345394	6917.369412958622
9.818228062064373	20511.26263920314	20044.413459463587	26263.908277434548	25324.620662712692	29218.096613274574	28035.274480826898	32099.340682975828	30681.271579184657	37358.069028808066	35519.495603348056	0.19971979977949983	0.19106825296593175	318.1567884965334	7192.44698108267	304.09564497845713	6874.5715492889285
9.877387825195074	20529.56453118346	20061.925657314507	26282.48890466899	25342.381645028614	29236.8033407797	28053.1541815934	32118.203627545114	30699.297242417542	37377.34816846197	35537.90377169538	0.19960166831017492	0.1909559104374715	314.2806243528612	7147.628547521308	300.38171294066706	6831.527444162406
9.936904055658934	20547.794694982833	20079.367005213575	26300.96766314082	25360.044130053382	29255.392801164446	28070.921259256746	32136.934331203498	30717.196532293212	37396.467865858576	35556.16053693359	0.19948344934990556	0.19084348364495662	310.4282048473833	7102.552160425112	296.69058337048045	6788.236751667224
9.996778901350961	20565.952490327487	20096.73688965935	26319.343890111304	25377.607483962387	29273.864320951187	28088.575070024835	32155.532108789557	30734.96879419256	37415.427409661126	35574.26522036752	0.19936514546531245	0.19073097502718692	306.59943626853055	7057.217454903759	293.02216608659364	6744.699130827561
10.05701452310831	20584.03727419974	20114.03469461843	26337.61692129051	25395.07107149286	29292.217225716984	28106.114969222446	32173.996274776397	30752.61337314529	37434.22608918745	35592.21714388979	0.19924675925050356	0.1906183870491954	302.7942251882632	7011.624071317725	289.3763711799111	6700.914245741442
10.117613094788254	20602.048400838015	20131.25980152613	26355.7860908467	25412.43425595312	29310.45084010763	28123.54031130472	32192.326143290178	30770.129613847574	37452.86319443687	35610.01563000613	0.19912829332726992	0.19050572220243686	299.0124784586078	6965.771655304357	285.75310900993645	6656.881765572354
10.178576803346665	20619.985221736428	20148.411589286738	26373.850731415114	25429.696399231252	29328.564487851116	28140.85044987016	32210.52102812816	30787.516860679167	37471.338016116395	35627.66000186007	0.199009750345292	0.1903929830049836	295.254103209445	6919.659857776016	282.1522902031138	6612.601364585571
10.239907848916916	20637.847085644888	20165.48943427432	26391.810174107475	25446.856861804492	29346.557491771717	28158.044737674212	32228.58024277729	30804.774457721178	37489.64984566771	35645.14958325842	0.19889113298233865	0.19028017200171682	291.51900685133296	6873.288335079327	278.57382565538865	6568.07272227481
10.301608444889292	20655.633338569347	20182.492710333587	26409.663748521514	25463.91500274859	29364.429173804234	28175.122526642986	32246.503100432983	30821.90174877396	37507.79797529421	35662.483698696735	0.19877244394447366	0.19016729176452543	287.8070970728004	6826.656749021262	275.0176265295304	6523.295523390174
10.363680817990868	20673.343323772042	20199.420788780822	26427.410782750598	25480.870179747315	29382.17885500826	28192.08316788697	32264.28891401793	30838.898077375	37525.7816979882	35679.661673384915	0.1986536859662612	0.19005434489250184	284.1182818393572	6779.764766894281	271.48360425402643	6478.269457967952
10.426127208365882	20690.976381771965	20216.27303840499	26445.050603393447	25497.721749102027	29399.805855582552	28208.926011714888	32281.936996200984	30855.76278681692	37543.600307557994	35696.68283327286	0.19853486181097368	0.18994133401214033	280.45246939131175	6732.6120615387335	267.97167052153964	6432.994221390225
10.488949869656532	20708.531850345393	20233.04882546891	26462.582535564034	25514.469065741392	29417.309494879562	28225.65040764772	32299.44665941627	30872.495220165667	37561.25309865539	35713.54650507629	0.19841597427080176	0.1898282617775398	276.80956824484747	6685.19831142202	264.4817372894613	6387.469514453784
10.552151069084381	20726.009064526712	20249.74751371072	26480.005902901736	25531.111483231405	29434.689091420307	28242.255704432973	32316.817215882536	30889.094720278987	37578.7393668034	35730.252016302904	0.19829702616706518	0.18971513087060463	273.1894871923723	6637.523200736381	261.01371678034775	6341.695043469779
10.615733087532126	20743.407356609463	20266.368464345534	26497.320027581718	25547.648353785586	29451.94396290937	28258.74125005916	32334.047977622773	30905.560629825082	37596.05840842415	35746.798695278725	0.19817802035042587	0.1896019440012488	269.59213529742556	6589.586419362575	257.5675214774092	6295.670520231128
10.679698219625935	20760.72605614707	20282.91103606682	26514.52423032495	25564.079028274817	29469.07342624956	28275.106391769925	32351.13825648335	30921.892291300854	37613.209520866345	35763.18587117399	0.19805895970110277	0.18948870390760203	266.01742189607467	6541.387662976049	254.14306412509177	6249.395662099123
10.744048773818252	20777.96448995432	20299.374585048463	26531.617830409068	25580.40285623802	29486.07679755751	28291.350476078976	32368.087364154148	30938.08904705106	37630.192002433774	35779.41287403002	0.1979398471290879	0.18937541335621624	262.46525659869076	6492.926633174531	250.74025773175526	6202.870192143135
10.808787072471103	20795.121982108776	20315.758464946794	26548.600145679087	25596.61918589268	29502.953392178963	28307.472848784942	32384.894612188495	30954.150239287348	37647.00515241364	35795.47903478595	0.19782068557436594	0.18926207514227583	258.93554928459344	6444.203037429601	247.35901556385215	6156.093839088455
10.87391545193992	20812.197853952097	20332.06202690252	26565.470492558077	25612.72736414531	29519.702524704146	28323.47285498603	32401.559312022964	30970.07521010708	37663.648271104605	35811.38368530518	0.1977014780071324	0.18914869208980734	255.42821010149783	6395.216589150019	243.99925114540383	6109.066337366588
10.93943626265785	20829.191424091714	20348.28461954299	26582.228186058084	25628.726736602202	29536.32350898338	28339.349839095124	32418.080774997554	30985.863301512578	37680.12065984537	35827.126158402345	0.19758222742801804	0.18903526705189327	251.9431494687742	6345.967007853091	240.6608782619296	6061.787427294068
11.00535186922059	20846.10200840303	20364.42558898496	26598.87253979179	25644.61664758082	29552.81565814334	28355.10314485543	32434.458312376573	31001.513855431018	37696.42162104394	35842.70578787091	0.19746293686831068	0.18892180291088514	248.4802780728205	6296.454019125551	237.34381095485878	6014.256855030544
11.071664650471687	20862.928920030947	20380.484278836695	26615.402865983204	25660.396440120312	29569.178284602447	28370.732115355262	32450.691235368482	31017.026213733305	37712.55045820577	35858.12190850972	0.1973436093901834	0.18880830257862086	245.03950686688768	6246.677354697138	234.04796352225821	5966.4743726355955
11.138376999588447	20879.671469392444	20396.46003020116	26631.818475479708	25676.0654559933	29585.410700087567	28386.236093044117	32466.778855147182	31032.399718254426	37728.50647596348	35873.373856151076	0.19722424808691955	0.18869476899664292	241.62074707157444	6196.63675255049	230.77325051894877	5918.439738194458
11.205491324168262	20896.328964178625	20412.352181678558	26648.118677763312	25691.62303571691	29601.51221564991	28401.614419747973	32482.72048287243	31047.633710812825	37744.28898010557	35888.46096768777	0.19710485608314451	0.18858120513641705	238.2239101709274	6146.331956897862	227.51958675286733	5870.152715782635
11.273010046315514	20912.900709357342	20428.16006936957	26664.302780962622	25707.068518564516	29617.482141681645	28416.866436685294	32498.51542971105	31062.72753323063	37759.89727760602	35903.382581101025	0.19698543653505746	0.18846761399955503	234.8489079149149	6095.762718318962	224.2868872875697	5821.6130756028
11.340935602728974	20929.386007175817	20443.883026878484	26680.37009186478	25722.401242577373	29633.319787932516	28431.99148448298	32514.16300685805	31077.680527353805	37775.33067665372	35918.13803548832	0.1968659926306652	0.18835399861804	231.49565231741872	6044.928793811239	221.0750674396986	5772.820594023913
11.409270444789758	20945.784157163554	20459.520385316635	26696.319915927666	25737.620544576628	29649.024463526708	28446.98890319258	32529.662525557993	31092.492035072486	37790.5884866823	35932.72667109152	0.19674652759001632	0.18824036205444877	228.1640556527418	5993.829946769401	217.8840427766845	5723.775053575635
11.478017038649782	20962.094456135022	20475.07147330566	26712.151557291858	25752.725760174955	29664.595476979364	28461.85803230625	32545.013297126137	31107.161398341133	37805.67001839951	35947.14782932453	0.19662704466544165	0.188126707402184	224.85403045912972	5942.465947170742	214.71372911939397	5674.476243117824
11.547177865320764	20978.316198193355	20490.535616981666	26727.86431879367	25767.716223789368	29680.032136214413	28476.598210773813	32560.21463297075	31121.687959199775	37820.57458381801	35961.400852802464	0.1965075471417929	0.18801303778569975	221.5654895354528	5890.836571568623	211.56404253901565	5624.923957830295
11.616755420763786	20994.44867473312	20505.912139998538	26743.457501977133	25782.59126865288	29695.333748581066	28491.20877701867	32575.265844614147	31136.07105979406	37835.301496284636	35975.4850853692	0.19638803833668567	0.1878993563607367	218.29834593832493	5838.941603105515	208.43489935458638	5575.11799922958
11.686752215979308	21010.49117444413	20521.20036353227	26758.93040710713	25797.350226827384	29710.499620871677	28505.689068954962	32590.16624371508	31150.310042396617	37849.85007051126	35989.399872126516	0.196268521600744	0.18778566631455496	215.05251298678922	5786.780831716023	205.3262161372113	5525.058175365441
11.75717077709787	21026.442983315144	20536.399606285107	26774.282333182397	25811.992429216316	29725.529059339347	28520.038424004502	32604.9151420909	31164.404249428124	37864.21962260529	36003.14455946295	0.19614900031784632	0.18767197086616952	211.82790425486746	5734.354054023512	202.23790970316622	5474.744300718419
11.82801364547121	21042.3033846374	20551.509184489616	26789.512577948222	25826.517205577067	29740.421369715226	28534.256179113392	32619.511851739346	31178.353023478106	37878.409470099694	36016.71849508201	0.19602947790537467	0.1875582732665902	208.62443357365555	5681.661073475145	199.16989711584756	5424.176196326502
11.899283377763982	21058.07165900889	20566.528411913412	26804.620437910016	25840.923884534306	29755.175857226797	28548.34167076963	32633.955684861383	31192.15570732669	37892.41893198432	36030.12102803188	0.1959099578144676	0.18744457679906	205.44201503344811	5628.701700489037	196.122095687635	5373.353689934127
11.970982546046038	21073.74708433858	20581.456599863865	26819.60520834684	25855.21179359307	29769.79182661597	28562.294235020483	32648.245953883823	31205.811643966164	37906.24732873683	36043.351508734544	0.19579044353027125	0.1873308847793003	202.2805629784125	5575.47575239744	193.0944229750894	5322.276615924202
12.043113737885237	21089.328935850615	20596.293057192717	26834.466183324763	25869.380259151854	29784.268582157074	28576.11320748977	32662.38197148183	31219.320176622394	37919.8939823535	36056.409289014926	0.1956709385721968	0.1872172005557539	199.13999200524995	5521.983053488657	190.08679677752662	5270.944815375842
12.115679556440844	21104.816486088803	20611.037090301077	26849.202655710556	25883.428606515998	29798.605427675167	28589.797923395505	32676.363050601736	31232.68064877659	37933.35821638036	36069.293722130235	0.19555144649417924	0.18710352750983283	196.02021696639713	5468.223435200751	187.0991351401608	5219.358136233874
12.188682620557461	21120.209004921595	20625.688003144824	26863.813917186013	25897.356159911604	29812.801666565018	28603.347717568082	32690.188504484548	31245.892404187714	37946.63935594519	36082.00416280018	0.19543197088493697	0.18698986905616846	192.92115296600969	5414.196736078709	184.13135635002982	5167.516433272511
12.26212556485955	21135.505759546642	20640.24509723957	26878.29925826152	25911.16224249883	29826.856601809217	28616.761924467744	32703.857646688582	31258.954786914033	37959.736727788215	36094.53996723605	0.195312515368237	0.1868762286428627	189.84271535923472	5359.902801848948	181.18337893582066	5115.41956817545
12.336011039846525	21150.706014496118	20654.70767166645	26892.657968290758	25924.846176386134	29840.769535997544	28630.039878203148	32717.3697911133	31271.867141335824	37972.64966029449	36106.900493171204	0.19519308360315807	0.18676260975174286	186.78481975398608	5305.341485565528	178.25512166885892	5063.067409652285
12.41034171198835	21165.80903164189	20669.07502307766	26906.889335484946	25938.40728264424	29854.5397713458	28643.18091254946	32730.724252022676	31284.62881217768	37985.37748352554	36119.08509989097	0.19507367928436162	0.18664901589861826	183.74738200588035	5250.512647533789	175.3465035589761	5010.459833399393
12.485120263821853	21180.814070200824	20683.346445702206	26920.99264692734	25951.844881320212	29868.16660971488	28656.184360966727	32743.92034406875	31297.23914453093	37997.91952925109	36131.093148262684	0.19495430614236126	0.18653545063353957	180.73031821995392	5195.41615548078	172.4574438559648	4957.596722234972
12.560349394047481	21195.720386740573	20697.52123135209	26934.96718858821	25965.158291452073	29881.649352630364	28669.04955661866	32756.95738231575	31309.697483876604	38010.27513098166	36142.924000766376	0.1948349679437978	0.18642191754106013	177.73354474949883	5140.051884578541	169.58786204797798	4904.477966126986
12.63603181762671	21210.52723518519	20711.59866942827	26948.812245339526	25978.346831083094	29894.9873013018	28681.775832391166	32769.8346822638	31322.003176108083	38022.44362400045	36154.57702152497	0.19471566849171368	0.18630842024050134	174.75697819484049	5084.419717515819	166.73767786106328	4851.103462273255
12.712170265880024	21225.23386682126	20725.578046927232	26962.52710097034	25991.40981727675	29908.179756642647	28694.362520911538	32782.55155987339	31334.15556755439	38034.424345396204	36166.05157633532	0.19459641162583344	0.18619496238621835	171.80053540345398	5028.519544589333	163.90681125904666	4797.473115177825
12.78876748658549	21239.839530304012	20739.458648447395	26976.11103820191	26004.346566131506	29921.22601929001	28706.80895456738	32795.107331589614	31346.15400500329	38046.216634095625	36177.347032698824	0.19447720122284548	0.18608154766787055	168.86413346455083	4972.351263629273	161.09518243800267	4743.586836579256
12.865826244077915	21254.34347166332	20753.23975619554	26989.563338702807	26017.156392795427	29934.12538962424	28719.11446552544	32807.50131436617	31357.997835724153	38057.81983089566	36188.46275985193	0.1943580411966864	0.18596817981069358	165.94768971542362	4915.9147802796215	158.30271183283185	4689.444545724429
12.943349319348618	21268.74493431092	20766.920649994358	27002.883283105366	26029.838611482275	29946.8771677901	28731.278385751957	32819.73282569108	31369.686407492485	38069.23327849764	36199.39812879836	0.19423893549882817	0.1858548625757731	163.05112173527596	4859.210007906891	155.5293201111781	4635.046169276349
13.0213395101458	21283.043159046272	20780.50060728862	27016.070151020424	26042.392535485775	29959.48065371587	28743.300047031007	32831.80118361018	31381.219068612343	38080.45632153878	36210.152512338966	0.19411988811856898	0.18574159976032514	160.174347345368	4802.236867689528	152.77492817348684	4580.391641408205
13.099799631075467	21297.237384064254	20793.97890315326	27029.12322105428	26054.817477196157	29971.93514713503	28755.17878098534	32843.70570675336	31392.595167941294	38091.488306626925	36220.72528510447	0.19400090308332615	0.18562839519797378	157.31728460922022	4744.995288723148	150.03945715349982	4525.480903889053
13.178732513703073	21311.32684496148	20807.354810299963	27042.041770823856	26067.11274811488	29984.23994760589	28766.91391909519	32855.445714358524	31403.814054913266	38102.3285823725	36231.11582358575	0.19388198445893381	0.18551525275903638	154.4798518300231	4687.485208021477	147.3228284152574	4470.313906096853
13.258141006655675	21325.310774744215	20820.6275990854	27054.82507697385	26079.277658871295	29996.394354533266	28778.504792719166	32867.02052629784	31414.875079563615	38112.97649942321	36241.32350616656	0.1937631363499397	0.18540217635080897	151.66196755191777	4629.706570658833	144.62496355510666	4414.890605154447
13.338027975724735	21339.1884038353	20833.796537518512	27067.472415192526	26091.31151923801	30008.397667188863	28789.950733113765	32878.42946310248	31425.777592552633	38123.43141049684	36251.34771315457	0.1936443628999108	0.18528916991785613	148.86355055583408	4571.659329725429	141.9457843969576	4359.21096587833
13.418396303969553	21352.958960082044	20846.860891268632	27079.983060228675	26103.213638147387	30020.249184732726	28801.251071454004	32889.67184598853	31436.520945190314	38133.692670415476	36261.187826813715	0.1935256682917364	0.1851762374423022	146.08451986307045	4513.343446528539	139.28521299597924	4303.274960975163
13.49924889182131	21366.621668764114	20859.819923673647	27092.356285908492	26114.983323707875	30031.948206234658	28812.405138853966	32900.74699688285	31447.10448946097	38143.75963613954	36270.843231396364	0.19340705674793793	0.18506338294412805	143.32479473063722	4454.758890544064	136.64317163446685	4247.082570997998
13.580588657187745	21380.175752601277	20872.6728957481	27104.591365152286	26126.619883220348	30043.494030695438	28823.412266387208	32911.65423844871	31457.527578047677	38153.63166680157	36280.31331317528	0.19328853253098155	0.18495061048146735	140.58429464988876	4395.905639464036	134.01958282024134	4190.63378439378
13.662418535558457	21393.62043176166	20885.419066191644	27116.687569991638	26138.12262319466	30054.885957068458	28834.271785107514	32922.39289411183	31467.789564357096	38163.30812374046	36289.59746047593	0.19317009994359255	0.1848379241509103	137.8629393503652	4336.78367940709	131.41436929040356	4133.9285976961255
13.744741480110864	21406.954923870453	20898.057691398	27128.64417158716	26149.490849366986	30066.123284282075	28844.98302607036	32932.96228808717	31477.889802545047	38172.788370536524	36298.69506370973	0.19305176332907484	0.18472532808780665	135.16064879504847	4277.393004866317	128.82745400679414	4076.96701547876
13.827560461816718	21420.178444018034	20910.588025463356	27140.46044024542	26160.72386671618	30077.20531126092	28855.545320353387	32943.36174540463	31487.827647540948	38182.07177304519	36307.60551540582	0.19293352707163264	0.1846128264665742	132.47734317733557	4217.733618690632	126.25876015299582	4019.7490503443405
13.910878469549415	21433.290204768833	20923.009320195466	27152.135645436763	26171.82097948111	30088.131336948252	28865.957999077844	32953.590591935805	31497.602455073345	38191.157699431926	36316.32821024413	0.1928153955966966	0.18450042350101026	129.81294292604434	4157.805532358587	123.70821113933926	3962.2747231740505
13.9946985101918	21446.289416170534	20935.32082512305	27163.669055813403	26182.781491178208	30098.900660328574	28876.22039343032	32963.64815442096	31507.213581695694	38200.0455202075	36324.862545088756	0.19269737337125195	0.18438812344460626	127.16736870066961	4097.608765901998	121.17573059836286	3904.5440630642697
14.079023608744702	21459.175285762893	20947.521787504862	27175.059939227074	26193.60470461864	30109.512580449675	28886.331834683897	32973.53376049553	31516.66038481152	38208.7346082624	36333.20791902045	0.19257946490417266	0.18427593059086417	124.5405413909175	4037.143347982317	118.66124238425982	3846.5571074020118
14.163856808436103	21471.947018587274	20959.611452339417	27186.307562747483	26204.28992192615	30119.966396445616	28896.291654220244	32983.24673871742	31525.94222270055	38217.22433890238	36341.36373337033	0.19246167474655676	0.18416384927362067	121.93238211641437	3976.4093159893528	116.16467057264526	3788.31390194688
14.24920117083096	21484.603817196035	20971.589062374547	27197.411192680418	26214.836444554654	30130.26140755928	28906.099183551214	32992.786418593925	31535.058454544313	38225.514089883436	36349.32939175282	0.1923440074920666	0.1840518838673704	119.34281222501886	3915.406716061756	113.68593945895554	3729.8145008599386
14.335059775941703	21497.144881662305	20983.453858117424	27208.370094586444	26225.2435733064	30140.396913165478	28915.753754341087	33002.15213060929	31544.00844045241	38233.603241447374	36357.10430009948	0.1922264677772738	0.1839400387875937	116.77175329226884	3854.1356031671166	111.22497355795349	3671.0589667810127
14.421435722339384	21509.569409589738	20995.205077844435	27219.18353329938	26235.51060834984	30150.37221279392	28925.25469842857	33011.343206251855	31552.7915414885	38241.49117635718	36364.68786669232	0.19210906028200364	0.1838283184910912	114.21912712100311	3792.5960411885753	108.78169760329183	3612.0473709022626
14.50833212726552	21521.876596122824	21006.8419576117	27229.850772945414	26245.636849238224	30160.18660615276	28934.60134784943	33020.35897804218	31561.407119696967	38249.177279933036	36372.07950219792	0.19199178972969247	0.18371672747631748	111.68485574104125	3730.7881029956043	106.35603654748411	3552.7797930510715
14.595752126744532	21534.065633957027	21018.363731265337	27240.37107696202	26255.621594927892	30169.839393151928	28943.7930348589	33029.198779560546	31569.85453812929	38256.66094008798	36379.27861970125	0.19187466088773736	0.18360527028372264	109.16886140505085	3668.711870408617	103.9479155575682	3493.2563216444105
14.683698875697011	21546.135713349126	21029.76963045198	27250.74370811697	26265.464143796726	30179.329873926523	28952.82909195411	33037.86194547472	31578.133160870435	38263.94154736366	36386.284634739335	0.19175767856785766	0.1834939514960934	106.6710665912251	3606.367434377782	101.55726001792937	3433.4770538574085
14.772175548053516	21558.08602212813	21041.058884629827	27260.96792852805	26275.16379366329	30188.657348861045	28961.708851897354	33046.34781156859	31586.242353066184	38271.018494966964	36393.09696533608	0.19164084762646147	0.18338277573890296	104.19139400104177	3543.7548949923366	99.18399552817573	3373.4420956466347
14.861185336869132	21569.915745705846	21052.230721079304	27271.04299968223	26284.719841805367	30197.821118612865	28970.431647738642	33054.65571476986	31594.181480949555	38277.89117880574	36399.715032035994	0.19152417296500962	0.18327174768066087	101.72976655769162	3480.874361540191	96.82804790171213	3313.151561796665
14.95073145443871	21581.62406708814	21063.284364914492	27280.968182455712	26294.131584979405	30206.820484136737	28978.996812839207	33062.78499317895	31601.949911868353	38284.558997525666	36406.138257939085	0.19140765953038955	0.18316087203326886	99.28610740671866	3417.7259526019916	94.48934316588566	3252.605576010421
15.040817132412794	21593.21016688598	21074.21903909425	27290.742737133554	26303.398319439555	30215.654746708795	28987.403680894535	33070.734986097224	31609.547014312113	38291.02135254649	36412.366068735195	0.19129131231529078	0.18305015355237958	96.86033991313889	3354.3097960492596	92.16780755977379	3191.804270907305
15.131445621914246	21604.673223326863	21085.033964433747	27300.36592342976	26312.519340957115	30224.323207951013	28995.65158595787	33078.50503405582	31616.972157939592	38297.27764809878	36418.39789273874	0.19117513635858777	0.182939597037762	94.4523876614985	3290.6260291561484	89.86336753430078	3130.7477881358936
15.222620193655578	21616.012412266424	21095.728359616194	27309.837000507516	26321.49394484013	30232.82516985582	29003.739862463823	33086.09447884452	31624.224713606276	38303.3272912607	36424.23316092357	0.19105913674572247	0.18282920733366714	92.06217445697985	3226.6747986981645	87.57594975273241	3069.4362784661353
15.31434413805701	21627.226907200376	21106.3014412048	27319.155226999752	26330.321425953356	30241.159934811072	29011.667845252345	33093.502663541	31631.304053392345	38309.16969199533	36429.87130695829	0.19094331860909572	0.18271898932920105	89.68962432039552	3162.456260913983	85.30548108642688	3007.869901744649
15.406620765365147	21638.31587927607	21116.752423654474	27328.319861029246	26339.00107873766	30249.32680562443	29019.434869592118	33100.72893253952	31638.209550629956	38314.80426318709	36435.31176724066	0.19082768712846115	0.18260894795870222	87.33466149045853	3097.97058163397	83.05188861678471	2946.0488270325586
15.499453405772549	21649.278497305135	21127.08051932449	27337.330160229878	26347.53219723067	30257.32508554907	29027.040271205267	33107.772631580876	31644.9405799319	38320.23042067974	36440.55398093374	0.19071224753132482	0.1824990882021217	84.9972104219778	3033.2179363342	80.81509963376448	2883.973232650198
15.592845409537835	21660.113927775343	21137.284938490397	27346.185381766954	26355.914075086457	30265.154078308275	29034.483386290933	33114.63310778123	31651.496517219053	38325.44758331299	36445.59739000041	0.19059700509334765	0.18238941508540787	82.6771957842866	2968.198510169983	78.59504163396196	2821.643306201324
15.686800147106629	21670.82133486352	21147.364889357017	27354.88478235876	26364.146005596365	30272.813088121355	29041.763551550157	33121.30970966235	31657.876739749256	38330.455172960705	36450.4414392396	0.19048196513875548	0.18227993368089823	80.37454246231937	2902.91249810718	76.39164232189069	2759.0592447090894
15.781321009233178	21681.399880448036	21157.319578070917	27363.427618297475	26372.22728170929	30280.301419728923	29048.88010421014	33127.80178718111	31664.080626145398	38335.252614568155	36455.08557632158	0.1903671330407529	0.18217064910771363	78.08917555236258	2837.360104852356	74.20482960619847	2696.2212545461953
15.87641140710273	21691.848724121617	21167.148208733288	27371.813145470474	26380.157196052296	30287.618378418443	29055.832382048782	33134.108691759226	31670.107556423867	38339.839336189674	36459.529251823595	0.19025251422194017	0.18206156653215683	75.8210203651688	2771.5415450697765	72.03453160217032	2633.1295516490936
15.972074772454643	21702.16702320477	21176.84998341336	27380.040619382307	26387.93504095193	30294.763270050644	29062.619723420034	33140.229776313965	31675.956912023845	38344.2147690272	36463.77191926642	0.19013811415473814	0.18195269116811855	73.57000242199865	2705.4570433255285	69.88067662832327	2569.7843614527956
16.06831455770623	21712.35393275853	21186.42410216121	27388.10929517576	26395.560108454563	30301.73540108477	29069.241467278098	33146.16439528762	31681.628075835328	38348.378347467486	36467.81303514953	0.19002393836181825	0.18184402827748522	71.33604745427147	2639.1068341666833	67.74319320599898	2506.1859189784154
16.165134236077357	21722.408605598346	21195.86976302156	27396.0184276543	26403.031690348147	30308.534078605415	29075.69695320327	33151.911904678534	31687.120432228887	38352.329509120995	36471.652058988	0.18990999241653458	0.1817355831705555	69.11908140493324	2572.4911622591317	65.62201006041141	2442.3344689533114
16.262537301715792	21732.33019230743	21205.18616204718	27403.767271303772	26410.349078183208	30315.158610348488	29081.98552142674	33157.4716620713	31692.433367084337	38356.06769485984	36475.288453348454	0.18979628194336493	0.18162736120645706	66.9190304238	2505.610282320529	63.51705611642683	2378.230265751481
16.36052726982327	21742.11784125054	21214.372493312647	27411.355080314577	26417.51156329432	30321.608304727677	29088.106512856113	33162.84302666743	31697.566267820108	38359.59234885621	36478.72168388543	0.1896828126183563	0.18151936779357414	64.73582087055547	2438.4644593065605	61.42826050182339	2313.87357359007
16.459107676782416	21751.77069858822	21223.42794892855	27418.78110860436	26424.518436822073	30327.882470861445	29094.059269101268	33168.02535931656	31702.518523422987	38362.90291862144	36481.951219378396	0.18956959016957373	0.18141160838997475	62.56937931056018	2371.053968364373	59.35555254257633	2249.2646664520726
16.55828208028434	21761.287908290487	21232.351719055117	27426.04460983992	26431.368989734226	30333.98041859918	29099.843132499438	33173.01802254676	31707.289524477033	38365.99885504384	36484.97653176767	0.1894566203775587	0.18130408850384921	60.41963251616107	2303.379094950855	57.298861764371395	2184.403828223236
16.658054059457015	21770.668612151625	21241.142991917033	27433.14483746053	26438.06251284837	30339.901458548862	29105.457446141823	33177.820380596444	31711.878663194046	38368.87961242857	36487.79709619211	0.18934390907579027	0.18119681369394747	58.2865074655565	2235.4401349080727	55.25811789187719	2119.2913527619094
16.758427214994473	21779.911949804333	21249.800953817456	27440.081044700255	26444.598296853448	30345.644902103573	29110.901553898995	33182.431799445	31716.285333442833	38371.54464853584	36490.41239102538	0.18923146215115322	0.1810897895700285	56.16993134000222	2167.237394423224	53.233250845834846	2053.927543857135
16.859405169286727	21789.017058734542	21258.324789152826	27446.852484611158	26450.975632332218	30351.210061468973	29116.174800447323	33186.85164684452	31720.50893077943	38373.99342462034	36492.82189791328	0.1891192855444115	0.18098302179331105	54.069831526256166	2098.77119023446	51.22419074518257	1988.3127154204994
16.960991566550526	21797.983074296317	21266.713680427685	27453.45841008651	26457.19380978377	30356.59624969088	29121.27653129536	33191.0792923515	31724.548852477383	38376.225405470694	36495.02510181118	0.18900738525069036	0.18087651607693148	51.98613561273669	2030.0418495489284	49.230867903504986	1922.4471914125606
17.063190072960847	21806.8091297266	21274.96680826935	27459.89807388375	26463.252119645676	30361.802780682305	29126.206092809898	33195.11410735801	31728.404497557567	38378.24005944822	36497.02149102073	0.18889576731995933	0.18077027818640778	49.91877138905693	1961.0497101489455	47.253212829324184	1856.3313059601933
17.166004376783235	21815.494356160667	21283.08335144327	27466.170728648252	26469.14985231705	30366.828969251615	29130.962832242967	33198.95546512411	31732.07526681905	38380.03685852707	36498.81055722793	0.1887844378575279	0.1806643139401094	47.86766684736358	1891.795120502822	45.2911562260706	1789.965403439477
17.26943818850684	21824.037882647295	21291.062486868133	27472.27562693673	26474.886298181136	30371.674131130123	29135.54609775828	33202.60274080953	31735.56056286936	38381.61527833349	36500.391795540316	0.18867340302454302	0.1805586292097331	45.832750179979485	1822.2784397732466	43.34462899083155	1723.3498384896666
17.37349524097843	21832.43883616446	21298.90338963142	27478.212021241212	26480.46074762853	30376.3375830003	29139.955238458395	33206.05531150606	31738.85979015543	38382.97479818594	36501.76470452504	0.1885626690384939	0.18045322992078447	43.81394977675518	1752.5000378182158	41.413562211731914	1656.4849760290235
17.478179289537028	21840.69634163458	21306.6052330046	27483.9791640124	26485.872491079797	30380.818642523365	29144.18960441115	33209.31255626925	31741.972354993854	38384.11490113424	36502.92878624598	0.18845224217372566	0.18034812205306658	41.811194226902444	1682.460295333527	39.49788716909825	1589.371191373095
17.583494112149474	21848.80952194087	21314.167188459323	27489.576307684343	26491.120819009342	30385.116628368258	29148.24854667749	33212.37385615159	31744.897665602544	38385.03507400055	36503.88354630255	0.18834212876195813	0.1802433116411745	39.82441231873236	1612.1596039328724	37.59753533589537	1522.0088703231886
17.689443509546752	21856.77749794304	21321.58842568302	27495.002704698283	26496.205021968446	30389.23086023963	29152.13141733836	33215.23859423459	31747.63513213141	38385.734807418914	36504.628493867305	0.18823233519280996	0.18013880477499675	37.853533035406144	1541.598366088234	35.71243837338989	1454.3984091067687
17.79603130536116	21864.599388493472	21328.86811259495	27500.25760752702	26501.12439060887	30393.16065890651	29155.837569522217	33217.9061556616	31750.184166693656	38386.21359587572	36505.16314172416	0.1881228679143333	0.18003460760022347	35.89848555592471	1470.7769952220842	33.842528131994186	1386.540214465931
17.90326134626431	21872.2743104534	21336.005415362262	27505.340268699234	26505.8782157064	30396.905346230782	29159.366357432376	33220.375927670415	31752.544183396956	38386.47093774983	36505.48700630659	0.18801373343355315	0.17993072631886056	33.95919925518683	1399.6959158424288	31.98773665173212	1318.434703794308
18.011137502105942	21879.801378709733	21342.999498416648	27510.249940824564	26510.465788185084	30400.46424519655	29162.71713637524	33222.6472996268	31754.714598375434	38386.50633535375	36505.599607736614	0.1879049383170136	0.17982716718975048	32.035603702272056	1328.35556351766	30.147996159998	1250.0823050923645
18.119663666053608	21887.17970619116	21349.84952447033	27514.98587661774	26514.88639914059	30403.83667993848	29165.889262787427	33224.719663056894	31756.694829820637	38386.31929497348	36505.500469862585	0.18779648919133415	0.1797239365291028	30.127628658461617	1256.7563849156722	28.32323907018872	1181.4834570297971
18.228843754733095	21894.408403885314	21356.554654533058	27519.54732892398	26519.139339864778	30407.02197577138	29168.882094264303	33226.592411681	31758.484298013824	38385.90932690992	36505.189120298535	0.18768839274376978	0.17962104071102875	28.23520407846081	1184.8988379240036	26.513397982838796	1112.638609053567
18.338681708369887	21901.48658085538	21363.11404792857	27523.933550743695	26523.223901869627	30410.019459219176	29171.694989587708	33228.2649414466	31760.082425357454	38385.27594551939	36504.665090462535	0.18758065572278235	0.17951848616808264	26.358260108710965	1112.7833916740492	24.718405683670426	1043.548221403733
18.44918149093129	21908.4133442574	21369.52686231173	27528.143795257936	26527.139376911822	30412.82845804458	29174.327308754513	33229.73665056223	31761.488636407586	38384.41866925503	36503.927915616056	0.18747328493861762	0.17941627939181523	24.496727085963357	1040.41052656807	22.93819514257484	974.2127651441842
18.56034709026951	21915.187799357158	21375.792253685227	27532.177315853387	26530.885057016956	30415.44830127826	29176.778413004573	33231.00693953071	31762.702357905608	38383.337020707535	36502.97713490251	0.18736628726389076	0.1793144269333294	22.650535536697134	967.780734336935	21.17269951295748	904.6327222250402
18.672182518265565	21921.809049547734	21381.909376416992	27536.03336614804	26534.460234504368	30417.878319248757	29179.047664849564	33232.075211183204	31763.723018810793	38382.03052664678	36501.812291386894	0.18725966963417853	0.1792129354038459	20.819616176828276	894.8945181155577	19.42185213144694	834.8085855543613
18.784691810974078	21928.276196366765	21387.877383257255	27539.711200016533	26537.864202011686	30420.117843612104	29181.134428101315	33232.94087071297	31764.550050332502	38380.498718062925	36500.432932094685	0.18715343904862464	0.17911181147527763	19.00389991060365	821.7523924885318	17.68558651690546	764.7408590260893
18.897879028768923	21934.588339514226	21393.69542535615	27543.210071616104	26541.096252519917	30422.166207381928	29183.038067900823	33233.60332570957	31765.182885962942	38378.741130208335	36498.83860805166	0.18704760257054587	0.1790110618808099	17.20331782946596	748.3548835162073	15.963836369352066	694.4300575694069
19.01174825648978	21940.74457686993	21399.362652281015	27546.529235412127	26544.155679378142	30424.022744959224	29184.757950746807	33234.06198619277	31765.62096150948	38376.757302638776	36497.028874323005	0.18694216732805252	0.17891069341548976	15.417801211267943	674.7025287877768	14.256535569074913	623.8767071859911
19.126303603589555	21946.744004511518	21404.87821203423	27549.667946204205	26547.04177632885	30425.686792162764	29186.293444524923	33234.31626464707	31765.86371512772	38374.54677925553	36495.00329005329	0.18683714051467684	0.1788107129368246	13.647281519981334	600.7958775032312	12.563618176616728	553.0813450319692
19.241549204282624	21952.58571673235	21410.24125107085	27552.625459152212	26549.75383753302	30427.15768625924	29187.643918536764	33234.36557605601	31765.91058735421	38372.10910834713	36492.76141850609	0.18673252939000745	0.17871112736538716	11.891690404343535	526.6354904789478	10.885018431261415	482.0445194300264
19.357489217694134	21958.26880605958	21415.45091431654	27555.401029802404	26552.291157595515	30428.434765993774	29188.80874352912	33234.20933793673	31765.761021139533	38369.44384263146	36490.302827103915	0.18662834128033592	0.1786119436854303	10.150959697086364	452.22194022033364	9.220670750451973	410.76678992435336
19.474127828010037	21963.792363272387	21420.50634518557	27557.993914113777	26554.65303159052	30429.51737162037	29189.78729172328	33233.846970374645	31765.41446188142	38366.55053929781	36487.6270874682	0.18652458357930995	0.17851316894551011	8.425021414514049	377.55581096187234	7.5705097293976	339.2487273430452
19.59146924462811	21969.155477420263	21425.40668559891	27560.403368484473	26556.83875508713	30430.404844932676	29190.578936844606	33233.277896058295	31764.870357458058	38363.42876004927	36484.73377545955	0.18642126374859844	0.17841481025911768	6.713807755266316	302.63769871834666	5.934470139880432	267.49091383162886
19.709517702309874	21974.357235841442	21430.15107600245	27562.628649778282	26558.84762417501	30431.096529294686	29191.183054152003	33232.501540314195	31764.128158261425	38360.07807114504	36481.62247121784	0.18631838931856348	0.17831687480532044	5.017251099779969	227.46821132302284	4.312486929557053	195.4939428847283
19.828277461333414	21979.39672418142	21434.73865538529	27564.669015351286	26560.678935490174	30431.591769671708	29191.599020467682	33231.51733114194	31763.187317230848	38356.49804344301	36478.29275920271	0.18621596788894454	0.17821936982941347	3.335284008338931	152.04796842951328	2.704495220386889	123.2584193693474
19.94775280764713	21984.27302641141	21439.16856129802	27566.5237230784	26562.3319862407	30431.889912661085	29191.826214206732	33230.32469924908	31762.047289886315	38352.68825244201	36474.74422823371	0.18611400712954987	0.17812230264357626	1.6678392223111587	76.37760164961219	1.110430309738149	50.78495964501053
20.067948053024427	21988.985224847427	21443.43992987157	27568.19203138065	26563.806074233147	30431.99030652386	29191.864015407515	33228.92307808697	31760.70753436279	38348.64827832527	36470.97647153155	0.18601251478096056	0.1780256806275444	0.014849662475171499	0.45775455702096224	-0.4697723311255686	-21.92580842692405
20.188867535219305	21993.53240016878	21447.551895835455	27569.673199251716	26565.100497898242	30431.892301215536	29191.71180576129	33227.31190388567	31759.167511443586	38344.37770600273	36466.989086758265	0.18591149865524365	0.17792951122928805	-1.6237515736866044	-75.71091736108065	-2.0361770598683506	-94.87324553914368
20.31051561812294	21997.913631436964	21451.50359253652	27570.966486285	26566.214556317107	30431.595248417467	29191.36896864231	33225.490615689465	31757.42668459429	38339.876125154005	36462.78167605807	0.18581096663667399	0.1778338019656989	-3.248031209455803	-152.1277465093881	-3.5888480605353834	-168.05670074000955
20.432896691921076	22002.12799611496	21455.29415195795	27572.071152701097	26567.147549247886	30431.09850156865	29190.834889138485	33223.45865539296	31755.4845199973	38335.143130272	36458.35384609879	0.18571092668247088	0.17773856042328967	-4.858055791220977	-228.79205320496112	-5.127849345532013	-241.47551144473255
20.55601517325261	22006.17457008605	21458.922704737925	27572.986459374784	26567.898777151833	30430.401415897028	29190.10895408143	33221.21546777646	31753.340486585705	38330.178320705825	36453.70520811258	0.18561138682354053	0.17764379425890534	-6.45389169032569	-305.70314569957554	-6.65324475770467	-315.1290034754202
20.679875505368887	22010.052427672985	21462.38838018853	27573.7116678623	26568.46754121984	30429.503348451122	29189.190552076892	33218.76050054184	31750.994056077547	38324.98130070405	36448.8353779371	0.1855123551652339	0.17754951120043835	-8.035605102821137	-382.8603200763464	-8.165097970108036	-389.0164909576997
20.804482158294064	22013.760641657238	21465.6903063148	27574.246040428872	26568.853143398996	30428.403658131887	29188.079073535373	33216.093204348595	31748.444703010315	38319.55167945836	36443.74397605694	0.18541383988811252	0.17745571904756208	-9.60326205076126	-460.26286025252193	-9.663472486834507	-463.1372762983665
20.92983962898646	22017.298283298154	21468.82760983368	27574.588840076016	26569.054886419133	30427.101705724366	29186.773910702657	33213.21303284977	31745.691904775318	38313.88907114689	36438.430627644826	0.18531584924872885	0.17736242567246993	-11.156928381358739	-537.9100378472358	-11.148431642533978	-537.4906500792131
21.055952441500814	22020.6644223527	21471.79941619349	27574.7393305696	26569.072073819967	30425.596853930183	29185.274457690957	33210.11944272862	31742.73514165279	38307.99309497857	36432.894962603736	0.18521839158041287	0.1772696390206277	-12.696669769182336	-615.8011122215539	-12.62003860466939	-612.0758910998702
21.18282514715158	22023.858127094376	21474.604849592706	27574.696776466964	26568.904009977417	30423.88846739902	29183.58011050927	33206.811893734404	31739.573896846076	38301.86337523627	36427.136615607946	0.18512147529407955	0.17717736711153728	-14.222551718208706	-693.9353305026889	-14.078356374884606	-686.892266375944
21.31046232467717	22026.87846433289	21477.243032999384	27574.460443144853	26568.55000013072	30421.975912760987	29181.690267094516	33203.28984871893	31736.20765651668	38295.49954132104	36421.15522614505	0.18502510887903814	0.1770856180395091	-15.73463955958141	-772.3119273921475	-15.523447787360055	-761.939030974172
21.438868580405217	22029.724499433807	21479.71308817057	27574.029596827444	26568.0093504095	30419.858558659067	29179.604327342742	33199.552773673386	31732.635909819423	38288.901227796414	36414.95043855808	0.18492930090382115	0.17699439997445104	-17.23299845510337	-850.9301252802834	-16.95537551207235	-837.2154281102121
21.568048548418737	22032.39529633766	21482.01413567126	27573.403504613714	26567.281367860418	30417.53577578092	29177.321693139736	33195.60013776434	31728.858148936975	38282.06807443199	36408.52190208694	0.1848340600170227	0.17690372116266462	-18.717693396785762	-929.7891341382638	-18.37420205397939	-912.7206890461966
21.69800689072348	22034.889917580007	21484.14529489421	27572.581434505908	26566.365360474752	30415.0069368919	29174.84176839283	33191.43141337114	31724.873869115618	38274.999726248505	36401.86927091128	0.18473939494815117	0.17681358992765617	-20.188789206193178	-1008.8881514230743	-19.779989752947586	-988.4540330022573
21.828748297416116	22037.207424310862	21486.105684079175	27571.56265543737	26565.26063721536	30412.27141686731	29172.16395906189	33187.046076122446	31720.682568700213	38267.69583356193	36394.99220419234	0.18464531450849167	0.17672401467095822	-21.64635053933307	-1088.2263622451574	-21.172800787870074	-1064.414667303674
21.960277486853503	22039.346876314023	21487.894420332068	27570.346437300224	26563.96650804358	30409.328592724578	29169.287673190407	33182.44360493281	31716.283749169223	38260.156052027625	36387.89036611503	0.18455182759198685	0.17663500387296582	-23.090441883497988	-1167.8029391467571	-22.55269717396004	-1140.6017871806398
22.092599205822967	22041.30733202724	21489.5106196449	27568.932050974126	26562.482283947134	30406.17784365667	29166.212320937528	33177.62348204041	31711.67691517085	38252.38004268586	36380.56342593117	0.1844589431761273	0.17654656609378336	-24.521127557964064	-1247.6170420618728	-23.919740763449227	-1217.0145757235587
22.225718229713628	22043.087848561674	21490.95339691508	27567.31876835415	26560.80727696717	30402.81855106447	29162.937314609357	33172.58519304387	31706.86157455827	38244.36747200622	36373.01105800174	0.18436667032285628	0.17645870997408583	-25.93847171901143	-1327.6678185099736	-25.27399325009901	-1293.6522040599957
22.359639362688714	22044.687481721234	21492.221865964555	27565.50586237862	26558.940800225304	30399.250098589164	29159.462068690085	33167.328226939004	31701.837238424836	38236.11801193206	36365.2329418391	0.18427501817949005	0.17637144423599319	-27.34253835704294	-1407.9544033790007	-26.615516166755697	-1370.5138311600313
22.494367437858962	22046.105286022706	21493.315139559778	27563.492607057917	26556.88216795159	30395.471872145765	29155.7859998743	33161.8520761568	31696.60342114046	38227.631339926294	36357.22876215061	0.18418399597965074	0.17628477768395706	-28.73339129635133	-1488.4759188480675	-27.94437088482664	-1447.5986037412658
22.629907317457054	22047.340314715322	21494.232329431095	27561.278277502675	26554.630695511896	30391.48325995593	29151.908527098596	33156.15623660074	31691.159640387345	38218.907139016424	36348.99820888145	0.18409361304421507	0.17619871920566402	-30.111094199193758	-1569.231474533677	-29.260618618282024	-1524.905656418763
22.766263893012997	22048.391619800215	21494.972546292054	27558.862149951805	26552.185699435162	30387.283652580656	29147.82907157311	33150.240207683964	31685.50541719556	38209.94509783946	36340.540977257326	0.18400387878227834	0.17611327777294916	-31.4757105656754	-1650.2201674189419	-30.564320423553	-1602.4341116352007
22.903442085530802	22049.25825205014	21495.53489985897	27556.24350180105	26549.54649744111	30382.872442953547	29143.547056813546	33144.103492367	31679.64027597925	38200.74491068758	36331.85676782789	0.18391480269212984	0.17602846244272663	-32.82730373284721	-1731.4410817502066	-31.85553719874588	-1680.1830795546994
23.041446845665973	22049.939261029118	21495.918498870426	27553.421611631355	26546.712408467847	30378.249026413967	29139.061908673157	33137.745597195535	31673.563744572788	38191.306277553675	36322.94528651016	0.18382639436224898	0.17594428235793508	-34.16593687675777	-1812.893289072439	-33.13432968535926	-1758.1516581019387
23.180283153904217	22050.433695111955	21496.122451106658	27550.39575923724	26543.682752699446	30373.41280074019	29134.373055374675	33131.16603233813	31667.27535426687	38181.62890417701	36313.80624463184	0.1837386634723145	0.17586074674849503	-35.491673012744286	-1894.5758481919765	-34.400758468778804	-1836.3389329183847
23.31995602074116	22050.740601503865	21496.145863409027	27547.16522565529	26540.456851593633	30368.363166182702	29129.479927542456	33124.364311624115	31660.77463984491	38171.712502089016	36304.43935897501	0.18365161979422798	0.17577786493228537	-36.80457499643671	-1976.487805170007	-35.65488397901936	-1914.7439773501828
23.460470486863187	22050.859026259797	21495.987841699305	27543.72929319249	26537.034027909383	30363.09952549742	29124.381958234488	33117.33995258145	31654.061139619258	38161.5567886592	36294.84435181973	0.18356527319315746	0.17569564631613105	-38.10470552496554	-2058.628193325363	-36.896766492078314	-1993.3658524602652
23.60183162332936	22050.7880143039	21495.64749099895	27540.087245454604	26533.413605734513	30357.62128397895	29119.07858297449	33110.09247647469	31647.134395467623	38151.16148714104	36285.02095098773	0.18347963362859462	0.17561410039681097	-39.39212713658344	-2140.996033157222	-38.126466129368055	-2072.2036069417372
23.744044531754422	22050.526609448974	21495.12391544852	27536.23836737482	26529.594910513606	30351.927849494223	29113.56923978434	33102.621408343264	31639.99395286981	38140.52632671843	36274.96888988667	0.18339471115543002	0.17553323676207755	-40.666902212265995	-2223.5903323823586	-39.34404285938945	-2151.256277157925
23.887114344492932	22050.073854415557	21494.41621832666	27532.18194524191	26525.57726907534	30346.018632515566	29107.85336921601	33094.92627703938	31632.63936094397	38129.651042551595	36264.687907553816	0.1833105159250455	0.17545306509169703	-41.92909297627921	-2306.410085904412	-40.549556498241145	-2230.522887104191
24.031046224824397	22049.428790851336	21493.52350206946	27527.917266728888	26521.360009660504	30339.893046154473	29101.93041438414	33087.00661526657	31625.070172483567	38118.53537582386	36254.17774870051	0.18322705818642576	0.1753735951585007	-43.17876149645599	-2389.4542757803574	-41.74306670963415	-2310.0024483744055
24.175845367139747	22048.590459350078	21492.444868289313	27523.443620921233	26516.942461949442	30333.550506194886	29095.79982099818	33078.86195961771	31617.285943993986	38107.17907378796	36243.438163756284	0.183144348287284	0.17529483682946123	-44.41596968524391	-2472.7218712167814	-42.924633006201475	-2389.6939601618797
24.32151699712871	22047.557899470863	21491.179417794123	27518.760298345544	26512.323957089986	30326.990431126964	29089.461037394987	33070.49185061383	31609.286235729545	38095.58188981297	36232.46890891358	0.1830623966752107	0.17521680006677778	-45.64077930100029	-2556.2118286043406	-44.094314750647754	-2469.5964092807844
24.468066371968433	22046.33014975664	21489.72625060585	27513.866590997473	26507.5038277247	30320.212242180172	29082.91351457077	33061.89583274196	31601.07061172995	38083.74358343058	36221.26974617175	0.18298121389883637	0.17513949492898404	-46.853251948123216	-2639.9230914637446	-45.25217115576379	-2549.7087701214477
24.61549878051318	22044.906247753363	21488.084465979613	27508.76179237047	26502.481408018935	30313.215363357358	29076.156706214	33053.073454494275	31592.63863985774	38071.6639203826	36209.84044338234	0.18290081060901817	0.17506293157207278	-48.053449077153346	-2723.8545904131606	-46.39826128452842	-2630.0300045991316
24.763819543485244	22043.285230028472	21486.253162422192	27503.445197483896	26497.256033688205	30305.999221468017	29069.190068737596	33044.02426840632	31583.989891835103	38059.3426726677	36198.1807742935	0.18282119756004003	0.17498712025064006	-49.241431986680254	-2808.005243210122	-47.53264405186928	-2710.5590622145683
24.91303401366693	22041.466132189515	21484.231437710667	27497.916102911335	26491.827042025914	30298.56324616209	29062.01306131152	33034.747831095905	31575.123943281014	38046.77961858872	36186.29051859517	0.18274238561083977	0.17491207131904368	-50.417261823648005	-2892.373954751529	-48.65537822521583	-2791.2948800325394
25.063147576093755	22039.447988902382	21482.018388910707	27492.173806808667	26486.193771930684	30290.90686996332	29054.625145895065	33025.24370330152	31566.040373748285	38033.97454279977	36174.16946196384	0.18266438572624868	0.17483779523258788	-51.58099958398088	-2976.9596170419827	-49.76652242479031	-2872.2363826530054
25.214165648248784	22037.22983390972	21479.613112395065	27486.217608942425	26480.355563934125	30283.029528303145	29047.025787269602	33015.51144992147	31556.73876676098	38020.92723635394	36161.81739610802	0.182587208978258	0.17476430254871997	-52.732706113078166	-3061.7611091835424	-50.86613512398617	-2953.3824822017923
25.366093680258146	22034.810700048878	21477.014703861565	27480.046810717722	26474.311760228105	30274.930659554117	29039.214453070934	33005.55064005245	31547.218709851586	38007.63749675072	36149.23411881338	0.1825108665473027	0.17469160392825345	-53.87244210661447	-3146.777297391556	-51.95427465061948	-3034.732078340836
25.518937155087716	22032.18961926994	21474.222258351245	27473.66071520648	26468.061704692343	30266.609705063758	29031.19061382197	32995.360847028736	31537.479794598486	37994.10512798388	36136.41943398843	0.18243536972356864	0.17461971013660577	-55.000268111602054	-3232.007035001181	-53.03099918749649	-3116.284058282152
25.672701588741027	22029.365622653226	21471.234870266027	27467.058627175124	26461.60474292155	30258.066109187883	29022.95374296503	32984.94164846078	31527.521616663147	37980.32994058904	36123.373151709726	0.18236072990831845	0.17454863204505988	-56.1162445275113	-3317.4491625074297	-54.09636677346134	-3198.0372967896983
25.827392530458226	22026.337740426934	21468.05163338645	27460.239853112573	26454.940222252786	30249.299319324295	29014.503316894476	32974.292626274364	31517.343775827674	37966.31175169177	36110.095088267815	0.18228695861524383	0.17447838063204643	-57.22043160519388	-3403.102507457137	-55.15043530255207	-3279.9906561113894
25.983015562916506	22023.10500198454	21464.67164088929	27453.203701258208	26448.067491792885	30240.308785946647	29005.838814989405	32963.41336674992	31506.945876032572	37952.050385056005	36096.585066213214	0.18221406747183844	0.17440896698444733	-58.31288944950211	-3488.9658845700324	-56.193262526532635	-3362.1429860694334
26.139576302431465	22019.666435901654	21461.093985364547	27445.949481629188	26440.985902445198	30231.09396263751	28996.95971964577	32952.303460561074	31496.32752541379	37937.54567113166	36082.84291440197	0.1821420682207917	0.17434040229891903	-59.39367801892513	-3575.0380956837907	-57.22490605422354	-3444.49312400911
26.297080399159835	22016.02106995321	21457.31775883291	27438.476506048526	26433.694806937157	30221.654306122524	28987.865516309386	32940.96250281446	31485.488336340986	37922.797447103825	36068.86846804232	0.1820709727214105	0.17427269788324182	-60.46285712621466	-3661.3179297624156	-58.245423352433136	-3527.0398948043585
26.455533537303385	22012.167931129792	21453.342052762302	27430.78408817217	26426.193559846823	30211.98927630342	28978.55569350799	32929.39009308838	31474.427925454653	37907.805556940664	36054.66156874051	0.18200079295106225	0.17420586515768888	-61.520486440495006	-3747.804162987508	-59.254871747718425	-3609.782110937871
26.614941435314055	22008.10604565416	21449.165958084686	27422.871543516558	26418.481517629934	30202.098336291703	28969.029742883846	32917.58583547224	31463.145913704037	37892.56985144231	36040.2220645473	0.1819315410066417	0.17413991565641954	-62.566625486142584	-3834.495558665134	-60.25330842551193	-3692.7185724154115
26.77530984610034	22003.834438997328	21444.78856521244	27414.738189485866	26410.558038646694	30191.98095244215	28959.287159226227	32905.54933860584	31451.641926384902	37877.090188289745	36025.549810004566	0.1818632291060661	0.17407486102889635	-63.60133364467765	-3921.39086731337	-61.24079043166421	-3775.8480668365955
26.93664455723489	21999.352135894336	21440.208964054447	27406.383345399005	26402.422483188308	30181.636594386036	28949.32744050368	32893.280215718485	31439.915593177167	37861.36643209356	36010.644666191765	0.18179586958979144	0.17401071304132565	-64.62467015441507	-4008.4888266138732	-62.21737467216735	-3859.1693693473935
27.098951391163432	21994.65816036008	21435.42624403228	27397.806332516993	26394.07421350388	30171.064735064894	28939.150087896753	32880.77808466881	31427.96654818316	37845.398454443544	35995.50650077325	0.18172947492235808	0.17394748357812378	-65.63669411199226	-4095.788161485456	-63.183117914930335	-3942.681242711842
27.26223620541477	21989.751535704163	21430.439494095466	27389.006474069283	26385.5125938264	30160.264850763342	28928.75460582985	32868.042567983546	31415.79442996492	37829.186133957315	35980.135188044536	0.18166405769396257	0.17388518464340658	-66.63746447314043	-4183.287584106438	-64.13807678995363	-4026.3824373269454
27.426504892812353	21984.63128454618	21425.247802737173	27379.983095280906	26376.7369903994	30149.23642114274	28918.140502003946	32855.073292897396	31403.39888158256	37812.729356330274	35964.530608980014	0.1815996306220537	0.1738238283625058	-67.6270400529902	-4270.9857939220965	-65.08230779011501	-4110.271691216156
27.59176338168682	21979.296428829988	21419.85025800891	27370.735523398555	26367.746771502756	30137.97892927399	28907.307287428397	32841.869891391994	31390.779550631793	37796.028014384596	35948.692651279605	0.18153620655296002	0.17376342698351296	-68.60547952661	-4358.881477645598	-66.01586727128597	-4194.347730037756
27.758017636089992	21973.745989838368	21414.24594753575	27361.263087717474	26358.541307479172	30126.491861671147	28896.25447645367	32828.432000235945	31377.936089282368	37779.08200811965	35932.62120941681	0.18147379846354278	0.1737039928788448	-69.57284143012657	-4446.97330932878	-66.93881145348132	-4278.609267136082
27.925273656010095	21967.9789882065	21408.433958530233	27351.565119607054	26349.119970759468	30114.774708323883	28884.981586802864	32814.75926102361	31364.8681543155	37761.891244761035	35916.316184685515	0.18141241946287914	0.17364553854684317	-70.52918416091416	-4535.259950353764	-67.85119642136851	-4363.055003552698
28.09353747758831	21961.994443935986	21402.41337780701	27341.640952537455	26339.48213588893	30102.826962731142	28873.488139604397	32800.851320215304	31351.575407162523	37744.45563881147	35899.77748524849	0.18135208279397264	0.17358807661339473	-71.47456597839482	-4623.740049464628	-68.75307812452957	-4447.683628021739
28.2628151733366	21955.7913764076	21396.18329179616	27331.48992210487	26329.62717955226	30090.648121933416	28861.773659423518	32786.707829176186	31338.057513942356	37726.77511210023	35883.00502618451	0.1812928018354961	0.17353161983358634	-72.40904500526085	-4712.412242845632	-69.64451237875619	-4532.493817053735
28.43311285235687	21949.368804394366	21389.74278655692	27321.11136605752	26319.554480599367	30078.23768654601	28849.83767429459	32772.32844421624	31324.314145499993	37708.849593834035	35865.998729536936	0.1812345901035634	0.1734761810933828	-73.33267922785308	-4801.275154140778	-70.52555486671918	-4617.4842349542305
28.604436660561465	21942.72574607354	21383.090947790344	27310.504624320594	26309.26342007009	30065.595160791232	28837.679715752492	32757.71282662926	31310.34497744408	37690.67902064693	35848.75852436119	0.1811774612535331	0.1734217734113389	-74.24552649651014	-4890.327394455671	-71.39626113779377	-4702.653533812612
28.77679278089485	21935.86121903898	21376.226860852363	27299.669039021934	26298.753381219674	30052.720052531593	28825.299318864953	32742.860642733027	31296.149690185608	37672.263336651646	35831.28434677387	0.18112142908184337	0.1733684099403383	-75.14764452591771	-4979.567562393844	-72.25668660869997	-4788.000353532843
28.950187433556945	21928.774240312327	21369.149610765733	27288.603954516584	26288.023749543194	30039.611873301877	28812.696022263823	32727.771563908358	31281.727968975596	37653.60249348992	35813.57614000063	0.18106650752787887	0.17331610396936556	-76.03909089724766	-5068.994244183414	-73.10688656553975	-4873.523321955465
29.124626876227456	21921.463826354055	21361.858282231926	27277.30871741156	26277.073912800166	30026.27013834162	28799.869368176714	32712.44526663878	31267.07950394324	37634.69645038362	35795.63385442499	0.18101271067587243	0.17326486892530607	-76.91992305727035	-5158.606013620272	-73.9469161627494	-4959.221054791473
29.30011740429177	21913.92899307419	21354.351959642623	27265.782676590436	26265.903261039068	30012.694366627507	28786.81890245867	32696.881432550214	31252.203990134276	37615.54517418607	35777.45744763729	0.18096005275683832	0.17321471837478125	-77.79019832013	-5248.401432200335	-74.77683042481658	-5045.092155738734
29.476665351068124	21906.16875584205	21346.629727090403	27254.025183237154	26254.511186621083	29998.884080905173	28773.54417462319	32681.079748450094	31237.10112754866	37596.14863943291	35759.046884483214	0.1809085481505413	0.17316566602601458	-78.64997386671894	-5338.379049072042	-75.59668424581469	-5131.135216441937
29.654277088036206	21898.18212949631	21338.69066837972	27242.03559086054	26242.89708424458	29984.838807721804	28760.044737874094	32665.039906367627	31221.770621179425	37576.5068283945	35740.40213711377	0.18085821138750072	0.1731177257307311	-79.49930674683128	-5428.537401190028	-76.40653239133826	-5217.348816628568
29.832959025067048	21889.96812835334	21330.533867036254	27229.813255317124	26231.060350967957	29970.55807745719	28746.320149135823	32648.761603592335	31206.21218104984	37556.6197311264	35721.52318503346	0.18080905715102968	0.1730709114860897	-80.3382538795704	-5518.87501335796	-77.20642949893954	-5303.731524144299
30.0127176106544	21881.525766216208	21322.158406316936	27217.357534835046	26219.000386233583	29956.04142435606	28732.369969085146	32632.244542714292	31190.42552225228	37536.48734552215	35702.410015150635	0.1807611002793119	0.17302523743665235	-81.16687205262133	-5609.390398188494	-77.9964300772408	-5390.281894906424
30.193559332147448	21872.854056382363	21313.56336921871	27204.667790036827	26206.716591890658	29941.28838655935	28718.193762181716	32615.48843166327	31174.410364986026	37516.10967736493	35683.06262182677	0.18071435576751474	0.17298071787638686	-81.98521792414249	-5700.082056249492	-78.77658850800071	-5476.998473037034
30.37549071598484	21863.952011651116	21304.747838487194	27191.74338396222	26194.208372218152	29926.298506135816	28703.79109669903	32598.492983748416	31158.16643459551	37495.48674038001	35663.481006926515	0.18066883876994158	0.17293736725070505	-82.7933480234642	-5790.948476125486	-79.5469590464345	-5563.879790918902
30.55851832793038	21854.81864433016	21295.710896624354	27178.583682090313	26181.475133947115	29911.071329112925	28689.161544754756	32581.257917697356	31141.693461608193	37474.618556286776	35643.66517986736	0.1806245646022225	0.17289520015854054	-83.59131875123421	-5881.9881344512105	-80.30759582173778	-5650.9243692224845
30.742648773309874	21845.45296624193	21286.45162589617	27165.188052361893	26168.516286283186	29895.60640550832	28674.30468234149	32563.782957695996	31124.99118177292	37453.50515485184	35623.61515767031	0.18058154874354387	0.17285423135446004	-84.37918638087285	-5973.199496037327	-81.05855283813435	-5738.130717014894
30.92788869724955	21835.85398872869	21276.969108339013	27151.555865200575	26155.331240928008	29879.903289360052	28659.220089356564	32546.06783342727	31108.059336097445	37432.146573941034	35603.33096500948	0.18053980683892074	0.17281447575081701	-85.15700705831114	-6064.581013872288	-81.7998839746142	-5825.497331750579
31.114244784915854	21826.02072265789	21267.26242576635	27137.6864935348	26141.919412101473	29863.96153875805	28643.907349632827	32528.112280111272	31090.897670887196	37410.542859573405	35582.81263426364	0.18049935470150774	0.17277594841994073	-85.92483680196165	-6156.131129162386	-82.53164298523916	-5913.022699318826
31.30172376175672	21815.952178425963	21257.330659774012	27123.579312818336	26128.28021656259	29847.780715874113	28628.366050968216	32509.9160385441	31073.505937782833	37388.69406597378	35562.060205566406	0.18046020831495582	0.17273866459636783	-86.68273150610912	-6247.848271577619	-83.25388350183493	-6000.705294247717
31.4903323937443	21805.647365961762	21247.172891745126	27109.23370105081	26114.413073630312	29831.360386992124	28612.59578515546	32491.478855137022	31055.883893798167	37366.60025562611	35541.0737268571	0.18042238383580808	0.17270263967911456	-87.4307469392661	-6339.730859196745	-83.96665903291432	-6088.543579666875
31.68007748761912	21795.105294729412	21236.78820285448	27094.64903879796	26100.31740520428	29814.700122538325	28596.596148011842	32472.80048195589	31038.031301358256	37344.261499327265	35519.85325393217	0.1803858975959423	0.17266788923398724	-88.16893874530797	-6431.777298601344	-84.67002296441933	-6176.536007383838
31.870965891135747	21784.324973730225	21226.17567407214	27079.824709211323	26085.99263578491	29797.799497111013	28580.36673940855	32453.880676760244	31019.947928337297	37321.67787624074	35498.39885049639	0.18035076610505923	0.17263442899594122	-88.89736244420055	-6523.985984989442	-85.36402856040513	-6264.681017967872
32.063004493309954	21773.305411503996	21215.3343861664	27064.76009804758	26071.438192493315	29780.65808951026	28563.907163299944	32434.71920304249	31001.633548096564	37298.8494739508	35476.710588214584	0.18031700605321369	0.17260227487147706	-89.61607343344076	-6616.355302303098	-86.0487289645971	-6352.97704088781
32.25620022466719	21762.045616129213	21204.263419705727	27049.454593687107	26056.653505090355	29763.275482766916	28547.2170277522	32415.31583006659	30983.087939521836	37275.77638851624	35454.78854676292	0.18028463431339545	0.17257144294108404	-90.3251269874454	-6708.88362324331	-86.72417719969235	-6441.422494508326
32.45056005749291	21750.544595223088	21192.961855060687	27033.907587152873	26041.638005996178	29745.651264172287	28530.295944972637	32395.670332907684	30964.310887061853	37252.458724525524	35432.63281388157	0.1802536679441572	0.1725419494617302	-91.02457825840975	-6801.569309371524	-87.39042616798542	-6530.015786175616
32.64609100608406	21738.80135594004	21181.42877240431	27018.11847212796	26026.391130308395	29727.785025306548	28513.143531337853	32375.78249249053	30945.302180765524	37228.896595150916	35410.24348542639	0.18022412419229075	0.1725138108693949	-91.71448227822839	-6894.410711317323	-88.04752865353657	-6618.755312409252
32.84280012700226	21726.81490496972	21169.663251712092	27002.086644973067	26010.912315820315	29709.676362067392	28495.75940742211	32355.652095628422	30926.06161631972	37205.090122203466	35387.620665421404	0.18019602049555342	0.17248704378165078	-92.39489395798591	-6987.406168778427	-88.69553732129862	-6707.63945889473
33.040694519328454	21714.584248534127	21157.664372761166	26985.811504743506	25995.201003038685	29691.324874698414	28478.143198025453	32335.27893506213	30906.588995086997	37181.03943618821	35364.76446611151	0.18016937448544765	0.17246166500029558	-93.06586808915017	-7080.554010680877	-89.33450471851393	-6796.666600635275
33.239781324919136	21702.10839238364	21145.43121512851	26969.292453205442	25979.256635200778	29672.730167816946	28460.29453220136	32314.66280949832	30886.8841241429	37156.74467635927	35341.675008015074	0.18014420399004838	0.1724376915140282	-93.72745934367413	-7173.852555245161	-89.96448327464168	-6885.835101988167
33.44006772866406	21689.386341792488	21132.962858188595	26952.52889485204	25963.07865829145	29653.891850442076	28442.21304328462	32293.803523648563	30866.94681631387	37132.20599077579	35318.352419977426	0.18012052703688863	0.1724151405011802	-94.37972227505816	-7267.3001101268455	-90.58552530234738	-6975.143316804431
33.64156095874556	21676.417101552815	21120.25838110979	26935.520236918546	25946.66652105911	29634.80953602175	28423.898368918286	32272.700888267533	30846.77689021429	37107.42353635744	35294.79683922374	0.18009836185589548	0.17239402933249584	-95.02271131903399	-7360.894972545095	-91.19768299830321	-7064.589588542469
33.84426828689945	21663.19967596819	21107.316862850228	26918.265889397233	25930.01967503174	29615.482842460136	28405.350151080955	32251.354720191735	30826.374170284103	37082.39747894075	35271.00841141288	0.18007772688238524	0.17237437557396326	-95.65648079453968	-7454.635429423302	-91.80100844385743	-7154.172250377946
34.04819702867729	21649.733068845573	21094.13738215229	26900.765265051254	25913.137574531796	29595.911392143982	28386.568036113127	32229.764842377375	30805.738486825758	37057.1279933349	35246.98729069074	0.18005864076011072	0.17235619698970442	-96.28108490389423	-7548.519757479429	-92.39555360523809	-7243.889625295065
34.25335454371064	21636.016283487003	21080.719017536794	26883.01777942866	25896.019676691314	29576.094811969517	28367.551674744045	32207.931083939202	30784.86967604181	37031.615263378924	35222.73363974476	0.1800411223443717	0.172339511544914	-96.89657773287036	-7642.546223311685	-92.98137033385865	-7333.740026159212
34.45974823597649	21622.048322679588	21067.060847295703	26865.02285087514	25878.66544146594	29556.032733368338	28348.300722117638	32185.8532801884	30763.76758007186	37005.859481998246	35198.247629857986	0.1800251907051828	0.17232433740885622	-97.50301325343025	-7736.71308369562	-93.55851036858803	-7423.721755981445
34.66738555406454	21607.828188684427	21053.16194948376	26846.779900546077	25861.074331648193	29535.724792332778	28328.814837818005	32163.531272670196	30742.43204702924	36979.86085126128	35173.52944096315	0.1800108651304979	0.17231069295792073	-98.10044532225584	-7831.0185855496675	-94.12702533433912	-7513.833107874729
34.87627399144595	21593.354883225118	21039.021401909868	26828.288352418862	25843.245812881156	29515.170629441986	28309.093685895587	32140.96490920267	30720.862931038682	36953.61958243777	35148.57926169837	0.17999816512950478	0.17229859677873394	-98.68892768237856	-7925.460966162384	-94.6869667438732	-7604.072365267202
35.086421086743854	21578.627407474032	21024.638282126263	26809.547633303187	25825.179353670144	29494.369889886097	28289.13693489151	32118.15404391359	30699.06009227231	36927.13589605537	35123.397289461085	0.17998711043597423	0.17228806767133198	-99.26851396402344	-8020.038453350775	-95.2383859983529	-7694.437802039087
35.29783442400536	21563.64476203849	21010.011667417777	26790.557172851986	25806.87442539516	29473.32222349147	28268.944257863077	32095.098537278896	30677.023396987097	36900.410021958305	35097.98373046432	0.1799777210116805	0.17227912465239284	-99.83925768469635	-8114.749265565537	-95.78133438740042	-7784.927682613023
35.51052163297529	21548.405946944848	20995.140634789062	26771.31640357053	25788.330502321533	29452.027284744327	28248.515332407635	32071.798256159585	30654.75271756091	36873.44219936497	35072.338799791476	0.17997001704988297	0.17227178695853287	-100.40121225071198	-8209.591612108052	-96.31586309064005	-7875.540262145922
35.72449038937153	21532.909961621986	20980.024260951304	26751.82476082564	25769.5470616108	29430.48473281486	28227.849840687028	32048.253073839598	30632.24793252941	36846.232676926775	35046.462721452655	0.17996401897888092	0.17226607404966487	-100.95443095694645	-8304.56369323004	-96.84202317731251	-7966.273786616512
35.93974841516195	21517.155804883118	20964.66162230743	26732.081682853644	25750.52358333035	29408.69423158034	28206.947469451057	32024.46287006278	30609.50892662223	36818.78171278664	35020.35572844054	0.17995974746563026	0.17226200561242241	-101.49896698821976	-8399.66370035708	-97.35986560780293	-8057.126493028365
36.15630347884324	21501.14247490654	20949.051794936277	26712.086610767845	25731.25955046267	29386.655449648082	28185.807910060867	32000.427531070174	30586.535590799333	36791.08957463815	34994.01806278684	0.1799572234194368	0.1722596015636501	-102.03487341963046	-8494.889816210605	-97.86944123359717	-8148.096609503962
36.374163395721176	21484.86896921493	20933.193854575522	26691.838988565018	25711.754448913798	29364.36806037786	28164.430858511852	31976.14694963691	30563.32782228717	36763.1565397849	34967.44997561908	0.17995646799571868	0.1722588820539624	-102.56220321764704	-8590.240215041675	-98.37080079848965	-8239.182355505414
36.59333602819267	21468.334284653236	20917.08687660322	26671.338263131136	25692.00776752093	29341.83174190372	28142.816015455985	31951.621025108943	30539.885524614558	36734.98289519994	34940.6517272173	0.17995750259984344	0.17225986747137115	-103.08100924060273	-8685.713062789291	-98.86399493913632	-8330.381941975094
36.813829286029524	21451.537417365267	20900.729936018255	26650.583884246324	25672.018998059477	29319.046177155535	28120.963086223932	31926.849663439727	30516.2086076486	36706.568937585864	34913.62358707153	0.17996034889103935	0.1722625784449831	-103.59134423919022	-8781.306517234072	-99.3490741852147	-8421.693571452983
37.03565112666392	21434.477362768845	20884.12210741939	26629.57530458898	25651.787635249333	29296.011053880015	28098.871780846766	31901.832777226806	30492.296987630587	36677.91497343517	34886.365833939424	0.17996502878638693	0.1722670358487747	-104.09326085719658	-8877.018728212453	-99.82608896026795	-8513.11543828249
37.25880955547555	21417.153115529465	20867.262464982996	26608.311979738995	25631.31317676029	29272.726064661143	28076.541814077034	31876.57028574805	30468.15058721141	36649.02131909078	34858.878755904094	0.17997156446488405	0.17227326080543237	-104.58681163277652	-8972.847837854177	-100.29508958299266	-8604.64572882466
37.483312626080554	21399.56366953228	20850.150082439228	26586.793368179835	25610.59512321651	29249.190906939963	28053.97290540935	31851.062114997607	30443.769335486977	36619.88830080682	34831.16265043218	0.1799799783715972	0.1722812746902788	-105.07204899867065	-9068.791980746202	-100.75612626719521	-8696.28262158949
37.70916844062219	21381.708017852856	20832.78403304707	26565.018931300154	25589.63297820048	29225.40528303415	28031.164779100764	31825.30819772206	30419.15316803359	36590.516254810114	34803.21782443261	0.17999029322189058	0.17229109913526902	-105.54902528310777	-9164.849284145981	-101.2092491227304	-8788.024287428707
37.93638515006311	21363.58515272603	20815.163389567664	26542.988133394036	25568.426248255873	29201.368900156678	28008.117164190342	31799.30847345599	30394.302026942965	36560.90552736156	34775.04459431528	0.18000253200574273	0.1723027560330687	-106.01779271078703	-9261.017868239433	-101.6545081563454	-8879.86888976302
38.164970954479706	21345.1940655133	20797.28722423625	26520.700441660414	25546.974442889525	29177.08147043408	27984.829794518373	31773.062888557455	30369.2158608571	36531.05647481809	34746.643286050225	0.18001671799214738	0.1723162675412144	-106.47840340305265	-9357.29584628623	-102.0919532719854	-8971.814584729262
38.39493410335793	21326.533746668596	20779.15460873269	26498.155326201653	25525.27707457279	29152.54271092427	27961.302408745167	31746.571396243507	30343.89462500325	36500.96946369521	34718.01423522733	0.18003287473360347	0.17233165608635562	-106.93090937886154	-9453.681324893609	-102.5216342714557	-9063.859521389939
38.626282895891045	21307.603185702286	20760.764614150266	26475.3522600209	25503.333658741667	29127.75234363349	27937.534750369166	31719.833956625163	30318.338281228316	36470.64487072943	34689.157787116135	0.18005102607069373	0.17234894436858011	-107.3753625559184	-9550.172404266894	-102.94360085565131	-9156.001841982827
38.859025681279114	21288.401371143333	20742.11631096291	26452.290719018347	25481.1437137961	29102.71009553273	27913.526567744444	31692.850536742226	30292.546798033272	36440.08308294131	34660.074296725965	0.18007119613675793	0.17236815536582908	-107.81181475126505	-9646.767178438604	-103.35790262496448	-9248.239682113752
39.09317085903034	21268.92729049981	20723.208768990822	26428.970181986577	25458.706761098296	29077.415698573543	27889.277614097817	31665.62111059796	30266.52015060734	36409.2844976989	34630.76412886656	0.180093409362658	0.17238931233839955	-108.24031768164423	-9743.463735479861	-103.7645890796266	-9340.571170940995
39.328726879264174	21249.17993021765	20704.04105736451	26405.39013060481	25436.022324970185	29051.86888970333	27864.787647545385	31638.145659193622	30240.258320862085	36378.249522781625	34601.22765820923	0.18011769048164142	0.17241243883353644	-108.66092296470742	-9840.260157794692	-104.16370962087967	-9432.99443144165
39.56570224301631	21229.158275637226	20684.612244486856	26381.550049431768	25413.089932689585	29026.06941087962	27840.056431108227	31610.424170562426	30213.761297465022	36346.97857644426	34571.465269347886	0.18014406453430307	0.17243755869011854	-109.073682120179	-9937.154522412457	-104.55531355200219	-9525.507580674253
39.80410550254544	21208.86131094824	20664.921397993552	26357.44942589753	25389.90911448543	29000.017009083833	27815.08373272759	31582.456639803375	30187.029075873153	36315.472087481416	34541.47735686076	0.1801725568736456	0.17246469604344103	-109.47864656941238	-10034.144901140593	-104.9394500778435	-9618.108729901724
40.04394526164196	21188.28801914285	20644.967584712063	26333.08775029454	25366.47940353233	28973.711436334765	27789.86932527995	31554.243069115353	30160.061658366692	36283.73049529307	34511.26432537299	0.18020319317024647	0.17249387533009117	-109.87586763737636	-10131.229360960424	-105.31616830665735	-9710.795984950848
40.28523017593832	21167.43738196612	20624.749870617925	26308.4645157665	25342.800335943128	28947.15244970031	27764.412986590316	31525.783467829846	30132.859054081535	36251.75424994915	34480.82658961834	0.18023599941753032	0.17252512129292683	-110.26539655331726	-10228.405964272097	-105.68551725079305	-9803.567446437664
40.52796895322162	21146.308379865226	20604.26732079013	26283.579218297036	25318.871450761362	28920.33981130961	27738.714499446112	31497.07785244457	30105.421279042726	36219.54381225595	34450.164574502756	0.18027100193714665	0.17255845898615604	-110.64728445082437	-10325.67276913952	-106.04754582655733	-9896.421209967695
40.77217035374772	21124.899991935938	20583.5189993638	26258.43135669628	25294.692289951767	28893.27328836354	27712.773651609445	31468.12624665591	30077.74835619666	36187.099653822	34419.27871516726	0.18030822738446106	0.172593913780518	-111.02158236943069	-10423.027829645202	-106.40230285588768	-9989.35536646191
41.017843190557436	21103.211195867316	20562.50396948136	26233.02043258667	25270.26239839009	28865.952653145014	27686.59023582927	31438.928681391702	30049.84031544374	36154.422257125014	34388.169457051976	0.18034770275415932	0.1726315113685755	-111.38834125515132	-10520.46919616405	-106.7498370666508	-10082.36800239887
41.26499632979458	21081.24096788395	20541.221293241382	26207.345950386964	25245.58132385137	28838.377683028	27660.164049852407	31409.485194843157	30021.69719367027	36121.512115578655	34356.83725595998	0.18038945538596518	0.17267127777011085	-111.7476119615967	-10617.994915719144	-107.09019709381391	-10175.457200134173
41.51363869102594	21058.988282686114	20519.67003164552	26181.407417295144	25220.648616997125	28810.548160486018	27633.49489643406	31379.79583249687	29993.319034780347	36088.36973360026	34325.28257812198	0.1804335129704812	0.1727132393376383	-112.09944525037281	-10715.603032239713	-107.42343147958309	-10268.62103811279
41.763779247563185	21036.452113387586	20497.84924454336	26155.204343269896	25195.46383136136	28782.46387309977	27606.582583347667	31349.860647166453	29964.705889727546	36054.99562667894	34293.50590026151	0.18047990355514731	0.17275742276202627	-112.44389179241261	-10813.29158694297	-107.74958867477835	-10361.857591222972
42.0154270267867	21013.631431450987	20475.757990574864	26128.73624101038	25170.02652333497	28754.124613563665	27579.426923393632	31319.67969902353	29935.857816546006	36021.39032144381	34261.50770966007	0.18052865555032474	0.1728038550782404	-112.78100216863095	-10911.058618658222	-108.06871703949582	-10455.164931094274
42.26859111047143	20990.52520662091	20453.395327110895	26102.002625934838	25144.336252149096	28725.530179691763	27552.027734407602	31289.25305562881	29906.774880381505	35987.554355733155	34229.28850422334	0.18057979773550814	0.17285256367120183	-113.1108268707685	-11008.90216415096	-108.38086484358791	-10548.541126361117
42.523280635114425	20967.132406854376	20430.760310191243	26075.003016157414	25118.392579856943	28696.680374422576	27524.384839267797	31258.580791962548	29877.457153522173	35953.48827866377	34196.84879254742	0.18063335926566856	0.1729035762817735	-113.43341630251962	-11106.8202585252	-108.6860802679148	-10641.984243026935
42.77950479226489	20943.4519982489	20407.851994460405	26047.73693246354	25092.195071314243	28667.57500582299	27496.498065901444	31227.662990454664	29847.904715428776	35919.19265070092	34164.189093985755	0.18068936967772725	0.1729569210128658	-113.74882078035444	-11204.810935556889	-108.98441140498471	-10735.492344776168
43.03727282885567	20919.48294496788	20384.669433100982	26020.203898283584	25065.743294158212	28638.2138870912	27468.3672472904	31196.4997410145	29818.117652764773	35884.66804372873	34131.30993871645	0.18074785889716938	0.1730126263356755	-114.05709053479222	-11302.872228109278	-109.275906260169	-10829.063493328169
43.29659404753705	20895.22420916329	20361.21167776452	25992.403439664864	25039.036818784978	28608.596836558587	27439.9922214758	31165.091141060115	29788.09605942587	35849.915041120985	34098.21186780993	0.18080885724479623	0.17307072109605257	-114.35827571040136	-11401.002168435603	-109.56061275163665	-10922.695748710074
43.55747780701245	20870.674750896076	20337.47777850028	25964.335085242354	25012.075218325914	28578.723677691007	27411.37283156225	31133.437295547657	29757.840036569825	35814.93423781309	34064.89543329782	0.18087239544362105	0.1731312345210051	-114.65242636793846	-11499.19878867548	-109.83857871216605	-11016.387169690803
43.81993352237618	20845.83352805298	20313.4667836807	25935.99836620681	24984.85806862156	28548.594239088106	27382.508925720194	31101.5383169993	29727.34969264484	35779.72624037334	34031.361198241044	0.18093850462591063	0.1731941962253389	-114.93959248469037	-11597.460121203214	-110.10985188976338	-11110.135814109817
44.08397066545326	20820.69949626152	20289.177739925122	25907.39281627213	24957.384948194987	28518.208354482766	27353.40035718839	31069.39432553205	29696.625143418747	35744.29166707617	33997.609736799925	0.1810072163403808	0.17325963621843826	-115.21982395535451	-11695.784199033864	-110.37447994812828	-11203.939739216119
44.349598765141174	20795.271608801184	20264.609692020138	25878.517971640034	24929.65543822259	28487.565862738324	27324.04698427452	31037.005448884956	29665.66651200694	35708.631147974724	33963.64163430357	0.18107856255954155	0.17332758491119596	-115.49317059366149	-11794.169056307524	-110.63251046827645	-11297.797002112493
44.6168274077539	20769.548816512295	20239.761682837638	25849.373370963414	24901.669122503874	28456.666607845476	27294.44867035534	31004.37182244668	29634.473928900425	35672.7453249748	33929.457487320615	0.18115257568720422	0.17339807312308445	-115.75968213289889	-11892.61272867769	-110.88399094901979	-11391.705660095438
44.88566623736761	20743.53006770147	20214.632753249818	25819.95855530748	24873.425587429076	28425.51043891749	27264.605283875517	30971.49358928207	29603.04753199318	35636.63485190886	33895.05790373	0.18122928856614656	0.1734711320893846	-116.01940822727192	-11991.113253795542	-111.12896880801418	-11485.663771083578
45.15612495616904	20717.21430804416	20189.221942041484	25790.273068109087	24844.924421945292	28394.09721018457	27234.516698345575	30938.37090015862	29571.38746660932	35600.30039461098	33860.44350279268	0.18130873448594742	0.17354679346856738	-116.27239845244185	-12089.668671706691	-111.36749138243613	-11579.669393975288
45.42821332480542	20690.600480484136	20163.528285819495	25760.316455134147	24816.16521752085	28362.42678098696	27204.182792338783	30905.003913572422	29539.493885529875	35563.74263099237	33825.61491522386	0.1813909471909882	0.1736250893498335	-116.51870230760687	-12188.277025437914	-111.59960593076539	-11673.720589164644
45.701941162736816	20663.687525129222	20137.550818918775	25730.088264432423	24787.14756810728	28330.49901576634	27173.6034494865	30871.392795773027	29507.366949018575	35526.96225111682	33790.572783265176	0.18147596088863072	0.17370605226081975	-116.75836921556038	-12286.936361367814	-111.82535963281407	-11767.815418879502
45.97731834859046	20636.474379144605	20111.288573306094	25699.588046291236	24757.871070100384	28298.313784056896	27142.77855847326	30837.537720788932	29475.00682484828	35489.95995727815	33755.31776075883	0.18156381025757046	0.17378971517546898	-116.99144852419704	-12385.644729758613	-112.04479959106538	-11861.95194764249
46.25435482051728	20608.959976641854	20084.740578479836	25668.81535318591	24728.33532229834	28265.870960474	27111.708013029704	30803.438870451362	29442.4136883258	35452.736464076785	33719.8505132208	0.18165453045637722	0.17387611152207402	-117.21798950856464	-12484.400185381994	-112.25797283260181	-11956.12824283354
46.533060576550575	20581.14324856485	20057.905861366962	25637.76973972847	24698.539925858215	28233.170424702017	27080.391711924727	30769.09643441791	29409.5877223167	35415.292498497656	33684.17171791542	0.18174815713221829	0.17396527519149577	-117.43804137034749	-12583.200787836686	-112.46492630848661	-12050.342374971136
46.813445674966815	20553.023122572667	20030.78344621716	25606.45076261459	24668.484484250992	28200.212061481285	27048.829558956975	30734.51061019637	29376.529117270285	35377.62879998936	33648.28206393113	0.1818447264297776	0.17405724054556243	-117.65165324019472	-12682.044602227397	-112.66570689591026	-12144.592418313958
47.09552023464871	20524.598522917793	20003.372354492636	25574.857980567045	24638.168603213348	28166.99576059241	27017.02146294383	30699.6816031665	29343.23807124267	35339.746120542506	33612.182252255465	0.18194427500036905	0.17415204242565122	-117.85887417914637	-12780.929699726403	-112.86036139954376	-12238.87645136565
47.37929443545016	20495.868370321663	19975.67160475546	25542.99095427786	24607.591890698342	28133.521416840325	26984.967337710263	30664.609626602567	29309.71478992069	35301.645224770175	33575.87299585199	0.18204684001125362	0.17424971616146243	-118.05975317879347	-12879.85415803641	-113.04893655153865	-12333.192557275295
47.66477851856398	20466.83158184584	19947.68021255088	25510.84924634742	24576.753956823395	28099.788930036157	26952.667102075757	30629.294901694546	29275.959486644522	35263.32688998825	33539.35501973733	0.18215245915516343	0.17435029757998302	-118.25433916391194	-12978.816062103026	-113.23147901398625	-12427.538824484684
47.951982786891236	20437.48707075935	19919.397190287043	25478.43242122103	24545.654413815842	28065.79820497754	26920.120679839747	30593.73765756856	29241.972382429733	35224.79190629639	33502.62906105851	0.1822611706600355	0.17445382301465398	-118.44268099236069	-13077.813504568301	-113.40803537871398	-12521.913347112015
48.24091760541319	20407.833746402663	19890.821547111696	25445.740045123614	24514.29287595705	28031.549151428153	26887.327999766567	30557.938131307706	29207.753705989664	35186.041076660746	33465.6958691723	0.1823730132989684	0.1745603293147375	-118.62482745730813	-13176.84458648134	-113.57865216934442	-12616.314225597307
48.53159340156531	20377.870514046637	19861.952288784087	25412.771685990607	24482.668959522845	27997.04168409433	26854.28899556752	30521.89656797062	29173.30369375576	35147.075216995676	33428.556205723326	0.1824880264003967	0.17466985385489575	-118.80082728881825	-13275.907417948358	-113.74337584268505	-12710.739567283541
48.82402066561362	20347.596274748263	19832.78841754406	25379.526913397185	24450.782282722703	27962.275722601178	26821.003605882797	30485.613220610707	29138.622589898634	35107.89515624779	33391.21084472462	0.18260624985849794	0.17478243454498182	-118.97072915411263	-13375.000118649565	-113.90225278896833	-12805.18748685997
49.11820995103327	20317.009925201768	19803.328931976717	25346.005298484284	24418.632465635867	27927.251191466497	26787.471774261216	30449.088350294103	29103.71064634791	35068.50173647997	33353.660572638044	0.1827277241438329	0.1748981098400525	-119.13458166016062	-13474.1208186429	-114.05532933410723	-12899.656107086688
49.41417187488941	20286.11035758531	19773.572826873045	25312.206413881544	24386.219130144837	27891.96802007273	26753.693449138365	30412.32222611669	29068.56812281129	35028.895812956034	33315.90618845534	0.18285249031422937	0.17501691875060546	-119.29243335447973	-13573.267658956349	-114.20265174043016	-12994.143559312448
49.71191711822035	20254.896459403662	19743.51909308688	25278.129833627954	24353.541899866737	27856.42614263775	26719.668583813644	30375.31512522096	29033.195286793583	34989.07825422676	33277.9485037806	0.18298059002590883	0.17513890085304826	-119.44433272660535	-13672.438792290166	-114.34426620802697	-13088.647984113544
50.01145642642306	20223.36711332599	19713.166717387197	25243.77513308888	24320.600400081403	27820.625498183155	26685.397136425076	30338.067332811504	28997.592413614337	34949.049942216094	33239.78834291276	0.18311206554487108	0.17526409630040415	-119.59032820986613	-13771.632383764721	-114.48021887624054	-13183.167531942017
50.3128006096408	20191.52119701938	19682.514682306566	25209.141888870516	24287.394257657274	27784.56603050121	26650.879069922972	30300.579142170198	28961.759786425453	34908.811772308625	33201.42654292945	0.18324695975853747	0.1753925458332617	-119.73046818279545	-13870.846611634828	-114.61055582494737	-13277.700363761745
50.61596054315354	20159.357582977336	19651.561965984863	25174.229678730782	24253.923100973963	27748.24768811935	26616.11435204143	30262.85085467007	28925.69769622749	34868.36465343746	33162.86395377113	0.1833853161876605	0.17552429079097362	-119.8648009706958	-13970.07966803573	-114.73532307598362	-13372.24465172179
50.9209471677702	20126.8751383438	19620.3075420089	25139.038081487382	24220.186559842416	27711.670424263215	26581.102955268427	30224.882779788848	28889.406441885803	34827.70950817331	33124.10143832656	0.18352717899850982	0.17565937312311336	-119.99337484731223	-14069.32975977473	-114.85456659456395	-13466.79857984092
51.22777149022361	20094.07272473197	19588.75037924713	25103.566676922186	24186.184265421638	27674.834196817104	26545.844856813816	30186.67523512112	28852.886330145397	34786.84727281406	33085.13987251848	0.18367259301533762	0.17579783540119293	-120.11623803646944	-14168.595109108835	-114.968332290744	-13561.360344714485
51.53644458356769	20060.949198038375	19556.88944168	25067.81504568261	24151.915850132827	27637.73896828288	26510.34003857571	30148.228546390103	28816.1376756455	34745.77889747559	33045.98014539076	0.183821603733134	0.1759397208306522	-120.23343871332327	-14267.873954516836	-115.07666602059908	-13655.928156195208
51.84697758757708	20027.503408251734	19524.723688225466	25031.78276917933	24117.380947570196	27600.384705736426	26474.588487104913	30109.543047458217	28779.160800933125	34704.50534618325	33006.623159196075	0.18397425733067882	0.17608507326312403	-120.34502500710369	-14367.164551652968	-115.1796135885088	-13750.500238230452
52.15938170914916	19993.734199256276	19492.2520725593	24995.469429480097	24082.579192408277	27562.77138078157	26438.590193566954	30070.61908033636	28741.95603647545	34663.02759696377	32967.069829483975	0.184130600683898	0.17623393720898534	-120.4510450021262	-14466.465174104087	-115.2772207481612	-13845.07482954301
52.47366822270851	19959.640408630337	19459.473542931046	24958.874609200688	24047.510220306678	27524.898969502578	26402.345153702947	30031.456995193108	28704.52372067219	34621.346641939155	32927.32108519095	0.18429068137953244	0.17638635785019888	-120.55154673913057	-14565.774114237167	-115.36953320370958	-13939.650184375234
52.789848470613855	19925.220867439017	19426.38704197444	24921.997891391486	24012.173667810937	27486.767452413682	26365.853367787735	29992.05715036217	28666.86419986644	34579.46348742061	32887.377868730466	0.18445454772912806	0.176542381053455	-120.64657821846777	-14665.089684230275	-115.4565966125665	-14034.224573418498
53.107933863567155	19890.474400021263	19392.991506512608	24884.83885942023	23976.56917224989	27448.37681440617	26329.11484058595	29952.41991234882	28628.977828354647	34537.37915400338	32847.24113608398	0.18462224878335584	0.176702053383623	-120.73618740098755	-14764.410216906108	-115.53845658617502	-14128.796284531243
53.42793588102576	19855.39982377159	19359.285867358285	24847.39709685128	23940.696371629983	27409.727044693576	26292.129581306363	29912.545655835842	28590.864968396134	34495.09467666332	32806.911856893465	0.1847938343466706	0.1768654221175149	-120.82042221017036	-14863.734066694044	-115.61515869193681	-14223.363623606972
53.74986607161648	19819.99594891555	19325.26904910822	24809.672187320295	23904.554904525427	27370.818136753733	26254.897603553396	29872.43476368764	28552.525990221107	34452.61110485344	32766.391014554174	0.18496935499231687	0.17703253525797846	-120.89933053451387	-14963.059610656463	-115.6867484553004	-14317.924915480427
54.073736053552395	19784.261578279613	19290.93996993232	24771.663714405142	23868.14440996498	27331.650088268645	26217.418925276812	29832.087626953762	28513.96127203811	34409.92950260212	32725.679606308782	0.1851488620776931	0.1772034415483207	-120.97296022922819	-15062.385249457322	-115.75327136123087	-14412.47850478813
54.399557515052166	19748.195507054632	19256.297541356853	24733.371261492284	23831.464527314707	27292.22290106144	26179.693568718692	29791.504644870893	28475.171200040117	34367.05094861192	32684.778643342233	0.18533240776008353	0.17737819048707398	-121.0413591181059	-15161.709408364259	-115.8147728558688	-14507.02275684569
54.727342214761876	19711.796522553566	19221.340668042267	24694.794411639254	23794.51489615721	27252.536581031043	26141.72156035854	29750.686224864156	28436.156168410194	34323.97653635994	32643.689150878112	0.18552004501276492	0.1775568323431154	-121.10457499601762	-15261.030538342893	-115.87129834872758	-14601.556058633141
55.057101982179326	19675.06340396231	19186.068247554555	24655.93274743201	23757.29515616625	27212.59113808342	26103.50293085515	29709.63278254649	28396.916579325312	34280.70737419843	32602.412168275197	0.18571182764150454	0.1777394181711485	-121.162655631495	-15360.347117207013	-115.92289321499993	-14696.076819804497
55.38884871808102	19637.994922084326	19150.479170130835	24616.785850838078	23719.804946977674	27172.38658606024	26065.03771498642	29668.34474171712	28357.45284295945	34237.24458545684	32560.948749125517	0.1859078103014533	0.17792599982755067	-121.21564876802586	-15459.657650603913	-115.96960279662017	-14790.583473564126
55.722594394951685	19600.589839078857	19114.572318438917	24577.353303055166	23682.043908056185	27131.922942664947	26026.325951586656	29626.822534358995	28317.765377485906	34193.58930854536	32519.29996135365	0.18610804851445079	0.17811662998661215	-121.26360212711006	-15558.96067326609	-116.01147240507271	-14885.07447777316
56.058351057416104	19562.846908191856	19078.346567330052	24537.63468435435	23644.011678557312	27091.200229384976	25987.367683480603	29585.066600634123	28277.85460907762	34149.74269705844	32477.466887316394	0.18631259868674926	0.17831136215715707	-121.30656341052236	-15658.254750172608	-116.04854732329113	-14979.548315982334
56.39613082267415	19524.764873480533	19041.800783585717	24497.629573918915	23605.707897185493	27050.218471411685	25948.16295741539	29543.077388878322	28237.720971907158	34105.705919880646	32435.450623904246	0.1865215181271731	0.17851025069957568	-121.34458030233509	-15757.538477708586	-116.08087280744076	-15074.003498452716
56.7359458809379	19486.34246953056	19004.933825657463	24457.3375496777	23567.1322020472	27008.977697556522	25908.711823989157	29500.855355593958	28197.36490814485	34061.48016129265	32393.252282643447	0.18673486506571998	0.17871335084326603	-121.37770047216327	-15856.810485007241	-116.10849408985086	-15168.43856335152
57.07780849587155	19447.578421166036	18967.744543400062	24416.758188133274	23528.284230499452	26967.47794016401	25869.01433757686	29458.40096544134	28156.786867955838	34017.06662107871	32350.872989799198	0.18695269867262204	0.1789207187045046	-121.40597157708544	-15956.0694351485	-116.13145638061542	-15262.852077811025
57.42173100503407	19408.471443152404	18930.231777797904	24375.89106418495	23489.16361899372	26925.719235021625	25829.07055625333	29415.714691228837	28115.987309495977	33972.466514635504	32308.313886480337	0.187175079077877	0.179132411304753	-121.4294412646268	-16055.314026525244	-116.14980487026332	-15357.242639130913
57.7677258203244	19369.020239891423	18892.39436068405	24334.73575094592	23449.770002914527	26883.70162126565	25788.880541712773	29372.797013900916	28074.966698905988	33927.681073081556	32265.576128744582	0.1874020673912616	0.1793484865894174	-121.44815717518213	-16154.54299414251	-116.16358473188302	-15451.608875941485
58.115805428429454	19329.223505109043	18854.231114452567	24293.291819555332	23410.103016413595	26841.425141284268	25748.4443591858	29329.64842252532	28033.72551030488	33882.71154336867	32222.66088770573	0.1876337257228442	0.17956900344706847	-121.46216694491886	-16253.755111052655	-116.17284112368361	-15545.949449462816
58.465982391274686	19289.079921534765	18815.740851762817	24251.558838983714	23370.162292237943	26798.88984061596	25707.762077352352	29286.269414277598	27992.26422578102	33837.559188393505	32179.569349641006	0.1878701172040104	0.179794021729141	-121.47151820902218	-16352.949189806357	-116.17761919177428	-15640.263054787181
58.818269346477535	19248.588160573636	18776.922375236845	24209.536375833228	23329.947461553435	26756.095767845	25666.83376825201	29242.66049442478	27950.58333538252	33792.225287111294	32136.30271610055	0.18811130600901318	0.18002360227011993	-121.47625860426342	-16452.124083893374	-116.17796407260903	-15734.548422177322
59.172679007803275	19207.746881969524	18737.77447714854	24167.223994131105	23289.458153762145	26713.042974492335	25625.659507190194	29198.822176306454	27908.683337105384	33746.71113464989	32092.862204017176	0.18835735737706502	0.1802578069082339	-121.47643577196868	-16551.278689246625	-116.17392089538043	-15828.804318366572
59.52922416562417	19166.554733460693	18698.295939105516	24124.62125511754	23248.69399631489	26669.73151490325	25584.239372641656	29154.75498131495	27866.564736880937	33701.01804242617	32049.24904581852	0.18860833763499008	0.1804966985066649	-121.47209736116929	-16650.41194580123	-116.16553478485002	-15923.02954794839
59.887917687380885	19125.010350426222	18658.48553172237	24081.72771702634	23207.654614517094	26626.16144613007	25542.573446149396	29110.45943887264	27824.228048560613	33655.14733826242	32005.46448953911	0.18886431422044844	0.18074034097529348	-121.4632910319342	-16749.522839111276	-116.15285086440417	-16017.222954818048
60.24877251804685	19083.112355524358	18618.342014286278	24038.54293485965	23166.339631329556	26582.332827811453	25500.661812220715	29065.936086408146	27781.673793900016	33609.100366505176	31961.50979893495	0.18912535570575068	0.1809887992929912	-121.45006445852778	-16848.610401984304	-116.13591425865161	-16111.383423605934
60.6118016805955	19040.859358321424	18577.8641344137	23995.06646015516	23124.74866716231	26538.24572204651	25458.504558218592	29021.18546932969	27738.902502540328	33562.878488144255	31917.386253598193	0.18939153182228258	0.18124213953048018	-121.43246533296042	-16947.67371619027	-116.11477009669034	-16205.509881197475
60.97701827647021	18998.249954912226	18537.05062769898	23951.297840746964	23082.88133966292	26493.9001932652	25416.101774249808	28976.208140997125	27695.914711988717	33516.483080934035	31873.09514907414	0.18966291348555406	0.18150042887377277	-121.41054136808089	-17046.711914170533	-116.08946351467603	-16299.601298228838
61.34443548605718	18955.28272753085	18495.900217353883	23907.236620518743	23040.737263497856	26449.29630809355	25373.453553048552	28931.004662691284	27652.71096759635	33469.91553951541	31828.637796978815	0.18993957282089413	0.1817637356482117	-121.38434030160715	-17145.72418087069	-116.06003965943091	-16393.656690719537
61.71406656916102	18911.956244152265	18454.41161383839	23862.882339149775	22998.316050127505	26404.43413521446	25330.559989855992	28885.57560358127	27609.291822534742	33423.1772755393	31784.015525118277	0.19022158318980767	0.18203212934312438	-121.35390989939333	-17244.70975554455	-116.02654369145603	-16487.67512167897
62.085924865483435	18868.26905808426	18412.583514482256	23818.23453185331	22955.617307574237	26359.31374522349	25287.421182295515	28839.921540689516	27565.657837769995	33376.26971779163	31739.229677609062	0.1905090192170186	0.182305680637114	-121.31929795944598	-17343.667933684774	-115.98902078819083	-16581.655702782795
62.46002379510434	18824.219707549593	18370.41460309735	23773.292729107117	22912.640640183603	26313.935210479674	25244.037230243543	28794.043058854364	27521.809582035123	33329.19431231939	31694.281615000105	0.19080195681821488	0.18258446142400386	-121.28055231575127	-17442.598068961874	-115.94751614754932	-16675.59759611264
62.83637685896657	18779.806715258143	18327.90354958039	23728.05645637598	22869.385648378233	26268.29860495111	25200.408235695733	28747.940750690195	27477.747631800117	33281.9525225583	31649.17271439594	0.1911004732285195	0.18286854483945453	-121.23772084231314	-17541.499575247988	-115.90207499144162	-16769.500015932135
63.21499763936286	18735.028587968838	18285.04900950599	23682.525233825898	22825.85192840439	26222.404004055206	25156.534302628435	28701.615216545004	27433.472571239854	33234.54582946165	31603.904369581287	0.19140464703171078	0.18315800528827392	-121.19085145698773	-17640.37192864716	-115.85274256909179	-16863.362230479717
63.59589980042612	18689.883816041467	18241.849623709975	23636.69857603015	22782.039072071173	26176.25148449376	25112.41553685563	28655.06706445568	27388.98499220008	33186.975731631064	31558.47799114743	0.19171455819020927	0.18345291847244377	-121.13999212600174	-17739.21466966532	-115.79956416103596	-16957.183563890867
63.979097088622495	18644.370872977433	18198.304017862203	23590.575991666035	22737.946666481414	26129.841124081813	25068.05204588032	28608.296910099925	27344.28549416038	33139.24374544781	31512.895006619256	0.19203028807586023	0.18375336141987833	-121.0851908685072	-17838.027405432425	-115.74258508313869	-17050.963398166
64.36460333324754	18598.488214950063	18154.410802029317	23544.156983203095	22693.574293754966	26083.17300157114	25023.44393874119	28561.305376745906	27299.37468419534	33091.35140520629	31467.156860584382	0.19235191950153455	0.1840594125139463	-121.02649576044496	-17936.80981187988	-115.681850689969	-17144.701175080612
64.75243244692527	18552.234280323933	18110.168570227026	23497.441046582102	22648.92153074375	26036.247196467764	24978.591325854053	28514.093095199016	27254.253176933104	33043.30026324876	31421.265014823646	0.19267953675357266	0.18437115152376948	-120.96395493937598	-18035.561636094004	-115.61740637898038	-17238.396398266777
65.14259842611021	18505.607489162856	18065.575899961426	23450.427670884517	22603.98794873819	25989.063788843174	24933.494318847635	28466.660703745452	27208.92159451127	32995.09189010159	31375.220948443	0.19301322562509352	0.18468865963532974	-120.89761660976365	-18134.282698794268	-115.54929759527658	-17332.048635412008
65.53511535159264	18458.60624272626	18020.6313517592	23403.11633799178	22558.773113164654	25941.622859138868	24888.15303039354	28419.008848092417	27163.380566529828	32946.72787461237	31329.026158006458	0.19335307345020658	0.18501201948340656	-120.82752904714289	-18232.97289669048	-115.47756983512227	-17425.657520326786
65.92999738900669	18411.228922954517	17975.3334686872	23355.506522235533	22513.27658327476	25893.92448796529	24842.567574031254	28371.138181306134	27117.630730002227	32898.20982408983	31282.682157671643	0.1936991691391436	0.18534131518436717	-120.75374060355534	-18331.632205095142	-115.40226865081422	-17519.222755260766
66.32725878934137	18363.473891941623	17929.680775859757	23307.59769003634	22467.497911824354	25845.968755892773	24796.738063986057	28323.049363745125	27071.672729302376	32849.53936444355	31236.190479325433	0.1940516032143421	0.18567663236984264	-120.67629971273345	-18430.260680546984	-115.3234396552325	-17612.744113215245
66.72691388945532	18315.339491396604	17883.67177993511	23259.389299532908	22421.43664474403	25797.755743236747	24750.664614981917	28274.74306299153	27025.507216109945	32800.71814032688	31189.552672722497	0.19441046784751687	0.1860180582213137	-120.59525489505177	-18528.858463435434	-115.24112852612234	-17706.221440255642
67.12897711259382	18266.824042092045	17837.304968599412	23210.880800199648	22375.092320799224	25749.285529834975	24704.347342047313	28226.21995377784	26979.13484935174	32751.747815280094	31142.770305624483	0.1947758568977403	0.18636568150563282	-120.51065476368967	-18627.425780908205	-115.15538101154016	-17799.654658082873
67.53346296890952	18217.925843300363	17790.57881003876	23162.071632453233	22328.46447124047	25700.55819481765	24657.78636031479	28177.480717910385	26932.55629514024	32702.630071875654	31095.844963941046	0.19514786595057207	0.18671959261151583	-120.42254802958632	-18725.962949609384	-115.0662429341719	-17893.04376644455
67.94038605598601	18168.64317221751	17743.491752399095	23112.961227247946	22281.552619443617	25651.573816370284	24610.981784814143	28128.526044189402	26885.772226709254	32653.36661186526	31048.778251872838	0.1955265923582681	0.1870798835870337	-120.33098350787623	-18824.470378750935	-114.97376019704461	-17986.388845850714
68.3497610593647	18118.974283373158	17696.042223232846	23063.549005658293	22234.356280538646	25602.332471487818	24563.933730257817	28079.356628324196	26838.78332434522	32603.95915632747	31001.571792055063	0.1959121352811032	0.18744664817813142	-120.23601012374638	-18922.94857311435	-114.87797878860147	-18079.69006022066
68.7616027530747	18068.9174080285	17648.228628933517	23013.834378450443	22186.874961028552	25552.834235721813	24516.64231082028	28029.973172845486	26791.59027531631	32554.409445818128	30954.227225704017	0.19630459572984224	0.1878199818682142	-120.13767691825706	-19021.398136157542	-114.77894478780581	-18172.947659612633
69.17592600016614	18018.470753559992	17600.049354156545	22963.8167456402	22139.10815839613	25503.079182918387	24469.10763990918	27980.376387012646	26744.193773796876	32504.71924052143	30906.746212764083	0.19670407660940284	0.18819998191882725	-120.0360330552212	-19119.81977332104	-114.67670437025663	-18266.16198315844
69.59274575324658	17967.632502829907	17551.502761227155	22913.495496038584	22091.05536069971	25453.067384948117	24421.329829929393	27930.566986717182	26696.59452078883	32454.89032040304	30859.13043205704	0.1971106827637397	0.18858674741147113	-119.9311278277346	-19218.21429536026	-114.57130381382012	-18359.333461988717
70.01207705502031	17916.40081354274	17502.58718953436	22862.870006783574	22042.71604615649	25402.798911426627	24373.308992038943	27880.545694381188	26648.79322403862	32404.92448536436	30811.381581432503	0.1975245210219955	0.18898037929058448	-119.82301066476066	-19316.58262177743	-114.4627895044614	-18452.462622261606
70.43393503883172	17864.77381758788	17453.300954911378	22811.939642858673	21994.089682714126	25352.27382942656	24325.04523589724	27830.31323885188	26600.790597950883	32354.82355539895	30763.501377920627	0.19794570024596156	0.18938098040773643	-119.7117311381553	-19414.92578436155	-114.35120794242539	-18545.550088291056
70.85833492921113	17812.749620367795	17403.642349001715	22760.703756596828	21945.175727609203	25301.492203179656	24276.538669404614	27779.87035529067	26552.587363497325	32304.589370750033	30715.49155788587	0.19837433137888524	0.18978865556706315	-119.5973389702558	-19513.244930936955	-114.23660574882524	-18638.59658584185
71.2852920424243	17760.326300111723	17353.60963861095	22709.161687169966	21895.973626912848	25250.45409376924	24227.78939843347	27729.217785057557	26504.184248121626	32254.223792069635	30667.353877182646	0.1988105274956751	0.19020351157199417	-119.4798840407966	-19611.541329056956	-114.11902967175047	-18731.60294539295
71.71482178702524	17707.50190717499	17303.201065044108	22657.312760063793	21846.482815063155	25199.159558812986	24178.79752655072	27678.356275590653	26455.58198564009	32203.728700579857	30619.09011131297	0.1992544038545458	0.19062565727330671	-119.35941639497833	-19709.81636998616	-113.99852659343378	-18824.570105645806
72.14693966441222	17654.274463322883	17252.414843427756	22605.156286536512	21796.702714383246	25147.608652134637	24129.563154730626	27627.28658027965	26406.78131613715	32153.105998234718	30570.702055585014	0.19970607795015288	0.19105520361855752	-119.23598625143495	-19808.07157272566	-113.87514353706501	-18917.499117068015
72.58166126938723	17600.641961	17201.24916201741	22552.6915630623	21746.632734585706	25095.801423425746	24080.08638105878	27576.00945833458	26357.78298585673	32102.357607884605	30522.191525274193	0.20016566956826695	0.19149226370292932	-119.10964401008823	-19906.308588135056	-113.74892767380152	-19010.3911455404
73.01900229071879	17546.602362583908	17149.702181489298	22499.917870757938	21696.272272261922	25043.737917895887	24030.36730042592	27524.525674648303	26308.587747088306	32051.4854734416	30473.5603557853	0.2006333008420382	0.19193695282155068	-118.9804402609152	-20004.529203302227	-113.61992633047703	-19103.247476189397
73.45897851170821	17492.153599623423	17097.772034216596	22446.834474792664	21645.620710356478	24991.418175911633	23980.406004211858	27472.835999653264	26259.196358047895	32000.491560046634	30424.81040281657	0.20110909630990806	0.19238938852332613	-118.84842579255564	-20102.735345941037	-113.488186997085	-19196.069517272525
73.90160581075892	17437.293572061328	17045.456823529807	22393.44062378072	21594.67741762598	24938.842232623785	23930.20257995907	27420.94120917218	26209.609582753914	31949.37785423817	30375.943542525478	0.20159318297521953	0.19284969066633903	-118.71365160101413	-20200.92908895202	-113.35375733442561	-19288.85880419705
74.34690016194996	17382.02014744122	16992.754622961133	22339.735549155976	21543.441748081954	24886.010117582573	23879.757111035666	27368.84208426244	26159.828190897606	31898.14636412268	30326.96167169631	0.20208569036758842	0.1933179814748727	-118.57616889952624	-20299.11265525222	-113.21668518282968	-19381.61700377334
74.79487763561212	17326.331160097958	16939.663475472047	22285.718464527577	21491.913040416683	24832.921854339642	23829.06967628671	27316.53941105328	26109.85295770714	31846.799119545743	30277.86670790865	0.20258675060609302	0.1937943855981066	-118.43602912774804	-20397.288422597572	-113.07701857016218	-19474.345918466337
75.24555439890803	17270.22441033265	16886.181392664992	22231.3885650174	21440.090617412843	24779.57746003814	23778.140349675094	27264.03398057723	26059.684663806904	31795.33817226605	30228.66058970885	0.20309649846434802	0.19427903017054834	-118.29328396158598	-20495.458928640932	-112.93480572049884	-19567.04749085009
75.6989467164156	17213.697663570598	16832.306353977525	22176.745026577013	21387.97378533471	24725.976944988295	23726.969199909563	27211.32658859333	26009.324095069594	31743.765596129542	30179.345276781776	0.20361507143752208	0.19477204487425637	-118.14798532359055	-20593.626876176335	-112.7900950631556	-19659.723808220588
76.15507095071504	17156.74864950343	16778.036305860052	22121.787005285096	21335.561833302025	24672.120312230123	23675.556290061544	27158.41803540403	25958.772042462973	31692.083487246207	30129.922750125494	0.2041426098113766	0.1952735620029197	-118.00018539347366	-20691.79513854254	-112.64293524202367	-19752.37710736692
76.61394356297929	17099.37506121398	16723.369160935643	22066.513636623236	21282.854032644354	24618.007557080822	23623.901677168265	27105.309125663418	25908.029301888928	31640.293964167126	30080.39501222623	0.20467925673338597	0.19578371652785262	-117.8499366189717	-20789.966765196063	-112.49337512513011	-19845.009779481217
77.07558111356816	17041.574554285235	16668.302797143057	22010.924034731048	21229.849636237057	24563.638666668412	23572.005411823953	27052.00066817864	25857.09667401693	31588.39916806415	30030.764087236344	0.20522515828601862	0.19630264616598134	-117.6972917267849	-20888.14498742204	-112.34146381407481	-19937.624375171028
77.54000026262605	16983.344745891947	16612.835056861513	21955.017291638404	21176.547877816745	24509.01361944929	23519.86753775681	26998.49347570233	25805.974964109526	31536.401262910178	29981.032021152903	0.20578046356225618	0.1968304914498812	-117.54230373480095	-20986.33322440833	-112.18725065493709	-20030.223609822802
78.00721777068286	16924.68321387565	16556.963746017853	21898.792476475053	21122.94797127646	24454.132384710247	23467.488091392235	26944.788364716762	25754.664981840768	31484.30243566089	29931.20088199817	0.20634532474342365	0.19736739579994508	-117.3850259636638	-21084.53508933261	-112.03078524835291	-20122.81036896631
78.47725049925933	16865.587495802833	16500.686633175614	21842.24863465664	21069.049109939762	24398.994922054186	23414.8671014018	26890.88615520931	25703.167541107126	31432.104896438133	29881.272760001717	0.20691989717942116	0.19791350559875392	-117.22551204913543	-21182.754395732656	-111.87211746038884	-20215.38771387562
78.95011541147531	16806.05508800614	16444.001448605857	21785.384787046307	21014.850465812993	24343.601180868904	23362.004588237218	26836.787670438647	25651.483459830437	31379.810878714314	29831.249767784047	0.20750433947143884	0.19846897026773083	-117.06381595509811	-21280.995164136402	-111.71129743396887	-20307.958887413144
79.42582957266194	16746.083444608732	16386.905883339623	21728.199929091206	20960.35118881496	24287.951099778285	23308.90056364888	26782.49373669139	25599.613559752517	31327.42263949807	29781.13404054158	0.20809881355724252	0.19903394234615532	-116.89999198638179	-21379.261628801003	-111.54837560011583	-20400.52731995471
79.90441015097758	16685.669976532023	16329.39758820209	21670.693029933325	20905.550405983766	24232.044606075848	23255.555030188854	26728.005183029374	25547.558666221787	31274.942459521633	29730.927736233672	0.2087034847991324	0.19960857757263012	-116.73409480288683	-21477.558244864456	-111.38340269037872	-20493.09663569741
80.38587441802741	16624.81205048603	16271.474172827566	21612.86303149289	20850.447220658953	24175.88161513866	23201.967980696543	26673.322841025627	25495.31960797005	31222.372643428214	29680.633035769988	0.20931852207465876	0.20019303496908172	-116.5661794337284	-21575.88969562389	-111.21642974926363	-20585.67065906804
80.87023974948666	16563.50698794374	16213.133204656424	21554.70884752499	20795.040711639725	24119.462029822884	23148.139397768235	26618.447544490857	25442.897216881138	31169.715519961646	29630.252143200352	0.20994409787020651	0.20078747692739066	-116.39630129120269	-21674.260899995454	-111.0475081465047	-20678.253421289846
81.35752362572781	16501.75206409851	16154.372207912835	21496.22936264727	20739.32993231718	24062.785739838775	23094.069253208487	26563.380129188314	25390.292327749456	31116.9734421565	29579.78728590548	0.2105803883775509	0.2013920692987491	-116.22451618636478	-21772.677020397037	-110.87668959071743	-20770.849167313427
81.8477436324513	16439.54450680536	16095.18866256393	21437.423431338415	20683.31390978049	24005.8526211051	23039.757507463513	26508.1214325374	25337.505778028863	31064.148787529277	29529.240714789157	0.2112275735934913	0.20200698148583776	-116.05088034448636	-21871.14347082656	-110.70402614302293	-20863.462362943217
82.34091746132043	16376.881495505839	16035.580003259854	21378.289876906143	20626.9916438956	23948.662535081963	22985.204109035385	26452.672293305193	25284.538407571046	31011.243958270385	29478.614704471423	0.2118858374226819	0.2026323865379375	-115.87545042150668	-21969.66592528764	-110.52957023153067	-20956.097702256404
82.83706291059936	16313.760160137146	15975.543618255108	21318.827490423853	20570.3621063559	23891.215328081318	22930.40899387672	26397.03355128554	25231.391058353165	30958.26138143675	29427.911553482983	0.21255536778377504	0.20326846124907472	-115.69828351991964	-22068.25032630749	-110.35337466525016	-21048.760115095414
83.33619788579601	16250.177580026117	15915.076848311483	21259.035029635605	20513.42423970453	23833.51083055527	22875.372084765782	26341.20604696614	25178.06457419518	30905.203509146217	29377.133584461586	0.21323635671900432	0.20391538625931868	-115.51943720643249	-22166.902893995866	-110.17549264959598	-21141.454775038175
83.83834040030794	16186.13078276731	15854.176985581678	21198.911217826742	20456.176956325788	23775.548856359343	22820.09329065953	26285.190621181006	25124.55980046443	30852.072818770972	29326.283144348126	0.21392900050733488	0.20457334615934522	-115.33896953012663	-22265.630135397427	-109.99597780244949	-21234.187107650563
84.34350857607244	16121.616743086963	15792.841272474825	21138.454742660822	20398.619137406335	23717.32920199202	22764.57250602574	26228.98811475006	25070.877583769136	30798.87181313275	29275.362604584723	0.21463349978131954	0.20524252959839517	-115.15693904023283	-22364.438853995875	-109.81488416973298	-21326.962798845023
84.85172064422062	16056.632381692556	15731.066900503529	21077.664254980715	20340.749631864266	23658.851645808376	22708.809610152388	26172.599368103933	25017.018771639116	30745.60302069803	29224.37436131341	0.21535005964779716	0.20592312939574947	-114.97340480560888	-22463.33615975082	-109.63226624254094	-21419.787803720683
85.36299494573534	15991.174564108751	15668.85100911273	21016.53836757297	20282.567255245187	23600.115947207254	22652.804466433667	26116.02522089381	24962.984212193547	30692.2689957735	29173.32083557564	0.21607888981258555	0.20661534265585876	-114.78842643413373	-22562.329479383305	-109.44817897422035	-21512.668355613016
85.87734993211305	15925.24009950054	15606.190684490843	20955.075653894488	20224.070788584442	23541.121845791262	22596.55692163212	26059.26651158597	24908.774753795464	30638.872318702106	29122.20447351271	0.216820204709319	0.207319370887264	-114.60206409333477	-22661.426567096263	-109.26267779850969	-21605.610975546762
86.39480416602983	15858.825739483984	15543.08295836315	20893.274646759688	20165.258977233807	23481.869060497946	22540.066805115363	26002.324077039724	24854.39124469192	30585.415596058665	29071.02774656652	0.21757422363259257	0.20803542012546017	-114.41437853151729	-22760.635515681468	-109.07581864812892	-21698.622482005507
86.91537632201124	15791.928176925772	15479.52480676831	20831.133836987476	20106.130529652146	23422.357288701874	22483.333928067208	25945.19875206886	24799.83453263984	30531.901460845755	29019.7931516811	0.21834117087558177	0.2087637010598451	-114.22543109917751	-22859.96476792358	-108.88765797363521	-21791.710000982508
87.43908518710603	15724.544044732595	15415.513148818312	20768.651672006625	20046.68411615861	23362.586205286323	22426.358082672	25887.89136898579	24745.105464516953	30478.332572689713	28968.503211504834	0.2191212758723099	0.20950442916492257	-114.03528377206749	-22959.423128607683	-108.69825276375559	-21884.880976552144
87.9659496615646	15656.669914630605	15351.044845441918	20705.826554417363	19986.91836764646	23302.55546168267	22369.139041270515	25830.402757126718	24690.20488591616	30424.71161803533	28917.16047459208	0.21991477334474763	0.21025782483591568	-113.84399917428891	-23059.019776800647	-108.50766056566499	-21978.14318168629
88.4959887595208	15588.302295937536	15286.116698113343	20642.656840509302	19926.83187425765	23242.264684877977	22311.67655548786	25772.733742359032	24635.133640724678	30371.04131034127	28865.7675156062	0.22072190345493709	0.21102411352897454	-113.65164060239113	-23158.76427864004	-108.3159395062612	-22071.50472952053
89.0292216096782	15519.437634327307	15220.725447565677	20579.14083873253	19866.423184015206	23181.713476387704	22253.970355330628	25714.885146567998	24579.892570685104	30317.324390273796	28814.32693552157	0.22154291196233647	0.211803525906147	-113.45827205060777	-23258.666600633413	-108.12314831436379	-22164.97408506833
89.56566745600044	15450.072310589783	15154.8677724909	20515.27680812175	19805.690801413384	23120.90141119387	22196.020148253665	25656.85778712379	24524.482514939533	30263.563625900373	28762.841361826286	0.22237805038659816	0.21259629798531307	-113.2639582367301	-23358.737123429775	-107.92934634352423	-22258.560077349655
90.1053456584057	15380.202639386227	15088.540288226497	20451.062956670725	19744.63318596294	23059.82803664592	22137.825618193896	25598.65247632641	24468.90430955444	30209.761812881392	28711.31344872366	0.2232275761759934	0.2134026712952728	-113.06876462882792	-23458.986656053923	-107.73459359561093	-22352.27191194147
90.6482756934654	15309.824868003347	15021.739545430843	20386.497439656592	19683.24875069142	22998.49287132457	22079.386424571643	25540.27002082941	24413.15878702724	30155.921774661638	28659.74587733449	0.22409175288171804	0.21422289303619482	-112.87275747299645	-23559.42645071633	-107.53895074519824	-22446.11918401532
91.19447715510712	15238.935175106682	14954.462028747315	20321.578357911163	19621.535860595388	22936.89540386546	22020.702201256423	25481.711221039648	24357.24677577205	30102.046362659246	28608.141355897496	0.22497085033830994	0.21505721624565	-112.67600382212186	-23660.068218184635	-107.34247916499953	-22540.111891884357
91.74396975532183	15167.529669496558	14886.704155459594	20256.303756038527	19559.492831044456	22875.03509174274	21961.772555497533	25422.976870493825	24301.169099585288	30048.13845645389	28556.50261996995	0.22586514485043677	0.21590589997044124	-112.47857156559257	-23760.924143677577	-107.14524095197703	-22634.260451008566
92.29677332487483	15095.604388868078	14818.462274138807	20190.671620576384	19497.117926134335	22812.911360009817	21902.597066816837	25364.067755209515	24244.926577089205	29994.200963972227	28504.832432626677	0.22677491938630426	0.21676920944447992	-112.280529460455	-23862.006903505884	-106.94729895496494	-22728.575708671473
92.85290781402206	15023.15529857797	14749.732663284318	20124.679878099338	19434.409356987537	22750.523599996115	21843.175285862726	25304.984653010113	24188.52002115267	29940.23682167119	28453.13358465768	0.22770046377797037	0.217647416272948	-112.08194716290018	-23963.32968211919	-106.74871680239085	-22823.06895900285
93.41239329322968	14950.178290421603	14680.511529960577	20058.326393263036	19371.36528000059	22687.871167958816	21783.50673322449	25245.72833282337	24131.950238289162	29886.248994719364	28401.408894765027	0.2286420749288412	0.21854079862300888	-111.8828952613876	-24064.906189935282	-106.54955893145961	-22917.751958685927
93.97524995389855	14876.669181422294	14610.795008431156	19991.608966786003	19307.98379503492	22624.953383686643	21723.590898204377	25186.299553951034	24075.218028029616	29832.240477174826	28349.661209757378	0.2296000570286513	0.21944964142133352	-111.68344531110779	-24166.75068188645	-106.34989061863598	-23012.63694331469
94.54149810909283	14802.623712636956	14540.579158792774	19924.525333367877	19244.262943550166	22561.76952905483	21663.42723754659	25126.69906530946	24018.32418227005	29778.214292160235	28297.893404742757	0.23057472177624522	0.22037423655872806	-111.48366986937253	-24268.87797657866	-106.14977801091663	-23107.73664429784
95.11115819427312	14728.037547981261	14469.859965611424	19857.073159541633	19180.200706677664	22498.31884652889	21603.015174121134	25066.927604639528	23961.26948459253	29724.173492034195	28246.108383318948	0.23156638861048442	0.22131488310216266	-111.28364253223481	-24371.30347622186	-105.94928815820094	-23203.064306430053
95.68425076803395	14652.906273078586	14398.63333656358	19789.25004145775	19115.795003232364	22434.60053761563	21542.354095561124	25006.985897684794	23904.054709558575	29670.121158559054	28194.30907776156	0.232575384949626	0.22227188751450558	-111.08343797256384	-24474.04318730533	-105.74848904686223	-23298.633706127293
96.26079651284576	14577.22539413675	14326.895101085142	19721.05350259804	19051.043687660786	22370.613761259017	21481.44335285149	24946.874657336437	23846.680621973723	29616.060403064406	28142.498449209143	0.23360204643952912	0.22324556388229633	-110.88313197969546	-24577.113742155954	-105.54744963488702	-23394.459170454647
96.84081623580131	14500.990336857178	14254.64100903127	19652.480991416363	18985.944547922736	22306.357632178668	21420.282258866995	24886.594582743357	23789.14797612165	29561.994366605657	28090.679487844718	0.23464671721107774	0.22423623415189187	-110.68280150021747	-24680.53242123779	-105.34623988790554	-23490.555596794
97.42433086936633	14424.196445381855	14181.866729351079	19583.529878904737	18920.495303305168	22241.831219149455	21358.87008685833	24826.146358386628	23731.457514967566	29507.92622011809	28038.855213074406	0.23570975014719908	0.22524422837435035	-110.48252468000283	-24784.31717628427	-105.14493081643741	-23586.93847327633
98.01136147213543	14346.8389812832	14108.5678487805	19514.197456081467	18854.693602165116	22177.033543219193	21297.206068883497	24765.530653116275	23673.609969328583	29453.859164565274	27987.028673701763	0.23679150715991254	0.2262698849594264	-110.2823809085894	-24888.48665449489	-104.9435945150799	-23683.623900122475
98.60192922959182	14268.913122602711	14034.739870557676	19444.480931398957	18788.537019599626	22111.96357586201	21235.28939418252	24704.748119148546	23615.60605700987	29399.79643108116	27935.20294809761	0.2378923594778273	0.22731355093906264	-110.08245086438546	-24993.060223519802	-104.74230420262393	-23780.628611722495
99.1960554548718	14190.413962945348	13960.378213165714	19374.37742806906	18722.02305504036	22046.620237065705	21173.11920749369	24643.799391022956	23557.446481905776	29345.741281106413	27883.38114436558	0.23901268794455502	0.22837558224080834	-109.88281656189429	-25098.057997493073	-104.54113426389449	-23877.96999962395
99.79376158953411	14111.33651063574	13885.47820910724	19303.883981302315	18655.149129769834	21981.002393349238	21110.69460730827	24582.685084516153	23499.131933063294	29291.69700651701	27831.566400501906	0.24015288332851636	0.22945634397157788	-109.68356140045216	-25203.500864045694	-104.34016029284248	-23975.666136382148
100.39506920433367	14031.675687944788	13810.035103716928	19232.997535459446	18587.912584357447	21915.108855709157	21048.014644062303	24521.405795512248	23440.66308370774	29237.66692974636	27779.761884550422	0.24131334664464174	0.23055621071221863	-109.48477021491271	-25309.410512420814	-104.13945913763746	-24073.73580042692
101.00000000000001	13951.426330393579	13734.044054016918	19161.71494111081	18520.31067601137	21848.938377490365	20985.078318261567	24459.962098825883	23382.040590227196	29183.65440389819	27727.970794750312	0.24249448948849314	0.23167556682335883	-109.38520355192537	-25362.484794226915	-104.03888552476478	-24122.8664064932
