# Supplementary material for: White matter micro- and macrostructure brain charts for the human lifespan
Source: Nature. 2026 May 13;655(8124):979–89. doi: 10.1038/s41586-026-10454-2 (PMC13391363; doi:10.1038/s41586-026-10454-2)
Supplement: Supplementary file 12 — Centiles trajectories of brain charts. SDT.T9.1–5 contain the brain charts for the global metrics; SDT.T9.6–509 contain the brain charts for the tract-specific metrics (unnormalized); and SDT.T9.510–1157 contain the brain charts for the tract-specific macrostructural metrics (normalized). Included in each table are the male and female centile trajectories for the 2.5th, 25th, 50th, 75th and 97.5th percentiles; the interquartile range normalized by the 50th centile; and the derivatives of the 50th centiles with respect to both age and log(age). Charts are sampled in logarithmically spaced intervals. Age is reported in years, while centile trajectory values are reported in metric-specific units: diffusivities in mm2 s−1, volume in mm3, surface area in mm2, average length in mm, and FA is dimensionless (unitless). [file 41586_2026_10454_MOESM12_ESM.zip › plotted_curves/SDT.T9.243-POPT_right_volume_curve_metrics.csv]

ages	male_0.025th_percentile	female_0.025th_percentile	male_0.25th_percentile	female_0.25th_percentile	male_0.5th_percentile	female_0.5th_percentile	male_0.75th_percentile	female_0.75th_percentile	male_0.975th_percentile	female_0.975th_percentile	male_normalized_quantile_range	fwmale_normalized_quantile_range	male_median_centile_d_age	male_median_centile_d_log_age	female_median_centile_d_age	female_median_centile_d_log_age
0.25	10089.450521365832	9872.775277310957	12928.574040655612	12508.343960786582	14330.27602600259	13810.441866050467	15660.178100570629	15047.754875083629	17999.14990478926	17229.49575404886	0.19061768628590706	0.18387615247413305	11135.995430949568	6429.68785704208	10732.034566054153	6196.449411153388
0.25150637576242696	10101.261211592668	9884.332328012306	12943.708204222345	12522.986203871036	14347.05101961027	13826.6083428023	15678.509875346092	15065.3697483956	18020.219676042365	17249.66456958067	0.1906176863374698	0.1838761525235543	11117.283775468357	6438.157352613751	10714.001680353656	6204.611673806328
0.2530218281966045	10113.103017025798	9895.91982570892	12958.882238686603	12537.66702189076	14363.870206882475	13842.817410083213	15696.889945126079	15083.031028037396	18041.34495555106	17269.886519802465	0.19061768638981116	0.18387615257372197	11079.78083572071	6455.101100640371	10677.85916875489	6220.940783458762
0.25454641199404576	10124.97595514069	9907.537787501073	12974.096166441712	12552.386436511308	14380.733612640528	13859.069091814239	15715.31833703553	15100.738740073282	18062.525774491758	17290.161634557666	0.190617686442944	0.18387615262464785	11042.344490750693	6472.054322691169	10641.780836181715	6237.279023456387
0.2560801821758082	10136.880043266809	9919.186230345986	12989.350009693919	12567.14446921701	14397.64126149838	13875.363411716313	15733.795077972773	15118.492910349518	18083.762163780444	17310.489943440072	0.19061768649688082	0.18387615267634413	11004.975056773983	6489.01693941094	10605.76698737219	6253.6263173217885
0.25762319409447826	10148.815298588082	9930.865171058644	13004.643790462984	12581.941141311987	14414.593177863286	13891.700393311401	15752.320194610253	15136.293564495574	18105.05415407346	17330.87147579526	0.19061768655163422	0.18387615272882368	10967.672846489586	6505.988871719688	10569.817923726514	6269.982588865794
0.2591755034361701	10160.78173814343	9942.57462631206	13019.977530582863	12596.776473920501	14431.589385936551	13908.080059922895	15770.893713395364	15154.140727924538	18126.401775768492	17351.30626072107	0.19061768660721762	0.18387615278209823	10930.438169182278	6522.97004087735	10533.933943278156	6286.34776218934
0.2607371662225343	10172.779378827487	9954.314612638076	13035.351251702632	12611.650487987958	14448.629909714571	13924.502434676715	15789.515660551566	15172.03442583435	18147.80505900586	17371.794327069	0.19061768666364448	0.1838761528361812	10893.271330685355	6539.960368453059	10498.115340770222	6302.721761706285
0.2623082388127803	10184.808237391022	9966.085146427751	13050.764975287024	12626.563204281405	14465.714772989399	13940.967540501852	15808.18606207902	15189.974683208384	18169.26403366922	17392.33570344486	0.19061768672092816	0.18387615289108553	10856.172633327544	6556.959776294883	10462.362407565117	6319.104512102436
0.2638887779057103	10196.86833044155	9977.88624393197	13066.21872261721	12641.514643390303	14482.843999349636	13957.47540013123	15826.904943755551	15207.96152481637	18190.778729386715	17412.930418209857	0.19061768677908236	0.18387615294682425	10819.142375986092	6573.9681865633465	10426.675431702286	6335.495938363019
0.26547884054176485	10208.959674443848	9989.717921261954	13081.71251479148	12656.504825727176	14500.017612181167	13974.02603610242	15845.672331137474	15225.994975215195	18212.349175531857	17433.578499481493	0.19061768683812136	0.18387615300341115	10782.180854086764	6590.985521716066	10391.05469788611	6351.895965756848
0.2670784841050822	10221.082285720544	10001.580194389813	13097.246372725962	12671.533771528299	14517.235634667984	13990.619470758398	15864.48824956045	15244.07505874971	18233.975401224583	17454.279975134505	0.19061768689805914	0.18387615306085942	10745.288359595463	6608.011704516597	10355.500487496145	6368.304519849364
0.26868776632556873	10233.23618045265	10013.473079149102	13112.820317155334	12686.60150085441	14534.498089792945	14007.255726248333	15883.352724140366	15262.2017995536	18255.657435332225	17475.03487280183	0.19061768695891035	0.183876153119183	10708.46518104244	6625.046658028383	10320.013078592718	6384.721526497509
0.2703067452809827	10245.421374680136	10025.396591235343	13128.43436863355	12701.708033591383	14551.805000338603	14023.934824528335	15902.265779774201	15280.375221550205	18277.395306470506	17495.84321987558	0.19061768702068965	0.1838761531783965	10671.711603447795	6642.090305583086	10284.592745858245	6401.146911810152
0.2719354793990299	10257.637884302321	10037.350746206444	13144.088547534348	12716.85338945074	14569.156388887746	14040.656787362	15921.227441140647	15298.595348453091	18299.189043004277	17516.705043507693	0.19061768708341215	0.18387615323851358	10635.027908414602	6659.142570815515	10249.239760679193	6417.580602195114
0.27357402745947257	10269.885725078622	10049.335559483407	13159.782874052189	12732.037587970557	14586.552277824469	14057.421636321442	15940.23773270125	15316.8622037672	18321.038673048803	17537.620370611206	0.1906176871470929	0.1838761532995493	10598.41437411122	6676.203377670143	10213.954391134903	6434.022524354048
0.2752224485962505	10282.164912628916	10061.351046350695	13175.517368202753	12747.260648515932	14603.992689334687	14074.229392787782	15959.296678701001	15335.175810789371	18342.944224470455	17558.58922786091	0.19061768721174763	0.1838761533615186	10561.87127526477	6693.272650370374	10178.73690198455	6450.472605260089
0.27688080229961526	10294.475462434226	10073.397221956893	13191.292049823787	12762.52259027982	14621.477645407109	14091.080077952083	15978.404303169376	15353.536192609356	18364.90572488791	17579.61164169448	0.19061768727739192	0.1838761534244364	10525.39888312202	6710.350313407369	10143.587554639205	6466.930772143882
0.2785491484182772	10306.817389837008	10085.474101315009	13207.106938575496	12777.823432283401	14639.007167833646	14107.973712815761	15997.560629920796	15371.943372110267	18386.92320167267	17600.687638312993	0.1906176873440417	0.18387615348831793	10488.997465506196	6727.436291559599	10108.506607203744	6483.396952512674
0.28022754716156506	10319.190710041914	10097.581699303193	13222.962053941508	12793.16319337702	14656.581278210493	14124.91031819161	16016.765682555808	15390.3973719697	18408.99668195042	17621.81724368222	0.19061768741171348	0.1838761535531788	10452.667286844924	6744.53050991334	10073.494314514566	6499.87107417034
0.2819160591015993	10331.595438116166	10109.720030665128	13238.85741522936	12808.541892240659	14674.19999793867	14141.889914704328	16036.019484461665	15408.898214660312	18431.126192601696	17643.000483533277	0.19061768748042354	0.1838761536190349	10416.408608092926	6761.632893801667	10038.550928057171	6516.353065156378
0.28361474517547763	10344.031588990083	10121.889110010521	13254.793041571165	12823.959547384567	14691.863348224755	14158.912522791219	16055.322058813143	15427.445922450575	18453.311760262844	17664.2373833635	0.19061768755018882	0.18387615368590252	10380.221686810255	6778.743368855212	10003.676696046721	6532.842853796203
0.2853236666874746	10356.499177457661	10134.088951815682	13270.768951924365	12839.416177149991	14709.571350081715	14175.97816270299	16074.673428573446	15446.04051740565	18475.553411327015	17685.52796843743	0.1906176876210267	0.1838761537537981	10344.106777110137	6795.861860956065	9968.871863400564	6549.340368677396
0.2870428853112538	10368.998218176903	10146.319570423913	13286.785165072148	12854.911799709671	14727.32402432938	14193.086854504309	16094.073616494708	15464.682021387987	18497.85117194479	17706.872263787518	0.19061768769295429	0.18387615382273811	10308.064129701816	6812.988296264317	9934.136671710294	6565.845538625028
0.28877246309209376	10381.528725670509	10158.580980046001	13302.841699624341	12870.446433068479	14745.121391595427	14210.238618074492	16113.52264511909	15483.370456058095	18520.205068025396	17728.270294215006	0.19061768776598945	0.18387615389273962	10272.093991931528	6830.122601239476	9899.471359343734	6582.358292757999
0.2905124624491269	10394.090714326294	10170.873194760843	13318.938574017931	12886.020095064167	14762.963472315952	14227.433473108364	16133.02053677939	15502.105842875444	18542.615125237466	17749.72208429094	0.19061768784014993	0.18387615396381984	10236.196607681923	6847.264702561777	9864.876161363907	6598.878560437355
0.29226294617759224	10406.684198397577	10183.196228515702	13335.075806517572	12901.632803367753	14780.85028673604	14244.671439116637	16152.567313599671	15520.88820309892	18565.081369009702	17771.227658356715	0.19061768791545397	0.1838761540359963	10200.37221746426	6864.414527192246	9830.351309524383	6615.4062712509185
0.294023977451102	10419.309192003817	10195.550095126804	13351.253415216404	12917.284575484226	14798.781854910683	14261.952535426732	16172.162997496269	15539.717557787684	18587.603824532056	17792.78704052503	0.19061768799192086	0.18387615410928676	10164.621058403049	6881.572002352681	9795.897032366134	6631.941355071962
0.29579561982392083	10431.965709130945	10207.934808279808	13367.471418036475	12932.975428753167	14816.758196705207	14279.276781183436	16191.807610178252	15558.593927801914	18610.182516756267	17814.40025468078	0.19061768806956858	0.1838761541837094	10128.943364233244	6898.737055515405	9761.513555159327	6648.483742015436
0.29757793723326015	10444.653763631954	10220.350381530234	13383.729832729492	12948.705380349287	14834.779331796157	14296.644195349516	16211.501173148394	15577.517333803455	18632.817470396985	17836.067324481744	0.190617688148417	0.18387615425928278	10093.339365317952	6915.909614413511	9727.20109989075	6665.03336241981
0.29937099400158496	10457.373369227245	10232.796828303864	13400.028676877277	12964.474447282937	14852.845279671767	14314.054796706263	16231.243707703681	15596.487796256426	18655.508709932314	17857.788273359343	0.19061768822848543	0.18387615433602564	10057.80928864237	6933.089607018046	9692.959885314107	6681.590146873146
0.3011748548389356	10470.124539505185	10245.274161897283	13416.367967892458	12980.28264640078	14870.956059632741	14331.508603854252	16251.035234936175	15615.505335428039	18678.25625960485	17879.56312451953	0.19061768830979403	0.18387615441395713	10022.353357850574	6950.276961566415	9658.79012696445	6698.154026216362
0.30298958484526295	10482.907287922502	10257.782395478274	13432.747723019016	12996.129994386321	14889.111690792855	14349.00563521391	16270.875775733653	15634.569971389223	18701.06014342239	17901.391900943516	0.1906176883923627	0.18387615449309622	9986.971793202683	6967.471606516279	9624.692037111614	6714.724931503646
0.30481524951277783	10495.72162780471	10270.32154208622	13449.167959332788	13012.016507760374	14907.312192079511	14366.545909026056	16290.76535078024	15653.6817240152	18723.920385158675	17923.274625388447	0.19061768847621222	0.18387615457346285	9951.664811640512	6984.673470589332	9590.665824825875	6731.302794041112
0.3066519147283146	10508.567572346656	10282.891614632634	13465.628693742185	13027.942202881779	14925.55758223455	14384.12944335266	16310.70398055727	15672.840612986343	18746.837008354356	17945.211320388367	0.1906176885613636	0.18387615465507728	9916.432626751252	7001.88248272799	9556.711695947219	6747.887545348145
0.3084996467757088	10521.44513461278	10295.492625901436	13482.129942988538	13043.907095947716	14943.847879814599	14401.75625607722	16330.691685343683	15692.046657788545	18769.810036317485	17967.20200825465	0.19061768864783743	0.18387615473795937	9881.275448757224	7019.098572089337	9522.829853081144	6764.479117159266
0.31035851233818973	10534.354327537645	10308.124588549472	13498.671723646756	13059.911202994392	14962.183103191845	14419.426364905501	16350.728485216874	15711.299877714066	18792.839492124458	17989.24671107697	0.19061768873565627	0.18387615482213046	9846.193484640215	7036.3216681154445	9489.020495678764	6781.077441459522
0.3122285785007863	10547.295163926445	10320.787515106927	13515.25405212599	13075.954539897539	14980.56327055474	14437.139787366094	16370.814400053443	15730.600291862107	18815.925398620897	18011.345450723937	0.19061768882484145	0.18387615490761144	9811.1869380055	7053.551700429991	9455.283819972537	6797.68245043559
0.3141099127527488	10560.267656455175	10333.481417977668	13531.876944669846	13092.037122372863	14998.98839990825	14454.896540810914	16390.949449529486	15749.94791913937	18839.067778421973	18033.49824884378	0.1906176889154157	0.18387615499442364	9776.256009153556	7070.788598883897	9421.620019011665	6814.294076492544
0.31600258298998396	10573.27181767129	10346.206309439714	13548.540417357231	13108.158965976645	15017.458509074793	14472.696642415849	16411.133653121607	15769.342778260763	18862.266653913583	18055.705126865134	0.19061768900740161	0.18387615508258875	9741.400895114522	7088.032293559052	9388.029282660224	6830.912252234761
0.3179066575175057	10586.307659993892	10358.962201645509	13565.2444861026	13124.320086106072	15035.973615694504	14490.540109181147	16431.36703010722	15788.784887749827	18885.522047252685	18077.9661059975	0.1906176891008222	0.1838761551721292	9706.621789616998	7105.282714746427	9354.511797622778	6847.536910487339
0.3198222050518999	10599.375195714316	10371.749106622465	13581.989166656691	13140.520497999936	15054.533737226058	14508.426957932168	16451.64959956545	15808.274265939548	18908.833980368334	18100.281207232223	0.19061768919570157	0.18387615526306766	9671.91888311971	7122.539792953525	9321.067747443449	6864.167984272353
0.32174929472380437	10612.474436996345	10384.567036273173	13598.77447460681	13156.76021673889	15073.13889094698	14526.357205319677	16471.981380377445	15827.810930972666	18932.202474962047	18122.65045134282	0.19061768929206255	0.1838761553554262	9637.292362781707	7139.803458872251	9287.697312514298	6880.805406811647
0.32368799608040405	10625.605395876652	10397.41600237591	13615.600425377403	13173.039257246113	15091.7890939543	14544.330867820587	16492.362391227125	15847.394900802516	18955.627552508664	18145.073858885935	0.19061768938993057	0.1838761554492293	9602.74241256155	7157.07364343619	9254.400670104194	6897.449111533351
0.3256383790879404	10638.768084265255	10410.296016584922	13632.467034230636	13189.357634287642	15110.484363165151	14562.347961738295	16512.792650601823	15867.026193193364	18979.10923425708	18167.55145020175	0.1906176894893297	0.18387615554449988	9568.269213128835	7174.3502777554095	9221.177994319703	6914.099032039288
0.32760051413423674	10651.962513945724	10423.207090430784	13649.37431626665	13205.715362472843	15129.224715317097	14580.408503203242	16533.27217679264	15886.70482572103	19002.64754123065	18190.08324541468	0.19061768959028555	0.1838761556412625	9533.872941916808	7191.633293129038	9188.029456174001	6930.755102132913
0.3295744720312385	10665.18869657565	10436.14923532078	13666.322286424174	13222.112456254896	15148.010166968796	14598.512508173417	16553.800987895163	15906.430815773432	19026.24249422803	18212.669264434007	0.19061768969282322	0.18387615573954127	9499.553773142863	7208.92262106156	9154.955223557074	6947.417255797423
0.33156032401756863	10678.446643686928	10449.122462539206	13683.310959480892	13238.548929931168	15166.840734500398	14616.659992434788	16574.379101809922	15926.204180551067	19049.894113823684	18235.309526954414	0.19061768979696897	0.18387615583936143	9465.311877800152	7226.218193234876	9121.955461262725	6964.085427196696
0.33355814176109866	10691.736366686144	10462.126783247739	13700.340350053917	13255.02479764369	15185.716434114083	14634.850971601814	16595.006536242963	15946.024937067554	19073.602420368552	18258.004052456607	0.19061768990274955	0.18387615594074813	9431.147423673421	7243.519941515755	9089.03033098951	6980.759550668299
0.33556799736153503	10705.057876854857	10475.162208485706	13717.410472600171	13271.540073379489	15204.637281834479	14653.085461117831	16615.683308706295	15965.893102150063	19097.367433990574	18280.752860207842	0.19061769001019138	0.1838761560437273	9397.06057535857	7260.827797949314	9056.179991367273	6997.439560726751
0.3375899633530214	10718.411185349963	10488.228749170485	13734.521341416865	13288.094770971104	15223.603293509184	14671.363476255598	16636.40943651849	15985.808692439914	19121.18917459534	18303.555969262565	0.19061769011932211	0.18387615614832525	9363.051494276151	7278.141694765538	9023.404597940855	7014.125392043497
0.3396241127067558	10731.796303204013	10501.326416097692	13751.672970641868	13304.688904096822	15242.614484809195	14689.685032117573	16657.184936805123	16005.771724392866	19145.067661866655	18326.413398462777	0.19061769023016953	0.18387615625456827	9329.120338642038	7295.461564335972	8990.704303200357	7030.816979455762
0.3416705188336247	10745.21324132543	10514.455219941592	13768.865374254014	13321.322486281199	15261.670871229235	14708.050143636492	16678.00982649914	16025.78221427976	19169.002915266916	18349.325166438746	0.19061769034276205	0.18387615636248414	9295.267263535876	7312.787339217495	8958.079256612808	7047.514257976785
0.343729255586852	10758.662010498958	10527.615171255362	13786.098566073677	13337.995530895385	15280.77246808838	14726.458825575715	16698.884122341547	16045.840178186887	19192.994954037924	18372.291291609443	0.19061769045712773	0.18387615647210026	9261.49242089456	7330.1189521341585	8925.529604587238	7064.217162756249
0.34580039726466444	10772.142621385827	10540.806280471334	13803.372559762964	13354.708051157451	15299.919290530308	14744.911092529592	16719.807840881687	16065.945632016383	19217.043797201193	18395.311792182998	0.19061769057329697	0.18387615658344397	9227.795959483366	7347.456335936673	8893.055490501225	7080.925629090052
0.3478840186129729	10785.655084524049	10554.028557901289	13820.687368826124	13371.460060132744	15319.111353523713	14763.406958923853	16740.780998477672	16086.098591486681	19241.149463558453	18418.386686157195	0.1906176906912989	0.18387615669654447	9194.178024981637	7364.799423656892	8860.657054731157	7097.639592424501
0.34998019482807	10799.1994103288	10567.282013736736	13838.043006610003	13388.251570734235	15338.348671862834	14781.946439016012	16761.803611296982	16106.299072132917	19265.311971692336	18441.515991319957	0.19061769081116406	0.18387615681143096	9160.63875993574	7382.148148463108	8828.334434668534	7114.358988364227
0.352089001559344	10812.775609092538	10580.56665804921	13855.439486304223	13405.082595722928	15357.631260167636	14800.529546895785	16782.875695316652	16126.547089307398	19289.5313399666	18464.699725249888	0.19061769093292283	0.18387615692813242	9127.178303783294	7399.502443653066	8796.087764701806	7131.083752634004
0.3542105149120084	10826.38369098534	10593.88250079043	13872.876820941607	13421.953147708029	15376.959132884309	14819.156296485296	16803.997266323815	16146.842658179843	19313.807586526742	18487.93790531653	0.19061769105660673	0.18387615704667912	9093.796792880166	7416.862242667936	8763.917176221032	7147.813821074553
0.35634481144984936	10840.023666055107	10607.229551792569	13890.35502339843	13438.863239147307	15396.332304285519	14837.826701539487	16825.168339916	16167.185793737804	19338.14072930033	18511.230548680847	0.19061769118224825	0.18387615716710198	9060.494360505138	7434.227479082998	8731.822797681205	7164.549129678402
0.35849196819798806	10853.69554422786	10620.607820768546	13907.87410639481	13455.812882347453	15415.750788470847	14856.540775646485	16846.38893150157	16187.576510787076	19362.530785997536	18534.577672295713	0.19061769130987904	0.18387615728943132	9027.271136867814	7451.598086590413	8699.80475456547	7181.289614541922
0.36065206264566085	10867.399335307853	10634.017317312133	13925.43408249486	13472.80208946422	15435.214599366967	14875.298532227782	16867.65905629995	16208.014823951902	19386.977774111394	18557.97929290613	0.190617691439532	0.1838761574136991	8994.127249148674	7468.9739990262315	8667.863169439137	7198.035211897921
0.3628251727490157	10881.135048977992	10647.458050898349	13943.034964107208	13489.830872502931	15454.723750728219	14894.09998453878	16888.978729342252	16228.500747675567	19411.481710918466	18581.4354270499	0.19061769157124098	0.1838761575399377	8961.062821473926	7486.355150323361	8635.998161930125	7214.785858081654
0.3650113769339257	10894.902694799786	10660.930030883443	13960.676763484946	13506.899243318436	15474.278256136542	14912.945145668758	16910.34796547118	16249.034296220332	19436.042613478825	18604.946091057587	0.19061769170503973	0.18387615766817922	8928.077974929009	7503.74147451669	8604.209848728497	7231.5414895182475
0.36721075409881926	10908.702282213751	10674.43326650525	13978.359492726144	13524.00721361559	15493.878129002069	14931.834028541392	16931.766779341706	16269.615483668043	19460.66049863674	18628.511301053182	0.1906176918409636	0.1838761577984574	8895.172827620525	7521.132905771956	8572.498343655374	7248.302042760421
0.3694233836175272	10922.533820539496	10687.967766883306	13996.083163773952	13541.154794949382	15513.523382563215	14950.766645914891	16953.23518542114	16290.244323920251	19485.335383020818	18652.13107295423	0.1906176919790477	0.18387615793080575	8862.347494648304	7538.529378348496	8540.863757638726	7265.06745445542
0.37164934534214805	10936.39731897599	10701.533541019104	14013.847788416973	13558.341998725255	15533.214029887087	14969.743010382359	16974.753197989598	16310.920830698618	19510.067283044526	18675.805422472346	0.1906176921193268	0.1838761580652584	8829.60208810633	7555.930826580152	8509.306198704056	7281.837661316153
0.3738887196059291	10950.292786601538	10715.130597796056	14031.653378289198	13575.568836199085	15552.950083869448	14988.763134371777	16996.320831139965	16331.645017544899	19534.856214906125	18699.53436511313	0.1906176922618388	0.1838761582018508	8796.936717131175	7573.3371849050745	8477.82577203121	7298.612600161228
0.3761415872261661	10964.220232374217	10728.758945979936	14049.499944870577	13592.835318477706	15572.731557235307	15007.827030146569	17017.93809877852	16352.416897821551	19559.70219458944	18723.31791617691	0.19061769240661988	0.18387615834061852	8764.351487927604	7590.748387862928	8446.422579971142	7315.3922079051845
0.3784080295071193	10978.1796651318	10742.418594218796	14067.387499486931	13610.141456518833	15592.558462538856	15026.934709805531	17039.60501462489	16373.236484711653	19584.605237863736	18747.15609075865	0.19061769255370853	0.18387615848159747	8731.846503716428	7608.164370040875	8415.096721998882	7332.17642150633
0.3806881282429484	10992.171093592002	10756.109551043204	14085.316053310253	13627.487261131359	15612.43081216378	15046.08618528314	17061.32159221236	16394.103791219262	19609.56536028415	18771.048903748328	0.19061769270314238	0.18387615862482454	8699.421864824835	7625.585066122469	8383.848294802476	7348.96517801797
0.38298196572066395	11006.194526352603	10769.831824866384	14103.285617358872	13644.872742975502	15632.348618323455	15065.281468349742	17083.087844888123	16415.0188301696	19634.582577191915	18794.996369831162	0.19061769285496083	0.18387615877033733	8667.077668648679	7643.010410851799	8352.677392247599	7365.758414553478
0.3852896247230969	11020.249971891528	10783.585423984267	14121.29620249757	13662.29791256293	15652.311893061058	15084.520570611667	17104.90378581339	16435.981614209177	19659.65690371453	18818.998503487783	0.19061769300920361	0.1838761589181734	8634.81400967855	7660.440339024644	8321.584105395246	7382.556068273261
0.38761118853188686	11034.337438566963	10797.370356575622	14139.347819437706	13679.762780256864	15672.320648249732	15103.803503511366	17126.769427963543	16456.992155805954	19684.788354765922	18843.05531899437	0.19061769316591093	0.18387615906837199	8602.630979537964	7677.874785509892	8290.56852254318	7399.358076406643
0.3899467409304866	11048.456934617505	10811.186630702206	14157.440478737424	13697.267356272312	15692.3748955928	15123.130278327635	17148.68478412841	16478.05046724959	19709.976945046743	18867.16683042297	0.1906176933251242	0.1838761592209723	8570.528666968923	7695.313685219735	8259.63072921941	7416.164376229979
0.39229636620718694	11062.60846816218	10825.034254308765	14175.574190801679	13714.811650676053	15712.474646623783	15142.500906175635	17170.64986691226	16499.156560651438	19735.2226890444	18891.333051641475	0.19061769348688476	0.18387615937601384	8538.507157848217	7712.756973101292	8228.770808182191	7432.974905048497
0.3946601491581577	11076.79204720054	10838.913235223139	14193.748965882345	13732.395673386767	15732.619912706548	15161.91539800702	17192.66468873397	16520.310447944714	19760.525601033223	18915.553996313836	0.19061769365123554	0.18387615953353809	8506.566535228398	7730.204584153369	8197.988839470316	7449.789600219578
0.3970381750905084	11091.007679612765	10852.823581156366	14211.964814078365	13750.019434175178	15752.810705035456	15181.373764610085	17214.729261827182	16541.512140884646	19785.885695074652	18939.8296779002	0.1906176938182194	0.1838761596935865	8474.706879337784	7747.656453413423	8167.284900398459	7466.608399132267
0.39943052982536675	11105.25537315969	10866.765299702682	14230.221745335779	13767.682942664052	15773.04703463539	15200.876016609778	17236.84359824036	16562.761651048484	19811.302985017293	18964.160109656947	0.19061769398788095	0.183876159856201	8442.92826757487	7765.112515928224	8136.659065574408	7483.431239205413
0.4018372997009759	11119.535135482822	10880.738398339636	14248.51976944774	13785.386208328338	15793.328912361787	15220.422164467846	17259.007709836773	16584.058989835656	19836.777484496928	18988.545304636886	0.19061769416026397	0.18387616002142393	8411.23077456234	7782.572706780396	8106.111406900454	7500.25805786578
0.40425857157581063	11133.84697410446	10894.742884428013	14266.858896054671	13803.129240495064	15813.6563489008	15240.012218482736	17281.22160829473	16605.404168467678	19862.309206936752	19012.985275689094	0.19061769433541448	0.18387616018929956	8379.614472121	7800.036961054895	8075.641993589699	7517.088792548049
0.4066944328317112	11148.19089642755	10908.778765211915	14285.239134644104	13820.912048343467	15834.029354769129	15259.646188789726	17303.48530510736	16626.797197988275	19887.898165547125	19037.480035459128	0.19061769451337884	0.18387616035987192	8348.079429318663	7817.505213849712	8045.2508922084235	7533.92338071065
0.4091449713770379	11162.566909735917	10922.846047818792	14303.660494550923	13838.734640905004	15854.44794031428	15279.324085360924	17325.7988115829	16648.23808926341	19913.544373325934	19062.029596388984	0.19061769469420387	0.18387616053318634	8316.62571249064	7834.97740028752	8014.938166673295	7550.761759818066
0.411610275649843	11176.975021194106	10936.944739259423	14322.12298495722	13856.597027063346	15874.912115714418	15299.0459180053	17348.162138844546	16669.726852981275	19939.24784305838	19086.633970717154	0.19061769487793764	0.18387616070928867	8285.253385197371	7852.453455448151	7984.703878264874	7567.603867328726
0.41409043462106226	11191.41523784737	10951.07484642791	14340.626614892244	13874.499215554351	15895.4218909783	15318.81169636862	17370.57529783037	16691.263499652254	19965.008587316923	19111.293170478537	0.19061769506462886	0.1838761608882252	8253.962508289143	7869.93331440771	7954.54808561597	7584.449640665669
0.41658553779772634	11205.88756662169	10965.236376101555	14359.171393232435	13892.44121496595	15915.97727594532	15338.62142993333	17393.038299293374	16712.8480396088	19990.8266184613	19136.007207504314	0.190617695254327	0.18387616107004418	8222.753139959183	7887.4169122753665	7924.47084480105	7601.299017281737
0.41909567522619073	11220.392014323856	10979.429334941091	14377.75732870154	13910.423033738372	15936.578280285632	15358.475128018825	17415.551153801614	16734.480483005696	20016.701948638714	19160.77609342226	0.19061769544708237	0.18387616125479345	8191.625335666351	7904.904184090439	7894.4722092724405	7618.151934581809
0.4216209374953856	11234.928587641147	10993.65372949027	14396.384429870179	13928.444680163702	15957.224913499671	15378.372799780927	17438.113871737703	16756.160839819513	20042.63458978322	19185.5998396561	0.19061769564294656	0.18387616144252225	8160.579148190096	7922.395064854994	7864.5522298938595	7635.008329921868
0.42416141574008476	11249.497293141498	11007.909566176093	14415.052705156088	13946.506162386113	15977.91718491843	15398.314454212163	17460.72646329907	16777.8891198489	20068.624553616068	19210.478457425867	0.190617695841971	0.18387616163328	8129.614627695177	7939.88948957948	7834.710955011193	7651.868140670937
0.4267172016441951	11264.098137273357	11022.196851308632	14433.762162823921	13964.607488401662	15998.65510370323	15418.300100141545	17483.388938497763	16799.665332714365	20094.671851645435	19235.411957747623	0.1906176960442094	0.18387616182711844	8098.7318216776475	7957.38739320077	7804.9484303966165	7668.731304127257
0.42928838744406506	11278.731126365581	11036.515591080935	14452.512810985112	13982.748666058174	16019.438678845567	15438.329746234422	17506.10130716024	16821.48948785808	20120.776495166196	19260.40035143326	0.19061769624971545	0.1838761620240886	8067.930775010027	7974.888710612897	7775.26469929656	7685.597757546231
0.43187506593181346	11293.396266627362	11050.865791568958	14471.30465759779	14000.929703055159	16040.267919167038	15458.403400992405	17528.863578927296	16843.361594543836	20146.93849525988	19285.44364909043	0.19061769645854415	0.18387616222424352	8037.211529969238	7992.393376662396	7745.659802454989	7702.467438139953
0.4344773304586784	11308.093564148126	11065.24745873148	14490.137710466657	14019.150606943678	16061.142833319174	15478.52107275322	17551.6757632539	16865.281661856847	20173.157862794418	19310.54186112234	0.1906176966707512	0.1838761624276367	8006.574126229156	8009.901326126885	7716.133778103627	7719.340283048805
0.4370952749383861	11322.823024897392	11079.660598409919	14509.011977242786	14037.411385126155	16082.063429783238	15498.682769690475	17574.537869408963	16887.249698703523	20199.434608423908	19335.69499772748	0.19061769688639363	0.18387616263432185	7976.018600887153	8027.412493714131	7686.686661995016	7736.216229348443
0.4397289938505404	11337.584654724651	11094.105216328271	14527.927465423483	14055.712044856256	16103.029716870069	15518.888499813564	17597.44990647515	16909.265713811365	20225.768742588425	19360.903068899497	0.19061769710552878	0.18387616284435507	7945.544988499489	8044.926814074162	7657.318487440236	7753.095214070287
0.4423785822440318	11352.378459359257	11108.58131809299	14546.884182352156	14074.05259323877	16124.041702719936	15539.138270967514	17620.41188334875	16931.329715728778	20252.16027551383	19386.166084427	0.19061769732821543	0.18387616305779259	7915.153321058024	8062.444221754093	7628.029285251629	7769.977174116299
0.4450441357404687	11367.204444410176	11123.08890919265	14565.882135217968	14092.43303722916	16145.099395302148	15559.432090832486	17643.423808739237	16953.44171282455	20278.609217211284	19411.484053892957	0.19061769755451385	0.18387616327469164	7884.843628027476	8079.964651215356	7598.819083837327	7786.8620463376865
0.44772575053762753	11382.062615365914	11137.627994998074	14584.921331055768	14110.853383633745	16166.202802414991	15579.769966923994	17666.485691169197	16975.60171328807	20305.11557747716	19436.85698667492	0.1906176977844846	0.18387616349511027	7854.615936379414	8097.488036837429	7569.687909198459	7803.7497675018385
0.4504235234129248	11396.952977594285	11152.198580761897	14604.00177674578	14129.313639109127	16187.351931685369	15600.151906592251	17689.597538973936	16997.809725128638	20331.679365892596	19462.28489194428	0.1906176980181894	0.183876163719108	7824.4702705745585	8115.014312881976	7540.635784899816	7820.640274246689
0.4531375517269096	11411.875536342217	11166.800671618526	14623.123479013364	14147.813810162157	16208.546790568547	15620.577917022154	17712.75936030121	17020.065756175427	20358.3005918232	19487.76777866619	0.19061769825569114	0.183876163946745	7794.406652606092	8132.543413511012	7511.662732128054	7837.5335031147115
0.4558679334267773	11426.830296735565	11181.434272583801	14642.28644442878	14166.3539031495	16229.787386347889	15641.048005232788	17735.971163110935	17042.369814076963	20384.979264418682	19513.30565559898	0.19061769849705415	0.18387616417808306	7764.425102009904	8150.0752727761865	7482.768769719172	7854.429390556645
0.45861476704990445	11441.8172637789	11196.099388555012	14661.490679406905	14184.933924277662	16251.073726134538	15661.562178077456	17759.232955174833	17064.72190630114	20411.71539261247	19538.898531294173	0.1906176987423436	0.1838761644131842	7734.525635865517	8167.609824588988	7453.953914142679	7871.327872894239
0.4613781517274047	11456.836442355205	11210.796024310397	14680.736190206853	14203.553879602343	16272.405816867016	15682.120442242971	17782.544744075978	17087.122040134458	20438.508985121203	19564.546414095614	0.190617698991625	0.18387616465211168	7704.708268827293	8185.1470027361065	7425.218179508112	7888.228886299301
0.4641581871877068	11471.887837225715	11225.524184509077	14700.022982931776	14222.213775028367	16293.78366531096	15702.722804249583	17805.90653720857	17109.570222681945	20465.36005044442	19590.249312139393	0.1906176992449667	0.18387616489493022	7674.9730131383985	8202.686740865931	7396.561577618122	7905.132366834208
0.4669549737601532	11486.971453029568	11240.283873690703	14719.351063528402	14240.91361630923	16315.207278058675	15723.369270450477	17829.318341777358	17132.066460866612	20492.26859686397	19616.007233353193	0.19061769950243665	0.1838761651417063	7645.3198786545545	8220.228972488549	7367.984117970336	7922.03825041838
0.46976861237862133	11502.087294283634	11255.075096275292	14738.720437786837	14259.653409046894	16336.67666152885	15744.059847031533	17852.780164797397	17154.61076142917	20519.23463244367	19641.820185456003	0.1906176997641046	0.18387616539250548	7615.748872864526	8237.773630971555	7339.485807784833	7938.946472840384
0.4725992045851658	11517.235365382188	11269.897856562891	14758.13111134012	14278.433158691367	16358.19182196611	15764.79454001088	17876.292013093538	17177.203130927584	20546.258165028747	19667.688175957563	0.19061770003004172	0.18387616564739684	7586.2600008617155	8255.320649488363	7311.066651966423	7955.856969695073
0.4754468525336833	11532.415670596502	11284.752158733192	14777.583089663727	14297.252870540202	16379.752765440442	15785.573355238337	17899.853893299794	17199.843575736428	20573.33920224511	19693.61121215767	0.19061770030032021	0.18387616590644904	7556.853265425656	8272.869961077347	7282.726653195918	7972.76967645064
0.47831165899359906	11547.628214074753	11299.638006845445	14797.076378075444	14316.112549738402	16401.35949784706	15806.396298395304	17923.465811859205	17222.532102046785	20600.477751499187	19719.58930114603	0.19061770057501326	0.18387616616973274	7527.528667006642	8290.421498601325	7254.465811908245	7989.684528406709
0.4811937273535759	11562.872999841478	11314.55540483791	14816.610981734668	14335.012201277723	16423.01202490564	15827.263374993998	17947.12777502299	17245.268715865404	20627.673819976968	19745.622449801318	0.19061770085419563	0.18387616643731913	7498.286203711759	8307.975194702856	7226.284126282204	8006.6014606542885
0.4840931616252451	11578.150031797302	11329.504356527625	14836.186905642051	14353.951829996371	16444.710352159924	15848.174590377119	17970.839788850117	17268.05342301435	20654.927414643484	19771.71066479077	0.1906177011379435	0.18387616670928125	7469.125871406402	8325.530981895514	7198.181592321489	8023.52040814003
0.4870100664469608	11593.459313718735	11344.484865610102	14855.80415463927	14372.931440578634	16466.45448497744	15869.12994971744	17994.601859207018	17290.886229130545	20682.238542242492	19797.85395256965	0.19061770142633394	0.18387616698569334	7440.047663648613	8343.088792459108	7170.158203823958	8040.441305608489
0.4899445470875755	11608.800849257519	11359.496935658875	14875.462733408145	14391.951037554298	16488.24442854857	15890.129458017165	18018.413991766527	17313.767139665073	20709.607209295267	19824.05231938046	0.1906177017194456	0.1838761672666304	7411.051571734715	8360.648558467161	7142.213952411432	8057.364087608643
0.49289670945023945	11624.17464194052	11374.540570125218	14895.162646470542	14411.010625298293	16510.080187886404	15911.173120107538	18042.276192007772	17336.696159882762	20737.03342210047	19850.305771252442	0.19061770201735878	0.18387616755216948	7382.137584736105	8378.21021180274	7114.348827536218	8074.288688475266
0.4958666600762229	11639.580695169134	11389.615772337631	14914.9038981876	14430.110208030046	16531.96176782589	15932.260940648128	18066.18846521521	17359.67329486139	20764.517186733025	19876.614314000723	0.19061770232015451	0.1838761678423884	7353.30568946898	8395.773684096988	7086.562816510908	8091.215042342432
0.4988545061487607	11655.01901221895	11404.722545501592	14934.686492759296	14449.249789813159	16553.889173023374	15953.392924126485	18090.150816478144	17382.698549491317	20792.058509043574	19902.977953225844	0.19061770262791605	0.18387616813736674	7324.555870583281	8413.338906799443	7058.855904530268	8108.143083132803
0.5018603554969207	11670.489596239415	11419.860892699031	14954.510434224017	14468.429374554758	16575.862407956105	15974.56907485739	18114.163250690155	17405.77192847468	20819.657394657857	19929.396694312843	0.19061770294072683	0.18387616843718496	7295.888110514265	8430.905811098404	7031.228074660059	8125.072744521778
0.5048843165994948	11685.992450253221	11435.030816887924	14974.375726457774	14487.648966004972	16597.88147692137	15995.789396982322	18138.225772548205	17428.893436324794	20847.313848975613	19955.870542430595	0.19061770325867344	0.18387616874192533	7267.302389508113	8448.474327925593	7003.6793078752235	8142.0039599626325
0.5079264985889148	11701.527577155959	11450.23232090186	14994.28237317377	14506.908567756373	16619.946384036026	16017.053894468809	18162.338386552066	17452.06307736545	20875.02787716999	19982.399502530996	0.19061770358184263	0.18387616905167123	7238.798685678747	8466.044387990143	6976.209583078511	8158.936662670225
0.5109870112551897	11717.094979715654	11465.4654074496	15014.230377921791	14526.20818324344	16642.057133235798	16038.362571109852	18186.501097003616	17475.280855730303	20902.799484186693	20008.98357934825	0.19061770391032332	0.18387616936650836	7210.376974990591	8483.615921731107	6948.818877108861	8175.870785613079
0.5140659650498691	11732.694660572235	11480.730079114579	15034.219744087548	14545.54781574192	16664.213728274575	16059.715430523212	18210.71390800601	17498.546775362065	20930.62867474307	20035.622777397966	0.190617704244205	0.18387616968652218	7182.037231274415	8501.188859313726	6921.507164746523	8192.806261487305
0.5171634710900281	11748.326622237051	11496.026338354404	15054.250474892026	14564.92746836818	16686.41617272369	16081.112476150698	18234.976823462956	17521.86084001177	20958.51545332722	20062.317100976295	0.19061770458358085	0.18387617001180165	7153.7794262757525	8518.763130649924	6894.274418758694	8209.74302274501
0.5202796411622786	11763.990867092434	11511.354187500434	15074.322573390951	14584.347144078696	16708.664469971307	16102.553711257604	18259.289847077973	17545.223053238118	20986.45982419722	20089.066554159213	0.19061770492854305	0.1838761703424356	7125.603529636748	8536.338665354997	6867.1206098962575	8226.681001561694
0.5234145877268029	11779.687397391019	11526.713628757167	15094.43604247393	14603.806845669264	16730.958623221497	16124.03913893184	18283.652982353437	17568.633418406564	21014.46179137996	20115.871140801435	0.19061770527918695	0.1838761706785158	7097.509508931078	8553.915392758325	6840.045706894249	8243.6201298167
0.5265684239214125	11795.416215255405	11542.10466420174	15114.590884863968	14623.306575774384	16753.298635493666	16145.56876208324	18308.06623258996	17592.091938688536	21042.521358670474	20142.73086453555	0.19061770563560967	0.18387617102013407	7069.4973296727985	8571.493241888937	6813.0496765282005	8260.56033912301
0.5297412635656308	11811.177322677377	11557.527295783446	15134.787103116525	14642.84633686662	16775.68450962156	16167.142583442874	18332.52960088525	17615.59861706071	21070.638529630593	20169.645728771204	0.19061770599790934	0.18387617136738507	7041.566955340095	8589.07214146899	6786.132483608089	8277.50156079745
0.5329332211648017	11826.970721517524	11572.981525323106	15155.02469961901	14662.426131255832	16798.116248252656	16188.760605562193	18357.043090133488	17639.15345630407	21098.813307588276	20196.615736693955	0.19061770636618564	0.18387617172036524	7013.718347394839	8606.65201991424	6759.294090982061	8294.443725840654
0.5361444119142209	11842.796413504537	11588.467354512502	15175.303676589872	14682.045961088452	16820.59385384718	16210.422830812222	18381.606703024256	17662.75645900301	21127.045695636338	20223.640891264353	0.19061770674054074	0.1838761720791714	6985.951465281658	8624.232805302367	6732.534459570423	8311.386764942203
0.5393749517032939	11858.654400234647	11603.984784913808	15195.62403607788	14701.705828346752	16843.117328677312	16232.129261382759	18406.220442041653	17686.407627544493	21155.33569663145	20250.72119521687	0.19061770712107848	0.18387617244390306	6958.266266473569	8641.814425399993	6705.8535483884625	8328.330608490855
0.5426249571197181	11874.544683171036	11619.533817959005	15215.985779961396	14721.405734848127	16865.68667482637	16253.879899281592	18430.8843094634	17710.106964117178	21183.683313193113	20277.856651058977	0.19061770750790374	0.18387617281466123	6930.662706473842	8659.396807632875	6679.251314553432	8345.275186542887
0.5458945454536906	11890.467263643179	11635.114454949246	15236.388909947504	14741.14568224426	16888.301894187847	16275.67474633356	18455.5983073598	17733.85447071041	21212.088547702453	20305.04726106995	0.1906177079011239	0.18387617319154892	6903.140738823917	8676.979879072867	6652.727713291533	8362.22042881744
0.5491838347021408	11906.422142846204	11650.726697054226	15256.833427571206	14760.925672020361	16910.96298846452	16297.513804179725	18480.362437592776	17757.6501491133	21240.55140230113	20332.293027299827	0.1906177083008482	0.18387617357467034	6875.700315116905	8694.563566421159	6626.282697955146	8379.166264676955
0.5524929435729888	11922.409321840163	11666.370545311467	15277.319334194475	14780.745705494228	16933.669959167408	16319.39707427634	18505.176701814704	17781.49400091361	21269.07187888999	20359.593951568153	0.19061770870718775	0.18387617396413206	6848.341385052539	8712.147796043195	6599.916220064275	8396.112623155583
0.55582199148943	11938.42880154951	11682.046000625816	15297.84663100562	14800.605783815641	16956.42280761506	16341.324557894166	18530.041101467647	17805.386027497032	21297.64997912819	20386.950035463098	0.1906177091202551	0.18387617436004242	6821.06389640877	8729.732493913732	6573.628229294904	8413.059432914946
0.5591710985942444	11954.480582762208	11697.753063768558	15318.415319018099	14820.505907965218	16979.221534932247	16363.296256117217	18554.955637781928	17829.32623004578	21326.285704431546	20414.36128033991	0.190617709540165	0.18387617476251158	6793.867795089725	8747.317585635465	6547.418673510198	8430.006622254848
0.5625403857541326	11970.564666129247	11713.491735376947	15339.025399069933	14840.446078753841	17002.066142049305	16385.312169842124	18579.920311775433	17853.31460953792	21354.979055971737	20441.827687320107	0.190617709967035	0.18387617517165122	6766.753025127575	8764.90299642412	6521.287498774007	8446.954119105358
0.565929974564078	11986.681052163682	11729.262015953285	15359.67687182247	14860.426296821468	17024.956629700777	16407.37229977684	18604.93512425208	17877.351166745953	21383.730034674558	20469.349257289887	0.1906177104009836	0.18387617558757532	6739.719528701156	8782.488651091233	6495.2346493662335	8463.901851009112
0.569339987351735	12002.829741240139	11745.06390586441	15380.369737759744	14880.446562636507	17047.89299842468	16429.47664643991	18630.00007580106	17901.435902236048	21412.538641219046	20496.925990899206	0.19061771084213172	0.18387617601039993	6712.767246151809	8800.074474040885	6469.260067788884	8480.849745108746
0.5727705471818436	12019.010733593786	11760.89740534071	15401.103997187165	14900.506876494544	17070.87524856109	16451.62521015913	18655.115166795276	17925.568816366525	21441.404876035664	20524.557888560084	0.19061771129060257	0.18387617644024365	6685.896116006654	8817.660389265977	6443.36369479401	8497.797728148289
0.5762217778606706	12035.224029319852	11776.762514475604	15421.879650230894	14920.607238517727	17093.903380251417	16473.81799107079	18680.280397390554	17949.749909287082	21470.328739305412	20552.244950445707	0.19061771174652184	0.18387617687722568	6659.106074993033	8835.246320337988	6417.545469415374	8514.745726487134
0.5796938039404782	12051.46962837257	11792.659233224636	15442.696696836518	14940.747648653572	17116.977393436944	16496.05498911843	18705.495767524037	17973.97918093741	21499.310230957995	20579.987176488823	0.19061771221001633	0.18387617732146866	6632.397058039904	8852.832190376706	6391.80532894982	8531.693666043691
0.5831867507240184	12067.747530564548	11808.587561404744	15463.555136768213	14960.928106674064	17140.09728785792	16518.33620405179	18730.761276913207	17998.25663104607	21528.349350670684	20607.78456638049	0.1906177126812162	0.18387617777309678	6605.768998334184	8870.41792209819	6366.143208978232	8548.641472299118
0.5867007442690553	12084.05773556594	11824.547498693333	15484.454969607692	14981.14861217449	17163.26306305236	16540.66163542556	18756.07692505457	18022.582259129118	21557.446097866785	20635.63711956847	0.19061771316025294	0.18387617823223662	6579.221827302128	8888.003437753767	6340.559043423738	8565.589070334565
0.5902359113929144	12100.400242903546	11840.539044627725	15505.396194753059	15001.40916457272	17186.474718354817	16563.031282598567	18781.442711222313	18046.956064489215	21586.600471714144	20663.544835256245	0.1906177136472613	0.1838761786990165	6552.7554746111855	8905.588659103028	6315.052764536347	8582.53638479393
0.5937923796770596	12116.77505195989	11856.562198604066	15526.378811417642	15021.709763107852	17209.732252895054	16585.44514473229	18806.85863446684	18071.378046214028	21615.812471123438	20691.50771240114	0.19061771414237716	0.18387617917356783	6526.369868242182	8923.17350747995	6289.624302875251	8599.483339818195
0.597370277471697	12133.182161972605	11872.616959876543	15547.402818629178	15042.050406839195	17233.03566559715	16607.90322078972	18832.324693613842	18095.848203174974	21645.08209474708	20719.525749712946	0.1906177146457404	0.1838761796560233	6500.064934473485	8940.757903742604	6264.273587395437	8616.429859137628
0.6009697339004076	12149.621572033288	11888.70332755664	15568.468215228359	15062.431094645337	17256.384955177895	16630.40550953437	18857.84088726248	18120.366534026136	21674.409340977178	20747.59894565262	0.1906177151574914	0.18387618014651871	6473.840597865637	8958.341768214945	6239.000545414165	8633.375865995418
0.6045908788648067	12166.09328108666	11904.821300612042	15589.574999867777	15082.851825222779	17279.78012014563	16652.952009528715	18883.407213784165	18144.933037202587	21703.79420794413	20775.727298430407	0.19061771567777497	0.1838761806451916	6447.696781339124	8975.925020768773	6213.805102633778	8650.321283152793
0.6082338430492322	12182.597287929759	11920.970877865937	15610.723171010855	15103.312597085018	17303.22115879904	16675.542719133224	18909.023671321214	18169.547710919323	21733.23669351504	20803.9108060046	0.19061771620673681	0.18387618115218293	6421.633406172041	8993.50758078089	6188.6871831910685	8667.266032911837
0.611898757925461	12199.133591210924	11937.15205799602	15631.912726930575	15123.8134085613	17326.708069225766	16698.177636504966	18934.69025778535	18194.210553169727	21762.736795292025	20832.14946607979	0.1906177167445263	0.18387618166763497	6395.6503919935785	9011.089367098175	6163.646709630266	8684.210037066136
0.6155857557574533	12215.702189428852	11953.36483953356	15653.14366570826	15144.354257795454	17350.24084930104	16720.856759596318	18960.406970856202	18218.92156172419	21792.29451061049	20860.44327610528	0.19061771729129492	0.1838761821916931	6369.74765679799	9028.670298025478	6138.683602921665	8701.153216885403
0.6192949696061266	12232.303080931557	11969.609220862385	15674.415985232255	15164.935142744593	17373.81949668623	16743.58008615354	18986.173807979714	18243.680734128546	21821.909836537303	20888.792233273314	0.1906177178471966	0.1838761827245051	6343.925116996281	9046.25029135961	6113.797782507259	8718.095493146684
0.6230265333341571	12248.936263915528	11985.885200218065	15695.729683196829	15185.556061178073	17397.44400882762	16766.34761371562	19011.990766366827	18268.48806770282	21851.582769869263	20917.19633451761	0.19061771841238848	0.18387618326622135	6318.182687416673	9063.829264366534	6088.9891663054	8735.036786117591
0.6267805816108112	12265.601736424633	12002.192775686817	15717.084757100776	15206.217010676126	17421.114382954875	16789.159339612783	19037.857842991776	18293.34355953958	21881.313307131157	20945.655576511504	0.19061771898703006	0.18387618381699466	6292.520281307399	9081.407133743633	6064.257670712657	8751.977015518583
0.6305572499168048	12282.299496349106	12018.531945204548	15738.481204246147	15226.917988628644	17444.83061607962	16812.015260965123	19063.77503459056	18318.247206502492	21911.101444574007	20974.16995566629	0.19061771957128384	0.18387618437698142	6266.937810363714	9098.983815633692	6039.603210625704	8768.916100536007
0.634356674549194	12299.02954142452	12034.902706555822	15759.919021736898	15247.658992233866	17468.592704993935	16834.91537468116	19089.7423376593	18343.199005224706	21940.947178173174	21002.73946812936	0.19061772016531528	0.18387618494633903	6241.435184746515	9116.559225613717	6015.025699469261	8785.85395981418
0.6381789926262927	12315.79186923075	12051.305057372887	15781.398206477581	15268.440018497138	17492.400646268943	16857.8596774565	19115.759748452663	18368.19895210742	21970.850503626552	21031.364109782564	0.19061772076929234	0.18387618552522983	6216.0123131047	9134.133278699126	5990.525049197022	8802.79051143676
0.642024342092622	12332.58647719092	12067.73899513451	15802.918755172008	15289.261064229477	17516.25443625327	16880.848165772215	19141.827262982235	18393.24704331809	22000.811416352684	21060.043876240183	0.19061772138338612	0.1838761861138167	6190.669102569111	9151.70588929858	5966.101170311682	8819.725672925822
0.6458928617238878	12349.413362570238	12084.204517165083	15824.480664321727	15310.122126046386	17540.154071071425	16903.88083589354	19167.94487701469	18418.343274789062	22030.829911488694	21088.778762847327	0.19061772200777075	0.18387618671226721	6165.405458769295	9169.276971206069	5941.753971876111	8836.659361214843
0.6497846911319898	12366.272522474887	12100.701620633314	15846.083930224644	15331.023200366239	17564.09954662222	16926.957683868113	19194.112586070114	18443.487642215598	22060.905983888315	21117.568764677726	0.1906177226426239	0.183876187320751	6140.221285892185	9186.846437653061	5917.483361542691	8853.591492670123
0.6536999707700591	12383.163953851072	12117.230302551377	15867.728548973775	15351.964283409197	17588.090858577398	16950.078705524764	19220.33038542048	18468.680141054585	22091.039628120194	21146.413876532184	0.1906177232881248	0.18387618793944097	6115.116486651823	9204.414201239124	5893.289245556109	8870.521983062848
0.6576388419375281	12400.087653483639	12133.79055977358	15889.41451645549	15372.945371195514	17612.128002379715	16973.243896471635	19246.59827008756	18493.92076652249	22121.230838465428	21175.314092936303	0.19061772394445775	0.1838761885685127	6090.0909623214975	9221.98017393006	5869.171528772917	8887.450747556984
0.661601446785229	12417.04361799513	12150.382388995413	15911.141828348293	15393.966459544328	17636.210973241563	16996.453252094874	19272.916234841414	18519.20951359392	22151.479608915888	21204.269408138807	0.19061772461180884	0.1838761892081452	6065.144612743985	9239.54426705977	5845.130114670377	8904.377700701356
0.6655879283205246	12434.031843844406	12167.005786752205	15932.91048012108	15415.027544071982	17660.339766143035	17019.70676755675	19299.284274198308	18544.54637699959	22181.785933171766	21233.279816109207	0.19061772529036874	0.18387618985852042	6040.27733635623	9257.10639131628	5821.164905366022	8921.302756424528
0.6695984304124688	12451.052327325633	12183.660749418137	15954.72046703182	15436.128620190759	17684.5143758305	17043.004437794283	19325.702382419087	18569.931351224823	22212.149804639783	21262.345310536104	0.19061772598033014	0.1838761905198238	6015.489030213095	9274.666456754785	5797.275801653042	8938.225828045513
0.6736330977969988	12468.105064566971	12200.34727320496	15976.571784125903	15457.269683107263	17708.73479681471	17066.346257517445	19352.1705535072	18595.364430507572	22242.571216430842	21291.465884824913	0.19061772668188973	0.18387619119224366	5990.779589978047	9292.224372744095	5773.462702976773	8955.146828220226
0.6776920760821589	12485.19005152936	12217.065354160803	15998.464426234563	15478.450727820918	17733.001023369132	17089.7322212075	19378.688781206787	18620.84560883665	22273.050161357896	21320.641532095844	0.19061772739524763	0.18387619187597207	5966.148909945041	9309.780047975015	5749.725507468218	8972.065668954514
0.6817755117533548	12502.307284005252	12233.814988168928	16020.398387973246	15499.671749122384	17757.313049528067	17113.16232311527	19405.257059000705	18646.374879949795	22303.58663193362	21349.872245181683	0.19061772812060765	0.1838761925712037	5941.5968830715865	9327.333390466869	5726.064111967571	8988.982261605095
0.6858835521786408	12519.45675761738	12250.596170946546	16042.37366374009	15520.932741592067	17781.67086908502	17136.63655725947	19431.87538010868	18671.9522373319	22334.18062036834	21379.15801662578	0.1906177288581767	0.18387619327813723	5917.123400990851	9344.884307558648	5702.478412036318	9005.896516867448
0.6900163456140378	12536.638467817487	12267.408898043539	16064.390247714238	15542.23369959849	17806.074475590798	17160.154917424934	19458.54373748527	18697.57767421307	22364.83211856766	21408.498838679785	0.19061772960816592	0.18387619399697547	5892.728354009334	9362.432705865242	5678.968301963061	9022.808344750665
0.6941740412088835	12553.852409884978	12284.253164841173	16086.448133854134	15563.574617296681	17830.523862351627	17183.717397160817	19485.2621238178	18723.251183566616	22395.541118130113	21437.894703301416	0.19061773037078925	0.18387619472792263	5868.411631130148	9379.978491294198	5655.533674777951	9039.717654575128
0.6983567890112157	12571.098578925596	12301.128966550796	16108.54731589585	15584.955488626516	17855.01902242733	17207.32398977878	19512.030531524368	18748.97275810716	22426.307610344837	21467.345602152236	0.19061773114626598	0.1838761954711891	5844.17312007444	9397.521569028497	5632.174422275042	9056.624354964122
0.702564739973187	12588.376969870116	12318.036298212548	16130.687787351393	15606.376307311082	17879.559948629387	17230.974688351176	19538.848952751723	18774.742390288597	22457.13158618918	21496.851526595336	0.19061773193481718	0.18387619622698742	5820.01270729024	9415.061843513511	5608.890435019275	9073.528353826609
0.7067980459565127	12605.68757747294	12334.975154693984	16152.8695415069	15627.837066854952	17904.146633519016	17254.669485709142	19565.717379373164	18800.56007230204	22488.013036326265	21526.412467693008	0.19061773273666924	0.18387619699553423	5795.930277990643	9432.599218487274	5585.681602388853	9090.429558394477
0.7110568597379514	12623.03039631088	12351.945530688901	16175.092571421104	15649.337760542687	17928.779069405406	17278.408374440965	19592.635802986642	18826.42579607403	22518.95195110279	21556.028416204652	0.19061773355205264	0.1838761977770499	5771.925716121215	9450.133596885018	5562.547812540084	9107.327875128016
0.7153413350148182	12640.405420781435	12368.947420715658	16197.356869923118	15670.878381436705	17953.457248343297	17302.191346889696	19619.604214912066	18852.339553263966	22549.948320545966	21585.699362583866	0.19061773438120086	0.18387619857175905	5747.998904403532	9467.664880886674	5539.488952449523	9124.223209753167
0.7196516264105322	12657.812645101716	12385.980819116081	16219.662429611059	15692.458922375927	17978.18116213144	17326.0183951517	19646.62260618966	18878.301335262473	22581.002134361628	21615.425296976584	0.19061773522435183	0.18387619937988947	5724.14972436917	9485.192971923854	5516.504907944938	9141.11546728015
0.7239878894801961	12675.252063306783	12403.045720053891	16242.009242849916	15714.079375973739	18002.950802310264	17349.889511074365	19673.690967577404	18904.311133188967	22612.11338193125	21645.206209218264	0.19061773608174895	0.18387620020167367	5700.378056349	9502.717770639807	5493.5955637020525	9158.004551958758
0.7283502807162107	12692.72366924839	12420.142117513456	16264.397301769965	15735.739734616465	18027.76616016007	17373.80468625445	19700.80928954905	18930.368937889813	22643.28205230974	21675.04208883179	0.1906177369536379	0.18387620103734828	5676.683779486455	9520.239176869858	5470.760803239886	9174.89036724763
0.7327389575539218	12710.227456593286	12437.270005298034	16286.826598264568	15757.439990461111	18052.627226698634	17397.76391203558	19727.977562291526	18956.474739935602	22674.50813422239	21704.932925024368	0.19061773784026984	0.18387620188715367	5653.066771753831	9537.757089632098	5448.000508961501	9191.772815834265
0.7371540783773028	12727.763418821876	12454.429377028706	16309.297123988483	15779.180135434013	18077.533992679328	17421.767179506744	19755.19577570285	18982.628529619535	22705.791616062525	21734.878706685664	0.19061773874190016	0.18387620275133418	5629.526909986511	9555.27140715532	5425.314562175423	9208.651799648069
0.74159580252467	12745.331549226677	12471.620226142566	16331.808870355868	15800.960161228586	18102.486448588894	17445.814479499837	19782.463919389742	19008.83029695473	22737.132485888724	21764.87942238473	0.19061773965878903	0.18387620363013923	5606.06406988157	9572.782026838977	5402.702843089355	9225.527219814248
0.746064290294433	12762.931840910805	12488.842545891528	16354.361828538364	15822.780059303765	18127.48458464533	17469.905802587913	19809.781982665274	19035.080031672333	22768.53073142216	21794.935060367814	0.19061774059120054	0.18387620452382247	5582.678126008017	9590.28884523362	5380.165230812738	9242.398976619355
0.7505597029508803	12780.564286786357	12506.096329340426	16376.955989463015	15844.639820881623	18152.52839079559	17494.041139082576	19837.149954546378	19061.377723218655	22799.9863400437	21825.04560855514	0.19061774153940378	0.18387620543264166	5559.36895182915	9607.791758045088	5357.701603400987	9259.266969557852
0.7550822027299987	12798.228879572922	12523.381569365898	16399.591343810367	15866.53943694598	18177.617856713463	17518.220479032436	19864.56782375154	19087.7233607535	22831.499298791277	21855.21105453894	0.1906177425036728	0.18387620635685906	5536.136419725837	9625.290660138242	5335.311837878078	9276.131097331643
0.7596319528453285	12815.925611795969	12540.69825865456	16422.2678820124	15888.47889824006	18202.752971797305	17542.44381222053	19892.03557869828	19114.11693314737	22863.06959435699	21885.431385580287	0.19061774348428592	0.18387620729674184	5512.980400989996	9642.785445494112	5312.9958101822995	9292.991257729474
0.7642091174938536	12833.654475785206	12558.04638970144	16444.985594250436	15910.458195264524	18227.933725167706	17566.71112816213	19919.553207500663	19140.558428979064	22894.697213084255	21915.70658860633	0.19061774448152702	0.18387620825256212	5489.900765848346	9660.276007208508	5290.753395269625	9309.847347763833
0.7688138618619275	12851.415463672967	12575.425954808608	16467.74447045308	15932.477318275745	18253.1601056652	17591.022416102882	19947.12069796675	19167.047836533635	22926.38214096485	21946.036650207974	0.19061774549568458	0.18387620922459588	5466.897383491043	9677.762237512507	5268.5844670615625	9326.699263550341
0.7734463521312342	12869.20856739263	12592.836946083213	16490.544500294178	15954.53625728331	18278.432101848033	17615.377665016	19974.73803759618	19193.585143799377	22958.124363636172	21976.421556636415	0.1906177465270522	0.18387621021312492	5443.970122056315	9695.24402770726	5246.488898477051	9343.546900331043
0.7781067554847866	12887.033778676792	12610.279355436187	16513.3856731905	15976.635002048384	18303.749701989556	17639.7768636005	20002.40521357732	19220.17033846586	22989.923866377932	22006.8612938009	0.19061774757592842	0.1838762112184355	5421.118848676793	9712.721268212423	5224.466561487643	9360.390152533073
0.7827952401129585	12904.891089055836	12627.753174580466	16536.267978299897	15998.773542081482	18329.11289407623	17664.220000278718	20030.122212785085	19246.803407921256	23021.78063410967	22037.35584726566	0.19061774864261785	0.1838762122408192	5398.3434294695035	9730.193848507479	5202.517327050446	9377.228913617786
0.7875119752195561	12922.780489855888	12645.258395029186	16559.191404518697	16020.951866640144	18354.5216658047	17688.70706319375	20057.88902177774	19273.484339249528	23053.694651387083	22067.905202246704	0.19061774972742956	0.18387621328057255	5375.643729546573	9747.661657120101	5180.641065177042	9394.063076167833
0.792257131027923	12940.701972197383	12662.795008094194	16582.155940479865	16043.169964727096	18379.97600457977	17713.23804020744	20085.705626794705	19300.21311922825	23085.66590239948	22098.509343609323	0.1906177508306787	0.1838762143379975	5353.019613071345	9765.124581687618	5158.837644957239	9410.892531896941
0.7970308787870847	12958.655526993214	12680.363004884275	16605.161574550624	16065.427825087982	18405.475897511795	17737.812918897842	20113.572013753655	19326.989734325845	23117.694370966496	22129.168255864915	0.1906177519526853	0.18387621541340082	5330.470943213673	9782.582508843392	5137.106934523908	9427.717171548866
0.8018333907779276	12976.641144946867	12697.962376303327	16628.208294830096	16087.725436209055	18431.02133141402	17762.43168655671	20141.48816824769	19353.814170698854	23149.78004053478	22159.881923167875	0.190617753093776	0.18387621650709568	5307.997582196025	9800.035324263852	5115.448801100021	9444.536884952802
0.8066648403194178	12994.658816550771	12715.593113048728	16651.29608914717	16110.06278631513	18456.61229280026	17787.09433018721	20169.454075542733	19380.686414189426	23181.922894175073	22190.65032931272	0.19061775425428218	0.18387621761939982	5285.599391320022	9817.482912678272	5093.863111016573	9461.351561015937
0.8115254017748545	13012.708532084473	12733.255205609561	16674.424945058177	16132.439863367319	18482.248767882284	17811.80083650144	20197.46972057473	19407.60645032263	23214.12291457892	22221.473457731023	0.19061775543454207	0.18387621875063662	5263.276230946183	9834.925157796126	5072.349729699548	9478.161087668967
0.8164152505581643	13030.790281612684	12750.948644264703	16697.594849844387	16154.856655060634	18507.9307425671	17836.551191917773	20225.535087946606	19434.574264303577	23246.38008405525	22252.35129148807	0.1906177566348989	0.1838762199011361	5241.027960523497	9852.361942330841	5050.908521697624	9494.96535188146
0.8213345631402307	13048.904054983594	12768.673419081179	16720.805790509847	16177.313148821868	18533.658202454488	17861.345382558527	20253.650161925674	19461.589841014844	23278.694384527334	22283.28381327999	0.19061775785570267	0.18387622107123286	5218.8544386141	9869.793148000259	5029.539350700565	9511.76423965767
0.8262835170552626	13067.049841826865	12786.429519912164	16744.05775377884	16199.80933180713	18559.431132834256	17886.18339424724	20281.81492644054	19488.65316501354	23311.06579752927	22314.27100543034	0.1906177590973091	0.18387622226126824	5196.755522877909	9887.218655470759	5008.24207954458	9528.557636017445
0.8312622909072027	13085.227631551763	12804.216936395314	16767.350726093464	16222.345190899663	18585.2495186835	17911.06521250627	20310.02936507818	19515.764220528683	23343.494304202603	22345.312849887116	0.1906177603600806	0.18387622347158974	5174.731070123846	9904.638344411273	4987.016570217209	9545.345424965024
0.8362710643761712	13103.43741334539	12822.035657950655	16790.684693611383	16244.920712707237	18611.11334466415	17935.990822553893	20338.293461081215	19542.92299145804	23375.97988529323	22376.409328219146	0.19061776164438543	0.18387622470255047	5152.780936303781	9922.052093444858	4965.862683894811	9562.127489529084
0.8413100182249524	13121.679176170557	12839.885673779016	16814.059642203123	16267.535883560118	18637.02259511996	17960.960209302106	20366.60719734466	19570.129461365712	23408.522521147603	22407.560421613343	0.19061776295059912	0.1838762259545098	5130.904976496007	9939.459780090488	4944.780280931154	9578.903711702209
0.8463793343055166	13139.952908763853	12857.76697285974	16837.47555744957	16290.19068950821	18662.977254073747	17985.973357353432	20394.970556412864	19597.383613478687	23441.122191709273	22438.766110870707	0.19061776427910324	0.18387622722783337	5109.103044967633	9956.861280831043	4923.769220864866	9595.673972423654
0.8514791955655843	13158.258599633773	12875.679543949022	16860.93242463961	16312.885116318936	18688.977305224762	18011.030250998607	20423.383520476687	19624.68543068432	23473.77887651564	22470.026376403493	0.1906177656302865	0.18387622852289442	5087.37499518157	9974.256471102592	4902.829362479737	9612.438151658047
0.8566097860552276	13176.596237058733	12893.623375577936	16884.43022876756	16335.619149474736	18715.02273194585	18036.13087421381	20451.846071370357	19652.03489552728	23506.4925546943	22501.3411982317	0.19061776700454391	0.18387622984007115	5065.720679766033	9991.645225189626	4881.960563748842	9629.1961282501
0.861771290933513	13194.965809084806	12911.598456050227	16907.968954530304	16358.39277417029	18741.11351728028	18061.275210657597	20480.358190568033	19679.43199020624	23539.263204959145	22532.71055597929	0.19061776840227773	0.1838762311797493	5044.139950570883	10009.027416309807	4861.162681897171	9645.947780017275
0.8669638964751838	13213.367303524052	12929.604773440664	16931.548586325123	16381.205975310431	18767.249643939344	18086.463243668597	20508.919859181184	19706.876696571384	23572.09080560733	22564.134428871304	0.19061776982389794	0.18387623254232124	5022.632658661809	10026.402916550636	4840.435573393246	9662.692983689718
0.8721877900773816	13231.800707952043	12947.642315592619	16955.16910824656	16404.058737507083	18793.431094298874	18111.69495626215	20537.53105795476	19734.3689961207	23604.975334514875	22595.612795729663	0.19061777126982077	0.18387623392818656	5001.198654335225	10043.771596876439	4819.779093966354	9679.431614916772
0.877443160266411	13250.266009706174	12965.711070116457	16978.83050408424	16426.95104507721	18819.657850396852	18136.97033112802	20566.191767264587	19761.908869997533	23637.91676913369	22627.145634970344	0.19061777274046993	0.18387623533775202	4979.837787151104	10061.133327146992	4799.193098625867	9696.163548266515
0.8827301967045416	13268.763195883304	12983.811024387092	17002.532757319863	16449.882882039758	18845.929893930042	18162.289350627045	20594.90196711374	19789.496298986887	23670.915086487385	22658.73292459917	0.19061777423627785	0.18387623677143053	4958.549905891763	10078.487976002041	4778.67744164262	9712.888657149393
0.8880490901968541	13287.29225333762	13001.94216554211	17026.275851124465	16472.85423211325	18872.24720625099	18187.651996788456	20623.661637129186	19817.131263512576	23703.97026316741	22690.37464220851	0.19061777575768354	0.18387623822964344	4937.334858633811	10095.835410971195	4758.231976616895	9729.606813926715
0.8934000326981257	13305.853168678672	13020.104480479727	17050.05976835593	16495.865078713217	18898.60976836524	18213.05825130707	20652.47075655879	19844.81374363409	23737.082275329674	22722.07076497373	0.19061777730513302	0.18387623971281894	4916.192492730217	10113.175498395693	4737.856556432787	9746.317889777478
0.8987832173197573	13324.445928268957	13038.297955856384	17073.884491555855	16518.91540494917	18925.017560927892	18238.508095539928	20681.329304267565	19872.543719043006	23770.25109869016	22753.82126964907	0.1906177788790827	0.18387624122139337	4895.122654831037	10130.508103437722	4717.551033294061	9763.021754737012
0.904198838336744	13343.070518222006	13056.522578084894	17097.750002947152	16542.00519362223	18951.47056424092	18264.0015105037	20710.237258734705	19900.321169060095	23803.476708521554	22785.626132564346	0.1906177804799945	0.18387624275581035	4874.125190897845	10147.833090069704	4697.315258753486	9779.718277720734
0.9096470911946843	13361.726924399907	13074.778333332113	17121.656284430846	16565.134427222198	18977.968758249637	18289.53847687143	20739.194598049748	19928.146072631822	23836.759079648866	22817.48532962093	0.19061778210833938	0.1838762443165211	4853.199946186272	10165.150321004447	4677.149083686061	9796.407326435205
0.915128172516836	13380.415132411139	13093.065207516733	17145.603317583325	16588.30308792477	19004.51212253965	18315.118974969475	20768.20129990926	19956.018408327003	23870.098186445557	22849.39883628794	0.1906177837645974	0.18387624590398519	4832.346765305614	10182.459657781292	4657.05235833535	9813.08876743773
0.9206422801112097	13399.135127608411	13111.38318630719	17169.591083653566	16611.511157588884	19031.100636333784	18340.742984774584	20797.257341613444	19983.938154333624	23903.494002829706	22881.366627598567	0.19061778544925628	0.183876247518671	4811.565492210444	10199.76096070651	4637.024932317901	9829.762466106564
0.9261896129777101	13417.886895086296	13129.732255119345	17193.619563560118	16634.758617753792	19057.734278488737	18366.410485910663	20826.362700062524	20011.90528845529	23936.946502259816	22913.388678146075	0.1906177871628127	0.18387624916105372	4790.855970186414	10217.054088793695	4617.066654602531	9846.428286565468
0.931770371315315	13436.670419678805	13148.112399114125	17217.688737888	16658.04544963607	19084.41302749166	18392.12145764546	20855.51735175297	20039.919788107665	23970.455657730494	22945.46496207967	0.19061778890577202	0.1838762508316178	4770.218041901477	10234.338899827097	4597.177373568062	9863.086091767065
0.9373847565293029	13455.485685957308	13166.523603195503	17241.79858688603	16681.371634127066	19111.136861457177	18417.875878887768	20884.721272774274	20067.981630315408	24004.02144176876	22977.595453101003	0.19061779067864826	0.18387625253085668	4749.651549411938	10251.61525034532	4577.356936994009	9879.735743443482
0.9430329712385201	13474.33267822802	13184.965852007916	17265.949090463637	16704.73715178965	19137.90575812386	18443.673728183854	20913.974438805097	20096.090791708237	24037.64382642959	23009.780124459707	0.19061779248196517	0.18387625425927184	4729.156334138941	10268.88299554633	4557.605192058254	9896.377102053724
0.9487152192826929	13493.211380529563	13203.43912993411	17290.140228187705	16728.141982855475	19164.719694850755	18469.51498371439	20943.276825109457	20124.247248517662	24071.32278329158	23042.01894894961	0.19061779431625545	0.1838762560173737	4708.732236918295	10286.141989359632	4537.921985374531	9913.010026838165
0.9544317057297852	13512.12177663074	13221.943421092754	17314.37197927977	16751.586107221963	19191.578648614246	18495.39962329117	20972.62840653332	20152.450976573367	24105.05828345298	23074.31189890462	0.19061779618206126	0.18387625780568218	4688.379098002333	10303.392084418796	4518.307162984973	9929.634375763591
0.9601826368833979	13531.06385002797	13240.478709336032	17338.644322612712	16775.069504449257	19218.48259600442	18521.327624353737	21002.02915750062	20180.701951299532	24138.85029752718	23106.658946194515	0.19061779807993456	0.1838762596247259	4668.096757058054	10320.63313200837	4498.760570371756	9946.250005511567
0.9659682202902156	13550.037583942907	13259.044978247246	17362.95723670772	16798.592153757203	19245.431513221673	18547.298963966037	21031.479052009563	20209.000147711224	24172.69879563841	23139.06006222081	0.1906178000104366	0.1838762614750434	4647.885053185979	10337.864982075058	4479.282052479917	9962.856771489605
0.9717886647474951	13569.042961319874	13277.642211138462	17387.31069973101	16822.154034022366	19272.425376073115	18573.313618813154	21060.97806362869	20237.34554041079	24206.603747417266	23171.515217912638	0.19061780197413913	0.18387626335718218	4627.743824940873	10355.087483242154	4459.87145371642	9979.454527802765
0.9776441803106027	13588.079964823528	13296.270391047967	17411.704689490856	16845.75512377482	19299.464159969244	18599.371565197736	21090.526165493255	20265.738103584034	24240.565121996522	23204.024383722353	0.1906178039716239	0.18387626527170006	4607.672910339432	10372.300482770894	4440.5286179678515	9996.04312724201
0.9835349783005937	13607.14857683623	13314.92950073793	17436.1391834342	16869.39540119518	19326.547839920207	18625.47277903675	21120.123330301125	20294.177810996604	24274.58288800643	23236.587529621433	0.19061780600348208	0.18387626721916386	4587.672146851663	10389.503826522268	4421.253388611833	10012.622421287466
0.9894612713118381	13626.248779455475	13333.619522691797	17460.61415864337	16893.07484411133	19353.676390532193	18651.61723585786	21149.769530308866	20322.664635990117	24308.657013570213	23269.204625096016	0.19061780807031725	0.18387626920015168	4567.741371434648	10406.6973589845	4402.045608510496	10029.192260046024
0.9954232732196957	13645.380554491407	13352.340439111787	17485.12959183295	16916.793429995225	19380.849786003895	18677.8049107959	21179.46473732786	20351.198551478272	24342.787466299633	23301.875639142465	0.19061781017274168	0.1838762712152506	4547.880420543486	10423.8809232614	4382.905120054493	10045.752492326312
1.0014211991882311	13664.543883464205	13371.092231916524	17509.68545934637	16940.551135959937	19408.068000122825	18704.035778589616	21209.208922720285	20379.77952994333	24376.974213290338	23334.600540263353	0.1906178123113802	0.1838762732650595	4528.089130118024	10441.054361010436	4363.831765142968	10062.302965544164
1.0074552656779823	13683.738747601363	13389.874882738184	17534.281737152472	16964.347938756033	19435.331006261444	18730.309813577667	21239.002057394875	20408.40754343174	24411.21722111704	23367.37929646242	0.19061781448686724	0.18387627535018639	4508.367335619871	10458.217512482777	4344.825385197531	10078.84352573054
1.013525690453769	13702.96512783523	13408.688372920189	17558.91840084237	16988.183814768636	19462.63877737369	18756.626989695378	21268.844111803173	20437.08256355062	24445.516455829154	23400.21187524059	0.19061781669984967	0.18387627747125102	4488.714872039389	10475.370216502808	4325.885821197182	10095.374017563183
1.0196326925925556	13722.223004800215	13427.53268351445	17583.59542562585	17012.05874001398	19489.99128599103	18782.98728047096	21298.735055935158	20465.80456146363	24479.871882945845	23433.098243591245	0.1906178189509848	0.1838762796288839	4469.131573892431	10492.512310426682	4307.01291366131	10111.894284301903
1.0257764924913542	13741.512358830156	13446.407795278781	17608.312786328013	17035.97269013612	19517.388504218714	18809.39065902185	21328.674859315208	20494.573507887002	24514.283467451303	23466.03836799564	0.1906178212409428	0.18387628182372706	4449.617275235476	10509.643630136736	4288.206502665998	10128.404167783447
1.0319573118751795	13760.833169955522	13465.313688674194	17633.070457385744	17059.92564040352	19544.83040373186	18835.837098050983	21358.663490997784	20523.389373085443	24548.751173789886	23499.03221441827	0.19061782357040463	0.1838762840564332	4430.171809678664	10526.764010035433	4269.466427858686	10144.9035084215
1.0381753738050519	13780.185417900744	13484.250343862253	17657.86841284423	17083.917565705688	19572.316955771614	18862.326569843062	21388.700919563267	20552.25212686812	24583.274965861267	23532.07974830224	0.19061782594006407	0.18387628632766742	4410.795010407455	10543.873283054214	4250.792528475402	10161.392145207617
1.0444309026860459	13799.569082081505	13503.21774070243	17682.706626353534	17107.94844054988	19599.84813114135	18888.859046260895	21418.78711311379	20581.16173858465	24617.85480701567	23565.180934564698	0.19061782835062688	0.18387628863810612	4391.486710175639	10560.97128060786	4232.184643336572	10177.869915676769
1.05072412427539	13818.984141601803	13522.215858749267	17707.58507116486	17132.018239057466	19627.42390020253	18915.434498741437	21448.92203926872	20610.118177120774	24652.490660048694	23598.33573759189	0.19061783080281128	0.18387629098843739	4372.246741318842	10578.057832579594	4213.642610864248	10194.336655891035
1.057055265690613	13838.430575251266	13541.244677249708	17732.503720127082	17156.126934960597	19655.04423287087	18942.05289829208	21479.105665160478	20639.121410894357	24687.182487196496	23631.544121234558	0.19061783329734874	0.18387629337936257	4353.074935772456	10595.132767332252	4195.166269081412	10210.792200422846
1.0634245554177415	13857.908361502237	13560.3041751402	17757.462545683044	17180.274501598495	19682.709098612235	18968.714215486576	21509.337957430045	20668.171407850914	24721.930250130637	23664.806048802828	0.19061783583498343	0.18387629581159512	4333.971125076059	10612.195911679417	4176.755455645733	10227.236382382922
1.0698322233195456	13877.417478506963	13579.39433104412	17782.461519865963	17204.460911914262	19710.41846643865	18995.418420461498	21539.61888222262	20697.268135459763	24756.73390995309	23698.121483061837	0.1906178384164725	0.1838762982858601	4314.935140377842	10629.247090858407	4158.410007835133	10243.669033365324
1.0762785006438331	13896.957904094597	13598.515123268646	17807.500614295604	17228.686138450877	19738.172304904067	19022.16548291185	21569.948405182993	20726.411560709264	24791.593427190972	23731.490386226265	0.1906178410425866	0.18387630080289719	4295.966812456725	10646.286128543317	4140.129762560129	10260.089983422775
1.0827636200317978	13916.529615768433	13617.666529802153	17832.579800174724	17252.950153347923	19765.970582100454	19048.955372087425	21600.326491451255	20755.60165010283	24826.508761791512	23764.91271995578	0.19061784371411053	0.18387630336345737	4277.065971727949	10663.312846824061	4121.914556388976	10276.499061104842
1.089287815526412	13936.132590702824	13636.84852831117	17857.69904828517	17277.252928337744	19793.813265653433	19075.78805678861	21630.753105658063	20784.838369654382	24861.479873116747	23798.388445349814	0.19061784643184257	0.18387630596830695	4258.232448250754	10680.32706618961	4103.7642255479	10292.896093418822
1.0958513225808764	13955.766805740359	13656.061096137628	17882.858328984228	17301.594434741975	19821.700322718272	19102.66350536251	21661.22821192025	20814.121684884096	24896.506719938367	23831.917522942735	0.1906178491965956	0.18387630861822393	4239.466071733506	10697.328605494928	4085.6786059245933	10309.28090579994
1.1024543780671139	13975.43223738868	13675.304210295773	17908.057612200613	17325.974643467616	19849.63171997541	19129.581685698657	21691.75177383594	20843.45156081377	24931.589260432174	23865.499912698528	0.1906178520091965	0.1838763113140018	4220.766671549063	10714.317281969823	4067.6575330756605	10325.653322093189
1.1090972202843215	13995.128861817642	13694.577847469256	17933.296867430778	17350.393525003394	19877.6074236264	19156.542565224965	21722.323754480116	20872.827961962394	24966.727452172985	23899.13557400571	0.19061785487048732	0.18387631405644697	4202.13407674199	10731.292911192868	4049.7008422503714	10342.013164578471
1.115780088967567	14014.856654856076	13713.88198400821	17958.57606373483	17374.851049416022	19905.627399389374	19183.546110903633	21752.944116399674	20902.2508523417	25001.921252128912	23932.8244656723	0.1906178577813248	0.183876316846381	4183.56811604579	10748.255307102576	4031.80836840393	10358.360253967345
1.1225032252964444	14034.615591988979	13733.21659592629	17983.8951697329	17399.347186346506	19933.691612495033	19210.592289227054	21783.612821609026	20931.720195451686	25037.170616656374	23966.56654592062	0.19061786074258066	0.1838763196846393	4165.068617885932	10765.20428196108	4013.979946170468	10374.694409297314
1.1292668719037753	14054.405648354132	13752.581658897358	18009.25415360086	17423.881905005936	19961.80002768189	19237.68106621316	21814.329831584935	20961.23595427561	25072.475501494115	24000.361772381628	0.1906178637551429	0.18387632257207306	4146.635410379153	10782.139646320604	3996.2154099103063	10391.015448014252
1.1360712728843656	14074.226798739173	13771.977148252856	18034.65298306656	17448.455174172155	19989.952609192107	19264.812407401787	21845.09510726195	20990.798091275934	25107.835861757976	24034.210102090245	0.1906178668199148	0.1838763255095474	4128.268321353942	10799.061209028121	3978.5145937032066	10407.323185917921
1.1429166738038161	14094.079017578255	13791.403038978255	18060.091625405556	17473.066962185298	20018.149320766777	19291.98627784972	21875.908609027247	21020.406568389022	25143.251651935007	24068.111491479307	0.1906178699378155	0.18387632849794408	4109.967178362887	10815.968777235132	3960.8773313499987	10423.617437136825
1.1498033217073829	14113.962278949097	13810.859305710326	18085.57004743737	17497.717236944336	20046.390125641763	19319.202642126904	21906.77029671612	21050.061347020965	25178.72282587823	24102.065896374792	0.19061787310978112	0.18387633153816027	4091.731808694778	10832.862156372983	3943.3034564068075	10439.898014170118
1.1567314651288954	14133.876556569616	13830.345922733815	18111.088215521148	17522.40596590286	20074.67498654292	19346.46146431176	21937.68012960671	21079.76238804249	25214.249336800647	24136.073271989993	0.19061787633676372	0.18387633463110825	4073.5620393569116	10849.741150083486	3925.7928021552507	10456.164727780968
1.1637013540997225	14153.821823794678	13849.862863978233	18136.64609555155	17547.133116065055	20103.003865681505	19373.762707986793	21968.638066415057	21109.509651784178	25249.831137269503	24170.133572920033	0.1906178796197331	0.18387633777771728	4055.4576971093193	10866.605560260825	3908.345201647142	10472.417387072463
1.1707132401577995	14173.798053612902	13869.410103014849	18162.243652954636	17571.89865398188	20131.37672474967	19401.106336234334	21999.644065290115	21139.30309803184	25285.4681792006	24204.246753136602	0.19061788295967605	0.1838763409789329	4037.418608474778	10883.4551870469	3890.960487692151	10488.655799423344
1.177767376356704	14193.805218643387	13888.987613053248	18187.880852683713	17596.702545746728	20159.79352491581	19428.492311631788	22030.69808380871	21169.142686021343	25321.160413852525	24238.412765982015	0.19061788635759583	0.18387634423571841	4019.4445997371804	10900.28982878523	3873.6384928731713	10504.879770485219
1.1848640172747877	14213.843291132353	13908.595366938305	18213.55765921503	17621.544756991596	20188.254226819838	19455.920596247386	22061.800078970395	21199.028374433954	25356.907791820668	24272.631564163905	0.1906178898145153	0.18387634754905274	4001.5354969394393	10917.109281973448	3856.3790495509747	10521.089104163926
1.1920034190243662	14233.912242949697	13928.233337146658	18239.274036543356	17646.42525288266	20216.758790568285	19483.39115163531	22092.950007192063	21228.960121391076	25392.710263031116	24306.90309974919	0.19061789333147508	0.18387635091993326	3983.6911259156186	10933.913341325708	3839.1819898779504	10537.283602620475
1.1991858392609598	14254.012045585834	13947.901495783706	18265.029948178017	17671.343998116437	20245.30717572988	19510.90393883148	22124.147824303134	21258.93788444963	25428.567776735097	24341.22732415881	0.19061789690953354	0.183876354349375	3965.9113122974522	10950.70179973403	3822.047145803226	10553.463066244032
1.2064115371925936	14274.142670148136	13967.599814579971	18290.825357138263	17696.300956915242	20273.899341330467	19538.458918348508	22155.393485540008	21288.96162059657	25464.48028150261	24375.604188161426	0.19061790054976832	0.18387635783841016	3948.19588149176	10967.474448181223	3804.9743490726687	10569.627293616068
1.2136807735891502	14294.304087357461	13987.328264887965	18316.660225948897	17721.29609302319	20302.53524584813	19566.05605017131	22186.686945540754	21319.03128624413	25500.44772521632	24410.033641868013	0.19061790425327685	0.18387636138809088	3930.5446587272454	10984.231075827498	3787.963431261247	10585.776081564836
1.2209938107917835	14314.496267544884	14007.08681767876	18342.534516636086	17746.329369701863	20331.214847208557	19593.69529375236	22218.028158340032	21349.14683722461	25536.470055065747	24444.51563472585	0.1906179080211749	0.1838763649994873	3912.957469049841	11000.971469957847	3771.0142237537075	10601.909225073643
1.2283509127223842	14334.719180648048	14026.875443538498	18368.448190722665	17771.400749725966	20359.93810277988	19621.376608006798	22249.417077363458	21379.308228785096	25572.547217540785	24479.050115512564	0.19061791185459925	0.18387636867368767	3895.4341373108327	11017.695415914524	3754.1265577573795	10618.026517281309
1.2357523448931043	14354.97279620764	14046.694112664964	18394.401209223703	17796.510195378916	20388.704969367725	19649.0999513077	22280.853655422205	21409.51541558228	25608.679158425515	24513.637032330113	0.19061791575470646	0.18387637241180133	3877.9744882092346	11034.402697171085	3737.300264329184	10634.1277495143
1.2431983744159416	14375.257083364015	14066.542794864225	18420.39353264213	17821.657668448654	20417.51540321038	19676.865281481354	22312.337844707738	21439.768351677336	25644.86582279215	24548.276332598987	0.19061791972267356	0.18387637621495656	3860.5783462715335	11051.093095246702	3720.5351743688807	10650.212711244356
1.2506892700123766	14395.572010853366	14086.421459547046	18446.425120963897	17846.843130223093	20446.36935997344	19704.6725558023	22343.869596785964	21470.066990530504	25681.107154994308	24582.967963051997	0.19061792375969921	0.18387638008430165	3843.245535872178	11067.76638971828	3703.83111861418	10666.281190024223
1.2582253020230734	14415.91754700436	14106.33007572528	18472.495933653652	17872.066541485587	20475.26679474503	19732.521730988283	22375.44886259199	21500.411284995625	25717.403098661027	24617.71186972801	0.19061792786700246	0.18387638402100556	3825.975881244056	11084.422358211596	3687.1879276770633	10682.33297155844
1.2658067424176331	14436.293659734325	14126.268612008545	18498.60592964987	17897.3278625107	20504.207662030414	19760.412763195647	22407.07559242427	21530.80118731508	25753.753596690018	24652.507997966193	0.190617932045825	0.1838763880262577	3808.7692064796574	11101.060776375234	3670.6054320340045	10698.367839645129
1.2734338648044117	14456.700316545748	14146.237036600412	18524.755067360406	17922.627053059423	20533.191915747044	19788.34560801401	22438.749735939185	21561.23664911405	25790.158591241463	24687.356292399414	0.19061793629743026	0.1838763921012699	3791.625335541554	11117.681417862419	3654.0834620266687	10714.385576132685
1.2811069444403917	14477.137484522409	14166.2353172949	18550.94330465754	17947.964072374736	20562.219509219107	19816.320220461395	22470.4712421451	21591.717621395168	25826.618023731186	24722.256696948156	0.1906179406231041	0.18387639624727423	3774.5440922612324	11134.2840542919	3637.621847885428	10730.385960951913
1.2888262582411194	14497.60513032574	14186.263421472791	18577.17059887334	17973.33887917696	20591.29039517238	19844.336554979112	22502.240059396732	21622.244054532963	25863.131834824162	24757.209154814143	0.19061794502415558	0.18387640046552528	3757.5253003700636	11150.86845530849	3621.2204197330866	10746.368772097398
1.296592084790695	14518.10322019117	14206.321316098063	18603.43690679498	17998.751431659257	20620.40452572905	19872.394565426763	22534.0561353895	21652.815898268436	25899.69996442809	24792.213608474165	0.19061794950191688	0.18387640475729997	3740.5687834857963	11167.434388494585	3604.8790075872093	10762.333785589784
1.3044047043518285	14538.631719924162	14226.408967714062	18629.742184659728	18024.20168748279	20649.561852402145	19900.494205076935	22565.919417153465	21683.433101703275	25936.322351686384	24827.2699996734	0.19061795405774412	0.18387640912389785	3723.6743651239667	11183.981619366445	3588.5974413626827	10778.280775449239
1.312264398875954	14559.190594896538	14246.52634243981	18656.08638815019	18049.68960377207	20678.762326090324	19928.635426610068	22597.829851047605	21714.095613294267	25972.99893497161	24862.37826941911	0.19061795869301768	0.18387641356664258	3706.8418687060475	11200.509911370464	3572.375550893601	10794.209513725713
1.320171452013404	14579.779810042532	14266.673405966327	18682.46947238931	18075.215137110314	20708.00589707228	19956.818182109317	22629.78738275374	21744.803380847687	26009.72965187854	24897.538357974172	0.19061796340914242	0.1838764180868796	3690.0711175662	11217.019025851972	3556.213165919762	10810.119770418387
1.3281261491236485	14600.399329854965	14286.850123552618	18708.891391935504	18100.778243534376	20737.292515001376	19985.042423054976	22661.791957270663	21775.55635151329	26046.5144392174	24932.750204850185	0.1906179682075482	0.1838764226859807	3673.36193497153	11233.508722086903	3540.11011611484	10826.011313524097
1.3361287772855897	14621.049118381407	14307.056460022166	18735.352100777724	18126.37887853033	20766.622128900217	20013.308100319617	22693.843518908194	21806.354471778923	26083.353233007037	24968.01374880139	0.1906179730896904	0.18387642736534013	3656.71414410905	11249.978757199831	3524.0662310861517	10841.883909001946
1.3441796253079266	14641.72913922008	14327.292379758814	18761.851552330263	18152.016997028255	20795.99468715484	20041.615164162315	22725.942011280888	21837.19768746433	26120.245968467705	25003.328927817507	0.1906179780570507	0.18387643212637775	3640.1275681038387	11266.428886185866	3508.081340374658	10857.73732073605
1.352278983739575	14662.439355516093	14347.557846703085	18788.389699427924	18177.692553397617	20825.410137509425	20069.963564223584	22758.0873773022	21868.085943715596	26157.192580014376	25038.695679117434	0.19061798311113712	0.18387643697053932	3623.6020300269593	11282.85886188969	3492.155273469165	10873.571310539264
1.3604271448801535	14683.179729957264	14367.852824348107	18814.966494320703	18203.405501442103	20854.86842706035	20098.353249519652	22790.279559178052	21899.019184998924	26194.193001249343	25074.11393914209	0.19061798825348425	0.1838764418992957	3607.137352892896	11299.268434963189	3476.2878598058596	10889.385638117325
1.3686244027905345	14703.950224770178	14388.177275735778	18841.581888668778	18229.155794394796	20884.369502250705	20126.78416843718	22822.518498400805	21929.997355094878	26231.2471649553	25109.583643547867	0.19061799348565453	0.18387644691414445	3590.7333596826065	11315.65735389851	3460.4789287869353	10905.180061090272
1.3768710533034536	14724.750801716154	14408.531163452768	18868.235833537325	18254.943384913135	20913.913308864514	20155.256268727662	22854.80413574297	21961.020397092303	26268.355003088138	25145.104727199665	0.19061799880923805	0.18387645201660943	3574.3898733258247	11332.02536493726	3444.728309765458	10920.954334906768
1.3851673940341884	14745.581422086976	14428.914449626402	18894.928279391097	18280.768225073694	20943.499792020742	20183.769497501697	22887.136411250667	21992.088253382088	26305.51644676944	25180.67712416376	0.19061800422585343	0.18387645720824214	3558.106716737151	11348.372212140355	3429.035832082387	10936.708212925121
1.3935137243912972	14766.44204670108	14449.327095920899	18921.65917608956	18306.630266367472	20973.128896167942	20212.3238012238	22919.51526423776	22023.2008656515	26342.731426279734	25216.30076770133	0.190618009737148	0.18387646249062162	3541.8837128102314	11364.697637332138	3413.401325055165	10952.441446335986
1.4019103455874267	14787.332635899096	14469.769063533007	18948.4284728812	18332.529459694375	21002.800565077912	20240.91912570629	22951.94063327897	22054.358174877558	26379.999871050593	25251.975590260867	0.19061801534479866	0.18387646786535505	3525.7206844075117	11381.001380035188	3397.8246179725975	10968.15378411999
1.410357560650181	14808.253149539845	14490.24031318811	18975.23611839842	18358.465755358284	21032.51474184006	20269.555416103874	22984.412456203703	22085.56012132113	26417.321709657564	25287.70152347144	0.19061802105051245	0.1838764733340783	3509.617454393301	11397.283177532721	3382.3055401251186	10983.844973092433
1.4188556744330574	14829.203546996014	14510.740805135962	19002.08206065201	18384.4391030617	21062.271368855312	20298.232616907753	23016.9306700894	22116.806644520508	26454.69686981252	25323.47849813537	0.19061802685602702	0.18387647889845685	3493.5738456239924	11413.542764798272	3366.84392079548	10999.514757848345
1.4274049936264492	14850.18378714995	14531.270499146629	19028.966247025815	18410.44945190061	21092.070387830176	20326.95067193994	23049.49521125505	22148.097683285225	26492.12527835623	25359.30644422111	0.19061803276310996	0.18387648456018535	3477.589680963196	11429.77987450827	3351.439589275047	11015.162880772259
1.4360058267687137	14871.19382838939	14551.82935450625	19055.88862427125	18436.496750359165	21121.911739770698	20355.7095243474	23082.10601525462	22179.4331756897	26529.606861250824	25395.185290856014	0.19061803877356218	0.18387649032098938	3461.664783281507	11445.994237007573	3336.0923748612404	11030.789082000963
1.4446584842573071	14892.233628603102	14572.417330012846	19082.849138501784	18462.58094630435	21151.795364976322	20384.509116596182	23114.763016870336	22210.813059066837	26567.14154357206	25431.11496631903	0.19061804488921527	0.18387649618262517	3445.7989754683804	11462.185580299236	3320.802106862655	11046.393099387176
1.453363278359986	14913.303145176578	14593.03438397195	19109.8477351874	18488.701986980515	21181.721203033823	20413.349390465377	23147.466150106044	22242.237270001424	26604.72924950171	25467.095398033125	0.19061805111193433	0.1838765021468795	3429.992080426775	11478.353629997466	3305.5686146134976	11061.97466852935
1.4621205232260774	14934.402334987515	14613.680474192484	19136.884359148873	18514.859819004156	21211.689192810907	20442.23028704139	23180.215348180274	22273.705744323946	26642.369902319635	25503.12651255823	0.19061805744361804	0.18387650821557247	3414.2439210969023	11494.498109368607	3290.3917274766136	11077.533522735815
1.470930534897817	14955.531154401657	14634.355557982302	19163.958954552443	18541.05438835829	21241.699272450354	20471.15174671172	23213.010543519795	22305.21841710378	26680.063424396343	25539.20823558345	0.1906180638861982	0.18387651439055586	3398.55432045646	11510.618739283644	3275.2712748483755	11093.069392998703
1.4797936313217521	14976.68955926807	14655.059592143962	19191.071464903824	18567.28564038715	21271.751379363384	20500.11370915909	23245.851667752402	22336.77522264284	26717.80973718475	25575.34049191981	0.1906180704416417	0.18387652067371452	3382.9231015068945	11526.715238148347	3260.207086158218	11108.582007966004
1.48871013236022	14997.877504914766	14675.792532970145	19218.221833042575	18593.55351979037	21301.84545022342	20529.116113355092	23278.73865170011	22368.376094468633	26755.608761212352	25611.523205492318	0.1906180771119503	0.1838765270669678	3367.350087313913	11542.787321987562	3245.1989908849355	11124.071093954146
1.4976803598028874	15019.094946144281	14696.554336239482	19245.410001136497	18619.85797061775	21331.98142095991	20558.158897554382	23311.671425372402	22400.020965327938	26793.460416073467	25647.75629933273	0.19061808389916218	0.18387653357226838	3351.8351009914186	11558.834704366513	3230.2468185615726	11139.536374929827
1.5067046373783677	15040.341837228963	14717.344957211892	19272.635910675635	18646.19893626339	21362.159226751657	20587.241999288202	23344.649917958955	22431.709767179793	26831.36462042092	25684.039695571537	0.19061809080535128	0.18387654019160435	3336.37796570058	11574.857096333522	3215.3503987647127	11154.977572431788
1.5157832907659001	15061.618131906413	14738.164350624147	19299.899502466433	18672.576359460054	21392.378802020376	20616.36535535821	23377.67405782261	22463.44243118874	26869.32129195795	25720.373315430243	0.1906180978326289	0.18387654692699934	3320.9785046784673	11590.854206495453	3200.5095611449797	11170.394405647181
1.5249166476071065	15082.923783374985	14759.012470685457	19327.200716626026	18698.990182273657	21422.64008042438	20645.52890183037	23410.743772492475	22495.21888771822	26907.330347430317	25756.75707921382	0.19061810498314427	0.1838765537805137	3305.6365412273444	11606.825740933418	3185.72413541656	11185.786591329146
1.5341050375178134	15104.258744288936	14779.889271072767	19354.539492576045	18725.440346097297	21452.942994851714	20674.73257402837	23443.858988656437	22527.03906632335	26945.391702617686	25793.190906302458	0.19061811225908487	0.18387656075424286	3290.351898726076	11622.771403203718	3170.993951359531	11201.153843780514
1.5433487920999491	15125.622966753952	14800.794704926235	19381.91576903694	18751.926791645565	21483.287477413865	20703.9763065274	23477.019632154308	22558.902895744213	26983.5052723258	25829.674715143887	0.1906181196626771	0.18387656785032222	3275.1244006340858	11638.690894322935	3156.3188388431445	11216.495874882676
1.5526482449535108	15147.016402322211	14821.728724844652	19409.329484021633	18778.449458948802	21513.673459438793	20733.26003314776	23510.225627970194	22590.810303898877	27021.67097037768	25866.208423245385	0.19061812719618815	0.18387657507092367	3259.953870489029	11654.583912707865	3141.6986278109252	11231.812394016422
1.5620037316886017	15168.439001987697	14842.691282880649	19436.780574829612	18805.008287347016	21544.100871464318	20762.583686948186	23543.476900225305	22622.76121787614	27059.888709605417	25902.7919471655	0.1906181348619246	0.18387658241825883	3244.840131936362	11670.450154254679	3127.133148299763	11247.103108093608
1.5714155899375468	15189.890716181542	14863.682330536218	19464.268978040967	18831.603215484258	21574.56964323159	20791.947200219656	23576.773372170803	22654.755563928764	27098.158401841956	25939.42520250634	0.19061814266223462	0.18387658989457786	3229.7830087074544	11686.289312212262	3112.62223043805	11262.367721508723
1.580884159367074	15211.371494766912	14884.701818757705	19491.79462950986	18858.23418130232	21605.079703677813	20821.350504478443	23610.114966179914	22686.793267465953	27136.479957912026	25976.10810390494	0.1906181505995091	0.18387659750217225	3214.7823246328626	11702.101077199914	3098.1657044487074	11277.605936114676
1.5904097816905756	15232.881287034374	14905.749697931282	19519.357464358636	18884.901122035	21635.630980929796	20850.793530459796	23643.501603740813	22718.87425304647	27174.853287624002	26012.840565025395	0.19061815867618115	0.18387660524337482	3199.8379036653787	11717.885137245525	3083.763400669908	11292.817451262381
1.5999928006804371	15254.420041696923	14926.825917878083	19546.95741697151	18911.603974202022	21666.22340229688	20880.27620811121	23676.933205448986	22750.998444371286	27213.27829976115	26049.622498550503	0.1906181668947275	0.18387661312055834	3184.9495698630344	11733.641177694313	3069.415149544133	11308.001963722054
1.6096335621804478	15275.98770688503	14947.930427849346	19574.59442098821	18938.342673602863	21696.856894264005	20909.79846658568	23710.4096909996	22783.165764276277	27251.754902072826	26086.45381617338	0.19061817525766944	0.18387662113613987	3170.1171473977156	11749.368881194852	3055.1207816221286	11323.159167661332
1.6193324141182788	15297.584230141594	14969.063176521498	19602.268409297605	18965.117155310607	21727.53138248458	20939.36023423488	23743.930979179757	22815.376134724782	27290.283001265667	26123.33442858895	0.19061818376757284	0.18387662929257892	3155.3404605630785	11765.067927686498	3040.880127571756	11338.288754642941
1.6290897065180392	15319.209558416982	14990.224111991296	19629.97931403134	18991.927353665782	21758.24679177348	20968.961438602386	23777.49698786086	22847.629476800244	27328.862502994765	26160.264245485567	0.19061819242704997	0.18387663759237907	3140.619333790848	11780.737994431984	3026.693018194288	11353.390413643792
1.6389057915129117	15340.863638064055	15011.41318177095	19657.72706655752	19018.77320227024	21789.00304610007	20998.602006416957	23811.107633990985	22879.925710698877	27367.493311854956	26197.243175536623	0.19061820123876033	0.18387664603808904	3125.9535916484892	11796.378755968995	3012.559284420451	11368.463831012137
1.6487810233578566	15362.546414833048	15032.630332783096	19685.5115974742	19045.65463398085	21819.80006858097	21028.281863585536	23844.762833586992	22912.264755722088	27406.175331371756	26234.271126391875	0.19061821020541023	0.18387665463230304	3111.34305882873	11811.989884018432	2998.478757308563	11383.50869041076
1.6587157584424002	15384.257833866266	15053.87551135576	19713.33283660261	19072.57158090309	21850.637781472607	21058.00093518625	23878.462501726382	22944.646530268823	27444.90846399203	26271.348004668715	0.19061821932975478	0.1838766633776619	3096.787560170749	11827.571047549136	2984.4512680494227	11398.524672809523
1.6687103553034934	15405.997839693155	15075.148663217247	19741.190712980908	19099.52397438468	21881.51610616426	21087.75914546134	23912.20655253975	22977.070951827896	27483.69261107534	26308.4737159434	0.1906182286145986	0.1838766722768536	3082.2869206711184	11843.121912759729	2970.4766479838872	11413.511456512846
1.6787651746384535	15427.766376225023	15096.449733491247	19769.085154857417	19126.51174500936	21912.434963170603	21117.556417810334	23945.99489920261	23009.53793697057	27522.527672884557	26345.64816474257	0.19061823806279624	0.18387668133261403	3067.8409654698335	11858.642142999917	2956.5547286029905	11428.468717116397
1.6888805793179813	15449.56338674973	15117.778666691522	19797.016089683904	19153.534822590256	21943.394272124282	21147.392674782743	23979.827453927315	23042.04740134258	27561.4135485766	26382.87125453416	0.19061824767725344	0.1838766905477284	3053.4495198656805	11874.131398790516	2942.6853415410733	11443.396127457265
1.6990569343992543	15471.38881392649	15139.135406716843	19824.98344410896	19180.593136163458	21974.393951768565	21177.267838070962	24013.704127955054	23074.599259656465	27600.35013619324	26420.142887718583	0.19061825746092873	0.18387669992503208	3039.1124093225226	11889.58933780063	2928.868318593828	11458.293357633986
1.7092946071391046	15493.242599780535	15160.519896845768	19852.98714397117	19207.68661398147	22005.433919949828	21207.18182850308	24047.624831547608	23107.193425683683	27639.33733265169	26457.46296561979	0.19061826741683266	0.18387670946741072	3024.8294594711624	11905.015614826232	2915.10349171923	11473.160074979533
1.7195939670072704	15515.124685697785	15181.932079731438	19881.02711429239	19234.815183506653	22036.514093610072	21237.134566035642	24081.589473979227	23139.829812246782	27678.37503373526	26494.831388476272	0.19061827754802999	0.18387671917780207	3010.6004961088765	11920.409881748259	2901.3906930346275	11487.995944012888
1.7299553856997325	15537.035012419374	15203.371897396208	19909.10327927071	19261.97877140447	22067.6343887792	21267.125969746205	24115.5979635282	23172.508331211295	27717.463134083682	26532.248055431828	0.19061828785764096	0.18387672905919658	2996.4253452117555	11935.771787539124	2887.7297548293136	11502.800626449753
1.7403792371521247	15558.973520036325	15224.839291226453	19937.215562273745	19289.177303536955	22098.79472056754	21297.155957826155	24149.650207468683	23205.228893477906	27756.601527183757	26569.71286452661	0.19061829834884111	0.18387673911463767	2982.303832939593	11951.100978247821	2874.120509570348	11517.573781191837
1.7508658975532332	15580.940147984054	15246.334201967195	19965.363885831594	19316.410704955906	22129.995003158092	21327.2244475732	24183.74611206226	23237.99140897431	27795.790105359665	26607.225712687818	0.1906183090248632	0.18387674934722398	2968.2357856323943	11966.397096942179	2860.5627898983657	11532.315064270515
1.76141574535857	15602.934835036805	15267.85656971665	19993.54817162979	19343.678899896106	22161.235149798737	21357.331355383907	24217.885582549432	23270.795786647093	27835.028759763216	26644.786495720422	0.19061831988899797	0.18387675976010984	2954.221029815264	11981.659783701412	2847.056428632932	11547.024128830992
1.7720291613040315	15624.957519302123	15289.406333920828	20021.76834050224	19370.981811768437	22192.515072794402	21387.47659674611	24252.068523141075	23303.641934453448	27874.317380364068	26682.395108297715	0.19061833094459496	0.18387677035650504	2940.2593922126107	11996.888675624505	2833.6012587837176	11561.70062514767
1.7827065284196406	15647.008138215318	15310.983433368125	20050.024312424215	19398.319363153147	22223.834683499354	21417.660086231503	24286.29483701003	23336.52975935316	27913.65585594004	26720.05144395216	0.1906183421950642	0.18387678113967834	2926.3506997441873	12012.083406780846	2820.1971135515487	11576.34420058038
1.7934482320433673	15669.086628533767	15332.587806183745	20078.316006505072	19425.691475792773	22255.193892309093	21447.88173748785	24320.564426282286	23369.4591673001	27953.044074067053	26757.755395065622	0.19061835364387644	0.18387679211295643	2912.494779530214	12027.243608187884	2806.8438263279386	11590.954499542713
1.8042546598350382	15691.192926331312	15354.2193898242	20106.643340981143	19453.09807058529	22286.592608652558	21478.14146323141	24354.877192028423	23402.43006323401	27992.481921109287	26795.506852860064	0.19061836529456475	0.1838768032797256	2898.6914589022053	12042.368907827884	2793.54123070871	11605.531163525768
1.8151262017903238	15713.326966992548	15375.878121071784	20135.00623320849	19480.539067577083	22318.030740984064	21508.439175239248	24389.23303425488	23435.4423510721	28031.969282209197	26833.3057073879	0.19061837715072577	0.1838768146434328	2884.940565394354	12057.458930563182	2780.2891604865436	11620.073831015266
1.8260632502548164	15735.488685207007	15397.563936028822	20163.404599655456	19508.014385955765	22349.508196775092	21538.774784341258	24423.631851894963	23468.49593370044	28071.506041277175	26871.151847522164	0.19061838921602015	0.18387682620758702	2871.241926751565	12072.513298138976	2767.0874496559845	11634.582137493417
1.8370661999381863	15757.678014963376	15419.276770112052	20191.838355895376	19535.523944043103	22381.024882506223	21569.148200412445	24458.073542800073	23501.59071296551	28111.0920809815	26909.04516094686	0.19061840149417528	0.18387683797576057	2857.5953709440073	12087.531629201025	2753.9359324278776	11649.055715451948
1.848135447928429	15779.894889543757	15441.016558047007	20220.307416599244	19563.067659287935	22412.580703659045	21599.559332365057	24492.55800373084	23534.72658966567	28150.727282738208	26946.985534147258	0.19061841398898405	0.18387684995158912	2844.0007261653664	12102.513539254665	2740.834443229018	11663.49419435393
1.8592713937061955	15802.139241517794	15462.78323386224	20248.811695528224	19590.64544825892	22444.17556470785	21630.00808814065	24527.08513034812	23567.90346354252	28190.41152670072	26984.972852399977	0.1906184267043086	0.1838768621387737	2830.457820827607	12117.458640601486	2727.782816699473	11677.897200591862
1.8704744391592067	15824.411002736611	15484.576730883484	20277.351105526006	19618.2572266372	22475.80936911122	21660.494374701993	24561.654817203766	23601.1212332721	28230.1446917493	27023.006999762947	0.19061843964407932	0.18387687454108242	2816.9664835712174	12132.366542343982	2714.780887692352	11692.264357444365
1.8817449885967616	15846.710104326989	15506.396981727774	20305.925558511375	19645.902909209	22507.48201930376	21691.018098024913	24596.266957731674	23634.379796456025	28269.92665548079	27061.087859065323	0.19061845281229797	0.18387688716235037	2803.5265432746382	12147.236850391142	2701.8284912972013	11706.595285141375
1.8930834487643238	15869.036476685365	15528.243918297858	20334.53496547054	19673.582409858594	22539.19341668768	21721.57916309055	24630.921444238542	23667.679049613063	28309.757294197978	27099.215311897813	0.1906184662130377	0.1838769000064813	2790.1378290504217	12162.069167402573	2688.925462829997	11720.889600786846
1.9044902288582053	15891.39004947173	15550.117471775984	20363.179236449458	19701.29564156052	22570.943461624287	21752.177473876785	24665.618167894627	23701.01888816982	28349.63648289906	27137.389238602074	0.1906184798504453	0.1838769130774497	2776.8001702523325	12176.863092780113	2676.0716378319776	11735.146918313112
1.9159657405403292	15913.770751603633	15572.017572618135	20391.858280546163	19729.042516372316	22602.732053425465	21782.812933350262	24700.357018724466	23734.399206452046	28389.564095266964	27175.609518260782	0.19061849372874135	0.18387692637930095	2763.513396478258	12191.618222641759	2663.266852084198	11749.366848507896
1.9275103979530908	15936.17851124999	15593.944150547975	20420.572005902908	19756.822945426902	22634.55909034508	21813.485443457965	24735.137885597436	23767.81989767551	28429.540003658563	27213.876028687195	0.1906185078522221	0.18387693991615336	2750.2773375720717	12206.334149797447	2650.5109416039195	11763.54899896821
1.9391246177343011	15958.61325582495	15615.897134550858	20449.320319698403	19784.636838925075	22666.424469570306	21844.194905118984	24769.960656218394	23801.280853936994	28469.56407909392	27252.188646414914	0.19061852222526118	0.1838769536921984	2737.0918236263096	12221.0104637146	2637.8037426496157	11777.692974074278
1.9508088190322228	15981.074911981636	15637.876452867664	20478.103128139806	19812.484106127755	22698.32808721284	21874.941218215965	24804.82521711804	23834.781966205068	28509.63619124524	27290.54724668729	0.19061853685231125	0.1838769677117037	2723.95668499358	12235.646750536747	2625.145091729355	11791.798375000712
1.9625634235206988	16003.56340560604	15659.882032988897	20506.920336455034	19840.364655348552	22730.26983830038	21905.72428158694	24839.731453643624	23868.323124311148	28549.75620842627	27328.95170344725	0.19061855173790446	0.18387698197901328	2710.871752283885	12250.24259302672	2612.5348255971912	11805.864799660165
1.9743888554143678	16026.078661810552	15681.913801648283	20535.77184888449	19868.278393945744	22762.249616767498	21936.543993016465	24874.679249948993	23901.9042169399	28589.923997580838	27367.401889326346	0.19061856688665366	0.18387699649854905	2697.8368563612457	12264.797570527531	2599.9727812550263	11819.89184267167
1.9862855414839768	16048.620604927708	15703.97168481672	20564.657568673174	19896.225228314677	22794.267315446883	21967.400249227307	24909.6684889851	23935.525131620154	28630.139424271976	27405.89767563437	0.19061858230325576	0.18387701127481196	2684.851828360581	12279.311258985661	2587.4587959654164	11833.879095389508
1.9982539110717792	16071.189158503827	15726.055607696024	20593.57739806255	19924.205063879897	22826.32282606042	21998.29294587171	24944.699052490196	23969.18575471549	28670.40235267075	27444.43893234861	0.19061859799249165	0.18387702631238442	2671.9164996853797	12293.783230905421	2574.992707247613	11847.826145838015
2.010294396107033	16093.784245292558	15748.165494712617	20622.53123828239	19952.217805087224	22858.41603921013	22029.221977522764	24979.770820980004	24002.88597141476	28710.71264554492	27483.025528103015	0.19061861395922766	0.18387704161593094	2659.030702004209	12308.213055304252	2562.5743528786115	11861.732578688301
2.0224074311215867	16116.40578724837	15770.301269511185	20651.51898954252	19980.2633553958	22890.546844369037	22060.18723766554	25014.883673737764	24036.625665722535	28751.070164247583	27521.65733017734	0.19061863020841766	0.18387705719019945	2646.1942672660807	12322.60029773321	2550.203570904676	11875.597975272685
2.0345934532655616	16139.053705520164	15792.462854948406	20680.54055102467	20008.341617270205	22922.715129872227	22091.18861868852	25050.037488804453	24070.40472044973	28791.474768705946	27560.33420448638	0.19061864674510476	0.18387707304002346	2633.4070276962593	12336.944520231336	2537.880199638894	11889.421913538128
2.0468529023231294	16161.727920444577	15814.650173086424	20709.595820874012	20036.452492172255	22954.920782907444	22122.226011874518	25085.232142968565	24104.223017203767	28831.926317409652	27599.05601556879	0.1906186635744225	0.183877089170324	2620.6688157920726	12351.245281254873	2525.604077655822	11903.203967977315
2.059186220728381	16184.428351539358	15836.863145186364	20738.68469619074	20064.595880552883	22987.16368950581	22153.299307391717	25120.467511755975	24138.080436378816	28872.424667399104	27637.82262657591	0.19061868070159624	0.1838771055861086	2607.979464345146	12365.502135756426	2513.375043813372	11916.943709704094
2.0715938535812968	16207.154917496946	15859.101691702042	20767.807073021915	20092.77168184423	23019.443734532815	22184.40839428502	25155.74346942016	24171.97685714643	28912.969674254313	27676.63389926113	0.19061869813194673	0.18387712229247696	2595.338806433254	12379.714635101147	2501.1929372475715	11930.640706383623
2.084076248663807	16229.907536177532	15881.365732273214	20796.962846352682	20120.979794451156	23051.76080167861	22215.55316046669	25191.059888931522	24205.912157445295	28953.56119208268	27715.48969396813	0.19061871587088763	0.18387713929461866	2582.746675416245	12393.882327008061	2489.057597363717	11944.29452216532
2.0966338564559543	16252.686124602427	15903.655185719055	20826.151910097844	20149.220115743094	23084.114773448706	22246.733492707368	25226.416641967393	24239.886213971567	28994.19907350748	27754.389869619878	0.19061873392393297	0.18387715659781795	2570.202904949547	12408.004755586386	2476.968863852322	11957.9047177108
2.109267130152151	16275.490598947245	15925.969970031507	20855.374157093207	20177.492542045668	23116.505531154417	22277.949276626867	25261.813598901477	24273.898902168785	29034.883169655837	27793.334283707143	0.19061875229669356	0.1838771742074529	2557.707328984863	12422.081461288035	2464.9265766888857	11971.470850158483
2.1219765256775314	16298.320874535082	15948.310002368602	20884.62947908696	20205.79696863234	23148.932954903332	22309.20039668498	25297.25062879356	24307.95009621793	29075.6133301469	27832.322792277115	0.1906187709948822	0.18387719212899917	2545.25978177262	12436.111980889924	2452.9305761429714	11984.992473136634
2.1347625017044103	16321.17686582967	15970.67519904788	20913.917766730967	20234.133289716137	23181.39692358969	22340.486736172366	25332.727599378988	24342.039669027487	29116.38940307981	27871.355249922082	0.19061879002431398	0.18387721036802995	2532.860097865807	12450.09584747348	2440.980702767032	11998.469136673026
2.147625519668832	16344.058486428448	15993.065475539352	20943.238909571977	20262.501398440832	23213.897314884704	22371.80817720085	25368.244377058105	24376.167492222943	29157.211235021594	27910.43150976744	0.1906188093909084	0.18387722893021918	2520.508112116251	12464.032590364106	2429.076797403046	12011.900387175381
2.160566043787228	16366.965649055477	16015.480746458848	20972.592796042678	20290.90118687261	23246.43400522664	22403.164600694283	25403.800826885486	24410.333436136796	29198.078670994833	27949.55142346032	0.19061882910069183	0.18387724782134238	2508.2036596811377	12477.921735133976	2417.2187011936912	12025.285767470486
2.1735845410731627	16389.898265554544	16037.920925561139	21001.979313452917	20319.3325459914	23279.006869811154	22434.55588637896	25439.39681255936	24444.53736979822	29238.991554465552	27988.71484115774	0.1906188491597984	0.1838772670472795	2495.946576035698	12491.762803616002	2405.406255581649	12038.624816752039
2.1866814813541975	16412.856246882122	16060.385925733075	21031.398347980805	20347.79536568235	23311.61578258145	22465.98191277425	25475.032196410913	24478.779160922833	29279.949727330983	28027.92161151498	0.19061886957447252	0.18387728661401578	2483.7366969592404	12505.55531380698	2393.639302305528	12051.917070528492
2.199857337288837	16435.839503100095	16082.875658986473	21060.84978466347	20376.28953472682	23344.260616218096	22497.442557182734	25510.70683939319	24513.058675901975	29320.953029906832	28067.171581673356	0.19061889035107177	0.18387730652764409	2471.5738585467916	12519.298779879697	2381.917683408363	12065.16206062492
2.213112584383593	16458.847943368768	16105.390036451317	21090.33350738825	20404.814940793935	23376.941242129255	22528.93769568086	25546.420601070447	24547.37577979257	29362.00130091511	28106.464597248607	0.19061891149606702	0.1838773267943666	2459.4578972138697	12532.992712170817	2370.241241240641	12078.359315165319
2.2264477010101436	16481.881475939565	16127.92896836855	21119.849398883376	20433.371470431503	23409.657530440458	22560.467203108972	25582.173339606987	24581.730336306315	29403.094377471345	28145.80050231861	0.19061893301604618	0.1838773474204977	2447.3886496862397	12546.636617098004	2358.6098184525035	12091.508358493447
2.2398631684225956	16504.9400081477	16150.492364082982	21149.397340708743	20461.959009057133	23442.409349984348	22592.030953061552	25617.964911756026	24616.12220779904	29444.232095071813	28185.179139411204	0.1906189549177148	0.18387736841246474	2435.3659530227305	12560.229997228831	2347.0232580157463	12104.608711254783
2.2533594707748548	16528.023446405132	16173.080132036359	21178.97721324697	20490.577440949575	23475.196568290874	22623.62881787768	25653.795172848975	24650.551255260358	29485.414287581316	28224.600349492433	0.19061897720789978	0.18387738977681076	2423.389644604409	12573.772351193242	2335.48140321183	12117.659890289418
2.2669370951380965	16551.131696192897	16195.692179759884	21208.588895693676	20519.226649239336	23508.01905157652	22655.260668630715	25689.66397678373	24685.01733830247	29526.640787219705	28264.06397195372	0.19061899989355074	0.18387741152019663	2411.4595621270128	12587.263173600659	2323.9840976260602	12130.661408572458
2.2805965315183476	16574.26466205382	16218.328413867088	21238.23226604828	20547.90651589973	23540.87666473415	22686.92637511846	25725.571176013596	24719.520315149468	29567.91142454928	28303.569844599708	0.1906190229817422	0.18387743364940315	2399.5755436312174	12600.701955174096	2312.531185176107	12143.612775323913
2.294338272874165	16597.422247585237	16240.98874004671	21267.907201104757	20576.616921737987	23573.76927132282	22718.62580585339	25761.516621536182	24754.060042626705	29609.22602846203	28343.117803636123	0.19061904647967526	0.18387745617133286	2387.737427485641	12614.088182600215	2301.1225100947777	12156.513495883904
2.308162815134429	16620.604355431216	16263.673063055114	21297.61357644182	20605.35774638576	23606.696733556953	22750.358828052173	25797.500162881624	24788.63637614944	29650.584426166144	28382.707683656845	0.190619070394682	0.18387747909301186	2375.945052381023	12627.421338480897	2289.7579169269884	12169.363071654923
2.3220706572162446	16643.81088727509	16286.38128670897	21327.351266413458	20634.128868289914	23639.65891229583	22782.125307625614	25833.521648101138	24823.2491697119	29691.98644317296	28422.33931763139	0.19061909473422478	0.18387750242159398	2364.198257355718	12640.70090142265	2278.4372505520005	12182.161000184715
2.336062301042938	16667.04174383198	16309.11331387794	21357.12014413947	20662.930164703455	23672.655667033243	22813.92510916861	25869.580923755737	24857.898275876374	29733.431903283992	28462.01253689251	0.19061911950590155	0.1838775261643608	2352.496881786501	12653.926345949061	2267.160356174223	12194.906775086187
2.3501382515621807	16690.296824841	16331.869046477084	21386.920081495613	20691.76151167592	23705.686855886546	22845.75809594963	25905.677834904316	24892.583545761783	29774.920628577343	28501.727171123166	0.19061914471744634	0.1838775503287254	2340.840765379253	12667.097142415121	2255.9270793166943	12207.599885962903
2.3642990167642037	16713.57602905751	16354.648385459272	21416.7509491038	20720.622784043957	23738.752335585865	22877.624129900338	25941.81222509189	24927.304829032408	29816.452439394212	28541.48304834364	0.19061917037673212	0.1838775749222337	2329.229748196667	12680.212757111527	2244.737265846343	12220.239818500355
2.378545107700138	16736.87925424565	16377.451230807885	21446.612616322658	20749.513855422163	23771.85196146367	22909.52307160553	25977.98393633826	24962.06197388697	29858.027154325948	28581.27999489913	0.19061919649177378	0.18387759995256786	2317.6636706397403	12693.272652142681	2233.5907619544305	12232.826054342091
2.392877038500453	16760.206397170132	16400.277481528785	21476.504951237133	20778.434598193053	23804.98558744335	22941.454780292082	26014.192809125536	24996.85482704663	29899.644590199743	28621.11783544604	0.1906192230707311	0.18387762542754799	2306.142373449751	12706.276285385713	2222.487414161791	12245.358071065508
2.4072953263935135	16783.55735358865	16423.127035642923	21506.427820648933	20807.384883497776	23838.153066028586	22973.419113818807	26050.43868238659	25031.68323374396	29941.304562065474	28660.996392939378	0.19061925012190908	0.1838776513551356	2294.6656977261882	12719.223110551946	2211.4270693344297	12257.835342234932
2.4218004917242455	16806.932018243893	16445.99979017851	21536.38109006639	20836.364581226364	23871.35424829225	23005.41592866565	26086.72139349297	25066.547037711214	29983.006883181795	28700.915488619496	0.19061927765376416	0.1838776777434342	2283.2334849173203	12732.112577102147	2200.409574673162	12270.257337314077
2.436393057972914	16830.330284855612	16468.89564116328	21566.364623694448	20865.373560008014	23904.588983865317	23037.445079923084	26123.040778242797	25101.44608116883	30024.751365002383	28740.874941998845	0.19061930567490334	0.1838777046006943	2271.8455768174026	12744.944130194373	2189.4347777160583	12282.623521634378
2.4510735517740176	16853.75204611246	16491.814483616505	21596.378284424376	20894.411687201165	23937.857120925506	23069.506421281178	26159.396670848444	25136.380204813526	30066.537817161763	28780.874570848515	0.19061933419408966	0.18387773193531465	2260.5018155823927	12757.717210722156	2178.5025263415882	12294.933356381953
2.46584250293529	16877.197193664197	16514.756211541284	21626.42193382387	20923.478828883788	23971.1585061864	23101.599805018886	26195.788903924637	25171.349247806727	30108.36604746174	28820.91419118497	0.1906193632202432	0.18387775975584503	2249.2020437248284	12770.431255271658	2167.61266878061	12307.186298632063
2.4807004444568266	16900.6656181133	16537.720717916614	21656.495432126518	20952.574849843528	24004.492984885797	23133.725081993285	26232.217308475818	25206.353047762812	30150.23586185694	28860.99361725671	0.19061939276244494	0.183877788070989	2237.9461041116156	12783.085696041584	2156.765053605195	12319.38180123549
2.4956479125503126	16924.157209006982	16560.707894689273	21686.598638221654	20981.69961356753	24037.860400774538	23165.882101628344	26268.681713883954	25241.391440736974	30192.147064440855	28901.11266153041	0.19061942282993946	0.18387781688960717	2226.7338399707805	12795.679960863665	2145.959529727814	12331.519312792458
2.510685446658382	16947.67185482879	16583.717632765794	21716.731409643788	21010.852982232405	24071.260596104847	23198.07071190392	26305.181947895846	25276.46426121325	30234.099457431326	28941.27113467729	0.19061945343213768	0.18387784622071937	2215.5650948913535	12808.213473165408	2135.195946414722	12343.59827769082
2.5258135894740787	16971.20944299048	16606.749822004465	21746.893602562363	21040.034816694286	24104.693411619017	23230.290759344825	26341.71783661082	25311.571342092662	30276.09284115651	28981.46884555957	0.1906194845786193	0.18387787607350844	2204.4397128314013	12820.685651959851	2124.474153287243	12355.618136061355
2.54103288696045	16994.769859823635	16629.804351207167	21777.08507177112	21069.244976478552	24138.158686537703	23262.542089009534	26378.289204467997	25346.712514680952	30318.12701404025	29021.705601216552	0.19061951627913756	0.18387790645732152	2193.357538109063	12833.095911779441	2113.7940003141994	12367.578323722817
2.556343888370238	17018.35299057122	16652.881108111113	21807.305670677484	21098.483319769595	24171.65625854823	23294.824544478957	26414.895874233553	25381.887608676392	30360.201772587534	29061.9812068507	0.19061954854362156	0.18387793738167454	2182.318415412563	12845.443662685342	2103.1553378162207	12379.478272151202
2.571747146265715	17041.958719379247	16675.979979380583	21837.555251292055	21127.749703400437	24205.18596379296	23327.137967845025	26451.537666988017	25417.09645215742	30402.31691137004	29102.295465813542	0.19061958138217708	0.1838779688562555	2171.3221897942713	12857.728310184553	2092.55801647075	12391.317408478819
2.5872432165386163	17065.586929288067	16699.100850598705	21867.833664217564	21157.043982842486	24238.747636857177	23359.482199699432	26488.214402113175	25452.33887157039	30444.472223011035	29142.64817959174	0.1906196148050946	0.18387800089092612	2160.3687066814164	12869.949255278334	2082.0018873190274	12403.095155500807
2.602832658430207	17089.23750222414	16722.243606259148	21898.140758638572	21186.366012195205	24272.341110757683	23391.85707912229	26524.925897279576	25487.61469171728	30486.66749817123	29183.039147793086	0.1906196488228479	0.18387803349572568	2149.457811878179	12882.105894419365	2071.4868017530534	12414.810931560583
2.6185160345514573	17112.91031899119	16745.408129757452	21928.476382310244	21215.715644175227	24305.96621693045	23424.262443670184	26561.671968433144	25522.92373574272	30528.902525533344	29223.46816813171	0.1906196834461007	0.18387806668087459	2138.589351549861	12894.197619385086	2061.0126115252497	12426.464150565676
2.6342939109033563	17136.605259261512	16768.59430338285	21958.840381547438	21245.092730106204	24339.62278521858	23456.698129365028	26598.452429782057	25558.26582512188	30571.177091787205	29263.935036414314	0.1906197186857082	0.1838781004567771	2127.7631722447695	12906.223817370832	2050.579168754746	12438.054222004488
2.6501668568973313	17160.32220156745	16791.80200830961	21989.23260121394	21274.497119907966	24373.310643860463	23489.16397068213	26635.26709378385	25593.640779647598	30613.49098161497	29304.43954652547	0.19061975455272126	0.18387813483402587	2116.979120889562	12918.18387092743	2040.1863259199308	12449.580550845712
2.666135445375801	17184.061023292477	16815.03112458846	22019.65288471123	21303.928662085873	24407.02961947735	23521.65980053853	26672.115771131936	25629.048417417587	30655.8439776757	29344.98149041311	0.19061979105838983	0.1838781698234021	2106.2370447826106	12930.077157877386	2029.8339358619414	12461.042537536472
2.6822002526328483	17207.82160066235	16838.28153113793	22050.101073967337	21333.38720371998	24440.77953706113	23554.1854502811	26708.998270742242	25664.48855482168	30698.23586059014	29385.56065807394	0.19061982821416637	0.18387820543588412	2095.5367916083196	12941.903051365167	2019.521851793048	12472.43957800977
2.6983618584350144	17231.60380873636	16861.55310573582	22080.577009425808	21362.87259045441	24474.56021996213	23586.740749674856	26745.914399740006	25699.961006529036	30740.66640892557	29426.176837538922	0.1906198660317099	0.18387824168264585	2084.878209430608	12953.660919793881	2009.2499272918794	12483.771063628606
2.71462084604223	17255.40752139825	16884.84572501029	22111.080530034287	21392.384666486254	24508.37148987657	23619.325526890807	26782.86396344607	25735.465585474998	30783.135399180184	29466.829814858283	0.19061990452288968	0.18387827857506384	2074.261146693956	12965.3501267666	1999.0180163019104	12495.036381130107
2.730977802228858	17279.23261134727	16908.159264431153	22141.611473233228	21421.9232745547	24542.21316683408	23651.939608493987	26819.846765363352	25771.00210284811	30825.642605767633	29507.51937408678	0.19061994369978866	0.1838783161247185	2063.685452225269	12976.970031087287	1988.8259731379803	12506.23491262924
2.747433317304874	17303.07895008907	16931.493598300935	22172.169674944456	21451.48825592995	24576.085069185126	23684.582819431296	26856.862607163126	25806.57036807694	30868.187801001328	29548.2452972686	0.19061998357470697	0.18387835434339989	2053.150975239114	12988.519986741245	1978.673652485828	12517.366035596468
2.763987985137163	17326.946407926644	16954.848599746078	22202.754969559755	21481.079450402183	24609.987013588456	23717.254983019408	26893.911288671385	25842.17018881694	30910.770755078862	29589.007364422538	0.19062002416016707	0.1838783932431102	2042.6575653420296	12999.999342886731	1968.5609094105894	12528.429122850299
2.780642403170963	17350.83485395122	16978.224140708007	22233.3671899294	21510.696696270483	24643.91881499844	23749.955920932607	26930.992607855078	25877.801370937257	30953.391236066316	29629.805353526863	0.19062006546891705	0.1838784328360677	2032.2050725161098	13011.407443719916	1958.4875993393362	12539.423542432487
2.797397172451417	17374.744156032706	17001.620091933808	22264.00616735015	21540.339830331213	24677.880286651864	23782.685453190028	26968.106360807746	25913.463718506904	30996.049009881815	29670.63904050367	0.19062010751393496	0.18387847313471126	2021.7933471404249	13022.743628562428	1948.4535780812148	12550.348657686263
2.8142528976452668	17398.674180810896	17025.036322967615	22294.67173155417	21570.008687867303	24711.87124005569	23815.443398143885	27005.252341736195	25949.157033782	31038.743840280353	29711.508199204294	0.19062015030843174	0.18387851415170367	2011.4222399883438	13034.007231814787	1938.4587018255843	12561.203827210702
2.831210187062679	17422.62479368568	17048.472702141087	22325.363710696758	21599.70310263639	24745.89148497363	23848.229572466505	27042.430342945907	25984.88111719168	31081.475488837077	29752.412601393353	0.19062019386585763	0.18387855589993593	2001.091602214612	13045.19758284092	1928.5028271295596	12571.988404753618
2.848269652679189	17446.595858807854	17071.929096564392	22356.081931344743	21629.422906859596	24779.940829413255	23881.04379113796	27079.640154827044	26020.635767324722	31124.243714931355	29793.352016733428	0.1906202381999048	0.18387859839253198	1990.801285369671	13056.314006007276	1918.5858109310502	12582.701739249751
2.865431910157798	17470.58723906953	17095.405372116835	22386.82621846445	21659.16793120988	24814.019079612848	23913.88586743332	27116.881565840104	26056.420780915694	31167.048275730347	29834.326212769403	0.19062028332451217	0.1838786416428512	1980.551141402917	13067.3558206819	1908.7075105530676	12593.343174812384
2.882697578871184	17494.598796094786	17118.90139343778	22417.59639541	21688.938004800748	24848.12604002846	23946.755612910278	27154.154362501893	26092.235952831554	31209.88892617305	29875.334954913164	0.19062032925387026	0.1838786856644948	1970.3410226578126	13078.32234115526	1898.8677836974384	12603.912050662562
2.900067281924058	17518.630390229922	17142.41702391703	22448.392283910984	21718.73295517426	24882.261513320347	23979.652837395963	27191.45832937078	26128.081076057362	31252.7654189534	29916.378006427345	0.19062037600242512	0.18387873047130948	1960.1707818653667	13089.212876568548	1889.066488443641	12614.407701085322
2.9175416461756507	17542.68188053378	17165.95212568556	22479.21370406035	21748.55260828955	24916.425300339677	24012.577348974377	27228.7932490322	26163.95594168262	31295.677504503772	29957.45512840985	0.1906204235848832	0.18387877607739017	1950.0402721631108	13100.026730986312	1879.3034832574194	12624.829455439933
2.9351213022623317	17566.753124768184	17189.506559605878	22510.06047430243	21778.396788510854	24950.617200115328	24045.528953973255	27266.158902084346	26199.860338887065	31338.624930978636	29998.566079777604	0.19062047201621654	0.18387882249708687	1939.9493470850866	13110.763203316368	1869.5786269854289	12635.176638101228
2.952806884620376	17590.843979388083	17213.08018526266	22540.932411420512	21808.265318595793	24984.83700984018	24078.50745695121	27303.55506712328	26235.79405492675	31381.607444237532	30039.7106172508	0.19062052131166712	0.18387886974500894	1929.89786055882	13121.421587231569	1859.8917788633844	12645.448568478227
2.970599031508854	17614.954299531637	17236.67286095305	22571.82933052443	21838.15801968344	25019.08452485751	24111.512660684657	27340.98152072809	26271.75687511982	31424.624787828187	30080.888495336687	0.19062057148675082	0.18387891783602786	1919.8856669194065	13132.001171236858	1850.2427985124523	12655.644560938701
2.9884983850326714	17639.083939010565	17260.284443677032	22602.751045038443	21868.074711282257	25053.359538647634	24144.5443661546	27378.438037446438	26307.748582832217	31467.676702969973	30122.09946631335	0.19062062255726459	0.18387896678528406	1909.9126209010137	13142.501238569617	1840.6315459327307	12665.763924744911
3.006505591165733	17663.2327502999	17283.914789127524	22633.697366688397	21898.015211257876	25087.661842813774	24177.602372533198	27415.92438977916	26343.76895946314	31510.762928536347	30163.343280213117	0.1906206745392898	0.18387901660819078	1899.978577633854	13152.921067148447	1831.0578815181507	12675.805964109488
3.0246212997742656	17687.40058452809	17307.563751680882	22664.66810548932	21927.979335821263	25121.991227068425	24210.686477170842	27453.440348165463	26379.81778443102	31553.883201038007	30204.619684806676	0.19062072744919759	0.1838790673204397	1890.0833926555933	13163.259929604828	1821.521666054381	12685.76997815352
3.0428461646402667	17711.58729146695	17331.231184386914	22695.663069732782	21957.96689951633	25156.347479219436	24243.796475582527	27490.98568096781	26415.89483515875	31597.03725460557	30245.928425586284	0.19062078130365448	0.18387911893800474	1880.2269219147274	13173.517093275674	1812.0227607124252	12695.655260821804
3.0611808434850984	17735.79271952163	17354.916938958966	22726.68206597438	21987.97771520768	25190.730385156276	24276.93216143445	27528.560154456984	26451.999887059188	31640.22482097261	30287.26924574924	0.19062083611962788	0.1838791714771486	1870.4090217584744	13183.691820086911	1802.5610270531615	12705.4611008754
3.079625997993227	17760.016715720132	17378.620865763954	22757.724899020577	22018.011594068164	25225.139728835522	24310.09332653039	27566.16353279634	26488.132713520365	31683.44562945765	30328.641886181125	0.1906208919143909	0.18387922495442716	1860.629548932775	13193.783366499469	1793.136327026179	12715.186781850643
3.0981822938360946	17784.259125703164	17402.342813812276	22788.791371915988	22048.068345566462	25259.57529226689	24343.27976079805	27603.795578026627	26524.293085890717	31726.699406946853	30370.046085438986	0.1906209487055284	0.18387927938669468	1850.8883605977753	13203.790983601473	1783.7485229752492	12724.831582066603
3.116850400696155	17808.519793713866	17426.082630747842	22819.88128593052	22078.147777454666	25294.03685549913	24376.491252275475	27641.45605005065	26560.48077346438	31769.98587787657	30411.481579734664	0.1906210065109428	0.18387933479110952	1841.1853143224725	13213.71391701512	1774.3974776391406	12734.394774586894
3.135630992291033	17832.798562587384	17449.84016283787	22850.994440546354	22108.249695755632	25328.52419660565	24409.72758709724	27679.14470661767	26596.69554346619	31813.304764215514	30452.94810291771	0.19062106534885875	0.18387939118514005	1831.5202680842485	13223.551406867802	1765.0830541509204	12743.875627183355
3.1545247463978408	17857.095273740444	17473.61525496272	22882.13063344485	22138.37390475044	25363.037091670183	24442.988549480633	27716.861303307855	26632.93716103677	31856.65578544704	30494.445386458476	0.19062112523783062	0.18387944858656954	1821.893080263515	13233.302687713876	1755.8051160322502	12753.273402257822
3.1735323448776414	17881.409767160665	17497.407750605442	22913.28966049321	22168.52020696538	25397.575314772068	24476.27392171147	27754.60559351626	26669.205389217113	31900.038658550908	30535.973159430596	0.1906211861967461	0.18387950701350178	1812.3036096510477	13242.966988547705	1746.5635271994397	12762.587356853299
3.192654473700048	17905.741881396116	17521.217491841584	22944.47131573139	22198.68840315938	25432.138637971937	24509.583484130282	27792.37732843732	26705.49998893367	31943.45309798556	30577.531148494047	0.1906212482448359	0.18387956648436746	1802.7517154541565	13252.54353281483	1737.3581519707805	12771.816742666066
3.211891822967991	17930.09145354468	17545.044319328816	22975.675391358858	22228.878292311147	25466.72683129708	24542.91701511826	27830.176257048937	26741.820718983105	31986.898815670036	30619.11907787782	0.19062131140167524	0.1838796270179302	1793.2372572888853	13262.031538314186	1728.1888550583972	12780.960805956274
3.2312450869426166	17954.45831924325	17568.888072296377	23006.901677721035	22259.089671606114	25501.339662726634	24576.27429108294	27868.002126096413	26778.167336016806	32030.375520965623	30660.73666936237	0.19062137568719492	0.18387968863329127	1783.7600951766362	13271.430217139423	1719.0555015651044	12790.018787483685
3.2507149640683446	17978.842312656867	17592.748588534443	23038.149963295735	22289.322336423276	25535.976898176603	24609.65508644381	27905.85468007617	26814.539594525308	32073.882920657335	30702.38364226188	0.19062144112168322	0.18387975134989762	1774.3200895568589	13280.738775737584	1709.9579569969792	12798.989922568202
3.2703021569980693	18003.24326646809	17616.625704383787	23069.420034679915	22319.576080322408	25570.63830148536	24643.059173618316	27943.73366122005	26850.93724682313	32117.420718936013	30744.05971340709	0.19062150772579628	0.1838798151875471	1764.9171012862353	13289.956414856948	1700.8960872619646	12807.873441044241
3.2900073726185273	18027.661011865956	17640.51925472498	23100.71167657588	22349.850695030724	25605.323634398454	24676.48632300724	27981.638809478798	26887.36004303295	32160.98861737949	30785.76459712733	0.19062157552056208	0.18387988016639376	1755.5509916275041	13299.082329436205	1691.869758659508	12816.66856714338
3.3098313220758016	18052.0953785349	17664.429072967578	23132.024671777443	22380.145970429505	25640.032656553452	24709.93630298008	28019.569862505614	26923.807731069806	32204.58631493388	30827.498005232548	0.19062164452738875	0.18387994630695687	1746.221622257959	13308.11570862867	1682.8788378882455	12825.374519525096
3.329774720800988	18076.54619464383	17688.354991039436	23163.35880115629	22410.46169454089	25674.765125464928	24743.408879860603	28057.52655563986	26960.280056625405	32248.213507895023	30869.25964699556	0.1906217147680701	0.18388001363012468	1736.9288552752696	13317.055735806003	1673.923192052287	12833.990511280484
3.349838288536016	18101.013286835016	17712.29683937589	23194.71384364815	22440.79765351453	25709.5207965093	24776.90381791223	28095.508621890614	26996.776763152382	32291.869889889756	30911.049229134136	0.19062178626479367	0.18388008215716398	1727.6725531899137	13325.901588471606	1665.0026886535343	12842.515749841928
3.370022749359618	18125.496480212816	17736.25444690873	23226.08957623872	22471.153631613975	25744.299422909357	24810.42087932312	28133.515791919905	27033.297591848106	32335.5551518568	30952.866455792668	0.1906218590401478	0.1838801519097243	1718.452578927623	13334.65243822895	1656.1171955943573	12850.949436963536
3.390328831713469	18149.995598332487	17760.2276410553	23257.485773949706	22501.529411203195	25779.100755718966	24843.95982419147	28171.54779402608	27069.84228163878	32379.26898202783	30994.71102852409	0.19062193311712833	0.18388022290984593	1709.2687958288006	13343.307450759225	1647.266581177013	12859.29076869227
3.4107572684284713	18174.51046318876	17784.216247707318	23288.90220982462	22531.92477273281	25813.924543807454	24877.520410510424	28209.60435412688	27106.410569163134	32423.011065908257	31036.582646271447	0.19062200851914615	0.18388029517996748	1700.1210676535266	13351.865785800852	1638.4507141072536	12867.538935350254
3.431308796751202	18199.04089520462	17808.220091219926	23320.338654914773	22562.33949472657	25848.770533844232	24911.102394153295	28247.685195742793	27143.00218875644	32466.78108625821	31078.481005349673	0.1906220852700349	0.18388036874293304	1691.0092585796956	13360.326597120613	1629.6694634946762	12875.69312150497
3.4519841583705158	18223.58671321968	17832.23899440036	23351.79487826483	22592.77335376741	25883.638470282986	24944.70552885832	28285.79003997985	27179.616872434	32510.578723073002	31120.405799426942	0.19062216339405835	0.18388044362199857	1681.9332332035992	13368.689032467082	1620.922698851442	12883.752505923621
3.47278409944432	18248.147734478796	17856.27277849683	23383.270646898643	22623.226124483714	25918.528095346093	24978.329566213626	28323.91860551278	27216.254349874907	32554.403653563946	31162.356719506246	0.19062224291591906	0.18388051984084033	1672.8928565353854	13376.952233499847	1612.2102900895989	12891.71626152005
3.4937093706264992	18272.723774620274	17880.321263187026	23414.76572580451	22653.697579535157	25953.43914900845	25011.974255641744	28362.070608567443	27252.914348405284	32598.255552138377	31204.333453906347	0.19062232386076447	0.1838805974235608	1663.8879940083716	13385.115335833281	1603.5321075259708	12899.583555352874
3.514760727094002	18297.31464766447	17904.384266566853	23446.279877921108	22684.18748959885	25988.371368982072	25045.639344384515	28400.245762904156	27289.596592981976	32642.134090380674	31246.33568824333	0.19062240625419724	0.18388067639469957	1654.9185114754364	13393.177468962967	1594.888021885301	12907.353548618965
3.535938928574102	18321.920166001757	17928.461605138986	23477.812864122465	22714.695623355252	26023.324490699593	25079.324577487623	28438.443779799763	27326.300806175816	32686.03893703187	31288.363105411623	0.19062249012228108	0.18388075677923785	1645.9842752033146	13401.137756193988	1586.2779042924521	12915.025396559387
3.557244739371806	18346.540140380905	17952.55309380123	23509.364443203518	22745.221747473795	26058.298247298437	25113.029697784958	28476.66436803053	27363.02670815473	32729.96975797022	31330.41538556486	0.19062257549155162	0.18388083860260956	1637.0851518871496	13408.995314707048	1577.7016262800898	12922.598248471506
3.578678928397448	18371.174379897242	17976.658545835107	23540.934371865445	22775.765626598917	26093.29236960471	25146.75444588327	28514.907233854683	27399.774016667136	32773.92621619128	31372.492206097068	0.19062266238902334	0.1838809218907057	1628.2210086368723	13416.74925542716	1569.1590597842587	12930.071247658692
3.600242269194432	18395.822691980506	18000.777772893973	23572.52240470055	22806.327023335387	26128.306586116665	25180.498560146218	28553.172080994435	27436.54244702471	32817.90797178756	31414.593241623115	0.19062275084219824	0.18388100666988683	1619.3917129811598	13424.398683008738	1560.6500771434512	12937.443531372584
3.6219355399671502	18420.484882382934	18024.910584991398	23604.1282941775	22836.905698234044	26163.34062298851	25214.261776678744	28591.458610618483	27473.3317120855	32861.91468192856	31456.71816395964	0.19062284087907524	0.18388109296698874	1610.597132875584	13431.942695869133	1552.1745511080371	12944.714230861515
3.643759523609069	18445.160755167264	18049.056790489463	23635.75179062643	22867.501409777433	26198.394204014065	25248.043829311384	28629.766521324316	27510.14152223698	32905.94600084069	31498.866642105793	0.1906229325281591	0.18388118080933205	1601.83713669586	13439.380386102013	1543.7323548335116	12951.88247127831
3.6657150077309777	18469.85011269442	18073.216196086738	23667.392642223684	22898.113914364993	26233.467050610074	25281.844449584132	28668.09550912008	27546.971585378582	32950.00157978669	31541.038342223514	0.1906230258184689	0.18388127022473078	1593.1115932357498	13446.710839411244	1535.3233618777012	12958.947371618822
3.6878027846894206	18494.552755611327	18097.388606806366	23699.050594976685	22928.742966298483	26268.558881799596	25315.663366730478	28706.445267406656	27583.821606904497	32994.08106704516	31583.232927618	0.1906231207795487	0.18388136124150153	1584.4203717118362	13453.933135130443	1526.947446206701	12965.908044747077
3.710023651615288	18519.268482838583	18121.573825984102	23730.725392708708	22959.388317767247	26303.669414195352	25349.500307661343	28744.815486959567	27620.691289686296	33038.18410789014	31625.450058718063	0.1906232174414759	0.18388145388847252	1575.7633417649195	13461.046346182935	1518.6044821948744	12972.763597350568
3.732378410442586	18543.997091558143	18145.771655256212	23762.41677704357	22990.04971883342	26338.798361982943	25383.35499694894	28783.205855910834	27657.580334055474	33082.31034457043	31667.689393056415	0.19062331583487122	0.1838815481949919	1567.1403734576888	13468.049539039843	1510.2943446235731	12979.513129899278
3.7548678679373717	18568.738377200818	18169.981894547334	23794.124487390203	23020.726917416985	26373.945436903945	25417.227156810448	28821.616059730655	27694.48843778588	33126.45941628876	31709.950585249677	0.19062341599090804	0.18388164419093914	1558.5513372739078	13474.941773667	1502.016908679856	12986.155736595392
3.777492835726878	18593.4921334337	18194.204342058176	23825.84826092706	23051.419659280764	26409.11034823887	25451.11650709165	28860.045781208973	27731.41529607599	33170.63095918092	31752.233286978397	0.1906235179413238	0.18388174190673326	1549.9961041191127	13481.722103498876	1493.7720499574207	12992.690505348146
3.8002541303288	18618.258152147595	18218.43879425329	23857.5878325866	23082.12768801536	26444.292802790147	25485.022765250465	28898.49470043704	27768.360601531156	33214.82460629478	31794.537146966974	0.1906236217184289	0.18388184137334201	1541.4745453271316	13488.389575462788	1485.5596444625407	12999.116517804563
3.823152573180761	18643.036223444476	18242.68504584881	23889.342935039786	23112.850745024207	26479.49250486517	25518.945646340715	28936.96249478908	27805.324044146062	33259.03998756951	31836.86181096377	0.19062372735511748	0.1838819426222937	1532.9865326518193	13494.943229858764	1477.3795686069643	13005.432849229313
3.8461889906699622	18667.826135624502	18266.94288979978	23921.113298679975	23143.588569508007	26514.709156258683	25552.88486299507	28975.448838903198	27842.305311286327	33303.276729813886	31879.206921720317	0.1906238348848782	0.18388204568568547	1524.5319382678717	13501.382100352086	1469.231699207332	13011.638568478636
3.8693642141629967	18692.627675173357	18291.212117287814	23952.898651607386	23174.34089844967	26549.942456235734	25586.84012540866	29013.953404662985	27879.30408767084	33347.53445668543	31921.572118971333	0.19062394434180474	0.18388215059619534	1516.1106347771129	13507.705213968642	1461.1159134928603	13017.7327380348
3.892679080035866	18717.440626749267	18315.492517708444	23984.698719612996	23205.10746659882	26585.192101514127	25620.811141322203	29052.47586117847	27916.32005535348	33391.81278866881	31963.957039414097	0.1906240557606069	0.1838822573870911	1507.7224952018587	13513.911591020413	1453.032089097076	13023.714413898997
3.9161344297041563	18742.264773170034	18339.78387865844	24016.513226162588	23235.888006456305	26620.457786246916	25654.79761600507	29091.015874767236	27953.352893704923	33436.11134305437	32006.36131668784	0.1906241691766217	0.18388236609224184	1499.367392992368	13520.000245114788	1444.980104066315	13029.58264562022
3.9397311096534064	18767.0998954001	18364.085985923237	24048.341892380744	23266.6822482588	26655.73920200494	25688.799252238543	29129.573108935492	27990.40227939453	33480.42973391674	32048.784581353262	0.1906242846258249	0.183882476746129	1491.045202018693	13525.970183081925	1436.9598368521547	13035.336476208642
3.963469971469652	18791.94577253718	18388.398623463854	24080.18443703445	23297.489919962896	26691.03603775888	25722.815750298443	29168.14722435866	28027.46788637163	33524.767572092765	32091.22646087144	0.19062440214484166	0.1838825893838568	1482.7557965785963	13531.820404962637	1428.971166317584	13040.974942151457
3.987351871870168	18816.802181799383	18412.721573404368	24112.040576517164	23328.31074722974	26726.347979861835	25756.846807938437	29206.737878862594	28064.549385847487	33569.124465160225	32133.686579583406	0.19062452177096018	0.1838827040411641	1474.499051391147	13537.549903960899	1421.0139717324637	13046.497073338367
4.01137767273438	18841.668898511612	18437.054616018613	24143.910024832076	23359.144453408855	26761.674712031032	25790.892120372355	29245.344727403743	28101.646446276278	33613.50001741535	32176.16455868866	0.19062464354214184	0.1838828207544359	1466.2748415989336	13543.157666398212	1413.0881327744573	13051.901893030852
4.035548241134971	18866.545696092406	18461.397529717397	24175.792493575966	23389.990759522534	26797.015915330212	25824.95138025725	29283.967422050126	28138.75873333676	33657.89382985128	32218.660016224516	0.1906247674970347	0.18388293956071414	1458.0830427724868	13548.642671726644	1405.1935295334551	13057.188417874277
4.059864449369175	18891.432346040445	18485.750091035294	24207.687691922572	23420.849384249745	26832.371268151415	25859.02427767583	29322.605611961655	28175.8859099134	33702.30550013573	32261.172567044712	0.1906248936749849	0.18388306049771144	1449.9235309012001	13554.003892416134	1397.3300425035413	13062.355657790788
4.08432717499025	18916.328617920986	18510.112074617442	24239.59532660587	23451.720043910027	26867.74044619674	25893.11050011894	29361.25894337041	28213.02763607742	33746.7346225887	32303.701822798088	0.19062502211604973	0.18388318360382083	1441.7961824035738	13559.240294014104	1389.4975525928312	13067.4026160324
4.108937300839158	18941.23427935245	18534.483253206483	24271.515101903693	23482.602452447612	26903.12312246047	25927.209732468273	29399.927059561327	28250.183569068235	33791.18078816055	32346.247391907582	0.19062515286101128	0.18388330891813046	1433.700874122209	13564.350835050456	1381.6959411166608	13072.328289089724
4.133695715076422	18966.149095992547	18558.86339762898	24303.446719620624	23513.496321414907	26938.51896721035	25961.32165697838	29438.609600851996	28287.353363274007	33835.64358440912	32388.808879548324	0.19062528595138836	0.18388343648043404	1425.6374833186856	13569.334466977045	1373.925089796132	13077.131666637957
4.15860331121418	18991.072831524612	18583.25227678214	24335.38987907124	23544.401359956315	26973.927647969344	25995.44595325911	29477.306204572888	28324.536670212754	33880.12259547743	32431.38588762629	0.1906254214294499	0.1838835663312459	1417.6058876840398	13574.19013420865	1366.1848807650968	13081.811731575988
4.183660988148428	19016.005247643836	18607.649657620397	24367.34427706323	23575.31727479191	27009.34882949718	26029.582298257792	29516.016505047504	28361.733138513137	33924.6174020711	32473.97801475663	0.1906255593382303	0.18388369851181174	1409.605965332128	13578.916774039157	1358.475196565094	13086.36745993793
4.208869650191461	19040.94610404328	18632.05530514172	24399.30960788025	23606.243770200857	27044.782173771633	26063.730366241238	29554.74013357211	28398.942413895078	33969.12758143547	32516.58485624186	0.19062569972154053	0.18388383306412312	1401.6375948006753	13583.513316617347	1350.7959201469203	13090.79782088101
4.2342302071045115	19065.89515839996	18656.468982374103	24431.28556326488	23637.180548004988	27080.227339969977	26097.88982877786	29593.476718395734	28436.164139150533	34013.65270733297	32559.206004050102	0.19062584262398508	0.18388397003093168	1393.7006550520891	13587.97868490778	1343.1469348699902	13095.101776641794
4.259743574130585	19090.8521663607	18680.890450361778	24463.27183240131	23668.12730755202	27115.683984450035	26132.060354719448	29632.225884699685	28473.397954123808	34058.192350019985	32601.841046792957	0.1906259880909735	0.18388410945576122	1385.7950254714815	13592.311794658192	1335.5281245015212	13099.278282501735
4.285410672027485	19115.816881528106	18705.319468151476	24495.268101898135	23699.083745698954	27151.151760731478	26166.241610183093	29670.987254577398	28510.643495692144	34102.74607622397	32644.48956970359	0.19062613616873778	0.18388425138292233	1377.9205858709756	13596.51155438181	1327.9393732198514	13103.326286776923
4.311232427101037	19140.78905544625	18729.75579277855	24527.27405577091	23730.049556795224	27186.630319476764	26200.433258532903	29709.760447013847	28547.90039774602	34147.31344912026	32687.151154614556	0.19062628690434474	0.18388439585752758	1370.0772164808586	13600.576865257695	1320.3805656075128	13107.244730724022
4.337209771238533	19165.76843758629	18754.199179252933	24559.289375424523	23761.02443266567	27222.11930847194	26234.63496036148	29748.54507786484	28585.16829116922	34191.89402830861	32729.825379935322	0.19062644034571333	0.1838845429255052	1362.264797963493	13604.506621223874	1312.8515866623493	13111.03254861664
4.363343641942354	19190.75477533246	18778.64938054545	24591.313739636134	23792.008062594017	27257.61837260806	26268.846373471988	29787.34075983696	28622.446803819515	34236.48736979058	32772.511820630534	0.19062659654162806	0.1838846926336131	1354.4832113988814	13608.299708802253	1305.3523217851762	13114.688667587936
4.389634982363801	19215.74781396699	18803.106147573173	24623.346824536715	23823.0001333051	27293.127153861053	26303.067152858832	29826.14710246586	28659.73556050792	34281.09302594497	32815.21004819663	0.19062675554175643	0.18388484502945598	1346.7323382909526	13611.955007127486	1297.8826567859505	13118.212007660419
4.416084741337141	19240.747296656224	18827.569229185858	24655.38830359415	23854.000328948478	27328.64529127333	26337.29695068988	29864.96371209644	28697.03418297953	34325.71054550542	32857.919630640296	0.1906269173966639	0.18388500016149883	1339.0120605709963	13615.471387944184	1290.4424778858083	13121.601481735706
4.442693873413836	19265.75296443541	18852.038372151153	24687.437847594712	23885.00833108057	27364.172420933595	26371.535416287064	29903.790191861062	28734.34228989265	34370.33947353585	32900.64013245496	0.19062708215783059	0.1838851580790829	1331.322260588233	13618.847715482116	1283.0316717090318	13124.855995474383
4.469463338897009	19290.764556194394	18876.513321140617	24719.49512462558	23916.023818647758	27399.70817595784	26405.782196108026	29942.626141659057	28771.659496799115	34414.97935140732	32943.37111459862	0.19062724987766722	0.18388531883244244	1323.6628211226198	13622.08284655679	1275.6501252952148	13127.97444740124
4.49639410387609	19315.78180866272	18900.993818715247	24751.559800056766	23947.046467968925	27435.252186469646	26440.036933727213	29981.471158135526	28808.985416123898	34459.62971677405	32986.11213447099	0.19062742060953303	0.18388548247272032	1316.033625370299	13625.175630378537	1268.2977260854677	13130.955728716217
4.523487140261684	19340.80445639458	18925.479605310782	24783.63153652275	23978.075952717707	27470.80407958021	26474.299269816573	30020.3248346598	28846.319657144388	34504.29010354916	33028.86274589008	0.1906275944077526	0.1838856490519838	1308.4345569518046	13628.124908601865	1260.974361929053	13133.798723341897
4.550743425820648	19365.83223175407	18949.970419223362	24815.709993904606	24009.11194390524	27506.363479368913	26508.56884212688	30059.186761304485	28883.66182597032	34548.96004188103	33071.62249906975	0.19062777132763253	0.18388581862324244	1300.8654999132268	13630.929515324533	1253.6799210862373	13136.502307915129
4.578163944211368	19390.86486490008	18974.465996594772	24847.794829311588	24040.154109862364	27541.93000686325	26542.84528546839	30098.05652482388	28921.01152552301	34593.639058128945	33114.39094059623	0.19062795142547986	0.1838859912404645	1293.3263387217303	13633.588276978582	1246.4142922228202	13139.06535170041
4.605749685019276	19415.90208377114	18998.966071397743	24879.88569706281	24071.202116221913	27577.503280018977	26577.128231691724	30136.93370863257	28958.36835551477	34638.32667483896	33157.16761340512	0.19062813475862053	0.18388616695859508	1285.8169582645642	13636.100012308918	1239.1773644100176	13141.486716555431
4.633501643792551	19440.943614070133	19023.470375420995	24911.982248668643	24102.255625900765	27613.08291369982	26611.417309668344	30175.817892783612	28995.731912427953	34683.022410719306	33199.95205675779	0.19062832138541821	0.18388634583357238	1278.3372438538936	13638.463532384485	1231.9690271277213	13143.765256941319
4.6614208220780515	19465.989179249238	19047.97863825462	24944.08413281247	24133.31429908222	27648.668519657716	26645.712145271467	30214.708653947204	29033.1017894945	34727.72578061639	33242.74380621838	0.190628511365291	0.18388652792234692	1270.887081223831	13640.677640532143	1224.7891702637426	13145.899819868617
4.689508227457455	19491.038500494276	19072.490587274784	24976.190995331755	24164.37779319767	27684.259706512163	26680.012361356265	30253.60556538855	29070.477576674624	34772.43629548978	33285.54239362989	0.19062870475873292	0.1838867132829003	1263.4663565291557	13642.741132292897	1217.6376841104939	13147.889244847
4.717764873583629	19516.091296709466	19097.005947628957	25008.30247919959	24195.44576290884	27719.856079730263	26714.317577740552	30292.5081969463	29107.85886063611	34817.153462388036	33328.347347090974	0.19062890162733234	0.18388690197426166	1256.0749563475838	13644.652795415372	1210.5144593681325	13149.732363877818
4.746191780217212	19541.14728450172	19121.524442220543	25040.418224505658	24226.517860089334	27755.457241606004	26748.6274111849	30331.416115010314	29145.245224732975	34861.87678442354	33371.15819093195	0.19062910203379177	0.18388709405653023	1248.7127676746459	13646.411409766413	1203.4193871403113	13151.428001381457
4.774789973263409	19566.206178165066	19146.045791693752	25072.537868437445	24257.593733806556	27791.062791239863	26782.941475372972	30370.32888249972	29182.63624898433	34906.60576074792	33413.9744456911	0.1906293060419487	0.18388728959089023	1241.3796779305558	13648.015747365542	1196.3523589392425	13152.9749742141
4.803560484809025	19591.267689664943	19170.569714418296	25104.661045261288	24288.673030303336	27826.672324518262	26817.259380891726	30409.246058840818	29220.031510053203	34951.33988652713	33456.79562809092	0.19062951371679557	0.18388748863963475	1234.075574953924	13649.464572307654	1189.3132666812162	13154.372091600671
4.832504353159697	19616.331528622322	19195.095926473943	25136.787386303182	24319.75539297945	27862.28543409272	26851.58073521137	30448.167199944633	29257.430581224995	34996.07865291619	33499.621251013945	0.19062972512449988	0.1838876912661834	1226.8003470057738	13650.756640749983	1182.3020026888116	13155.618155121803
4.861622622877388	19641.397402297946	19219.624141635148	25168.916519929808	24350.840462373246	27897.90170935932	26885.90514266554	30487.091858184926	29294.833032386246	35040.82154703449	33542.45082347899	0.19062994033242833	0.1838878975351038	1219.55388276733	13651.8907008674	1175.3184596893843	13156.711958662607
4.890916344818065	19666.465015576217	19244.15407135537	25201.048071529105	24381.927876142887	27933.520736437596	26920.232204430962	30526.019582375422	29332.238430002835	35085.56805194017	33585.283850616695	0.19063015940916506	0.1838881075121316	1212.3360713357106	13652.865492776036	1168.3625308149494	13157.652288390324
4.9203865761696335	19691.534070949092	19268.685424751522	25233.181663490912	24413.01726904784	27969.14209814958	26954.561518507515	30564.949917747363	29369.646337098588	35130.317646604904	33628.11983364553	0.19063038242453625	0.1838883212641924	1205.1468022324261	13653.679748592898	1161.434109602531	13158.437922721729
4.950034380490085	19716.604268500145	19293.21790858818	25265.316915187777	24444.108272929938	28004.765373999	26988.89267969772	30603.88240592715	29407.056313233326	35175.069805888794	33670.95826984728	0.19063060944963173	0.18388853885942288	1197.9859653994208	13654.332192356698	1154.5330899913097	13159.067632262595
4.979860827745887	19741.67530588817	19317.751227261775	25297.453442955266	24475.200516694636	28040.390140149957	27023.225279586513	30642.816584913442	29444.46791448118	35219.8240005146	33713.79865254275	0.1906308405568279	0.1838887603671926	1190.8534511890612	13654.821539895609	1147.6593663250096	13159.540179808624
5.009866994350591	19766.74687833064	19342.285082784696	25329.5908600721	24506.293626291976	28076.01596940539	27057.5589065207	30681.751989054028	29481.880693408595	35264.57969704186	33756.6404710671	0.1906310758198104	0.18388898585812688	1183.7491503806668	13655.146498969756	1140.812833354692	13159.854320343584
5.040053963203681	19791.818678587802	19366.819174769473	25361.72877674111	24537.387224697883	28111.642431186534	27091.89314558874	30720.68814902381	29519.29419905272	35309.33635784209	33799.483210745704	0.19063131531360003	0.18388921540412992	1176.6729541714303	13655.305769150145	1133.9933862315957	13160.008800928481
5.070422823729659	19816.890396945666	19391.3532004124	25393.866800068805	24568.480931894577	28147.2690915107	27126.227578599643	30759.62459180096	29556.707976898735	35354.093441072095	33842.32635286883	0.19063155911457436	0.18388944907840624	1169.6247541716439	13655.298041722737	1127.200920508185	13160.002360687591
5.100974671917351	19841.961721199692	19415.88685447764	25426.004534045864	24599.574364851727	28182.895512970277	27160.56178406263	30798.560840644364	29594.121568858147	35398.85040064867	33885.16937466733	0.19063180730049378	0.18388968695548624	1162.6044424140127	13655.121999777853	1120.4353321437957	13159.833730841987
5.131710610359471	19867.032336637985	19440.419829280883	25458.141579527077	24630.66713750708	28218.521254710966	27194.895337166246	30837.49641507033	29631.534513246443	35443.60668622245	33928.01174928766	0.19063205995052604	0.18388992911124993	1155.6119113459135	13654.776318074204	1113.696517496719	13159.501634588465
5.1626317482924104	19892.10192602454	19464.951814672986	25490.277534211215	24661.758860747042	28254.145872410078	27229.227809757387	30876.430830829297	29668.94634476062	35488.361743151836	33970.852945766834	0.19063231714527293	0.1838901756229492	1148.6470538328867	13654.259663066827	1106.9843733289163	13159.004787131213
5.193739201636265	19917.1701695824	19489.482498023688	25522.41199262106	24692.849142387364	28289.768918254907	27263.55877032056	30915.36359988264	29706.356594457044	35533.11501247705	34013.69242900761	0.19063257896679392	0.18389042656923588	1141.7097631571232	13653.570692851208	1100.2987968041562	13158.341895624995
5.225034093035115	19942.236744976657	19514.011564204975	25554.544546083	24723.93758715345	28325.389940920722	27297.887783956612	30954.29423037915	29743.76478972871	35577.865930893706	34056.5296597532	0.19063284549863563	0.18389068203018583	1134.7999330153689	13652.708057107404	1093.6396854850464	13157.511659119278
5.256517551897525	19967.301327297373	19538.538695574534	25586.674782706792	24755.023796660804	28361.008485548882	27332.214412361707	30993.222226631508	29781.17045428272	35622.613930726555	34099.36409456209	0.19063311682585538	0.18389094208732357	1127.917457521893	13651.670397112146	1087.0069373377482	13156.512768573128
5.288190714437326	19992.363589042514	19563.06357195913	25618.802287365153	24786.107369395395	28396.624093724855	27366.538213806158	31032.14708909286	29818.573108117747	35667.35843990322	34142.195185782875	0.19063339303505306	0.18389120682365012	1121.0622312076157	13650.456345697865	1080.4004507291247	13155.343906814232
5.320054723714605	20017.42320010073	19587.585870637853	25650.926641673355	24817.187900693843	28432.236303456153	27400.858743113145	31071.06831433307	29855.972267501245	35712.09888192769	34185.02238152893	0.19063367421439364	0.18389147632366945	1114.234149017313	13649.064527184702	1073.820124425809	13154.0037484793
5.352110729676963	20042.47982773393	19612.105266325198	25683.047423968474	24848.264982723496	28467.844649149974	27435.175551637254	31109.98539501491	29893.367444946554	35756.83467585365	34227.84512565281	0.19063396045364053	0.18389175067341534	1107.4331063069985	13647.493557332084	1067.2658575905953	13152.490959959105
5.384359889201005	20067.533136559825	19636.621431154064	25715.164209288683	24879.338204462376	28503.44866159088	27469.48818724292	31148.89781987009	29930.75814918989	35801.565236257746	34270.66285772064	0.19063425184418126	0.18389202996047951	1100.6589988542255	13645.742043422535	1060.7375497921603	13150.804199477658
5.41680336613411	20092.582788534743	19661.13403465905	25747.27656935294	24910.40715167957	28539.047867918904	27503.79619428337	31187.80507367591	29968.14388516786	35846.28997321343	34313.47501298712	0.19063454847905897	0.18389231427403957	1093.911722846271	13643.808584100567	1054.2351009948761	13148.942116949707
5.44944233133642	20117.628442935566	19685.642743758926	25779.38407253948	24941.471406914512	28574.641791606362	27538.09911357833	31226.706637230433	30005.52415399371	35891.00829226333	34356.28102236898	0.19063485045300102	0.18389260370488833	1087.1911748817074	13641.691769360565	1047.7584115596255	13146.903353963979
5.482277962723094	20142.66975634238	19710.14722273972	25811.48628386541	24972.530549457235	28610.229952435908	27572.396482392844	31265.601987329046	30042.898452934678	35935.71959439301	34399.080312419945	0.1906351578624507	0.18389289834546207	1080.497251975874	13639.39018058218	1041.3073822484002	13144.686543804593
5.515311445306831	20167.70638262047	19734.64713323724	25843.58276496535	25003.584155327793	28645.81186647752	27606.687834415152	31304.490596739866	30080.266275388483	35980.42327600357	34441.87230530439	0.19063547080559753	0.18389319828987155	1073.8298515562783	13636.902390452102	1034.881914220925	13142.290311390534
5.548543971240616	20192.737972902658	19759.14213421992	25875.673074070637	25034.631797256163	28681.387046066153	27640.972699735154	31343.37193417986	30117.62711086032	36025.118728885034	34484.65641877191	0.19063578938240908	0.1838935036339319	1067.1888714612578	13634.226962922141	1028.481909033435	13139.713273242116
5.581976739860765	20217.764175571072	19783.631881971065	25907.75676598777	25065.673044661464	28716.954999778518	27675.250604822108	31382.24546429009	30154.9804449391	36069.805340188715	34527.432066130874	0.19063611369466363	0.1838938144751933	1060.5742099416093	13631.362453195266	1022.1072686391999	13136.954037442803
5.615610957730194	20242.78463623931	19808.116030071582	25939.8333920775	25096.707463631737	28752.51523241065	27709.52107250293	31421.11064761172	30192.32575927437	36114.48249240053	34570.198656222754	0.19063644384598288	0.18389413091297277	1053.985765660589	13628.307407705113	1015.7578953890479	13134.011203637347
5.649447838681973	20267.79899773409	19832.594229382063	25971.90250023316	25127.734616903075	28788.06724495458	27743.783621939852	31459.96694056119	30229.66253155248	36159.14956331332	34612.95559339573	0.19063677994186548	0.18389445304838622	1047.4234376897803	13625.060364038683	1009.433692028455	13130.883362961002
5.6834886038631165	20292.8069000771	19857.06612802524	26003.96363485937	25158.754063839046	28823.610534575488	27778.037768608356	31498.813795405782	30266.99023547314	36203.80592599969	34655.70227747864	0.19063712208972017	0.18389478098438086	1040.8871255135164	13621.619850958697	1003.134561699524	13127.569098045118
5.717734481778674	20317.8079804666	19881.531371368033	26036.016336850444	25189.765360409863	28859.14459458853	27812.283024274882	31537.650660238956	30304.30834072566	36248.45094878453	34698.4381037546	0.1906374703989023	0.18389511482576834	1034.3767290255055	13617.984388348646	996.8604079397628	13124.066982978024
5.75218670833605	20342.801873258995	19905.98960200372	26068.060143568808	25220.768059171533	28894.668914435664	27846.518896974514	31576.47697895563	30341.616312965263	36293.08399521758	34741.1624629348	0.1906378249807472	0.18389545467925988	1027.8921485277242	13614.152487158775	990.6111346802209	13120.375583247282
5.786846526889619	20367.78820995021	19930.44045973379	26100.094588823158	25251.761709244827	28930.18297966221	27880.744890988448	31615.292191227232	30378.913613789093	36337.70442404567	34783.87474113188	0.19063818594860715	0.18389580065349875	1021.433284734143	13610.122649436817	984.3866462489241	13116.493455770425
5.821715188285586	20392.76661915725	19954.88358155006	26132.11920284696	25282.745856294492	28965.68627189385	27914.960506821793	31654.095732477188	30416.19970071262	36382.311589185505	34826.574319833846	0.19063855341788827	0.18389615285909594	1015.0000387640903	13605.893368224613	978.186847365112	13112.419148796238
5.856793950907131	20417.7367265991	19979.318601616145	26164.133512276076	25313.720042507684	29001.17826881261	27949.165241180526	31692.887033855346	30453.474027145177	36426.904839695286	34869.26057587691	0.1906389275060869	0.1838965114086677	1008.5923121451633	13601.463127554394	972.0116431413335	13108.151201901026
5.892084080719833	20442.698155078273	20003.745151249488	26196.137040127294	25344.68380657323	29036.658444133882	27983.358586949296	31731.665522213545	30490.736042366378	36471.48351974758	34911.93288141951	0.19063930833282794	0.1838968764168691	1002.2100068160216	13596.830402472988	965.8609390863567	13103.688146013767
5.927586851317345	20467.65052446165	20028.162858902808	26228.129305776005	25375.63668366012	29072.126267582527	28017.540033168494	31770.43062008021	30527.985191501768	36516.04696860117	34954.59060391529	0.1906396960199042	0.18389724800043308	995.8530251192278	13591.993658925407	959.7346410987666	13099.02850329876
5.963303543967366	20492.59345166151	20052.571350145663	26260.109824934116	25406.578205396174	29107.581204869264	28051.70906501146	31809.181745635186	30565.220915498652	36560.59452057316	34997.23310608642	0.1906400906913142	0.18389762627820735	989.5212698043324	13586.951353767887	953.6326554690604	13094.170787173323
5.999235447657878	20517.52655061637	20076.970247645848	26292.078109627815	25437.507899846598	29143.022717666863	28085.865163761617	31847.918312684502	30602.44265110182	36605.12550501103	35039.85974589683	0.19064049247330364	0.18389801137119285	983.2146440279321	13581.701934740879	947.5548888804042	13089.113502279855
6.035383859143656	20542.44943227179	20101.35917115078	26324.033668175296	25468.42529149249	29178.450263586372	28120.007806789556	31886.63973063509	30639.64983082927	36649.63924626458	35082.46987652532	0.19064090149440593	0.18389840340258332	976.9330513529712	13576.243840454146	941.5012484078761	13083.855144472793
6.071750082993084	20567.361704561114	20125.73773746877	26355.976005164455	25499.329901209338	29213.863296153264	28154.13646753011	31925.34540446944	30676.841882947876	36694.135063658054	35125.06284633885	0.19064131788548255	0.18389880249780394	970.6763957456569	13570.575500301085	935.471641514916	13078.39420073852
6.108335431635222	20592.262972385837	20150.105560450025	26387.90462143015	25530.221246245063	29249.26126478319	28188.250615458972	31964.034734719888	30714.018231448666	36738.61227146153	35167.6379988651	0.19064174177976703	0.18389920878455335	964.444581574935	13564.695334444754	929.4659760540235	13072.72914917674
6.145141225407182	20617.152837596204	20174.46225096779	26419.819014031833	25561.098840198472	29284.64361475807	28222.34971606976	32002.707117443246	30751.178296022474	36783.07017886301	35210.19467276583	0.19064217331290664	0.18389962239284346	958.2375136209885	13558.60175390914	923.4841602733941	13066.858459092677
6.182168792601758	20642.03089897182	20198.807416899526	26451.718676231165	25591.96219299763	29320.0097872023	28256.433230851002	32041.361944195563	30788.321492035648	36827.50808994047	35252.73220181001	0.19064261262300758	0.18390004345504288	952.0550970608601	13552.293160361238	917.5261028042878	13060.780590782873
6.2194194695153895	20666.89675220137	20223.140663107264	26483.603097468633	25622.81081087733	29355.35921905773	28290.50061726218	32079.99860200561	30825.44723050462	36871.92530363267	35295.24991484587	0.19064305985067806	0.1839004721059183	945.8972374750301	13545.767946171574	911.5917126669083	13054.493995601311
6.256894600496366	20691.749989863343	20247.4615914189	26515.47176334141	25653.64419635775	29390.691343060185	28324.55132871103	32118.616473349975	30862.554918072005	36916.32111371167	35337.74713577459	0.19064351513907463	0.18390090848267987	939.7638408509665	13539.024494458921	905.6808992741862	13047.997116002254
6.294595537993358	20716.5902014058	20271.769800608596	26547.32415558012	25684.461848222043	29426.00558771465	28358.584814529775	32157.21493612685	30899.64395698137	36960.69480875387	35380.22318352262	0.19064397863394872	0.1839013527250232	933.6548135750927	13532.06117894873	899.7935724217677	13041.288385368884
6.332523642604218	20741.416973126525	20296.06488637736	26579.159752026066	25715.263261494205	29461.301377271095	28392.600519951593	32195.793363630382	30936.71374505243	37005.04567211187	35422.67737201438	0.19064445048369302	0.18390180497517628	927.5700624355231	13524.876363992691	893.929642294941	13034.366228104569
6.370680283125076	20766.229888152677	20320.34644133369	26610.978026607936	25746.047927417036	29496.578131699705	28426.59788608725	32234.35112452448	30973.763675656377	37049.372981885565	35465.10901014523	0.1906449308393897	0.18390226537794477	921.5094946195604	13517.468404512852	888.0890194649692	13027.229059541598
6.40906683659976	20791.028526420723	20344.614054973743	26642.778449318863	25776.81533342958	29531.835266666472	28460.576349901174	32272.887582817053	31010.7931376906	37093.676010893854	35507.51740175368	0.19064541985485997	0.18390273408075933	915.4730177174788	13509.835646041669	882.2716148876934	13019.875285933726
6.447684688369473	20815.81246465612	20368.867313661798	26674.560486193237	25807.564963144952	29567.07219350861	28494.535344187992	32311.402097833958	31047.801515553925	37137.95402664599	35549.9018455943	0.19064591768671224	0.18390321123372239	909.4605397200212	13501.976424669847	876.4773399074911	13012.303304472938
6.486535232122802	20840.581276352852	20393.105800610447	26706.32359928343	25838.296296327917	29602.28831920986	28528.474297548717	32349.89402419297	31084.788189121547	37182.20629131299	35592.26163531026	0.19064642449439453	0.18390369698965747	903.4719690156053	13493.889066975564	870.7061062522116	13004.51150320284
6.525619869945995	20865.334531752847	20417.329095860583	26738.0672466363	25869.008808872186	29637.483046375546	28562.3926343668	32388.362711777438	31121.75253371976	37226.43206169874	35634.596059405616	0.1906469404402453	0.18390419150415901	897.5072143897414	13485.571890013292	864.9578260322451	12996.498260996304
6.564940012373588	20890.071797825338	20441.536776261448	26769.79088226983	25899.701972777908	29672.655773207836	28596.289774784258	32426.807505710138	31158.693920100784	37270.63058921132	35676.90440121788	0.19064746568954458	0.18390469493564057	891.5661850281176	13477.023201331496	859.2324117436074	12988.261947576888
6.604497078439295	20914.792638246185	20465.728415450554	26801.49395614964	25930.375256129042	29707.805893480876	28630.165134677787	32465.227746327124	31195.611714417682	37314.801119834345	35719.18593889049	0.19064800041057028	0.18390520744538824	885.6487905143877	13468.241298928857	853.5297762663686	12979.800923485309
6.644292495727218	20939.49661337702	20489.903583833522	26833.175914165407	25961.02812307059	29742.932796515826	28664.018125634746	32503.62276915137	31232.505278199034	37358.94289409812	35761.439945345235	0.19064854477465032	0.1839057291976126	879.7549408283085	13459.224471212365	847.8498328626738	12971.11354003381
6.684327700423376	20964.18328024426	20514.061848563735	26864.836198107143	25991.660033785774	29778.03586715577	28697.848154928994	32541.991904866354	31269.37396832357	37403.05514705073	35803.66568825452	0.19064909895621873	0.18390626035950092	873.8845463472535	13449.97099699732	842.1924951773835	12962.198139296845
6.724604137367524	20988.852192518123	20538.202773522004	26896.474245641548	26022.27044447321	29813.114485740756	28731.654625496874	32580.33447928978	31306.217136994885	37447.137108229326	35845.862430013876	0.19064966313287238	0.18390680110127122	868.0375178424874	13440.479145446792	836.55767723592	12953.053054069169
6.76512326010531	21013.502900491334	20562.325919295956	26928.08949028799	26052.85880732378	29848.168028082393	28765.436935912807	32618.64981334686	31343.034131715816	37491.18800163094	35888.029427713955	0.190650237485428	0.18390735159622784	862.213766481902	13430.74717608653	830.9452934457222	12943.676607875153
6.805886530940724	21038.134951058044	20586.430843159647	26959.6813613949	26083.424570497842	29883.19586543898	28799.19448036531	32656.93722304415	31379.824295263308	37535.20704568395	35930.16593311321	0.19065082219798107	0.18390791202081852	856.413203827804	13420.773338766769	825.3552585946745	12934.067114927806
6.846895420988873	21062.747887692272	20610.517099052642	26991.249284115496	26113.96717810189	29918.19736448987	28832.9266486324	32695.19601944264	31416.586965662536	37579.19345321872	35972.27119260975	0.19065141745796488	0.1839084825546892	850.6357418359839	13410.555873632431	819.7874878501752	12924.222880103625
6.888151410229076	21087.34125042661	20634.584237559444	27022.792679383998	26144.48607016561	29953.171887310476	28866.632826057477	32733.42550863146	31453.321476161665	37623.14643143899	36014.34444721394	0.1906520234562118	0.18390906338074348	844.881292857579	13400.093011136167	814.2418967611156	12914.142198959365
6.92965598755826	21111.914575830517	20658.631805888504	27054.31096389139	26174.980682618545	29988.118791346675	28900.312393524808	32771.62499170107	31490.027155206153	37667.06518189268	36056.38493252046	0.1906526403870143	0.1839096546852019	839.149769635871	13389.382971973158	808.7184012523503	12903.82335763704
6.971410650844719	21136.467396988748	20682.65934785116	27085.803550061304	26205.450447266652	30023.037429389515	28933.9647274349	32809.79376471671	31526.70332641295	37710.948900443014	36098.39187868031	0.19065326844818845	0.1839102566576622	833.4410853049485	13378.42396706529	803.2169176287134	12893.264632916078
7.01341690698215	21160.99924347936	20706.666403840747	27117.269846025585	26235.89479176924	30057.92714954949	28967.589199680308	32847.93111869145	31563.34930854518	37754.79677723926	36140.36451037345	0.19065390784113853	0.18391086949116006	827.7551533930819	13367.214197580703	797.737362575077	12882.464292204939
7.055676271944047	21185.50964135213	20730.65251081133	27148.70925560033	26266.313139615377	30092.78729523139	29001.185177620897	32886.036339559825	31599.9644154863	37798.607996688144	36182.302046780744	0.19065455877092025	0.1839114933822325	822.0918878195807	13355.7518548863	792.2796531495405	12871.420593409799
7.098190270838397	21209.998113106234	20754.61720225627	27180.121178261095	26296.70491010022	30127.617205108283	29034.752024059017	32924.10870815064	31636.547956214115	37842.381737424344	36224.203701555874	0.1906552214463089	0.18391212853098077	816.4512028906029	13344.035120468587	786.8437067880295	12860.131785021164
7.1409604379627405	21234.464177668222	20778.560008187054	27211.505009118537	26327.069518301738	30162.416213095996	29068.289097215184	32962.14750016026	31673.09923477537	37886.11717228153	36266.068682797915	0.1906558960798669	0.1839127751411347	810.833013306954	13332.062166053802	781.4294413040043	12848.596106082201
7.183988316859528	21258.90735037001	20802.48045511167	27242.860138894164	26357.406375056875	30197.183648327697	29101.795750703113	33000.15198612603	31709.617550259754	37929.813468263696	36307.89619302324	0.19065658288801057	0.1839134334201204	805.2372341589071	13319.831153502688	776.0367748858407	12836.811786148697
7.227275460371831	21283.327142926293	20826.378066013116	27274.185953895427	26387.71488693802	30231.918835127843	29135.27133350517	33038.12143139915	31746.102196774227	37973.46978651578	36349.68542913786	0.19065728209108398	0.18391410357912583	799.663780920906	13307.340234729461	770.6656260957825	12824.777045254596
7.270823430699384	21307.723063412115	20850.252360327577	27305.481835991013	26417.994456229026	30266.621092986326	29168.715189947256	33076.055096117554	31782.55246341689	38017.0852822944	36391.43558240924	0.19065799391342544	0.18391478583316942	794.1125694593065	13294.587551813573	765.3159138712799	12812.490093936212
7.31463379945495	21332.094616240516	20874.10285392279	27336.74716258642	26448.244480901656	30301.289736533003	29202.126659674337	33113.9522351795	31818.9676342515	38060.65910493939	36433.14583843894	0.1906587185834452	0.1839154804011709	788.5835160277202	13281.571236917749	759.9875575242913	12799.949133208953
7.358708147721062	21356.441302139672	20897.92905907601	27367.981306598853	26478.464354591477	30335.924075511433	29235.50507762525	33151.81209821614	31855.346988281202	38104.190397844235	36474.81537713433	0.190659456333696	0.18391618750602	783.0765372653841	13268.289412257262	754.6804767381982	12787.152354514226
7.403048066107065	21380.76261813025	20921.730484452102	27399.183636432554	26508.653466574062	30370.523414753225	29268.84977400794	33189.63392956477	31891.689799422864	38147.678298427316	36516.44337268102	0.19066020740094863	0.1839169073746513	777.5915501996642	13254.740190128796	749.394591570599	12774.097939756699
7.447655154806527	21405.058057502498	20945.506635081427	27430.35351595379	26538.81120174094	30405.087054151943	29302.160074274456	33227.41696824178	31927.995336481014	38191.12193810282	36558.02899351496	0.19066097202627066	0.18391764023811524	772.1284722415148	13240.921672844328	744.1298224499333	12760.78406124562
7.49253102365499	21429.32710979318	20969.257012337555	27461.490304465842	26568.936940575495	30439.614288637094	29335.435299095894	33265.16044791555	31964.262863121883	38234.52044225167	36599.57140229463	0.19066175045510284	0.183918386331655	766.6872211879818	13226.831952745095	738.8860901758308	12747.20888169296
7.537677292188054	21453.56926076255	20992.981113915026	27492.593356683956	26599.030059128858	30474.104408148105	29368.674764337356	33302.86359687945	32000.491637847404	38277.87293019254	36641.069755873155	0.19066254293733909	0.1839191458947814	761.2677152222022	13212.469112217426	733.6633159205667	12733.37055424694
7.583095589699846	21477.783992371256	21016.67843380705	27523.662022710447	26629.089928995934	30508.556697608434	29401.877781033105	33340.525638025	32036.68091396947	38321.178515153224	36682.52320527091	0.19066334972740734	0.18391991917135056	755.8698729096795	13197.831223622896	728.4614212257438	12719.267222412862
7.628787555301809	21501.970782756733	21040.348462282742	27554.695648009154	26659.11591729083	30542.970436899104	29435.043655361096	33378.1457888144	32072.829939583557	38364.436304241106	36723.930895647274	0.1906641710843523	0.18392070640964414	750.4936131981667	13182.91634929087	723.2803280011285	12704.897020051256
7.674754837981857	21526.129106210017	21063.990685864715	27585.693573380504	26689.107386622854	30577.344900832868	29468.171688618113	33415.723261253785	32108.937957543018	38407.64539841475	36765.29196627324	0.1906650072719192	0.18392150786244865	745.1388554199948	13167.722541554831	718.1199585271534	12690.258071408607
7.720999096663877	21550.258433152063	21087.604587306225	27616.655134936067	26719.063695072007	30611.679359127844	29501.261177194454	33453.25726186595	32145.004205432862	38450.80489245474	36806.60555050359	0.19066585855863905	0.18392232378713708	739.8055192881147	13152.247842687182	712.9802354518324	12675.348491063341
7.767522000267617	21574.35823011012	21111.189645568407	27647.57966407327	26748.98419616467	30645.973076381404	29534.31141254882	33490.74699166335	32181.027915543884	38493.91387493491	36847.8707757493	0.19066672521791647	0.18392315444575405	734.4935248977272	13136.49028492719	707.8610817916924	12660.166383948177
7.814325227768903	21598.427959693996	21134.74533579736	27678.46648745003	26778.868238849183	30680.22531204394	29567.321681183086	33528.19164612102	32217.008314846596	38536.97142819363	36889.08676344989	0.19066760752811682	0.18392400010509896	729.2027927246527	13120.447890447453	702.762420930143	12644.709845316596
7.861410468260233	21622.467080572107	21158.271129301043	27709.314926959203	26808.7151674713	30714.43532039255	29600.29126461702	33565.590415149425	32252.944624965174	38579.97662830488	36930.25262904585	0.1906685057726588	0.183924861036813	723.9332436236436	13104.118671337143	697.6841766162543	12628.976960730739
7.908779421011744	21646.475047447446	21181.766493526116	27740.124299703104	26838.524321749584	30748.602350504745	29633.219439362987	33602.94248306735	32288.836062151393	38622.92854504958	36971.367481951	0.1906694202401043	0.18392573751746805	718.684798830538	13087.500629629008	692.6262729663868	12612.96580608096
7.956433795532517	21670.451311033616	21205.23089203481	27770.893917968046	26868.29503675103	30782.72564623227	29666.105476900797	33640.24702857494	32324.681837258802	38665.826241887	37012.430425525214	0.19067035122425183	0.18392662982865512	713.457379960455	13070.591757277027	687.5886344628525	12596.674447577447
8.004375311632296	21694.395318030463	21228.663784481487	27801.623089198623	26898.026642866254	30816.804446174687	29698.948643652337	33677.50322472654	32360.48115571657	38708.66877592614	37053.44055704684	0.190671299024234	0.18392753825707653	708.250909003953	13053.39003609959	682.5711859503062	12580.100941684097
8.052605699483543	21718.3065110997	21252.06462658909	27832.311115971977	26927.718465784765	30850.83798365291	29731.748200956084	33714.71023890352	32396.23321750341	38751.45519789688	37094.39696768514	0.19067226394461248	0.1839284630946388	703.0653083312791	13035.89343783632	677.5738526391797	12563.243335179053
8.101126699683881	21742.18432884058	21275.43287012574	27862.957295972272	26957.3698264704	30884.825486683087	29764.50340504205	33751.86723278744	32431.937217121795	38794.18455212189	37135.2987424733	0.19067324629547752	0.18392940463854718	697.9005006895168	13018.099924132228	672.5965601036442	12546.099665139802
8.149940063318896	21766.028205765197	21298.767962880953	27893.56092196477	26986.980041136438	30918.76617795002	29797.213507006218	33788.9733623328	32467.59234357182	38836.85587648791	37176.14496028087	0.19067424639254824	0.18393036319140135	692.7564092005487	13000.007446480915	667.6392342792242	12528.667958883569
8.199047552025359	21789.837572273784	21322.069348641813	27924.121281770025	27016.54842122075	30952.659274780795	29829.87775278518	33826.02777774009	32503.197780325267	38879.46820241733	37216.93469378655	0.19067526455727649	0.18393133906129522	687.6329573633266	12981.61394629255	662.701801465184	12510.946234043688
8.248450938054788	21813.61185463002	21345.33646716921	27954.637658238178	27046.07427336107	30986.503989118537	29862.49538313097	33863.02962342886	32538.75270529978	38922.020554840165	37257.66700945132	0.19067630111694822	0.18393233256191538	682.5300690522417	12962.917354851961	657.7841883227229	12492.932498522103
8.298152004337403	21837.350474935967	21368.56875417374	27985.109329222894	27075.556899370014	31020.29952749582	29895.065633585444	33899.978038010646	32574.256290832847	38964.511952165594	37298.34096749105	0.19067735640479297	0.18393334401264366	677.4476685140398	12943.915593295358	652.8863218725892	12474.624750467017
8.348152544546481	21861.052851107077	21391.765641291597	28015.53556755547	27104.995596210112	31054.045091008287	29927.587734455024	33936.872154262	32609.707703655924	39006.94140625383	37338.95562184962	0.19067843076008967	0.1839343737386608	672.3856803709059	12924.606572657824	648.0081294975826	12456.02097832784
8.398454363163072	21884.71839684703	21414.926556060418	28045.915641018917	27134.389655968942	31087.73987528834	29960.06091078532	33973.71109909768	32645.106104868642	39049.307922388194	37379.51002017209	0.1906795245282778	0.1839354220710512	667.3440296173794	12904.988193832338	643.1495389388874	12437.11916079279
8.449059275541144	21908.346521622396	21438.05092189484	28076.248812321766	27163.73836583395	31121.38307047851	29992.484382335606	34010.4939935436	32680.450649912844	39091.610499246926	37420.00320377763	0.19068063806107025	0.1839364893469119	662.3226416186662	12885.058347548358	638.3104782963055	12417.917266806588
8.49996910797308	21931.936630637178	21461.13815806208	28106.53433907207	27193.04100806746	31154.973861205082	30024.857363553467	34047.219952709915	32715.740488546788	39133.84812887531	37460.43420763285	0.19068177171656459	0.1839375759094601	657.3214421152952	12864.814914475195	633.4908760311082	12398.413255640306
8.551185697755594	21955.488124807558	21484.187679657607	28136.771473751527	27222.29685998183	31188.51142655195	30057.1790635497	34083.888085764636	32750.974764819708	39176.019796658264	37500.80206032541	0.19068292585936325	0.1839386821081456	652.3403572159004	12844.255765095353	628.6906609596917	12378.605076779611
8.602710893256043	21979.000400735786	21507.198897580045	28166.959463688843	27251.50519391383	31221.994940033634	30089.44868607235	34120.49749590613	32786.152617045525	39218.12448129197	37541.10578403692	0.1906841008606887	0.18393980829876577	647.3793134001317	12823.378759777173	623.9097622561385	12358.490669989958
8.654546553979111	22002.472850684877	21530.171218506875	28197.097551034072	27280.66527720003	31255.423569569448	30121.665429481942	34157.04728033709	32821.27317777772	39260.16115475696	37581.34439451696	0.19068529709850657	0.18394095484357764	642.4382375175483	12802.181748771109	619.1481094517512	12338.067965327762
8.706694550633951	22025.904862552314	21553.104044869113	28227.184972731946	27309.776372151166	31288.79647745657	30153.828486725597	34193.53653023721	32856.33557378322	39302.128782290085	37621.51690105633	0.19068651495764596	0.18394212211141858	637.517056787794	12780.662572219037	614.4056324345875	12317.334883136675
8.759156765201672	22049.295819844454	21575.996774826795	28257.220960496146	27338.837736027443	31322.11282034422	30185.937045312236	34229.96433073723	32891.338926017386	39344.02632235775	37661.6223064613	0.19068775482992614	0.18394331047782486	632.6156987985596	12758.819060146809	609.6822614479461	12296.289334045723
8.811935091003267	22072.645101649985	21598.84880224342	28287.20474078251	27367.848621012785	31355.371749206693	30217.99028728669	34266.32976089172	32926.282349597874	39385.852726628065	37701.6596070269	0.190689017114284	0.1839445203251532	627.7340915034874	12736.649032425135	604.9779270875733	12274.929218930192
8.865031432767935	22095.952082613898	21621.65951666096	28317.135534762994	27396.808274189858	31388.572409317327	30249.987389204667	34302.631893652804	32961.1649537795	39427.60693994407	37741.62779251118	0.19069030221690128	0.18394575204270663	622.8721632238594	12714.150298836641	600.292560304224	12253.252428976819
8.918447706701835	22119.21613291094	21644.42830327442	28347.012558299175	27425.71593751463	31421.713940221915	30281.927522107275	34338.86979584358	32995.98584192861	39469.28790029647	37781.52584610913	0.1906916105513399	0.1839470060268592	618.0298426495283	12691.32065910846	595.6260924045928	12231.256845724769
8.972185840557227	22142.436618219414	21667.15454290665	28376.835021916253	27454.570847791423	31454.795475712806	30313.809851496117	34375.04252813212	33030.74411149813	39510.89453879738	37821.35274442739	0.19069294253867478	0.18394828268118515	613.2070588347269	12668.157902856357	590.9784550461918	12208.940340998583
9.02624777370205	22165.612899694148	21689.837611982413	28406.602130776184	27483.37223664709	31487.81614380206	30345.633537307524	34411.1491450045	33065.438854001746	39552.425779652855	37861.107457457954	0.19069429860762913	0.18394958241659226	608.4037411967292	12644.659809567966	586.3495802370599	12186.300776896998
9.080635457189915	22188.74433393994	21712.476882502913	28436.313084651483	27512.119330505946	31520.77506669543	30377.397733887585	34447.18869473888	33100.0691549889	39593.88054013668	37900.788948552945	0.19069567919471725	0.18395090565145097	603.6198195202742	12620.82414872665	581.7394003398367	12163.336005922407
9.135350853830497	22211.830272984735	21735.071722020086	28465.96707789892	27540.811350564454	31553.671360766184	30409.101589967016	34483.16021937937	33134.6340940198	39635.25773056406	37940.39617439944	0.1906970847443834	0.18395225281173497	598.8552239529672	12596.648679737933	577.1478480669903	12140.043870897964
9.190395938260405	22234.87006425246	21757.621493610513	28495.563299432823	27569.447512765677	31586.50413652869	30440.744248635798	34519.062754709696	33169.13274464008	39676.5562542651	37979.9280849939	0.19069851570914764	0.18395362433115792	594.109885004349	12572.13115194533	572.5748564801179	12116.42220498994
9.245772697014415	22257.86305053598	21780.12555584955	28525.100932698773	27598.027027774006	31619.272498612343	30472.324847318163	34554.89533022731	33203.564174355924	39717.77500755884	38019.38362361739	0.19069997254975302	0.1839550206513126	589.3837335479329	12547.269304684363	568.0203589923913	12092.468831760809
9.301483128597186	22280.808569969813	21802.58326278515	28554.579155647058	27626.54910094973	31651.9755457354	30503.842517747475	34590.6569691174	33237.92744460917	39758.91287972733	38058.76172681051	0.19070145573531536	0.18395644222181778	584.6767008166062	12522.060867235996	563.4842893633759	12068.18156512361
9.357529243555355	22303.70595600263	21824.993963911493	28583.997140706026	27655.012932323476	31684.6123706787	30535.296385941	34626.34668822687	33272.22161075227	39799.9687529896	38098.06132434854	0.19070296574347562	0.18395788950046205	579.9887184075196	12496.503558931872	558.9665817036293	12043.558209436946
9.413913064550128	22326.554537369986	21847.357004142927	28613.35405475596	27683.41771657112	31717.18206026	30566.6855721753	34661.963498039	33306.445722023986	39840.9415024766	38137.28133921733	0.1907045030605551	0.1839593629533547	575.3197182759177	12470.595089087263	554.4671704699867	12018.596559459344
9.47063662643026	22349.353638066346	21869.671723787138	28642.64905910202	27711.762642987935	31749.683695307398	30598.009190960733	34697.50640264718	33340.59882152418	39881.829996205124	38176.420687588216	0.19070606818171448	0.18396086305507478	570.6696327362442	12444.33315702714	549.985990465444	11993.294400360435
9.527701976305488	22372.10257731754	21891.937458518772	28671.881309448105	27740.046895463463	31782.116350633776	30629.26635101691	34732.97439972982	33374.67994618971	39922.633095053105	38215.47827879434	0.1907076616111139	0.18396239028882821	566.038394463947	12417.715452176519	545.5229768411955	11967.649507808499
9.585111173620431	22394.800669552715	21914.15353935266	28701.04995587011	27768.269652455925	31814.479095010705	30660.456155247673	34768.36648052467	33408.68812676975	39963.349652734345	38254.45301530636	0.1907092838620787	0.18396394514660364	561.4259364901809	12390.739653982222	541.0780650918605	11941.65964789968
9.642866290228868	22417.447224376276	21936.319292616892	28730.154142789306	27796.430086966724	31846.770991142435	30691.57770071617	34803.68162980332	33442.6223878014	40003.97851577352	38293.3437927085	0.1907109354572635	0.18396552812933184	556.8321922062314	12363.403432027437	536.6511910592089	11915.322577277198
9.700969410468568	22440.041546539906	21958.43403992612	28759.193008946102	27824.527366515253	31878.991095640496	30722.630078620437	34838.91882584645	33476.48174758577	40044.518523482155	38332.149499675295	0.19071261692882618	0.18396713974705098	552.257095360721	12335.704446027055	532.2422909299494	11888.636043105274
9.75942263123647	22462.582935914044	21980.497098154225	28788.165687373166	27852.560653113214	31911.13845899756	30753.612374268385	34874.07704041824	33510.26521816358	40084.96850793364	38370.86901794777	0.19071432881859815	0.18396878051907092	547.7005800545448	12307.640345750377	527.8513012310141	11861.597783028148
9.818228062064373	22485.070687459385	22002.50777940716	28817.071305368805	27880.52910323913	31943.21212556171	30784.523667053112	34909.15523874137	33543.97180529107	40125.327293939044	38409.501222310166	0.19071607167826227	0.183970450974143	543.162580747914	12279.208771208301	523.4781588355545	11834.205525320955
9.877387825195074	22507.504091198625	22024.46539099587	28845.9089844708	27908.431867813222	31975.211133511235	30815.36303042872	34944.15237947258	33577.60050841652	40165.59369902368	38448.04498056728	0.19071784606953196	0.18397215165063163	538.6430322550004	12250.407352587208	519.1228009581682	11806.45698883757
9.936904055658934	22529.882432187344	22046.36923540849	28874.67784042936	27936.268092171587	32007.134514828573	30846.129531885315	34979.06741467738	33611.15032065601	40205.76653340272	38486.49915352121	0.19071965256433446	0.18397388309668983	534.1418697421905	12221.233710240573	514.7851651534729	11778.349883005954
9.996778901350961	22552.204990485363	22068.21861028306	28903.376983180784	27964.036916040983	32038.98129527506	30876.822232924857	35013.89928980571	33644.62022877007	40245.84459995798	38524.86259494895	0.19072149174499736	0.1839756458704393	529.6590287330328	12191.68545486778	510.46518932140316	11749.881908014417
10.05701452310831	22574.471041127956	22090.012808379957	28932.00551682123	27991.737473513684	32070.750494365824	30907.440189037065	35048.64694366781	33678.00921314049	40285.82669421513	38563.13415158046	0.19072336420443753	0.1839774405401499	525.1944451009622	12161.76018735487	506.162811698101	11721.050754620694
10.117613094788254	22596.67985409613	22111.751117553555	28960.56253957937	28019.36889302134	32102.441125343663	30937.982449674324	35083.30930840897	33711.31624774605	40325.71160431957	38601.31266307551	0.19072527054635496	0.18397926768442616	520.7480550713371	12131.455498919822	501.877970860427	11691.854104332626
10.178576803346665	22618.830694288055	22133.43282072502	28989.047143790725	28046.9302973105	32134.05219515472	30968.448058228503	35117.885309486446	33744.54030014046	40365.49811101495	38639.39696200304	0.19072721138543017	0.18398112789239604	516.3197952235932	12100.768971168436	497.6106057265715	11662.289629445411
10.239907848916916	22640.922821489163	22155.0571958537	29017.45841587058	28074.420803416568	32165.582704422664	30998.83605200607	35152.37386564467	33777.68033142843	40405.18498761981	38677.385873818646	0.19072918734752353	0.1839830217639021	511.9096024853643	12069.698176018894	493.3606555503793	11632.354992962442
10.301608444889292	22662.955490342836	22176.623515909254	29045.79543628771	28101.83952263882	32197.031647423955	31029.1454622045	35186.77388889172	33810.735296243234	40444.77100000581	38715.27821684367	0.190731199069879	0.18398494990969755	507.517414134898	12038.240675833076	489.1280599247548	11602.047848749906
10.363680817990868	22684.927950320645	22198.131048843254	29074.057279537832	28129.18556051492	32228.398012062717	31059.375313888162	35221.08428447555	33843.70414272376	40484.254906575574	38753.07280224393	0.19073324720133344	0.1839869129516457	503.1431678008521	12006.39402342774	484.91275878003216	11571.3658415135
10.426127208365882	22706.839445692585	22219.579057560823	29102.24301411721	28156.4580167958	32259.68077984606	31089.52462596466	35255.30395086059	33876.585812492136	40523.6354582414	38790.768434009115	0.1907353324025278	0.1839889115229226	498.7868014588312	11974.15576208476	480.71469238153077	11540.306606826372
10.488949869656532	22728.68921549697	22240.96679989197	29130.351702496017	28183.655985420097	32290.87892585897	31119.592411160826	35289.43177970404	33909.37924063097	40562.91139840336	38828.363908931824	0.19073745534612102	0.18399094626822252	494.44825343217235	11941.52342559304	476.5338013304281	11508.86777118314
10.552151069084381	22750.47649351044	22262.293528563016	29158.382401092105	28210.778554489163	32321.99141873995	31149.577675999364	35323.466655833116	33942.08335566147	40602.08146292877	38865.858016587765	0.19073961671701203	0.18399301784397076	490.12746239447733	11908.494538391009	472.37002656579716	11477.046952119097
10.615733087532126	22772.200508217833	22283.55849116794	29186.334160244714	28237.82480624197	32353.017220656533	31179.479420775446	35357.407457222034	33974.69707952139	40641.14438013147	38903.24953931582	0.1907418172125614	0.18399512691853484	485.8243673626275	11875.066615448333	468.2233093577961	11444.841758101247
10.679698219625935	22793.860482781394	22304.760930139048	29214.206024187682	28264.793817029476	32383.955287280394	31209.296639532804	35391.25305496881	34007.21932754274	40680.09887075089	38940.537252197864	0.19074405754282014	0.1839972741724444	481.5389076990832	11841.237162386999	464.0935913101712	11412.249788645655
10.744048773818252	22815.455635010578	22325.900082718315	29241.997031023497	28291.6846572899	32414.80456776344	31239.028320040936	35425.002313273035	34039.64900843055	40718.94364793248	38977.71992303995	0.19074633843075964	0.1839994602986139	477.2710231151432	11807.003675614484	459.9808143635455	11379.268634459935
10.808787072471103	22836.985177331382	22346.97518092812	29269.70621269704	28318.49639152363	32445.56400471365	31268.673443771928	35458.65408941366	34071.98502424136	40757.677417208004	39014.79631235333	0.19074866061251083	0.18400168600256708	473.02065366276656	11772.363642203622	455.88492078654235	11345.895877297968
10.87391545193992	22858.448316755104	22367.985451541623	29297.332594968866	28345.228078267723	32476.232534170536	31298.230985876922	35492.207233726156	34104.226270361454	40796.29887647559	39051.76517333512	0.19075102483760162	0.18400395200266859	468.7877397373959	11737.314540014602	451.8058531813149	11312.129090147093
10.93943626265785	22879.844254847754	22388.93011605382	29324.87519738939	28371.878770071497	32506.809085581594	31327.699915163892	35525.66058958109	34136.37163548648	40834.80671598113	39088.62525185079	0.19075343186920385	0.18400625903035842	464.5722220806929	11701.853837837465	447.74355448177084	11277.96583726164
11.00535186922059	22901.172187698838	22409.80839065155	29352.333033272695	28398.447513471077	32537.292581778525	31357.07919407431	35559.01299336234	34168.42000159998	40873.19961829965	39125.37528641547	0.19075588248438036	0.18400860783039008	460.3740417737281	11665.97899529431	443.6979679495562	11243.403674127534
11.071664650471687	22922.43130588983	22430.619486183907	29379.70510967005	28424.933348964627	32567.681938953177	31386.367778660715	35592.26327444517	34200.370243952966	40911.476258316514	39162.01400817651	0.19075837747434138	0.18401099916107536	456.19314024061896	11629.687462991104	439.66903717949754	11208.440147663467
11.138376999588447	22943.620794463128	22451.362608132647	29406.990427344324	28451.335310987753	32597.97606663458	31415.564618564455	35625.41025517558	34232.22123104377	40949.63530321012	39198.54014089652	0.19076091764470227	0.1840134337945308	452.0294592452992	11592.976682525128	435.65670609270455	11173.07279612869
11.205491324168262	22964.739832889998	22472.036956581745	29434.18798074335	28477.652427888137	32628.17386766488	31444.668656992755	35658.45275084844	34263.97182459718	40987.67541243354	39234.95240093565	0.19076350381574525	0.18401591251693047	447.88294089082046	11555.844086538069	431.6609189384326	11137.299149245024
11.273010046315514	22985.7875950392	22492.64172618771	29461.2967579744	28503.88372190129	32658.274238176673	31473.678830697096	35691.38956968736	34295.62087954515	41025.59523769805	39271.249497235774	0.19076613682269047	0.18401843612876395	443.75352762281545	11518.28709886875	427.681620295014	11101.116728276946
11.340935602728974	23006.763249144944	22513.17610614904	29488.31574077812	28530.0282091255	32688.276067569754	31502.59406995071	35724.21951282389	34327.16724400657	41063.393422956105	39307.43013130379	0.19076881751596717	0.1840210054450966	439.6411622229207	11480.303134480491	423.7187550670642	11064.523046062328
11.409270444789758	23027.66595777475	22533.639280176118	29515.243904502473	28556.08489949751	32718.178238488046	31531.413298527114	35756.94137427703	34358.609759268176	41101.0686043848	39343.49299719623	0.19077154676149205	0.18402362129583683	435.5457878104644	11441.889599577524	419.7722684853652	11027.51560707204
11.478017038649782	23048.494877797322	22554.0304264604	29542.08021807706	28582.052796767584	32747.97962679696	31560.13543367791	35789.55394093333	34389.94725976493	41138.61941037008	39379.43678150339	0.19077432544095324	0.18402628452600758	431.4673478429322	11403.04389169719	415.84210610500304	10990.091907446273
11.547177865320764	23069.24916035012	22574.348717643956	29568.823643987307	28607.930898475264	32777.67910156083	31588.75938611154	35822.0559925271	34421.17857306132	41176.04446149119	39415.26016333475	0.19077715445209856	0.18402899599602301	427.4057861153269	11363.763399786316	411.92821380734676	10952.2494351333
11.616755420763786	23089.927950807	22594.593320788597	29595.47313824898	28633.718195924812	32807.275525020654	31617.284059971757	35854.446301621116	34452.302519832534	41213.3423705059	39450.96181430414	0.19078003470902952	0.18403175658197	423.3610467572289	11324.045504207723	408.03053779830225	10913.985669924878
11.686752215979308	23110.53038874521	22614.76339734507	29622.027650382155	28659.413674161013	32836.767752571504	31645.7083528166	35886.72363358692	34483.317913846215	41250.51174233536	39486.54039851591	0.19078296714250026	0.1840345671758948	419.33307423070073	11283.88757676445	404.149024604616	10875.298083445989
11.75717077709787	23131.055607912596	22634.85810312159	29648.48612338575	28685.01631194441	32866.15463274054	31674.031155596815	35918.88674658599	34514.22356194372	41287.551174049964	39521.994572550546	0.19078595270022264	0.18403742868609527	415.3218133360497	11243.28698096238	400.28362107733847	10836.184139334597
11.82801364547121	23151.502736194903	22654.876588253206	29674.84749371245	28710.5250817278	32895.43500716564	31702.251352635758	35950.93439155161	34545.018264023056	41324.45925485634	39557.322985452345	0.19078899234717628	0.1840403420374172	411.3272092070547	11202.241071953438	396.4342743915622	10796.641293329187
11.899283377763982	23171.87089558224	22674.817997170037	29701.11069124286	28735.938949631596	32924.607710573204	31730.367821608255	35982.86531216998	34575.70081302079	41361.23456608347	39592.52427871596	0.1907920870659255	0.18404330817155984	407.3492073058442	11160.747196513228	392.6009320386511	10756.666993143968
11.970982546046038	23192.159202135626	22694.68146856564	29727.274639260042	28761.25687541967	32953.67157075663	31758.379433519898	36014.67824486206	34606.26999489452	41397.87568116977	39627.597086273876	0.1907952378569407	0.18404632804738266	403.387753430492	11118.802693329751	388.78354183395277	10716.258678784594
12.043113737885237	23212.366765953924	22714.466135365863	29753.338254424867	28786.47781247597	32982.62540855566	31786.28505268751	36046.37191876651	34636.7245886066	41434.381165651736	39662.54003448535	0.1907984457389265	0.1840494026412186	399.4427937104774	11076.404892982915	384.9820519135101	10675.413782543503
12.115679556440844	23232.492691139745	22734.17112469663	29779.30044675028	28811.600707780115	33011.46803783469	31814.08353671843	36077.94505572166	34667.063366106864	41470.74957715138	39697.35174212426	0.19080171174915514	0.1840525329471971	395.5142746029014	11033.551117947325	381.1964107292879	10634.129728980362
12.188682620557461	23252.536075765667	22753.79555785208	29805.160119576405	28836.62450188379	33040.19826546219	31841.77373649088	36109.396370248665	34697.28509231641	41506.97946536535	39732.03082036849	0.19080503694380818	0.18405571997756714	391.602142897289	10990.238682820462	377.4265670540626	10592.403935146518
12.26212556485955	23272.49601184035	22773.338550262622	29830.916169545682	28861.548128887185	33068.81489129019	31869.354496134427	36140.72456953489	34727.38852511175	41543.06937205436	39766.575872789675	0.19080842239832166	0.18405896476303157	387.7063457115437	10946.464894322678	373.6724699778133	10550.233810595237
12.336011039846525	23292.371585274122	22792.799211462527	29856.56748657776	28886.370516415223	33097.316708133665	31896.82465301039	36171.928353417265	34757.37241530886	41579.01783103278	39800.98549534308	0.1908118692077387	0.18406226835308323	383.8268304907833	10902.22705136519	369.9340689063829	10507.6167574469
12.41034171198835	23312.161875844657	22812.176645057534	29882.112953844753	28911.090585594102	33125.70250175042	31924.18303769265	36203.00641436637	34787.23550664783	41614.82336815919	39835.2582763583	0.19081537848707086	0.18406563181635074	379.96354500952293	10857.522445229813	366.2113135638647	10464.550170559436
12.485120263821853	23331.86595716255	22831.469948692527	29907.551447746748	28935.70725102816	33153.97105082138	31951.428473948952	36233.95743747092	34816.97653577814	41650.484501327526	39869.39279653074	0.19081895137166188	0.1840690562409494	376.11643736760016	10812.348359558731	362.5041539882659	10421.031437531114
12.560349394047481	23351.48289663627	22850.678214018477	29932.881837886776	28960.219420776186	33182.12112693048	31978.559778721705	36264.78010042199	34846.59423224346	41685.999740458145	39903.38762891278	0.19082258901756186	0.1840725427348364	372.2854559907282	10766.702070495114	358.8125405323226	10377.057938817888
12.63603181762671	23371.01175543752	22869.8005266599	29958.102987046732	28984.62599632863	33210.15149454558	32005.575762109926	36295.47307349854	34876.08731846782	41721.36758749046	39937.2413389066	0.1908262926019069	0.1840760924261781	368.4705496309325	10720.580846803263	355.1364238637616	10332.627047865652
12.712170265880024	23390.451588465963	22888.83596618164	29983.21375116275	29008.925872584357	33238.060910999084	32032.475227350722	36326.035019552604	34905.454509741365	41756.58653637538	39970.95248425669	0.19083006332330588	0.184079706463717	364.6716673641931	10673.981949922629	351.47575496326317	10287.736131163314
12.78876748658549	23409.801444314013	22907.783606055866	30008.212979301057	29033.11793782784	33265.848126469115	32059.256970801496	36356.46459399518	34934.694514206974	41791.655073068745	40004.5196150435	0.19083390240223333	0.18408338601715238	360.88875859067775	10626.902634103782	347.83048512469395	10242.382548375055
12.865826244077915	23429.060365231333	22926.64251362867	30033.09951363379	29057.201073706354	33293.51188396079	32085.91978192213	36386.760444782536	34963.806032847024	41826.571675525345	40037.941273677396	0.19083781108143272	0.18408713227752235	357.12177303334465	10579.340146479197	344.2005659532442	10196.563652400859
12.943349319348618	23448.227387089173	22945.411750086558	30057.872189414924	29081.174155207205	33321.05091928783	32112.462443257515	36416.9212124027	34992.78775947051	41861.33481369337	40071.21599489325	0.19084179062632312	0.18409094645759683	353.37066073546885	10531.291727126576	340.5859493636235	10150.276789450087
13.0213395101458	23467.30153934431	22964.090370422655	30082.529834956167	29105.036050635063	33348.46396105414	32138.883730420104	36446.94552986237	35021.63838070052	41895.94294950942	40104.342305745406	0.19084584232541746	0.18409482979227657	349.63537206465844	10482.754609320313	336.9865875838732	10103.519299282692
13.099799631075467	23486.281845003523	22982.67742340339	30107.071271603774	29128.78562159009	33375.7497306367	32165.182412073704	36476.832022675	35050.35657596283	41930.39453689523	40137.31872560434	0.19084996749074412	0.184098783538998	345.91585770843085	10433.726019520313	333.40243315094267	10056.288515200838
13.178732513703073	23505.167320586752	23001.171951533917	30131.49531371416	29152.42172294496	33402.906942167145	32191.357249915993	36506.57930884791	35078.941017473604	41964.68802175317	40170.143766152236	0.19085416745828118	0.18410280897814923	342.2120686718554	10384.203177444637	329.8334389082738	10008.581764118746
13.258141006655675	23523.956976091	23019.57299102432	30155.80076863079	29175.94320282315	33429.934302515	32217.406998662664	36536.185998871115	35107.390370228626	41998.82184196411	40202.81593138064	0.19085844358839543	0.1841069074134889	338.5239562817733	10334.183296331204	326.2795580102538	9960.39636681322
13.338027975724735	23542.649814953664	23037.879571755253	30179.98643666076	29199.348902576836	33456.83051127064	32243.33040603126	36565.65069570602	35135.70329199259	42032.79442738526	40235.33371758822	0.19086279726628952	0.18411108017257838	334.85147218225757	10283.663582942449	322.74074391805334	9911.729637952521
13.418396303969553	23561.24483401564	23056.09071724347	30204.05111105145	29222.637656765106	33483.59426072851	32269.12621272547	36594.971994774605	35163.87843328879	42066.6041998487	40267.695613379234	0.1908672299024599	0.18411532860721613	331.1945683355734	10232.641237734817	319.2169503987825	9862.578886196017
13.49924889182131	23579.741023484406	23074.20544460706	30227.993577967572	29245.808293132057	33510.22423587103	32294.793152419476	36624.148483949306	35191.91443738912	42100.24957316096	40299.900099662525	0.1908717429331603	0.18411965409388564	327.5531970190641	10181.113454908133	315.7081315249088	9812.941414331086
13.580588657187745	23598.1373668965	23092.222764530707	30251.812616467858	29268.859632585376	33536.71911435203	32320.32995174296	36653.178743542776	35219.80994030488	42133.72895310257	40331.945649651505	0.1908763378208769	0.1841240580342089	323.92731082596583	10129.077422576025	312.21424167597434	9762.814519454725
13.662418535558457	23616.432841080343	23110.141681230805	30275.506998482593	29291.79048917511	33563.07756648157	32345.735330266398	36682.061346298964	35247.56357077794	42167.040737429415	40363.83072886496	0.1908810160548091	0.18412854185540556	320.3168626675906	10076.530322987586	308.7352355348121	9712.195493013598
13.744741480110864	23634.626416118666	23127.96119242006	30299.07548879102	29314.599670072097	33589.29825521051	32371.00800048631	36710.79485738438	35275.17395027208	42200.18331587442	40395.55379512791	0.19088577915136262	0.18413310701076835	316.72180576689425	10023.469332483597	305.2710680865566	9661.081620918587
13.827560461816718	23652.717055310266	23145.680289272204	30322.516844998434	29337.28597554701	33615.379836115084	32396.146667811096	36739.37783437918	35302.639692965065	42233.15507014926	40427.113298573764	0.19089062865464673	0.18413775498013932	313.14209365975694	9969.89162168093	301.8216946212924	9609.470183785073
13.910878469549415	23670.703715132233	23163.29795638668	30345.829817514164	29359.84819894974	33641.32095738252	32421.15003054758	36767.808827269844	35329.95940574154	42265.954373948065	40458.50768164751	0.19089556613698871	0.18414248727039878	309.57768019716605	9915.794355720282	298.3870707306196	9557.35845697485
13.9946985101918	23688.585345201674	23180.813171752605	30369.01314952946	29382.285126688235	33667.1202597968	32446.016779887057	36796.086378441876	35357.13168818559	42298.579592951384	40489.73537910871	0.1909005931994496	0.18414730541596397	306.02851954009384	9861.174694240093	294.9671523057914	9504.743710696697
14.079023608744702	23706.360888236926	23198.224906713025	30392.0655769951	29404.59553820813	33692.7763767242	32470.745599892347	36824.20902267256	35384.15513257455	42331.02908483048	40520.79481803602	0.19090571147235422	0.18415221097929602	302.4945661611564	9806.029791611247	291.5618955406826	9451.62321025692
14.163856808436103	23724.02928001917	23215.532125928927	30414.98582860007	29426.77820597254	33718.287934100255	32495.335167485173	36852.175287125385	35411.02832387319	42363.30119925351	40551.68441783251	0.19091092261583076	0.18415720555141385	298.97577484324574	9750.356797062792	288.17125692774425	9397.994216102175
14.24920117083096	23741.589449353185	23232.733787342742	30437.772625749436	29448.831895441523	33743.65355041598	32519.784152433414	36879.98369134374	35437.74983972801	42395.39427789146	40582.402590231235	0.19091622832035882	0.18416229075242313	295.47210067804554	9694.152854788117	284.79519325803267	9343.853983980604
14.335059775941703	23759.040318028347	23249.828842142066	30460.42468254321	29470.75536505237	33768.871836705366	32544.091217339348	36907.632747246265	35464.318250462675	42427.3066544258	40612.9477393022	0.1909216303073296	0.1841674682320507	291.9834990669624	9637.415104161948	281.4336616220244	9289.199765135534
14.421435722339384	23776.380800779185	23266.81623472297	30482.940705754903	29492.547366199666	33793.94139653274	32568.25501762789	36935.12095912205	35490.73211907361	42459.03665455655	40643.31826145991	0.19092713032961398	0.18417273967019016	288.5099257173715	9580.140679795295	278.0866194056289	9234.028806357644
14.50833212726552	23793.609805245593	23283.694902652962	30505.31939481034	29514.206643215537	33818.86082598056	32592.274201535125	36962.44682362662	35516.99000122608	42490.58259601108	40673.512545471516	0.1909327301721452	0.18417810677745844	285.05133664488676	9522.326711780392	274.7540242925461	9178.33835022524
14.595752126744532	23810.72623193322	23300.463776634268	30527.559441767007	29535.73193335054	33843.628713638005	32616.147410097776	36989.60882977881	35543.09044525135	42521.94278855457	40703.52897246651	0.1909384316525072	0.18418357129576146	281.60768817114877	9463.97032580711	271.43583426234545	9122.125635224395
14.683698875697011	23827.728974173133	23317.12178046631	30549.659531293084	29557.121966754166	33868.243640589455	32639.873277142426	37016.60545895776	35569.03199214383	42553.11553400051	40733.36591594657	0.19094423662153992	0.18418913499887202	278.17893692231155	9405.068643292412	268.13200758898165	9065.387895884924
14.772175548053516	23844.61691808158	23333.667831008428	30571.61834064708	29578.37546645603	33892.70418040369	32663.45042927562	37043.435184900845	35594.81317555925	42584.09912622265	40763.02174179674	0.1909501469639499	0.18419479969301716	274.7650398298283	9345.618781599216	264.84250284035807	9008.12236293964
14.861185336869132	23861.388942519432	23350.10083814206	30593.43453965753	29599.49114834682	33917.00889912357	32686.87748587396	37070.09647370219	35620.43252181297	42614.89185116791	40792.494808297175	0.19095616459893736	0.18420056721747652	271.3659541266388	9285.617854108103	261.5672788770462	8950.326263478026
14.95073145443871	23878.04391905098	23366.419704732954	30615.106790702506	29620.467721159883	33941.156355255516	32710.153059074997	37096.58778381131	35645.88854987939	42645.49198686949	40821.78346613615	0.19096229148083213	0.18420643944519344	267.9816373491776	9225.06297046598	258.3062948535662	8891.996821179986
15.040817132412794	23894.580711903385	23382.62332659322	30636.63374869032	29641.303886452923	33965.14509976059	32733.275753768547	37122.9075660335	35671.17977139186	42675.89780346243	40850.886058423996	0.19096852959974248	0.18421241828339532	264.6120473378396	9163.951236801222	255.05951021495275	8833.131256382912
15.131445621914246	23910.99817792505	23398.710592442792	30658.014061039547	29661.9983385896	33988.97367604507	32756.244167587934	37149.05426352993	35696.30469064278	42706.10756319896	40879.80092070746	0.19097488098221604	0.1842185056742274	261.2571422304027	9102.279755717143	251.8268846971041	8773.726786303334
15.222620193655578	23927.295166543834	23414.68038387119	30679.246367659314	29682.549764721913	34012.64061995143	32779.056890902466	37175.02631181833	35721.26180458509	42736.119520464854	40908.52638098585	0.1909813476919126	0.18422470359539747	257.916880467179	9040.045626650564	248.60837832684047	8713.78062522132
15.31434413805701	23943.470519725695	23430.531575298624	30700.32930093071	29702.95684477229	34036.14445975088	32801.71250680964	37200.82213877555	35746.049602833744	42765.93192179805	40937.06075972745	0.190987931830291	0.1842310140608332	254.59122078632936	8977.245945942588	245.40395141820773	8653.28998458758
15.406620765365147	23959.523071931908	23446.26303393707	30721.261485686937	29723.218251416154	34059.48371613465	32824.20959112815	37226.44016463891	35770.66656766812	42795.54300590638	40965.40236988721	0.19099463553730675	0.1842374391213519	251.28012222395046	8913.877807036042	242.21356457532966	8592.25207329169
15.499453405772549	23975.451650077306	23461.873619751266	30742.041539195336	29743.33265006493	34082.6569022076	32846.546712391544	37251.87880201034	35795.111174035344	42824.951003688475	40993.54951692579	0.19100146099212553	0.1842439808653415	247.98354411462788	8849.938300708309	239.03717868830427	8530.664097748697
15.592845409537835	23991.255073487075	23477.362185419006	30762.668071138174	29763.298698848645	34105.662523480685	32868.72243184164	37277.136455859334	35819.381889553566	42854.15413825386	41021.50049882867	0.191008410413847	0.18425064141945713	244.7014460876817	8785.42451517284	235.87475493369857	8468.523262127303
15.686800147106629	24006.932153854188	23492.727576291814	30783.139683594767	29783.11504859961	34128.49907786512	32890.735303423404	37302.211523528036	35843.47717451685	42883.15062494557	41049.2536061275	0.1910154860622445	0.18425742294932665	241.43378806932014	8720.333536366	232.72625477483962	8405.826768580824
15.781321009233178	24022.48169519596	23507.968630354935	30803.454971023217	29802.780342835722	34151.16505566634	32912.583873779535	37327.102394736285	35867.395481900145	42911.93867136303	41076.80712192172	0.19102269023851848	0.18426432766027584	238.1805302807188	8654.662448104471	229.59163995989366	8342.57181738969
15.87641140710273	24037.9024938108	23523.084178187422	30823.612520242827	29822.293217744504	34173.658939578956	32934.26668224611	37351.80745158788	35891.13525736535	42940.51647738674	41104.15932190173	0.1910300252860629	0.18427135779805837	234.94163323551766	8588.408332232386	226.47087252003257	8278.755607124418
15.972074772454643	24053.193338234065	23538.073042921496	30843.610910416144	29841.652302166745	34195.979204681535	32955.78226084803	37376.325068576916	35914.69493926755	42968.882235203106	41131.30847437241	0.19103749359124722	0.1842785156496095	231.71705773987924	8521.568268844858	223.36391476905555	8214.375334857963
16.06831455770623	24068.353009194234	23552.934040202203	30863.448713031972	29860.85621758115	34218.12431843268	32977.129134295756	37400.65361259568	35938.07295866266	42997.034129331565	41158.252840278736	0.19104509758421304	0.18428580354380492	228.50676489295438	8454.13933655154	220.2707293042331	8149.428196426481
16.165134236077357	24083.38027956846	23567.66597814656	30883.12449188821	29879.903578088775	34240.09274066719	32998.30581998211	37424.79144294288	35961.26773931546	43024.97033665225	41184.990673231885	0.1910528397396858	0.18429322385224142	225.31071608359343	8386.11861258652	217.19127900269814	8083.911386535503
16.262537301715792	24098.273914337813	23582.26765730232	30902.636803074987	29898.792990397833	34261.88292359275	33019.310827979585	37448.73691133261	35984.27769770827	43052.68902643487	41211.52021953655	0.19106072257780024	0.18430077899002592	222.1288729920925	8317.50317312777	214.12552702362882	8017.822099070065
16.36052726982327	24113.032670542576	23596.737870607012	30921.984194958484	29917.52305380914	34283.493311787686	33040.14266103874	37472.48836190474	36007.1012430511	43080.18836036945	41237.839718219984	0.19106874866494417	0.18430847141658527	218.96119758640998	8248.290093391202	211.07343680405756	7951.1575271887705
16.459107676782416	24127.655297236466	23611.075403345796	30941.16520816409	29936.092360200935	34304.92234219823	33060.79981458604	37496.04413123489	36029.736777291255	43107.46649259699	41263.94740106101	0.1910769206146167	0.18431630363648596	215.80765212216647	8178.476447895169	208.03497205945314	7883.914863588288
16.55828208028434	24142.140535441496	23625.279033110128	30960.178375561023	29954.499494015174	34326.16844413761	33081.28077672358	37519.40254834675	36052.18269512538	43134.521569743054	41289.84149262176	0.19108524108830274	0.18432427820027508	212.66819914383814	8108.0593107473105	205.01009678450646	7816.091300779954
16.658054059457015	24156.487118101828	23639.347529755378	30979.022222246334	29972.743032243226	34347.230039284805	33101.58402822839	37542.56193472407	36074.43738401102	43161.35173095134	41315.52021027954	0.19109371279636403	0.18433239770532997	209.54280148033286	8037.035755747929	201.99877524896874	7747.684031181969
16.758427214994473	24170.693770037524	23653.279655358456	30997.695265529528	29990.82154441213	34368.10554168418	33121.70804255268	37565.52060432403	36096.499224179555	43187.9551079191	41340.98176426018	0.19110233849894812	0.18434066479673197	206.43142224600888	7965.402856683359	199.00097199878655	7678.690247426741
16.859405169286727	24184.759207897987	23667.074164175203	31016.1960149175	30008.733592571283	34388.79335774578	33141.651285824686	37588.27686359136	36118.36658864999	43214.329824933884	41366.224357672996	0.19111112100691244	0.18434908216815107	203.33402484029648	7893.157687582076	196.01665185543243	7609.107142595574
16.960991566550526	24198.68214011521	23680.72980259751	31034.52297209984	30026.477731279414	34409.29188624633	33161.41221685016	37610.82901147359	36140.037843243575	43240.47399891167	41391.24618654676	0.19112006318276925	0.18435765256274897	200.2505729450495	7820.297322874889	193.04577991357655	7538.931910377927
17.063190072960847	24212.4612668562	23694.245309109883	31052.674630934	30044.0525075915	34429.599518330295	33180.98928711407	37633.17533943652	36161.511346598956	43266.38573943586	41416.04543986674	0.19112916794164472	0.1843663787741009	197.18103052285733	7746.818837621249	190.08832153960248	7468.161745301448
17.166004376783235	24226.095279975587	23707.619414246034	31070.64947743123	30061.456461046404	34449.71463751212	33200.380940783274	37655.3141314813	36182.78545018856	43292.06314879821	41440.6202996134	0.19113843825225935	0.1843752636471327	194.12536181986798	7672.719307883643	187.14424237396452	7396.793843090534
17.26943818850684	24239.58286296779	23720.850840545234	31088.445989742882	30078.68812365495	34469.635619679226	33219.58561471006	37677.24366416241	36203.85849833604	43317.50432204135	41464.96894080267	0.1911478771379261	0.18438431007907544	191.08353136203368	7597.995810856111	184.21350832795724	7324.825400795788
17.37349524097843	24252.92269091853	23733.938302508013	31106.06263814653	30095.746019887774	34489.360833094914	33238.60173843557	37698.96220660602	36224.7288282341	43342.7073470019	41489.08953152691	0.19115748767756657	0.18439352102044226	188.05550395217142	7522.645425055176	181.29608558054315	7252.253616979346
17.478179289537028	24266.1134304561	23746.88050655163	31123.49788503258	30112.62866666368	34508.88863840234	33257.42773419424	37720.46802052948	36245.394769963284	43367.670304355444	41512.98023299742	0.1911672730067473	0.18440289947601948	185.0412446721748	7446.665230690502	178.3919405810302	7179.075692084618
17.583494112149474	24279.15373970251	23759.676150965643	31140.75018489159	30129.33457333881	34528.217388629426	33276.06201691919	37741.75936026232	36265.8546465123	43392.39126766338	41536.639199588935	0.19117723631873687	0.18441244850587735	182.04071888246108	7370.052309925668	175.50104004784953	7105.288828680292
17.689443509546752	24292.042268224115	23772.32392586676	31157.817984301582	30145.862241695617	34547.345429194094	33294.502994247894	37762.83447276773	36286.10677379879	43416.86830342085	41560.06457888503	0.19118738086558185	0.18442217122640303	179.05389221789665	7292.803747027181	172.62335096500465	7030.890231608413
17.79603130536116	24304.777656981605	23784.822513153398	31174.699721915487	30162.210165932247	34566.27109791002	33312.749066528406	37783.69159766489	36306.14946069093	43441.09947110596	41583.254511724794	0.19119770995920357	0.18443207081134955	176.0807305884664	7214.916628684849	169.75884058291558	6955.8771083168685
17.90326134626431	24317.358538280063	23797.170586460143	31191.393828449407	30178.37683265253	34584.99272499356	33330.798626826705	37804.32896725279	36325.98100903046	43465.08282323109	41606.20713225147	0.191208226972516	0.18444215049290638	173.1212001776148	7136.3880442669615	166.90747641655616	6880.246669083834
18.011137502105942	24329.783535718176	23809.366811111562	31207.898726670697	30194.36072085589	34603.508633070735	33348.65006093414	37824.74480653457	36345.59971365619	43488.81640539511	41628.9205679621	0.191218935340566	0.18445241356279352	170.1752674423915	7057.2150861136615	164.06922624559957	6803.996127319522
18.119663666053608	24342.051264137543	23821.40984407614	31224.212831387	30210.16030192826	34621.817137185804	33366.30174737632	37844.9373332435	36365.00386242917	43512.29825633811	41651.39293975928	0.19122983856169298	0.1844628633733699	167.24289911077358	6977.39484976884	161.24405811176985	6727.122699783184
18.228843754733095	24354.160329570954	23833.29833391921	31240.3345494348	30225.77403963243	34639.916544809385	33383.75205742168	37864.90475786915	36384.191736257846	43535.526407996345	41673.622362003414	0.19124094019871454	0.18447350333876902	164.32406218108372	6896.924434252083	158.43194031898747	6649.6236068774015
18.338681708369887	24366.109329190927	23845.030920756293	31256.262279669238	30241.200390099795	34657.80515584849	33400.99935509196	37884.645283685655	36403.1616091255	43558.49888556037	41695.60694256783	0.1912522438801316	0.18448433693605387	161.41872392236837	6815.800942410715	155.63284143284545	6571.496072959155
18.44918149093129	24377.89685125734	23856.606236205513	31271.994412953576	30256.43780182163	34675.48126265644	33418.04199717235	37904.157106780134	36421.911748117695	43581.2137075336	41717.34478289434	0.19126375330135728	0.18449536770639502	158.5268518704397	6734.021481092088	152.84673027702956	6492.737326520495
18.56034709026951	24389.52147506475	23868.022903339835	31287.52933214929	30271.484715641134	34692.94315004383	33434.87833322289	37923.43841608275	36440.440413451215	43603.668885793035	41738.833978050934	0.19127547222597266	0.18450659925626942	155.64841382901068	6651.583161504008	150.07357593480265	6413.344600547105
18.672182518265565	24400.981770889422	23879.279536639035	31302.86541210658	30286.33956474579	34710.18909529033	33451.50670559057	37942.48739339766	36458.745858504124	43625.86242565169	41760.072616791025	0.1912874044870007	0.18451803525868604	152.78337786821066	6568.48309950158	147.31334774731658	6333.315132799558
18.784691810974078	24412.276299935795	23890.374741941192	31318.00101965517	30301.000774660126	34727.217368157115	33467.925449422095	37961.30221343529	36476.82632984671	43647.79232592277	41781.05878161427	0.19129955398821116	0.18452967945442905	149.93171232243185	6484.718415837735	144.5660153114295	6252.646166051738
18.897879028768923	24423.403614282375	23901.307116393735	31332.934513595304	30315.46676323865	34744.026230899995	33484.132892677306	37979.881043845286	36494.6800672736	43669.45657898514	41801.79054882889	0.191311924705446	0.18454153565333295	147.0933857896889	6400.286236478947	141.83154847947299	6171.334948406555
19.01174825648978	24434.362256827455	23912.075248404264	31347.664244689437	30329.735940659466	34760.6139382835	33500.12735614358	37998.22204525123	36512.305303837005	43690.853170851195	41822.26598861602	0.19132452068797373	0.18455360773557536	144.26836713135708	6315.183692938648	139.10991735887364	6089.378733636811
19.126303603589555	24445.150761234167	23922.677717590934	31362.18855565413	30343.8067094182	34776.978737595746	33515.907153450986	38016.32337128615	36529.70026588125	43711.980081236165	41842.483165095575	0.19133734605986766	0.18456589965299847	141.45662546929088	6229.407922533341	136.401092308457	6006.774781371467
19.241549204282624	24455.767651874998	23933.11309473212	31376.505781152176	30357.677464321867	34793.118868663805	33531.47059108769	38034.18316862909	36546.86317307775	43732.83528362903	41862.440136393336	0.1913504050214109	0.18457841543045542	138.65813018585322	6142.956068704836	133.70504394048476	5923.5203575203195
19.357489217694134	24466.21144377605	23943.379941716423	31390.61424778542	30371.346592484195	34809.03256387035	33546.81596841734	38051.79957704333	36563.79223846248	43753.41674536581	41882.13495471118	0.19136370185053111	0.18459115916718205	135.87285092269303	6055.825281365775	131.02174311850104	5839.612734549679
19.474127828010037	24476.480642560608	23953.476811491353	31404.512274087723	30384.812473320082	34824.71804817075	33561.94157769588	38069.17072941545	36580.48566847311	43773.72242770424	41901.56566639736	0.1913772409042606	0.18460413503819648	133.10075757888262	5968.012717165053	128.3511609537527	5755.049191690981
19.59146924462811	24486.573744392255	23963.402248012182	31418.1981705184	30398.07347854133	34840.173539111114	33576.84570409005	38086.29475179567	36596.94166298826	43793.75028590052	41920.73031201968	0.1913910266202249	0.18461734729572404	130.3418203103647	5879.515539850108	125.69326880760491	5669.827015395276
19.709517702309874	24496.48923591756	23973.154786190258	31431.670239456107	30411.12797215253	34855.39724684731	33591.52662569653	38103.16976343971	36613.15841536783	43813.498269288044	41939.62692644033	0.1914050635181628	0.1846308002706529	127.59600952768233	5790.330920534208	123.0480382880196	5583.943499560468
19.828277461333414	24506.225594207976	23982.732951840597	31444.926775192835	30423.974310447156	34870.38737416438	33605.98261356169	38119.79387685132	36629.134112494095	43832.96432135765	41958.25353889208	0.19141935620147207	0.18464449837401414	124.86329589629895	5700.456038107164	120.41544124970096	5497.395945904776
19.94775280764713	24515.781286701724	23992.135261629577	31457.966063928936	30436.610842004622	34885.14211649767	33620.21193170262	38136.165197827046	36644.86693481489	43852.14637984072	41976.60817305722	0.19143390935878962	0.18465844609849444	122.14365033354261	5609.888079471886	117.7954497912142	5410.18166422192
20.067948053024427	24525.15477114429	24001.360223021333	31470.7863837675	30449.03590768683	34899.65966195355	33634.21283712824	38152.28182550089	36660.35505638675	43871.042376792844	41994.6888471471	0.19144872776559868	0.18467264801997527	119.43704400840215	5518.624239936471	115.18803625548026	5322.297972779721
20.188867535219305	24534.344495529436	24010.40633422471	31483.38600471049	30461.24784063635	34913.93819133254	33647.98357986242	38168.14185239206	36675.59664492089	43889.65023868124	42012.49357398516	0.19146381628587156	0.1846871087991048	116.74344834065414	5426.661723560654	112.59317322794232	5233.742198632099
20.31051561812294	24543.348898038577	24019.272084138716	31495.763188653902	30473.244966273825	34927.97587815185	33661.5224029667	38183.74336445215	36690.58986182897	43907.967886472485	42030.020361090326	0.19147917987373886	0.1847018331828982	114.06283499806887	5333.9977434482425	110.01083353487775	5144.511677936651
20.432896691921076	24552.166406980465	24027.95595229838	31507.916189384505	30485.025602296813	34941.77088867001	33674.82754256506	38199.08444111535	36705.332862271345	43925.9932357238	42047.26721076381	0.19149482357519781	0.18471682600637077	111.39517589705065	5240.629522174597	107.4409902432526	5054.60375633277
20.55601517325261	24560.795440729704	24036.45640881943	31519.84325257622	30496.58805867833	34955.32138191169	33687.89722786865	38214.163155348855	36719.823795205775	43943.72419667534	42064.232120176755	0.1915107525298492	0.1847320921942023	108.74044319899986	5146.554292016663	104.88361665746197	4964.01578920614
20.679875505368887	24569.234407664793	24044.771914342742	31531.54261578712	30507.93063766612	34968.62550969352	33700.7296812019	38228.97757370503	36734.06080343784	43961.15867434498	42080.91308146037	0.19152697197267132	0.18474763676243558	106.09860931051662	5051.769295404665	102.3386863200285	4872.745142128319
20.804482158294064	24577.481706105802	24052.90091997838	31543.012508457075	30519.051633782514	34981.68141665119	33713.32311802956	38243.52575637521	36748.042023672824	43978.29456862554	42097.30808179838	0.19154348723582815	0.18476346482020653	103.46964688212029	4956.271785263903	99.80617300973972	4780.789191169664
20.92983962898646	24585.535724251116	24060.841867248862	31554.251151905573	30529.949333824436	34994.48724026716	33725.67574698445	38257.805757244525	36761.76558656858	43995.129774383684	42113.41510352098	0.1915603037505108	0.1847795815715081	100.85352880592109	4860.059025338851	97.28605073955259	4688.145323231816
21.055952441500814	24593.394840113644	24068.593188032006	31565.25675932994	30540.622016864007	35007.0411108994	33737.78576989623	38271.81562394833	36775.229616790064	44011.66218156132	42129.232124201284	0.1915774270488205	0.18479599231699173	98.25022821474704	4763.128290588036	94.77829375604051	4594.810936439782
21.18282514715158	24601.057421456462	24076.15330450324	31576.0275358042	30551.067954249615	35019.341151811146	33749.651381821175	38285.55339793012	36788.43223306517	44027.88967527908	42144.75711675373	0.1915948627656837	0.18481270245580175	95.65971848144545	4665.476867567748	92.28287653854932	4500.783440518193
21.31046232467717	24608.521825727745	24083.520629077357	31586.56167827825	30561.28540960744	35031.38547920167	33761.27077107294	38299.01711450084	36801.371548242045	44043.81013594235	42159.988049534804	0.19161261664080673	0.18482971748744673	93.0819732148957	4567.102054715157	89.79977379545744	4406.060257060453
21.438868580405217	24615.78639999469	24090.69356434933	31596.85737557708	30571.27263884305	35043.17220223751	33772.642119253724	38312.204802899345	36814.04566934732	44059.42143934872	42174.92288644531	0.1916306945206715	0.18484704301370825	90.51696626190096	4468.001162852161	87.32896046577662	4310.638820025139
21.568048548418737	24622.84948087757	24097.670503035388	31606.91280840145	30581.02789014437	35054.699423085855	33783.763601287625	38325.11448635533	36826.452697646935	44074.721456799285	42189.559587036136	0.19164910236056668	0.1848646847405873	87.96467170436517	4368.171515516937	84.87041171672172	4214.516576074064
21.69800689072348	24629.70939448207	24104.44982791242	31616.726149327722	30590.549403983987	35065.96523694752	33794.633385453584	38337.7441821525	36838.59072870707	44089.70805521058	42203.896106614746	0.19166784622666325	0.18488264848028996	85.42506385568413	4267.610449246131	82.4241029406694	4117.690984863788
21.828748297416116	24636.36445633157	24111.029911757567	31626.295562808937	30599.835413122688	35076.96773209179	33805.24963342022	38350.09190169403	36850.4578524574	44104.37909722989	42217.93039635488	0.19168693229812786	0.18490094015325018	82.89811726336484	4166.315314156935	79.9900097558857	4020.1595195308328
21.960277486853503	24642.812971298656	24117.409117286796	31635.619205176397	30608.884142613177	35087.70498989245	33815.610500281364	38362.15565056985	36862.05215325561	44118.732441353146	42231.660403408336	0.1917063668692819	0.18491956579019628	80.38380670460174	4064.283474191092	77.56810800479434	3921.919667063281
22.092599205822967	24649.053233535407	24123.585797093067	31644.695224640967	30617.693809804437	35098.175084863884	33825.71413459278	38373.93342862444	36873.37170995359	44132.76594204419	42245.084071019104	0.19172615635180026	0.18493853153425718	77.88210718444316	3961.5123075172305	75.15837375134288	3822.968928639777
22.225718229713628	24655.08352640344	24129.55829358345	31653.521761295488	30626.26262434612	35108.3760846992	33835.5586784095	38385.423230027154	36884.41459596462	44146.477449857506	42258.199338639424	0.19174630727695602	0.18495784364310885	75.39299393605324	3857.99920699466	72.76078327963478	3723.304820014164
22.359639362688714	24660.902122402804	24135.324938915976	31662.096947117283	30634.588788193832	35118.30605030877	33845.14226732454	38396.623043343716	36895.17887933259	44159.864811562875	42271.00414204865	0.19176682629791084	0.18497750849116634	72.91644241819449	3753.7415805375203	70.37531309368205	3622.9248719858006
22.494367437858962	24666.50728310039	24140.884054935606	31670.418905971375	30642.670495614824	35127.963035860266	33854.463030508676	38407.53085160953	36905.66262280281	44172.92587027296	42283.496413474575	0.1917877201920475	0.18499753257181947	70.45242831393261	3648.7368515413254	68.00193991513515	3521.8266307516024
22.629907317457054	24671.89725905714	24146.23395310949	31678.48575361376	30650.505933193952	35137.345088819384	33863.51909075105	38418.144632404386	36915.86388389402	44185.65846557299	42295.674081716774	0.19180899586335476	0.1850179224997111	68.00092752842465	3542.982459260151	65.64064068163862	3420.0076583102345
22.766263893012997	24677.07028975477	24151.372934461582	31686.295597695454	30658.09327984029	35146.45024999185	33872.30856450098	38428.46235792901	36925.78071497228	44198.06043365328	42307.53507227274	0.19183066034485577	0.1850386850130635	65.56191618775483	3436.475859235041	63.2913925453031	3317.465532870032
22.903442085530802	24682.024603521364	24156.299289506387	31693.846537766785	30665.430706794094	35155.27655356646	33880.829561910745	38438.48199508321	36935.41116332639	44210.12960744439	42319.077307466316	0.1918527208010881	0.18505982697605158	63.135370637784945	3329.214523746632	60.95417287181772	3214.1978492876515
23.041446845665973	24686.758417456334	24161.011298182162	31701.1366652823	30672.516377634387	35163.822027159316	33889.080186879684	38448.201505545774	36944.753271245005	44221.863816754834	42330.29870657891	0.19187518453063132	0.18508135538122228	60.72126744088018	3221.1959421467036	58.62895923727774	3110.202219415456
23.180283153904217	24691.26993735408	24165.507229782896	31708.164063605665	30679.348448286626	35172.08469185871	33897.058537098754	38457.618845855686	36953.805076094955	44233.260888411125	42341.197185982535	0.19189805896868883	0.1851032773519634	58.31958337518154	3112.4176213378087	56.31572942771891	3005.4762725597247
23.31995602074116	24695.557357627276	24169.78534289016	31714.926808015643	30685.925067031414	35180.06256227182	33904.76270409706	38466.73196749575	36962.564610402005	44244.31864640125	42351.77065927645	0.19192135168971947	0.18512560014502388	55.9302954342711	3002.87708626315	54.014461438462604	2900.017655963078
23.460470486863187	24699.61886122886	24173.843885303628	31721.422965712136	30692.244374513328	35187.753646572135	33912.19077328893	38475.53881697751	36971.02990193276	44255.03491202044	42362.017037425794	0.19194507041012368	0.18514833115308316	53.55338082333037	2892.5718802371994	51.72513347060885	2793.824035136029
23.60183162332936	24703.4526195731	24177.681093970954	31727.650595822597	30698.304503750205	35195.155946547886	33919.34082402214	38484.03733592788	36979.198973778315	44265.40750401954	42371.9342289028	0.19196922299098335	0.18517147790737415	51.188816956811934	2781.499565344304	49.44772392908635	2686.893094258383
23.744044531754422	24707.056792455496	24181.29519491653	31733.607749408748	30704.103580142717	35202.267457651564	33926.21092962711	38492.225461177455	36987.0698444394	44275.43423875609	42381.520139830514	0.19199381744086075	0.1851950480803587	48.83658145928348	2669.6577230095863	47.182211422972614	2579.222536727786
23.887114344492932	24710.42952797237	24184.684403170064	31739.29246947448	30709.639721485157	35209.08616905135	33932.79915746799	38500.101124851346	36994.64052791415	44285.11293034925	42390.77267413027	0.19201886191864848	0.1852190494884586	46.4966521627648	2557.043954412453	44.92857476332574	2470.8100855676457
24.031046224824397	24713.56896243858	24187.84692269349	31744.702790973268	30714.91103797585	35215.61006368269	33939.103568993974	38507.662254460934	37001.90903378654	44294.44139083628	42399.689733670544	0.19204436473648376	0.18524349009484023	44.169007102944306	2443.655880788341	42.68679295943002	2361.6534837409854
24.175845367139747	24716.473220304582	24190.780946307274	31749.836740816336	30719.91563222827	35221.83711830146	33945.12221979206	38514.9067729977	37008.87336731703	44303.41743033239	42408.2692184191	0.1920703343627184	0.18526837801225876	41.853624519033474	2329.4911440154538	40.456845218723174	2251.7504947176203
24.32151699712871	24719.140414072474	24193.48465561591	31754.69233788145	30724.651599282923	35227.76530353845	33950.85315964124	38521.83259902927	37015.5315295352	44312.038857193846	42416.50902659824	0.19209677942495257	0.18529372150595907	39.55048285184603	2214.5474070236087	38.23871094513743	2141.0989028867334
24.468066371968433	24721.568644210733	24195.95622093227	31759.267593021817	30729.117026619297	35233.39258395475	33956.29443256752	38528.43764679686	37021.88151733381	44320.30347818357	42424.407054842384	0.19212370871312906	0.18531952899663615	37.259560742022586	2098.8223542682827	36.032369736989494	2029.696514012292
24.61549878051318	24723.755999068126	24198.193801201134	31763.560509075764	30733.30999416862	35238.7169180987	33961.44407690041	38534.71982631508	37027.92132356512	44328.20909864022	42431.961198358935	0.19215113118269156	0.1853458090634583	34.98083702637814	1982.3136920975521	33.83780138398288	1917.5411556120962
24.763819543485244	24725.700554785843	24200.195543921294	31767.56908087605	30737.228574326444	35243.736258563134	33966.30012532992	38540.67704347268	37033.648937138205	44335.75352264924	42439.1693510912	0.19217905595780796	0.18537257044715	32.71429073845502	1865.0191493360326	31.65498586758622	1804.630677533336
24.91303401366693	24727.400375209487	24201.959585067558	31771.29129526092	30740.87083196689	35248.44855204545	33970.86060496613	38546.307200136944	37039.06234311963	44342.9345532189	42446.0294058859	0.1922074923346626	0.1853998220531398	30.459901105074096	1746.9364776713774	29.483903357075178	1690.962952291593
25.063147576093755	24728.85351179859	24203.484049010243	31774.725131083902	30744.234824455496	35252.85173940685	33975.12353739788	38551.608194257846	37044.15952283375	44349.74999245697	42452.53925466104	0.19223644978481305	0.1854275729547724	28.21764754304604	1628.0634520472959	27.32453420793172	1576.5358755486086
25.214165648248784	24730.05800353586	24204.767048435187	31777.86855922531	30747.318601664516	35256.943755734406	33979.08693875484	38556.57791997586	37048.93845396744	44356.19764175246	42458.69678857961	0.19226593795861904	0.18545583239659147	25.987509660233627	1508.3978713024408	25.17685896194598	1461.3473666980863
25.366093680258146	24731.01187683481	24205.806684261417	31780.719542603572	30750.12020598715	35260.72253040371	33982.74881976928	38561.214267731106	37053.39711067473	44362.2753019598	42464.49989822418	0.19229596668874332	0.18548460979768297	23.769467250618618	1387.9375584721565	23.040858341715648	1345.3953691096976
25.518937155087716	24731.713145445865	24206.601045558167	31783.27603618676	30752.63767235273	35264.18598714249	33986.10718583943	38565.51512437413	37057.53346368407	44367.9807735858	42469.94647377522	0.1923265459937232	0.18551391475509516	21.563500293472316	1266.6803613426164	20.916513251373544	1228.67785076797
25.672701588741027	24732.159810361598	24207.14820946088	31785.53598700508	30754.86902824263	35267.33204409612	33989.16003709454	38569.478373279504	37061.34548040803	44373.31185698081	42475.03440519301	0.19235768608161782	0.18554375704732753	19.369588952089543	1144.6241529621184	18.803804774710443	1111.1928047388792
25.827392530458226	24732.349859720314	24207.446241085745	31787.49733416324	30756.812293706178	35270.15861389392	33991.90536846068	38573.10189446089	37064.8311250542	44378.26635253236	42479.761582401996	0.19238939735373364	0.18557414663789068	17.187713569393964	1021.7668319968507	16.70271417091135	992.9382495190948
25.983015562916506	24732.28126870806	24207.493193442922	31789.158008853126	30758.465481376927	35272.663603716544	33994.341169727675	38576.38356468799	37067.98835873824	44382.842060862175	42484.12589547828	0.1924216904084249	0.18560509367894484	15.017854666497442	898.1063232431188	14.613222873318591	873.9122295621783
26.139576302431465	24731.951999459518	24207.287107348766	31790.515934367064	30759.826596489587	35274.84491536496	33996.46542561758	38579.32125760593	37070.815139599035	44387.036783026684	42488.125234840634	0.1924545760449767	0.18563660851501015	12.859992942161625	773.6405782094225	12.53531248906802	754.1128158401698
26.297080399159835	24731.360000957495	24206.82601133679	31791.569026111643	30760.893636897497	35276.70044533084	33998.2761158546	38581.912843856924	37073.30942291621	44390.84832072129	42491.75749144488	0.1924880652675678	0.1856687016867602	10.714109268184984	648.3675754647702	10.46896479462157	633.5381062058732
26.455533537303385	24730.50320893028	24206.10792156677	31792.31519162097	30761.664593089765	35278.22808486733	33999.7712152354	38584.156191203045	37075.46916122862	44394.27447648695	42495.020556980555	0.19252216928932003	0.1857013839348901	8.580184687874862	522.2853211546317	8.41416173405014	512.1862258855253
26.614941435314055	24729.379545748267	24205.1308417332	31792.752330571322	30762.137448209643	35279.42572006222	34000.94869370167	38586.04916465231	37077.29230445608	44397.31305392135	42497.91232407211	0.19255689953643054	0.18573466620407142	6.458200414388557	395.3918495271355	6.370885417840327	390.05532801896334
26.77530984610034	24727.986920318308	24203.892762971765	31792.87833479525	30762.310178072625	35280.291231911426	34001.8065164132	38587.589626585905	37078.776800022286	44399.961857892784	42500.430686482345	0.1925922676523929	0.18576855964698832	4.348137827575556	267.685223383829	4.339118119998602	267.14359411317855
26.93664455723489	24726.323227976965	24202.391663764858	31792.691088296597	30762.18075118543	35280.822496394445	34002.342643822805	38588.775436888376	37079.920592980416	44402.21869475813	42502.57353932015	0.19262828550230968	0.18580307562845896	2.2499784716783324	139.16353455744684	2.31884227541741	143.4492345014587
27.098951391163432	24724.386350381596	24200.62550984504	31792.188467265154	30761.747128764673	35281.01738455041	34002.55503175183	38589.604453079046	37080.72162614007	44404.08137258353	42504.33877925053	0.1926649651772935	0.18583822572964565	0.16370405309135094	9.824904416687787	0.31004047809983604	18.970488857477903
27.26223620541477	24722.174155400233	24198.592254097683	31791.368340092336	30761.0072647567	35280.87376255618	34002.44163146774	38590.074530446705	37081.177840197335	44405.54770136984	42505.72430470931	0.19270231899896653	0.1858740217523556	-1.9107035627239384	-120.33251568581909	-1.6873045217507752	-106.29437335766852
27.426504892812353	24719.68449699906	24196.289836461227	31790.228567386104	30759.959105856684	35280.389491804664	34002.00038976197	38590.18352218517	37081.2871738657	44406.61549328019	42506.7280161198	0.19274035952405344	0.18591047572343336	-3.9732623531017452	-251.31054387521	-3.673209819738986	-232.34705236088485
27.59176338168682	24716.915215128913	24193.716183826782	31788.76700198736	30758.60059152933	35279.56242898578	34001.22924903027	38589.929279532524	37081.04756401051	44407.282562872926	42507.347816114685	0.19277909954907244	0.18594759989924464	-6.023990140631213	-383.11096726637334	-5.647692359270877	-359.1892175618559
27.758017636089992	24713.864135609092	24190.869209935223	31786.98148898535	30756.929654028623	35278.39042616732	34000.126147353156	38589.309651911244	37080.45694578433	44407.546727336645	42507.581609759785	0.1928185521151313	0.18598540677026232	-8.062904597260058	-515.7355415662751	-7.610768935686792	-486.8225071532652
27.925273656010095	24710.529070009787	24187.746815273065	31784.869865734025	30754.944218418575	35276.87133087795	33998.6890185783	38588.322487071346	37079.51325276512	44407.40580672994	42507.427304782344	0.19285873051282298	0.18602390906574484	-10.09002324550238	-649.1859904993325	-9.562456197178108	-615.248527542688
28.09353747758831	24706.907815532333	24184.34688696649	31782.42996186823	30752.64220259405	35275.00298619109	33996.915792404005	38586.96563123549	37078.21441709649	44406.857624224496	42506.882811802665	0.19289964828723039	0.1860631197585216	-12.105363461058005	-783.4640053017065	-11.502770647435682	-744.4688528524712
28.2628151733366	24702.99815488776	24180.66729867375	31779.65959932046	30750.02151730201	35272.78323081057	33994.80439446423	38585.23692924671	37076.55836963031	44405.90000635248	42505.94604456955	0.19294131924303662	0.18610305206987807	-14.108942476843367	-918.5712443273515	-13.43172864940425	-874.4850245108828
28.43311285235687	24698.797856172587	24176.7059104752	31776.55659233693	30747.080066162413	35270.20989915657	33992.35274641411	38583.13422471753	37074.54304007081	44404.530783256705	42504.61492019872	0.19298375744974985	0.18614371947454814	-16.100777385014226	-1054.5093324994668	-15.349346427101409	-1005.2985507138073
28.604436660561465	24694.304672743467	24172.460568762282	31773.11874749486	30743.81574569019	35267.28082145409	33989.55876601788	38580.65536018263	37072.166357122034	44402.74778894615	42502.88735941604	0.19302697724703946	0.18618513570581594	-18.080885139119346	-1191.2798607898876	-17.25564006777131	-1136.910905891098
28.77679278089485	24689.516343088842	24167.92910612381	31769.343863718936	30740.226445316654	35263.99382382165	33986.420367237115	38577.7981772528	37069.4262486366	44400.54886155415	42500.7612868035	0.1930709932501915	0.18622731476072982	-20.049282559091807	-1328.8843858651817	-19.15062552636664	-1269.323530351743
28.950187433556945	24684.430590698645	24163.109341230585	31765.229732298172	30736.31004741134	35260.34672836159	33982.93546032057	38574.560516771504	37066.32064176692	44397.93184360093	42498.23463104931	0.19311582035568187	0.18627027090542772	-22.00598633228219	-1467.3244294710457	-21.03431862681464	-1402.5378296719864
29.124626876227456	24679.04512393191	24157.999078718087	31760.774136903023	30732.06442730426	35256.33735325199	33979.101951895536	38570.94021897414	37062.84746311912	44394.894582260575	42495.30532520208	0.19316147374687392	0.18631401868058187	-23.951013016951038	-1606.6014779983088	-22.906735065218527	-1536.5551742520183
29.30011740429177	24673.357635881734	24152.596109066744	31755.974853602158	30727.487453307764	35251.96351283924	33974.91774506004	38566.93512364906	37059.00463890862	44391.434929631374	42491.97130692839	0.19320796889983902	0.18635857290696342	-25.884379045601236	-1746.7169820060953	-24.767890412607812	-1671.3768988242373
29.476665351068124	24667.365804238016	24146.898208480427	31750.829650879597	30722.57698673913	35247.22301773242	33970.38073947677	38562.543070301654	37054.79009511867	44387.55074301082	42488.23051877477	0.19325532158931133	0.18640394869112883	-27.806100728426827	-1887.6723557766527	-26.61780011879455	-1807.0043020173907
29.654277088036206	24661.0672911474	24140.903138762143	31745.33628965123	30717.33088194241	35242.11367489824	33965.48883146754	38557.76189831979	37050.20175766028	44383.239885173905	42484.080908432734	0.19330354789476828	0.18645016143123322	-29.716194255510345	-2029.468976765871	-28.45647951409046	-1943.4386458024383
29.832959025067048	24654.459743071264	24134.60864718825	31739.492523282213	30711.74698631137	35236.633287758224	33960.2399141101	38552.58944714304	37045.2375525357	44378.50022465688	42479.52042900912	0.19335266420665118	0.18649722682297173	-31.614675701028318	-2172.108185210265	-30.283943813177757	-2080.6811550688
30.0127176106544	24647.540790640174	24128.012466379336	31733.296097602986	30705.823140311262	35230.779656285755	33954.631877334796	38547.02355643263	37039.8954060028	44373.32963604344	42474.54703929876	0.1934026872327238	0.18654516086565553	-33.501561026103445	-2315.5912836156785	-32.10020811801951	-2218.733017131686
30.193559332147448	24640.30804850673	24121.112314169663	31726.744750926653	30699.55717750183	35224.55057710592	33948.662608023995	38541.062066245584	37034.17324474327	44367.726000257135	42469.15870406294	0.1934536340045705	0.18659397986842094	-35.376866081380285	-2459.9195362478495	-33.90528742033348	-2357.59538121894
30.37549071598484	24632.759115194618	24113.90589347329	31719.836214064864	30692.946924559186	35217.94384359517	33942.32999011141	38534.702817209814	37028.06899603191	44361.687204856345	42463.353394310434	0.19350552188424597	0.18664370045657927	-37.24060661246767	-2605.0941688092425	-35.69919660584128	-2497.2693580687046
30.55851832793038	24624.89157294539	24106.390892148254	31712.568210344227	30685.990201298486	35210.957245982914	33935.63190468359	38527.94365070232	37021.58058790921	44355.21114433442	42457.12908758375	0.19355836857106842	0.1866943395781094	-39.092798261510325	-2751.1163678420708	-37.481950457251514	-2637.756019435823
30.742648773309874	24616.702987562185	24098.564982857446	31704.93845562239	30678.684820695627	35203.58857145424	33928.566230081844	38520.78240902995	37014.705949355426	44348.29572042412	42450.48376824855	0.1936121921085729	0.18674591451029657	-40.93345657111786	-2897.9872803185135	-39.253563657199265	-2779.056397622451
30.92788869724955	24608.190908250388	24090.425822927566	31696.944658303764	30671.02858890985	35195.83560425368	33921.130842006205	38513.21693561226	37007.44301046813	44340.938842406336	42443.415427788386	0.19366701089161523	0.18679844286652106	-42.76259698852664	-3045.70801322069	-41.014050791214686	-2921.171484965831
31.114244784915854	24599.352867455174	24081.971054204627	31688.584519354896	30663.019305305326	35187.69612579012	33913.32361361997	38505.24507516703	36999.789702641225	44333.13842742318	42435.92206510271	0.19372284367364426	0.18685194260320095	-44.580234869150445	-3194.279633101076	-42.763426352481474	-3064.1022334983572
31.30172376175672	24590.186380695784	24073.198302906756	31679.855732319484	30654.65476247278	35179.16791474284	33905.142415655486	38496.8646738981	36991.74395874665	44324.89240079553	42428.00168680953	0.1937797095741355	0.18690643202689397	-46.386385479563614	-3343.7031655721366	-44.50170474401966	-3207.849554386921
31.4903323937443	24580.68894639684	24064.105179474347	31670.755983333307	30645.93274625127	35170.248747169084	33896.58511652161	38488.07357968613	36983.303713318965	44316.198696345615	42419.6523075527	0.19383762808619784	0.18696192980155935	-48.18106400225952	-3493.9795949738473	-46.228900283240364	-3352.414317568764
31.68007748761912	24570.858045715624	24054.68927841641	31661.282951138	30636.8510357488	35160.936396611876	33887.64958241136	38478.869642280995	36974.46690274138	44307.05525672302	42410.87195031264	0.19389661908435238	0.1870184549559901	-49.964285539332195	-3645.109863905236	-47.9450272051763	-3497.7973512811586
31.870965891135747	24560.691142366682	24044.948178154707	31651.434307095227	30627.407403363653	35151.22863421	33878.33367741187	38469.250713497706	36965.23146543531	44297.46003373674	42401.65864672269	0.19395670283249275	0.18707602689140979	-51.736065115153906	-3797.0948727456853	-49.650099665203015	-3643.9994415538386
32.063004493309954	24550.185682442243	24034.879440864	31641.207715199696	30617.599614804643	35141.12322880831	33868.635263614684	38459.214647414155	36955.595342051754	44287.410988690826	42392.010437388984	0.1940178999920279	0.18713466538925072	-53.49641768260335	-3949.9354793783277	-51.344131744786864	-3791.0213319296017
32.25620022466719	24539.339094229024	24024.480612308947	31630.600832091575	30607.425429110957	35130.61794706917	33858.55220122713	38448.75930057136	36945.55647566498	44276.90609272486	42381.92537221492	0.19408023163021526	0.18719439061910942	-55.24535812543763	-4103.632498686202	-53.027137453784235	-3938.863722929731
32.45056005749291	24528.14878802162	24013.74922167807	31619.61130706875	30596.88259867205	35119.71055358541	33848.08234868545	38437.88253217678	36935.11281196931	44265.94332715985	42371.401510730735	0.19414371922868665	0.18725522314688572	-56.98290126293432	-4258.186702174135	-54.699130734661594	-4087.5272716656327
32.64609100608406	24516.612155931445	24002.682781413558	31608.236782097785	30585.9688692464	35108.398810993676	33837.22356276817	38426.5822043095	36924.262299477705	44254.52068384791	42360.43692242678	0.19420838469217383	0.1873171839431136	-58.70906185459171	-4413.598817641847	-56.36012546696293	-4237.012591475621
32.84280012700226	24504.726571692037	23991.278787037874	31596.474891824517	30574.6819799801	35096.68048008917	33825.973698711154	38414.856182128395	36913.002889723226	44242.63616552756	42349.02968709214	0.19427425035743878	0.18738029439148499	-60.42385460383957	-4569.8695287350565	-58.01013547077309	-4387.320251468569
33.040694519328454	24492.489390460054	23979.534716976297	31584.323263583643	30563.019663424646	35084.55331994126	33814.330610323326	38402.70233408257	36901.33253746281	44230.287786183464	42337.17789515748	0.19434133900241263	0.18744457629757466	-62.12729416300135	-4726.999474647455	-59.64917451130168	-4538.450776186772
33.239781324919136	24479.897948611953	23967.448032375778	31571.779517407394	30550.97964555405	35072.01508800987	33802.292150103494	38390.11853212446	36889.24920088356	44217.473571411174	42324.879648042675	0.194409673855554	0.18751005189777067	-63.81939513712132	-4884.989249705337	-61.27725630252098	-4690.404645171948
33.44006772866406	24466.949563536527	23955.016176919784	31558.841266033556	30538.559645781428	35059.06354026319	33789.856169358354	38377.102651925605	36876.7508418117	44204.191558787126	42312.13305850948	0.19447927860542233	0.18757674386841372	-65.50017208940699	-5043.839403090067	-62.89439451220096	-4843.182292659767
33.64156095874556	24453.641533422404	23942.2365766387	31545.50611491181	30525.757376974205	35045.69643129551	33777.02051832087	38363.65257309441	36863.835425923426	44190.43979824285	42298.936251018145	0.19455017741048675	0.18764467533515597	-67.1696395456238	-5203.550438492559	-64.50060276588192	-4996.784107195213
33.84426828689945	24439.971137041477	23929.106639716523	31531.771662209725	30512.57054546921	35031.91151444677	33763.78304627032	38349.76617939724	36850.500922959094	44176.21635244528	42285.28736209001	0.19462239490916292	0.1877138698825396	-68.82781199835881	-5364.12281375099	-66.09589465121098	-5151.210431260057
34.04819702867729	24425.935633527068	23915.62375629266	31517.635498817053	30498.996851086205	35017.706541922285	33750.1416016526	38335.44135898138	36836.74530693918	44161.51929718122	42271.18454067394	0.19469595623009248	0.18778435156380618	-70.47470391269599	-5525.556940617971	-67.68028372280241	-5306.461560985073
34.25335454371064	24411.532262147346	23901.785298259536	31503.095208348946	30485.03398714072	35003.079264913475	33736.0940322018	38320.67600460089	36822.56655638315	44146.34672174759	42256.62594851829	0.1947708870026695	0.1878561449109409	-72.11032973062538	-5687.85318441689	-69.25378350660321	-5462.537745781243
34.45974823597649	24396.758242073578	23887.588619055397	31488.148367147867	30470.67964045575	34988.027433719384	33721.63818506237	38305.468013844955	36807.96265453068	44130.69672934655	42241.60976054765	0.19484721336782077	0.18792927494495654	-73.73470387645648	-5851.011863811873	-70.81640750500083	-5619.439188086428
34.66738555406454	24381.610772143096	23873.031053452265	31472.792544283937	30455.931491372125	34972.548797868665	33706.77190691211	38289.81528936856	36792.93158956525	44114.5674374858	42226.134165244344	0.19492496198904655	0.1880037671864276	-75.34784076243523	-6015.033250570297	-72.36816920168349	-5777.166043049656
34.87627399144595	24366.087030616785	23858.10991733901	31457.0253015538	30440.787213757787	34956.64110624229	33691.49304408589	38273.715739125866	36777.47135484033	44097.95697838426	42210.19736503533	0.19500416006373086	0.1880796476662784	-76.94975479261484	-6179.9175692154095	-73.90908206559834	-5935.718418190256
35.086421086743854	24350.184174931335	23842.822507499477	31440.84419347829	30425.24447501596	34940.30210719735	33675.79944270047	38257.16727660643	36761.57994910847	44080.86349938356	42193.79757668434	0.195084835334725	0.18815694293683555	-78.54046037005901	-6345.66499695275	-75.43915955755801	-6095.096373253502
35.29783442400536	24333.8993414449	23827.166101384715	31424.246767297354	30409.300936091084	34923.52954869016	33659.68894877898	38240.16782107291	36745.255376751695	44063.285163363515	42176.93303168813	0.19516701610221956	0.18823568008314737	-80.11997190170223	-6512.2756634075195	-76.95841513466439	-6255.299919905141
35.51052163297529	24317.22964517782	23811.137956880615	31407.23056296445	30392.95425147434	34906.32117840142	33643.15940837731	38222.71529780257	36728.495648015814	44045.220149164794	42159.60197667942	0.1952507312359017	0.18831588673458216	-81.68830380278814	-6679.749650340527	-78.46686225449957	-6416.329021413811
35.72449038937153	24300.1721795466	23794.735312069406	31389.79311313826	30376.202069206916	34888.67474386083	33626.20866771025	38204.807638330625	36711.2987792464	44026.66665201596	42141.80267383406	0.1953360101874195	0.1883975910767125	-83.24547050458204	-6848.086991656572	-79.96451438234362	-6578.183592596091
35.93974841516195	24282.72401609154	23777.95538498525	31371.931943172352	30359.04203088146	34870.58799257217	33608.83457327817	38186.44278069582	36693.66279312704	44007.622883966054	42123.53340128353	0.1954228830031497	0.18848082186349102	-84.79148645928944	-7017.287673176266	-81.45138499574387	-6740.8634995492175
36.15630347884324	24264.88220419815	23760.795373364268	31353.644571103163	30341.471771642173	34852.05867213914	33591.03497199457	38167.61866968911	36675.58571892075	43988.0870743233	42104.792453533184	0.1955113803372844	0.18856560842973252	-86.32636614657531	-7187.3516325466335	-82.92748758998641	-6904.368559455499
36.374163395721176	24246.64377081146	23743.252454388075	31334.928507635086	30323.488920182703	34833.08453039085	33572.80771131376	38148.33325710414	36657.06559271319	43968.057470098654	42085.5781418856	0.19560153346524786	0.1886519807038993	-87.8501240790647	-7358.2787591209635	-84.39283568439714	-7068.698540502228
36.59333602819267	24228.005720143894	23725.323784420954	31315.78125612402	30305.091098741974	34813.663315508384	33554.15063935884	38128.58450199104	36638.10045765853	43947.53233645607	42065.888794869206	0.19569337429744524	0.1887399692212138	-89.36277480876015	-7530.068893874995	-85.84744282749307	-7233.8531616786495
36.813829286029524	24208.965033375454	23707.00649874076	31296.200312557612	30286.275923098245	34793.79277615062	33535.06160505041	38108.370370911754	36618.68836422809	43926.50995716749	42045.722758673015	0.19578693539335956	0.18882960513709557	-90.86433293409937	-7702.721829420887	-87.2913226034434	-7399.832092709839
37.03565112666392	24189.518668346915	23688.297711262545	31276.183165533435	30267.04100256035	34773.47066158079	33515.53845823494	38087.68883819848	36598.82737046066	43904.98863507428	42025.078397585996	0.1958822499760051	0.18892092024093857	-92.35481310622708	-7876.237309978344	-88.72448863806494	-7566.634953983128
37.25880955547555	24169.663559245004	23669.194514255614	31255.727296233847	30247.38393995712	34752.69472179243	33495.57904981386	38066.53788621391	36578.51554221602	43882.96669255393	42003.95409444286	0.1959793519467484	0.189013946970237	-93.83423003581993	-8050.615031376481	-90.14695460454095	-7734.261316430755
37.483312626080554	24149.39661628017	23649.693978053176	31234.830178398544	30227.302331624	34731.462707635925	33475.1812318725	38044.915505614495	36557.75095343033	43860.44247199329	41982.34825107514	0.1960782759005054	0.18910871842506904	-95.30259849962022	-8225.854641087353	-91.55873423149751	-7902.7107016528025
37.70916844062219	24128.71472535582	23629.79315075407	31213.489278293495	30206.793767386585	34709.77237094431	33454.34285780856	38022.81969561547	36536.53168637355	43837.41433626711	41960.259288767214	0.19617905714132816	0.18920526838295207	-96.7599333475955	-8401.955738286488	-92.95984130747092	-8071.982581733726
37.93638515006311	24107.614747729647	23609.489057917912	31191.702054677255	30185.85583054267	34687.62146465944	33433.06178246203	38000.24846425901	36514.85583191054	43813.88066922342	41937.68564871998	0.19628173169839463	0.1893036313140747	-98.20624951097125	-8578.917874057777	-94.35028968862025	-8242.076379382052
38.164970954479706	24086.093519665483	23588.778702250762	31169.465958762845	30164.486097839545	34665.007742956805	33411.335862242915	37977.19982868327	36492.72148976261	43789.83987617342	41914.625792517836	0.196386336342406	0.18940384239692742	-99.64156200858997	-8756.740551421419	-95.73009330571222	-8412.991467965767
38.39493410335793	24064.147852077465	23567.659063284027	31146.77843417763	30142.68213945008	34641.92896137149	33389.162955260945	37953.67181539579	36470.12676877326	43765.29038438974	41891.07820260402	0.19649290860241614	0.18950593753432807	-101.06588595463836	-8935.423225549981	-97.09926617029123	-8584.727171571925
38.626282895891045	24041.774530163646	23546.12709704362	31123.636916917807	30120.441518943924	34618.38287692187	33366.54092145304	37929.66246054704	36447.06978717458	43740.23064360845	41867.04138275961	0.1966014867830938	0.18960995336987257	-102.4792365674657	-9114.96530406177	-98.45782238323591	-8757.28276522737
38.859025681279114	24018.97031303111	23524.179735711168	31100.03883530019	30097.761793256395	34594.36724823408	33343.46762271181	37905.16981020764	36423.54867285698	43714.659126539125	41842.51385859012	0.19671210998243735	0.18971592730480719	-103.8816291760013	-9295.36614715308	-99.8057761406235	-8930.657474940643
39.09317085903034	23995.731933310723	23501.813887275734	31075.981609909293	30074.64051265324	34569.87983566497	33319.94092301286	37880.19192064718	36399.56156364061	43688.57432938024	41817.49417801719	0.19682481810995867	0.1898238975153457	-105.27307922886393	-9476.62506797444	-101.14314174205356	-9104.850477969274
39.328726879264174	23972.056096761997	23479.02643517631	31051.462653540362	30051.075220691924	34544.91840142465	33295.95868854185	37854.72685861536	36375.1066075493	43661.97477234125	41791.980911776875	0.1969396519053415	0.18993390297044271	-106.6536023025983	-9658.741332973354	-102.4699335982732	-9279.860903059132
39.56570224301631	23947.93948186722	23455.81423793447	31026.479371137615	30027.06345417857	34519.48070969764	33271.51878782056	37828.77270162501	36350.18196308619	43634.8590001708	41765.972653923556	0.19705665295759817	0.19004598345003326	-108.02321410975128	-9841.71416222956	-103.78616623864218	-9455.687830677256
39.80410550254544	23923.378739415144	23432.17412877727	31001.02915972824	30002.602743121344	34493.56452676363	33246.61909183278	37802.32753823773	36324.78579951217	43607.22558269195	41739.46802234073	0.19717586372473478	0.1901601795637591	-109.381930507574	-10025.542729889043	-105.0918543193111	-9632.330293331295
40.04394526164196	23898.37049207322	23408.102915249558	30975.109408351003	29977.69061067896	34467.16762111645	33221.25747414863	37775.389468351066	36298.91629712584	43579.07311534332	41712.46565925742	0.19729732755394278	0.19027653277019357	-110.72976750836824	-10210.226164767519	-106.38701263249095	-9809.78727605287
40.28523017593832	23872.911333948075	23383.5973788154	30948.717497979538	29952.324573104543	34440.28776358161	33195.43181104798	37747.95660348745	36272.571647545315	43550.400219726675	41684.964231770726	0.19742108870233283	0.19039508539657832	-112.0667412871262	-10395.76355074346	-107.67165611337987	-9988.05771663133
40.52796895322162	23846.997830134787	23358.654274449233	30921.850801440993	29926.502139685635	34412.92272743326	33169.13998164357	37720.027067086136	36245.75005399327	43521.20554416223	41656.96243237614	0.19754719235822943	0.19051588065909544	-113.39286819081462	-10582.153927336447	-108.94579984901065	-10167.14050611388
40.77217035374772	23820.626516253174	23333.270330214644	30894.506683328276	29900.220812678017	34385.07028850866	33142.37986800174	37691.59899479596	36218.44973158245	43491.48776424958	41628.45897950246	0.19767568466303945	0.19063896268368302	-114.70816474905587	-10769.396290432662	-110.2094590885099	-10347.034489413723
41.017843190557436	23793.79389797171	23307.442246831954	30866.682499906732	29873.47808723504	34356.7282253214	33115.14935526247	37662.670534770616	36190.668907603984	43461.24558343597	41599.45261805453	0.19780661273372194	0.19076437652741718	-116.01264768389228	-10957.489592968486	-111.46264925131982	-10527.738465800881
41.26499632979458	23766.496450518036	23281.16669723315	30838.37559901428	29846.27145133099	34327.89431917231	33087.446331757455	37633.239847965146	36162.40582181714	43430.47773359102	41569.9421199616	0.19794002468586885	0.19089216820047852	-117.30633391960873	-11146.432745683938	-112.70538593592937	-10709.251189459115
41.51363869102594	23738.73061817613	23254.44032610491	30809.583319955454	29818.598385679514	34298.56635425872	33059.26868912734	37603.30510843464	36133.658726741654	43399.18297558868	41539.92628473361	0.19807596965742075	0.19102238468871702	-118.58924059304991	-11336.224617904983	-113.9376849301625	-10891.571370208636
41.763779247563185	23710.49281376941	23227.259749417597	30780.30299338851	29790.4563636449	34268.74211778129	33030.61432243597	37572.86450363443	36104.42588795067	43367.36009989621	41509.403940022625	0.19821449783303877	0.1911550739768415	-119.86138506447605	-11526.86403846275	-115.15956222133536	-11074.69767427165
42.0154270267867	23681.779418129245	23199.621553941626	30750.531941205423	29761.84285114804	34238.419400048486	33001.48113028359	37541.91623472195	36074.70558436638	43335.00792716998	41478.37394219226	0.1983556604691545	0.1912902850722472	-121.12278492840414	-11718.349796640687	-116.37103400538763	-11258.628724970855
42.26859111047143	23652.586779548572	23171.52229674936	30720.267476404562	29732.755306565337	34207.59599457846	32971.86701491752	37510.45851685998	36044.49610855685	43302.12530885862	41446.83517689338	0.19849950991971463	0.1914280680295077	-122.37345802538039	-11910.680643236265	-117.57211669813842	-11443.363103675656
42.523280635114425	23622.911213219875	23142.958504702725	30689.506902955458	29703.19118062072	34176.269698198	32941.76988234041	37478.489579521345	36013.79576703439	43268.71112781306	41414.78655964667	0.19864609966265126	0.19156847397554946	-123.6134224531852	-12103.85529165715	-118.76282694520341	-11628.89935064409
42.77950479226489	23592.749000657335	23113.9266739261	30658.24751565566	29673.147916270897	34144.438311138685	32911.18764241649	37446.00766679512	35982.60288055584	43234.764298904134	41382.22703643279	0.19879548432709582	0.1917115551355312	-124.84269657809637	-12297.872419016436	-119.94318163306889	-11815.235966048203
43.03727282885567	23562.09638910254	23084.423269263396	30626.486599979406	29642.622948582477	34112.099637130064	32880.11820897446	37413.01103769436	35950.91578442379	43200.283769647765	41349.155584288725	0.1989477197213629	0.1918573648594578	-126.06129904818954	-12492.73066751007	-121.11319790081325	-12002.371411065571
43.29659404753705	23530.94959091262	23054.444723719505	30594.22143191679	29611.613704601783	34079.25148348875	32848.55949990811	37379.4979664643	35918.73282878955	43165.268520836784	41315.57121191204	0.1991028628617313	0.1920059576495405	-127.26924880541628	-12688.428645734675	-122.27289315072994	-12190.304108958691
43.55747780701245	23499.30478293129	23023.987437885105	30561.449277804477	29580.117603216175	34045.89166120459	32816.50943727352	37345.46674289245	35886.05237895726	43129.717567181084	41281.47296027194	0.19926097200204587	0.19215738918834266	-128.4665650983152	-12884.96493008826	-123.42228506082029	-12379.032446353696
43.81993352237618	23467.15810584117	22993.047779344397	30528.16739414633	29548.132055006863	34012.01798502251	32783.96594738303	37310.91567261924	35852.87281568919	43093.62995795483	41246.85990322772	0.19942210666417234	0.19231171636772637	-129.65326749557426	-13082.33806634415	-124.56139159663871	-12568.5547745144
44.08397066545326	23434.505663497497	22961.62208206518	30494.37302742432	29515.654462092778	33977.62827352051	32750.92696089581	37275.84307744978	35819.19253551222	43057.00477765168	41211.73114815468	0.19958632766932724	0.19246899731863432	-130.8293758988002	-13280.546571188606	-125.6902310232108	-12758.869410678744
44.349598765141174	23401.343522242387	22929.706645770937	30460.063413899068	29482.682217965397	33942.720349183415	32717.39041290481	37240.2472956668	35785.009951025684	43019.8411466479	41176.08583657772	0.1997536971703226	0.1926292914417295	-131.9949105581327	-13479.588934105821	-126.80882191932324	-12949.974639687687
44.6168274077539	23367.6677101982	22897.2977352932	30425.23577939866	29449.21270731284	33907.292038471045	32683.354243018854	37204.126682342976	35750.32349120895	42982.13822187214	41139.92314481139	0.19992427868474488	0.19279265943892587	-133.14989208519546	-13679.463619071059	-127.91718318923085	-13141.868715419434
44.88566623736761	23333.474216541294	22864.391579905674	30389.88733909761	29415.243305835378	33871.3411718832	32648.816395442143	37167.47960965596	35715.13160173177	42943.89519748535	41103.242284609594	0.2000981371291098	0.19295916334583801	-134.29434146772837	-13880.169066468254	-129.01533407614625	-13334.549862445332
45.15612495616904	23298.758990753013	22830.984372636944	30354.01529728249	29380.77138004878	33834.86558401774	32613.774819047652	37130.30446720194	35679.43274526367	42905.111305566556	41066.04250382103	0.20027533885402224	0.19312886656518644	-135.42828008664947	-14081.7036953317	-130.10329417775938	-13528.01627798006
45.42821332480542	23263.517941848804	22797.07226956273	30317.616847105768	29345.79428707725	33797.8631136239	32578.227467446468	37092.599662310444	35643.225401784504	42865.78581680772	41028.32308705335	0.20045595168037958	0.19330183390118177	-136.55172972991568	-14284.065905333497	-131.18108345897053	-13722.266133590601
45.701941162736816	23227.746937584565	22762.65138907673	30280.689170327067	29310.30937443497	33760.331603650025	32542.172299052298	37054.363620359494	35606.50806889602	42825.918041217075	40990.083356345516	0.20064004493664647	0.19347813159493382	-137.66471260881372	-14487.25407910347	-132.24872226672596	-13917.297577215359
45.97731834859046	23191.44180363871	22727.71781113875	30243.229437040467	29274.313979795235	33722.26890128476	32505.607277140258	37015.59478509056	35569.27926213321	42785.50732883035	40951.32267184765	0.2008276894972531	0.19365782736091028	-138.76725137593894	-14691.266584786586	-133.30623134643974	-14113.108735389076
46.25435482051728	23154.598322769478	22692.26757649946	30205.234805387634	29237.805430746692	33683.67285799145	32468.530369899752	36976.29161892301	35531.53751527572	42744.55307042993	40912.04043250878	0.20101895782214088	0.19384099042449082	-139.85936914080958	-14896.10177846346	-134.35363185618917	-14309.69771533925
46.533060576550575	23117.21223394737	22656.296685901918	30166.702421257163	29200.78104453737	33644.54132953666	32430.93955048235	36936.45260326956	35493.281380660446	42703.05469827396	40872.23607677388	0.20121392399750765	0.19402769156065008	-140.94108948799112	-15101.758006894961	-135.39094538336212	-14507.062607401982
46.813445674966815	23079.27923146036	22619.801099257325	30127.62941796746	29163.238127803783	33604.87217601031	32392.832797042043	36896.076238849855	35454.50942949272	42661.01168683231	40831.90908328775	0.20141266377779066	0.19421800313381127	-142.0124364954172	-15308.233610399067	-136.41819396122446	-14705.201487516053
47.09552023464871	23040.794963992557	22582.77673479598	30088.012915934854	29125.173976286875	33564.66326183915	32354.20809277012	36855.161046004905	35415.22025215864	42618.42355353287	40791.05897160882	0.20161525462893173	0.1944119991389107	-143.07343475294329	-15515.52692583017	-137.4354000858002	-14904.112419829704
47.37929443545016	23001.755033674	22545.219468190917	30047.850022324063	29086.58587453191	33523.91245579137	32315.063425921802	36813.70556500948	35375.41245853588	42575.289859515186	40749.68530293002	0.2018217757729704	0.1946097552437213	-144.12410938150424	-15723.636289747432	-138.44258673369768	-15103.793459515087
47.66477851856398	22962.154995101835	22507.12513165458	30007.13783068221	29047.471095573754	33482.61763097354	32275.39678983647	36771.708356384785	35335.084678305066	42531.6102103944	40707.78768080954	0.20203230823401686	0.194811348832473	-145.16448605309415	-15932.560041733086	-139.43977737979003	-15304.242655629292
47.951982786891236	22921.990354330777	22468.489513006643	29965.873420554075	29007.82690060513	33440.77666481784	32235.206182949303	36729.168001209	35294.235561259615	42487.38425703304	40665.36575190936	0.20224693488564846	0.1950168590508243	-146.19459101132816	-16142.296527930535	-140.4269960161837	-15505.4580542529
48.24091760541319	22881.256567832825	22429.308354712695	29924.053857079107	28967.6505386285	33398.38743906065	32194.489608795215	36686.083101427386	35252.86377761547	42442.61169632291	40622.41920674342	0.2024657404997894	0.19522636685223035	-147.21445109220804	-16352.844104677439	-141.40426717123773	-15707.437701683491
48.53159340156531	22839.94904142427	22389.577352892135	29881.676190568345	28926.9392460898	33355.44783971075	32153.245076003754	36642.45228016017	35210.968018319254	42397.29227197565	40578.94778043414	0.2026888117971212	0.19543995504575923	-148.22409374620474	-16564.20114242006	-142.37161592937628	-15910.179647876881
48.82402066561362	22798.063129159604	22349.292156294745	29838.737456061208	28885.69024649409	33311.955757007505	32111.470598285126	36598.274182009234	35168.54699535559	42351.42577532309	40534.95125347854	0.20291623749908738	0.19565770834541055	-149.22354706073384	-16776.366029783152	-143.32906795176677	-16113.681950044818
49.11820995103327	22755.59413219061	22308.448365244352	29795.234672860628	28843.90075000163	33267.909085367806	32069.164194406323	36553.54747336227	35125.59944205266	42305.01204612669	40490.42945252314	0.20314810838154368	0.19587971342099147	-150.21283978330757	-16989.33717785403	-144.27664949726022	-16317.942676430568
49.41417187488941	22712.53729758998	22267.041530548908	29751.16484404627	28801.567953004145	33223.305723321944	32026.323888157418	36508.27084269529	35082.12411338641	42258.050973397156	40445.38225114855	0.20338451733012516	0.196106058950608	-151.19200134516723	-17203.113024637103	-145.2143874438916	-16522.95991024468
49.71191711822035	22668.887817137762	22225.067152375457	29706.52495596433	28758.68903768009	33178.143573437264	31982.947708307165	36462.44300087222	35038.1197862828	42210.54249622346	40399.80957066351	0.20362555939738414	0.19633683567483382	-152.16106188622507	-17417.692039806396	-146.14230931148631	-16728.7317538606
50.01145642642306	22624.640826069768	22182.520679088924	29661.311977693313	28715.261171528116	33132.42054222927	31939.033688547413	36416.06268144211	34993.58525991797	42162.486604612095	40353.71138090844	0.20387133186177755	0.1965721364526164	-153.12005228106864	-17633.07272971794	-147.06044328539429	-16935.256333266385
50.3128006096408	22579.79140178606	22139.397506053145	29615.522860484205	28671.281506877403	33086.13454005912	31894.579867425477	36369.12864093263	34948.51935601565	42113.88334033563	40307.08770106844	0.20412193428856057	0.19681205631898926	-154.06900416461576	-17849.253642532043	-147.96881823972944	-17142.53180260025
50.61596054315354	22534.334562519125	22095.692974393587	29569.154537175025	28626.747180374976	33039.28348101801	31849.584288264905	36321.63965914124	34902.92091914279	42064.73279779272	40259.938600497015	0.20437746859267417	0.19705669254465874	-155.00794995923206	-18066.23337365873	-148.86746376192605	-17350.556348954327
50.9209471677702	22488.265265959275	22051.402369719464	29522.203921577442	28581.655312447667	32991.86528279618	31804.044999072692	36273.594539421945	34856.78881700157	42015.035124877344	40212.264199549114	0.20463803910368958	0.19730614469753358	-155.93692290395848	-18284.01057160739	-149.75641017933958	-17559.328197591938
51.22777149022361	22441.57840783636	22006.520920804323	29474.667907834842	28536.003006738287	32943.87786653688	31757.960052432947	36224.99210896817	34810.121940718396	41964.79052385883	40164.064670424355	0.20490375263289945	0.19756051470627928	-156.8559570825455	-18502.58394388482	-150.63568858471263	-17768.845617169514
51.53644458356769	22394.26882045654	21961.043798223825	29426.543369750958	28489.787349515278	32895.31915667459	31711.327505386773	36175.83121909179	34762.91920512973	41913.999252272886	40115.34023802126	0.2051747185426343	0.19781990692596643	-157.765087453663	-18721.952263299376	-151.5053308634233	-17979.106925330125
51.84697758757708	22346.331271192008	21914.96611294878	29377.82716008719	28443.005409053967	32846.187080756	31664.145419296787	36126.11074549713	34715.1795490639	41862.66162382316	40066.091180801384	0.20545104881788973	0.19808442820590186	-158.66434988292895	-18942.1143746851	-152.3653697227055	-18190.11049470119
52.15938170914916	22297.76046092215	21868.28291489182	29328.51610982718	28395.654234988193	32796.47956924321	31616.411859695698	36075.8295885496	34666.90193561837	41810.77800929315	40016.31783166382	0.20573285814036277	0.1983541879597256	-159.55378117401415	-19163.069201699458	-153.21583871959592	-18401.854758902453
52.47366822270851	22248.551022425352	21820.98919140713	29278.607027408587	28347.730857632425	32746.194555299273	31568.12489611946	36024.98667353997	34618.085352433765	41758.34883747068	39966.020578831885	0.2060202639649811	0.19862929823786046	-160.4334191021553	-19384.815754116513	-154.05677229185676	-18614.338219102472
52.789848470613855	22198.697518718207	21773.079865739608	29228.096697918518	28299.232287270548	32695.32997455325	31519.282601921648	35973.5809509416	34568.728811961366	41705.37459608202	39915.199866748844	0.20631338659903684	0.1989098738024127	-161.30330244953802	-19607.35313554015	-154.88820578918967	-18827.559450798668
53.107933863567155	22148.194441341828	21724.549795424104	29176.981882252876	28250.155513412854	32643.883764845577	31469.88305407126	35921.61139666202	34518.831351727065	41651.85583273845	39863.85619698665	0.20661234928401748	0.1991960322046139	-162.16347103990847	-19830.680551270023	-155.71017550503166	-19041.517110853456
53.42793588102576	22097.036208592668	21675.39377063076	29125.259316237316	28200.49750401721	32591.853865952067	31419.92433293033	35869.07701228783	34468.39203458845	41597.79315589417	39811.99012916468	0.20691727828025214	0.19948789386491406	-163.01396577616106	-20054.797316725366	-156.52271871104313	-19256.209945081733
53.74986607161648	22045.21716369599	21625.606512456015	29072.925709707903	28150.255204674562	32539.23821928525	31369.404522012162	35815.97682532193	34417.40994898634	41543.187235815756	39759.602281880514	0.20722830295447967	0.19978558215582518	-163.85482867821702	-20279.702866176143	-157.32587369057728	-19471.636795911007
54.073736053552395	21992.73157292066	21575.182671157112	29019.97774555076	28099.42553775689	32486.034767572928	31318.321707718995	35762.30988941387	34365.88420919023	41488.03880556424	39706.693333652765	0.20754555587046286	0.20008922348763197	-164.6861029229185	-20505.396761944517	-158.11967977521272	-19687.79661065992
54.399557515052166	21939.573623632277	21524.1168243274	28966.41207869739	28048.00540152516	32432.24145451142	31266.673979056988	35708.075284580904	34313.813955535974	41432.34866198841	39653.264023874915	0.20786917288276813	0.20039894739708394	-165.50783288526145	-20731.878704049625	-158.90417738206452	-19904.688450137153
54.727342214761876	21885.737422283586	21472.40347501145	28912.225335075345	27995.991669196774	32377.85622439381	31214.459427329068	35653.27211742118	34261.1983546567	41376.11766673129	39599.315153782096	0.2081992932338447	0.2007148866391892	-166.3200641807125	-20959.148540254682	-159.6794080519394	-20122.31149758678
55.057101982179326	21831.216992339345	21420.037049757033	28857.414110511123	27943.381187969753	32322.877021710807	31161.676145803212	35597.899521317035	34208.0365997055	41319.346747248535	39544.84758742959	0.20853605965454206	0.20103717728224496	-167.12284370960697	-21187.20627664961	-160.44541448954988	-20340.665068162605
55.38884871808102	21776.00627213394	21367.011896602286	28801.97496958401	27890.17077800242	32267.301790723715	31108.322229355865	35541.956656628645	34154.327910569715	41262.03689784004	39489.86225268408	0.2088796184681999	0.2013659588062266	-167.91621970281994	-21416.052088712342	-161.2022406048054	-20559.748618796468
55.722594394951685	21720.099112659063	21313.32228299554	28745.904444428128	27836.357231346152	32211.128475007587	31054.395774088716	35485.44271087673	34100.07153407615	41204.189180693975	39434.36014222737	0.20923011969846894	0.20170137420468964	-168.70024176964216	-21645.686332932673	-161.94993155616976	-20779.561758591793
56.058351057416104	21663.489275279546	21258.962393645576	28689.199033480854	27781.937310829526	32154.35501696357	30999.894876917897	35428.356898914186	34045.266744186556	41145.804726944225	39378.34231457312	0.20958771718101563	0.20204357009031734	-169.47496094638336	-21876.10955888219	-162.68853379437496	-21000.104259603657
56.39613082267415	21606.170429374964	21203.92632830024	28631.85520017543	27726.907748891837	32096.979357299104	30944.817635134543	35370.69846308612	33989.91284218336	41086.88473774154	39321.80989509702	0.20995256867927742	0.20239269680428	-170.2404297482717	-22107.322522016242	-163.41809510954772	-21221.376068291254
56.7359458809379	21548.13614990383	21148.208099450014	28573.869371574277	27671.265246362807	32038.999434473335	30889.16214593412	35312.46667337613	33934.00915684357	41027.43048533708	39264.76407707939	0.21032483600443705	0.2027489085295605	-170.99670222240093	-22339.326196987182	-164.13866467892512	-21443.377317426726
57.07780849587155	21489.37991488925	21091.801629955364	28515.237936942147	27615.00647118775	31980.413184108005	30832.926505914973	35253.66082754036	33877.55504460209	40967.443314181175	39207.2061227624	0.21070468513980095	0.2031123634084147	-171.74383400263469	-22572.121791570447	-164.85029311644757	-21666.108338549733
57.42173100503407	21429.895102821938	21034.700750593882	28455.957246254642	27558.128057094105	31921.21853836011	30776.108810542602	35194.28025122618	33820.54988970195	40906.92464203479	39149.13736442026	0.21109228636977037	0.20348322366414956	-172.48188236739952	-22805.71076135896	-165.55303252503654	-21889.56967512425
57.7677258203244	21369.674989979154	20976.899197525578	28396.02360864074	27500.62660219802	31861.413425256138	30718.70715357957	35134.32429807637	33762.99310433189	40845.87596109603	39090.55920544387	0.21148781441360237	0.2038616557274003	-173.21090629873652	-23040.094825025648	-166.24693654975272	-22113.7620961871
58.115805428429454	21308.712747656147	20918.390609672882	28335.4332907555	27442.49866754764	31800.99576798508	30660.719626478556	35073.79234981699	33704.88412874995	40784.29883914069	39031.47312143958	0.2118914485641729	0.2042478303671035	-173.93096654467809	-23275.27598044742	-166.93206043429382	-22338.686610802077
58.465982391274686	21247.00143930756	20859.168526012727	28274.18251508016	27383.740775600396	31739.963484148542	30602.14431773685	35012.68381632808	33646.22243139216	40722.194920677364	38971.88066134229	0.2123033728319579	0.20464192282637078	-174.64212568343646	-23511.256521514617	-167.60846107880934	-22564.344483098947
58.818269346477535	21184.53401759597	20799.226382777855	28212.267458146544	27324.34940863167	31678.31448496604	30542.97931221091	34950.998135696565	33587.00750896593	40659.565928117714	38911.78344854356	0.21272377609446685	0.20504411296348168	-175.34444819018245	-23748.039055742323	-168.27619710019644	-22790.73724805098
59.172679007803275	21121.303321344658	20738.55751056422	28149.68424868229	27264.321007071452	31616.046674433204	30483.22269038859	34888.73477425004	33527.23888652672	40596.41366296165	38851.1831820345	0.21315285225136602	0.20545458539821568	-176.03800050693826	-23985.626522807404	-168.9353288952043	-23017.86672809068
59.52922416562417	21057.302072391416	20677.15513134121	28086.42896567313	27203.65196776574	31553.15794843041	30422.87252761693	34825.89322657014	33466.91611753702	40532.740006997774	38790.08163756386	0.21359080038555242	0.20587352966376468	-176.72285111468955	-24224.022213854827	-169.58591870544478	-23245.735050406307
59.887917687380885	20992.522872340847	20615.012355361996	28022.497636339223	27142.338642159815	31489.64619378012	30361.926893284133	34762.47301548491	33406.03878390729	40468.54692351977	38728.480668811884	0.2140378249304362	0.20630114036447939	-177.39907060898258	-24463.229791839607	-170.22803068555368	-23474.34466515947
60.24877251804685	20926.9581992114	20552.122177970155	27957.88623402075	27080.37733439911	31425.509287249493	30300.38384995236	34698.4736920383	33344.606496016655	40403.8364585581	38666.38220857954	0.21449413584372554	0.2067376173397023	-178.06673177849734	-24703.253312831745	-170.8617309742258	-23703.698364609852
60.6118016805955	20860.60040397451	20488.477476299504	27892.590675969415	27017.764299344526	31360.7450944965	30238.24145243985	34633.89483543572	33282.6188927131	40338.61074212805	38603.788269993885	0.2149599487879941	0.20718316583397342	-178.7259096863927	-24944.097248248756	-171.4870877674548	-23933.79930303991
60.97701827647021	20793.441706982543	20424.071005863923	27826.60682104152	26954.49574049833	31295.351468956516	30175.497746849775	34568.73605296477	33220.07564129175	40272.87198949407	38540.70094772992	0.21543548531835843	0.20763799667389166	-179.3766817554715	-25185.766508285888	-172.1041713952509	-24164.651017744094
61.34443548605718	20725.47419428212	20358.895397033244	27759.93046728783	26890.56780783625	31229.32625066622	30112.150769542855	34502.996979888856	33156.976437449746	40206.622502450715	38477.12241924875	0.21592097307757874	0.20810232645194174	-180.01912785757304	-25428.266466512345	-172.7130544023239	-24396.257451105863
61.71406656916102	20656.689813809367	20292.943151391635	27692.557349435523	26825.976595541404	31162.667265021817	30048.19854605097	34436.67727931239	33093.32100521614	40139.86467061964	38413.05494605216	0.21641664599893626	0.20857637771760557	-180.65333040477708	-25671.60298542492	-173.3138116306145	-24628.622973567806
62.085924865483435	20587.08037146479	20226.206637975563	27624.483136258517	26760.718139636574	31095.37232146956	29983.639089929955	34369.77664201733	33029.1090968566	40072.6009727652	38348.50087495531	0.21692274451724686	0.20906037917609782	-181.27937444666168	-25915.782443562523	-173.90652030630008	-24861.752407847904
62.46002379510434	20516.637527062514	20158.67808938642	27555.703427828626	26694.788415508672	31027.439212122583	29918.470401546834	34302.294786266335	32964.34049274962	40004.833978124996	38283.46263937554	0.21743951578839224	0.20955456589508015	-181.8973477706022	-26160.81176375039	-174.4912601305914	-25095.651054361835
62.83637685896657	20445.352790152814	20090.34959777522	27486.21375264523	26628.183335321854	30958.865710303988	29852.690466800013	34234.23145757467	32899.015001234424	39936.56634776036	38217.94276063977	0.2179672139177731	0.21005917951973316	-182.50734100573754	-26406.6984426789	-175.06811337378167	-25330.32471778989
63.21499763936286	20373.217515712466	20021.213110694513	27416.009564635086	26560.898745313083	30889.64956900929	29786.297255767764	34165.58642844545	32833.13245842738	39867.800835922695	38151.94384930906	0.2185061001981073	0.2105744684965754	-183.10944773379015	-26653.45058224164	-175.6371649744542	-25565.779735133052
63.59589980042612	20300.22289970076	19951.260426814275	27345.086240017787	26492.93042296524	30819.788519286067	29719.28872128215	34096.359498068196	32766.692728006172	39798.540291438294	38085.46860652139	0.21905644335702276	0.21110068830645515	-183.7037646017634	-26901.076922014356	-176.19850264152046	-25802.023004917428
63.979097088622495	20226.359974477662	19880.48319149785	27273.43907403089	26424.274074052515	30749.280268526916	29651.662797425077	34026.55049197862	32699.695700959815	39728.787659111986	38018.51982535349	0.21961851981491087	0.2116381017071411	-184.290391441471	-27149.586873595603	-176.75221696167864	-26039.062018008903
64.36460333324754	20151.619604080184	19808.872892233383	27201.063277506975	26354.925329550926	30678.122498669873	29583.417397941415	33956.15926167623	32632.14129530183	39658.54598114806	37951.10039220039	0.22019261395354742	0.21218697898599465	-184.86943139427603	-27398.990556650795	-177.2984015119	-26276.904889971018
64.75243244692527	20075.992479354285	19736.42085391737	27127.953973296964	26284.879742408957	30606.312864303305	29514.550414566213	33885.18568419865	32564.029455745258	39587.81839859063	37883.213288174506	0.22077901839599792	0.2127475982231928	-185.44099104053748	-27649.2988366317	-177.8371529761862	-26515.56039496232
65.14259842611021	19999.46911293861	19663.118233985966	27054.106192531766	26214.132784170888	30533.848990669532	29445.05971526095	33813.62966164922	32495.36015333678	39516.60815278202	37814.86159052345	0.2213780342983622	0.2133202455660303	-186.00518053531414	-27900.523364436813	-178.3685712676015	-26755.038001326844
65.53511535159264	19922.03983409736	19588.956017390316	26979.514870715408	26142.67984144657	30460.728471562765	29374.943142355038	33741.491120676445	32426.13338504836	39444.91858684106	37746.04847406779	0.22198997165395495	0.21390521551484562	-186.56211375052953	-28152.676618121564	-178.89275965652632	-26995.347909074277
65.92999738900669	19843.69478339846	19513.925011411382	26904.174843640627	26070.516212219514	30386.948867115058	29304.19851058649	33668.77001190074	32356.34917332266	39372.75314715921	37676.777212657544	0.22261514961052248	0.21450281122113993	-187.1119084230304	-28405.771946606226	-179.40982490404713	-27236.501089154743
66.32725878934137	19764.423907235196	19438.015840311204	26828.080843120162	25997.637101986893	30312.507701466224	29232.82360503854	33595.466309287876	32286.00756557137	39300.115384917444	37607.05118064947	0.2232538968011668	0.21511334479850314	-187.65468630936084	-28659.823615620844	-179.91987740121112	-27478.509324694052
66.72691388945532	19684.216952187217	19361.218939815742	26751.22749252331	25924.037619722305	30237.402460310033	29160.81617896507	33521.58000946359	32215.1086336222	39227.0089576212	37536.87385440394	0.2239065516896541	0.21573713764698776	-188.19057334862737	-28914.846856071614	-180.42303131610242	-27721.385254527442
67.12897711259382	19603.063459219484	19283.524551425857	26673.609302109868	25849.7127736531	30161.630588311687	29088.173951500095	33447.11113096804	32143.652473111903	39153.437630655746	37466.248813801474	0.22457346293084893	0.21637452079160918	-188.7196998313375	-29170.857914688997	-180.91940474579314	-27965.14241866581
67.53346296890952	19520.952757716277	19204.922716553352	26595.22066415138	25774.657466844645	30085.18948638985	29014.894605246005	33372.05971344586	32071.63920282377	39079.40527886112	37395.17974378129	0.22525498974703925	0.21702583523569333	-189.2422005775661	-29427.874107434414	-181.40911987656727	-28209.795306265354
67.94038605598601	19437.873959347846	19125.403270477156	26516.055847829037	25698.866492580037	30008.07650885536	28940.97578373266	33296.42581676765	31999.068963963764	39004.91588812626	37323.67043589869	0.2259515023209746	0.21769143232983137	-189.7582151228853	-29685.91387560591	-181.89230315189343	-28455.359406127594
68.3497610593647	19353.815951768647	19044.95583611737	26436.108993898364	25622.334529527358	29930.288960400543	28866.415088742193	33220.20952008007	31925.941919373905	38929.973557003446	37251.72478990412	0.22666338220648158	0.2183716741572435	-190.26788791290164	-29944.996844768524	-182.36908544728067	-28701.851259603165
68.7616027530747	19268.767392145117	18963.5698176236	26355.37410910895	25545.05613668339	29851.824092930437	28791.210077492015	33143.41092077952	31852.25825267861	38854.582498342184	37179.346815343124	0.2273910227575716	0.21906693393640914	-190.77136850704846	-30205.14388674777	-182.8396022543675	-28949.288516409695
69.17592600016614	19182.716700512625	18881.234393774357	26273.84506036794	25467.02574808275	29772.67910222857	28715.358259668363	33066.03013340603	31778.018167359634	38778.74704094348	37106.54063317664	0.22813482957701553	0.2197775964418621	-191.26881179245538	-30466.377184914425	-183.3039938733782	-29197.689993287437
69.59274575324658	19095.652052960177	18797.938511185315	26191.515568633928	25388.237667261656	29692.85112444756	28638.857094303257	32988.06728845133	31703.22188575633	38702.47163123295	37033.310477422914	0.22889522098541343	0.22050405844410706	-191.7603782080696	-30728.720302838832	-183.76240561477607	-29447.075735691935
70.01207705502031	19007.56137464405	18713.67087732386	26108.379202529515	25308.686061463915	29612.337232416714	28561.703986486147	32909.522531077884	31627.869647986434	38625.760834954555	36959.660696820305	0.22967262851184664	0.2212467291696747	-192.24623397917458	-30992.19825649727	-184.21498801110283	-29697.467082827352
70.43393503883172	18918.432332629985	18628.419953327873	26024.429371657567	25228.364955576293	29531.134431755774	28483.896283901522	32830.39601974217	31551.96171078237	38548.61933888308	36885.59575651069	0.23046749740727632	0.22200603078238404	-192.7265513640741	-31256.83759037871	-184.6618970388372	-29948.886736007407
70.85833492921113	18828.252328565984	18542.173946627758	25939.65931960747	25147.26822578065	29449.239656785383	28405.43127318377	32750.68792471758	31475.49834623919	38471.051952556234	36811.1202397445	0.2312802871819064	0.22278239888695955	-193.2015089119377	-31522.666457482614	-185.10329435130552	-30201.358830724843
71.2852920424243	18737.00849118796	18454.920803370343	25854.062116636287	25065.389592908017	29366.649766223483	28326.306176078862	32670.398426511347	31398.479840467746	38393.063610026344	36736.23884960606	0.23211147216782543	0.22357628305620475	-193.67129173424473	-31789.71470369585	-185.53934752298665	-30454.909012498334
71.71482178702524	18644.687668660816	18366.6482006449	25767.630652008025	24982.722615480703	29283.361538655467	28246.518145403363	32589.527714168085	31320.906492148693	38314.65937162988	36660.9564107601	0.23296154210830006	0.22438814738302254	-194.1360917893253	-32058.013956612907	-185.9702303057893	-30709.56451676786
72.14693966441222	18551.276420759812	18277.343538511403	25680.35762597516	24899.26068242616	29199.37166776709	28166.064260789244	32508.075983454743	31242.778610980647	38235.844425776355	36585.27787121873	0.2338310027751945	0.22521847105864462	-194.5961081807909	-32327.597719066776	-186.3961228985354	-30965.354253137484
72.58166126938723	18456.76101089729	18186.993931832556	25592.23554138415	24814.997005446814	29114.676757326604	28084.941524203314	32426.043434919236	31164.096516016732	38156.62409075491	36509.208304128675	0.23472037661607845	0.22606774897851684	-195.05154747161578	-32598.50146780722	-186.8172122299111	-31222.308894147165
73.01900229071879	18361.12739800119	18095.586201911654	25503.256694886233	24729.92461102807	29029.27331590278	28003.146855228824	32343.43027181516	31084.860533882373	38077.003816558135	36432.75290957834	0.23563020343267602	0.22693649237738053	-195.50262401379587	-32870.762757473625	-187.23369225579881	-31480.460968889296
73.45897851170821	18264.361228254096	18003.10686793988	25413.413167734234	24644.036332066837	28943.15775130447	27920.677086096388	32260.2366978853	31005.070996867937	37996.989186723105	36355.91701642462	0.23656104109243153	0.2278252294951935	-195.94956029437162	-33144.421330135316	-187.64576427122665	-31739.844961610623
73.90160581075892	18166.447826702377	17909.54213825767	25322.696816144835	24557.324799101494	28856.326364727116	27837.52895645115	32176.46291499549	30924.728240888653	37916.58592018891	36278.70608413911	0.23751346627505707	0.22873450627562106	-196.3925872996988	-33419.51923092734	-188.05363723900518	-32000.49741584994
74.34690016194996	18067.37218874683	17814.87790143553	25231.099261203715	24469.78243112227	28768.775344588867	27753.69910784025	32092.109120608944	30843.8326033029	37835.79987316879	36201.12570467215	0.2384880752560682	0.2296648870989598	-196.8319448984912	-33696.100930035114	-188.4575281352627	-32262.457044294104
74.79487763561212	17967.118971529228	17719.09971718262	25138.61187829185	24381.401425942015	28680.500760040573	27669.18407790675	32007.17550509302	30762.38442058193	37754.63704103755	36123.1816043354	0.23948548472943235	0.23061695555146466	-197.26788224427946	-33974.21345132589	-188.8576623124609	-32525.764844623394
75.24555439890803	17865.672485230345	17622.192807091782	25045.225786007915	24292.173750104026	28591.49855413076	27583.980294272693	31921.662248847166	30680.384025820636	37673.10356023196	36044.87964570106	0.24050633267159674	0.23159131523317558	-197.7006581987407	-34253.9065081086	-189.25427388159733	-32790.46422185842
75.6989467164156	17763.016684298684	17524.142045232686	24950.931834562278	24202.09112830397	28501.76453660719	27498.084068094588	31835.56951924222	30597.831746080905	37591.20571016388	35966.225829517905	0.24155127924930506	0.2325885906064913	-198.13054177790036	-34535.23264656868	-189.64760611482052	-33056.601117564365
76.15507095071504	17659.13515863077	17424.931948606067	24855.720593614824	24111.14503230032	28411.294376333415	27411.491587272267	31748.897467358493	30514.727899556085	37508.94991514376	35887.22629664158	0.24262100777378448	0.23360942788786743	-198.5578126213113	-34818.2473971406	-190.0379118687306	-33324.224146249704
76.61394356297929	17554.01112472868	17324.546667475737	24759.58233952965	24019.32666928812	28320.08359330045	27324.19890929268	31661.646224511827	30431.07279254723	37426.34274631414	35807.88732998013	0.243716225704043	0.23465449598518853	-198.98276148571676	-35103.009434335865	-190.42545403068652	-33593.38473950885
77.07558111356816	17447.62741686267	17222.969975596257	24662.507042016445	23926.62696970719	28228.127550209385	27236.201953686592	31573.8158985538	30346.86671623791	37343.39092359095	35728.215356451044	0.2448376657022045	0.23572448748353103	-199.40569076581596	-35389.580745742656	-190.81050598876755	-33864.13729833439
77.54000026262605	17339.966478271228	17120.185260359012	24564.484350127277	23833.03657445697	28135.421443601183	27147.496494077604	31485.406569932253	30262.10994325666	37260.1013176104	35648.21694895064	0.24598608674401057	0.23682011968220457	-199.8269150424785	-35678.026810532436	-191.193352126822	-34136.539354052395
78.00721777068286	17231.010352435685	17016.175512881477	24465.503577576572	23738.54582148624	28041.96029450789	27058.07814979916	31396.41828749791	30176.802724012912	37176.48095168022	35567.898828332356	0.24716227528782211	0.2379421356861762	-200.24676166031713	-35968.41678815801	-191.57428834673556	-34410.65173857659
78.47725049925933	17120.740674470693	16910.923318069003	24365.55368734941	23643.14473172603	27947.738938597813	26967.94237705511	31306.851064041104	30090.945282792905	37092.53700373235	35487.26786539313	0.24836704650569316	0.23909130555517638	-200.66557133676906	-36260.82371787727	-191.95362261875925	-34686.5387643883
78.95011541147531	17009.138662677873	16804.41084468301	24264.6232755621	23546.8229943314	27852.7520157855	26877.084459597583	31216.704871541926	30004.537813600346	37008.276808274815	35406.33108286539	0.24960124558031993	0.24026842751401742	-201.0836988044466	-36555.32472982723	-192.33167556219632	-34964.268414982595
79.42582957266194	16896.185110315564	16696.61983545363	24162.700554536703	23449.569951196107	27756.993959275715	26785.499498893878	31125.979636115768	29917.580475725776	36923.7078583397	35325.095657412174	0.25086574907194176	0.24147432922790069	-201.50151348776126	-36852.0012681419	-192.70878105736847	-35243.91254627332
79.90441015097758	16781.86037764485	16587.531597281195	24059.773335050202	23351.374580703094	27660.458984009092	26693.182403753355	31034.6752326363	29830.073389028516	36838.837807425305	35243.56892162406	0.25216146635955633	0.24270986914675433	-201.91940021809205	-37150.939327320084	-193.0852868925249	-35525.54709996469
80.38587441802741	16666.144384317882	16477.126991575344	23955.829007714467	23252.22548066929	27563.14107447275	26600.127879380954	30942.791479013173	29742.01662891078	36753.674471426384	35161.75836601235	0.2534893411611056	0.24397593792291655	-202.33775998742567	-37452.22970217839	-193.46155544579597	-35809.25232928526
80.87023974948666	16549.016602185362	16365.386424789727	23850.8545234454	23152.110850445224	27465.033971841727	26506.330415826247	30850.328130106234	29653.410220967744	36668.22583055279	35079.67164099922	0.25485035313762877	0.24527345990679877	-202.7570107437641	-37755.96825253125	-193.8379644053748	-36095.113038089126
81.35752362572781	16430.456048605625	16252.289839214522	23744.836372972044	23051.018472122883	27366.131160408484	26411.784275789294	30757.284871249623	29564.254135289466	36582.500031228185	34997.31655889751	0.25624551958673386	0.24660339472547582	-203.17758823232361	-38062.25618367735	-194.2149075310117	-36383.21883426234
81.8477436324513	16310.441280350675	16137.816704100098	23637.760565338842	22948.93569080704	27266.425853260745	26316.483481747448	30663.66131136331	29474.548280394858	36496.50538796725	34914.701095878954	0.25767589723110895	0.24796673894951973	-203.5999468816408	-38371.20034316648	-194.59279545703612	-36673.66439800151
82.34091746132043	16188.950388213798	16021.946007192351	23529.612605349397	22845.849393900626	27165.91097716252	26220.421802361307	30569.45697562532	29384.29249677306	36410.25038522575	34831.83339392583	0.2591425841082261	0.24936452785376662	-204.02456074142538	-38682.91353553627	-194.9720565419484	-36966.54976632912
82.83706291059936	16065.960992435514	15904.656246771336	23420.37746989748	22741.74598935291	27064.579156589643	26123.59273811701	30474.671297675282	29293.48655000708	36323.74367921704	34748.721762761284	0.2606467215678184	0.25079783727812094	-204.4519244730509	-38997.51485582534	-195.35313776661496	-37261.980634761974
83.33619788579601	15941.450239078484	15785.925424294823	23310.03958312984	22636.611382815863	26962.422696870537	26025.989506157995	30379.303611320403	29202.130123451858	36236.99409969034	34665.37468175285	0.2621894963842057	0.2522677855949543	-204.88255439553905	-39315.13004296739	-195.73650568328594	-37560.068677116185
83.83834040030794	15815.394797496456	15665.731037762713	23198.582790381985	22530.43095365337	26859.433566377655	25927.605024258537	30283.353141711188	29110.22281043923	36150.01065166398	34581.80080178496	0.26377214299105106	0.2537755357901217	-205.31698959212372	-39635.8918546997	-196.1226474192663	-37860.93188474048
84.34350857607244	15687.770859057742	15544.05007592971	23085.99033082495	22423.189529742478	26755.603377712127	25828.431893885507	30186.81899595214	29017.76410597741	36062.80251710625	34498.00894709282	0.2653959458467045	0.2553222976651594	-205.75579308001033	-39959.94046515692	-196.5120717393511	-38164.69492661022
84.85172064422062	15558.554137302019	15420.859013510108	22972.24480875915	22314.871361004847	26650.923367820473	25728.462382292877	30089.700153110574	28924.753397912194	35975.37905655617	34414.00811705181	0.26706224193888006	0.25690933016877343	-206.1995530471395	-40287.42388660088	-196.90531016906607	-38471.48953131307
85.36299494573534	15427.719869728664	15296.13380753501	22857.328163488597	22205.460091603287	26545.384376978698	25627.688403590295	29991.9954535848	28831.189957514944	35887.74981067684	34329.80748791533	0.268772423438091	0.2585379438663469	-206.64888416067333	-40618.498417028226	-197.30291818393016	-38781.454892678186
85.87734993211305	15295.242821435082	15169.849895039919	22741.221637704733	22094.938730734037	26438.976826573395	25526.101498721	29893.703587787877	28737.072929457958	35799.92450173026	34245.41641449193	0.2705279405099481	0.26020950355684863	-207.104428951483	-40953.32911525108	-197.70547646862178	-39094.73810055666
86.39480416602983	15161.097290848107	15041.98219228187	22623.90574430818	21983.289621944103	26331.690695606867	25423.692814282647	29794.823084103155	28642.40132113775	35711.91303496567	34160.8444317545	0.27233030429722305	0.2619254310472418	-207.56685927876242	-41292.090305191465	-198.11359224957414	-39411.494598235935
86.91537632201124	15025.257117815838	14912.50509570679	22505.36023159224	21870.49441089815	26223.51549584682	25320.45308011839	29695.352296062112	28547.173991301603	35623.72549990933	34076.101256370835	0.27418109008338704	0.26368720809526025	-208.036877880455	-41634.966111456044	-198.5279007066638	-39731.888668491505
87.43908518710603	14887.695694355933	14781.39248491272	22385.564046710417	21756.534011517524	26114.44024553696	25216.372585601544	29595.289388693145	28451.38963793123	35535.37217154468	33991.19678814612	0.27608194065024594	0.2654963795322584	-208.51522001441845	-41982.15102815349	-198.94906646843447	-40056.09395009652
87.9659496615646	14748.3859783858	14648.617727880735	22264.495297346282	21641.388570409275	26004.45344157848	25111.441154531505	29494.63232398487	28355.046785332383	35446.86351136934	33906.14111136498	0.278034569843269	0.2673545565787485	-209.00265519612367	-42333.85052318685	-199.37778519650237	-40384.29398684949
88.4959887595208	14607.300510794395	14514.153688775888	22142.13121150287	21525.037429501564	25893.54303008749	25005.648118553556	29393.37884540493	28258.143770377494	35358.21016831577	33820.94449602192	0.28004076635925557	0.2692634203662226	-209.49998903839878	-42690.28168031387	-199.81478526407955	-40716.682811232284
89.0292216096782	14464.411436250566	14377.97273865207	22018.448095325366	21407.45908679721	25781.696375226347	24898.982289009356	29291.526461409972	28160.678727842944	35269.42297952019	33735.61739892594	0.2821023977721386	0.27122472567991934	-210.00806520013066	-43051.67388153169	-200.26082953536388	-41053.4655651357
89.56566745600044	14319.690528182178	14240.046769430211	21893.421288868823	21288.631155154722	25668.900226200323	24791.431927117763	29189.07242787793	28062.649574778963	35180.512970923075	33650.17046466502	0.28422141481396285	0.27324030493835955	-210.5277674500503	-43418.2695324067	-200.71671725155466	-41394.85916006751
90.1053456584057	14173.109218403333	14100.34721155824	21767.025119721304	21168.530319003203	25555.140682304198	24682.984712380374	29086.01372938944	27964.05399384582	35091.491357684085	33564.61452641477	0.286399855929426	0.27531207242672523	-211.0600218527943	-43790.32483315654	-201.18328603018017	-41741.0929794563
90.6482756934654	14024.638631912589	13958.845055803227	21639.23285439083	21047.132288894776	25440.403155895463	24573.627709097742	28982.347059278967	27864.889415544767	35002.369544391724	33478.960606573986	0.2886398521238242	0.2774420288025237	-211.60579908532236	-44168.11059865728	-201.66141398576656	-42092.409626109526
91.19447715510712	13874.249627434885	13815.5108796718	21510.016647363278	20924.411753794986	25324.672333162092	24463.347330874687	28878.068798370365	27765.152999266298	34913.15912504625	33393.21991720765	0.2909436321258454	0.27963226589346396	-212.16611689049023	-44551.91313038301	-202.1520219780432	-42449.06571757421
91.74396975532183	13721.912844334662	13670.314879005988	21379.347487739244	20800.34233101118	25207.93213254599	24352.129302986337	28773.17499230696	27664.841613074463	34823.8718827946	33307.40386027852	0.2933135278883719	0.28188497180907623	-212.74204267663663	-44942.03514375724	-202.6560759963977	-42811.33273272868
92.29677332487483	13567.598756584424	13523.226905355019	21247.195143356726	20674.896513655545	25090.165660671915	24239.958622465994	28667.661327377176	27563.951812137675	34734.51978939143	33221.52402764398	0.2957519804523176	0.2842024363893608	-213.3346962722353	-45338.79675470758	-203.17458968920982	-43179.49791317526
92.85290781402206	13411.277734535723	13374.216509782644	21113.528102308388	20548.045615539144	24971.355165623056	24126.81951576766	28561.523104731088	27462.47981571096	34645.11500436025	33135.59220079474	0.2982615462005851	0.2865870570156589	-213.94525284424162	-45742.53652904369	-203.70862704656975	-43553.865222915076
93.41239329322968	13252.920115306675	13223.252993833961	20978.31351176488	20419.759713393374	24851.481987394258	24012.695393846287	28454.75521287515	27360.421482567686	34555.6698738259	33049.62035030956	0.30084490353141274	0.2890413448110032	-214.57494599048005	-46153.61259901058	-204.25930524627256	-43934.7563704066
93.97524995389855	13092.496282670018	13070.30546845322	20841.517114018203	20290.007586314725	24730.52650534159	23897.56880448738	28347.352098322957	27257.77228476976	34466.19692898653	32963.62063499715	0.3035048599828053	0.2915679312594618	-215.22507101529482	-46572.403851079755	-204.8277976722893	-44322.51189690642
94.54149810909283	12929.976757402947	12915.342921719168	20703.103179666028	20158.756652332097	24608.468082437586	23781.421381708173	28239.3077342731	27154.527279659378	34376.70888419268	32877.60540069611	0.30624435984235293	0.2941695752764459	-215.89698839953053	-46999.31118972693	-205.4153371168395	-44717.4923357293
95.11115819427312	12765.33229913824	12758.3342963421	20563.03443786288	20025.972901996796	24485.2850061265	23664.23379203829	28130.615587172393	27050.68107994328	34287.21863459565	32791.58717869834	0.3090664922795882	0.29684917076461226	-216.59212747681522	-47434.7588822227	-206.02321917700465	-45120.079447072
95.68425076803395	12598.534020841676	12599.248577952783	20421.272003574606	19891.620828901952	24360.95442556244	23545.98567747763	28021.26858101409	26946.227821733795	34197.739253325846	32705.578683761276	0.3119745000411254	0.2996097546929099	-217.31199032564473	-47879.195989130996	-206.65280585683286	-45530.67753324192
96.26079651284576	12429.553517129278	12438.05489530193	20277.775301784797	19755.66335704313	24235.452285000283	23426.655594914166	27911.2590592099	26841.16113039839	34108.28398815978	32619.592811669638	0.31497178875219883	0.30245451573947635	-218.05815589061967	-48333.09788622148	-207.30552938762776	-45949.71483970247
96.84081623580131	12258.363007728918	12274.722633585023	20132.501988615022	19618.061764941616	24108.753253092524	23306.220951771214	27800.57874385984	26735.474084059326	34018.86625762778	32533.642636305056	0.3180619368718789	0.3053868035425453	-218.83228434506964	-48796.967883453704	-207.98289627829945	-46377.64504735451
97.42433086936633	12084.93549748737	12109.221562206912	19985.407869341136	19478.775606463016	23980.83064783243	23184.6579376386	27689.218692233393	26629.15917457256	33929.499646514065	32447.741406178284	0.32124870635323827	0.3084101386072821	-219.6361217071899	-49271.338946846314	-208.68649160963105	-46814.94886208605
98.01136147213543	11909.244954420104	11941.521978405272	19836.44681330868	19337.76262827778	23851.656356866086	23061.941451625582	27577.169250258685	26522.20826580088	33840.1979006939	32361.90254037402	0.32453605406409064	0.31152822292056803	-220.47150472244175	-49756.77552940883	-209.4179835848845	-47262.13570752181
98.60192922959182	11731.266507402075	11771.594868262353	19685.57066578049	19194.978683930927	23721.2007528818	22938.0450251593	27464.420002803938	26414.612548984725	33750.97492125171	32276.139623857172	0.3279281440286459	0.3147449513302043	-221.340366025408	-50253.87551760767	-210.1791283509665	-47719.745527548715
99.1960554548718	11550.976665195076	11599.412086745382	19532.72915678042	19050.37764450855	23589.43260376563	22812.940739932248	27350.959720515657	26306.362494995414	33661.84475781554	32190.466402081373	0.33142936055559036	0.3180644237498867	-222.24473959500028	-50763.2723002173	-210.97177510531037	-48188.35070555005
99.79376158953411	11368.353558606057	11424.946558531577	19377.869807038398	18903.911305918387	23456.318977195475	22686.59914068611	27236.77630296153	26197.44780324114	33572.82160104067	32104.89677483825	0.33504432232370557	0.3214909582566095	-223.18676651445276	-51285.63696609158	-211.79787150106495	-48668.55810705293
100.39506920433367	11183.377207665842	11248.172501490275	19220.937831190684	18755.52929283659	23321.8251393287	22558.98914250077	27121.85671780786	26087.85734697831	33483.91977417019	32019.444789281424	0.338777897502262	0.3250291051529315	-224.16870104985355	-51821.68063811306	-212.65946936634282	-49161.0112533411
101.00000000000001	10996.029815805197	11069.065674808573	19061.876038443977	18605.178959412766	23185.91444721772	22430.07793223626	27006.18693573761	25977.57911475992	33395.153723592186	31934.12463205146	0.34263521999008056	0.32868366207286426	-224.67147165365978	-52093.213693272235	-213.10075662871358	-49410.38206386247
