# Supplementary material for: White matter micro- and macrostructure brain charts for the human lifespan
Source: Nature. 2026 May 13;655(8124):979–89. doi: 10.1038/s41586-026-10454-2 (PMC13391363; doi:10.1038/s41586-026-10454-2)
Supplement: Supplementary file 12 — Centiles trajectories of brain charts. SDT.T9.1–5 contain the brain charts for the global metrics; SDT.T9.6–509 contain the brain charts for the tract-specific metrics (unnormalized); and SDT.T9.510–1157 contain the brain charts for the tract-specific macrostructural metrics (normalized). Included in each table are the male and female centile trajectories for the 2.5th, 25th, 50th, 75th and 97.5th percentiles; the interquartile range normalized by the 50th centile; and the derivatives of the 50th centiles with respect to both age and log(age). Charts are sampled in logarithmically spaced intervals. Age is reported in years, while centile trajectory values are reported in metric-specific units: diffusivities in mm2 s−1, volume in mm3, surface area in mm2, average length in mm, and FA is dimensionless (unitless). [file 41586_2026_10454_MOESM12_ESM.zip › plotted_curves/SDT.T9.244-SCP_left_ad-mean_curve_metrics.csv]

ages	male_0.025th_percentile	female_0.025th_percentile	male_0.25th_percentile	female_0.25th_percentile	male_0.5th_percentile	female_0.5th_percentile	male_0.75th_percentile	female_0.75th_percentile	male_0.975th_percentile	female_0.975th_percentile	male_normalized_quantile_range	fwmale_normalized_quantile_range	male_median_centile_d_age	male_median_centile_d_log_age	female_median_centile_d_age	female_median_centile_d_log_age
0.25	0.0011934027630032809	0.0011834185111376412	0.0012523966731838511	0.0012414637765967636	0.001287739811865837	0.00127620144155224	0.0013266926018145318	0.001314454988300953	0.00141301013481706	0.0013991065858539838	0.0576948293017605	0.05719411475935215	-5.06506175486539e-06	-2.9244593590542874e-06	-5.019677944416382e-06	-2.8982557083111043e-06
0.25150637576242696	0.0011933956920562527	0.0011834114993476566	0.0012523892527024458	0.0012414564208930545	0.0012877321819795742	0.0012761938800310492	0.0013266847411370056	0.0013144472001314382	0.001413001762718684	0.0013990982961340573	0.057694829308644426	0.05719411476617317	-5.064899552154056e-06	-2.933175527880527e-06	-5.019517195170575e-06	-2.906893778825692e-06
0.2530218281966045	0.001193388578960101	0.001183404445761178	0.0012523817879884394	0.001241449021342877	0.0012877245066125107	0.0012761862734365732	0.0013266768336030051	0.0013144393655376593	0.001412993340715431	0.0013990899570002976	0.05769482931563242	0.05719411477309695	-5.0645731979881425e-06	-2.9506592460759595e-06	-5.0191937653876195e-06	-2.924220840028191e-06
0.25454641199404576	0.001193381423466361	0.0011833973501318188	0.0012523742787810862	0.0012414415776877607	0.0012877167854965436	0.0012761786215031113	0.0013266688789363185	0.0013144314842459517	0.0014129848685131212	0.00139908156816142	0.05769482932272588	0.05719411478012529	-5.064244889940728e-06	-2.9682460215840756e-06	-5.018868398987131e-06	-2.9416500350598618e-06
0.2560801821758082	0.001193374225325137	0.001183390212211774	0.0012523667248181384	0.0012414340896677479	0.0012877090183620247	0.0012761709239634319	0.0013266608768591431	0.0013144235559810762	0.0014129763458158805	0.0013990731293244618	0.05769482932992689	0.05719411478726011	-5.0639146161324256e-06	-2.9859364475970374e-06	-5.018541084700345e-06	-2.9591819520058404e-06
0.25762319409447826	0.0011933669842850948	0.001183383031751812	0.0012523591258358396	0.0012414265570213838	0.001287701204937756	0.0012761631805487657	0.0013266528270920775	0.001314415580466208	0.0014129677723261316	0.0013990646401947733	0.057694829337236776	0.0571941147945031	-5.0635823642952715e-06	-3.0037311205266537e-06	-5.0182118101482764e-06	-2.9768171818100875e-06
0.2591755034361701	0.0011933597000934539	0.001183375808501267	0.0012523514815689146	0.0012414189794857098	0.001287693344950977	0.0012761553909887973	0.0013266447293541121	0.0013144075574229302	0.0014129591477445855	0.0013990561004760104	0.0576948293446573	0.05719411480185576	-5.0632481229939685e-06	-3.0216306403096915e-06	-5.017880563784605e-06	-2.994556318913766e-06
0.2607371662225343	0.0011933523724959795	0.0011833685422080321	0.0012523437917505635	0.0012414113567962544	0.0012876854381273593	0.0012761475550116558	0.0013266365833626223	0.001314399486571224	0.001412950471770232	0.0013990475098701247	0.0576948293521906	0.057194114809319956	-5.062911880737708e-06	-3.0396356104911426e-06	-5.017547334451589e-06	-3.0123999616160635e-06
0.2623082388127803	0.0011933450012369725	0.0011833612326185461	0.0012523360561124473	0.0012414036886870218	0.0012876774841909932	0.001276139672343904	0.0013266283888333525	0.0013143913676294569	0.0014129417441003252	0.0013990388680773496	0.057694829359838266	0.057194114816897415	-5.062573624925459e-06	-3.0577466371972672e-06	-5.017212109492686e-06	-3.03034871046437e-06
0.2638887779057103	0.0011933375860592671	0.0011833538794777962	0.0012523282743846908	0.0012413959748904923	0.0012876694828643875	0.0012761317427105372	0.0013266201454804204	0.0013143832003143833	0.0014129329644303847	0.0013990301747962002	0.057694829367602354	0.05719411482459029	-5.062233344010902e-06	-3.0759643302458173e-06	-5.016874877861177e-06	-3.048403170058389e-06
0.26547884054176485	0.0011933301267042147	0.001183346482529296	0.0012523204462958602	0.001241388215137601	0.0012876614338684506	0.0012761237658349635	0.0013266118530162918	0.0013143749843411206	0.0014129241324541731	0.0013990214297234518	0.05769482937548423	0.05719411483239998	-5.061891026114651e-06	-3.0942893029795027e-06	-5.0165356274001205e-06	-3.0665639481342044e-06
0.2670784841050822	0.001193322622911684	0.0011833390415150922	0.0012523125715729673	0.0012413804091577438	0.0012876533369224905	0.001276115741439007	0.0013266035111517871	0.0013143667194231577	0.0014129152478636988	0.0013990126325541443	0.05769482938348621	0.057194114840328866	-5.061546658802207e-06	-3.1127221716276132e-06	-5.016194345619507e-06	-3.0848316551201904e-06
0.26868776632556873	0.001193315074420046	0.0011833315561757438	0.0012523046499414517	0.0012413725566787568	0.0012876451917442004	0.0012761076692428906	0.0013265951195960608	0.0013143584052723307	0.0014129063103491967	0.00139900378298156	0.057694829391610414	0.057194114848378046	-5.0612002296390735e-06	-3.1312635558888857e-06	-5.015851020473416e-06	-3.1032069053860134e-06
0.2703067452809827	0.0011933074809661727	0.0011833240262503245	0.0012522966811251794	0.0012413646574269167	0.001287636998049655	0.0012760995489652326	0.0013265866780565998	0.0013143500415988263	0.0014128973195991258	0.001398994880697224	0.057694829399858205	0.05719411485655033	-5.06085172707893e-06	-3.1499140792923264e-06	-5.01550564091513e-06	-3.1216903171593646e-06
0.2719354793990299	0.0011932998422854197	0.0011833164514764036	0.0012522886648464262	0.0012413567111269229	0.0012876287555532936	0.00127609138032303	0.0013265781862392076	0.0013143416281111598	0.0014128882753001518	0.0013989859253908839	0.05769482940823199	0.057194114864847295	-5.060501138631768e-06	-3.168674368392299e-06	-5.015158194177083e-06	-3.140282511165937e-06
0.27357402745947257	0.001193292158111629	0.00118330883159005	0.0012522806008258783	0.0012413487175019005	0.0012876204639679215	0.0012760831630316625	0.0013265696438480032	0.0013143331645161808	0.001412879177137147	0.0013989769167505133	0.05769482941673381	0.05719411487327131	-5.0601484513079775e-06	-3.1875450527130145e-06	-5.01480866699211e-06	-3.1589841109624928e-06
0.2752224485962505	0.0011932844281771124	0.0011833011663258152	0.0012522724887826175	0.0012413406762733833	0.0012876121230046933	0.0012760748968048729	0.0013265610505854058	0.0013143246505190526	0.001412870024793173	0.001398967854462292	0.05769482942536538	0.05719411488182382	-5.059793652673061e-06	-3.206526765692219e-06	-5.014457047647358e-06	-3.177795744713219e-06
0.27688080229961526	0.0011932766522126485	0.0011832934554167297	0.0012522643284341144	0.001241332587161309	0.001287603732373109	0.0012760665813547633	0.0013265524061521294	0.0013143160858232503	0.0014128608179494746	0.0013989587382106012	0.057694829434129465	0.057194114890507255	-5.0594367310696775e-06	-3.225620144625685e-06	-5.01410332420793e-06	-3.1967180438574605e-06
0.2785491484182772	0.001193268829947467	0.0011832856985942893	0.001252256119496217	0.0012413244498840053	0.001287595291780998	0.0012760582163917817	0.0013265437102471665	0.0013143074701305432	0.0014128515562854644	0.001398949567678009	0.057694829443027264	0.057194114899323946	-5.05907767317515e-06	-3.2448258295569854e-06	-5.013747483517683e-06	-3.215751642526854e-06
0.28022754716156506	0.0011932609611092515	0.0011832778955884555	0.0012522478616831484	0.0012413162641581907	0.0012875868009345202	0.0012760498016247215	0.0013265349625677916	0.0013142988031409973	0.0014128422394787245	0.0013989403425452686	0.05769482945206198	0.0571941149082756	-5.058716465888846e-06	-3.2641444635828076e-06	-5.013389512864563e-06	-3.2348971785167713e-06
0.2819160591015993	0.0011932530454241213	0.001183270046127639	0.0012522395547074916	0.0012413080296989568	0.0012875782595381492	0.0012760413367607023	0.0013265261628095393	0.0013142900845529556	0.0014128328672049842	0.0013989310624913003	0.0576948294612353	0.057194114917364335	-5.0583530976644475e-06	-3.283576695128909e-06	-5.0130294007577625e-06	-3.2541552941467433e-06
0.28361474517547763	0.0011932450826166248	0.0011832621499386926	0.0012522311982801806	0.0012412997462197606	0.0012875696672946621	0.0012760328215051663	0.0013265173106661978	0.0013142813140630321	0.0014128234391381131	0.0013989217271931829	0.0576948294705491	0.05719411492659322	-5.057987555012744e-06	-3.3031231742586264e-06	-5.01266713365256e-06	-3.27352663362368e-06
0.2853236666874746	0.0011932370724097373	0.001183254206746909	0.001252222792110498	0.0012412914134324235	0.00128756102390514	0.0012760242555618713	0.0013265084058298076	0.0013142724913661069	0.0014128139549501187	0.001398912336326151	0.05769482948000651	0.05719411493596382	-5.057619824277992e-06	-3.322784554754543e-06	-5.012302697948723e-06	-3.29301184492925e-06
0.2870428853112538	0.001193229014524846	0.0011832462162760073	0.001252214335906061	0.001241283031047115	0.001287552329068949	0.0012760156386328785	0.0013264994479906431	0.0013142636161553116	0.0014128044143111287	0.0013989028895635778	0.057694829489609176	0.0571941149454783	-5.057249893691829e-06	-3.342561495228713e-06	-5.011936082210955e-06	-3.3126115807913248e-06
0.28877246309209376	0.001193220908681741	0.001183238178248121	0.0012522058293728097	0.0012412745987723413	0.0012875435824837328	0.00127600697041854	0.0013264904368372036	0.0013142546881220187	0.0014127948168893788	0.001398893386576964	0.05769482949935981	0.057194114955139645	-5.056877749876065e-06	-3.362454656707925e-06	-5.011567273061068e-06	-3.3323264963525112e-06
0.2905124624491269	0.0011932127545986131	0.0011832300923837985	0.0012521972722150062	0.0012412661163149468	0.0012875347838454088	0.001275998250617498	0.0013264813720562099	0.0013142457069558388	0.001412785162351212	0.001398883827035935	0.057694829509260664	0.05719411496494981	-5.0565033789529146e-06	-3.3824647036884148e-06	-5.0111962566767865e-06	-3.352157249975063e-06
0.29226294617759224	0.001193204551992039	0.0011832219584019881	0.0012521886641352193	0.0012412575833800966	0.0012875259328481536	0.0012759894789266695	0.0013264722533325893	0.0013142366723446054	0.0014127754503610607	0.0013988742106082251	0.057694829519314046	0.057194114974911114	-5.0561267680993005e-06	-3.4025923047742435e-06	-5.010823020457078e-06	-3.3721045045176368e-06
0.294023977451102	0.0011931963005769749	0.0011832137760200312	0.0012521800048343166	0.0012412489996712702	0.0012875170291843953	0.0012759806550412382	0.0013264630803494683	0.0013142275839743678	0.0014127656805814385	0.0013988645369596689	0.05769482952952311	0.05719411498502624	-5.055747904214591e-06	-3.4228381323997414e-06	-5.010447551578867e-06	-3.392168926280581e-06
0.29579561982392083	0.0011931880000667471	0.0011832055449536518	0.0012521712940114556	0.0012412403648902504	0.0012875080725448021	0.001275971778654644	0.0013264538527881593	0.0013142184415293782	0.0014127558526729283	0.001398854805754189	0.05769482953988921	0.05719411499529734	-5.0553667741426445e-06	-3.4432028621911304e-06	-5.010069836608455e-06	-3.4123511847838905e-06
0.29757793723326015	0.001193179650173045	0.0011831972649169512	0.0012521625313640754	0.0012412316787371181	0.0012874990626182766	0.001275962849458577	0.0013264445703281575	0.0013142092446920878	0.0014127459662941768	0.00139884501665379	0.05769482955041622	0.057194115005727506	-5.054983363783627e-06	-3.4636871729942786e-06	-5.0096898618345875e-06	-3.432651952794963e-06
0.29937099400158496	0.0011931712506059102	0.001183188935622398	0.0012521537165878873	0.0012412229409102407	0.0012874899990919448	0.0012759538671429668	0.001326435232647125	0.0013141999931431329	0.0014127360211018789	0.0013988351693185461	0.05769482956110556	0.05719411501631924	-5.05459765964833e-06	-3.4842917479294133e-06	-5.009307613768055e-06	-3.453071907355554e-06
0.3011748548389356	0.0011931628010737295	0.0011831805567808179	0.0012521448493768642	0.001241214151106263	0.0012874808816511446	0.001275944831395971	0.0013264258394208848	0.0013141906865613258	0.0014127260167507703	0.0013988252634065893	0.057694829571960815	0.057194115027074915	-5.054209648636121e-06	-3.5050172738915197e-06	-5.00892307953027e-06	-3.473611729254422e-06
0.30298958484526295	0.0011931543012832237	0.001183172128101385	0.001252135929423232	0.001241205309020097	0.001287471709979418	0.0012759357419039664	0.0013264163903234077	0.0013141813246236446	0.0014127159528936146	0.0013988152985740998	0.057694829582984046	0.05719411503799701	-5.053819316924724e-06	-3.525864441134008e-06	-5.0085362455765114e-06	-3.494272102527729e-06
0.30481524951277783	0.0011931457509394407	0.0011831636492916154	0.0012521269564174605	0.0012411964143449147	0.0012874624837585014	0.0012759265983515412	0.001326406885026805	0.0013141719070052253	0.0014127058291811944	0.0013988052744752966	0.05769482959417837	0.057194115049088855	-5.053426650303283e-06	-3.5468339431854456e-06	-5.0081470974183695e-06	-3.5150537144035265e-06
0.3066519147283146	0.001193137149745747	0.0011831551200573573	0.001252117930048255	0.0012411874667721395	0.0012874532026683175	0.0012759174004214867	0.001326397323201319	0.0013141624333793522	0.0014126956452623026	0.001398795190762428	0.05769482960554668	0.05719411506035271	-5.053031635393612e-06	-3.5679264784316267e-06	-5.007755621955212e-06	-3.535957257022604e-06
0.3084996467757088	0.0011931284974038138	0.0011831465401027778	0.0012521088500025424	0.0012411784659914307	0.001287443866386959	0.0012759081477947793	0.0013263877045153075	0.0013141529034174418	0.0014126854007837245	0.001398785047085755	0.057694829617091506	0.05719411507179166	-5.052634258262412e-06	-3.589142747978391e-06	-5.007361805864363e-06	-3.556983425551108e-06
0.31035851233818973	0.0011931197936136167	0.0011831379091303625	0.0012520997159654696	0.0012411694116906838	0.0012874344745906897	0.0012758988401505831	0.0013263780286352435	0.0013141433167890436	0.0014126750953902378	0.0013987748430935502	0.05769482962881582	0.057194115083408444	-5.052234504421271e-06	-3.6104834568173594e-06	-5.0069656341023006e-06	-3.57813291826381e-06
0.3122285785007863	0.001193111038073418	0.0011831292268408978	0.0012520905276203853	0.0012411603035560118	0.0012874250269539241	0.0012758894771662307	0.0013263682952256944	0.0013141336731618196	0.0014126647287245916	0.001398764578432078	0.05769482964072244	0.057194115095206166	-5.0518323597703585e-06	-3.6319493139924663e-06	-5.006567092846748e-06	-3.5994064378208623e-06
0.3141099127527488	0.0011931022304797645	0.00118312049293347	0.0012520812846488387	0.001241151141271744	0.001287415523149226	0.0012758800585172198	0.0013263585039493225	0.0013141239722015427	0.001412654300427505	0.0013987542527455928	0.0576948296528146	0.05719411510718722	-5.051427810542908e-06	-3.653541032433427e-06	-5.006166168497472e-06	-3.62080469087922e-06
0.31600258298998396	0.0011930933705274714	0.0011831117071054468	0.0012520719867305608	0.0012411419245204074	0.0012874059628472903	0.0012758705838771956	0.001326348654466863	0.0013141142135720785	0.0014126438101376457	0.0013987438656763173	0.05769482966509521	0.05719411511935515	-5.051020842417042e-06	-3.675259328678182e-06	-5.005762847121176e-06	-3.6423283876485524e-06
0.3179066575175057	0.001193084457909619	0.0011831028690524768	0.0012520626335434635	0.001241132652982725	0.0012873963457169413	0.00127586105291795	0.0013263387464371253	0.0013141043969353825	0.0014126332574916295	0.0013987334168644424	0.05769482967756749	0.057194115131712776	-5.050611440904351e-06	-3.6971049230394293e-06	-5.005357114118425e-06	-3.6639782420022637e-06
0.3198222050518999	0.0011930754923175392	0.001183093978468474	0.0012520532247636228	0.0012411233263376006	0.0012873866714251155	0.0012758514653094036	0.0013263287795169723	0.0013140945219514844	0.0014126226421239997	0.0013987229059481084	0.057694829690234206	0.05719411514426389	-5.050199592127047e-06	-3.719078540020959e-06	-5.004948955833477e-06	-3.6857549718383176e-06
0.32174929472380437	0.00119306647344081	0.0011830850350456137	0.0012520437600652742	0.0012411139442621139	0.001287376939636857	0.0012758418207196019	0.0013263187533613197	0.0013140845882784811	0.0014126119636672253	0.0013987123325633999	0.057694829703099214	0.05719411515701081	-5.049785280319963e-06	-3.741180906680075e-06	-5.004538356556676e-06	-3.707659297746968e-06
0.32368799608040405	0.001193057400967246	0.0011830760384743226	0.001252034239120803	0.0012411045064315103	0.0012873671500153083	0.0012758321188147052	0.001326308667623121	0.0013140745955725283	0.0014126012217516863	0.0013987016963443338	0.05769482971616518	0.05719411516995662	-5.049368491383266e-06	-3.763412755486417e-06	-5.0041253022437004e-06	-3.729691945564273e-06
0.3256383790879404	0.0011930482745828835	0.001183066988443263	0.0012520246616007282	0.0012410950125191847	0.0012873573022216917	0.0012758223592589722	0.001326298521953354	0.0013140645434878233	0.0014125904160056585	0.0013986909969228435	0.05769482972943544	0.05719411518310515	-5.048949211217124e-06	-3.7857748224345844e-06	-5.003709779183296e-06	-3.751853644817782e-06
0.32760051413423674	0.001193039093971978	0.0011830578846393324	0.0012520150271737006	0.0012410854621966799	0.0012873473959153089	0.0012758125417147563	0.0013262883160010174	0.0013140544316766018	0.0014125795460553086	0.0013986802339287735	0.0576948297429135	0.05719411519645983	-5.048527424722504e-06	-3.808267847210667e-06	-5.003291772109897e-06	-3.7741451285044914e-06
0.3295744720312385	0.0011930298588169888	0.0011830487267476468	0.0012520053355064846	0.0012410758551336704	0.0012873374307535229	0.0012758026658424913	0.0013262780494131116	0.001314044259789121	0.0014125686115246767	0.0013986694069898639	0.05769482975660282	0.05719411521002362	-5.048103117410996e-06	-3.830892573580824e-06	-5.0028712668681585e-06	-3.7965671337014673e-06
0.33156032401756863	0.0011930205687985744	0.001183039514451536	0.001251995586263956	0.0012410661909979567	0.0012873274063917542	0.001275792731300685	0.0013262677218346367	0.0013140340274736548	0.0014125576120356718	0.001398658515731743	0.05769482977050701	0.057194115223800183	-5.047676273184365e-06	-3.853649748197796e-06	-5.002448247526381e-06	-3.8191204003723556e-06
0.33355814176109866	0.0011930112235955831	0.0011830302474325361	0.0012519857791090914	0.001241056469455458	0.0012873173224834701	0.0012757827377459095	0.0013262573329085798	0.0013140237343764844	0.0014125465472080592	0.0013986475597779185	0.05769482978462915	0.05719411523779291	-5.04724687799829e-06	-3.876540123348704e-06	-5.002022699984732e-06	-3.8418056740874285e-06
0.33556799736153503	0.0011930018228850357	0.0011830209253703688	0.001251975913702948	0.0012410466901701897	0.0012873071786801654	0.0012757726848327824	0.0013262468822758965	0.0013140133801418765	0.0014125354166594406	0.0013986365387497538	0.05769482979897326	0.057194115252005635	-5.046814916753739e-06	-3.899564454568072e-06	-5.001594609310711e-06	-3.864623703525583e-06
0.3375899633530214	0.0011929923663421273	0.0011830115479429474	0.0012519659897046688	0.001241036852804271	0.0012872969746313653	0.0012757625722139695	0.001326236369575514	0.0013140029644120887	0.001412524220005257	0.001398625452266474	0.057694829813542896	0.057194115266441484	-5.046380373407988e-06	-3.922723500582315e-06	-5.001163959794663e-06	-3.887575240835162e-06
0.3396241127067558	0.001192982853640208	0.0011830021148263546	0.0012519560067714593	0.0012410269570178995	0.001287286709984605	0.0012757523995401633	0.0013262257944443069	0.001313992486827345	0.0014125129568587642	0.00139861429994514	0.057694829828341655	0.05719411528110434	-5.045943233472627e-06	-3.946018025530185e-06	-5.000730737114711e-06	-3.910661043216024e-06
0.3416705188336247	0.0011929732844507784	0.0011829926256948396	0.0012519459645585853	0.0012410170024693505	0.001287276384385423	0.001275742166460079	0.0013262151565170952	0.0013139819470258348	0.0014125016268310292	0.0013986030814006464	0.05769482984337341	0.057194115295998174	-5.045503480904934e-06	-3.969448796437014e-06	-5.0002949248395545e-06	-3.933881870504807e-06
0.343729255586852	0.0011929636584434803	0.0011829830802208075	0.0012519358627193608	0.0012410069888149644	0.0012872659974773523	0.001275731872620444	0.0013262044554266314	0.0013139713446436978	0.0014124902295309177	0.0013985917962457063	0.05769482985864173	0.05719411531112685	-5.045061101105475e-06	-3.993016585296383e-06	-4.999856509091405e-06	-3.95723848831131e-06
0.34580039726466444	0.0011929539752860794	0.001182973478074804	0.001251925700905132	0.0012409969157091308	0.0012872555489019024	0.0012757215176659785	0.001326193690803584	0.0013139606793150088	0.001412478764565075	0.0013985804440908363	0.05769482987415098	0.05719411532649411	-5.044616078198061e-06	-4.016722167710096e-06	-4.999415473994073e-06	-3.9807316649098645e-06
0.3478840186129729	0.0011929442346444675	0.0011829638189255166	0.0012519154787652782	0.0012409867828042905	0.00128724503829856	0.001275711101239401	0.0013261828622765377	0.0013139499506717783	0.0014124672315379279	0.001398569024544355	0.05769482988990484	0.05719411534210321	-5.0441683956958805e-06	-4.040566322638384e-06	-4.9989718029497254e-06	-4.004362172349563e-06
0.34998019482807	0.0011929344361826433	0.0011829541024397541	0.0012519051959471918	0.0012409765897509134	0.0012872344653047697	0.0012757006229814037	0.0013261719694719724	0.0013139391583439322	0.0014124556300516614	0.001398557537212362	0.057694829905907595	0.05719411535795917	-5.043718038721945e-06	-4.064549834287279e-06	-4.998525481525462e-06	-4.028130787953055e-06
0.352089001559344	0.001192924579562706	0.0011829443282824431	0.0012518948520962726	0.0012409663361974948	0.0012872238295559262	0.0012756900825306484	0.0013261610120142572	0.001313928301959304	0.0014124439597062118	0.0013985459816987294	0.05769482992216307	0.057194115374065574	-5.043264991344554e-06	-4.088673490693084e-06	-4.9980764936785604e-06	-4.052038292456928e-06
0.3542105149120084	0.0011929146644448431	0.0011829344961166147	0.001251884446855914	0.0012409560217905412	0.001287213130685362	0.0012756794795237537	0.0013261499895256361	0.0013139173811436225	0.001412432220099254	0.0013985343576050908	0.05769482993867554	0.05719411539042684	-5.042809237465473e-06	-4.112938083583595e-06	-4.997624823643854e-06	-4.076085470788859e-06
0.35634481144984936	0.0011929046904873258	0.0011829246056033976	0.0012518739798674974	0.0012409456461745646	0.001287202368324341	0.0012756688135952857	0.0013261389016262222	0.001313906395520504	0.0014124204108261914	0.0013985226645308305	0.05769482995544955	0.057194115407046935	-5.042350760930958e-06	-4.137344409016475e-06	-4.997170455489641e-06	-4.100273111734554e-06
0.35849196819798806	0.001192894657346491	0.0011829146564020054	0.001251863450770376	0.001240935208992067	0.0012871915421020412	0.001275658084377747	0.0013261277479339792	0.0013138953447114372	0.0014124085314801392	0.0013985109020730677	0.05769482997248891	0.05719411542392989	-5.041889546031353e-06	-4.1618932675735465e-06	-4.996713373339734e-06	-4.124602008603873e-06
0.36065206264566085	0.0011928845646767387	0.0011829046481697286	0.0012518528592018697	0.0012409247098835335	0.0012871806516455498	0.0012756472915015646	0.0013261165280647174	0.0013138842283357756	0.0014123965816519198	0.0013984990698266502	0.05769482998979822	0.057194115441080474	-5.041425575891267e-06	-4.186585463278325e-06	-4.996253560818342e-06	-4.1490729583704145e-06
0.3628251727490157	0.001192874412130518	0.0011828945805619244	0.0012518422047972505	0.0012409141484874204	0.0012871696965798493	0.001275636434595082	0.0013261052416320787	0.001313873046010725	0.0014123845609300446	0.0013984871673841392	0.0576948300073822	0.05719411545850339	-5.040958834856557e-06	-4.211421805205839e-06	-4.9957910019382545e-06	-4.1736867626429586e-06
0.3650113769339257	0.0011928641993583155	0.0011828844532320037	0.001251831487189732	0.0012409035244401437	0.0012871586765278045	0.0012756255132845436	0.001326093888247523	0.0013138617973513299	0.0014123724689007037	0.0013984751943357952	0.057694830025245	0.057194115476202435	-5.040489306162854e-06	-4.236403106094855e-06	-4.995325680545726e-06	-4.198444227082598e-06
0.36721075409881926	0.0011928539260086504	0.001182874265831426	0.0012518207060104628	0.001240892837376071	0.001287147591110158	0.0012756145271940892	0.0013260824675203242	0.0013138504819704667	0.001412360305147756	0.0013984631502695724	0.05769483004339155	0.05719411549418244	-5.040016973323347e-06	-4.2615301829307395e-06	-4.9948575803204776e-06	-4.223346161430497e-06
0.3694233836175272	0.001192843591728058	0.0011828640180096834	0.001251809860888509	0.001240882086927507	0.001287136439945511	0.0012756034759457376	0.0013260709790575496	0.0013138390994788282	0.0014123480692527124	0.001398451034771099	0.05769483006182657	0.05719411551244832	-5.0395418199622455e-06	-4.286803857250776e-06	-4.994386684664676e-06	-4.248393379646664e-06
0.37164934534214805	0.0011928331961610851	0.0011828537094142973	0.001251798951450851	0.0012408712727246887	0.0012871252226503195	0.0012755923591593818	0.0013260594224640575	0.0013138276494849173	0.0014123357607947313	0.0013984388474236743	0.057694830080554885	0.05719411553100475	-5.039063829148649e-06	-4.312224954533539e-06	-4.993912976980486e-06	-4.273586699882204e-06
0.3738887196059291	0.0011928227389502739	0.0011828433396908	0.001251787977322365	0.0012408603943957666	0.001287113938838877	0.001275581176452771	0.0013260477973424762	0.001313816131595028	0.0014123233793505957	0.0013984265878082456	0.05769483009958076	0.05719411554985634	-5.038582984451256e-06	-4.33779430497605e-06	-4.9934364409476295e-06	-4.298926944812376e-06
0.3761415872261661	0.0011928122197361576	0.0011828329084827324	0.001251776938125819	0.0012408494515668018	0.0012871025881233081	0.001275569927441506	0.0013260361032932024	0.0013138045454132428	0.0014123109244947116	0.0013984142555034061	0.05769483011890979	0.05719411556900829	-5.0380992686061e-06	-4.36351274249458e-06	-4.992957059468672e-06	-4.324414941081489e-06
0.3784080295071193	0.0011928016381572446	0.0011828224154316273	0.0012517658334818564	0.0012408384438617496	0.0012870911701135547	0.0012755586117390225	0.0013260243399143817	0.0013137928905414137	0.0014122983957990875	0.0013984018500853763	0.05769483013854702	0.05719411558846534	-5.037612664571256e-06	-4.389381105418533e-06	-4.992474815834758e-06	-4.350051519441678e-06
0.3806881282429484	0.0011927909938500144	0.0011828118601770053	0.0012517546630089916	0.001240827370902454	0.0012870796844173672	0.001275547228956586	0.0013260125068019037	0.0013137811665791578	0.0014122857928333303	0.001398389371127997	0.05769483015849719	0.05719411560823261	-5.037123155526846e-06	-4.415400237073319e-06	-4.991989693114984e-06	-4.375837515530057e-06
0.38298196572066395	0.0011927802864488976	0.0011828012423563555	0.0012517434263235878	0.001240816232308628	0.0012870681306402867	0.0012755357787032722	0.0013260006035493805	0.0013137693731238363	0.001412273115164621	0.0013983768182027074	0.05769483017876567	0.0571941156283155	-5.0366307245974795e-06	-4.441570984753396e-06	-4.991501674767029e-06	-4.401773769285855e-06
0.3852896247230969	0.001192769515586275	0.0011827905616051343	0.0012517321230398584	0.0012408050276978525	0.0012870565083856426	0.001275524260585964	0.0013259886297481468	0.0013137575097705524	0.0014122603623577137	0.0013983641908785454	0.0576948301993581	0.05719411564871863	-5.0361353536310105e-06	-4.467894199361444e-06	-4.991010742694257e-06	-4.4278611237569265e-06
0.38761118853188686	0.0011927586808924632	0.0011827798175567514	0.0012517207527698506	0.0012407937566855606	0.001287044817254536	0.0012755126742093378	0.0013259765849872416	0.0013137455761121368	0.0014122475339749198	0.0013983514887221285	0.05769483022027941	0.05719411566944831	-5.035637026140627e-06	-4.494370737739839e-06	-4.990516880520879e-06	-4.454100428125107e-06
0.3899467409304866	0.0011927477819956985	0.0011827690098425532	0.001251709315123428	0.0012407824188850228	0.0012870330568458253	0.0012755010191758454	0.001325964468853392	0.0013137335717391284	0.001412234629576087	0.001398338711297635	0.05769483024153531	0.05719411569050912	-5.035135723918671e-06	-4.52100145958978e-06	-4.990020070427814e-06	-4.480492534625347e-06
0.39229636620718694	0.0011927368185221405	0.0011827581380918265	0.0012516978097082748	0.0012407710139073472	0.0012870212267561258	0.0012754892950857168	0.0013259522809310163	0.0013137214962397786	0.0014122216487186053	0.0013983258581668095	0.05769483026313118	0.05719411571190716	-5.034631429645664e-06	-4.547787229830513e-06	-4.989520294929051e-06	-4.50703830015553e-06
0.3946601491581577	0.0011927257900958429	0.0011827472019317713	0.0012516862361298653	0.0012407595413614534	0.0012870093265797825	0.001275477501536932	0.001325940020802192	0.0013137093492000202	0.0014122085909573712	0.0013983129288889285	0.05769483028507306	0.05719411573364744	-5.034124126501727e-06	-4.574728918765869e-06	-4.989017537648799e-06	-4.533738587331193e-06
0.3970381750905084	0.0011927146963387556	0.0011827362009875	0.0012516745939914677	0.001240748000854071	0.0012869973559088699	0.0012754656381252197	0.0013259276880466591	0.0013136971302034693	0.001412195455844791	0.0013982999230208021	0.057694830307366336	0.0571941157557366	-5.0336137951689786e-06	-4.601827398531544e-06	-4.988511779269178e-06	-4.5605942604609595e-06
0.39943052982536675	0.0011927035368707152	0.0011827251348820297	0.0012516628828941302	0.0012407363919897322	0.001286985314333182	0.0012754537044440504	0.0013259152822418067	0.0013136848388314135	0.0014121822429307685	0.0013982868401167638	0.057694830330017044	0.05719411577817974	-5.033100418216918e-06	-4.6290835477580394e-06	-4.98800300252622e-06	-4.587606190376015e-06
0.4018372997009759	0.0011926923113094229	0.0011827140032362594	0.001251651102436661	0.0012407247143707474	0.0012869732014402083	0.001275441700084609	0.0013259028029626513	0.0013136724746627883	0.0014121689517626803	0.0013982736797286414	0.057694830353031225	0.057194115800982395	-5.032583978770155e-06	-4.65649825026615e-06	-4.987491190822091e-06	-4.614775252875791e-06
0.40425857157581063	0.001192681019270441	0.0011827028056689685	0.0012516392522156244	0.001240712967597202	0.0012869610168151316	0.0012754296246357956	0.0013258902497818316	0.001313660037274176	0.001412155581885371	0.0013982604414057597	0.057694830376414735	0.05719411582415178	-5.032064457455299e-06	-4.684072391986094e-06	-4.986976324783399e-06	-4.642102325952413e-06
0.4066944328317112	0.0011926696603671853	0.0011826915417968071	0.0012516273318253313	0.0012407011512669491	0.0012869487600408183	0.0012754174776842138	0.0013258776222696005	0.0013136475262397929	0.0014121421328411434	0.0013982471246949246	0.05769483040017398	0.05719411584769332	-5.031541836286735e-06	-4.711806865037582e-06	-4.986458386646575e-06	-4.669588293759741e-06
0.4091449713770379	0.0011926582342109044	0.0011826802112342764	0.0012516153408578192	0.0012406892649755878	0.0012869364306977962	0.0012754052588141507	0.001325864919993802	0.0013136349411314687	0.001412128604169736	0.001398233729140403	0.05769483042431522	0.057194115871612834	-5.031016097556407e-06	-4.739702566008974e-06	-4.9859373589811185e-06	-4.6972340449757954e-06
0.411610275649843	0.0011926467404106782	0.0011826688135937258	0.001251603278902849	0.001240677308316459	0.0012869240283642533	0.0012753929676075724	0.0013258521425198685	0.0013136222815186447	0.0014121149954083184	0.0013982202542839183	0.0576948304488445	0.05719411589591749	-5.030487222168478e-06	-4.767760395346654e-06	-4.985413222857726e-06	-4.725040471914577e-06
0.41409043462106226	0.001192635178573401	0.0011826573484853393	0.001251591145547888	0.0012406652808806327	0.001286911552616019	0.00127538060364411	0.001325839289410804	0.0013136095469683555	0.0014121013060914738	0.0013982066996646328	0.05769483047376894	0.0571941159206131	-5.029955192081825e-06	-4.79598125874281e-06	-4.984885959957719e-06	-4.753008471913844e-06
0.41658553779772634	0.001192623548303772	0.0011826458155171234	0.0012515789403781015	0.0012406531822568947	0.0012868990030265551	0.0012753681665010471	0.0013258263602271725	0.001313596737045219	0.0014120875357511874	0.0013981930648191373	0.057694830499094685	0.057194115945706676	-5.029419988367145e-06	-4.8243660661639876e-06	-4.9843555521289495e-06	-4.781138947057562e-06
0.41909567522619073	0.0011926118492042851	0.0011826342142948975	0.0012515666629763387	0.0012406410120317359	0.0012868863791669434	0.001275355655753308	0.0013258133545270858	0.0013135838513114223	0.0014120736839168318	0.001398179349281435	0.05769483052482854	0.057194115971204634	-5.028881592594736e-06	-4.852915732378449e-06	-4.983821980830694e-06	-4.809432803898339e-06
0.4216209374953856	0.0011926000808752159	0.001182622544422281	0.0012515543129231217	0.00124062876978934	0.0012868736806058718	0.0012753430709734458	0.0013258002718661902	0.0013135708893267106	0.0014120597501151558	0.0013981655525829304	0.05769483055097751	0.05719411599711376	-5.028339985668762e-06	-4.881631176595347e-06	-4.983285227133649e-06	-4.8378909532631464e-06
0.42416141574008476	0.0011925882429146128	0.0011826108055006859	0.0012515418897966358	0.0012406164551115753	0.001286860906909626	0.0012753304117316322	0.001325787111797657	0.001313557850648377	0.0014120457338702703	0.0013981516742524174	0.057694830577548435	0.05719411602344091	-5.027795148659919e-06	-4.910513322714527e-06	-4.982745272247291e-06	-4.866514310836179e-06
0.4267172016441951	0.0011925763349182833	0.001182598997129301	0.0012515293931727141	0.0012406040675779773	0.0012868480576420731	0.0012753176775956423	0.0013257738738721655	0.0013135447348312456	0.0014120316347036338	0.001398137713816063	0.057694830604548275	0.05719411605019343	-5.027247062472373e-06	-4.939563099326527e-06	-4.982202097325583e-06	-4.895303796992323e-06
0.42928838744406506	0.0011925643564797848	0.0011825871189050836	0.0012515168226248288	0.0012405916067657415	0.0012868351323646534	0.0012753048681308453	0.0013257605576378947	0.001313531541427662	0.0014120174521340414	0.0013981236707973962	0.05769483063198441	0.05719411607737776	-5.0266957081768204e-06	-4.968781439906866e-06	-4.981655683605757e-06	-4.924260336797159e-06
0.43187506593181346	0.0011925523071904106	0.0011825751704227475	0.001251504177724076	0.0012405790722497085	0.0012868221306363628	0.0012752919829001894	0.0013257471626405067	0.0013135182699874801	0.0014120031856776074	0.0013981095447172932	0.05769483065986429	0.05719411610500198	-5.026141066288847e-06	-4.998169282455223e-06	-4.981106011769931e-06	-4.9533848597571595e-06
0.4344773304586784	0.0011925401866391822	0.0011825631512747512	0.0012514914580391682	0.0012405664636023553	0.0012868090520137476	0.0012752790214641933	0.0013257336884231383	0.00131350492005805	0.0014119888348477572	0.0013980953350939667	0.057694830688195184	0.05719411613307293	-5.025583117296284e-06	-5.027727569467677e-06	-4.98055306247247e-06	-4.982678299986221e-06
0.4370952749383861	0.0011925279944128343	0.0011825510610512882	0.001251478663136418	0.0012405537803937808	0.0012867958960508855	0.0012752659833809312	0.0013257201345263845	0.0013134914911842048	0.001411974399155209	0.0013980810414429494	0.05769483071698464	0.05719411616159844	-5.025021842103294e-06	-5.057457248935915e-06	-4.979996816756316e-06	-5.012141596927311e-06
0.4397289938505404	0.0011925157300958042	0.0011825388993402719	0.001251465792579727	0.001240541022191693	0.0012867826622993764	0.00127525286820602	0.001325706500488286	0.0013134779829082465	0.001411959878107962	0.0013980666632770796	0.05769483074624044	0.057194116190586196	-5.024457220781375e-06	-5.087359272654135e-06	-4.979437254859498e-06	-5.04177569396469e-06
0.4423785822440318	0.0011925033932702232	0.0011825266657273295	0.0012514528459305768	0.0012405281885614025	0.001286769350308331	0.0012752396754926111	0.001325692785844321	0.001313464394769937	0.0014119452712112836	0.0013980522001064953	0.05769483077597022	0.057194116220043244	-5.023889233457535e-06	-5.117434597690096e-06	-4.97887435718658e-06	-5.071581539506376e-06
0.4450441357404687	0.0011924909835159007	0.0011825143597957864	0.0012514398227480128	0.0012405152790658032	0.0012867559596243562	0.001275226404791373	0.0013256789901273868	0.0013134507263064831	0.0014119305779676959	0.001398037651438611	0.05769483080618237	0.0571941162499785	-5.0233178605085804e-06	-5.1476841859132705e-06	-4.978308104197637e-06	-5.101560086789858e-06
0.44772575053762753	0.001192478500410316	0.0011825019811266566	0.0012514267225886347	0.0012405022932653667	0.001286742489791543	0.0012752130556504826	0.0013256651128677895	0.0013134369770525236	0.0014119157978769593	0.0013980230167781101	0.05769483083688463	0.05719411628039919	-5.022743082477854e-06	-5.178109004522202e-06	-4.977738476574789e-06	-5.131712294353941e-06
0.4504235234129248	0.0011924659435286007	0.001182489529298626	0.0012514135450065796	0.001240489230718121	0.0012867289403514514	0.001275199627615607	0.0013256511535932277	0.0013134231465401125	0.0014119009304360576	0.0013980082956269253	0.057694830868085675	0.057194116311314096	-5.022164878548674e-06	-5.208710024295904e-06	-4.977165453917687e-06	-5.162039124401163e-06
0.4531375517269096	0.0011924533124435394	0.0011824770038880539	0.001251400289553521	0.0012404760909796538	0.0012867153108431075	0.0012751861202299024	0.0013256371118287895	0.0013134092342987186	0.0014118859751391947	0.0013979934874842376	0.05769483089979354	0.057194116342731	-5.021583228126403e-06	-5.239488221009392e-06	-4.976589015576183e-06	-5.192541543824758e-06
0.4558679334267773	0.0011924406067255447	0.0011824644044689473	0.0012513869557786435	0.0012404628736030854	0.001286701600802979	0.0012751725330339906	0.0013256229870969266	0.0013133952398552	0.0014118709314777677	0.0013979785918464482	0.0576948309320167	0.057194116374658814	-5.020998111809893e-06	-5.270444576793709e-06	-4.9760091422601516e-06	-5.223220525873984e-06
0.45861476704990445	0.0011924278259426522	0.0011824517306129546	0.001251373543228636	0.001240449578139062	0.0012866878097649677	0.0012751588655659494	0.0013256087789174486	0.001313381162733794	0.0014118557989403586	0.0013979636082071707	0.057694830964764306	0.057194116407105915	-5.0204095093375756e-06	-5.301580077859969e-06	-4.975425814235379e-06	-5.254077048238992e-06
0.4613781517274047	0.0011924149696605046	0.001182438981889353	0.0012513600514476788	0.0012404362041357423	0.0012866739372603953	0.0012751451173612992	0.001325594486807506	0.0013133670024561056	0.0014118405770127183	0.0013979485360572155	0.05769483099804468	0.05719411644008131	-5.01981739975399e-06	-5.332895714887931e-06	-4.974839010463139e-06	-5.285112092384692e-06
0.4641581871877068	0.001192402037442346	0.0011824261578650412	0.0012513464799774334	0.0012404227511387893	0.001286659982817994	0.0012751312879529962	0.0013255801102815827	0.0013133527585410965	0.0014118252651777574	0.0013979333748845818	0.05769483103186719	0.05719411647359369	-5.019221762131432e-06	-5.364392483137026e-06	-4.974248710210016e-06	-5.3163266447997515e-06
0.4669549737601532	0.0011923890288490062	0.001182413258104523	0.0012513328283570286	0.0012404092186913552	0.0012866459459638924	0.0012751173768714135	0.0013255656488514792	0.0013133384305050707	0.001411809862915529	0.0013979181241744378	0.05769483106624101	0.057194116507652173	-5.018622575986287e-06	-5.396071383945156e-06	-4.973654893214441e-06	-5.347721697857022e-06
0.46976861237862133	0.0011923759434388866	0.0011824002821698937	0.0012513190961230439	0.001240395606334065	0.0012866318262215978	0.0012751033836443293	0.0013255511020262953	0.0013133240178616562	0.0014117943697032108	0.001397902783409106	0.057694831101175015	0.05719411654226576	-5.0180198201688064e-06	-5.427933422758047e-06	-4.973057538631975e-06	-5.379298248037179e-06
0.4725992045851658	0.0011923627807679544	0.001182387229620836	0.0012513052828095055	0.0012403819136050126	0.0012866176231119922	0.001275089307796917	0.0013255364693124275	0.0013133095201218025	0.0014117787850151007	0.0013978873520680557	0.0576948311366792	0.05719411657744451	-5.017413473862309e-06	-5.459979610378252e-06	-4.97245662575696e-06	-5.411057297094457e-06
0.4754468525336833	0.0011923495403897222	0.0011823741000145985	0.001251291387947864	0.0012403681400397386	0.0012866033361533086	0.0012750751488517272	0.0013255217502135426	0.0013132949367937543	0.0014117631083225895	0.0013978718296278796	0.05769483117276286	0.05719411661319738	-5.016803516472157e-06	-5.492210963270461e-06	-4.97185213405027e-06	-5.442999852167674e-06
0.47831165899359906	0.0011923362218552425	0.0011823608929059889	0.001251277411066987	0.0012403542851712238	0.0012865889648611254	0.0012750609063286787	0.0013255069442305724	0.0013132802673830467	0.0014117473390941563	0.0013978562155622862	0.057694831209435846	0.057194116649533916	-5.016189925932668e-06	-5.524628501119011e-06	-4.971244041779288e-06	-5.475126923976115e-06
0.4811937273535759	0.001192322824713096	0.0011823476078473651	0.0012512633516931495	0.0012403403485298785	0.0012865745087483548	0.0012750465797450481	0.0013254920508617024	0.0013132655113924942	0.0014117314767953541	0.001397840509342087	0.05769483124670824	0.057194116686464465	-5.015572680566738e-06	-5.557233249325888e-06	-4.970632327488955e-06	-5.507439528790181e-06
0.4840931616252451	0.0011923093485093758	0.0011823342443886174	0.0012512492093500155	0.0012403263296435249	0.0012865599673252243	0.001275032168615451	0.0013254770696023521	0.0013132506683221706	0.0014117155208887915	0.0013978247104351783	0.057694831284590166	0.057194116723999024	-5.014951760140551e-06	-5.590026239954415e-06	-4.970016970973212e-06	-5.539938689264057e-06
0.4870100664469608	0.0011922957927876716	0.0011823208020771546	0.0012512349835586225	0.0012403122280373817	0.001286545340099261	0.0012750176724518278	0.0013254619999451594	0.0013132357376693933	0.001411699470834114	0.001397808818306522	0.05769483132309203	0.0571941167621477	-5.0143271425051594e-06	-5.62300850837083e-06	-4.9693979504994434e-06	-5.57262543166015e-06
0.4899445470875755	0.001192282157089069	0.0011823072804579009	0.00125122067383738	0.001240298043234062	0.0012865306265752903	0.0012750030907634393	0.0013254468413799775	0.0013132207189287216	0.0014116833260880027	0.0013977928324181445	0.05769483136222386	0.05719411680092107	-5.013698805012012e-06	-5.6561810943545066e-06	-4.968775243502366e-06	-5.605500786404205e-06
0.49289670945023945	0.0011922684409521292	0.0011822936790732788	0.0012512062797020483	0.0012402837747535543	0.0012865158262554133	0.0012749884230568492	0.0013254315933938553	0.0013132056115919349	0.0014116670861041504	0.0013977767522291144	0.057694831401997	0.05719411684032926	-5.013066726816673e-06	-5.68954504501229e-06	-4.968148829220809e-06	-5.638565791138417e-06
0.4958666600762229	0.001192254643912874	0.0011822799974631917	0.0012511918006657232	0.0012402694221132042	0.0012865009386389913	0.001274973668835904	0.0013254162554710174	0.0013131904151480163	0.0014116507503332439	0.0013977605771955234	0.05769483144242196	0.05719411688038355	-5.0124308859089695e-06	-5.723101411336806e-06	-4.967518686005423e-06	-5.67182148739076e-06
0.4988545061487607	0.0011922407655047822	0.0011822662351650215	0.001251177236238832	0.0012402549848277127	0.0012864859632226422	0.0012749588276017322	0.001325400827092863	0.0013131751290831476	0.0014116343182229599	0.001397744306770482	0.05769483148350975	0.057194116921094336	-5.011791259335041e-06	-5.756851248567285e-06	-4.966884791068882e-06	-5.705268921130102e-06
0.5018603554969207	0.001192226805258771	0.0011822523917136099	0.001251162585929113	0.001240240462409116	0.0012864708995002205	0.0012749438988527229	0.0013253853077379433	0.0013131597528806909	0.0014116177892179436	0.0013977279404040997	0.05769483152527192	0.05719411696247365	-5.011147825584317e-06	-5.790795618965117e-06	-4.966247123094902e-06	-5.7389091449588925e-06
0.5048843165994948	0.0011922127627031827	0.0011822384666412451	0.0012511478492416048	0.0012402258543667728	0.0012864557469628017	0.001274928882084512	0.001325369696881948	0.0013131442860211714	0.0014116011627597915	0.0013977114775434668	0.05769483156771925	0.05719411700453186	-5.0105005623413135e-06	-5.824935588816249e-06	-4.965605659851269e-06	-5.7727432156151615e-06
0.5079264985889148	0.0011921986373637776	0.0011822244594776553	0.0012511330256786337	0.0012402111602073543	0.0012864405050986756	0.0012749137767899747	0.001325353993997697	0.0013131287279822717	0.0014115844382870436	0.0013976949176326484	0.05769483161086424	0.05719411704728139	-5.0098494469019705e-06	-5.85927222968019e-06	-4.964960378800454e-06	-5.8067721949439655e-06
0.5109870112551897	0.001192184428763716	0.0011822103697499903	0.0012511181147397995	0.001240196379434829	0.0012864251733933272	0.001274898582459206	0.0013253381985551195	0.0013131130782388105	0.0014115676152351632	0.0013976782601126613	0.057694831654718434	0.05719411709073303	-5.0091944560071155e-06	-5.893806617612851e-06	-4.964311257349419e-06	-5.840997149786364e-06
0.5140659650498691	0.0011921701364235526	0.0011821961969828159	0.0012511031159219677	0.0012401815115504536	0.001286409751329431	0.0012748832985795145	0.0013253223100212492	0.0013130973362627373	0.0014115506930365287	0.0013976615044214693	0.05769483169929348	0.05719411713489943	-5.008535567341266e-06	-5.928539834970659e-06	-4.963658273016147e-06	-5.875419152562289e-06
0.5171634710900281	0.0011921557598612142	0.0011821819406980922	0.0012510880287192453	0.001240166556052752	0.0012863942383868243	0.0012748679246353993	0.0013253063278601982	0.001313081501523108	0.001411533671120408	0.0013976446499939562	0.05769483174460173	0.057194117179792545	-5.007872758755472e-06	-5.96347296993871e-06	-4.9630014036239345e-06	-5.910039281353807e-06
0.5202796411622786	0.001192141298591994	0.0011821676004151673	0.0012510728526229761	0.0012401515124375085	0.0012863786340425037	0.0012748524601085434	0.0013252902515331528	0.0013130655734860772	0.0014115165489129514	0.001397627696261918	0.05769483179065649	0.05719411722542434	-5.007206006157894e-06	-5.998607113810728e-06	-4.96234062577483e-06	-5.9448586182120344e-06
0.5234145877268029	0.001192126752128539	0.0011821531756507659	0.0012510575871217274	0.0012401363801977545	0.001286362937770612	0.0012748369044778003	0.0013252740804983558	0.0013130495516148867	0.001411499325837178	0.00139761064265405	0.05769483183746926	0.057194117271808155	-5.006535286733449e-06	-6.033943364569527e-06	-4.961675916653752e-06	-5.979878251072268e-06
0.5265684239214125	0.0011921121199808327	0.0011821386659189713	0.0012510422317012714	0.0012401211588237515	0.0012863471490424166	0.0012748212572191756	0.0013252578142110918	0.0013130334353698445	0.0014114820013129534	0.0013975934885959267	0.057694831885053754	0.057194117318956336	-5.005860577222965e-06	-6.069482825082906e-06	-4.961007253140304e-06	-6.015099272865809e-06
0.5297412635656308	0.001192097401656189	0.0011821240707312192	0.0012510267858445786	0.0012401058478029837	0.0012863312673263053	0.0012748055178058203	0.0013252414521236764	0.001313017224208318	0.001411464574756983	0.0013975762335099917	0.057694831933422716	0.0571941173668816	-5.005181854284002e-06	-6.105226603797531e-06	-4.960334612114092e-06	-6.050522782019563e-06
0.5329332211648017	0.00119208259665923	0.0011821093895962767	0.0012510112490317952	0.0012400904466201353	0.001286315292087762	0.0012747896857080079	0.0013252249936854346	0.001313000917584712	0.0014114470455827864	0.0013975588768155361	0.05769483198258981	0.05719411741559764	-5.004499094740655e-06	-6.141175814655675e-06	-4.959657970704523e-06	-6.086149882789105e-06
0.5361444119142209	0.0011920677044918828	0.0011820946220202368	0.0012509956207402393	0.0012400749547570864	0.0012862992227893621	0.0012747737603931281	0.0013252084383426946	0.0013129845149504609	0.0014114294132006933	0.0013975414179286905	0.05769483203256821	0.05719411746511776	-5.003812274056996e-06	-6.17733157548539e-06	-4.958977304625467e-06	-6.1219816827884355e-06
0.5393749517032939	0.0011920527246533626	0.001182079767506506	0.0012509799004443835	0.0012400593716928984	0.0012862830588907562	0.0012747577413256743	0.001325191785538772	0.0013129680157540162	0.0014114116770178237	0.0013975238562624083	0.057694832083372116	0.057194117515455944	-5.003121368668539e-06	-6.213695010609532e-06	-4.958292590284685e-06	-6.158019296209627e-06
0.5426249571197181	0.001192037656640159	0.0011820648255557854	0.0012509640876158395	0.0012400436969037954	0.0012862667998486531	0.001274741627967223	0.001325175034713951	0.0013129514194408247	0.0014113938364380707	0.0013975061912264483	0.05769483213501535	0.05719411756662572	-5.002426354566714e-06	-6.250267249763297e-06	-4.957603804284227e-06	-6.1942638429624e-06
0.5458945454536906	0.0011920224999460239	0.0011820497956660627	0.0012509481817233469	0.0012400279298631542	0.0012862504451168087	0.0012747254197764232	0.0013251581853054742	0.0013129347254533191	0.0014113758908620873	0.0013974884222273593	0.05769483218751234	0.05719411761864149	-5.0017272081870345e-06	-6.28704942806646e-06	-4.956910922865321e-06	-6.230716447702678e-06
0.5491838347021408	0.001192007254061957	0.001182034677332596	0.0012509321822327573	0.0012400120700414895	0.0012862339941460087	0.0012747091162089836	0.0013251412367475254	0.001312917933230902	0.0014113578396872692	0.0013974705486684668	0.057694832240877764	0.05719411767151743	-5.001023904882551e-06	-6.324042685412756e-06	-4.956213921741837e-06	-6.267378240026877e-06
0.5524929435729888	0.0011919919184761973	0.0011820194700479065	0.0012509160886070248	0.001239996116906444	0.001286217446384061	0.0012746927167176588	0.0013251241884712189	0.001312901042209936	0.0014113396823077445	0.0013974525699498596	0.05769483229512633	0.05719411772526839	-5.000316419978557e-06	-6.361248167080502e-06	-4.955512776599891e-06	-6.304250355304575e-06
0.55582199148943	0.001191976492674205	0.0011820041733017585	0.0012508999003061883	0.00123998006992277	0.0012862008012757755	0.0012746762207522327	0.0013251070399045812	0.0013128840518237229	0.0014113214181143512	0.0013974344854683698	0.0576948323502732	0.05719411777990936	-4.999604729855056e-06	-6.3986670250093525e-06	-4.954807463986022e-06	-6.341333935039328e-06
0.5591710985942444	0.0011919609761386484	0.0011819887865811487	0.0012508836167873564	0.0012399639285523149	0.0012861840582629488	0.0012746596277595041	0.001325089790472535	0.0013128669615024902	0.001411303046494624	0.0013974162946175572	0.057694832406333496	0.05719411783545587	-4.998888809087942e-06	-6.436300414885965e-06	-4.9540979584761224e-06	-6.378630124231899e-06
0.5625403857541326	0.0011919453683493985	0.0011819733093703004	0.0012508672375047024	0.0012399476922540181	0.0012861672167843608	0.0012746429371832822	0.0013250724395968945	0.0013128497706733854	0.0014112845668327856	0.0013973979967877046	0.057694832463322965	0.0571941178919227	-4.998168632752709e-06	-6.474149498059134e-06	-4.953384235534264e-06	-6.416140074183563e-06
0.565929974564078	0.0011919296687835064	0.0011819577411506387	0.0012508507619094409	0.0012399313604838837	0.0012861502762757482	0.0012746261484643583	0.0013250549866963394	0.0013128324787604491	0.001411265978509722	0.0013973795913657873	0.05769483252125764	0.057194117949325836	-4.997444176507715e-06	-6.512215442844305e-06	-4.952666271207384e-06	-6.4538649428291794e-06
0.569339987351735	0.0011919138769151928	0.0011819420814007844	0.0012508341894498169	0.0012399149326949733	0.0012861332361697945	0.0012746092610404994	0.001325037431186404	0.0013128150851846076	0.0014112472809029682	0.0013973610777354665	0.057694832580153274	0.0571941180076817	-4.996715415039876e-06	-6.550499421525968e-06	-4.9519440400713766e-06	-6.49180589160081e-06
0.5727705471818436	0.0011918979922158396	0.0011819263295965413	0.0012508175195710947	0.0012398984083373948	0.0012861160958961197	0.0012745922743464368	0.001325019772479466	0.0013127975893636584	0.0014112284733867	0.0013973424552770743	0.057694832640026825	0.05719411806700584	-4.995982322869574e-06	-6.589002611967487e-06	-4.951217517201734e-06	-6.529964088147766e-06
0.5762217778606706	0.0011918820141539699	0.0011819104852108793	0.001250800751715541	0.001239881786858283	0.001286098854881261	0.0012745751878138444	0.0013250020099847275	0.0013127799907122531	0.0014112095553317089	0.001397323723367593	0.05769483270089463	0.057194118127315396	-4.99524487496128e-06	-6.6277261983327396e-06	-4.950486677507415e-06	-6.568340705670472e-06
0.5796938039404782	0.0011918659421952394	0.0011818945477139247	0.0012507838853224123	0.0012398650677017896	0.0012860815125486594	0.0012745580008713317	0.0013249841431082021	0.001312762288641885	0.001411190526105393	0.0013973048813806458	0.057694832762773623	0.057194118188627206	-4.994503045918641e-06	-6.666671370059163e-06	-4.949751495897381e-06	-6.606936923087003e-06
0.5831867507240184	0.0011918497758024189	0.001181878516572943	0.0012507669198279377	0.0012398482503090656	0.0012860640683186458	0.0012745407129444214	0.0013249661712526977	0.001312744482560869	0.0014111713850717357	0.0013972859286864724	0.0576948328256814	0.057194118250957986	-4.993756809790195e-06	-6.705839321247131e-06	-4.949011946808746e-06	-6.64575392397837e-06
0.5867007442690553	0.0011918335144353877	0.0011818623912523323	0.0012507498546653131	0.001239831334118254	0.0012860465216084306	0.0012745233234555467	0.0013249480938178086	0.001312726571874338	0.001411152131591298	0.0013972668646519257	0.057694832889635554	0.057194118314325616	-4.993006140735501e-06	-6.745231252297534e-06	-4.948268004484335e-06	-6.684792897865277e-06
0.5902359113929144	0.0011918171575511112	0.0011818461712136015	0.0012507326892646764	0.001239814318564468	0.0012860288718320805	0.0012745058318240237	0.00132492991019989	0.0013127085559842156	0.001411132765021192	0.0013972476886404434	0.057694832954653594	0.057194118378747674	-4.992251012886362e-06	-6.784848368940333e-06	-4.947519643333509e-06	-6.724055039625254e-06
0.5937923796770596	0.001191800704603638	0.001181829855915367	0.001250715423053104	0.0012397972030797854	0.001286011118400515	0.0012744882374660506	0.0013249116197920554	0.0013126904342892125	0.0014111132847150778	0.0013972284000120442	0.05769483302075447	0.05719411844424248	-4.991491400208048e-06	-6.824691882567624e-06	-4.946766837515826e-06	-6.763541549908991e-06
0.597370277471697	0.0011917841550440741	0.0011818134448133262	0.0012506980554545851	0.001239779987093224	0.0012859932607214792	0.0012744705397946788	0.0013248932219841476	0.0013126722061847997	0.0014110936900231328	0.0013972089981232993	0.05769483308795636	0.057194118510827834	-4.990727276527052e-06	-6.864763010400177e-06	-4.9460095611630894e-06	-6.8032536348627826e-06
0.6009697339004076	0.0011917675083205814	0.0011817969373602588	0.00125068058589002	0.001239762670030739	0.0012859752981995414	0.0012744527382198122	0.0013248747161627372	0.0013126538710632062	0.001411073980292049	0.0013971894823273285	0.05769483315627783	0.05719411857852295	-4.9899586153090425e-06	-6.90506297448823e-06	-4.945247787879747e-06	-6.843192505656681e-06
0.6045908788648067	0.0011917507638783556	0.001181780333006002	0.0012506630137771957	0.0012397452513152	0.0012859572302360706	0.0012744348321481831	0.0013248561017110987	0.0013126354283133947	0.001411054154865009	0.0013971698519737767	0.0576948332257387	0.057194118647346796	-4.989185390130713e-06	-6.945593003154782e-06	-4.944481491658825e-06	-6.8833593797335e-06
0.6082338430492322	0.0011917339211596166	0.0011817636311974426	0.0012506453385307777	0.0012397277303663823	0.0012859390562292249	0.0012744168209833423	0.0013248373780091987	0.0013126168773210513	0.0014110342130816732	0.0013971501064088015	0.05769483329635796	0.05719411871731852	-4.988407574263443e-06	-6.986354329968636e-06	-4.943710645743948e-06	-6.92375547944879e-06
0.611898757925461	0.0011917169796035953	0.0011817468313785025	0.0012506275595622932	0.0012397101066009505	0.001285920775573937	0.001274398704125644	0.0013248185444336813	0.0013125982174685693	0.001411014154278163	0.0013971302449750553	0.05769483336815585	0.05719411878845783	-4.987625140590035e-06	-7.027348193966443e-06	-4.942935223434253e-06	-6.9643820327647266e-06
0.6155857557574533	0.0011916999386465186	0.0011817299329901264	0.0012506096762801195	0.001239692379432446	0.0012859023876618998	0.0012743804809722317	0.0013247996003578533	0.0013125794481350366	0.0014109939777870472	0.0013971102670116739	0.057694833441152574	0.057194118860785244	-4.986838062354115e-06	-7.068575840374347e-06	-4.942155198223164e-06	-7.00524027383298e-06
0.6192949696061266	0.0011916827977215946	0.0011817129354702634	0.001250591688089464	0.0012396745482712692	0.0012858838918815483	0.0012743621509170198	0.001324780545151664	0.001312560568696214	0.001410973682937318	0.0013970901718542515	0.05769483351536852	0.05719411893432073	-4.986046312632775e-06	-7.110038519969608e-06	-4.941370543409818e-06	-7.046331442300824e-06
0.6230265333341571	0.0011916655562590006	0.001181695838253859	0.0012505735943923555	0.0012396566125246684	0.0012858652876180485	0.001274343713350683	0.0013247613781816972	0.0013125415785245269	0.0014109532690543846	0.0013970699588348341	0.05769483359082503	0.057194119009085186	-4.9852498638924825e-06	-7.151737488803045e-06	-4.9405812316549724e-06	-7.0876567826172465e-06
0.6267805816108112	0.0011916482136858702	0.0011816786407728395	0.0012505553945876284	0.001239638571596726	0.0012858465742532819	0.0012743251676606423	0.0013247420988111507	0.001312522476989048	0.0014109327354600504	0.0013970496272818983	0.057694833667542425	0.057194119085099394	-4.984448688877263e-06	-7.193674009170481e-06	-4.939787235952453e-06	-7.129217546059108e-06
0.6305572499168048	0.0011916307694262761	0.001181661342456096	0.0012505370880709042	0.0012396204248883405	0.0012858277511658281	0.0012743065132310438	0.0013247227063998232	0.0013125032634554805	0.0014109120814724985	0.0013970291765203352	0.057694833745543815	0.05719411916238528	-4.983642759470719e-06	-7.235849347586587e-06	-4.938988528518928e-06	-7.171014987789048e-06
0.634356674549194	0.0011916132229012248	0.001181643942729479	0.0012505186742345893	0.001239602171797221	0.001285808817730959	0.001274287749442758	0.001324703200304104	0.00131248393728615	0.001410891306406283	0.0013970086058714424	0.05769483382485014	0.05719411924096426	-4.982832048111563e-06	-7.278264777921262e-06	-4.9381850819318895e-06	-7.213050370075136e-06
0.6381789926262927	0.001191595573528629	0.0011816264410157713	0.0012505001524678412	0.0012395838117178581	0.001285789773320608	0.0012742688756733457	0.0013246835798769443	0.0013124644978399764	0.0014108704095722947	0.0013969879146528911	0.05769483390548458	0.057194119320859105	-4.982016527238509e-06	-7.320921579623274e-06	-4.937376869101895e-06	-7.25532496131942e-06
0.642024342092622	0.0011915778207233067	0.0011816088367346865	0.0012504815221565711	0.0012395653440415235	0.0012857706173033702	0.0012742498912970584	0.0013246638444678555	0.0013124449444724708	0.0014108493902777633	0.0013969671021787262	0.057694833987469656	0.057194119402092417	-4.981196168540869e-06	-7.363821036943108e-06	-4.9365638616349905e-06	-7.297840033670955e-06
0.6458928617238878	0.0011915599638969592	0.001181591129302849	0.001250462782683421	0.0012395467681562491	0.0012857513490444783	0.0012742307956848185	0.001324643993422886	0.0013124252765357143	0.0014108282478262307	0.001396946167759343	0.057694834070828385	0.057194119484686945	-4.980370943985513e-06	-7.406964440681563e-06	-4.935746031886623e-06	-7.3405968666895305e-06
0.6497846911319898	0.0011915420024581616	0.0011815733181337808	0.0012504439334277506	0.001239528083446812	0.0012857319679057922	0.0012742115882042014	0.001324624026084609	0.0013124054933783427	0.0014108069815175373	0.001396925110701469	0.05769483415558482	0.05719411956866595	-4.979540824484596e-06	-7.450353086024819e-06	-4.934923351213039e-06	-7.383596744153786e-06
0.6536999707700591	0.0011915239358123505	0.0011815554026378939	0.0012504249737656274	0.0012395092892947264	0.001285712473245786	0.0012741922682194303	0.0013246039417921095	0.0013123855943455386	0.0014107855906478096	0.0013969039303081577	0.05769483424176253	0.057194119654053736	-4.9787057820605e-06	-7.493988275708574e-06	-4.934095791664372e-06	-7.426840956670233e-06
0.6576388419375281	0.0011915057633618005	0.0011815373822224632	0.0012504059030698004	0.0012394903850782178	0.0012856928644195218	0.0012741728350913464	0.0013245837398809595	0.0013123655787790013	0.0014107640745094332	0.0013968826258787548	0.057694834329386845	0.05719411974087412	-4.977865788208247e-06	-7.5378713176588175e-06	-4.933263325013204e-06	-7.470330800868341e-06
0.661601446785229	0.0011914874845056214	0.001181519256291626	0.0012503867207096986	0.0012394713701722186	0.001285673140778649	0.0012741532881774072	0.0013245634196832124	0.0013123454460169457	0.0014107424323910468	0.001396861196708899	0.057694834418482	0.05719411982915234	-4.977020813395905e-06	-7.58200352443672e-06	-4.932425922060668e-06	-7.51406757720785e-06
0.6655879283205246	0.0011914690986397404	0.0011815010242463638	0.001250367426051411	0.0012394522439483524	0.0012856533016713811	0.001274133626831668	0.0013245429805273851	0.0013123251953940825	0.0014107206635775237	0.0013968396420904992	0.05769483450907339	0.05719411991891304	-4.976170829007476e-06	-7.626386215736636e-06	-4.931583554412811e-06	-7.558052593781284e-06
0.6695984304124688	0.001191450605156884	0.0011814826854844834	0.0012503480184576676	0.001239433005774912	0.001285633346442481	0.0012741138504047606	0.0013245224217384368	0.0013123048262415973	0.001410698767349949	0.0013968179613117128	0.057694834601186795	0.05719412001018221	-4.975315805788583e-06	-7.671020716776278e-06	-4.9307361932315885e-06	-7.602287163954724e-06
0.6736330977969988	0.0011914320034465697	0.0011814642394006101	0.0012503284972878313	0.0012394136550168539	0.001285613274433248	0.0012740939582438875	0.0013245017426377612	0.0013122843378871427	0.0014106767429856095	0.0013967961536569381	0.057694834694849095	0.05719412010298527	-4.974455714068515e-06	-7.715908357713852e-06	-4.92988380879078e-06	-7.646772605729435e-06
0.6776920760821589	0.001191413292895091	0.001181445685386172	0.0012503088618978832	0.0012393941910357799	0.0012855930849815032	0.001274073949692803	0.0013244809425431686	0.0013122637296548213	0.0014106545897579778	0.0013967742184067956	0.05769483479008639	0.05719412019734906	-4.973590524703919e-06	-7.76105047570197e-06	-4.929026372474388e-06	-7.691510244517419e-06
0.6817755117533548	0.0011913944728854976	0.0011814270228293804	0.0012502891116403989	0.0012393746131899176	0.0012855727774215692	0.0012740538240917938	0.0013244600207688632	0.0013122430008651635	0.0014106323069366866	0.001396752154838103	0.05769483488692598	0.057194120293300746	-4.9727202080518396e-06	-7.806448413305578e-06	-4.928163854805989e-06	-7.736501410754437e-06
0.6858835521786408	0.0011913755427975885	0.0011814082511152238	0.0012502692458645451	0.001239354920834116	0.0012855523510842618	0.0012740335807776718	0.0013244389766254388	0.001312222150835122	0.0014106098937875233	0.0013967299622238724	0.05769483498539545	0.05719412039086735	-4.971844733608899e-06	-7.852103517724807e-06	-4.927296225559763e-06	-7.781747439566944e-06
0.6900163456140378	0.0011913565020078977	0.0011813893696254517	0.0012502492639160606	0.0012393351133198247	0.0012855318052968734	0.0012740132190837566	0.0013244178094198587	0.0013122011788780517	0.00141058734957241	0.0013967076398332865	0.05769483508552322	0.05719412049007683	-4.970964072148476e-06	-7.898017144486458e-06	-4.926423455786644e-06	-7.827249674324799e-06
0.6941740412088835	0.0011913373498896695	0.001181370377738553	0.0012502291651372332	0.0012393151899950737	0.0012855111393831474	0.0012739927383398515	0.0013243965184554308	0.0013121800843036875	0.001410564673549376	0.001396685186931675	0.05769483518733786	0.057194120590957694	-4.970078192972904e-06	-7.94419065258678e-06	-4.925545515122032e-06	-7.873009461978331e-06
0.6983567890112157	0.001191318085812863	0.001181351274829757	0.0012502089488669037	0.0012392951502044746	0.0012854903526632842	0.001273972137872247	0.001324375103031812	0.0013121588664181455	0.001410541864972564	0.0013966626027805175	0.05769483529086827	0.057194120693538755	-4.969187065523295e-06	-7.990625407461316e-06	-4.924662373145816e-06	-7.91902815555634e-06
0.702564739973187	0.0011912987091441186	0.0011813320602710045	0.0012501886144404303	0.0012392749932891888	0.001285469444453903	0.0012739514170036865	0.0013243535624449711	0.0013121375245238888	0.001410518923092188	0.0013966398866374072	0.05769483539614415	0.057194120797849225	-4.968290659768115e-06	-8.037322781651035e-06	-4.923774000159531e-06	-7.965307115304077e-06
0.7067980459565127	0.001191279219246757	0.0011813127334309417	0.0012501681611896882	0.0012392547185869228	0.001285448414068042	0.0012739305750533627	0.0013243318959871879	0.0013121160579197242	0.0014104958471545346	0.0013966170377560437	0.05769483550319585	0.057194120903919295	-4.967388944926432e-06	-8.084284152554133e-06	-4.922880365659799e-06	-8.011847706351771e-06
0.7110568597379514	0.0011912596154807563	0.0011812932936749025	0.0012501475884430448	0.0012392343254319083	0.0012854272608151332	0.0012739096113368958	0.0013243101029470268	0.001312094465900779	0.001410472636401935	0.0013965940553862138	0.057694835612054	0.05719412101177903	-4.966481889634444e-06	-8.131510902675831e-06	-4.921981438671397e-06	-8.058651298992192e-06
0.7153413350148182	0.00119123989720275	0.0011812737403649025	0.0012501268955253581	0.0012392138131548961	0.0012854059840010012	0.0012738885251663285	0.0013242881826093355	0.0013120727477584971	0.0014104492900727614	0.0013965709387737822	0.057694835722749825	0.05719412112145995	-4.965569463027952e-06	-8.179004421599023e-06	-4.921077188496659e-06	-8.105719270096179e-06
0.7196516264105322	0.0011912200637659953	0.0011812540728596101	0.0012501060817579437	0.0012391931810831274	0.0012853845829278268	0.0012738673158500962	0.00132426613425521	0.001312050902780605	0.001410425807401392	0.0013965476871606603	0.05769483583531537	0.05719412123299282	-4.964651634437045e-06	-8.226766105262628e-06	-4.920167584576696e-06	-8.153053003057131e-06
0.7239878894801961	0.0011912001145203738	0.0011812342905143465	0.0012500851464585757	0.0012391724285403308	0.0012853630568941505	0.0012738459826930233	0.0013242439571619945	0.0013120289302511134	0.0014104021876182099	0.0013965242997848026	0.057694835949782405	0.0571941213464107	-4.963728371859544e-06	-8.274797353990948e-06	-4.919252595575463e-06	-8.200653885931386e-06
0.7283502807162107	0.0011911800488123693	0.0011812143926810629	0.0012500640889414616	0.0012391515548467015	0.0012853414051948468	0.0012738245249963025	0.0013242216506032575	0.00131200682945029	0.0014103784299495776	0.001396500775880183	0.05769483606618448	0.05719412146174526	-4.9627996437651145e-06	-8.323099574436554e-06	-4.918332189934871e-06	-8.248523312465172e-06
0.7327389575539218	0.0011911598659850597	0.0011811943787083336	0.0012500429085172363	0.0012391305593188922	0.0012853196271211161	0.0012738029420574853	0.0013241992138487823	0.001311984599654654	0.0014103545336178278	0.001396477114676785	0.057694836184554905	0.05719412157902996	-4.96186541820709e-06	-8.37167417927498e-06	-4.91740633609683e-06	-8.296662682955036e-06
0.7371540783773028	0.0011911395653780954	0.0011811742479413338	0.0012500216044929377	0.0012391094412699897	0.0012852977219604612	0.0012737812331704579	0.0013241766461645427	0.0013119622401369499	0.0014103304978412366	0.0013964533154005754	0.057694836304927465	0.05719412169829873	-4.960925663793914e-06	-8.420522588203916e-06	-4.916475002975096e-06	-8.345073404053549e-06
0.74159580252467	0.001191119146327689	0.0011811539997218293	0.0012500001761719967	0.0012390882000095059	0.001285275688996675	0.0012737593976254315	0.001324153946812693	0.0013119397501661374	0.0014103063218340122	0.0013964293772734942	0.05769483642733714	0.05719412181958606	-4.959980348023807e-06	-8.469646225112148e-06	-4.915538158289934e-06	-8.393756887214998e-06
0.746064290294433	0.001191098608166602	0.0011811336333881648	0.0012499786228542234	0.0012390668348433633	0.0012852535275098302	0.0012737374347089282	0.0013241311150515526	0.0013119171290073765	0.0014102820048062803	0.0013964052995134374	0.05769483655181957	0.0571941219429268	-4.959029438644791e-06	-8.519046520577556e-06	-4.914595770233454e-06	-8.442714550221941e-06
0.7505597029508803	0.0011910779502241266	0.0011811131482752438	0.0012499569438357873	0.0012390453450738758	0.001285231236776255	0.0012737153437037605	0.001324108150135584	0.001311894375922007	0.001410257545964061	0.0013963810813342366	0.05769483667840978	0.05719412206835622	-4.958072903349375e-06	-8.568724911450776e-06	-4.913647806636945e-06	-8.491947816713363e-06
0.7550822027299987	0.0011910571718260765	0.0011810925437145206	0.0012499351384092081	0.001239023729999739	0.001285208816068525	0.0012736931238890223	0.0013240850513153858	0.0013118714901675392	0.001410232944509258	0.001396356721945647	0.05769483680714505	0.05719412219591092	-4.9571107091084254e-06	-8.618682839495184e-06	-4.91269423466556e-06	-8.541458115601808e-06
0.7596319528453285	0.0011910362722947695	0.0011810718190339833	0.0012499132058633373	0.0012390019889160124	0.001285186264655445	0.00127367077454007	0.0013240618178376705	0.0013118484709976341	0.001410208199639638	0.0013963322205533288	0.05769483693806224	0.05719412232562766	-4.9561428235866956e-06	-8.668921753746117e-06	-4.9117350225946765e-06	-8.591246883293824e-06
0.7642091174938536	0.0011910152509490097	0.0011810509735581344	0.0012498911454833393	0.001238980121114101	0.0012851635818020295	0.0012736482949285025	0.0013240384489452465	0.0013118253176620839	0.0014101833105488112	0.0013963075763588253	0.057694837071199434	0.05719412245754405	-4.955169213588517e-06	-8.719443108290426e-06	-4.910770137339648e-06	-8.641315560609097e-06
0.7688138618619275	0.0011909941071040816	0.0011810300066079878	0.001249868956550686	0.001238958125881749	0.0012851407667694957	0.0012736256843221578	0.001324014943877011	0.0013118020294068057	0.0014101582764262232	0.0013962827885595558	0.05769483720659516	0.05719412259169788	-4.954189845585155e-06	-8.770248362904853e-06	-4.909799545649296e-06	-8.691665594057207e-06
0.7734463521312342	0.0011909728400717285	0.0011810089175010455	0.0012498466383431342	0.001238936002503018	0.0012851178188152416	0.0012736029419850867	0.0013239913018679261	0.0013117786054738189	0.0014101330964571292	0.0013962578563487924	0.05769483734428829	0.057194122728128786	-4.953204686242163e-06	-8.821338983694416e-06	-4.90882321452224e-06	-8.742298436947848e-06
0.7781067554847866	0.0011909514491601433	0.0011809877055512878	0.0012498241901347138	0.001238913750258276	0.0012850947371928342	0.0012735800671775446	0.0013239675221490084	0.0013117550451012317	0.0014101077698225836	0.0013962327789156454	0.057694837484319285	0.057194122866875266	-4.952213702308361e-06	-8.87271644314791e-06	-4.9078411110403675e-06	-8.793215548447142e-06
0.7827952401129585	0.0011909299336739468	0.001180966370069154	0.0012498016111957082	0.0012388913684241755	0.0012850715211519877	0.001273557059155968	0.0013239436039473047	0.0013117313475232214	0.0014100822956994144	0.0013962075554450415	0.05769483762672811	0.05719412300797857	-4.951216859866436e-06	-8.924382219221982e-06	-4.906853201480654e-06	-8.844418393133546e-06
0.7875119752195561	0.0011909082929141828	0.001180944910361536	0.0012497789007926469	0.0012388688562736502	0.0012850481699385574	0.0012735339171729698	0.0013239195464858878	0.001311707511970026	0.0014100566732602171	0.001396182185117717	0.05769483777155674	0.057194123151478496	-4.950214124971319e-06	-8.976337795840728e-06	-4.9058594522866095e-06	-8.895908441719502e-06
0.792257131027923	0.0011908865261782945	0.001180923325731754	0.0012497560581882815	0.0012388462130758866	0.0012850246827945141	0.0012735106404773127	0.0013238953489838278	0.0013116835376679199	0.0014100309016733272	0.0013961566671101889	0.057694837918846206	0.057194123297418034	-4.949205463511408e-06	-9.028584662895689e-06	-4.904859829707453e-06	-8.947687170968166e-06
0.7970308787870847	0.0011908646327601184	0.0011809016154795539	0.0012497330826415794	0.0012388234380963218	0.0012850010589579393	0.0012734872283139043	0.0013238710106561894	0.001311659423839206	0.0014100049801028134	0.0013961310005947496	0.057694838068640585	0.057194123445838595	-4.948190840903255e-06	-9.081124315940547e-06	-4.903854299381782e-06	-8.999756062666453e-06
0.8018333907779276	0.0011908426119498642	0.0011808797789010837	0.0012497099734077029	0.0012388005305966202	0.001284977297663	0.0012734636799237747	0.0013238465307140047	0.001311635169702195	0.0014099789077084523	0.0013961051847394426	0.05769483822098233	0.05719412359678326	-4.947170222868724e-06	-9.133958256968278e-06	-4.902842827253506e-06	-9.052116605540173e-06
0.8066648403194178	0.001190820463034102	0.0011808578152888822	0.0012496867297379947	0.0012387774898346597	0.0012849533981399398	0.0012734399945440633	0.0013238219083642631	0.0013116107744711896	0.001409952683645715	0.0013960792187080475	0.05769483837591643	0.05719412375029634	-4.9461435747688576e-06	-9.18708799407808e-06	-4.901825379294289e-06	-9.104770294393605e-06
0.8115254017748545	0.0011907981852957474	0.0011808357239318646	0.0012496633508799638	0.0012387543150645184	0.0012849293596150573	0.0012734161714080012	0.0013237971428098924	0.0013115862373564702	0.0014099263070657495	0.0013960531016600618	0.057694838533487815	0.05719412390642282	-4.9451108615761186e-06	-9.240515040698227e-06	-4.900801920476594e-06	-9.157718628666212e-06
0.8164152505581643	0.0011907757780140497	0.0011808135041153113	0.0012496398360772722	0.0012387310055364611	0.0012849051813106983	0.0012733922097449028	0.0013237722332497463	0.00131156155756428	0.001409899777115365	0.0013960268327506905	0.05769483869374206	0.05719412406520768	-4.944072047929904e-06	-9.294240915919127e-06	-4.899772415856152e-06	-9.210963113986947e-06
0.8213345631402307	0.001190753240464576	0.0011807911551208496	0.0012496161845697179	0.0012387075604969222	0.0012848808624452354	0.0012733681087801433	0.001323747178878587	0.001311536734296808	0.0014098730929370134	0.001396000411130822	0.05769483885672611	0.05719412422669695	-4.9430270988304326e-06	-9.348267146019884e-06	-4.8987368308772705e-06	-9.264505263173461e-06
0.8262835170552626	0.0011907305719191926	0.0011807686762264381	0.0012495923955932167	0.0012386839791884874	0.0012848564022330496	0.0012733438677351432	0.0013237219788870649	0.0013115117667521696	0.001409846253668772	0.001395973835947011	0.057694839022487426	0.05719412439093821	-4.941975978917101e-06	-9.402595262497648e-06	-4.8976951303458804e-06	-9.318346593845117e-06
0.8312622909072027	0.0011907077716460585	0.0011807460667063595	0.001249568468379794	0.0012386602608498868	0.0012848317998845227	0.0012733194858273588	0.0013236966324617102	0.001311486654124399	0.0014098192584443274	0.0013959471063414693	0.05769483919107434	0.05719412455797932	-4.9409186522741955e-06	-9.457226802650487e-06	-4.896647278679334e-06	-9.372488629311171e-06
0.8362710643761712	0.0011906848389096043	0.0011807233258311978	0.0012495444021575638	0.0012386364047159717	0.0012848070546060144	0.0012732949622702619	0.001323671138784911	0.0013114613956034238	0.0014097921063929587	0.0013959202214520409	0.057694839362536235	0.05719412472786864	-4.9398550832080446e-06	-9.512163310160249e-06	-4.895593240572538e-06	-9.426932899819773e-06
0.8413100182249524	0.0011906617729705211	0.00118070045286783	0.0012495201961507157	0.0012386124100177054	0.001284782165599851	0.0012732702962733242	0.0013236454970348996	0.0013114359903750575	0.0014097647966395193	0.0013958931804121887	0.05769483953692302	0.05719412490065625	-4.938785235331089e-06	-9.567406333732542e-06	-4.894532979943245e-06	-9.481680940032211e-06
0.8463793343055166	0.0011906385730857474	0.001180677447079412	0.0012494958495795029	0.0012385882759821474	0.0012847571320643112	0.0012732454870420095	0.0013236197063857388	0.0013114104376209805	0.0014097373283044235	0.0013958659823509812	0.05769483971428578	0.05719412507639262	-4.937709072588836e-06	-9.622957429011869e-06	-4.893466460889617e-06	-9.536734291437643e-06
0.8514791955655843	0.0011906152385084499	0.0011806543077253586	0.0012494713616602207	0.0012385640018324348	0.0012847319531936042	0.001273220533777746	0.0013235937660073002	0.0013113847365187213	0.0014097097005036233	0.0013958386263930671	0.0576948398946761	0.05719412525512895	-4.936626558399437e-06	-9.678818157166091e-06	-4.892393647509818e-06	-9.592094501686965e-06
0.8566097860552276	0.0011905917684880147	0.0011806310340613363	0.001249446731605198	0.001238539586787772	0.0012847066281778624	0.001273195435677922	0.001323567675065255	0.001311358886241646	0.0014096819123485993	0.0013958111116586676	0.057694840078146854	0.05719412543691743	-4.935537656181044e-06	-9.734990085552564e-06	-4.891314503235877e-06	-9.647763123593611e-06
0.861771290933513	0.0011905681622700272	0.0011806076253392426	0.0012494219586227755	0.001238515030063412	0.0012846811562031166	0.0012731701919358634	0.0013235414327210516	0.0013113328859589374	0.0014096539629463345	0.001395783437263552	0.05769484026475232	0.05719412562181135	-4.934442329060373e-06	-9.791474786968735e-06	-4.890228991666357e-06	-9.703741716160508e-06
0.8669638964751838	0.0011905444190962648	0.0011805840808071985	0.0012493970419172988	0.0012384903308706452	0.0012846555364512925	0.0012731448017408232	0.0013235150381319058	0.0013113067348355855	0.0014096258513993072	0.0013957556023190278	0.05769484045454634	0.057194125809865055	-4.933340539692299e-06	-9.848273840068478e-06	-4.889137075858585e-06	-9.760031843969452e-06
0.8721877900773816	0.001190520538204676	0.0011805603997095285	0.001249371980689096	0.0012384654884167808	0.001284629768100183	0.0012731192642779633	0.0013234884904507803	0.001311280432032365	0.0014095975768054674	0.0013957276059319186	0.057694840647585045	0.057194126001133445	-4.932232251078639e-06	-9.905388830278028e-06	-4.888038718953158e-06	-9.816635077986025e-06
0.877443160266411	0.0011904965188293693	0.0011805365812867495	0.0012493467741344676	0.001238440501905135	0.001284603850323442	0.00127309357872834	0.0013234617888263718	0.0013112539767058244	0.0014095691382582216	0.001395699447204551	0.05769484084392497	0.05719412619567277	-4.931117425777121e-06	-9.962821348380446e-06	-4.8869338839796495e-06	-9.873552994893453e-06
0.8827301967045416	0.001190472360200597	0.0011805126247755534	0.0012493214214456658	0.0012384153705350123	0.0012845777822905607	0.0012730677442688875	0.0013234349324030904	0.001311227368008266	0.0014095405348464147	0.001395671125234733	0.057694841043623726	0.05719412639354018	-4.929996025734851e-06	-1.0020572990460108e-05	-4.88582253316272e-06	-9.930787176343214e-06
0.8880490901968541	0.0011904480615447476	0.0011804885294088019	0.0012492959218108907	0.0012383900935016988	0.0012845515631668652	0.0012730417600724095	0.0013234079203210541	0.001311200605087739	0.0014095117656543212	0.0013956426391157474	0.05769484124673954	0.05719412659479357	-4.928868013301391e-06	-1.0078645359429261e-05	-4.884704629226633e-06	-9.988339211119968e-06
0.8934000326981257	0.0011904236220843187	0.0011804642944154978	0.0012492702744142596	0.0012383646699964345	0.001284525192113483	0.0012730156253075498	0.0013233807517160588	0.0013111736870880094	0.001409482829761613	0.0013956139879363208	0.05769484145333281	0.05719412679949229	-4.92773335034058e-06	-1.0137040063723513e-05	-4.883580134396048e-06	-1.0046210693087643e-05
0.8987832173197573	0.0011903990410379178	0.001180439919020786	0.0012492444784358084	0.0012383390992064132	0.0012844986682873467	0.001272989339138795	0.0013233534257195765	0.0013111466131485604	0.001409453726243361	0.0013955851707806225	0.05769484166346348	0.05719412700769591	-4.926591998369312e-06	-1.019575871741285e-05	-4.882449010520928e-06	-1.0104403221855573e-05
0.904198838336744	0.0011903743176202345	0.0011804154024459266	0.0012492185330514618	0.0012383133803147539	0.0012844719908411623	0.0012729629007264425	0.0013233259414587274	0.0013111193824045637	0.0014094244541700003	0.0013955561867282325	0.05769484187719412	0.05719412721946692	-4.925443919098771e-06	-1.0254802941062069e-05	-4.881311219534501e-06	-1.0162918403500143e-05
0.9096470911946843	0.0011903494510420367	0.0011803907439082914	0.001249192437433031	0.0012382875125004976	0.001284445158923406	0.001272936309226599	0.0013232982980562744	0.001311091993986872	0.001409395012607329	0.00139552703485414	0.057694842094587556	0.057194127434866335	-4.924289073449106e-06	-1.0314174359982164e-05	-4.880166722898149e-06	-1.0221757848732915e-05
0.915128172516836	0.0011903244405101507	0.001180365942621343	0.0012491661907481915	0.001238261494938585	0.0012844181716783027	0.0012729095637911561	0.0013232704946305998	0.0013110644470220006	0.001409365400616481	0.001395497714228714	0.057694842315707	0.05719412765395821	-4.923127422812312e-06	-1.0373874606839362e-05	-4.8790154822814236e-06	-1.0280923175676193e-05
0.9206422801112097	0.001190299285227447	0.0011803409977946208	0.0012491397921604677	0.0012382353267998433	0.00128439102824581	0.001272882663567778	0.0013232425302956922	0.0013110367406321097	0.0014093356172539128	0.0013954682239176938	0.05769484254061807	0.05719412787680713	-4.921958927928127e-06	-1.0433905318990577e-05	-4.877857458729373e-06	-1.0340416006976438e-05
0.9261896129777101	0.0011902739843928304	0.0011803159086337324	0.0012491132408292236	0.0012382090072509755	0.0012843637277616085	0.0012728556076998887	0.0013232144041611339	0.0013110088739349938	0.001409305661571389	0.0013954385629821723	0.05769484276938742	0.05719412810347842	-4.920783549119956e-06	-1.0494268139399354e-05	-4.876692612940103e-06	-1.0400237970831228e-05
0.931770371315315	0.0011902485372012233	0.0011802906743403362	0.0012490865359096454	0.0012381825354545422	0.0012843362693570832	0.001272828395326657	0.0013231861153320823	0.0013109808460440642	0.0014092755326159648	0.0013954087304785792	0.05769484300208222	0.05719412833403919	-4.919601247016514e-06	-1.055496471796813e-05	-4.875520905875397e-06	-1.0460390702293765e-05
0.9373847565293029	0.0011902229428435486	0.0011802652941121253	0.0012490596765527238	0.0012381559105689457	0.0012843086521593058	0.0012728010255829755	0.0013231576629092524	0.0013109526560683303	0.0014092452294299643	0.00139537872545866	0.05769484323877109	0.05719412856855757	-4.91841198185794e-06	-1.061599670967861e-05	-4.874342298261114e-06	-1.0520875841829591e-05
0.9430329712385201	0.001190197200506722	0.0011802397671428167	0.0012490326619052435	0.001238129131748419	0.0012842808752910248	0.0012727734975994521	0.0013231290459889047	0.0013109243031123883	0.0014092147510509723	0.0013953485469694667	0.05769484347952356	0.0571941288071024	-4.917215713398648e-06	-1.0677365775035863e-05	-4.873156750018204e-06	-1.0581695034789229e-05
0.9487152192826929	0.0011901713093736333	0.0011802140926221389	0.001249005491109767	0.0012381021981430103	0.0012842529378706477	0.0012727458105023948	0.0013231002636628305	0.001310895786276406	0.0014091840965118122	0.001395318194053338	0.05769484372441155	0.057194129049744594	-4.9160124015595885e-06	-1.073907358128956e-05	-4.871964221594971e-06	-1.0642849933545362e-05
0.9544317057297852	0.0011901452686231332	0.0011801882697358111	0.0012489781633046183	0.0012380751088985646	0.0012842248390122243	0.0012727179634137895	0.0013230713150183303	0.0013108671046561022	0.0014091532648405293	0.0013952876657478798	0.05769484397350669	0.057194129296555936	-4.914802005970276e-06	-1.0801121800740887e-05	-4.870764672870731e-06	-1.0704342195411165e-05
0.9601826368833979	0.0011901190774300206	0.0011801622976655383	0.0012489506776238706	0.0012380478631567164	0.001284196577825435	0.001272689955451296	0.001323042199138206	0.0013108382573427384	0.0014091222550603783	0.0013952569610859561	0.05769484422688344	0.0571941295476089	-4.913584485594091e-06	-1.086351211090908e-05	-4.86955806315581e-06	-1.0766173482751329e-05
0.9659682202902156	0.0011900927349650298	0.001180136175588992	0.0012489230331973332	0.0012380204600548697	0.0012841681534155765	0.001272661785728226	0.0013230129151007414	0.0013108092434230998	0.0014090910661898053	0.0013952260790956689	0.05769484448461602	0.05719412980297817	-4.9123597996719726e-06	-1.0926246196141243e-05	-4.868344352204623e-06	-1.0828345465146993e-05
0.9717886647474951	0.001190066240394812	0.001180109902679796	0.0012488952291505315	0.0012379928987261847	0.001284139564883541	0.001272633453353528	0.0013229834619796867	0.0013107800619794792	0.0014090596972424288	0.0013951950188003397	0.0576948447467813	0.05719413006273911	-4.911127907153423e-06	-1.0989325745835998e-05	-4.867123499285864e-06	-1.0890859816758969e-05
0.9776441803106027	0.0011900395928819269	0.0011800834781075173	0.0012488672646046978	0.0012379651782995647	0.0012841108113258086	0.0012726049574317768	0.0013229538388442445	0.0013107507120896644	0.0014090281472270273	0.001395163779218498	0.05769484501345669	0.057194130326968864	-4.909888766502224e-06	-1.1052752455137371e-05	-4.865895463099235e-06	-1.0953718217243669e-05
0.9835349783005937	0.0011900127915848264	0.001180056901037649	0.0012488391386767555	0.0012379372978996428	0.0012840818918344276	0.0012725762970631574	0.0013229240447590544	0.0013107211928269234	0.001408996415147522	0.0013951323593638645	0.05769484528472081	0.05719413059574562	-4.908642336196034e-06	-1.1116528025018058e-05	-4.864660202621995e-06	-1.101692235264129e-05
0.9894612713118381	0.001189985835657839	0.001180030170631595	0.0012488108504793022	0.0012379092566467626	0.0012840528054970015	0.0012725474713434469	0.0013228940787841773	0.0013106915032599846	0.0014089645000029587	0.0013951007582453296	0.05769484556065493	0.05719413086914921	-4.907388574587612e-06	-1.1180654162390447e-05	-4.8634176765538495e-06	-1.1080473914459876e-05
0.9954232732196957	0.00118995872425116	0.0011800032860466605	0.0012487823991205978	0.001237881053656969	0.0012840235513966727	0.0012725184793640036	0.0013228639399750785	0.0013106616424530264	0.001408932400787492	0.0013950689748669452	0.05769484584133982	0.057194131147260574	-4.906127439474606e-06	-1.1245132579218442e-05	-4.8621678430671444e-06	-1.114437459937001e-05
1.0014211991882311	0.001189931456510835	0.0011799762464360368	0.0012487537837045505	0.001237852688041993	0.0012839941286121113	0.001272489320211752	0.001322833627382618	0.0013106316094656618	0.0014089001164903732	0.0013950370082279036	0.05769484612685997	0.0571941314301623	-4.904858888529762e-06	-1.1309964993044819e-05	-4.860910660237083e-06	-1.120862610959339e-05
1.0074552656779823	0.0011899040315787482	0.001179949050948788	0.0012487250033307018	0.001237824158909237	0.0012839645362174978	0.001272459992969168	0.0013228031400530295	0.0013106014033529225	0.0014088676460959307	0.0013950048573225255	0.057694846417299474	0.0571941317179384	-4.903582879259294e-06	-1.1375153127268778e-05	-4.859646085930702e-06	-1.1273230152902824e-05
1.013525690453769	0.0011898764485926087	0.001179921698729837	0.0012486960570942131	0.0012377954653617607	0.0012839347732825092	0.001272430496714264	0.00132277247702791	0.0013105710231652442	0.0014088349885835547	0.0013949725211402407	0.057694846712744656	0.0571941320106743	-4.902299369155538e-06	-1.1440698711451258e-05	-4.8583740780150375e-06	-1.1338188443510422e-05
1.0196326925925556	0.0011898487066859319	0.0011798941889199501	0.0012486669440858467	0.0012377666064982643	0.001283904838872302	0.0012724008305205728	0.0013227416373441988	0.0013105404679484493	0.0014088021429276793	0.0013949399986655715	0.05769484701328371	0.057194132308457615	-4.901008315003064e-06	-1.1506603479483068e-05	-4.85709459363548e-06	-1.1403502699652845e-05
1.0257764924913542	0.001189820804988038	0.001179866520655732	0.0012486376633919628	0.0012377375814130844	0.0012838747320475048	0.00127237099345714	0.001322710620034173	0.00131050973674374	0.0014087691080977747	0.0013949072888781258	0.05769484731900576	0.057194132611375854	-4.899709673586439e-06	-1.1572869171333489e-05	-4.855807589979055e-06	-1.1469174645784008e-05
1.0319573118751795	0.0011897927426240253	0.0011798386930696014	0.001248608214094493	0.0012377083891961663	0.001283844451864196	0.001272340984588501	0.0013226794241254212	0.0013104788285876739	0.0014087358830583204	0.0013948743907525702	0.057694847630001975	0.0571941329195199	-4.8984034016763545e-06	-1.1639497533022514e-05	-4.854513024260543e-06	-1.1535206012380783e-05
1.0381753738050519	0.001189764518714764	0.0011798107052897837	0.0012485785952709336	0.0012376790289330593	0.0012838139973738926	0.001272310802974671	0.0013226480486408347	0.001310447742512154	0.0014087024667687967	0.001394841303258619	0.05769484794636443	0.05719413323298122	-4.897089455530024e-06	-1.170649031539961e-05	-4.853210853097978e-06	-1.1601598534499713e-05
1.0444309026860459	0.001189736132376882	0.001179782556440299	0.0012485488059943298	0.001237649499704902	0.0012837833676235374	0.0012722804476711321	0.001322616492598593	0.0013104164775444168	0.0014086688581836674	0.0013948080253610225	0.05769484826818782	0.05719413355185359	-4.89576779133527e-06	-1.1773849275031889e-05	-4.851901032998374e-06	-1.1668353952831723e-05
1.05072412427539	0.0011897075827227513	0.0011797542456409452	0.0012485188453332623	0.0012376198005884045	0.0012837525616554819	0.0012722499177288166	0.0013225847550121475	0.0013103850327070112	0.0014086350562523642	0.0013947745560195458	0.057694848595567755	0.05719413387623169	-4.8944383647525624e-06	-1.1841576173482471e-05	-4.850583520149554e-06	-1.1735474013452318e-05
1.057055265690613	0.0011896788688604762	0.0011797257720072897	0.0012484887123518343	0.0012375899306558415	0.001283721578507477	0.0012722192121940963	0.00132255283489021	0.0013103534070177923	0.0014086010599192724	0.0013947408941889583	0.05769484892860225	0.057194134206212235	-4.893101131456246e-06	-1.1909672778115388e-05	-4.849258270545054e-06	-1.1802960467655055e-05
1.0634245554177415	0.001189649989893877	0.001179697134650651	0.0012484584061096555	0.0012375598889750319	0.001283690417212652	0.0012721883301087644	0.0013225207312367333	0.0013103215994898995	0.001408566868123713	0.001394707038819015	0.05769484926739065	0.05719413454189359	-4.8917560469957655e-06	-1.1978140861901299e-05	-4.847925240150652e-06	-1.187081507267318e-05
1.0698322233195456	0.00118962094492248	0.0011796683326780895	0.00124842792566183	0.0012375296746093278	0.0012836590767995068	0.001272157270510024	0.0013224884430508997	0.0013102896091317458	0.0014085324797999295	0.0013946729888544426	0.05769484961203378	0.05719413488337614	-4.890403066296067e-06	-1.204698220227951e-05	-4.846584384307628e-06	-1.1939039589986544e-05
1.0762785006438331	0.001189591733041505	0.0011796393651923951	0.001248397270058945	0.001237499286617605	0.0012836275562918957	0.0012721260324304766	0.0013224559693271088	0.001310257434947006	0.001408497893877074	0.0013946387432349269	0.057694849962634166	0.05719413523076158	-4.889042144379241e-06	-1.2116198583017601e-05	-4.845235658343383e-06	-1.2007635787208981e-05
1.0827636200317978	0.0011895623533418474	0.0011796102312920712	0.0012483664383470515	0.0012374687240542422	0.001283595854709011	0.0012720946148981026	0.0013224233090549584	0.0013102250759345969	0.0014084631092791866	0.0013946043008950927	0.05769485031929732	0.057194135584154364	-4.887673236142476e-06	-1.2185791793101197e-05	-4.843879017668584e-06	-1.2076605437477683e-05
1.089287815526412	0.0011895328049100708	0.0011795809300713229	0.0012483354295676542	0.001237437985969112	0.0012835639710653721	0.0012720630169362505	0.0013223904612192324	0.0013101925310886652	0.001408428124925185	0.0013945696607644913	0.05769485068212981	0.05719413594365922	-4.886296295650294e-06	-1.2255763625484972e-05	-4.842514416791843e-06	-1.214595031784338e-05
1.0958513225808764	0.001189503086828394	0.0011795514606200484	0.0012483042427577028	0.0012374070714075704	0.0012835319043708153	0.001272031237563628	0.0013223574247998905	0.0013101597993985794	0.0014083929397288514	0.0013945348217675904	0.05769485105123927	0.05719413630938434	-4.884911276953341e-06	-1.2326115879035537e-05	-4.841141810082994e-06	-1.221567221079689e-05
1.1024543780671139	0.0011894731981746784	0.0011795218220238247	0.0012482728769495732	0.0012373759794104414	0.0012834996536304746	0.0012719992757942835	0.0013223241987720517	0.0013101268798489103	0.0014083575525988168	0.0013944997828237548	0.057694851426736894	0.057194136681438405	-4.883518134379816e-06	-1.2396850359031042e-05	-4.839761152300448e-06	-1.2285772905434866e-05
1.1090972202843215	0.001189443138022407	0.0011794920133638873	0.0012482413311710502	0.0012373447090139964	0.0012834672178447656	0.0012719671306375886	0.0013222907821059734	0.001310093771419413	0.0014083219624385355	0.0013944645428472264	0.05769485180873501	0.057194137059933474	-4.882116821577909e-06	-1.2467968874663171e-05	-4.838372397564239e-06	-1.2356254194934024e-05
1.115780088967567	0.0011894129054406848	0.0011794620337171305	0.0012482096044453253	0.0012373132592499547	0.001283434596009382	0.0012719348010982348	0.0013222571737670494	0.0013100604730850235	0.0014082861681462876	0.001394429100747122	0.05769485219734785	0.05719413744498237	-4.880707291821107e-06	-1.253947324014737e-05	-4.836975499467044e-06	-1.2427117876995242e-05
1.1225032252964444	0.0011893824994942189	0.0011794318821560866	0.0012481776957909765	0.0012372816291454614	0.0012834017871152733	0.001271902286176214	0.0013222233727157892	0.0013100269838158389	0.0014082501686151524	0.0013943934554274094	0.057694852592691595	0.05719413783670093	-4.879289498257999e-06	-1.2611365274778352e-05	-4.835570411573786e-06	-1.2498365754731733e-05
1.1292668719037753	0.0011893519192433097	0.0011794015577489183	0.001248145604221959	0.00123724981772308	0.0012833687901486397	0.0012718695848668083	0.0013221893779078084	0.0013099933025771068	0.0014082139627330029	0.0013943576057869004	0.05769485299488527	0.057194138235206415	-4.877863393926152e-06	-1.2683646803596238e-05	-4.834157087518776e-06	-1.2569999637057627e-05
1.1360712728843656	0.001189321163743832	0.001179371059559401	0.001248113328747586	0.001237217824000772	0.0012833356040909075	0.001271836696160571	0.0013221551882938074	0.0013099594283292055	0.0014081775493824786	0.001394321550719226	0.057694853404048924	0.05719413864061821	-4.876428931432919e-06	-1.2756319656220816e-05	-4.832735480173045e-06	-1.2642021336939369e-05
1.1429166738038161	0.0011892902320472345	0.0011793403866469194	0.0012480808683725268	0.0012371856469918963	0.001283302227918731	0.001271803619043325	0.001322120802819571	0.0013099253600276424	0.0014081409274409884	0.001394285289112837	0.05769485382030599	0.05719413905305787	-4.8749860631358555e-06	-1.2829385666796034e-05	-4.8313055424215046e-06	-1.2714432672200626e-05
1.1498033217073829	0.0011892591232005151	0.0011793095380664457	0.0012480482220967835	0.0012371532857051839	0.0012832686606039651	0.001271770352496137	0.001322086220425941	0.0013098910966230285	0.0014081040957806808	0.0013942488198509754	0.05769485424378074	0.057194139472649445	-4.873534741711705e-06	-1.2902846676210444e-05	-4.829867227204576e-06	-1.2787235467076608e-05
1.1567314651288954	0.0011892278362462152	0.0011792785128685325	0.0012480153889156819	0.0012371207391447317	0.0012832349011136586	0.0012717368954953117	0.0013220514400488102	0.0013098566370610698	0.0014080670532684353	0.0013942121418116672	0.05769485467460084	0.057194139899518395	-4.872074918435554e-06	-1.2976704527267735e-05	-4.828420486394092e-06	-1.2860431548022966e-05
1.1637013540997225	0.0011891963702224146	0.0011792473100993082	0.001247982367819868	0.0012370880063099973	0.0012832009484100503	0.001271703247012385	0.0013220164606191154	0.0013098219802825646	0.0014080297987658593	0.0013941752538677169	0.05769485511289508	0.057194140333793546	-4.8706065452486236e-06	-1.3050961069904776e-05	-4.82696527231985e-06	-1.2934022748462004e-05
1.1707132401577995	0.0011891647241627022	0.0011792159288004484	0.0012479491577952779	0.001237055086195769	0.0012831668014505367	0.0012716694060140956	0.0013219812810628083	0.0013097871252233696	0.0014079923311292534	0.0013941381548866747	0.057694855558795576	0.05719414077560537	-4.869129573703557e-06	-1.3125618158638108e-05	-4.825501536881438e-06	-1.3008010905951606e-05
1.177767376356704	0.001189132897096184	0.0011791843680091817	0.0012479157578231437	0.0012370219777921732	0.0012831324591876796	0.0012716353714623903	0.0013219459003008607	0.0013097520708144081	0.001407954649209618	0.0013941008437308427	0.05769485601243672	0.0571941412250862	-4.867643954742373e-06	-1.3200677651648007e-05	-4.824029231631499e-06	-1.3082397862490547e-05
1.1848640172747877	0.0011891008880474565	0.0011791526267582667	0.001247882166879969	0.0012369886800846473	0.001283097920569179	0.0012716011423143964	0.0013219103172492368	0.0013097168159816425	0.0014079167518526252	0.0013940633192572474	0.05769485647395422	0.05719414168237167	-4.8661496391821935e-06	-1.327614141244382e-05	-4.822548307692465e-06	-1.3157185464629517e-05
1.1920034190243662	0.0011890686960366074	0.0011791207040759905	0.001247848383937526	0.0012369551920539412	0.0012830631845378738	0.0012715667175224256	0.0013218745308188945	0.0013096813596460753	0.0014078786378986187	0.0013940255803176387	0.057694856943487735	0.05719414214759952	-4.864646577909526e-06	-1.3352011309669676e-05	-4.82105871640881e-06	-1.3232375564248278e-05
1.1991858392609598	0.0011890363200791898	0.0011790885989861432	0.0012478144079628324	0.0012369215126760895	0.001283028250031713	0.0012715320960339424	0.0013218385399157559	0.0013096457007237185	0.0014078403061825832	0.0013939876257584602	0.05769485742117817	0.0571941426209093	-4.863134721089235e-06	-1.3428289215716704e-05	-4.819560408431123e-06	-1.3307970017084614e-05
1.2064115371925936	0.0011890037591862296	0.001179056310508026	0.0012477802379181563	0.0012368876409224194	0.0012829931159837654	0.0012714972767915748	0.001321802343440716	0.0013096098381256043	0.0014078017555341537	0.0013939494544208595	0.05769485790716923	0.057194143102443765	-4.861614018927818e-06	-1.3504977008249597e-05	-4.818053334437744e-06	-1.3383970683955582e-05
1.2136807735891502	0.0011889710123641935	0.0011790238376564182	0.0012477458727609828	0.001236853575759517	0.0012829577813221825	0.0012714622587330778	0.0013217659402896072	0.0013095737707577485	0.0014077629847775775	0.0013939110651406468	0.0576948584016079	0.057194143592348486	-4.8600844213264605e-06	-1.3582076569401691e-05	-4.816537444662927e-06	-1.3460379430035863e-05
1.2209938107917835	0.0011889380786149993	0.0011789911794415895	0.0012477113114440267	0.0012368193161492404	0.001282922244970212	0.0012714270407913472	0.001321729329353211	0.0013095374975211624	0.0014077239927317263	0.001393872456748313	0.05769485890464302	0.057194144090770366	-4.858545877645115e-06	-1.3659589784831283e-05	-4.815012689035614e-06	-1.3537198124219385e-05
1.2283509127223842	0.0011889049569359861	0.0011789583348692685	0.0012476765529151994	0.0012367848610486851	0.0012828865058461657	0.0012713916218943856	0.001321692509517224	0.0013095010173118206	0.0014076847782100628	0.0013938336280689902	0.05769485941642605	0.05719414459786019	-4.856998337576801e-06	-1.3737518546497185e-05	-4.813479017679034e-06	-1.3614428641450793e-05
1.2357523448931043	0.001188871646319917	0.0011789253029406458	0.001247641596117613	0.0012367502094101893	0.0012828505628634205	0.0012713560009653057	0.0013216554796622627	0.0013094643290206627	0.0014076453400206413	0.001393794577922457	0.057694859937111515	0.05719414511377111	-4.855441749690437e-06	-1.3815864748301099e-05	-4.811936379578441e-06	-1.3692072858673132e-05
1.2431983744159416	0.001188838145754964	0.0011788920826523604	0.001247606439989564	0.0012367153601813184	0.0012828144149304044	0.0012713201769223165	0.0013216182386638462	0.0013094274315335786	0.0014076056769660925	0.001393755305123121	0.0576948604668568	0.057194145638658614	-4.853876063082296e-06	-1.3894630290417487e-05	-4.810384724301953e-06	-1.3770132659018941e-05
1.2506892700123766	0.0011888044542246934	0.0011788586729964828	0.0012475710834645175	0.0012366803123048482	0.0012827780609505795	0.001271284148678704	0.0013215807853923789	0.0013093903237313903	0.0014075657878436052	0.0013937158084800008	0.0576948610058219	0.05719414617268101	-4.852301226099254e-06	-1.3973817076323725e-05	-4.80882400065441e-06	-1.3848609928895916e-05
1.2582253020230734	0.0011887705707080652	0.0011788250729605175	0.001247535525471108	0.0012366450647187663	0.0012827414998224421	0.0012712479151428344	0.0013215431187131514	0.0013093530044898552	0.001407525671444926	0.001393676086796728	0.057694861554169426	0.05719414671600035	-4.850717187115938e-06	-1.4053427014354414e-05	-4.807254157510044e-06	-1.392750655951347e-05
1.2658067424176331	0.0011887364941794091	0.0011787912815273754	0.001247499764933113	0.0012366096163562452	0.0012827047304394962	0.001271211475218125	0.0013215052374863131	0.0013093154726796334	0.0014074853265563314	0.001393636138871516	0.05769486211206494	0.05719414726877978	-4.849123893951868e-06	-1.4133462016036047e-05	-4.805675143160215e-06	-1.4006824445550459e-05
1.2734338648044117	0.0011887022236084332	0.0011787572976753862	0.0012474638007694625	0.0012365739661456523	0.0012826677516902638	0.001271174827803056	0.001321467140566883	0.001309277727166304	0.001407444751958638	0.0013935959634971727	0.05769486267967751	0.05719414783118693	-4.847521294287782e-06	-1.4213923997613565e-05	-4.804086905715876e-06	-1.4086565485821323e-05
1.2811069444403917	0.0011886677579601931	0.0011787231203782649	0.0012474276318942068	0.001236538113010518	0.00128263056245825	0.0012711379717911366	0.0013214288268047134	0.0013092397668103275	0.0014074039464271658	0.0013935555594610635	0.057694863257178396	0.05719414840339244	-4.845909335846055e-06	-1.4294814880133622e-05	-4.80248939334349e-06	-1.416673158410875e-05
1.2888262582411194	0.0011886330961950978	0.0011786887486051197	0.001247391257216523	0.001236502055869543	0.0012825931616219529	0.0012711009060709132	0.0013213902950444997	0.0013092015904670538	0.0014073629087317464	0.0013935149255451195	0.05769486384474266	0.05719414898556845	-4.844287965363736e-06	-1.4376136586558008e-05	-4.800882553293584e-06	-1.4247324646249337e-05
1.296592084790695	0.0011885982372688952	0.0011786541813204364	0.0012473546756406992	0.0012364657936365798	0.0012825555480548436	0.00127106362952595	0.0013213515441257615	0.0013091631969867055	0.0014073216376367052	0.0013934740605258192	0.057694864442548184	0.05719414957789216	-4.8426571297721654e-06	-1.4457891045122073e-05	-4.799266333024854e-06	-1.4328346583297735e-05
1.3044047043518285	0.0011885631801326622	0.001178619417484068	0.0012473178860661239	0.0012364293252206259	0.0012825177206253588	0.001271026141034822	0.0013213125728828328	0.0013091245852143666	0.00140728013190085	0.0013934329631741771	0.05769486505077603	0.05719415018054229	-4.841016775905538e-06	-1.4540080188502058e-05	-4.797640679787829e-06	-1.440979931058295e-05
1.312264398875954	0.0011885279237327905	0.0011785844560512231	0.001247280887387273	0.0012363926495258077	0.0012824796781968845	0.001270988439471099	0.001321273380144847	0.0013090857539899696	0.0014072383902774543	0.00139339163225573	0.05769486566961011	0.0571941507937019	-4.839366849765381e-06	-1.4622705951372605e-05	-4.796005540069759e-06	-1.449168474529361e-05
1.320171452013404	0.0011884924670109932	0.0011785492959724697	0.0012472436784937144	0.0012363557654513874	0.001282441419627763	0.001270950523703352	0.0013212339647357438	0.0013090467021482993	0.001407196411514267	0.0013933500665305417	0.05769486629923845	0.05719415141755624	-4.837707297492e-06	-1.4705770273321095e-05	-4.794360860482794e-06	-1.4574004809753127e-05
1.3281261491236485	0.001188456808904273	0.0011785139361937054	0.0012472062582700766	0.0012363186718917305	0.0012824029437712588	0.0012709123925951206	0.0013211943254742336	0.0013090074285189615	0.0014071541943534726	0.0013933082647531677	0.05769486693985181	0.05719415205229465	-4.836038065031412e-06	-1.4789275098153754e-05	-4.792706587486428e-06	-1.4656761430309473e-05
1.3361287772855897	0.0011884209483449338	0.001178478375656168	0.001247168625596059	0.001236281367736316	0.001282364249475572	0.0012708740450049238	0.0013211544611738105	0.0013089679319263931	0.001407111737531706	0.0013932662256726685	0.057694867591644314	0.05719415269811053	-4.834359097441454e-06	-1.4873222371036832e-05	-4.791042666638101e-06	-1.4739956534892684e-05
1.3441796253079266	0.0011883848842605621	0.0011784426132964178	0.0012471307793464148	0.0012362438518697214	0.0012823253355838174	0.0012708354797862417	0.001321114370642733	0.001308928211189843	0.0014070690397800319	0.0013932239480325883	0.0576948682548138	0.05719415335519849	-4.8326703401546656e-06	-1.4957614042743206e-05	-4.789369043856073e-06	-1.482359205656758e-05
1.352278983739575	0.0011883486155740194	0.0011784066480463287	0.0012470927183909407	0.0012362061231716093	0.0012822862009340154	0.001270796695787506	0.0013210740526840145	0.0013088882651233636	0.0014070260998239339	0.001393181430570946	0.05769486892956181	0.05719415402375874	-4.830971738048473e-06	-1.5042452066599266e-05	-4.787685664447983e-06	-1.4907669931174539e-05
1.3604271448801535	0.0011883121412034358	0.0011783704788330847	0.0012470544415944724	0.0012361681805167252	0.0012822468443590886	0.0012707576918520958	0.0013210335060954168	0.0013088480925358048	0.0014069829163833097	0.0013931386720202287	0.057694869616093034	0.05719415470399438	-4.829263235681114e-06	-1.5127738399456359e-05	-4.785992473568812e-06	-1.4992192098217672e-05
1.3686244027905345	0.0011882754600621996	0.0011783341045791653	0.0012470159478168716	0.0012361300227748842	0.0012822072646868471	0.001270718466818323	0.001320992729669438	0.0013088076922308006	0.001406939488172457	0.0013930956711073778	0.05769487031461613	0.05719415539611205	-4.82754477733327e-06	-1.5213475001024657e-05	-4.784289415971088e-06	-1.507716049972685e-05
1.3768710533034536	0.0011882385710589541	0.001178297524202347	0.0012469772359130246	0.0012360916488109697	0.001282167460739987	0.0012706790195194325	0.0013209517221933103	0.0013087670630067677	0.0014068958139000706	0.0013930524265537891	0.057694871025343444	0.057194156100321594	-4.825816306924802e-06	-1.529966383423398e-05	-4.782576435991004e-06	-1.5162577080979345e-05
1.3851673940341884	0.0011882014730975853	0.0011782607366156864	0.0012469383047328283	0.0012360530574849183	0.0012821274313360763	0.0012706393487835865	0.0013209104824489853	0.0013087262036568913	0.0014068518922692283	0.0013930089370752948	0.05769487174849087	0.05719415681683776	-4.8240777685143454e-06	-1.538630686642728e-05	-4.780853478270064e-06	-1.5248443791721078e-05
1.3935137243912972	0.0011881641650772121	0.001178223740727516	0.0012468991531211808	0.0012360142476517124	0.0012820871752875457	0.0012705994534338556	0.0013208690092131245	0.0013086851129691152	0.0014068077219773802	0.0013929652013821546	0.0576948724842785	0.057194157545878255	-4.822329105258483e-06	-1.547340606611325e-05	-4.7791204864922054e-06	-1.5334762583030237e-05
1.4019103455874267	0.0011881266458921894	0.0011781865354414413	0.0012468597799179832	0.001235975218161381	0.001282046691401691	0.0012705593322882213	0.0013208273012571016	0.0013086437897261427	0.0014067633017163514	0.0013929212181790595	0.05769487323293044	0.05719415828766446	-4.820570260327672e-06	-1.5560963405575334e-05	-4.77737740431361e-06	-1.5421535409398945e-05
1.410357560650181	0.0011880889144320888	0.001178149119656326	0.0012468201839581216	0.0012359359678589807	0.0012820059784806519	0.0012705189841595566	0.0013207853573469815	0.0013086022327054201	0.00140671863017232	0.0013928769861651072	0.057694873994674004	0.057194159042422976	-4.818801176711962e-06	-1.564898086026112e-05	-4.775624175168414e-06	-1.5508764228455707e-05
1.4188556744330574	0.0011880509695817007	0.001178111492266292	0.0012467803640714677	0.0012358964955845992	0.0012819650353214163	0.0012704784078556269	0.001320743176243524	0.0013085604406791347	0.00140667370602582	0.0013928325040338091	0.05769487476974145	0.0571941598103829	-4.817021796929555e-06	-1.5737460408282722e-05	-4.773860742199321e-06	-1.5596451000715605e-05
1.4274049936264492	0.0011880128102210194	0.0011780736521607065	0.0012467403190828637	0.0012358568001733371	0.0012819238607158024	0.0012704376021790758	0.001320700756702166	0.0013085184124142014	0.001406628527951724	0.0013927877704730687	0.05769487555836903	0.05719416059177864	-4.8152320632349754e-06	-1.582640402988944e-05	-4.772087048091067e-06	-1.5684597688692126e-05
1.4360058267687137	0.001187974435225248	0.0011780355982241842	0.0012467000478121274	0.001235816880455316	0.001281882453450465	0.0012703965659274286	0.001320658097473027	0.0013084761466722666	0.001406583094619249	0.0013927427841651904	0.05769487636079691	0.057194161386847894	-4.8134319174525375e-06	-1.5915813708022863e-05	-4.770303035278589e-06	-1.5773206257535533e-05
1.4446584842573071	0.0011879358434647793	0.0011779973293365702	0.001246659549074033	0.0012357767352556563	0.001281840812306875	0.0012703552978930745	0.0013206151973008898	0.0013084336422096892	0.0014065374046919338	0.0013926975437868572	0.05769487717726976	0.05719416219583348	-4.811621301489821e-06	-1.6005691429121782e-05	-4.768508646113556e-06	-1.5862278675865538e-05
1.453363278359986	0.001187897033805199	0.0011779588443729424	0.0012466188216783132	0.0012357363633944815	0.0012817989360613226	0.0012703137968632665	0.0013205720549252016	0.0013083908977775404	0.0014064914568276442	0.0013926520480091313	0.05769487800803609	0.05719416301898147	-4.809800156532762e-06	-1.6096039180762967e-05	-4.766703822337015e-06	-1.5951816913523098e-05
1.4621205232260774	0.001187858005107276	0.0011779201422036038	0.0012465778644296505	0.0012356957636869097	0.0012817568234849074	0.0012702720616201155	0.0013205286690800668	0.0013083479121216	0.0014064452496785616	0.00139260629549745	0.057694878853349896	0.05719416385654366	-4.807968423767295e-06	-1.618685895363181e-05	-4.764888505634501e-06	-1.604182294323575e-05
1.470930534897817	0.0011878187562269567	0.0011778812216940732	0.0012465366761276698	0.001235654934943045	0.0012817144733435321	0.0012702300909405806	0.0013204850384942375	0.0013083046839823438	0.0014063987818911752	0.0013925602849116127	0.05769487971346922	0.05719416470877581	-4.80612604378261e-06	-1.627815273996802e-05	-4.763062637205828e-06	-1.6132298739535145e-05
1.4797936313217521	0.0011877792860153628	0.0011778420817050873	0.0012464952555669379	0.0012356138759679776	0.0012816718843979007	0.0012701878835964695	0.0013204411618911126	0.0013082612120949432	0.0014063520521062811	0.001392514014905782	0.05769488058865611	0.05719416557593708	-4.804272957209532e-06	-1.6369922535147685e-05	-4.761226158084275e-06	-1.6223246279867265e-05
1.48871013236022	0.0011877395933187797	0.001177802721092584	0.0012464536015369494	0.0012355725855617693	0.0012816290554035043	0.0012701454383544236	0.0013203970379887257	0.0013082174951892535	0.0014063050589589686	0.0013924674841284687	0.057694881479178235	0.05719416645829281	-4.802409104318062e-06	-1.6462170336434268e-05	-4.7593790092614885e-06	-1.6314667543759764e-05
1.4976803598028874	0.0011876996769786571	0.0011777631387077086	0.001246411712822129	0.0012355310625194575	0.0012815859851106253	0.001270102753975921	0.0013203526654997448	0.0013081735319898158	0.0014062578010786211	0.0013924206912225346	0.05769488238530738	0.05719416735611262	-4.800534424587166e-06	-1.6554898141146746e-05	-4.757521130591136e-06	-1.640656451040723e-05
1.5067046373783677	0.001187659535831608	0.0011777233333968098	0.0012463695882018303	0.0012354893056310515	0.0012815426722643324	0.0012700598292172756	0.0013203080431314733	0.001308129321215854	0.0014062102770889158	0.0013923736348251912	0.057694883307320984	0.05719416826967098	-4.798648857759491e-06	-1.6648107950739677e-05	-4.755652462357096e-06	-1.6498939163278603e-05
1.5157832907659001	0.0011876191687093902	0.0011776833040014212	0.001246327226450316	0.0012354473136815148	0.0012814991156044648	0.0012700166628296162	0.0013202631695858266	0.0013080848615812548	0.0014061624856078006	0.0013923263135679777	0.05769488424550036	0.05719416919924699	-4.79675234327237e-06	-1.6741801768305198e-05	-4.7537729447183485e-06	-1.6591793487896744e-05
1.5249166476071065	0.001187578574438916	0.0011776430493582704	0.0012462846263367675	0.0012354050854507736	0.0012814553138656391	0.0012699732535588959	0.001320218043559345	0.0013080401517945792	0.001406114425247508	0.0013922787260767717	0.05769488520013238	0.0571941701451251	-4.7948448196610816e-06	-1.6835981596297067e-05	-4.751882516584871e-06	-1.6685129468424487e-05
1.5341050375178134	0.0011875377518422462	0.001177602568299277	0.0012462417866252807	0.0012353626197137138	0.0012814112657772456	0.0012699296001458904	0.0013201726637431888	0.001307995190559057	0.0014060660946145472	0.0013922308709717866	0.057694886171509495	0.05719417110759457	-4.7929262258078476e-06	-1.693064944108258e-05	-4.74998111738012e-06	-1.6778949093215756e-05
1.5433487920999491	0.0011874966997365763	0.0011775618596515333	0.0012461987060748492	0.0012353199152401627	0.001281366970063432	0.0012698857013261776	0.0013201270288231187	0.0013079499765725688	0.001406017492309688	0.0013921827468675503	0.057694887159928765	0.057194172086949636	-4.790996499942635e-06	-1.7025807309251073e-05	-4.748068686069584e-06	-1.687325435142939e-05
1.5526482449535108	0.001187455416934248	0.0011775209222373195	0.0012461553834393786	0.0012352769707949043	0.0012813224254431177	0.0012698415558301539	0.0013200811374795137	0.001307904508527663	0.0014059686169279762	0.0013921343523729233	0.05769488816569293	0.057194173083490535	-4.789055580031731e-06	-1.7121457208973956e-05	-4.7461451610220085e-06	-1.6968047232723826e-05
1.5620037316886017	0.001187413902242732	0.0011774797548740861	0.0012461118174676676	0.00123523378513766	0.0012812776306299727	0.001269797162383015	0.0013200349883873486	0.0013078587851115342	0.001405919467058711	0.0013920856860910776	0.05769488918910948	0.057194174097522484	-4.7871034037638704e-06	-1.7217601149477346e-05	-4.744210480467359e-06	-1.706332972833957e-05
1.5714155899375468	0.001187372154464638	0.0011774383563744628	0.0012460680069034176	0.0012351903570230996	0.0012812325843324312	0.0012697525197047671	0.0013199885802162078	0.0013078128050060351	0.00140587004128546	0.001392036746619508	0.057694890230492735	0.05719417512935601	-4.785139908494718e-06	-1.7314241141153097e-05	-4.7422645824413134e-06	-1.715910383096042e-05
1.580884159367074	0.0011873301723976989	0.001177396725546243	0.0012460239504852185	0.0012351466852008241	0.0012811872852536738	0.0012697076265102082	0.0013199419116302663	0.0013077665668876591	0.0014058203381860396	0.001391987532550015	0.05769489129016149	0.05719417617930732	-4.7831650314134055e-06	-1.7411379195697574e-05	-4.740307404590971e-06	-1.7255371534047326e-05
1.5904097816905756	0.0011872879548347817	0.0011773548611923952	0.0012459796469465574	0.0012351027684153783	0.0012811417320916373	0.0012696624815089425	0.0013198949812883018	0.0013077200694275532	0.0014057703563325277	0.001391938042468718	0.057694892368440394	0.057194177247698284	-4.7811787087792545e-06	-1.7509017323696918e-05	-4.738338883772397e-06	-1.735213483017306e-05
1.5999928006804371	0.00118724550056388	0.0011773127621110561	0.0012459350950158139	0.0012350586054062423	0.0012810959235390114	0.001269617083405371	0.0013198477878436886	0.0013076733112915091	0.0014057200942912574	0.001391888274956045	0.05769489346566009	0.05719417833485624	-4.77918087744833e-06	-1.7607157539539786e-05	-4.7363589574939136e-06	-1.7449395715990468e-05
1.6096335621804478	0.0011872028083681023	0.0011772704270955165	0.001245890293416245	0.0012350141949078195	0.0012810498582832217	0.001269571430898679	0.0013198003299443833	0.0013076262911399517	0.0014056695506228004	0.001391838228586723	0.057694894582157534	0.057194179441114996	-4.777171473666075e-06	-1.770580185700421e-05	-4.734367562445052e-06	-1.7547156186792368e-05
1.6193324141182788	0.001187159877025689	0.001177227854934242	0.0012458452408660053	0.0012349695356494552	0.0012810035350064497	0.0012695255226828565	0.0013197526062329438	0.0013075790076279574	0.0014056187238819906	0.0013917879019297948	0.05769489571827483	0.057194180566814024	-4.77515043269261e-06	-1.7804952288369424e-05	-4.732364634538189e-06	-1.76454182369834e-05
1.6290897065180392	0.0011871167053100007	0.0011771850444108577	0.001245799936078133	0.0012349246263554227	0.001280956952385622	0.0012694793574466823	0.0013197046153465176	0.0013075314594052404	0.0014055676126179092	0.0013917372935486074	0.05769489687436118	0.05719418171229869	-4.773117690065609e-06	-1.790461084785755e-05	-4.730350109907744e-06	-1.7744183862994367e-05
1.6389057915129117	0.0011870732919895188	0.0011771419943041503	0.0012457543777605524	0.001234879465744926	0.0012809101090924088	0.0012694329338737282	0.0013196563559168416	0.0013074836451161557	0.0014055162153738857	0.001391686402000813	0.057694898050771534	0.057194182877920885	-4.771073181059071e-06	-1.8004779550273575e-05	-4.728323924368949e-06	-1.7843455061311575e-05
1.6487810233578566	0.0011870296358278435	0.001177098703388068	0.001245708564616071	0.0012348340525320974	0.001280863003793224	0.0012693862506423558	0.001319607826570241	0.0013074355633996965	0.0014054645306874965	0.0013916352258383678	0.05769489924786677	0.05719418406403892	-4.769016840461271e-06	-1.810546041017269e-05	-4.726286013292946e-06	-1.7943233828615623e-05
1.6587157584424002	0.0011869857355836972	0.0011770551704317195	0.0012456624953423824	0.0012347883854259996	0.001280815635149226	0.0012693393064257188	0.0013195590259276332	0.001307387212889496	0.0014054125570905694	0.0013915837636075336	0.05769490046601534	0.057194185271016766	-4.766948602685783e-06	-1.8206655441443953e-05	-4.7242363116623e-06	-1.8043522160560155e-05
1.6687103553034934	0.0011869415900109233	0.0011770113941993775	0.0012456161686320664	0.0012347424631306266	0.0012807680018163197	0.0012692920998917646	0.0013195099526045254	0.0013073385922138297	0.0014053602931091826	0.001391532013848881	0.05769490170559119	0.05719418649922553	-4.764868401868627e-06	-1.830836665814295e-05	-4.722174754209774e-06	-1.8144322053131878e-05
1.6787651746384535	0.0011868971978584858	0.001176967373450475	0.001245569583172588	0.0012346962843449022	0.001280720102445155	0.0012692446297032324	0.0013194606052110164	0.0013072896999956134	0.001405307737263665	0.0013914799750972867	0.057694902966975666	0.057194187749043016	-4.762776171854388e-06	-1.8410596074242003e-05	-4.7201012754738425e-06	-1.8245635502678326e-05
1.6888805793179813	0.0011868525578704698	0.0011769231069396072	0.0012455227376462993	0.0012346498477626808	0.0012806719356811276	0.0012691968945176529	0.001319410982351797	0.0013072405348524033	0.0014052548880685953	0.001391427645881934	0.057694904250556615	0.05719418902085323	-4.760671846043563e-06	-1.85133457022979e-05	-4.718015809347664e-06	-1.8347464503437605e-05
1.6990569343992543	0.0011868076687860877	0.001176878593416538	0.0012454756307304436	0.0012346031520727543	0.0012806235001643854	0.0012691488929873589	0.0013193610826261555	0.0013071910953964053	0.0014052017440328135	0.0013913750247263235	0.05769490555672898	0.05719419031504762	-4.7585553575937856e-06	-1.861661755506172e-05	-4.715918289592558e-06	-1.8449811049953135e-05
1.7092946071391046	0.0011867625293396726	0.0011768338316261921	0.0012454282610971509	0.001234556195958845	0.0012805747945298224	0.0012691006237594738	0.001319310904627973	0.0013071413802344663	0.001405148303659411	0.001391322110148263	0.0576949068858949	0.05719419163202456	-4.756426639392075e-06	-1.8720413644368605e-05	-4.713808649740858e-06	-1.855267713643527e-05
1.7195939670072704	0.0011867171382606882	0.0011767888203086656	0.0012453806274134473	0.0012345089780996155	0.0012805258174070884	0.0012690520854759248	0.0013192604469457322	0.0013070913879680852	0.0014050945654457418	0.0013912689006598806	0.0576949082384631	0.05719419297218964	-4.75428562388136e-06	-1.8824735980804697e-05	-4.711686822811423e-06	-1.8656064755179225e-05
1.7299553856997325	0.001186671494273724	0.0011767435581992221	0.0012453327283412504	0.001234461497168666	0.0012804765674205862	0.0012690032767734393	0.0013192097081625156	0.0013070411171934102	0.0014050405278834212	0.0013912153947676217	0.05769490961485086	0.057194194335955455	-4.752132243088236e-06	-1.8929586573596113e-05	-4.709552741455347e-06	-1.8759975897619796e-05
1.7403792371521247	0.0011866255960985069	0.0011766980440283022	0.0012452845625373816	0.0012344137518345431	0.0012804270431894815	0.0012689541962835535	0.0013191586868560145	0.001306990566501248	0.0014049861894583368	0.0013911615909722576	0.05769491101548124	0.057194195723741736	-4.749966428886643e-06	-1.9034967431275085e-05	-4.707406338171072e-06	-1.8864412554220333e-05
1.7508658975532332	0.001186579442449893	0.0011766522765215175	0.0012452361286535577	0.0012343657407607347	0.0012803772433276966	0.0012689048426326084	0.0013191073815985246	0.00130693973447706	0.0014049315486506409	0.0013911074877688834	0.05769491244078641	0.05719419713597693	-4.747788112963169e-06	-1.9140880561707707e-05	-4.705247545193358e-06	-1.896937671466703e-05
1.76141574535857	0.0011865330320378787	0.0011766062543996597	0.0012451874253364015	0.001234317462605679	0.0012803271664439202	0.001268855214441758	0.0013190557909569548	0.0013068886197009682	0.0014048766039347618	0.001391053083646926	0.05769491389120565	0.05719419857309525	-4.745597226109288e-06	-1.924732796890205e-05	-4.70307629400063e-06	-1.90748703652599e-05
1.7720291613040315	0.0011864863635676066	0.0011765599763787088	0.0012451384512274513	0.0012342689160227736	0.001280276811141618	0.001268805310326979	0.0013190039134928374	0.0013068372207477711	0.0014048213537794162	0.0013909983770901556	0.05769491536718577	0.057194200035540654	-4.743393699310761e-06	-1.9354311657227008e-05	-4.700892516196209e-06	-1.918089549238222e-05
1.7827065284196406	0.0011864394357393579	0.0011765134411698224	0.0012450892049631487	0.0012342200996603644	0.0012802261760190196	0.0012687551288990604	0.0013189517477623174	0.001306785536186926	0.0014047657966475959	0.0013909433665766737	0.057694916869182496	0.05719420152376363	-4.7411774630468084e-06	-1.9461833628386938e-05	-4.698696142849124e-06	-1.928745407989152e-05
1.7934482320433673	0.001186392247248574	0.0011764666474793596	0.0012450396851748638	0.0012341710121617703	0.0012801752596691455	0.0012687046687636272	0.0013188992923161772	0.0013067335645825795	0.0014047099309965959	0.0013908880505789408	0.05769491839765916	0.05719420303822363	-4.738948447248481e-06	-1.9569895881588195e-05	-4.696487104514924e-06	-1.939454810867547e-05
1.8042546598350382	0.0011863447967858458	0.00117641959400887	0.0012449898904888857	0.0012341216521652722	0.0012801240606797946	0.001268653928521132	0.001318846545699827	0.0013066813044935541	0.0014046537552780025	0.0013908324275637666	0.05769491995308685	0.057194204579388015	-4.7367065818745835e-06	-1.967850041470487e-05	-4.694265331825487e-06	-1.9502179559316435e-05
1.8151262017903238	0.0011862970830369285	0.0011763722794551075	0.0012449398195264344	0.0012340720183041274	0.0012800725776335614	0.0012686029067668656	0.0013187935064533193	0.001306628754473364	0.001404597267937712	0.0013907764959923228	0.057694921535946395	0.057194206147732324	-4.734451796141459e-06	-1.978764922208609e-05	-4.6920307546355344e-06	-1.9610350408066912e-05
1.8260632502548164	0.0011862491046827454	0.0011763247025100352	0.0012448894709036677	0.0012340221092065758	0.001280020809107839	0.0012685516020909682	0.001318740173111355	0.0013065759130702224	0.0014045404674159346	0.0013907202543201537	0.057694923146726355	0.05719420774374123	-4.73218401927239e-06	-1.9897344296582187e-05	-4.689783302730399e-06	-1.971906262965284e-05
1.8370661999381863	0.0011862008603993912	0.001176276861860827	0.0012448388432316844	0.0012339719234958405	0.0012799687536748229	0.0012685000130784262	0.0013186865442032863	0.001306522778827041	0.0014044833521471988	0.0013906637009971766	0.057694924785924064	0.057194209367907096	-4.729903180095141e-06	-2.0007587628351198e-05	-4.687522905617858e-06	-1.982831819663522e-05
1.848135447928429	0.0011861523488581412	0.0011762287561898792	0.0012447879351165326	0.0012339214597901398	0.001279916409901522	0.0012684481383090879	0.0013186326182531277	0.0013064693502814447	0.0014044259205603644	0.001390606834467696	0.05769492645404609	0.05719421102073221	-4.7276092066603215e-06	-2.0118381202499647e-05	-4.685249492000776e-06	-1.9938119076440275e-05
1.8592713937061955	0.0011861035687254636	0.0011761803841748198	0.0012447367451592244	0.001233870716702699	0.001279863776349773	0.0012683959763576732	0.0013185783937795705	0.0013064156259657831	0.0014043681710786365	0.0013905496531704158	0.05769492815160818	0.057194212702727294	-4.725302027192013e-06	-2.022972700349568e-05	-4.682962990741613e-06	-2.0048467235578293e-05
1.8704744391592067	0.001186054518663013	0.0011761317444885047	0.0012446852719557287	0.0012338196928417446	0.0012798108515762305	0.0012683435257937687	0.0013185238692959755	0.0013063616044071249	0.0014043101021195584	0.0013904921555384358	0.057694929879135125	0.057194214414412095	-4.722981569525719e-06	-2.0341627012088193e-05	-4.6806633303281275e-06	-2.0159364637228894e-05
1.8817449885967616	0.001186005197327653	0.0011760828357990389	0.0012446335140969952	0.001233768386810528	0.001279757634132395	0.0012682907851818514	0.0013184690433103983	0.001306307284127283	0.0014042517120950412	0.0013904343399992758	0.05769493163716073	0.057194216156316355	-4.720647760671215e-06	-2.045408320366926e-05	-4.6783504384362296e-06	-2.0270813239131602e-05
1.8930834487643238	0.0011859556033714587	0.0011760336567697776	0.0012445814701689563	0.0012337167972073257	0.0012797041225646138	0.001268237753081292	0.0013184139143255923	0.0013062526636428151	0.001404192999411363	0.0013903762049748798	0.05769493342622883	0.05719421792897848	-4.7183005278672585e-06	-2.0567097552354197e-05	-4.676024242922239e-06	-2.038281499741612e-05
1.9044902288582053	0.0011859057354417215	0.001175984206059334	0.0012445291387525336	0.0012336649226254498	0.001279650315414087	0.0012681844280463604	0.0013183584808390161	0.0013061977414650352	0.0014041339624691802	0.0013903177488816254	0.05769493524689342	0.05719421973294718	-4.71593979758933e-06	-2.068067202648516e-05	-4.673684670941647e-06	-2.049537186302186e-05
1.9159657405403292	0.0011858555921809696	0.0011759344823215978	0.0012444765184236586	0.0012336127616532633	0.0012795962112168906	0.0012681308086262473	0.0013183027413428544	0.00130614251610003	0.00140407459966355	0.001390258970130344	0.057694937099717895	0.057194221568780824	-4.713565496007599e-06	-2.07948085906573e-05	-4.671331649330757e-06	-2.0608485782974695e-05
1.9275103979530908	0.001185805172226966	0.001175884484205733	0.0012444236077532715	0.0012335603128741828	0.0012795418085039735	0.0012680768933650633	0.0013182466943240172	0.001306086986048661	0.0014040149093839283	0.0013901998671263223	0.057694938985275473	0.05719422343704731	-4.7111775493685615e-06	-2.090950920677348e-05	-4.6689651050021985e-06	-2.0722158701663718e-05
1.9391246177343011	0.0011857544742127238	0.0011758342103561936	0.0012443704053073368	0.001233507574866692	0.0012794871058011746	0.0012680226808018532	0.001318190338264158	0.0013060311498065815	0.0014039548900141902	0.0013901404382693195	0.05769494090415032	0.057194225338326014	-4.708775882975025e-06	-2.102477583018625e-05	-4.666584963904097e-06	-2.0836392556650152e-05
1.9508088190322228	0.0011857034967665218	0.001175783659412739	0.0012443169096468594	0.0012334545462043599	0.00127943210162924	0.0012679681694706172	0.0013181336716396894	0.0013059750058642522	0.0014038945399326474	0.0013900806819535868	0.05769494285693709	0.05719422727320513	-4.706360422046529e-06	-2.1140610412223593e-05	-4.664191151915187e-06	-2.095118928197026e-05
1.9625634235206988	0.0011856522385119068	0.001175732830010436	0.0012442631193278896	0.001233401225455841	0.0012793767945038263	0.0012679133579003089	0.0013180766929217886	0.001305918552706946	0.0014038338575120535	0.0013900205965678713	0.05769494484424013	0.05719422924228463	-4.703931091365465e-06	-2.1257014899273008e-05	-4.661783594581137e-06	-2.106655080671982e-05
1.9743888554143678	0.001185600698067715	0.0011756817207796806	0.001244209032901542	0.0012333476111849007	0.0012793211829355236	0.0012678582446148617	0.0013180194005764203	0.0013058617888147717	0.0014037728411196288	0.0013899601804954404	0.057694946866676124	0.05719423124617425	-4.701487815492178e-06	-2.1373991232864764e-05	-4.65936221704516e-06	-2.1182479054915326e-05
1.9862855414839768	0.0011855488740480744	0.0011756303303462007	0.001244154648914001	0.0012332937019504157	0.0012792652654298575	0.0012678028281331907	0.001317961793064339	0.0013058047126626765	0.0014037114891170648	0.0013898994321140876	0.05769494892487156	0.05719423328549566	-4.6990305185568015e-06	-2.1491541349116794e-05	-4.656926944179851e-06	-2.129897594532748e-05
1.9982539110717792	0.0011854967650624275	0.001175578657331077	0.0012440999659065447	0.001233239496306398	0.0012792090404873157	0.0012677471069692163	0.001317903868841117	0.0013057473227204716	0.0014036497998605511	0.001389838349796158	0.05769495101946482	0.05719423536088116	-4.696559124307831e-06	-2.1609667178484893e-05	-4.654477700365145e-06	-2.141604339114811e-05
2.010294396107033	0.0011854443697155357	0.0011755267003507484	0.0012440449824155473	0.0012331849928020012	0.0012791525066033504	0.0012676910796318712	0.0013178456263571471	0.0013056896174528378	0.0014035877717007825	0.001389776931908555	0.05769495315110581	0.05719423747297447	-4.694073556021916e-06	-2.1728370645041073e-05	-4.652014409571581e-06	-2.153368329899097e-05
2.0224074311215867	0.001185391686607505	0.0011754744580170383	0.0012439896969725097	0.0012331301899815462	0.0012790956622684099	0.0012676347446251269	0.0013177870640576743	0.0013056315953193546	0.001403525402982989	0.0013897151768127716	0.05769495532045568	0.05719423962243085	-4.691573736746724e-06	-2.1847653667333988e-05	-4.6495369955754096e-06	-2.1651897570640344e-05
2.0345934532655616	0.0011853387143337852	0.001175421928937152	0.0012439341081040558	0.00123307508638452	0.0012790385059679352	0.0012675781004479925	0.0013177281803827925	0.0013055732547744986	0.0014034626920469365	0.00138965308286489	0.0576949575281877	0.05719424180991772	-4.68905958928012e-06	-2.1967518158250154e-05	-4.64704538184757e-06	-2.1770688101746538e-05
2.0468529023231294	0.0011852854514851998	0.0011753691117137076	0.0012438782143319657	0.001233019680545608	0.001278981036182393	0.0012675211455945483	0.0013176689737674804	0.0013055145942676768	0.0014033996372269629	0.001389590648415617	0.057694959774987266	0.057194244036113465	-4.686531035760777e-06	-2.208796602301555e-05	-4.644539491220623e-06	-2.189005678027156e-05
2.059186220728381	0.0011852318966479511	0.001175316004944741	0.0012438220141731816	0.0012329639709947003	0.0012789232513872833	0.0012674638785539517	0.0013176094426416076	0.0013054556122432358	0.0014033362368519851	0.001389527871810291	0.05769496206155193	0.05719424630171006	-4.683987998140016e-06	-2.220899916074992e-05	-4.642019246346718e-06	-2.2010005488459772e-05
2.0715938535812968	0.0011851780484036444	0.0011752626072237297	0.0012437655061398312	0.0012329079562569142	0.0012788651500531632	0.001267406297810462	0.00131754958542996	0.001305396307140484	0.0014032724892455288	0.0013894647513889127	0.05769496438859219	0.057194248607410805	-4.681430397994457e-06	-2.2330619463634127e-05	-4.639484569489427e-06	-2.213053610147786e-05
2.084076248663807	0.001185123905329297	0.001175208917139601	0.00124370868873924	0.0012328516348526076	0.001278806730645659	0.0012673484018434517	0.0013174894005522529	0.001305336677393707	0.0014032083927257386	0.001389401285486155	0.0576949667568309	0.0571942509539322	-4.678858156442756e-06	-2.2452828816188486e-05	-4.636935382558438e-06	-2.225165048724831e-05
2.0966338564559543	0.0011850694659973637	0.0011751549332767591	0.001243651560473957	0.0012327950052974021	0.0012787479916254944	0.0012672901891274332	0.0013174288864231576	0.0013052767214321915	0.0014031439456054127	0.0013893374724313937	0.05769496916700345	0.05719425334200305	-4.676271194242743e-06	-2.2575629095272776e-05	-4.634371606915266e-06	-2.237335050561673e-05
2.109267130152151	0.0011850147289757507	0.0011751006542150963	0.001243594119841769	0.0012327380661022	0.0012786889314485026	0.0012672316581320746	0.0013173680414523194	0.0013052164376802459	0.001403079146192015	0.001389273310548726	0.05769497161985988	0.05719425577236639	-4.6736694319649e-06	-2.269902217150177e-05	-4.6317931638936716e-06	-2.2495638010378016e-05
2.1219765256775314	0.0011849596928278302	0.0011750460785300103	0.0012435363653357171	0.0012326808157731987	0.0012786295485656463	0.001267172807322215	0.0013173068640443722	0.0013051558245572117	0.0014030139927876982	0.001389208798156987	0.05769497411616211	0.057194258245777035	-4.6710527897078635e-06	-2.2823009906386416e-05	-4.62919997428618e-06	-2.2618514846417526e-05
2.1347625017044103	0.001184904356112468	0.0011749912047924293	0.0012434782954441254	0.00123262325281192	0.0012785698414230456	0.0012671136351578962	0.001317245352598972	0.0013050948804774996	0.001402948483689335	0.0013891439335697849	0.05769497665668698	0.05719426076300478	-4.668421186918015e-06	-2.294759415219505e-05	-4.626591958281634e-06	-2.2741982849516784e-05
2.147625519668832	0.00118484871738404	0.0011749360315688301	0.001243419908650619	0.001232565375715228	0.0012785098084619978	0.0012670541400943778	0.0013171835055108144	0.0013050336038506046	0.0014028826171885397	0.0013890787150955199	0.05769497924222443	0.057194263324832226	-4.665774543055612e-06	-2.3072776754590185e-05	-4.623969036096631e-06	-2.2866043848879247e-05
2.160566043787228	0.0011847927751924485	0.0011748805574212525	0.0012433612034341403	0.001232507182975344	0.0012784494481189923	0.0012669943205821572	0.001317121321169653	0.0013049719930811258	0.0014028163915716866	0.0013890131410374046	0.0576949818735793	0.057194265932057085	-4.6631127770466185e-06	-2.319855954951988e-05	-4.6213311273163304e-06	-2.2990699663827385e-05
2.1735845410731627	0.001184736528083152	0.0011748247809073302	0.0012433021782689813	0.0012324486730798808	0.001278388758825747	0.001266934175067001	0.001317058797960334	0.0013049100465687997	0.0014027498051199492	0.0013889472096934993	0.05769498455157031	0.057194268585490454	-4.660435807359031e-06	-2.332494436357857e-05	-4.618678151192823e-06	-2.3115952104801885e-05
2.1866814813541975	0.0011846799745971782	0.0011747687005803035	0.001243242831624798	0.0012323898445118552	0.0012783277390092196	0.0012668737019899596	0.0013169959342628108	0.0013048477627085149	0.0014026828561093144	0.001388880919356731	0.0576949872770311	0.05719427128595804	-4.657743552259619e-06	-2.3451933014895232e-05	-4.61601002667289e-06	-2.3241802973361647e-05
2.199857337288837	0.0011846231132711525	0.001174712314989047	0.001243183161966639	0.0012323306957497168	0.0012782663870916412	0.0012668128997873989	0.0013169327284521767	0.0013047851398903451	0.0014026155428106188	0.001388814268314925	0.057694990050810434	0.0571942740343013	-4.6550359295294275e-06	-2.3579527311468063e-05	-4.613326672307794e-06	-2.3368254061573168e-05
2.213112584383593	0.0011845659426373172	0.0011746556226780896	0.0012431231677549675	0.0012322712252673695	0.0012782047014905356	0.0012667517668910181	0.0013168691788986863	0.001304722176499569	0.001402547863489571	0.0013887472548508287	0.05769499287377232	0.05719427683137595	-4.652312856512353e-06	-2.370772905110896e-05	-4.610628006204709e-06	-2.3495307151205624e-05
2.2264477010101436	0.0011845084612235616	0.0011745986221876423	0.0012430628474456918	0.0012322114315342025	0.0012781426806187525	0.0012666903017278864	0.0013168052839677895	0.0013046588709167055	0.0014024798164067895	0.0013886798772421492	0.05769499574679624	0.05719427967805377	-4.649574250267796e-06	-2.3836540022109665e-05	-4.6079139461516205e-06	-2.3622964014369252e-05
2.2398631684225956	0.0011844506675534367	0.0011745413120536159	0.0012430021994901817	0.0012321513130151064	0.001278080322884485	0.001266628502720456	0.0013167410420201486	0.0013045952215175296	0.0014024113998178213	0.0013886121337615721	0.0576949986707772	0.05719428257522127	-4.646820027438825e-06	-2.3965962001770702e-05	-4.605184409534058e-06	-2.3751226412654924e-05
2.2533594707748548	0.0011843925601461918	0.0011744836908076548	0.0012429412223353077	0.001232090868170511	0.0012780176266913082	0.0012665663682866041	0.001316676451411681	0.0013045312266731144	0.001402342611973186	0.0013885440226768032	0.057695001646626894	0.05719428552378168	-4.644050104266051e-06	-2.4095996756900995e-05	-4.602439313314277e-06	-2.388009609677333e-05
2.2669370951380965	0.00118433413751679	0.0011744257569771533	0.001242879914423456	0.0012320300954564022	0.0012779545904381968	0.0012665038968396479	0.0013166115104935744	0.0013044668847498485	0.0014022734511183951	0.001388475542250591	0.057695004675273075	0.05719428852465467	-4.641264396691713e-06	-2.4226646043595812e-05	-4.599678574246369e-06	-2.4009574807332124e-05
2.2805965315183476	0.0011842753981759426	0.0011743675090852893	0.001242818274192566	0.0012319689933243565	0.0012778912125195622	0.001266441086788382	0.0013165462176123275	0.0013044021941094725	0.0014022039154939939	0.0013884066907407643	0.057695007757659914	0.05719429157877544	-4.63846282016539e-06	-2.4357911605710214e-05	-4.596902108480738e-06	-2.4139664272476713e-05
2.294338272874165	0.0011842163406301323	0.0011743089456510483	0.0012427563000761547	0.001231907560221568	0.0012778274913252795	0.0012663779365371056	0.0013164805711097767	0.0013043371531091092	0.0014021340033355913	0.001388337466400265	0.05769501089474919	0.05719429468709703	-4.635645289727264e-06	-2.4489795175774987e-05	-4.594109831862481e-06	-2.4270366209305783e-05
2.308162815134429	0.0011841569633816449	0.0011742500651892535	0.0012426939905033506	0.0012318457945908795	0.0012777634252407204	0.0012663144444856546	0.001316414569323131	0.001304271760101295	0.0014020637128738978	0.0013882678674771822	0.05769501408751948	0.05719429785058879	-4.632811720160779e-06	-2.4622298474857862e-05	-4.591301659931379e-06	-2.440168232342721e-05
2.3220706572162446	0.001184097264928592	0.0011741908662105895	0.0012426313438989166	0.001231783694870807	0.001277699012646779	0.0012662506090294278	0.0013163482105849984	0.001304206013434009	0.0014019930423347527	0.0013881978922147843	0.057695017336967185	0.05719430107023855	-4.629962025728962e-06	-2.4755423210787164e-05	-4.58847750771374e-06	-2.453361430745926e-05
2.336062301042938	0.0011840372437649513	0.0011741313472216405	0.001242568358683294	0.001231721259495582	0.0012776342519199156	0.001266186428559429	0.001316281493223431	0.001304139911450715	0.0014019219899391753	0.0013881275388515633	0.057695020644106296	0.05719430434705057	-4.627096120375651e-06	-2.4889171079595096e-05	-4.585637289958311e-06	-2.466616384233511e-05
2.3501382515621807	0.0011839768983805826	0.0011740715067249093	0.0012425050332726183	0.0012316584868951692	0.0012775691414321747	0.001266121901462286	0.0013162144155619442	0.0013040734524903835	0.0014018505539033822	0.001388056805621258	0.05769502400996993	0.0571943076820485	-4.624213917781006e-06	-2.5023543764490785e-05	-4.5827809210252646e-06	-2.4799332595748513e-05
2.3642990167642037	0.0011839162272612735	0.001174011343218859	0.0012424413660787684	0.0012315953754953124	0.0012775036795512334	0.0012660570261203003	0.0013161469759195676	0.0013040066348875385	0.0014017787324388455	0.0013879856907529076	0.057695027435608524	0.057194311076273444	-4.621315330861908e-06	-2.5158542934028416e-05	-4.579908314705783e-06	-2.493312222187627e-05
2.378545107700138	0.0011838552288887618	0.0011739508551979378	0.0012423773555093906	0.0012315319237175605	0.0012774378646404298	0.0012659918009114688	0.0013160791726108722	0.001303939456972287	0.0014017065237523206	0.0013879141924708796	0.057695030922092605	0.05719431453078591	-4.618400272521361e-06	-2.5294170244716252e-05	-4.5770193846800256e-06	-2.506753436223863e-05
2.392877038500453	0.0011837939017407722	0.0011738900411526147	0.0012423129999679357	0.0012314681299793037	0.0012773716950587974	0.0012659262242095276	0.0013160110039460088	0.001303871917070357	0.001401633926045888	0.0013878423089949139	0.05769503447051161	0.05719431804666489	-4.61546865509338e-06	-2.5430427338130057e-05	-4.574114043989774e-06	-2.5202570643534372e-05
2.4072953263935135	0.0011837322442910506	0.0011738288995694125	0.0012422482978536977	0.001231403992693811	0.0012773051691611086	0.001265860294383985	0.0013159424682307498	0.0013038040135031372	0.0014015609375169988	0.0013877700385401645	0.05769503808197377	0.05719432162500889	-4.612520390537278e-06	-2.5567315842106586e-05	-4.571192205496399e-06	-2.533823267936164e-05
2.4218004917242455	0.0011836702550093938	0.001173767428930939	0.0012421832475618436	0.0012313395102702617	0.0012772382852979031	0.0012657940098001576	0.001315873563766522	0.0013037357445877125	0.00140148755635851	0.0013876973793172367	0.05769504175760809	0.05719432526693713	-4.609555390423792e-06	-2.5704837369522338e-05	-4.568253781478404e-06	-2.5474522067830963e-05
2.436393057972914	0.0011836079323616932	0.0011737056277159289	0.0012421178474834602	0.0012312746811137887	0.0012771710418155366	0.0012657273688192149	0.0013158042888504556	0.0013036671086369082	0.0014014137807587363	0.0013876243295322375	0.05769504549856368	0.05719432897358747	-4.606573565935079e-06	-2.5842993518238044e-05	-4.565298683929797e-06	-2.5611440392592222e-05
2.4510735517740176	0.0011835452748099628	0.0011736434943992716	0.0012420520960055828	0.0012312095036255107	0.001277103437056212	0.0012656603697982097	0.0013157346417754167	0.0013035981039593262	0.001401339608901487	0.0013875508873868114	0.057695049306010694	0.057194332746119514	-4.603574827843904e-06	-2.5981785870959895e-05	-4.562326824469887e-06	-2.5748989222557084e-05
2.46584250293529	0.0011834822808123808	0.0011735810274520542	0.0012419859915112415	0.001231143976202575	0.0012770354693580266	0.0012655930110901257	0.0013156646208300547	0.0013035287288593895	0.0014012650389661164	0.0013874770510781918	0.057695053181139815	0.05719433658571285	-4.6005590865275114e-06	-2.6121215994406866e-05	-4.559338114211442e-06	-2.5887170109900604e-05
2.4807004444568266	0.001183418948823326	0.0011735182253415958	0.0012419195323794974	0.0012310780972381952	0.0012769671370550073	0.0012655252910439155	0.0013155942242988425	0.001303458981637384	0.0014011900691275666	0.001387402818799243	0.057695057125163464	0.057194340493569064	-4.597526251974571e-06	-2.6261285439366233e-05	-4.556332463989676e-06	-2.6025984591809825e-05
2.4956479125503126	0.0011833552772934181	0.0011734550865314874	0.0012418527169854863	0.0012310118651216936	0.0012768984384771596	0.0012654572080045426	0.0013155234504621228	0.0013033888605895022	0.0014011146975564184	0.00138732818873851	0.05769506113931572	0.05719434447091056	-4.59447623367415e-06	-2.6401995739860906e-05	-4.553309784133264e-06	-2.616543418867967e-05
2.510685446658382	0.0011832912646695562	0.0011733916094816312	0.0012417855437004592	0.0012309452782385416	0.0012768293719505066	0.0012653887603130257	0.0013154522975961519	0.0013033183640078882	0.0014010389224189384	0.0013872531590802646	0.05769506522485305	0.057194348518982675	-4.59140894096266e-06	-2.6543348413898826e-05	-4.550269984741895e-06	-2.6305520404751315e-05
2.5258135894740787	0.0011832269093949575	0.0011733277926482787	0.0012417180108918234	0.001230878334970401	0.0012767599357971322	0.0012653199463064796	0.0013153807639731429	0.0013032474901806803	0.0014009627418771263	0.001387177728004554	0.057695069383054284	0.0571943526390522	-4.588324282524259e-06	-2.6685344961419055e-05	-4.54721297535321e-06	-2.6446244726752166e-05
2.54103288696045	0.001183162209909204	0.0011732636344840763	0.0012416501169231924	0.0012308110336951717	0.0012766901283352333	0.001265250764318165	0.0013153088478613196	0.0013031762373920635	0.001400886154088771	0.0013871018936872552	0.057695073615220964	0.05719435683240938	-4.585222166751668e-06	-2.6827986865096687e-05	-4.544138665157904e-06	-2.6587608623840353e-05
2.556343888370238	0.0011830971646482787	0.0011731991334381026	0.0012415818601544226	0.0012307433727870314	0.0012766199478791572	0.0012651812126775307	0.0013152365475249577	0.001303104603922311	0.0014008091572074966	0.001387025654300121	0.05769507792267956	0.05719436110036763	-4.582102501655971e-06	-2.697127558956569e-05	-4.54104696299279e-06	-2.6729613547604725e-05
2.571747146265715	0.0011830317720446153	0.0011731342879559156	0.0012415132389416675	0.0012306753506164851	0.0012765493927394578	0.001265111289710263	0.0013151638612244395	0.0013030325880478383	0.0014007317493828215	0.001386949008010837	0.05769508230677914	0.05719436544426415	-4.578965194665385e-06	-2.7115212580419712e-05	-4.537937777146506e-06	-2.6872260930954628e-05
2.5872432165386163	0.0011829660305271398	0.0011730690964795953	0.001241444251637421	0.0012306069655504122	0.0012764784612229398	0.0012650409937383339	0.0013150907872163018	0.0013029601880412505	0.001400653928760211	0.0013868719529830755	0.057695086768893254	0.05719436986545918	-4.575810153117921e-06	-2.725979926584965e-05	-4.534811015748097e-06	-2.7015552189091352e-05
2.602832658430207	0.0011828999385213109	0.0011730035574477847	0.0012413748965905613	0.0012305382159521056	0.0012764071516327047	0.0012649703230800452	0.0013150173237532828	0.0013028874021713901	0.0014005756934811256	0.0013867944873765432	0.0576950913104196	0.05719437436533949	-4.57263728371321e-06	-2.740503705378483e-05	-4.531666586364558e-06	-2.715948871737095e-05
2.6185160345514573	0.0011828334944491772	0.0011729376692957445	0.0012413051721464087	0.001230469100181334	0.0012763354622682109	0.0012648992760500878	0.0013149434690843853	0.001302814228703396	0.0014004970416830907	0.001386716609347049	0.0576950959327824	0.05719437894531399	-4.5694464926582246e-06	-2.755092733186526e-05	-4.528504396056343e-06	-2.7304071891248727e-05
2.6342939109033563	0.0011827666967294168	0.001172871430455393	0.0012412350766467697	0.0012303996165943815	0.0012762633914253187	0.0012648278509595867	0.0013148692214549223	0.0013027406658987538	0.0014004179714997456	0.0013866383170465539	0.05769510063743088	0.05719438360681995	-4.566237686048913e-06	-2.769747146941226e-05	-4.52532435174513e-06	-2.7449303067639264e-05
2.6501668568973313	0.0011826995437773848	0.001172804839355354	0.0012411646084299877	0.0012303297635440993	0.001276190937396342	0.0012647560461161525	0.0013147945791065715	0.0013026667120153448	0.0014003384810609022	0.001386559608623227	0.05769510542584021	0.0571943883513186	-4.563010769474685e-06	-2.7844670814680672e-05	-4.5221263598183015e-06	-2.7595183582529437e-05
2.666135445375801	0.0011826320340051666	0.0011727378944210096	0.0012410937658309978	0.0012302595393799607	0.0012761180984701055	0.0012646838598239383	0.0013147195402774346	0.0013025923653075084	0.0014002585684926093	0.001386480482221512	0.05769511029951242	0.057194393180298425	-4.559765647983716e-06	-2.799252669419272e-05	-4.518910326260783e-06	-2.7741714750922908e-05
2.6822002526328483	0.0011825641658216284	0.0011726705940745489	0.0012410225471813803	0.0012301889424481134	0.0012760448729320015	0.001264611290383694	0.0013146441032020936	0.001302517624026096	0.001400178231917213	0.0013864009359821855	0.057695115259976004	0.05719439809527358	-4.556502226214787e-06	-2.814104041334864e-05	-4.515676156523207e-06	-2.788889786642379e-05
2.6983618584350144	0.0011824959376324667	0.0011726029367350188	0.0012409509508094145	0.001230117971091433	0.0012759712590640433	0.0012645383360928224	0.0013145682661116701	0.0013024424864185305	0.0014000974694534213	0.0013863209680424196	0.057695120308787984	0.05719440309778684	-4.553220408563818e-06	-2.8290213256260133e-05	-4.512423755868855e-06	-2.8036734201791758e-05
2.71462084604223	0.0011824273478402605	0.0011725349208183745	0.0012408789750401328	0.0012300466236495763	0.0012758972551449221	0.0012644649952454315	0.0013144920272338818	0.0013023669507288616	0.001400016279216364	0.0013862405765358433	0.057695125447532795	0.057194408189408255	-4.549920098941007e-06	-2.8440046484862203e-05	-4.509153029075286e-06	-2.818522500755427e-05
2.730977802228858	0.0011823583948445274	0.0011724665447375357	0.0012408066181953798	0.0012299748984590402	0.0012758228594500673	0.0012643912661323997	0.0013144153847931056	0.0013022910151978292	0.001399934659317662	0.0013861597595926113	0.05769513067782328	0.05719441337173589	-4.5466012007985834e-06	-2.8590541337830677e-05	-4.505863880420458e-06	-2.8334371511257173e-05
2.747433317304874	0.0011822890770417753	0.001172397806902438	0.0012407338785938682	0.0012299027938532177	0.0012757480702517063	0.0012643171470414294	0.0013143383370104386	0.0013022146780629232	0.0013998526078654921	0.0013860785153394662	0.057695136001301744	0.05719441864639676	-4.5432636172626495e-06	-2.874169903122059e-05	-4.502556213967224e-06	-2.8484174918352867e-05
2.763987985137163	0.00118221939282556	0.0011723287057200894	0.0012406607545512383	0.0012298303081624549	0.001275672885818923	0.001264242636257109	0.001314260882103761	0.001302137937558446	0.0013997701229646554	0.0013859968418998073	0.05769514141963969	0.05719442401504787	-4.539907250931952e-06	-2.8893520756828606e-05	-4.49922993313312e-06	-2.8634636409674563e-05
2.780642403170963	0.0011821493405865444	0.00117225923959463	0.0012405872443801214	0.0012297574397141173	0.0012755973044177261	0.0012641677320609792	0.0013141830182878044	0.00130206079191558	0.0013996872027166516	0.0013859147373937641	0.05769514693453935	0.057194429479374746	-4.536532004092986e-06	-2.9046007682914654e-05	-4.495884941106698e-06	-2.8785757143129365e-05
2.797397172451417	0.0011820789187125499	0.0011721894069273825	0.001240513346390195	0.0012296841868326407	0.001275521324311104	0.0012640924327315863	0.0013141047437742106	0.0013019832393624457	0.0013996038452197407	0.001385832199938258	0.0576951525477331	0.057194435041093845	-4.533137778602037e-06	-2.9199160953036207e-05	-4.4925211406462995e-06	-2.8937538252421513e-05
2.8142528976452668	0.001182008125588624	0.001172119206116918	0.0012404390588882516	0.0012296105478396013	0.0012754449437590977	0.0012640167365445562	0.0013140260567716053	0.0013019052781241764	0.0013995200485690247	0.0013857492276470819	0.05769515826098456	0.05719444070195405	-4.529724475718644e-06	-2.9352981684660495e-05	-4.48913843385107e-06	-2.9089980844582142e-05
2.831210187062679	0.0011819369595970968	0.0011720486355591146	0.001240364380178262	0.0012295365210537798	0.0012753681610188652	0.001263940641772658	0.0013139469554856661	0.0013018269064229825	0.001399435810856519	0.0013856658186309717	0.057695164076089635	0.057194446463733076	-4.52629199668847e-06	-2.9507470972134353e-05	-4.485736722868727e-06	-2.924308600427139e-05
2.848269652679189	0.0011818654191176354	0.001171977693647209	0.0012402893085614298	0.001229462104791212	0.001275290974344737	0.0012638641466858579	0.00131386743811918	0.0013017481224782117	0.001399351130171216	0.0013855819709976695	0.057695169994875735	0.057194452328243016	-4.522840242077164e-06	-2.9662629881910263e-05	-4.482315909187795e-06	-2.93968547887824e-05
2.865431910157798	0.001181793502527322	0.0011719063787718753	0.001240213842336276	0.0012293872973652756	0.0012752133819883059	0.0012637872495514081	0.0013137875028721361	0.001301668924506437	0.0013992660045991836	0.00138549768285202	0.057695176019204306	0.0571944582973269	-4.519369111888327e-06	-2.981845945337902e-05	-4.478875893686174e-06	-2.955128822790254e-05
2.882697578871184	0.0011817212082007058	0.0011718346893212755	0.0012401379797986928	0.001229312097086742	0.0012751353821984796	0.0012637099486339015	0.0013137071479417796	0.0013015893107215157	0.0013991804322236255	0.0013854129522960312	0.057695182150969034	0.057194464372862554	-4.51587850605617e-06	-2.997496070064609e-05	-4.475416577186253e-06	-2.9706387326688954e-05
2.900067281924058	0.0011816485345098717	0.0011717626236811287	0.0012400617192420168	0.0012292365022638502	0.001275056973221559	0.001263632242195346	0.0013136263715226946	0.001301509279334665	0.001399094411124968	0.0013853277774289606	0.057695188392099285	0.05719447055676034	-4.512368323834892e-06	-3.013213460878461e-05	-4.471937859844288e-06	-2.9862153061527286e-05
2.9175416461756507	0.0011815754798245087	0.001171690180234779	0.001239985058957101	0.0012291605112023768	0.0012749781533013117	0.0012635541284952397	0.0013135451718068775	0.0013014288285545397	0.0013990079393809418	0.001385242156347394	0.05769519474455829	0.057194476850965514	-4.50883846411787e-06	-3.0289982135195404e-05	-4.468439641476529e-06	-3.0018586381186374e-05
2.9351213022623317	0.0011815020425119762	0.001171617357363259	0.0012399079972323852	0.0012290841222057055	0.001274898920679043	0.0012634756057906395	0.001313463546983813	0.0013013479565873063	0.0013989210150666621	0.0013851560871453283	0.05769520121034406	0.0571944832574592	-4.50528882549317e-06	-3.044850420913514e-05	-4.464921821614731e-06	-3.017568820690153e-05
2.952806884620376	0.0011814282209373708	0.0011715441534453585	0.0012398305323539657	0.0012290073335748989	0.0012748192735936718	0.001263396672336237	0.0013133814952405519	0.0013012666616367171	0.001398833636254713	0.0013850695679142515	0.05769520779149228	0.05719448977825655	-4.5017193060561955e-06	-3.060770173035632e-05	-4.4613842992008435e-06	-3.033345943007082e-05
2.970599031508854	0.0011813540134635993	0.0011714705668576975	0.0012397526626056752	0.0012289301436087744	0.001274739210281808	0.0012633173263844376	0.0013132990147617912	0.0013011849419041954	0.0013987458010152342	0.0013849825967432326	0.057695214490073615	0.057194496415410724	-4.49812980353459e-06	-3.076757556910725e-05	-4.45782697289232e-06	-3.0491900913198755e-05
2.9884983850326714	0.0011812794184514488	0.0011713965959747918	0.001239674386269153	0.0012288525506039757	0.00127465872897783	0.0012632375661854323	0.0013132161037299546	0.001301102795588908	0.0013986575074160085	0.0013848951717190018	0.05769522130819746	0.05719450317101054	-4.49452021505925e-06	-3.092812656441124e-05	-4.454249740826199e-06	-3.065101348828647e-05
3.006505591165733	0.001181204434259664	0.0011713222391691337	0.00123959570162393	0.001228774552855056	0.0012745778279139696	0.0012631573899872853	0.00131313276032528	0.0013010202208878587	0.0013985687535225538	0.0013848072909260496	0.05769522824801058	0.057194510047184205	-4.490890437421069e-06	-3.10893555247882e-05	-4.45065250062604e-06	-3.0810797956137836e-05
3.0246212997742656	0.001181129059245016	0.0011712474948112586	0.0012395166069475	0.00122869614865455	0.0012744965053203864	0.0012630767960360087	0.0013130489827258968	0.0013009372159959605	0.0013984795373982097	0.0013847189524467066	0.05769523531169823	0.0571945170460965	-4.487240367251344e-06	-3.1251263229198356e-05	-4.447035149873768e-06	-3.097125508894072e-05
3.0428461646402667	0.0011810532917623747	0.0011711723612698169	0.0012394371005153965	0.0012286173362930496	0.0012744147594252473	0.0012629957825756378	0.0013129647691079085	0.0013008537791061193	0.0013983898571042245	0.0013846301543612312	0.057695242501485514	0.05719452416995194	-4.4835699004527885e-06	-3.141385042268463e-05	-4.4433975854504815e-06	-3.113238562535425e-05
3.0611808434850984	0.0011809771301647986	0.0011710968369116623	0.0012393571806012878	0.0012285381140592962	0.0012743325884548248	0.0012629143478483304	0.0013128801176454945	0.0013007699084093334	0.0013982997106998653	0.0013845408947479195	0.0576952498196377	0.05719453142099537	-4.479878932518722e-06	-3.157711781753836e-05	-4.439739703737677e-06	-3.129419027100844e-05
3.079625997993227	0.0011809005728036018	0.00117102092010192	0.001239276845477047	0.0012284584802402538	0.0012742499906335685	0.0012628324900944394	0.0013127950265109847	0.001300685602094769	0.0013982090962424986	0.001384451171683185	0.05769525726846095	0.05719453880151103	-4.47616735876899e-06	-3.1741066094936876e-05	-4.436061400991953e-06	-3.145666970105765e-05
3.0981822938360946	0.001180823618028434	0.001170944609204065	0.0012391960934128392	0.0012283784331211915	0.001274166964184197	0.0012627502075526003	0.001312709493874952	0.0013006008583498513	0.0013981180117876913	0.001384360983241657	0.057695264850302214	0.0571945463138254	-4.4724350737671e-06	-3.190569589966996e-05	-4.4323625727552e-06	-3.161982455474055e-05
3.116850400696155	0.0011807462641873752	0.0011708679025800145	0.0012391149226772175	0.0012282979709857822	0.001274083507327795	0.0012626674984598297	0.0013126235179063174	0.001300515675360368	0.0013980264553893219	0.001384270327496292	0.05769527256755207	0.05719455396030642	-4.46868197195166e-06	-3.207100784491379e-05	-4.428643114409714e-06	-3.178365543962669e-05
3.135630992291033	0.001180668509626994	0.0011707907985901895	0.0012390333315371886	0.0012282170921161647	0.0012739996182838823	0.0012625843610515933	0.0013125370967724175	0.0013004300513105368	0.001397934425099655	0.0013841792025184483	0.057695280422643096	0.05719456174336471	-4.464907947240859e-06	-3.223700250737371e-05	-4.424902920810436e-06	-3.194816292750868e-05
3.1545247463978408	0.001180590352692459	0.0011707132955936213	0.0012389513182583286	0.0012281357947930606	0.0012739152952705333	0.0012625007935619242	0.0013124502286391301	0.0013003439843831293	0.0013978419189694764	0.001384087606378017	0.05769528841805218	0.05719456966545423	-4.461112892956143e-06	-3.24036804277561e-05	-4.421141886257196e-06	-3.211334755412465e-05
3.1735323448776414	0.0011805117917276025	0.0011706353919480176	0.0012388688811048505	0.00122805407729584	0.001273830536504447	0.0012624167942234925	0.0013123629116709471	0.0013002574727595437	0.0013977489350481705	0.001383995537143502	0.05769529655630144	0.057194577729073826	-4.457296702335689e-06	-3.257104211254469e-05	-4.417359904924922e-06	-3.227920982146193e-05
3.192654473700048	0.0011804328250750204	0.0011705570860098594	0.0012387860183397101	0.0012279719379026267	0.001273745340201055	0.0012623323612677116	0.0013122751440310851	0.0013001705146199148	0.0013976554713838424	0.0013839029928821376	0.05769530483995731	0.057194585936767024	-4.453459267889093e-06	-3.273908802947645e-05	-4.413556870301594e-06	-3.244575019320517e-05
3.211891822967991	0.0011803534510761555	0.0011704783761344855	0.0012387027282246951	0.0012278893748903865	0.0012736597045746158	0.0012622474929248327	0.001312186923881584	0.0013000831081432102	0.0013975615260234215	0.0013838099716599933	0.057695313271633686	0.057194594291123516	-4.449600481876148e-06	-3.290781861003955e-05	-4.4097326756253885e-06	-3.2612969097040034e-05
3.2312450869426166	0.001180273668071388	0.0011703992606761804	0.0012386190090205177	0.0012278063865350207	0.001273573627838309	0.001262162187424037	0.0013120982493834044	0.0012999952515073277	0.0013974670970127673	0.0013837164715420783	0.057695321853991406	0.05719460279477887	-4.445720236181949e-06	-3.307723424789133e-05	-4.4058872137181515e-06	-3.2780866923043384e-05
3.2507149640683446	0.0011801934744001272	0.001170319737988267	0.0012385348589869158	0.0012277229711114633	0.0012734871082043394	0.0012620764429935407	0.0013120091186965349	0.0012999069428892029	0.0013973721823967872	0.0013836224905924568	0.057695330589738206	0.057194611450416766	-4.441818422039334e-06	-3.324733529641577e-05	-4.402020376804983e-06	-3.2949444021601604e-05
3.2703021569980693	0.0011801128684009094	0.0011702398064232025	0.0012384502763827536	0.0012276391268937817	0.0012734001438840423	0.0012619902578606963	0.0013119195299801025	0.001299818180464916	0.0013972767802195528	0.0013835280268743638	0.05769533948163204	0.057194620260770365	-4.437894930355013e-06	-3.34181220703611e-05	-4.39813205680567e-06	-3.311870070477063e-05
3.2900073726185273	0.0011800318484114858	0.0011701594643326661	0.0012383652594661152	0.0012275548521552726	0.0012733127330879807	0.001261903630252092	0.001311829481392471	0.001299728962409791	0.0013971808885244069	0.0013834330784503132	0.057695348532480095	0.05719462922862028	-4.433949651827529e-06	-3.358959484600632e-05	-4.39422214534857e-06	-3.328863724622044e-05
3.3098313220758016	0.001179950412768919	0.0011700787100676544	0.0012382798064944074	0.0012274701451685589	0.0012732248740260478	0.0012618165583936523	0.0013117389710913517	0.001299639286898504	0.0013970845053540833	0.0013833376433822118	0.05769535774514049	0.05719463835679864	-4.429982476468475e-06	-3.37617538569146e-05	-4.39029053347223e-06	-3.3459253877571316e-05
3.329774720800988	0.0011798685598096896	0.001169997541978587	0.001238193915724471	0.0012273850042057047	0.001273136564907588	0.0012617290405107567	0.0013116479972339215	0.0012995491521052038	0.0013969876287508358	0.001383241719731491	0.05769536712252258	0.05719464764818801	-4.425993293907804e-06	-3.393459929545983e-05	-4.386337111778049e-06	-3.3630550789559566e-05
3.349838288536016	0.0011797862878697863	0.0011699159584153966	0.0012381075854126782	0.0012272994275383075	0.0012730478039414909	0.0012616410748283345	0.0013115565579769283	0.00129945855620361	0.0013968902567565481	0.001383145305559214	0.057695376667588054	0.057194657105722996	-4.421981993581181e-06	-3.410813131357604e-05	-4.3823617706870155e-06	-3.380252813270368e-05
3.370022749359618	0.0011797035952848093	0.0011698339577276313	0.0012380208138150395	0.001227213413437608	0.0012729585893363077	0.0012615526595709794	0.0013114646514768055	0.0012993674973671332	0.0013967923874128611	0.0013830483989262022	0.05769538638335279	0.05719466673239226	-4.417948464150584e-06	-3.42823500181777e-05	-4.378364399867246e-06	-3.3975186013029957e-05
3.390328831713469	0.0011796204803900814	0.0011697515382645635	0.001237933599187324	0.001227126960174607	0.0012728689193003706	0.0012614637929630682	0.0013113722758897992	0.0012992759737689966	0.001396694018761308	0.0013829509978931687	0.057695396272886126	0.057194676531236666	-4.413892594059415e-06	-3.445725547360223e-05	-4.374344888802978e-06	-3.4148524494653776e-05
3.4107572684284713	0.00117953694152074	0.0011696686983752825	0.0012378459397851536	0.0012270400660201592	0.0012727787920418948	0.0012613744732288595	0.0013112794293720718	0.0012991839835823388	0.0013965951488434266	0.0013828531005208285	0.05769540633931391	0.0571946865053532	-4.409814271418011e-06	-3.4632847701110414e-05	-4.370303126555175e-06	-3.432254359844733e-05
3.431308796751202	0.0011794529770118513	0.0011695854364088085	0.001237757833864126	0.0012269527292450967	0.0012726882057691015	0.0012612846985926216	0.0013111861100798313	0.0012990915249803453	0.001396495775700899	0.0013827547048700397	0.05769541658581771	0.05719469665789423	-4.4057133837746565e-06	-3.48091266756112e-05	-4.36623900169561e-06	-3.449724329951387e-05
3.4519841583705158	0.0011793685851985178	0.0011695017507141966	0.0012376692796799281	0.0012268649481203384	0.001272597158690337	0.0012611944672787422	0.001311092316169453	0.0012989985961363653	0.0013963958973756826	0.00138265580900193	0.05769542701563666	0.05719470699206959	-4.401589818198853e-06	-3.49860923261891e-05	-4.362152402334618e-06	-3.467262352796485e-05
3.47278409944432	0.0011792837644159883	0.0011694176396406487	0.0012375802754884518	0.001226776720917008	0.0012725056490141926	0.0012611037775118552	0.0013109980457976047	0.0012989051952240378	0.0013962955119101463	0.0013825564109780327	0.057695437632068296	0.0571947175111462	-4.397443461492956e-06	-3.516374453635396e-05	-4.358043216249469e-06	-3.484868416811504e-05
3.4937093706264992	0.0011791985129997666	0.0011693331015376189	0.0012374908195459085	0.0012266880459065447	0.0012724136749496223	0.0012610126275169515	0.0013109032971213683	0.0012988113204174111	0.0013961946173471997	0.0013824565088604156	0.05769544843846978	0.05719472821845066	-4.39327419994584e-06	-3.534208314209808e-05	-4.353911330804566e-06	-3.502542505784412e-05
3.514760727094002	0.0011791128292857288	0.0011692481347549315	0.0012374009101089548	0.0012265989213608303	0.001272321234706073	0.0012609210155195112	0.0013108080682983747	0.0012987169698910777	0.0013960932117304404	0.0013823561007118255	0.057695459438258996	0.05719473911736981	-4.389081919502907e-06	-3.552110793172969e-05	-4.349756632909818e-06	-3.5202845986986864e-05
3.535938928574102	0.0011790267116102346	0.001169162737642891	0.0012373105454348088	0.0012265093455523027	0.0012722283264936037	0.0012608289397456215	0.0013107123574869284	0.0012986221418202957	0.0013959912931042874	0.0013822551845958213	0.057695470634915674	0.057194750211350724	-4.384866505634244e-06	-3.5700818644540666e-05	-4.34557900910737e-06	-3.538094669758296e-05
3.557244739371806	0.0011789401583102489	0.0011690769085524022	0.0012372197237813798	0.0012264193167540848	0.0012721349485230213	0.0012607363984221086	0.0013106161628461458	0.0012985268343811273	0.0013958888595141318	0.0013821537585769204	0.05769548203198173	0.057194761503903235	-4.380627843313806e-06	-3.588121496975183e-05	-4.3413783454050725e-06	-3.5559726881739806e-05
3.578678928397448	0.00117885316772346	0.0011689906458350876	0.0012371284434073912	0.0012263288332401078	0.0012720410990060067	0.0012606433897766665	0.001310519482536088	0.0012984310457505707	0.0013957859090064778	0.0013820518207207436	0.05769549363306394	0.05719477299860066	-4.376365817272687e-06	-3.6062296547678674e-05	-4.337154527522813e-06	-3.573918618268723e-05
3.600242269194432	0.0011787657381883954	0.0011689039478434027	0.0012370367025725064	0.0012262378932852331	0.0012719467761552435	0.001260549912037983	0.0013104223147178936	0.001298334774106691	0.0013956824396290889	0.0013819493690941543	0.05769550544183328	0.05719478469908096	-4.372080311731974e-06	-3.624406296684479e-05	-4.332907440771083e-06	-3.5919324193056656e-05
3.6219355399671502	0.001178677868044551	0.001168816812930764	0.0012369444995374626	0.001226146495165388	0.0012718519781845599	0.0012604559634358775	0.0013103246575539242	0.0012982380176287643	0.001395578449431142	0.001381846401765415	0.05769551746202752	0.057194796609047645	-4.367771210406213e-06	-3.6426513763149204e-05	-4.328636969898325e-06	-3.6100140452965945e-05
3.643759523609069	0.0011785895556325155	0.0011687292394516708	0.0012368518325642033	0.0012260546371576947	0.001271756703309061	0.0012603615422014376	0.0013102265092079048	0.001298140774497416	0.001395473936463381	0.0013817429168043365	0.05769552969745197	0.057194808732270945	-4.36343839676015e-06	-3.6609648421143115e-05	-4.324342999392772e-06	-3.628163445143495e-05
3.6657150077309777	0.0011785007992940904	0.001168641225761828	0.001236758699916006	0.0012259623175405992	0.0012716609497452644	0.0012602666465671487	0.0013101278678450622	0.0012980430428947592	0.0013953688987782644	0.001381638912282427	0.05769554215198115	0.0571948210725891	-4.359081753776278e-06	-3.67934663714764e-05	-4.320025413322853e-06	-3.64638056245814e-05
3.6878027846894206	0.0011784115973724266	0.0011685527702182765	0.0012366650998576246	0.00122586953459401	0.0012715647157112463	0.0012601712747670414	0.0013100287316322743	0.0012979448210045433	0.0013952633344301302	0.0013815343862730515	0.05769555482955808	0.05719483363391008	-4.35470116394443e-06	-3.697796698953759e-05	-4.315684095198419e-06	-3.664665335331718e-05
3.710023651615288	0.0011783219482121516	0.001168463871179524	0.0012365710306554275	0.001225776286599436	0.0012714679994267834	0.0012600754250368309	0.0013099290987382216	0.0012978461070123014	0.0013951572414753536	0.0013814293368515913	0.05769556773419871	0.05719484642021238	-4.350296509463003e-06	-3.716314959684164e-05	-4.311318928300334e-06	-3.683017696520796e-05
3.732378410442586	0.0011782318501595006	0.0011683745270056715	0.0012364764905775326	0.0012256825718401216	0.0012713707991134926	0.0012599790956140566	0.0013098289673335293	0.0012977468991054936	0.0013950506179725055	0.0013813237620956004	0.057695580869990305	0.05719485943554579	-4.345867671996101e-06	-3.7349013457560476e-05	-4.306929795357822e-06	-3.7014375731447835e-05
3.7548678679373717	0.0011781413015624575	0.001168284736058556	0.001236381477893959	0.0012255883886011945	0.0012712731129949893	0.001259882284738237	0.0013097283355909307	0.0012976471954736677	0.0013949434619825265	0.0013812176600849757	0.05769559424109434	0.057194872684033886	-4.341414532857413e-06	-3.753555777985529e-05	-4.302516578756632e-06	-3.719924886713688e-05
3.777492835726878	0.0011780503007708827	0.0011681944967018747	0.00123628599087676	0.0012254937351698005	0.0012711749392970233	0.0012597849906510069	0.0013096272016854102	0.0012975469943086015	0.0013948357715688816	0.0013811110289021116	0.05769560785174771	0.057194886169874705	-4.336936973013683e-06	-3.772278171421117e-05	-4.298079160497403e-06	-3.7384795530420734e-05
3.8002541303288	0.0011779588461366594	0.001168103807301332	0.0012361900278001806	0.0012253986098352569	0.0012710762762476418	0.0012596872115962772	0.0013095255637943707	0.0012974462938044674	0.0013947275447977407	0.0013810038666320793	0.05769562170626357	0.057194899897341625	-4.332434872831442e-06	-3.791068435107792e-05	-4.293617422036072e-06	-3.75710148200481e-05
3.823152573180761	0.0011778669360138349	0.001168012666224778	0.0012360935869408045	0.0012253030108891996	0.001270977122077341	0.0012595889458203856	0.0013094234200977922	0.0012973450921579905	0.0013946187797381502	0.001380896171362795	0.05769563580903339	0.057194913870785916	-4.327908112472523e-06	-3.8099264723368e-05	-4.2891312446412255e-06	-3.775790577778548e-05
3.8461889906699622	0.0011777745687587523	0.0011679210718423413	0.0012359966665776952	0.0012252069366257233	0.0012708774750192146	0.0012594901915722436	0.0013093207687783816	0.0012972433875685983	0.0013945094744621956	0.0013807879411851828	0.057695650164527254	0.05719492809463695	-4.323356571578341e-06	-3.8288521802154474e-05	-4.284620509005521e-06	-3.794546738389304e-05
3.8693642141629967	0.0011776817427302147	0.0011678290225265898	0.0012358992649925688	0.0012251103853415522	0.0012707773333091273	0.001259390947103509	0.0013092176080217593	0.0012971411782386022	0.0013943996270452009	0.0013806791741933706	0.05769566477729675	0.057194942573403885	-4.318780129332345e-06	-3.847845449689302e-05	-4.280085095401814e-06	-3.813369855770743e-05
3.892679080035866	0.0011775884562896164	0.001167736516652661	0.0012358013804699326	0.001225013355336177	0.0012706766951858634	0.001259291210668733	0.0013091139360166069	0.0012970384623733472	0.0013942892355658892	0.0013805698684848488	0.05769567965197533	0.05719495731167858	-4.314178664647367e-06	-3.866906165589379e-05	-4.275524883835813e-06	-3.832259815800265e-05
3.9161344297041563	0.0011774947078011012	0.0011676435525984198	0.0012357030112972536	0.0012249158449120223	0.001270575558891297	0.0012591909805255278	0.0013090097509548472	0.0012969352381813875	0.0013941782981065779	0.0013804600221606653	0.05769569479328014	0.057194972314134306	-4.309552055940108e-06	-3.8860342063629094e-05	-4.270939753824032e-06	-3.85121649803255e-05
3.9397311096534064	0.0011774004956317096	0.001167550128744605	0.001235604155765113	0.001224817852374601	0.0012704739226705552	0.0012590902549347294	0.001308905051031811	0.0012968315038746545	0.0013940668127533566	0.0013803496333256004	0.057695710206013766	0.05719498758552984	-4.304900181186649e-06	-3.905229443978975e-05	-4.2663295844250215e-06	-3.870239775582984e-05
3.963469971469652	0.0011773058181515407	0.001167456243474989	0.0012355048121673793	0.001224719376032684	0.0012703717847721925	0.0012589890321605712	0.0013087998344464204	0.0012967272576686368	0.0013939547775962881	0.0013802387000883664	0.05769572589506518	0.05719500313070954	-4.300222917925922e-06	-3.9244917439090754e-05	-4.261694254291404e-06	-3.889329515133211e-05
3.987351871870168	0.0011772106737339006	0.0011673618951765236	0.001235404978801363	0.001224620414198454	0.001270269143448356	0.0012588873104708452	0.0013086940994013585	0.0012966224977825455	0.0013938421907295875	0.0013801272205617827	0.057695741865412924	0.057195018954604854	-4.295520143516446e-06	-3.943820965152112e-05	-4.257033641878044e-06	-3.908485576967213e-05
4.01137767273438	0.0011771150607554626	0.0011672670822395015	0.001235304653967988	0.0012245209651876759	0.0012701659969549571	0.0012587850881370754	0.0013085878441032467	0.0012965172224394983	0.0013937290502518192	0.0013800151928629746	0.057695758122123145	0.05719503506223805	-4.290791734778976e-06	-3.963216959937399e-05	-4.252347625088165e-06	-3.9277078146243705e-05
4.035548241134971	0.00117701897759643	0.0011671718030577167	0.0012352038359719636	0.0012244210273198676	0.001270062343551854	0.0012586823634346963	0.001308481066762836	0.0012964114298666984	0.001393615354266097	0.0013799026151135683	0.05769577467035626	0.057195051458720024	-4.286037567961809e-06	-3.9826795735081744e-05	-4.2476360813219205e-06	-3.9469960747828825e-05
4.059864449369175	0.0011769224226407054	0.0011670760560286314	0.001235102523121962	0.001224320598918475	0.0012699581815030332	0.001258579134643232	0.0013083737655951919	0.0012963051182956257	0.0013935011008802901	0.0013797894854398957	0.05769579151536403	0.05719506814925548	-4.281257519105075e-06	-4.00220864438805e-05	-4.242898887740071e-06	-3.966350197417978e-05
4.08432717499025	0.001176825394276044	0.001166979839553529	0.0012350007137307837	0.001224219678311036	0.0012698535090767786	0.0012584754000464669	0.001308265938819874	0.0012961982859622098	0.0013933862882072115	0.0013796758019731818	0.05769580866249388	0.0571950851391423	-4.276451463853387e-06	-4.0218040040646e-05	-4.238135921066227e-06	-3.9857700155160325e-05
4.108937300839158	0.001176727890894234	0.001166883152037694	0.0012348984061155447	0.001224118263829368	0.0012697483245458696	0.0012583711579326402	0.0013081575846611367	0.0012960909311070332	0.0013932709143648393	0.0013795615628497632	0.05769582611719009	0.05719510243377483	-4.271619277351757e-06	-4.041465476864459e-05	-4.233347057566034e-06	-4.005255354988524e-05
4.133695715076422	0.0011766299108912591	0.0011667859918905708	0.0012347955985978515	0.0012240163538097385	0.0012696426261877569	0.00125826640659462	0.0013080487013481148	0.001295983051975512	0.0013931549774765148	0.001379446766211283	0.05769584388499452	0.057195120038644666	-4.266760834436417e-06	-4.0611928799616503e-05	-4.228532173231048e-06	-4.024806034677586e-05
4.15860331121418	0.0011765314526674775	0.0011666883575259422	0.0012346922895039886	0.001223913946593052	0.0012695364122847594	0.0012581611443300983	0.0013079392871150272	0.0012958746468180965	0.0013930384756711623	0.0013793314102049099	0.05769586197155026	0.05719513795934268	-4.261876009464816e-06	-4.080986023133337e-05	-4.2236911435532265e-06	-4.044421866086778e-05
4.183660988148428	0.001176432514627793	0.001166590247362101	0.0012345884771651013	0.0012238110405250336	0.001269429681124254	0.001258055369441779	0.0013078293402013705	0.001295765713890468	0.0013929214070834994	0.0013792154929835466	0.05769588038260172	0.0571951562015604	-4.256964676457864e-06	-4.100844708809781e-05	-4.218823843656766e-06	-4.06410265340329e-05
4.208869650191461	0.0011763330951818358	0.0011664916598220264	0.0012344841599173856	0.0012237076339564128	0.0012693224309988684	0.001257949080237571	0.0013077188588521231	0.0012956562514537368	0.0013928037698542573	0.0013790990127060465	0.057695899123997106	0.0571951747710933	-4.252026709047896e-06	-4.120768731871727e-05	-4.213930148308509e-06	-4.083848193348061e-05
4.2342302071045115	0.0011762331927441443	0.0011663925933335653	0.0012343793361022806	0.0012236037252431188	0.0012692146602066828	0.0012578422750307862	0.001307607841317952	0.0012955462577746485	0.0013926855621304035	0.001378981967537435	0.057695918201690705	0.05719519367384028	-4.247061980384992e-06	-4.140757879500523e-05	-4.20900993182427e-06	-4.103658275050881e-05
4.259743574130585	0.0011761328057343472	0.0011662930463296136	0.0012342740040666629	0.0012234993127464686	0.0012691063670514297	0.0012577349521403363	0.0013074962858554207	0.0012954357311257883	0.0013925667820653667	0.0013788643556491317	0.05769593762174434	0.05719521291580773	-4.242070363272288e-06	-4.1608119311309366e-05	-4.204063068145164e-06	-4.123532679936592e-05
4.285410672027485	0.0011760319325773505	0.0011661930172483018	0.0012341681621630429	0.0012233943948333663	0.0012689975498426983	0.0012576271098909382	0.0013073841907271999	0.0012953246697857935	0.0013924474278192646	0.001378746175219177	0.057695957390329594	0.057195232503110524	-4.237051730228425e-06	-4.1809306584983386e-05	-4.199089430913933e-06	-4.143471181775049e-05
4.311232427101037	0.0011759305717035195	0.0011660925045331736	0.0012340618087497575	0.0012232889698764909	0.0012688882068961317	0.0012575187466133083	0.0013072715542022729	0.0012952130720395535	0.001392327497559127	0.0013786274244324513	0.057695977513729166	0.057195252441973786	-4.232005953262036e-06	-4.201113825214042e-05	-4.194088893311881e-06	-4.16347354631752e-05
4.337209771238533	0.0011758287215488845	0.0011659915066333918	0.0012339549421911896	0.001223183036254514	0.0012687783365336544	0.0012574098606443866	0.001307158374556172	0.0012951009361784455	0.001392206989459148	0.001378508101480926	0.05769599799833958	0.05719527273873583	-4.2269329040001136e-06	-4.221361186823591e-05	-4.18906132811786e-06	-4.1835395313272183e-05
4.363343641942354	0.0011757263805553175	0.0011658900220039125	0.0012338475608579527	0.001223076592352285	0.0012686679370836644	0.0012573004503275294	0.0013070446500711768	0.00129498826050053	0.0013920859017009042	0.001378388204563878	0.05769601885067349	0.05719529339984864	-4.221832453746993e-06	-4.2416724907429204e-05	-4.184006607794999e-06	-4.20366888648771e-05
4.389634982363801	0.001175623547170744	0.001165788049105696	0.0012337396631271174	0.001222969636561053	0.0012685570068812664	0.0012571905140127382	0.0013069303790365547	0.001294875043310791	0.0013919642324736116	0.0013782677318881463	0.05769604007735993	0.057195314431882055	-4.216704473349042e-06	-4.262047475989128e-05	-4.1789246043311135e-06	-4.223861353153113e-05
4.416084741337141	0.001175520219849332	0.0011656855864058942	0.00123363124738241	0.0012228621672786663	0.0012684455442684766	0.0012570800500568654	0.0013068155597487777	0.001294761282921348	0.0013918419799743608	0.0013781466816683637	0.05769606168515009	0.05719533584152357	-4.211548833323031e-06	-4.2824858732137816e-05	-4.173815189422586e-06	-4.244116664420261e-05
4.442693873413836	0.0011754163970517013	0.0011655826323780562	0.001233522312014434	0.0012227541829097895	0.0012683335475944537	0.0012569690568238392	0.001306700190511755	0.0012946469776516892	0.0013917191424083703	0.0013780250521272057	0.05769608368091479	0.05719535763558204	-4.206365403786744e-06	-4.302987404522507e-05	-4.168678234366813e-06	-4.26443454491221e-05
4.469463338897009	0.0011753120772451224	0.0011654791855023282	0.001233412855420882	0.0012226456818661146	0.001268221015215715	0.0012568575326848816	0.0013065842696370646	0.0012945321258288989	0.001391595717989233	0.0013779028414956376	0.057696106071650786	0.05719537982099007	-4.201154054524897e-06	-4.3235517833778436e-05	-4.163513610089958e-06	-4.284814710631135e-05
4.49639410387609	0.0011752072589037283	0.001165375244265663	0.001233302876006759	0.0012225366625665834	0.0012681079454963699	0.0012567454760187393	0.0013064677954441896	0.0012944167257878925	0.0013914717049391754	0.00137778004801317	0.057696128864480854	0.0571954024048043	-4.195914654860772e-06	-4.3441787143772004e-05	-4.158321187115732e-06	-4.3052568688750625e-05
4.523487140261684	0.0011751019405087254	0.001165270807162027	0.0012331923721846058	0.0012224271234376066	0.0012679943368083502	0.0012566328852119076	0.001306350766260759	0.0012943007758716555	0.0013913471014893161	0.0013776566699281118	0.05769615206665604	0.05719542539421032	-4.190647073847031e-06	-4.364867893330571e-05	-4.153100835659063e-06	-4.325760718179583e-05
4.550743425820648	0.0011749961205486026	0.0011651658726926101	0.0012330813423747208	0.001222317062913286	0.0012678801875316383	0.0012565197586588636	0.001306233180422786	0.0012941842744314785	0.0013912219058799227	0.0013775327054978302	0.05769617568555926	0.05719544879652301	-4.185351180040209e-06	-4.3856190068913836e-05	-4.147852425473442e-06	-4.346325948023644e-05
4.578163944211368	0.0011748897975193565	0.0011650604393660482	0.0012329697850053977	0.001222206479435649	0.0012677654960545155	0.0012564060947623055	0.0013061150362749228	0.0012940672198272093	0.0013910961163606879	0.0013774081529890196	0.05769619972870736	0.05719547261918956	-4.180026841670709e-06	-4.406431732606464e-05	-4.142575825965417e-06	-4.366952238860078e-05
4.605749685019276	0.0011747829699247023	0.0011649545056986316	0.0012328576985131498	0.0012220953714548702	0.0012676502607737905	0.0012562918919333842	0.0013059963321706983	0.001293949610427491	0.0013909697311909894	0.0013772830106779587	0.05769622420375133	0.05719549686979194	-4.174673926722605e-06	-4.4273057388688475e-05	-4.137270906295204e-06	-4.387639262057319e-05
4.633501643792551	0.0011746756362762984	0.0011648480702145286	0.0012327450813429469	0.0012219837374295084	0.0012675344800950473	0.001256177148591946	0.0013058770664727771	0.0012938314446100157	0.0013908427486401642	0.001377157276850786	0.057696249118482694	0.057195521556049456	-4.169292302652616e-06	-4.448240684504223e-05	-4.1319375351268894e-06	-4.408386679527476e-05
4.6614208220780515	0.0011745677950939757	0.001164741131446014	0.0012326319319484595	0.0012218715758267468	0.0012674181524328972	0.0012560618631667832	0.0013057572375532176	0.0012937127207617815	0.001390715166987792	0.0013770309498037767	0.057696274480832574	0.0571955466858207	-4.163881836587863e-06	-4.4692362188514245e-05	-4.126575580791492e-06	-4.4291941437790694e-05
4.689508227457455	0.0011744594449059626	0.0011646336879336879	0.0012325182487922946	0.001221758885122627	0.0012673012762112216	0.0012559460340958739	0.0013056368437937265	0.0012935934372793438	0.0013905869845239687	0.0013769040278436143	0.05769630029887633	0.05719557226710688	-4.158442395398726e-06	-4.49029198169304e-05	-4.121184911335535e-06	-4.450061297814334e-05
4.717764873583629	0.0011743505842491155	0.00116452573822671	0.0012324040303462434	0.0012216456638022956	0.001267183849863428	0.0012558296598266386	0.0013055158835859227	0.0012934735925690787	0.001390458199549594	0.0013767765092876755	0.057696326580834324	0.05719559830805287	-4.152973845514968e-06	-4.5114076029389993e-05	-4.11576539438227e-06	-4.4709877748710936e-05
4.746191780217212	0.0011742412116691563	0.001164417280883032	0.00123228927509153	0.0012215319103602493	0.0012670658718327086	0.001255712738816193	0.001305394355331607	0.0012933531850474484	0.0013903288103766596	0.0013766483924643163	0.057696353335076826	0.05719562481695271	-4.14747605292573e-06	-4.532582702485022e-05	-4.110316897169841e-06	-4.491973198306187e-05
4.774789973263409	0.0011741313257209135	0.0011643083144696356	0.0012321739815190674	0.0012214176233005896	0.0012669473405723052	0.0012555952695316108	0.0013052722574430345	0.0012932322131412705	0.001390198815328546	0.0013765196757131637	0.05769638057012462	0.05719565180224899	-4.141948883446683e-06	-4.5538168903735965e-05	-4.104839286679651e-06	-4.5130171816426534e-05
4.803560484809025	0.0011740209249685505	0.0011641988375627624	0.0012320581481297	0.0012213028011372636	0.0012668282545457577	0.001255477250450174	0.0013051495883431754	0.0012931106752879788	0.0013900682127403045	0.0013763903573853979	0.057696408294653626	0.0571956792725374	-4.136392202418182e-06	-4.5751097663221385e-05	-4.099332429473301e-06	-4.5341193282033565e-05
4.832504353159697	0.0011739100079858282	0.001164088848748171	0.0012319417734344812	0.0012211874423943376	0.0012667086122271946	0.0012553586800596545	0.0013050263464660125	0.0012929885699359156	0.0013899370009589783	0.001376260435844067	0.05769643651749557	0.05719570723656926	-4.130805874868332e-06	-4.59646091975352e-05	-4.09379619181402e-06	-4.555279231135967e-05
4.861622622877388	0.0011737985733563324	0.0011639783466213646	0.0012318248559549153	0.0012210715456062384	0.0012665884121015793	0.001255239556858564	0.0013049025302568017	0.0012928658955445908	0.0013898051783438846	0.0013761299094643686	0.05769646524764325	0.057195735703254244	-4.125189765512988e-06	-4.6178699296878234e-05	-4.088230439600743e-06	-4.576496473218672e-05
4.890916344818065	0.001173686619673744	0.0011638673297878575	0.0012317073942232414	0.0012209551093180335	0.0012664676526650076	0.0012551198793564454	0.0013047781381723743	0.001292742650584983	0.001389672743266943	0.0013759987766339737	0.057696494494250475	0.05719576468166377	-4.119543738603099e-06	-4.639336364398172e-05	-4.082635038326482e-06	-4.597770626621478e-05
4.9203865761696335	0.0011735741455420777	0.001163755796863414	0.0012315893867826894	0.0012208381320856874	0.00126634633242497	0.001254999646074134	0.0013046531686814154	0.0012926188335398111	0.0013895396941129743	0.0013758670357533222	0.057696524266638585	0.05719579418103167	-4.113867658243897e-06	-4.66085978163e-05	-4.077009853321184e-06	-4.6191012530866216e-05
4.950034380490085	0.0011734611495759458	0.0011636437464743066	0.001231470832187757	0.0012207206124763316	0.0012662244499006385	0.0012548788555440408	0.0013045276202647573	0.0012924944429038294	0.0013894060292800195	0.0013757346852359396	0.05769655457429615	0.05719582421076094	-4.108161388041015e-06	-4.682439728082022e-05	-4.071354749415196e-06	-4.6404879033901114e-05
4.979860827745887	0.001173347630400821	0.0011635311772575806	0.0012313517290044895	0.001220602549068547	0.0012661020036231576	0.001254757506310442	0.001304401491415682	0.001292369477184125	0.001389271747179667	0.0013756017235087615	0.057696585426883995	0.05719585478042313	-4.102424791294773e-06	-4.704075739456193e-05	-4.065669591126614e-06	-4.661930117391688e-05
5.009866994350591	0.0011732335866532961	0.0011634180878613081	0.0012312320758107538	0.0012204839404526325	0.001265978992135926	0.0012546355969297583	0.0013042747806402152	0.0012922439349004093	0.0013891368462373701	0.0013754681490124457	0.057696616834238094	0.057195885899763994	-4.096657731034875e-06	-4.725767340349463e-05	-4.0599542427237345e-06	-4.683427423973763e-05
5.040053963203681	0.0011731190169813534	0.0011633044769448575	0.0012311118711965262	0.0012203647852308901	0.0012658554139948948	0.0012545131259708484	0.001304147486457434	0.0012921178145853228	0.001389001324892781	0.001375333960201704	0.057696648806371875	0.05719591757870535	-4.090860069933672e-06	-4.747514043995649e-05	-4.054208568127909e-06	-4.704979340794391e-05
5.070422823729659	0.001173003920044635	0.0011631903431791608	0.001230991113764176	0.0012202450820179077	0.0012657312677688615	0.0012543900920153025	0.0013040196073997724	0.001291991114784738	0.0013888651816000809	0.0013751991555456292	0.05769668135348003	0.057195949827348574	-4.08503167030963e-06	-4.7693153521877196e-05	-4.048432430892729e-06	-4.726585374087433e-05
5.100974671917351	0.001172888294514719	0.001163075685246987	0.0012308698021287598	0.0012201248294408502	0.001265606552039774	0.0012542664936577427	0.0013038911420133355	0.0012918638340580725	0.0013887284148283204	0.0013750637335280323	0.05769671448594151	0.057195982655977785	-4.079172394179376e-06	-4.791170755083507e-05	-4.042625694252594e-06	-4.7482450186014935e-05
5.131710610359471	0.001172772139075396	0.0011629605018432171	0.0012307479349183141	0.001220004026139749	0.0012654812654030335	0.001254142329506124	0.0013037620888582174	0.0012917359709785983	0.0013885910230617624	0.0013749276926477813	0.05769674821432427	0.05719601607506307	-4.073282103243814e-06	-4.813079731111336e-05	-4.0367882211747586e-06	-4.7699577574805696e-05
5.1626317482924104	0.0011726554524229503	0.0011628447916751234	0.0012306255107741538	0.001219882670767799	0.001265355406467803	0.0012540175981820378	0.0013036324465088172	0.0012916075241337615	0.0013884530048002262	0.0013747910314191416	0.0576967825493865	0.057196050095264045	-4.0673606588916e-06	-4.8350417467701856e-05	-4.030919874293409e-06	-4.791723062017028e-05
5.193739201636265	0.0011725382332664468	0.001162728553462652	0.0012305025283511756	0.0012197607619916582	0.0012652289738573216	0.0012538922983210267	0.0013035022135541668	0.0012914784921255042	0.0013883143585594416	0.001374653748372127	0.05769681750208105	0.05719608472743366	-4.061407922237303e-06	-4.8570562565714015e-05	-4.025020515972116e-06	-4.813540391634952e-05
5.225034093035115	0.001172420480328015	0.0011626117859387065	0.0012303789863181594	0.0012196382984917462	0.001265101966209216	0.0012537664285728893	0.0013033713885982545	0.0012913488735705836	0.0013881750828713987	0.0013745158420528463	0.05769685308355928	0.057196119982621176	-4.0554237539722204e-06	-4.879122702639016e-05	-4.019090008171994e-06	-4.835409193498785e-05
5.256517551897525	0.001172302192343153	0.0011624944878494486	0.0012302548833580905	0.0012195152789625657	0.0012649743821758351	0.0012536399876020153	0.0013032399702603717	0.0012912186671009175	0.0013880351762847233	0.0013743773110238737	0.05769688930517491	0.05719615587207557	-4.049408014555195e-06	-4.901240514834648e-05	-4.013128212559253e-06	-4.857328902549418e-05
5.288190714437326	0.0011721833680610081	0.0011623766579545772	0.0012301302181684578	0.0012193917021129962	0.0012648462204245556	0.0012535129740876877	0.0013031079571754307	0.0012910878713638988	0.001387894637365022	0.0013742381538645926	0.057696926178486235	0.057196192407249206	-4.043360564205678e-06	-4.9234091105410105e-05	-4.007134990657857e-06	-4.8792989414597754e-05
5.320054723714605	0.0011720640062446892	0.0011622582950276364	0.0012300049894615828	0.00121926756666662	0.0012647174796381268	0.0012533853867244212	0.0013029753479943203	0.0012909564850227477	0.001387753464695268	0.001374098369171574	0.05769696371526109	0.05719622959980275	-4.037281262723319e-06	-4.945627894334392e-05	-4.001110203516456e-06	-4.901318720160197e-05
5.352110729676963	0.001171944105671564	0.0011621393978563119	0.0012298791959649371	0.0012191428713620393	0.0012645881585149948	0.0012532572242222885	0.0013028421413842461	0.0012908245067568482	0.0013876116568761667	0.0013739579555589422	0.05769700192748077	0.05719626746160677	-4.031169969723886e-06	-4.9678962580235186e-05	-3.9950537120067575e-06	-4.923387635913379e-05
5.384359889201005	0.0011718236651335682	0.001162019965242737	0.001229752836421469	0.0012190176149531964	0.001264458255769644	0.0012531284853072547	0.0013027083360290816	0.0012906919352620957	0.001387469212526539	0.001373816911658751	0.057697040827343456	0.05719630600474735	-4.0250265444553845e-06	-4.990213580369218e-05	-3.9889653766500555e-06	-4.945505073095102e-05
5.41680336613411	0.001171702683437517	0.0011618999960038019	0.0012296259095899342	0.0012188917962097042	0.0012643277701329368	0.0012529991687215162	0.0013025739306297213	0.0012905587692512497	0.0013873261302837024	0.0013736752361213648	0.05769708042726691	0.05719634524152967	-4.018850845870919e-06	-5.012579226901237e-05	-3.982845057679679e-06	-4.967670402933333e-05
5.44944233133642	0.0011715811594054234	0.0011617794889714692	0.0012294984142452333	0.0012187654139171797	0.0012641967003524642	0.001252869273223847	0.0013024389239044466	0.0012904250074542917	0.001387182408803868	0.0013735329276158461	0.05769712073989528	0.057196385184481065	-4.012642732680732e-06	-5.034992549848849e-05	-3.9766926150583415e-06	-4.989882983486016e-05
5.482277962723094	0.0011714590918748117	0.0011616584429930837	0.0012293703491787428	0.001218638466877574	0.001264065045192889	0.0012527387975899398	0.0013023033145892796	0.00129029064861878	0.0013870380467625237	0.0013733899848303401	0.057697161778101136	0.05719642584635588	-4.006402063393838e-06	-5.057452888063141e-05	-3.9705079085822215e-06	-5.012142159568911e-05
5.515311445306831	0.00117133647969904	0.0011615368569316948	0.0012292417131986608	0.0012185109539095099	0.0012639328034363005	0.0012526077406127562	0.0013021671014383533	0.0012901556915102125	0.0013868930428548349	0.0013732464064724682	0.0576972035549893	0.05719646724013942	-4.0001286960682225e-06	-5.0799595664730024e-05	-3.9642907975825925e-06	-5.0344472621727254e-05
5.548543971240616	0.0011712133217476393	0.00116141472966639	0.0012291125051303619	0.0012183828738486402	0.0012637999738825871	0.0012524761011028975	0.0013020302832242954	0.001290020134912411	0.001386747395796062	0.0013731021912697424	0.05769724608390275	0.05719650937905227	-3.993822488605747e-06	-5.102511896304396e-05	-3.958041141238072e-06	-5.056797608721242e-05
5.581976739860765	0.0011710896169066273	0.001161292060092608	0.0012289827238167329	0.0012182542255479772	0.0012636665553497784	0.0012523438778889423	0.001301892858738588	0.001289883977627874	0.0013866011043219472	0.0013729573379699489	0.05769728937842619	0.05719655227655361	-3.98748329867582e-06	-5.1251091748055755e-05	-3.951758798508703e-06	-5.079192502799312e-05
5.615610957730194	0.001170965364078857	0.0011611688471224837	0.0012288523681185434	0.0012181250078782586	0.0012635325466744316	0.0012522110698178304	0.0013017548267919654	0.0012897472184781726	0.0013864541671891484	0.001372811845341575	0.057697333452389886	0.05719659594634747	-3.981110983590497e-06	-5.1477506849029186e-05	-3.945443627976358e-06	-5.101631233772608e-05
5.649447838681973	0.0011708405621843495	0.0011610450896851778	0.001228721436914795	0.001217995219728297	0.0012633979467119934	0.0012520776757552212	0.0013016161862147888	0.0012896098563043223	0.0013863065831756466	0.0013726657121742151	0.05769737831987392	0.057196640402385014	-3.974705400436318e-06	-5.170435695212028e-05	-3.93909548803556e-06	-5.1241130768570065e-05
5.6834886038631165	0.001170715210160641	0.0011609207867272217	0.0012285899291030937	0.001217864860005346	0.0012632627543371843	0.0012519436945858736	0.001301476935857449	0.0012894718899671797	0.0013861583510811773	0.0013725189372789965	0.057697423995214735	0.057196685658871	-3.968266406060433e-06	-5.193163459796257e-05	-3.932714236806745e-06	-5.14663729282161e-05
5.717734481778674	0.0011705893069631273	0.00116079593721286	0.0012284578436000128	0.0012177339276354627	0.001263126968444374	0.0012518091252140201	0.0013013370745907536	0.0012893333183478285	0.0013860094697276558	0.0013723715194890007	0.05769747049300706	0.057196731730266404	-3.961793857046314e-06	-5.215933217994628e-05	-3.926299732170957e-06	-5.169203127844413e-05
5.75218670833605	0.0011704628515654201	0.0011606705401244	0.0012283251793414709	0.0012176024215638807	0.0012629905879479742	0.0012516739665637538	0.0013011966013063351	0.0012891941403479822	0.0013858599379596161	0.0013722234576596976	0.05769751782811071	0.05719677863129458	-3.955287609835184e-06	-5.2387441943579915e-05	-3.919851831856586e-06	-5.191809813462345e-05
5.786846526889619	0.0011703358429596914	0.0011605445944625596	0.0012281919352830992	0.0012174703407553742	0.0012628536117828173	0.0012515382175794054	0.0013010555149170458	0.0012890543548903753	0.0013857097546446416	0.0013720747506693715	0.05769756601565431	0.057196826376945495	-3.948747520451934e-06	-5.261595598152202e-05	-3.913370393206911e-06	-5.214456566060566e-05
5.821715188285586	0.0011702082801570554	0.0011604180992468393	0.0012280581104006448	0.001217337684194658	0.0012627160389045754	0.0012514018772259569	0.0013009138143573898	0.0012889139609191926	0.0013855589186738313	0.0013719253974195842	0.057697615071040376	0.057196874982480626	-3.942173444782676e-06	-5.28448662343306e-05	-3.906855273374393e-06	-5.2371425869418564e-05
5.856793950907131	0.0011700801621879098	0.0011602910535158657	0.0012279237036903331	0.0012172044508867474	0.0012625778682901346	0.0012512649444894148	0.0013007714985839147	0.001288772957400456	0.0013854074289622275	0.0013717753968355952	0.05769766500995045	0.057196924463437784	-3.93556523854699e-06	-5.307416448960267e-05	-3.900306329400471e-06	-5.2598670622516774e-05
5.892084080719833	0.0011699514881023218	0.0011601634563277714	0.0012277887141692778	0.0012170706398573646	0.0012624390989380199	0.001251127418377228	0.0013006285665756517	0.0012886313433224613	0.00138525528444929	0.0013716247478668354	0.0576977158483508	0.05719697483563617	-3.928922757107101e-06	-5.330384237625663e-05	-3.893723417941475e-06	-5.282629162431385e-05
5.927586851317345	0.001169822256970393	0.0011600353067605586	0.0012276531408758691	0.001216936250153322	0.0012622997298687968	0.0012509892979186892	0.0013004850173345315	0.0012884891176961893	0.0013851024840993505	0.0013714734494873525	0.05769776760249524	0.05719702611518108	-3.922245855676049e-06	-5.3533891366058795e-05	-3.8871063955080165e-06	-5.305428042307048e-05
5.963303543967366	0.0011696924678826419	0.0011599066039124778	0.0012275169828701782	0.0012168012808429249	0.0012621597601254907	0.001250850582165348	0.0013003408498858222	0.0012883462795557409	0.0013849490269020855	0.0013713215006962826	0.05769782028893354	0.05719707831847064	-3.915534389282993e-06	-5.3764302770820116e-05	-3.880455118458054e-06	-5.328262840911813e-05
5.999235447657878	0.0011695621199503813	0.0011597773469024014	0.0012273802392343582	0.0012166657310163683	0.0012620191887740021	0.0012507112701914227	0.0013001960632785584	0.0012882028279587604	0.0013847949118729825	0.001371168900518309	0.05769787392451433	0.05719713146219847	-3.908788212696884e-06	-5.399506773989815e-05	-3.873769442865049e-06	-5.351132681141735e-05
6.035383859143656	0.001169431212306112	0.0011596475348702143	0.0012272429090730618	0.0012165295997861503	0.0012618780149035384	0.0012505713610942296	0.0013000506565859914	0.001288058761986883	0.0013846401380538285	0.001371015648004148	0.057697928526391884	0.057197185563361924	-3.902007180540956e-06	-5.422617725883705e-05	-3.867049224632463e-06	-5.374036669628102e-05
6.071750082993084	0.0011692997441039067	0.001159517166977197	0.0012271049915138508	0.0012163928862874791	0.001261736237627038	0.001250430853994603	0.001299904628906029	0.00128791408074617	0.0013844847045131885	0.0013708617422310207	0.057697984112030705	0.05719724063926493	-3.895191147171295e-06	-5.445762214678629e-05	-3.860294319462526e-06	-5.396973896584778e-05
6.108335431635222	0.001169167714519814	0.001159386242406423	0.0012269664857076216	0.0012162555896786944	0.0012615938560816132	0.0012502897480373319	0.0012997579793616952	0.0012877687833675645	0.0013843286103469028	0.001370707182303146	0.057698040699212666	0.05719729670752673	-3.888339966773985e-06	-5.46893930549186e-05	-3.853504582831957e-06	-5.4199434355250986e-05
6.145141225407182	0.0011690351227522545	0.0011592547603631526	0.0012268273908290284	0.001216117709141687	0.0012614508694289849	0.001250148042391594	0.0012996107071015816	0.0012876228690073387	0.001384171854678579	0.0013705519673522287	0.057698098306039974	0.05719735378608347	-3.881453493385922e-06	-5.4921480464903416e-05	-3.84667987010992e-06	-5.442944343195255e-05
6.182168792601758	0.0011689019680224263	0.0011591227200752371	0.0012266877060769135	0.0012159792438823243	0.0012613072768559315	0.001250005736251397	0.0012994628113003155	0.0012874763368475556	0.0013840144366600979	0.0013703960965379572	0.057698156950944546	0.05719741189319787	-3.874531580818491e-06	-5.515387468624233e-05	-3.839820036440067e-06	-5.465975659260658e-05
6.2194194695153895	0.0011687682495747176	0.0011589901207935242	0.001226547430674743	0.0012158401931308843	0.001261163077574739	0.0012498628288360293	0.001299314291159025	0.001287329186096533	0.0013838563554721202	0.001370239569048509	0.05769821665269118	0.05719747104746277	-3.86757408278246e-06	-5.538656585490909e-05	-3.832924936796045e-06	-5.489036406181036e-05
6.256894600496366	0.001168633966677118	0.0011588569617922702	0.001226406563871047	0.0012157005561424905	0.0012610182708236559	0.0012497193193905065	0.0012991651459058151	0.0012871814159893125	0.001383697610324603	0.0013700823841010586	0.05769827743038532	0.05719753126780787	-3.860580852700635e-06	-5.5619543929658066e-05	-3.825994425971091e-06	-5.5121255888884724e-05
6.294595537993358	0.0011684991186216456	0.00115872324236956	0.0012262651049398713	0.0012155603321975588	0.0012608728558673632	0.0012495752071860389	0.001299015374796251	0.001287033025788141	0.0013835382004573256	0.0013699245409423	0.05769833930347747	0.05719759257350669	-3.853551743905614e-06	-5.585279869207982e-05	-3.819028358612725e-06	-5.535242194726342e-05
6.332523642604218	0.0011683637047247624	0.00115858896184772	0.0012261230531812176	0.0012154195206022368	0.001260726831997429	0.0012494304915204822	0.001298864977113836	0.00128688401478294	0.0013833781251404065	0.001369766038848958	0.05769840229177162	0.05719765498418011	-3.846486609629385e-06	-5.608631974410305e-05	-3.8120265892643834e-06	-5.558385193255022e-05
6.370680283125076	0.0011682277243278097	0.0011584541195737523	0.001225980407921509	0.0012152781206888619	0.0012605801985327914	0.0012492851717188153	0.0012987139521705095	0.0012867343822918023	0.0013832173836748466	0.001369606877128324	0.05769846641543006	0.05719771851980607	-3.839385302826376e-06	-5.632009650410885e-05	-3.8049889722197028e-06	-5.581553535838335e-05
6.40906683659976	0.0011680911767974417	0.0011583187149197616	0.0012258371685140478	0.001215136131816418	0.0012604329548202328	0.0012491392471336118	0.0012985622993071408	0.0012865841276614818	0.0013830559753930658	0.0013694470551187908	0.05769853169498039	0.05719778320072393	-3.832247676405914e-06	-5.655411820718048e-05	-3.797915361699461e-06	-5.6047461556546496e-05
6.447684688369473	0.0011679540615260645	0.0011581827472833912	0.0012256933343394822	0.0012149935533709957	0.0012602851002348626	0.0012489927171455166	0.001298410017894032	0.0012864332502678887	0.0013828938996594475	0.0013692865721903877	0.0576985981513219	0.057197849047641636	-3.825073583103855e-06	-5.678837390135638e-05	-3.7908056117787192e-06	-5.627961967383244e-05
6.486535232122802	0.0011678163779322806	0.0011580462160882654	0.0012255489048062804	0.001214850384766264	0.0012601366341806104	0.0012488455811637351	0.0012982571073314293	0.0012862817495165972	0.0013827311558708949	0.001369125427745335	0.0576986658057335	0.05719791608164243	-3.817862875517275e-06	-5.702285244624239e-05	-3.783659576372944e-06	-5.651199866990586e-05
6.525619869945995	0.0011676781254613383	0.0011579091207844343	0.0012254038793512057	0.001214706625443941	0.0012599875560907157	0.0012486978386265209	0.0012981035670500325	0.0012861296248433526	0.001382567743457387	0.0013689636212185902	0.05769873467987853	0.05719798432419151	-3.8106154061495756e-06	-5.7257542510708026e-05	-3.7764771093212746e-06	-5.6744587315721295e-05
6.564940012373588	0.0011675393035855866	0.001157771460848824	0.0012252582574398027	0.0012145622748742744	0.001259837865428234	0.001248549489001672	0.0012979493965115205	0.0012859768757145867	0.0013824036618825467	0.0013688011520784134	0.05769880479581335	0.05719805379714241	-3.8033310273480336e-06	-5.7492432570527274e-05	-3.7692580643171325e-06	-5.6977374190747554e-05
6.604497078439295	0.001167399911804935	0.001157633235785694	0.001225112038566882	0.0012144173325565244	0.0012596875616865382	0.0012484005317870339	0.0012977945952090736	0.001285823501627941	0.001382238910644211	0.0013686380198269304	0.05769887617599406	0.057198124522745586	-3.796009591407884e-06	-5.772751090660222e-05	-3.7620022949637344e-06	-5.7210347681441176e-05
6.644292495727218	0.0011672599496473169	0.001157494445127096	0.0012249652222570166	0.0012142717980194533	0.0012595366443898333	0.0012482509665110045	0.001297639162667907	0.0012856695021127918	0.0013820734892750098	0.0013684742240007062	0.057698948843283956	0.05719819652365481	-3.7886509504474197e-06	-5.796276560177116e-05	-3.754709654735927e-06	-5.744349597786025e-05
6.684327700423376	0.0011671194166691641	0.001157355088433345	0.0012248178080650437	0.001214125670821825	0.001259385113093676	0.0012481007927330528	0.0012974830984458132	0.0012855148767307871	0.001381907397342956	0.0013683097641713283	0.057699022820960184	0.05719826982293323	-3.7812549565450354e-06	-5.819818453989267e-05	-3.7473799970252908e-06	-5.767680707280398e-05
6.724604137367524	0.0011669783124558764	0.0011572151652934845	0.0012246697955765654	0.0012139789505528997	0.0012592329673854928	0.0012479500100442305	0.0012973264021336984	0.0012853596250763813	0.0013817406344520302	0.0013681446399459866	0.057699098132721005	0.05719834444406283	-3.7738214616282045e-06	-5.84337554020431e-05	-3.7400131751106486e-06	-5.791026875831551e-05
6.76512326010531	0.0011668366366223105	0.0011570746753257713	0.001224521184408466	0.0012138316368329489	0.0012590802068851207	0.001247798618067707	0.001297169073356146	0.0012852037467773892	0.0013815732002427903	0.0013679788509680752	0.05769917480269655	0.05719842041095099	-3.7663503176382784e-06	-5.8669465666488785e-05	-3.732609042267354e-06	-5.814386862537657e-05
6.805886530940724	0.0011666943888132516	0.0011569336181781438	0.0012243719742094173	0.0012136837293137523	0.0012589268312453244	0.0012476466164592843	0.0012970111117719537	0.0012850472414955218	0.0013814050943929616	0.0013678123969177774	0.05769925285545162	0.05719849774793854	-3.758841376386504e-06	-5.890530260427296e-05	-3.725167451640657e-06	-5.837759405946663e-05
6.846895420988873	0.0011665515687039243	0.0011567919935287288	0.0012242221646604175	0.0012135352276791374	0.00125877284015236	0.001247494004907954	0.0012968525170747207	0.0012848901089269652	0.0013812363166180697	0.0013676452775126927	0.05769933231599765	0.05719857647980656	-3.75129448958178e-06	-5.9141253276939754e-05	-3.7176882562665187e-06	-5.8611432238619976e-05
6.888151410229076	0.0011664081760004723	0.0011566498010863165	0.0012240717554753042	0.0012133861316454837	0.001258618233326505	0.0012473407831364231	0.001296693288993398	0.0012847323488029284	0.0013810668666720419	0.0013674774925084311	0.05769941320979944	0.05719865663178712	-3.7437095089156575e-06	-5.937730453575707e-05	-3.710171309196514e-06	-5.8845370132537544e-05
6.92965598755826	0.0011662642104404738	0.0011565070405908711	0.001223920746401302	0.001213236440962266	0.0012584630105226253	0.0012471869509016748	0.0012965334272928778	0.0012845739608902233	0.00138089674434785	0.0013673090416992499	0.057699495562782296	0.05719873822956748	-3.736086286050197e-06	-5.961344301882998e-05	-3.7026164634197667e-06	-5.907939449953381e-05
6.971410650844719	0.0011661196717934353	0.001156363711814023	0.001223769137219546	0.0012130861554125775	0.0012583071715307206	0.001247032507995511	0.0012963729317745612	0.0012844149449918324	0.0013807259494781272	0.0013671399249186634	0.05769957940134224	0.05719882129930142	-3.7284246725919484e-06	-5.984965514807539e-05	-3.695023571883768e-06	-5.931349188367796e-05
7.01341690698215	0.0011659745598613213	0.0011562198145595916	0.0012236169277456473	0.001212935274813684	0.0012581507161765068	0.0012468774542451278	0.001296211802276966	0.0012842553009475056	0.001380554481935828	0.001366970142040098	0.05769966475235415	0.05719890586761749	-3.7207245200347044e-06	-6.008592712605787e-05	-3.687392487423252e-06	-5.954764861176853e-05
7.055676271944047	0.0011658288744790615	0.0011560753486640895	0.0012234641178302313	0.0012127837990175624	0.0012579936443219784	0.0012467217895136735	0.001296050038676307	0.001284095028634339	0.001380382341634863	0.0013667996929775173	0.057699751643178844	0.05719899196162588	-3.7129856799433814e-06	-6.0322244936322766e-05	-3.679723062947546e-06	-5.978185079349996e-05
7.098190270838397	0.0011656826155150796	0.0011559303139972463	0.0012233107073595002	0.0012126317279114568	0.001257835955865989	0.0012465655137008235	0.0012958876408871044	0.001283934127967375	0.00138020952853076	0.0013666285776860806	0.057699840101674255	0.05719907960892843	-3.7052080038516705e-06	-6.055859433898303e-05	-3.6720151513243426e-06	-6.0016084317160434e-05
7.1409604379627405	0.0011655357828718222	0.0011557847104625343	0.0012231566962557963	0.0012124790614184363	0.0012576776507448363	0.0012464086267433608	0.0012957246088627903	0.0012837725989002051	0.0013800360426213252	0.0013664567961627937	0.05769993015620262	0.05719916883762738	-3.6973913432204047e-06	-6.079496086783265e-05	-3.6642686053519474e-06	-6.0250334846634335e-05
7.183988316859528	0.0011653883764862992	0.0011556385379977027	0.0012230020844781764	0.0012123257994979648	0.0012575187289328587	0.0012462511286157666	0.001295560942596329	0.0012836104414255835	0.0013798618839473175	0.0013662843484471782	0.057700021835640325	0.057199259676334935	-3.6895355495503157e-06	-6.1031329829236425e-05	-3.6564832778893802e-06	-6.0484587820819335e-05
7.227275460371831	0.0011652403963306188	0.00115549179657531	0.0012228468720229817	0.001212171942146466	0.0012573591904430248	0.0012460930193308032	0.001295396642120832	0.0012834476555760356	0.0013796870525931214	0.0013661112346219366	0.057700115169387514	0.0571993521541812	-3.681640474378564e-06	-6.126768629963197e-05	-3.648659021800865e-06	-6.0718828450129214e-05
7.270823430699384	0.0011650918424125404	0.0011553444862032712	0.0012226910589244252	0.0012120174893979062	0.001257199035327544	0.0012459342989401233	0.0012952317075101928	0.0012832842414244874	0.0013795115486874344	0.001365937454813634	0.05770021018737758	0.057199446300824616	-3.6737059691815954e-06	-6.150401512119985e-05	-3.6407956899003197e-06	-6.095304171335747e-05
7.31463379945495	0.0011649427147760272	0.0011551966069254065	0.0012225346452551817	0.0012118624413243783	0.0012570382636784775	0.0012457749675348702	0.0012950661388797214	0.001283120199084896	0.0013793353724039644	0.0013657630091933868	0.05770030692008565	0.05719954214646162	-3.665731885498305e-06	-6.174030090130844e-05	-3.6328931350779886e-06	-6.118721235645608e-05
7.358708147721062	0.0011647930135018055	0.0011550481588219947	0.0012223776311269799	0.0012117067980366891	0.0012568768756283538	0.0012456150252462916	0.0012948999363867864	0.0012829555287128822	0.0013791585239621242	0.0013655878979775507	0.057700405398540176	0.05719963972183561	-3.6577180749508553e-06	-6.197652801015474e-05	-3.624951210293506e-06	-6.142132489017627e-05
7.403048066107065	0.0011646427387079245	0.0011548991420103304	0.0012222200166912022	0.0012115505596849538	0.00125671487135079	0.0012454544722463534	0.0012947331002314615	0.0012827902305063731	0.001378981003627739	0.0013654121214284212	0.05770050565433195	0.05719973905824794	-3.649664389124979e-06	-6.221268057596263e-05	-3.6169697684804852e-06	-6.16553635857664e-05
7.447655154806527	0.001164491890550339	0.0011547495566453004	0.0012220618021395024	0.0012113937264592088	0.001256552251061133	0.0012452933087483756	0.0012945656306571915	0.0012826243047062626	0.0013788028117137723	0.001365235679854953	0.05770060771962418	0.057199840187567144	-3.64157067966539e-06	-6.244874248381715e-05	-3.6089486626141726e-06	-6.18893124733344e-05
7.49253102365499	0.001164340469223477	0.001154599402919947	0.0012219029877044106	0.0012112362985900107	0.0012563890150170875	0.0012451315350076547	0.0012943975279514487	0.0012824577515970575	0.0013786239485810412	0.0013650585736134642	0.05770071162716438	0.05719994314223915	-3.633436798336498e-06	-6.268469737447102e-05	-3.600887745799919e-06	-6.212315534068202e-05
7.537677292188054	0.0011641884749608253	0.001154448681066049	0.0012217435736599572	0.001211078276349055	0.0012562251635193625	0.0012449691513221055	0.001294228792446402	0.0012822905715075472	0.0013784444146389483	0.001364880803108366	0.057700817410291934	0.05720004795529892	-3.625262596907916e-06	-6.292052863846043e-05	-3.5927868711465444e-06	-6.235687572803128e-05
7.583095589699846	0.0011640359080355254	0.0011542973913547124	0.0012215835603223068	0.0012109196600498051	0.0012560606969123304	0.0012448061580329118	0.0012940594245196076	0.001282122764811482	0.0013782642103462317	0.0013647023687929011	0.05770092510295255	0.057200154660380746	-3.617047927258546e-06	-6.315621941643812e-05	-3.584645891877361e-06	-6.259045692788567e-05
7.628787555301809	0.0011638827687609563	0.0011541455340969486	0.0012214229480503808	0.0012107604500481086	0.0012558956155846721	0.0012446425555251673	0.0012938894245946772	0.0012819543319282365	0.0013780833362116965	0.001364523271169869	0.05770103473970663	0.057200263291727345	-3.6087926413887195e-06	-6.339175259559293e-05	-3.576464661328438e-06	-6.28238819813387e-05
7.674754837981857	0.0011637290574913492	0.0011539931096442842	0.0012212617372465092	0.001210600646742844	0.0012557299199700545	0.0012444783442285474	0.0012937187931419845	0.0012817852733235113	0.0013779017927949865	0.0013643435107923902	0.05770114635574117	0.05720037388420341	-3.60049659132132e-06	-6.362711080545869e-05	-3.5682430328566606e-06	-6.305713367421584e-05
7.720999096663877	0.001163574774622389	0.0011538401183893566	0.001221099928357074	0.001210440250576558	0.001255563610547797	0.0012443135246179686	0.0012935475306793602	0.0012816155895100194	0.0013777195807073402	0.001364163088264654	0.057701259986881644	0.05720048647330576	-3.5921596292579072e-06	-6.386227641774767e-05	-3.5599808600079996e-06	-6.329019453718554e-05
7.767522000267617	0.001163419920591828	0.0011536865607665245	0.0012209375218731617	0.001210279262036113	0.0012553966878435503	0.0012441480972142612	0.0012933756377727973	0.0012814452810481867	0.0013775367006123639	0.001363982004242683	0.05770137566960263	0.057200601095174795	-3.5837816074850426e-06	-6.409723154177094e-05	-3.55167799639608e-06	-6.352304684029142e-05
7.814325227768903	0.0011632644958801115	0.001153532437252486	0.0012207745183312304	0.0012101176816533478	0.0012552291524299878	0.0012439820625848562	0.0012932031150371729	0.0012812743485468648	0.0013773531532268166	0.001363800259435111	0.057701493441041085	0.057200717786606424	-3.5753623784124527e-06	-6.433195802238445e-05	-3.543334295766365e-06	-6.375567259192527e-05
7.861410468260233	0.001163108501010999	0.0011533777483668974	0.0012206109183137718	0.0012099555100057347	0.0012550610049274931	0.001243815421344464	0.001293029963136963	0.0012811027926640415	0.001377168939321394	0.001363617854603959	0.05770161333900652	0.057200836585063704	-3.5669017946129283e-06	-6.456643743710244e-05	-3.534949612030852e-06	-6.398805353566295e-05
7.908779421011744	0.0011629519365522034	0.001153222494673004	0.0012204467224499916	0.0012097927477170522	0.0012548922460048674	0.001243648174155777	0.0012928561827869791	0.001280930614107569	0.0013769840597215304	0.0013634347905654275	0.05770173540199459	0.05720095752868948	-3.5583997087945685e-06	-6.480065109368272e-05	-3.526523799231643e-06	-6.422017114735001e-05
7.956433795532517	0.0011627948031160238	0.00115306667677827	0.0012202819314164855	0.0012096293954580578	0.0012547228763800304	0.0012434803217301644	0.0012926817747531	0.001280757813635889	0.0013767985153081996	0.001363251068190691	0.05770185966919914	0.057201080656317745	-3.5498559738580265e-06	-6.503458002729556e-05	-3.5180567115860456e-06	-6.445200663279804e-05
8.004375311632296	0.0011626371013599977	0.0011529102953350258	0.001220116545937934	0.001209465453947174	0.0012545528968207413	0.0012433118648283862	0.0012925067398530216	0.0012805843920587756	0.0013766123070187344	0.0013630666884067075	0.05770198618052469	0.05720120600748724	-3.541270442828856e-06	-6.526820499655472e-05	-3.5095482034657594e-06	-6.468354092400985e-05
8.052605699483543	0.0011624788319875528	0.0011527533510411114	0.0012199505667877964	0.0012093009239511783	0.0012543823081453212	0.0012431428042613082	0.0012923310789570105	0.0012804103502380819	0.0013764254358476491	0.0013628816521970334	0.0577021149765999	0.05720133362245353	-3.5326429689459815e-06	-6.550150648240716e-05	-3.500998129431568e-06	-6.491475467768071e-05
8.101126699683881	0.0011623199957486625	0.0011525958446405298	0.0012197839947890113	0.0012091358062858958	0.0012542111112233791	0.0012429731408906233	0.0012921547929886593	0.0012802356890884888	0.0013762379028474663	0.0013626959606026416	0.05770224609878982	0.05720146354220337	-3.523973405613126e-06	-6.57344646836644e-05	-3.4924063442159925e-06	-6.514562827078518e-05
8.149940063318896	0.0011621605934405207	0.001152437776924114	0.001219616830814714	0.0012089701018169127	0.0012540393069765583	0.0012428028756295896	0.001291977882925665	0.0012800604095782743	0.0013760497091295685	0.001362509614722764	0.05770237958920977	0.0572015958084648	-3.515261606502895e-06	-6.59670595162809e-05	-3.4837727028100285e-06	-6.537614180010531e-05
8.199047552025359	0.0011620006259081988	0.0011522791487301807	0.0012194490757889411	0.0012088038114602725	0.0012538668963792664	0.001242632009443755	0.0012918003498005918	0.0012798845127300715	0.0013758608558650288	0.0013623226157157154	0.05770251549073994	0.057201730463725294	-3.506507425471775e-06	-6.619927060833031e-05	-3.47509706039896e-06	-6.56062750772346e-05
8.248450938054788	0.0011618400940453435	0.0011521199609452197	0.00121928073068737	0.0012086369361832103	0.0012536938804594462	0.0012424605433517205	0.0012916221947016702	0.0012797079996216586	0.001375671344285491	0.0013621349647997614	0.057702653847037114	0.057201867551241216	-3.4977107165375804e-06	-6.643107729700781e-05	-3.466379272322462e-06	-6.583600762527508e-05
8.298152004337403	0.0011616789987948504	0.0011519602145045646	0.0012191117965380416	0.001208469477004869	0.0012535202602993241	0.0012422884784258816	0.0012914434187735818	0.001279530871386737	0.001375481175684022	0.0013619466632539652	0.05770279470255096	0.05720200711505486	-3.48887133407548e-06	-6.666245862829712e-05	-3.4576191942706225e-06	-6.606531867892063e-05
8.348152544546481	0.00116151734114956	0.0011517999103930808	0.0012189422744221007	0.0012083014349970334	0.0012533460370361806	0.0012421158157931923	0.0012912640232182594	0.0012793531292157225	0.0013752903514159922	0.0013617577124190553	0.05770293810253697	0.05720214920000587	-3.4799891326306454e-06	-6.689339335105848e-05	-3.4488166821122074e-06	-6.629418717848945e-05
8.398454363163072	0.0011613551221529596	0.001151639049645864	0.001218772165474546	0.0012081328112848733	0.0012531712118631294	0.0012419425566359374	0.0012910840092957006	0.001279174774356554	0.0013750988728999628	0.0013615681136983086	0.0577030840930715	0.057202293851748555	-3.471063967063967e-06	-6.712385991622383e-05	-3.4399715920178237e-06	-6.652259176873065e-05
8.449059275541144	0.0011611923428998842	0.0011514776333489325	0.0012186014708849783	0.0012079636070476843	0.0012529957860298944	0.001241768702192502	0.001290903378324778	0.0012789958081154931	0.0013749067416185747	0.0013613778685584246	0.057703232721067275	0.057202441116765444	-3.462095692480932e-06	-6.735383647238358e-05	-3.431083780406144e-06	-6.675051079510497e-05
8.49996910797308	0.0011610290045372372	0.0011513156626399453	0.0012184301918983689	0.0012077938235196526	0.0012528197608436093	0.0012415942537581637	0.0012907221316840723	0.0012788162318579522	0.0013747139591194593	0.0013611869785304322	0.05770338403428781	0.05720259104238192	-3.4530841642697874e-06	-6.758330086306663e-05	-3.4221531039751313e-06	-6.697792230064836e-05
8.551185697755594	0.0011608651082647041	0.0011511531387089075	0.0012182583298158223	0.0012076234619906076	0.0012526431376696098	0.0012414192126858788	0.0012905402708126988	0.0012786360470093104	0.0013745205270161447	0.0013609954452105822	0.05770353808136315	0.057202743676781985	-3.4440292381639898e-06	-6.781223062485298e-05	-3.4131794197696935e-06	-6.720480402422346e-05
8.602710893256043	0.0011607006553354838	0.001150990062798895	0.0012180858859953561	0.001207452523806797	0.0012524659179322436	0.0012412435803870834	0.0012903577972111534	0.001278455255055754	0.0013743264469889818	0.0013608032702612663	0.05770369491180606	0.05720289906902466	-3.4349307701762866e-06	-6.804060298301606e-05	-3.4041625851036206e-06	-6.743113339618967e-05
8.654546553979111	0.0011605356470570196	0.0011508264362067825	0.0012179128618526839	0.0012072810103716618	0.0012522881031156842	0.0012410673583325013	0.0012901747124421591	0.0012782738575451134	0.0013741317207860738	0.0013606104554119358	0.0577038545760263	0.05720305726905719	-3.4257886166923907e-06	-6.826839484933012e-05	-3.395102457668872e-06	-6.76568875361272e-05
8.706694550633951	0.0011603700847917398	0.001150662260283976	0.0012177392588620035	0.0012071089231466194	0.0012521096947647535	0.0012408905480529582	0.0012899910181315263	0.0012780918560877158	0.0013739363502242147	0.0013604170024600316	0.05770401712535061	0.057203218327735214	-3.4166026343443456e-06	-6.849558281721291e-05	-3.385998895395065e-06	-6.788204324831293e-05
8.759156765201672	0.0011602039699578157	0.0011504975364371635	0.0012175650785568076	0.001206936263651865	0.00125193069448576	0.0012407131511402128	0.001289806715969026	0.0012779092523572506	0.0013737403371898516	0.0013602229132719345	0.05770418261203516	0.057203382296836004	-3.407372680183998e-06	-6.87221431609486e-05	-3.376851756629884e-06	-6.810657702074896e-05
8.811935091003267	0.0011600373040299018	0.0011503322661290528	0.0012173903225306773	0.0012067630334671592	0.0012517511039473257	0.0012405351692477762	0.0012896218077092533	0.0012777260480916245	0.0013735436836400283	0.0013600281897839018	0.05770435108928454	0.05720354922907602	-3.398098611709019e-06	-6.894805183343955e-05	-3.367660900163369e-06	-6.833046502277562e-05
8.865031432767935	0.0011598700885399043	0.0011501664508791292	0.0012172149924380984	0.0012065892342326377	0.0012515709248812367	0.0012403566040917549	0.001289436295172515	0.0012775422450938408	0.0013733463916033597	0.0013598328340030295	0.057704522611269383	0.05720371917812951	-3.388780286646062e-06	-6.917328445807391e-05	-3.3584261850110736e-06	-6.855368309729992e-05
8.918447706701835	0.0011597023250777604	0.0011500000922644326	0.001217039089995298	0.0012064148676496406	0.0012513901590833116	0.0012401774574517111	0.001289250180245735	0.001277357845232896	0.001373148463181025	0.001359636848008236	0.05770469723314295	0.057203892198643524	-3.379417563164136e-06	-6.939781632991915e-05	-3.3491474706343755e-06	-6.877620676201679e-05
8.972185840557227	0.0011595340152922	0.001149833191920309	0.0012168626169810565	0.001206239935481516	0.0012512088084142463	0.0012399977311714995	0.0012890634648833371	0.0012771728504446546	0.0013729499005477358	0.0013594402339512201	0.057704875011059385	0.0572040683462574	-3.3700102999266457e-06	-6.962162241294645e-05	-3.3398246169873136e-06	-6.899801120643922e-05
9.02624777370205	0.0011593651608915378	0.0011496657515411993	0.0012166855752375567	0.0012060644395544629	0.0012510268748004972	0.0012398174271601432	0.0012888761511081668	0.0012769872627327614	0.001372750705952749	0.0013592429940574632	0.05770505600219211	0.05720424767762004	-3.360558355940471e-06	-6.984467733375799e-05	-3.3304574843344426e-06	-6.921907128543126e-05
9.080635457189915	0.0011591957636444639	0.0011494977728814218	0.0012165079666712265	0.001205888381758367	0.0012508443602351575	0.0012396365473927036	0.0012886882410124059	0.0012768010841695497	0.0013725508817208703	0.0013590451306272234	0.05770524026475168	0.05720443025040827	-3.351061590660051e-06	-7.006695538033791e-05	-3.321045933417366e-06	-6.943936151856955e-05
9.135350853830497	0.0011590258253808422	0.0011493292577559645	0.0012163297932535947	0.0012057117640476474	0.0012506612667788487	0.0012394550939111599	0.0012884997367585032	0.0012766143168969608	0.001372350430253475	0.0013588466460365443	0.0577054278580054	0.05720461612334586	-3.3415198640272814e-06	-7.028843049911027e-05	-3.3115898254512666e-06	-6.965885608706257e-05
9.190395938260405	0.0011588553479925123	0.0011491602080412808	0.0012161510570221474	0.0012055345884421076	0.0012504775965606115	0.0012392730688252957	0.0012883106405801046	0.0012764269631274667	0.0013721493540295318	0.0013586475427382692	0.05770561884229612	0.05720480535622208	-3.3319330363899835e-06	-7.050907628969316e-05	-3.3020890220555182e-06	-6.987752882836595e-05
9.245772697014415	0.0011586843334341138	0.0011489906256761057	0.0012159717600812108	0.0012053568570278084	0.0012502933517788235	0.0012390904743136057	0.0012881209547830122	0.0012762390251450189	0.0013719476556066543	0.0013584478232630804	0.057705813279062046	0.05720499800991177	-3.3223009686129262e-06	-7.07288660040939e-05	-3.292543385354299e-06	-7.009535323526661e-05
9.301483128597186	0.0011585127837238922	0.0011488205126622562	0.0012157919046028131	0.0012051785719579238	0.0012501085347020962	0.001238907312624188	0.0012879306817461214	0.0012760505053059782	0.0013717453376221327	0.0013582474902205223	0.05770601123085614	0.05720519414639435	-3.3126235221125205e-06	-7.094777254287865e-05	-3.2829527780130208e-06	-7.031230245241327e-05
9.357529243555355	0.0011583407009445384	0.0011486498710654653	0.0012156114928275818	0.0012049997354536318	0.0012499231476702111	0.0012387235860756678	0.001287739823922397	0.001275861406040082	0.001371542402794005	0.0013580465463000607	0.05770621276136742	0.057205393828774376	-3.3029005586885513e-06	-7.11657684495659e-05	-3.2733170631099595e-06	-7.052834927084861e-05
9.413913064550128	0.0011581680872440223	0.0011484787030162046	0.0012154305270656383	0.0012048203498049967	0.0012497371930950477	0.0012385392970581189	0.0012875483838398446	0.0012756717298514034	0.0013713388539221265	0.0013578449942721386	0.057706417935439826	0.057205597121301494	-3.2931319407861204e-06	-7.138282591087619e-05	-3.2636361043305445e-06	-7.074346612770399e-05
9.47063662643026	0.0011579949448364294	0.0011483070107105185	0.0012152490096974907	0.0012046404173718594	0.0012495506734615165	0.001238354448033989	0.0012873563641024838	0.0012754814793193188	0.0013711346938892399	0.0013576428369892397	0.05770662681909539	0.057205804089391896	-3.2833175313672774e-06	-7.159891675154184e-05	-3.2539097658788874e-06	-7.095762510156423e-05
9.527701976305488	0.0011578212760028192	0.001148134796410873	0.001215066943174955	0.0012044599405847468	0.0012493635913285144	0.0012381690415390453	0.0012871637673913486	0.0012752906570994969	0.001370929925662075	0.0013574400773869726	0.05770683947955402	0.05720601479964922	-3.273457193916224e-06	-7.181401243050445e-05	-3.2441379124795167e-06	-7.1170797908221e-05
9.585111173620431	0.0011576470830920798	0.0011479620624470046	0.001214884330022069	0.0012042789219457804	0.0012491759493298796	0.0012379830801833222	0.0012869705964654837	0.0012750992659248867	0.0013707245522924457	0.00135723671848516	0.05770705598525603	0.05720622931988632	-3.2635507925225793e-06	-7.202808403811156e-05	-3.234320409460645e-06	-7.138295589878552e-05
9.642866290228868	0.0011574723685217948	0.0011477888112167791	0.001214701172836022	0.001204097364029596	0.001248987750175358	0.0012377965666520762	0.0012867768541629545	0.0012749073086067164	0.0013705185769183619	0.0013570327633889356	0.057707276405883835	0.057206447719145924	-3.253598191825871e-06	-7.224110229298031e-05	-3.224457122703861e-06	-7.15940700555806e-05
9.700969410468568	0.001157297134779118	0.0011476150451870594	0.0012145174742880904	0.001203915269484272	0.0012487989966515783	0.001237609503706755	0.0012865825434018683	0.001274714788035506	0.0013703120027651525	0.001356828215289858	0.05770750081238611	0.057206670067725576	-3.2435992571421685e-06	-7.24530375393051e-05	-3.2145479187360715e-06	-7.180411098980932e-05
9.75942263123647	0.0011571213844216483	0.001147440766894574	0.001214333237124576	0.001203732641032259	0.0012486096916230296	0.0012374218941859658	0.0012863876671813934	0.0012745217071820788	0.0013701048331465912	0.0013566230774670232	0.05770772927699773	0.057206896437199437	-3.233553854387755e-06	-7.266385974213918e-05	-3.204592664701744e-06	-7.201304893736382e-05
9.818228062064373	0.0011569451200783263	0.0011472659789468055	0.0012141484641677676	0.0012035494814713343	0.001248419838033062	0.0012372337410064646	0.0012861922285828085	0.0012743280690985955	0.0013698970714660485	0.0013564173532882053	0.057707961873266087	0.05720712690043856	-3.2234618500808637e-06	-7.287353848406397e-05	-3.194591228340357e-06	-7.22208537548008e-05
9.877387825195074	0.0011567683444503273	0.0011470906840228754	0.0012139631583168956	0.0012033657936755468	0.0012482294389048825	0.0012370450471641463	0.0012859962307705428	0.0012741338769195908	0.00136968872121764	0.0013562110462109927	0.05770819867607393	0.05720736153163999	-3.21332311144229e-06	-7.308204296269105e-05	-3.1845434780661958e-06	-7.242749491709333e-05
9.936904055658934	0.0011565910603119638	0.0011469148848744423	0.0012137773225491034	0.0012031815805961807	0.001248038497342567	0.0012368558157350462	0.0012857996769932334	0.0012739391338630163	0.001369479785987393	0.0013560041597839427	0.05770843976166306	0.05720760040634599	-3.2031375063329426e-06	-7.32893419865821e-05	-3.17444928295621e-06	-7.263294151391153e-05
9.996778901350961	0.0011564132705116014	0.0011467385843266066	0.0012135909599204258	0.001202996845262725	0.0012478470165320796	0.0012366660498763485	0.0012856025705847937	0.0012737438432313002	0.0013692702694544222	0.0013557966976477445	0.05770868520766033	0.05720784360147109	-3.1929049033700696e-06	-7.349540397263987e-05	-3.164308512824607e-06	-7.283716224690262e-05
10.05701452310831	0.0011562349779725707	0.0011465617852788183	0.0012134040735667696	0.001202811590783847	0.0012476549997422956	0.0012364757528274027	0.0012854049149654816	0.001273548008412407	0.0013690601753921098	0.0013555886635363884	0.05770893509310174	0.05720809119532651	-3.18262517182491e-06	-7.3700196941473e-05	-3.1541210381291762e-06	-7.304012542466709e-05
10.117613094788254	0.0011560561856941052	0.0011463844907058038	0.0012132166667049187	0.0012026258203483857	0.001247462450326047	0.0012362849279107585	0.0012852067136429953	0.0012733516328809207	0.0013688495076693142	0.0013553800612783593	0.057709189498457956	0.057208343267645435	-3.172298181686878e-06	-7.390368851370455e-05	-3.1438867300510875e-06	-7.324179895956684e-05
10.178576803346665	0.0011558768967522704	0.00114620670365849	0.0012130287426335307	0.0012024395372263424	0.0012472693717211643	0.0012360935785331977	0.0012850079702135624	0.0012731547201991237	0.0013686382702515724	0.001355170894797828	0.05770944850566178	0.05720859989960874	-3.1619238037364217e-06	-7.410584590822333e-05	-3.1336054605469316e-06	-7.344215036611534e-05
10.239907848916916	0.0011556971143009058	0.0011460284272649384	0.0012128403047341493	0.0012022527447698838	0.0012470757674515305	0.0012359017081867787	0.0012848086883630425	0.0012729572740180915	0.0013684264672023162	0.001354961168115856	0.057709712198132576	0.057208861173871244	-3.1515019095033903e-06	-7.430663593782638e-05	-3.123277102320965e-06	-7.36411467559539e-05
10.301608444889292	0.0011555168415725773	0.0011458496647312891	0.0012126513564722258	0.0012020654464143538	0.0012468816411281465	0.0012357093204498943	0.0012846088718680457	0.0012727592980787967	0.001368214102684108	0.0013547508853516165	0.05770998066080639	0.05720912717458895	-3.141032371324279e-06	-7.450602500536085e-05	-3.112901528863274e-06	-7.383875483463198e-05
10.363680817990868	0.0011553360818795362	0.0011456704193427108	0.0012124619013981466	0.0012018776456792929	0.0012466869964502044	0.0012355164189883324	0.0012844085245970517	0.0012725607962132217	0.0013680011809598788	0.0013545400507236189	0.05771025398016075	0.05720939798744701	-3.1305150622884526e-06	-7.470397910003257e-05	-3.1024786144428357e-06	-7.403494089813778e-05
10.426127208365882	0.0011551548386146866	0.0011454906944643628	0.001212271943148277	0.0012016893461694721	0.0012464918372061728	0.0012353230075563529	0.00128420765051155	0.0012723617723454847	0.0013677877063941865	0.0013543286685509563	0.05771053224424334	0.057209673699685104	-3.1199498563266176e-06	-7.490046379396431e-05	-3.0920082341266003e-06	-7.422967082870713e-05
10.488949869656532	0.0011549731152525593	0.0011453104935423594	0.0012120814854460027	0.001201500551575926	0.0012462961672748876	0.0012351290899977692	0.0012840062536671791	0.0012721622304929714	0.001367573683454477	0.0013541167432545515	0.05771081554270116	0.057209954400129055	-3.1093366282246987e-06	-7.50954442398366e-05	-3.0814902638488795e-06	-7.442291009318591e-05
10.552151069084381	0.001154790915350292	0.0011451298201047417	0.0012118905321027854	0.0012013112656769998	0.0012460999906266504	0.0012349346702470352	0.001283804338214882	0.0012719621747674745	0.001367359116712359	0.0013539042793584194	0.057711103966810826	0.057210240179216804	-3.0986752536342477e-06	-7.528888516647458e-05	-3.070924580402673e-06	-7.46146237382006e-05
10.615733087532126	0.0011546082425486206	0.001144948677762463	0.001211699087019228	0.001201121492339403	0.0012459033113243413	0.0012347397523303498	0.0012836019084020655	0.0012717616093763484	0.0013671440108448914	0.0013536912814909405	0.05771139760950454	0.05721053112902922	-3.0879656090967295e-06	-7.5480750875212e-05	-3.060311061446608e-06	-7.480477638674432e-05
10.679698219625935	0.0011544251005728779	0.0011447670702103756	0.0012115071541861466	0.001200931235519275	0.001245706133524537	0.0012345443403667636	0.0012833989685737774	0.0012715605386236705	0.0013669283706358823	0.001353477754386146	0.057711696565404084	0.057210827343319795	-3.0772075719845415e-06	-7.567100523500625e-05	-3.0496495854858557e-06	-7.499333223362492e-05
10.744048773818252	0.001154241493234003	0.0011445850012282372	0.0012113147376856584	0.0012007404992632619	0.0012455084614786483	0.0012343484385693062	0.001283195523173895	0.0012713589669114207	0.001366712200977207	0.0013532637028850227	0.05771200093084944	0.057211128917544915	-3.0664010206467307e-06	-7.585961168149469e-05	-3.038940031983156e-06	-7.518025504413273e-05
10.808787072471103	0.001154057424429547	0.0011444024746817025	0.0012111218416922603	0.0012005492877095849	0.0012453102995340442	0.0012341520512461003	0.001282991576746305	0.0012711568987406488	0.0013664955068701141	0.001353049131936804	0.05771231080393068	0.05721143594889524	-3.055545834421136e-06	-7.604653321302557e-05	-3.0281822813726933e-06	-7.536550815004373e-05
10.87391545193992	0.0011538728981447006	0.001144219494523348	0.0012109284704739367	0.0012003576050891409	0.0012451116521352095	0.0012339551828015097	0.0012827871339361166	0.0012709543387126783	0.0013662782934265698	0.0013528340466003026	0.05771262628451942	0.05721174853632699	-3.044641893499081e-06	-7.623173238385794e-05	-3.0173762149490746e-06	-7.554905444309701e-05
10.93943626265785	0.0011536879184533273	0.0011440360647936919	0.0012107346283932693	0.0012001654557266012	0.0012449125238249042	0.0012337578377372871	0.0012825821994908776	0.0012707512915303074	0.0013660605658706053	0.0013526184520452407	0.057712947474302716	0.057212066780593374	-3.033689079102314e-06	-7.641517130405062e-05	-3.00652171502519e-06	-7.573085637499477e-05
11.00535186922059	0.0011535024895189927	0.0011438521896222189	0.0012105403199085473	0.001199972844041512	0.0012447129192453225	0.0012335600206537227	0.0012823767782617892	0.001270547761999015	0.0013658423295396646	0.0013524023535535857	0.057713274476814146	0.057212390784278214	-3.0226872735055615e-06	-7.659681163535437e-05	-2.9956186649530286e-06	-7.591087595323898e-05
11.071664650471687	0.001153316615596015	0.0011436678732284198	0.0012103455495748965	0.0011997797745494129	0.0012445128431392719	0.001233361736250813	0.0012821708752049426	0.0012703437550281862	0.0013656235898859771	0.0013521857565209074	0.0577136073974676	0.057212720651829606	-3.0116363599428514e-06	-7.677661458591056e-05	-2.984666949036943e-06	-7.608907473558024e-05
11.138376999588447	0.001153130301030521	0.00114348311992284	0.0012101503220454158	0.0011995862518629666	0.0012443123003513625	0.0012331629893294399	0.0012819644953825679	0.0012701392756323472	0.0013654043524779413	0.001351968666457748	0.057713946343593586	0.057213056489593045	-3.0005362227168014e-06	-7.695454090769771e-05	-2.973666452635998e-06	-7.626541382779739e-05
11.205491324168262	0.0011529435502615022	0.001143297934108126	0.0012099546420723175	0.0011993922806930852	0.0012441112958291969	0.0012329637847925483	0.001281757643964281	0.001269934328932401	0.0013651846230015108	0.0013517510889909925	0.05771429142447173	0.05721339840584597	-2.989386747222905e-06	-7.713055089345056e-05	-2.9626170622038678e-06	-7.643985388069985e-05
11.273010046315514	0.0011527563678218878	0.0011431123202800921	0.0012097585145080807	0.0011991978658500776	0.001243909834624577	0.001232764127646344	0.0012815503262283512	0.0012697289201568844	0.0013649644072616022	0.0013515330298652626	0.05771464275136784	0.05721374651083362	-2.978187819892286e-06	-7.730460437116449e-05	-2.951518665214245e-06	-7.661235508454878e-05
11.340935602728974	0.001152568758339626	0.0011429262830287886	0.0012095619443066182	0.0011990030122448023	0.001243707921894722	0.001232564023001498	0.0012813425475629802	0.0012695230546432316	0.0013647437111835154	0.0013513144949443198	0.05771500043756906	0.05721410091680373	-2.966939328328741e-06	-7.747666070301307e-05	-2.9403711503082908e-06	-7.678287716789134e-05
11.409270444789758	0.0011523807265387577	0.0011427398270395718	0.0012093649365244336	0.0011988077248898182	0.0012435055629034812	0.001232363476074352	0.0012811343134675728	0.0012693167378390378	0.0013645225408143473	0.0013510954902124686	0.05771536459842103	0.05721446173804461	-2.9556411612306766e-06	-7.764667877929732e-05	-2.9291744072044296e-06	-7.69513793918708e-05
11.478017038649782	0.001152192277240527	0.0011425529570942012	0.0012091674963218186	0.0011986120089005684	0.0012433027630225837	0.0012321624921881518	0.0012809256295540517	0.0012691099753033566	0.0013643009023244519	0.0013508760217759961	0.057715735351365614	0.057214829090920835	-2.9442932084847856e-06	-7.781461701653059e-05	-2.9179283268093714e-06	-7.711782054797833e-05
11.547177865320764	0.001152003415364464	0.0011423656780719161	0.0012089696289640207	0.0011984158694965403	0.0012430995277328603	0.0012319610767742635	0.0012807165015481414	0.001268902772707974	0.0013640788020088711	0.0013506560958645912	0.05771611281597963	0.0572152030939117	-2.93289536117472e-06	-7.798043335366378e-05	-2.906632801193826e-06	-7.728215895413948e-05
11.616755420763786	0.0011518141459295093	0.0011421779949505504	0.0012087713398224577	0.0011982193120024676	0.0012428958626255141	0.00123175923537343	0.0012805069352907006	0.001268695135838729	0.0013638562462888163	0.0013504357188328096	0.057716497114011986	0.057215583867650334	-2.921447511516906e-06	-7.814408524556282e-05	-2.89528772357342e-06	-7.744435244907977e-05
11.686752215979308	0.0011516244740551254	0.001141989912807635	0.0012085726343759164	0.0011980223418495205	0.0012426917734033756	0.0012315569736370134	0.0012802969367390414	0.001268487070596818	0.0013636332417131382	0.0013502148971615273	0.05771688836942466	0.057215971534960657	-2.9099495530253427e-06	-7.830552966386906e-05	-2.8838929884613534e-06	-7.760435839296309e-05
11.75717077709787	0.0011514344049624186	0.0011418014368215084	0.0012083735182117632	0.001197824964576503	0.0012424872658821687	0.0012313542973282513	0.001280086511968261	0.0012682785830001166	0.00136340979495981	0.0013499936374594078	0.05771728670843263	0.057216366220901115	-2.8984013804717046e-06	-7.846472309089303e-05	-2.872448491579929e-06	-7.776213366011975e-05
11.82801364547121	0.0011512439439752766	0.0011416125722724499	0.001208173997027175	0.0011976271858310764	0.0012422823459917987	0.001231151212323534	0.0012798756671725954	0.0012680696791845171	0.0013631859128374365	0.0013497719464643978	0.05771769225954518	0.0572167680528013	-2.8868028898575843e-06	-7.862162151509033e-05	-2.8609541298935115e-06	-7.791763463593782e-05
11.899283377763982	0.0011510530965215093	0.0011414233245438065	0.0012079740766303688	0.0011974290113709758	0.0012420770197776407	0.0012309477246136794	0.0012796644086667727	0.0012678603654052722	0.0013629616022867636	0.0013495498310452166	0.0577181051536064	0.057217177160305936	-2.8751539785341895e-06	-7.877618042961831e-05	-2.84940980171261e-06	-7.807081721530884e-05
11.970982546046038	0.0011508618681339915	0.001141233699123129	0.0012077737629418394	0.0011972304470652386	0.001241871293401836	0.0012307438403052178	0.0012794527428873783	0.0012676506480383447	0.0013627368703821988	0.0013493272982028643	0.05771852552384069	0.057217593675416845	-2.863454545152036e-06	-7.892835482678495e-05	-2.8378154066192873e-06	-7.822163679635508e-05
12.043113737885237	0.0011506702644518306	0.0011410437016033282	0.0012075730619956185	0.0011970314988954513	0.001241665173144609	0.0012305395656216985	0.001279240676394238	0.0012674405335817787	0.0013625117243333594	0.0013491043550721516	0.0577189535058924	0.05721801773253429	-2.851704489719928e-06	-7.907809919549535e-05	-2.82617084554522e-06	-7.837004827862537e-05
12.115679556440844	0.0011504782912215175	0.0011408533376838193	0.0012073719799405233	0.0011968321729569887	0.0012414586654055767	0.0012303349069049852	0.0012790282158717974	0.0012672300286570661	0.0013622861714866106	0.0013488810089232201	0.05771938923787242	0.057218449468502366	-2.8399037136639382e-06	-7.922536751794884e-05	-2.8144760208306807e-06	-7.851600605948694e-05
12.188682620557461	0.001150285954298108	0.001140662613171691	0.001207170523041431	0.001196632475460276	0.0012412517767050838	0.0012301298706165807	0.0012788153681305258	0.0012670191400105369	0.0013620602193266337	0.0013486572671630981	0.057719832860402345	0.05721888902265325	-2.828052119768429e-06	-7.937011326430987e-05	-2.802730836163822e-06	-7.865946402876856e-05
12.26212556485955	0.0011500932596463997	0.0011404715339828745	0.0012069686976805543	0.0011964324127320548	0.0012410445136855392	0.0012299244633389508	0.0012786021401083251	0.0012668078745147527	0.0013618338754780004	0.0013484331373372542	0.057720284516661266	0.05721933653685152	-2.8161496122593166e-06	-7.951228939037658e-05	-2.790935196660474e-06	-7.880037556681763e-05
12.336011039846525	0.0011499002133421189	0.0011402801061433199	0.0012067665103587264	0.0011962319912166544	0.0012408368831127628	0.001229718691776859	0.0012783885388719437	0.0012665962391699107	0.0013616071477067584	0.0013482086271311667	0.05772074435242957	0.05721979215554152	-2.804196096833564e-06	-7.965184833386152e-05	-2.7790890088866954e-06	-7.893869354033689e-05
12.41034171198835	0.0011497068215731163	0.0011400883357901832	0.0012065639676966944	0.001196031217477278	0.001240628891877343	0.001229512562758711	0.0012781745716184097	0.0012663842411052614	0.001361380043922031	0.001347983744371908	0.057721212516139944	0.05722025602579392	-2.7921914806661174e-06	-7.978874201056141e-05	-2.767192180891734e-06	-7.907437029927578e-05
12.485120263821853	0.0011495130906405693	0.0011398962291730174	0.0012063610764364234	0.0011958300981972905	0.0012404205469960022	0.0012293060832379082	0.001277960245676468	0.0012661718875805305	0.0013611525721776271	0.0013477584970297356	0.057721689158923103	0.05722072829735336	-2.780135672456746e-06	-7.992292181085991e-05	-2.755244622214964e-06	-7.920735767250053e-05
12.560349394047481	0.0011493190269601912	0.001139703792654974	0.0012061578434424066	0.0011956286401815222	0.0012402118556129726	0.001229099260294212	0.0012777455685080293	0.0012659591859873573	0.0013609247406736675	0.0013475328932197003	0.05772217443465784	0.05722120912268713	-2.7680285824092238e-06	-8.005433859523126e-05	-2.7432462439032357e-06	-7.933760696382519e-05
12.63603181762671	0.0011491246370634541	0.0011395110327140137	0.0012059542757029901	0.0011954268503575783	0.0012400028250013858	0.0012288921011351195	0.0012775305477096361	0.0012657461438507433	0.0013606965577582233	0.0013473069412032702	0.057722668500022174	0.0572216986570355	-2.755870122344087e-06	-8.018294269251935e-05	-2.7311969585958745e-06	-7.946506895054051e-05
12.712170265880024	0.0011489299275988035	0.0011393179559441137	0.0012057503803316924	0.0011952247357771488	0.0012397934625646573	0.0012286846130972352	0.0012773151910139197	0.0012655327688304986	0.0013604680319289552	0.0013470806493899488	0.05772317151454181	0.057222197058461745	-2.7436602056604698e-06	-8.030868389513612e-05	-2.7190966805073352e-06	-7.95896938780849e-05
12.78876748658549	0.001148734905332902	0.0011391245690564988	0.0012055461645685511	0.001195022303617344	0.0012395837758379007	0.0012284768036476747	0.0012770995062910948	0.0012653190687227193	0.0013602391718347858	0.0013468540263389332	0.05772368364064544	0.05722270448790371	-2.7313987473569223e-06	-8.043151145431526e-05	-2.7069453254202624e-06	-7.971143145563131e-05
12.865826244077915	0.0011485395771518648	0.001138930878880869	0.001205341635781467	0.0011948195611820249	0.0012393737724893375	0.001228268680385459	0.001276883501550443	0.0012651050514612596	0.0013600099862775702	0.0013466270807607626	0.057724205043714186	0.05722322110922632	-2.7190856641042677e-06	-8.055137407889101e-05	-2.6947428107965132e-06	-7.983023085511576e-05
12.943349319348618	0.001148343950062506	0.0011387368923666346	0.001205136801467555	0.0011946165159031448	0.001239163460321718	0.0012280602510429234	0.0012766671849418147	0.0012648907251192158	0.0013597804842137799	0.0013463998215189868	0.05772473589213858	0.057223747089274385	-2.7067208742629495e-06	-8.066821993057971e-05	-2.6824890557598097e-06	-7.994604070618583e-05
13.0213395101458	0.001148148031193594	0.001138542616584162	0.00120493166925451	0.0011944131753421007	0.0012389528472737544	0.0012278515234871387	0.001276450564757139	0.0012646760979104258	0.0013595506747562027	0.001346172257631847	0.057725276357370965	0.05722428259792852	-2.6943042978986448e-06	-8.078199662037155e-05	-2.670183981124362e-06	-8.005880909264795e-05
13.099799631075467	0.0011479518277971146	0.001138348058726026	0.0012047262469019775	0.0011942095471910953	0.001238741941421562	0.0012276425057213376	0.001276233649431947	0.0012644611781909751	0.0013593205671756541	0.0013459443982739695	0.05772582661398268	0.05722482780815857	-2.6818358568082845e-06	-8.089265120489464e-05	-2.657827509423491e-06	-8.016848354908124e-05
13.178732513703073	0.00114775534724954	0.0011381532261082697	0.0012045205423029356	0.0011940056392745044	0.001238530750980111	0.0012274332058863548	0.0012760164475469039	0.0012642459744607152	0.0013590901709027048	0.0013457162527780735	0.05772638683972121	0.057225382896081	-2.669315474571228e-06	-8.100013018338958e-05	-2.6454195649590687e-06	-8.02750110578121e-05
13.258141006655675	0.0011475585970531017	0.001137958126171666	0.0012043145634850782	0.0011938014595502487	0.001238319284304682	0.001227223632262068	0.0012757989678293465	0.0012640304953647852	0.0013588594955294094	0.0013454878306366814	0.057726957215567275	0.05722594804101634	-2.6567430765770186e-06	-8.110437949435112e-05	-2.632960073827538e-06	-8.037833804552807e-05
13.338027975724735	0.0011473615848370765	0.001137762766482994	0.0012041083186122162	0.0011935970161111834	0.0012381075498923374	0.0012270137932688565	0.0012755812191548373	0.0012638147496951534	0.001358628550811061	0.001345259141503856	0.05772753792579344	0.05722652342554746	-2.6441185900392614e-06	-8.120534451128147e-05	-2.620448963923383e-06	-8.047841037867043e-05
13.418396303969553	0.001147164318359076	0.0011375671547363185	0.0012039018159856795	0.0011933923171864884	0.0012378955563833976	0.0012268036974690656	0.001275363210548727	0.0012635987463921626	0.0013583973466679508	0.0013450301951969388	0.05772812915802619	0.057227109235578826	-2.631441944014705e-06	-8.130297003913767e-05	-2.6078861649816293e-06	-8.057517336076958e-05
13.49924889182131	0.0011469668055063451	0.0011373712987542762	0.001203695064045733	0.0011931873711430703	0.0012376833125629318	0.00122659335356848	0.0012751449511877258	0.0012633824945460874	0.0013581658931871444	0.0013448010016983071	0.05772873110330461	0.057227705660397685	-2.618713069499519e-06	-8.139720031261066e-05	-2.59527160865157e-06	-8.066857173003039e-05
13.580588657187745	0.001146769054297059	0.0011371752064893647	0.0012034880713729895	0.0011929821864869656	0.0012374708273622426	0.0012263827704178	0.0012749264504014798	0.0012631660033986956	0.001357934200624259	0.001344571571157136	0.05772934395614505	0.0572283128927358	-2.6059318993945993e-06	-8.148797899096283e-05	-2.5826052284785503e-06	-8.075854965464146e-05
13.662418535558457	0.0011465710728816422	0.0011369788860252493	0.001203280846689849	0.0011927767718647648	0.001237258109860384	0.0012261719570141392	0.0012747077176741709	0.0012629492823448304	0.001357702279405275	0.0013443419138911836	0.05772996791460263	0.05722893112883062	-2.593098368552406e-06	-8.157524915489156e-05	-2.5698869599334595e-06	-8.08450507293057e-05
13.744741480110864	0.0011463728695440788	0.0011367823455780634	0.0012030733988619264	0.0011925711360650302	0.001237045169285663	0.0012259609225025202	0.001274488762646109	0.0012627323409339934	0.001357470140128336	0.0013441120403885772	0.057730603180336425	0.057229560568492696	-2.5802124138437493e-06	-8.165895330419781e-05	-2.5571167404873224e-06	-8.092801797296434e-05
13.827560461816718	0.0011461744527032386	0.0011365855934977237	0.0012028657368995013	0.0011923652880197312	0.0012368320150171676	0.0012257496761773823	0.0012742695951153506	0.0012625151888719386	0.0013572377935655768	0.00134388196130962	0.05773124995867627	0.057230201415167006	-2.5672739741352396e-06	-8.173903335301214e-05	-2.5442945096052286e-06	-8.100739382468913e-05
13.910878469549415	0.001145975830914208	0.0011363886382692505	0.0012026578699589686	0.0011921592368056841	0.0012366186565862967	0.0012255382274841	0.001274050225039315	0.0012622978360222823	0.0013570052506649607	0.0013436516874886062	0.057731908458688475	0.05723085387600294	-2.5542829903899e-06	-8.181543062810159e-05	-2.5314202088087823e-06	-8.108312014104557e-05
13.9946985101918	0.0011457770128696198	0.0011361914885140885	0.0012024498073442955	0.0011919529916459952	0.0012364051036782937	0.0012253265860205041	0.001273830662536413	0.001262080292408109	0.0013567725225521212	0.0013434212299356456	0.05773257889324466	0.05723151816191836	-2.541239405644616e-06	-8.188808586417906e-05	-2.518493781687378e-06	-8.115513819217934e-05
14.079023608744702	0.001145578007401005	0.001135994152991444	0.001202241558508495	0.001191746561911521	0.0012361913661338023	0.0012251147615384202	0.0012736109178876928	0.0012618625682136056	0.0013565396205322301	0.0013431905998385091	0.05773326147909121	0.057232194487671834	-2.5281431650396244e-06	-8.195693920087788e-05	-2.5055151739207526e-06	-8.122338865859668e-05
14.163856808436103	0.0011453788234801342	0.0011357966405996188	0.0012020331330550975	0.0011915399571223297	0.0012359774539504164	0.001224902763945207	0.0012733910015384857	0.00126164467378569	0.0013563065560918666	0.0013429598085644783	0.0577339564369197	0.057232883071930286	-2.5149942159460176e-06	-8.202193018139181e-05	-2.492484333384802e-06	-8.128781162969334e-05
14.24920117083096	0.0011451794702203699	0.0011355989603773512	0.0012018245407396271	0.001191333186949162	0.0012357633772842424	0.0012246906033053027	0.0012731709241000596	0.0012614266196356472	0.0013560733409008969	0.001342728867662205	0.05773466399143973	0.05723358413734119	-2.501792507871199e-06	-8.208299774634109e-05	-2.4794012100856633e-06	-8.134834659770385e-05
14.335059775941703	0.0011449799568780358	0.0011354011215051736	0.0012016157914711044	0.0011911262612149226	0.0012355491464514806	0.001224478289841794	0.0012729506963512994	0.0012612084164407976	0.0013558399868143821	0.0013424977888635975	0.057735384371451474	0.05723429791060639	-2.4885379925733767e-06	-8.214008023249564e-05	-2.4662657562559906e-06	-8.140493245667457e-05
14.421435722339384	0.0011447802928537716	0.001135203133306757	0.0012014068953135303	0.001190919189896149	0.0012353347719299948	0.001224265833937969	0.001272730329240372	0.0012609900750461408	0.001355606505874476	0.001342266584085698	0.057736117809920794	0.05723502462255436	-2.475230624109266e-06	-8.219311537027707e-05	-2.4530779264069977e-06	-8.145750749968816e-05
14.50833212726552	0.0011445804876939122	0.001135005005250278	0.0012011978624873966	0.0011907119831245133	0.001235120264360907	0.0012240532461389	0.0012725098338864198	0.001260771606466037	0.0013553729103123542	0.0013420352654325903	0.05773686454405508	0.057235764508216234	-2.4618703588106736e-06	-8.224204027870718e-05	-2.4398376773015693e-06	-8.150600941397856e-05
14.595752126744532	0.0011443805510918605	0.0011348067469497834	0.0012009887033711947	0.001190504651188313	0.0012349056345501927	0.0012238405371530216	0.0012722892215812542	0.001260553021885881	0.0013551392125501428	0.0013418038451973072	0.05773762481538142	0.05723651780690263	-2.448457155366894e-06	-8.22867914638814e-05	-2.4265449680531403e-06	-8.155037527982079e-05
14.683698875697011	0.0011441804928894704	0.0011346083681665587	0.0012007794285029327	0.001190297204533977	0.001234690893470284	0.0012236277178537206	0.0012720685037910606	0.0012603343326637938	0.0013549054252028653	0.0013415723358637572	0.057738398869825056	0.05723728476228363	-2.434990974841192e-06	-8.232730481536055e-05	-2.413199760108349e-06	-8.159054156595125e-05
14.772175548053516	0.0011439803230784346	0.0011344098788105086	0.0012005700485816612	0.0011900896537675796	0.001234476052261683	0.001223414799280936	0.0012718476921581123	0.0012601155503323166	0.0013546715610803998	0.001341340750108658	0.057739186957789346	0.05723806562246493	-2.421471780734985e-06	-8.236351560431121e-05	-2.399802017348518e-06	-8.162644412870734e-05
14.861185336869132	0.0011437800518016733	0.0011342112889415306	0.001200360574468998	0.0011898820096563501	0.0012342611222345761	0.001223201792642755	0.001271626798502488	0.0012598966866001142	0.001354437633189444	0.001341109100803481	0.057739989334238816	0.05723886064007129	-2.4078995389826413e-06	-8.239535847862078e-05	-2.386351706054092e-06	-8.165801820686491e-05
14.95073145443871	0.0011435796893547398	0.0011340126087709132	0.0012001510171906764	0.0011896742831302087	0.0012340461148704714	0.0012229887093170397	0.001271405834823814	0.0012596777533536996	0.0013542036547355058	0.001340877401016421	0.05774080625878126	0.057239670072329066	-2.3942742180199997e-06	-8.242276746159294e-05	-2.3728487949905078e-06	-8.168519842008393e-05
15.040817132412794	0.0011433792461872105	0.001133813848662713	0.0011999413879380757	0.0011894664852832827	0.00123383104182382	0.0012227755608530304	0.0012711848133029901	0.0012594587626591433	0.0013539696391248821	0.0013406456640143506	0.05774163799575352	0.05724049418115025	-2.3805957888511572e-06	-8.244567595017127e-05	-2.3592932554723778e-06	-8.170791876763173e-05
15.131445621914246	0.0011431787329040989	0.0011336150191351565	0.0011997316980697766	0.0011892586273754503	0.0012336159149236635	0.0012225623589729798	0.0012709637463039442	0.0012592397267638103	0.00135373559996667	0.001340413903264812	0.057742484814307424	0.0572413332332168	-2.366864225026785e-06	-8.246401670977677e-05	-2.3456850613366026e-06	-8.172611262285967e-05
15.222620193655578	0.0011429781602672624	0.0011334161308620386	0.001199521959113116	0.0011890507208338797	0.0012334007461752823	0.0012223491155737849	0.001270742646375388	0.0012590206580980986	0.0013535015510747828	0.001340182132438007	0.0577433469884982	0.05724218750006969	-2.3530795026935683e-06	-8.247772187214286e-05	-2.332024188986606e-06	-8.173971273120473e-05
15.31434413805701	0.0011427775391968235	0.0011332171946741296	0.0011993121827657512	0.0011888427772545817	0.0012331855477618532	0.0012221358427286313	0.0012705215262525842	0.001258801569277191	0.0013532675064699775	0.0013399503654088073	0.05774422479737378	0.05724305725819656	-2.339241600696554e-06	-8.248672293456605e-05	-2.3183106175050927e-06	-8.174865120944008e-05
15.406620765365147	0.0011425768807725772	0.0011330182215605739	0.001199102380897217	0.0011886348084039534	0.0012329703320461017	0.0012219225526886293	0.001270300398859111	0.0012585824731028011	0.0013530334803818862	0.0013397186162587573	0.05774511852506742	0.057243942789123564	-2.3253505005791514e-06	-8.249095075651969e-05	-2.304544328658384e-06	-8.175285954253875e-05
15.499453405772549	0.001142376196235422	0.0011328192226703077	0.001198892565550506	0.001188426826220342	0.0012327551115719792	0.0012217092578844747	0.0012700792773086464	0.00125836338256494	0.001352799487251071	0.0013394868992781103	0.05774602846088785	0.05724484437950561	-2.3114061865900717e-06	-8.249033555574048e-05	-2.2907253068816733e-06	-8.175226857937146e-05
15.592845409537835	0.0011421754969887835	0.001132620209313473	0.0011986827489436427	0.0011882188428156096	0.0012325398990663335	0.0012214959709281072	0.0012698581749067592	0.0012581443108436899	0.0013525655417310856	0.0013392552289678648	0.057746954899417766	0.05724576232122161	-2.2974086457778695e-06	-8.248480690725701e-05	-2.27685353938311e-06	-8.174680853176297e-05
15.686800147106629	0.001141974794600044	0.001132421192962835	0.0011984729434712676	0.0011880108704767002	0.0012323247074405921	0.0012212827046143757	0.0012696371051527005	0.00125792527131098	0.0013523316586905433	0.001339023620041812	0.057747898140607185	0.05724669691147019	-2.283357868020433e-06	-8.247429374091952e-05	-2.26292901619584e-06	-8.173640897293777e-05
15.781321009233178	0.0011417741008019728	0.001132222185255201	0.0011982631617062198	0.0011878029216672102	0.0012321095497924456	0.0012210694719227055	0.0012694160817412052	0.0012577062775323677	0.0013520978532152	0.0013387920874285916	0.05774885848987324	0.05724764845286578	-2.269253846065751e-06	-8.245872433923496e-05	-2.248951730186681e-06	-8.172099883438366e-05
15.87641140710273	0.0011415734274941637	0.001132023197992847	0.0011980534164011327	0.0011875950090289703	0.001231894439407542	0.0012208562860187798	0.001269195118564305	0.0012574873432688366	0.0013518641406100478	0.0013385606462737664	0.05774983625819971	0.05724861725353899	-2.2550965755692085e-06	-8.24380263345359e-05	-2.23492167708908e-06	-8.170050640271542e-05
15.972074772454643	0.0011413727867444726	0.001131824243144945	0.0011978437204900288	0.0011873871453836266	0.0012316793897611848	0.0012206431602562228	0.0012689742297131454	0.0012572684824785937	0.0013516305364014213	0.001338329311941901	0.05775083176223996	0.05724960362723735	-2.240886055134353e-06	-8.241212670695441e-05	-2.2208388555794434e-06	-8.167485931923069e-05
16.06831455770623	0.001141172190790458	0.0011316253328489895	0.0011976340870899212	0.001187179343734226	0.0012314644145200381	0.001220430108178284	0.0012687534294798088	0.0012570497093188748	0.0013513970563391081	0.0013380981000186507	0.05775184532441915	0.05725060789342795	-2.226622286385753e-06	-8.238095178328408e-05	-2.206703267322238e-06	-8.16439845773842e-05
16.165134236077357	0.0011409716520408228	0.001131426479412231	0.0011974245295024145	0.0011869716172668082	0.0012312495275438313	0.0012202171435195344	0.0012685327323591433	0.0012568310381477574	0.0013511637163984755	0.001337867026312864	0.05775287727304122	0.05725163037740166	-2.2123052739967536e-06	-8.234442723462077e-05	-2.1925149170055544e-06	-8.160780852101146e-05
16.262537301715792	0.0011407711830768582	0.0011312276953131064	0.0011972150612153147	0.001186763979351997	0.0012310347428870752	0.00122000428020756	0.0012683121530506	0.0012566124835259789	0.001350930532782603	0.0013376361068586904	0.05775392794239529	0.057252671410381	-2.1979350257068236e-06	-8.230247807305968e-05	-2.1782738123549833e-06	-8.156625684108132e-05
16.36052726982327	0.0011405707966538955	0.00113102899320268	0.001197005695904245	0.0011865564435466038	0.0012308200748007841	0.0012197915323646745	0.0012680917064600828	0.001256394060218766	0.001350697521924435	0.0013374053579177083	0.057754997672867445	0.05725373132962793	-2.183511552408292e-06	-8.225502865166767e-05	-2.163979964222955e-06	-8.15192545755572e-05
16.459107676782416	0.001140370505702746	0.001130830385906074	0.001196796447434254	0.0011863490235952225	0.0012306055377341936	0.0012195789143096152	0.0012678714077017884	0.0012561757831976615	0.0013504647004889258	0.0013371747959810482	0.057756086811049635	0.05725481047855504	-2.1690348682087968e-06	-8.22020026632897e-05	-2.149633386648586e-06	-8.146672610806482e-05
16.55828208028434	0.0011401703233311542	0.0011306318864239067	0.0011965873298614344	0.0011861417334318354	0.0012303911463364871	0.0012193664405592598	0.0012676512721000654	0.00125595766764236	0.001350232085375209	0.0013369444377715346	0.057757195709856345	0.05725590920683674	-2.154504990423481e-06	-8.214332313669082e-05	-2.135234096842069e-06	-8.140859516417298e-05
16.658054059457015	0.001139970262825248	0.0011304335079337358	0.0011963783574345502	0.001185934587181422	0.0012301769154585344	0.0012191541258303445	0.001267431315191278	0.0012557397289425585	0.0013499996937187749	0.0013367143002458396	0.057758324728637706	0.0572570278705274	-2.1399219396478486e-06	-8.207891243627863e-05	-2.120782115280946e-06	-8.134478481150453e-05
16.758427214994473	0.001139770337650989	0.0011302352637914926	0.0011961695445966527	0.0011857275991615664	0.0012299628601546203	0.0012189419850411785	0.001267211552725669	0.0012555219826997956	0.00134976754289365	0.0013364844005966379	0.05775947423329957	0.057258166832174	-2.125285739837564e-06	-8.200869226157592e-05	-2.106277465763022e-06	-8.127521745868171e-05
16.859405169286727	0.0011395705614556195	0.0011300371675329222	0.0011959609059867076	0.0011855207838840664	0.0012297489956841847	0.0012187300333133682	0.0012669920006692296	0.0012553044447293077	0.00134953565051459	0.0013362547562547746	0.0577606445964228	0.05725932646093906	-2.1105964183101844e-06	-8.193258364416756e-05	-2.0917201754263107e-06	-8.119981485268934e-05
16.960991566550526	0.0011393709480691187	0.0011298392328750251	0.0011957524564412255	0.0011853141560565525	0.0012295353375135682	0.0012185182859735459	0.0012667726752055811	0.0012550871310618888	0.0013493040344392858	0.0013360253848914456	0.05776183619738529	0.05726050713271862	-2.0958540058145514e-06	-8.185050694747842e-05	-2.0771102747984757e-06	-8.111849807818095e-05
17.063190072960847	0.0011391715115056488	0.0011296414737174954	0.0011955442109958868	0.0011851077305840977	0.0012293219013177529	0.0012183067585550965	0.001266553592737851	0.0012548700579457506	0.001349072712770571	0.0013357963044203806	0.05776304942248788	0.057261709230268514	-2.081058536620127e-06	-8.176238186669016e-05	-2.0624477979043834e-06	-8.103118755778405e-05
17.166004376783235	0.001138972265965004	0.001129443904144154	0.0011953361848871713	0.0011849015225708324	0.0012291087029821079	0.0012180954667998854	0.0012663347698905567	0.001254653241848386	0.00134884170385864	0.0013355675330000336	0.05776428466507975	0.05726293314332869	-2.0662100484944435e-06	-8.166812742507745e-05	-2.047732782240949e-06	-8.09378030486585e-05
17.26943818850684	0.0011387732258340648	0.0011292465384243966	0.001195128393553996	0.0011846955473215706	0.0012288957586041507	0.0012178844266600031	0.0012661162235115043	0.0012544366994584498	0.0013486110263032838	0.0013353390890357968	0.05776554232568946	0.05726417926875159	-2.0513085827941757e-06	-8.156766197522924e-05	-2.0329652688595365e-06	-8.08382636434124e-05
17.37349524097843	0.0011385744056882383	0.0011290493910146194	0.001194920852639339	0.0011844898203434162	0.0012286830844952853	0.0012176736542994888	0.0012658979706736701	0.0012542204476876206	0.0013483806989561167	0.001335110991182197	0.05776682281215488	0.05726544801063262	-2.036354184566623e-06	-8.146090319913202e-05	-2.0181453024622348e-06	-8.073248776974129e-05
17.478179289537028	0.0011383758202929053	0.0011288524765596566	0.0011947135779918742	0.001184284357347387	0.0012284706971825625	0.001217463166096075	0.0012656800286771027	0.0012540045036724856	0.0013481507409228257	0.0013348832583451214	0.05776812653975922	0.05726673978044337	-2.021346902502004e-06	-8.134776810425626e-05	-2.0032729313671643e-06	-8.062039318737502e-05
17.583494112149474	0.0011381774846048684	0.001128655809894217	0.0011945065856676076	0.0011840791742500354	0.00122825861341044	0.0012172529786429293	0.001265462415050825	0.0012537888847764236	0.0013479211715654237	0.0013346559096840457	0.057769453931365615	0.057268054997166654	-2.006286789052285e-06	-8.122817302569363e-05	-1.9883482076307746e-06	-8.050189699002064e-05
17.689443509546752	0.001137979413773787	0.0011284594060443083	0.0011942998919315041	0.0011838742871750608	0.0012280468501425302	0.0012170431087503877	0.0012652451475547344	0.0012535736085914843	0.0013476920105045071	0.0013344289646142625	0.057770805417558926	0.05726939408743546	-1.9911739005265897e-06	-8.11020336270174e-05	-1.9733711871207024e-06	-8.037691560583426e-05
17.79603130536116	0.0011377816231436123	0.00112826328022866	0.0011940935132591138	0.0011836697124549237	0.0012278354245633567	0.001216833573447694	0.0012650282441815	0.0012533586929402692	0.0013474632776215142	0.0013342024428091158	0.057772181436784954	0.05727075748567117	-1.976008297035689e-06	-8.096926489589706e-05	-1.958341929476741e-06	-8.024536479311895e-05
17.90326134626431	0.0011375841282540346	0.0011280674478601621	0.0011938874663382185	0.0011834654666324751	0.001227624354080125	0.0012166243899847556	0.001264811723158489	0.0012531441558778379	0.0013472349930610194	0.001333976364202267	0.05777358243549593	0.05727214563422963	-1.9607900426273084e-06	-8.082978114690165e-05	-1.943260498239209e-06	-8.010715964351656e-05
18.011137502105942	0.0011373869448418992	0.0011278719245472672	0.0011936817680704402	0.0011832615664625556	0.0012274136563244634	0.0012164155758338665	0.0012645956029496564	0.001252930015693578	0.0013470071772329905	0.0013337507489899277	0.05777500886829824	0.05727355898354379	-1.945519205343374e-06	-8.068349602205482e-05	-1.9281269609166055e-06	-7.996221458247965e-05
18.119663666053608	0.0011371900888426435	0.0011276767260954184	0.0011934764355728815	0.0011830580289136166	0.0012272033491541915	0.0012162071486914608	0.0012643799022574681	0.0012527162909131105	0.0013467798508150924	0.001333525617633132	0.05777646119810086	0.05727499799227501	-1.930195857251238e-06	-8.053032248922509e-05	-1.9129413889994867e-06	-7.981044336718979e-05
18.228843754733095	0.0011369935763917115	0.0011274818685084536	0.0011932714861797409	0.001182854871169326	0.0012269934506550695	0.0012159991264798454	0.0012641646400248063	0.0012525030003001755	0.0013465530347549681	0.0013333009908599964	0.057777939896269906	0.05727646312746254	-1.9148200745148017e-06	-8.037017284370784e-05	-1.8977038580385297e-06	-7.965175908861144e-05
18.338681708369887	0.001136797423825978	0.0011272873679900165	0.0011930669374439408	0.0011826521106301795	0.0012267839791425587	0.0012157915273489446	0.001263949835436887	0.0012522901628585295	0.0013463267502725476	0.0013330768896679958	0.05777944544278182	0.05727795486467738	-1.8993919374560991e-06	-8.020295870872496e-05	-1.882414447710451e-06	-7.948607417176956e-05
18.44918149093129	0.00113660164768515	0.0011270932409449506	0.0011928628071387365	0.0011824497649150978	0.0012265749531635676	0.0012155843696780295	0.001263735507923165	0.0012520777978338334	0.0013461010188623396	0.0013328533353262333	0.05778097832638318	0.05727947368818005	-1.8839115306047358e-06	-8.002859103489746e-05	-1.8670732418622424e-06	-7.9313300375361e-05
18.56034709026951	0.001136406264713186	0.0011268995039807053	0.001192659113259344	0.0011822478518630384	0.0012263663914982156	0.0012153776720774656	0.001263521677159261	0.0012518659247155587	0.0013458758622957574	0.0013326303493777334	0.05778253904475186	0.057281020091080756	-1.868378942772482e-06	-7.984698010277125e-05	-1.8516803285840294e-06	-7.913334879428024e-05
18.672182518265565	0.0011362112918596788	0.0011267061739087087	0.0011924558740245327	0.0011820463895345773	0.0012261583131615652	0.0012151714533904295	0.0012633083630688552	0.0012516545632388634	0.0013456513026234144	0.0013324079536417128	0.057784128104660694	0.05728259457550082	-1.8527942671226622e-06	-7.965803552323347e-05	-1.8362358002810622e-06	-7.894612986000804e-05
18.784691810974078	0.0011360167462812606	0.0011265132677457641	0.001192253107878247	0.0011818453962135142	0.0012259507374053845	0.0012149657326946534	0.0012630955858256166	0.0012514437333864998	0.0013454273621774572	0.0013321861702158874	0.057785746022145555	0.05728419765273921	-1.8371576011918384e-06	-7.946166623770679e-05	-1.8207397536936648e-06	-7.87515533403893e-05
18.897879028768923	0.0011358226453429803	0.0011263208027154146	0.0011920508334911976	0.001181644890408451	0.0012257436837198783	0.0012147605293041433	0.001262883365855103	0.0012512334553906965	0.0013452040635738823	0.0013319650214787568	0.057787393322675205	0.057285829843440966	-1.821469047032058e-06	-7.925778052234045e-05	-1.805192290033411e-06	-7.854952834443485e-05
19.01174825648978	0.0011356290066196772	0.0011261287962493075	0.001191849069762454	0.0011814448908543719	0.0012255371718354277	0.0012145558627708992	0.0012626717238366685	0.0012510237497350481	0.0013449814297148573	0.0013317445300919002	0.05778907054132575	0.05728749167777133	-1.8057287111848327e-06	-7.904628598595642e-05	-1.7895935149709816e-06	-7.833996332023974e-05
19.126303603589555	0.0011354358478973586	0.001125937265988562	0.0011916478358210433	0.0011812454165142266	0.0012253312217243328	0.0012143517528866432	0.001262460680705378	0.001250814637156408	0.001344759483791064	0.0013315247190022908	0.0577907782229561	0.05728918369558735	-1.7899367048060388e-06	-7.882708957435147e-05	-1.7739435387463184e-06	-7.812276605853596e-05
19.241549204282624	0.0011352431871745451	0.0011257462297851039	0.00119144715102752	0.0011810464865804875	0.0012251258536025297	0.001214148219684521	0.0012622502576539014	0.0012506061386467634	0.0013445382492840152	0.0013313056114445858	0.057792516922389826	0.05729090644661976	-1.7740931437422447e-06	-7.860009757262865e-05	-1.758242476246688e-06	-7.789784369582886e-05
19.357489217694134	0.0011350510426636272	0.0011255557057030135	0.0011912470349755466	0.0011808481204767184	0.0012249210879313214	0.0012139452834408152	0.0012620404761344176	0.0012503982754551216	0.001344317749968401	0.0013310872309434403	0.05779428720459758	0.05729266049065221	-1.75819814853765e-06	-7.83652156048642e-05	-1.742490447018824e-06	-7.766510271361993e-05
19.474127828010037	0.0011348594327922014	0.0011253657120198497	0.0011910475074934602	0.0011806503378591251	0.0012247169454190955	0.0012137429646766488	0.0012618313578605118	0.0012501910690893884	0.0013440980099144214	0.0013308696013158165	0.05779608964488483	0.05729444639770952	-1.7422518445451077e-06	-7.812234863840972e-05	-1.7266875753782149e-06	-7.742444894281997e-05
19.59146924462811	0.0011346683762043983	0.00112517626722797	0.0011908485886458313	0.001180453158618102	0.0012245134470230336	0.001213541284159677	0.0012616229248090683	0.0012499845413182383	0.001343879053490129	0.0013306527466732932	0.0577979248290817	0.057296264748243446	-1.7262543620145954e-06	-7.787140098705625e-05	-1.7108339904923706e-06	-7.71757875669965e-05
19.709517702309874	0.0011344778917621917	0.0011249873900358303	0.0011906502987350063	0.001180256602879762	0.0012243106139508118	0.0012133402629057731	0.0012614151992221502	0.0012497787141729781	0.0013436609053637614	0.001330436691424371	0.05779979335373709	0.057298116133326756	-1.710205836129644e-06	-7.761227631269962e-05	-1.6949298264189866e-06	-7.691902312376153e-05
19.828277461333414	0.001134287998546709	0.001124799099369284	0.0011904526583026544	0.0011800606910074697	0.0012241084676623023	0.0012131399221807135	0.0012612082036088897	0.0012495736099494166	0.0013434435905060893	0.0013302214602767947	0.05780169582631693	0.05730000115484786	-1.6941064070706557e-06	-7.734487762797726e-05	-1.6789752221675266e-06	-7.665405950732507e-05
19.94775280764713	0.001134098715859517	0.0011246114143728606	0.001190255688131295	0.0011798654436033556	0.0012239070298712595	0.0012129402835018494	0.0012610019607473609	0.0012493692512097192	0.0013432271341927565	0.0013300070782398584	0.057803632865404374	0.057301920425712034	-1.6779562201354667e-06	-7.706910730162497e-05	-1.66297032182499e-06	-7.638079997435154e-05
20.067948053024427	0.0011339100632238963	0.00112442435441103	0.0011900594092458105	0.0011796708815098166	0.0012237063225469936	0.0012127413686397618	0.0012607964936864442	0.0012491656607842509	0.0013430115620066162	0.0013297935706267161	0.05780560510090624	0.057303874570042254	-1.661755425776644e-06	-7.678486706044763e-05	-1.6469152745888713e-06	-7.609914714562516e-05
20.188867535219305	0.0011337220603861076	0.0011242379390694582	0.001189863842914959	0.0011794770258110154	0.0012235063679160467	0.0012125431996199251	0.0012605918257476963	0.001248962861773428	0.0013427968998400755	0.0013295809630566979	0.05780761317426217	0.05730586422338856	-1.6455041796743439e-06	-7.64920579931494e-05	-1.6308102348270084e-06	-7.580900300938054e-05
20.31051561812294	0.0011335347273166334	0.0011240521881562438	0.0011896690106528648	0.0011792838978343589	0.001223307188463846	0.001212345798724344	0.0012603879805271965	0.001248760877549548	0.001342583173897434	0.0013293692814576156	0.05780965773865533	0.05730789003293804	-1.6292026428360584e-06	-7.619058055541306e-05	-1.6146553622007481e-06	-7.551026892704815e-05
20.432896691921076	0.0011333480842114104	0.0011238671217031382	0.0011894749342205	0.0011790915191519657	0.0012231088069363536	0.0012121491884931864	0.001260184981897396	0.0012485597317586146	0.0013423704106972172	0.001329158552068071	0.05781173945923149	0.05730995265772881	-1.612850981655596e-06	-7.588033457345267e-05	-1.5984508217057117e-06	-7.520284563652946e-05
20.55601517325261	0.0011331621514930452	0.0011236827599667547	0.0011892816356271528	0.0011788999115821249	0.0012229112463417026	0.0012119533917264054	0.0012599828540089545	0.0012483594483221605	0.0013421586370745168	0.0013289488014397624	0.057813859013319174	0.05731205276887079	-1.596449367995481e-06	-7.556121924892634e-05	-1.582196783767205e-06	-7.488663325708189e-05
20.679875505368887	0.0011329769498120063	0.0011234991234297504	0.0011890891371318774	0.0011787090971907299	0.001222714529951818	0.0012117584314853443	0.0012597816212925645	0.0012481600514390474	0.001341947880183317	0.001328740056439783	0.05781601709065543	0.0573141910497674	-1.5799979792728222e-06	-7.523313316376568e-05	-1.5658934242931272e-06	-7.456153129353771e-05
20.804482158294064	0.0011327925000478077	0.0011233162328020052	0.0011888974612449359	0.0011785190982927117	0.0012225186813040311	0.0012115643310943382	0.0012595813084607698	0.0012479615655872705	0.001341738167498828	0.0013285323442529277	0.05781821439361334	0.057316368196342754	-1.5634969985287017e-06	-7.489597428550487e-05	-1.5495409247945346e-06	-7.42274386428543e-05
20.92983962898646	0.0011326088233101612	0.0011231341090217602	0.0011887066307292127	0.001178329937453438	0.0012223237242026698	0.0012113711141422839	0.0012593819405097662	0.0012477640155257362	0.0013415295268198045	0.0013283256923839741	0.05782045163743794	0.05731858491727468	-1.5469466145435345e-06	-7.45496399737755e-05	-1.533139472459366e-06	-7.388425359958206e-05
21.055952441500814	0.0011324259409401178	0.0011229527732567583	0.0011885166686016213	0.001178141637490112	0.001222129682720641	0.0012111788044842139	0.0012591835427211942	0.0012475674262960393	0.0013413219862708661	0.001328120128659981	0.05782272955048281	0.057320841934228255	-1.5303470218656912e-06	-7.419402698369271e-05	-1.5166892601810658e-06	-7.353187385888971e-05
21.18282514715158	0.00113224387451119	0.0011227722469053533	0.0011883275981344951	0.001177954221473148	0.0012219365812010025	0.0012109874262428496	0.0012589861406639255	0.001247371823224227	0.0013411155743048172	0.0013279156812325734	0.05782504887445332	0.05732313998209771	-1.5136984209242546e-06	-7.382903147373776e-05	-1.5001904867095045e-06	-7.317019652597345e-05
21.31046232467717	0.0011320626458304406	0.001122592551597594	0.0011881394428569472	0.001177767712727521	0.0012217444442585042	0.0012107970038101263	0.0012587897601958188	0.00124717723192254	0.001340910319704945	0.0013277123785802117	0.05782741036465309	0.05732547980925091	-1.497001018142645e-06	-7.345454901280801e-05	-1.4836433567151641e-06	-7.279911812133055e-05
21.438868580405217	0.001131882276939561	0.0011224137091962946	0.001187952226556224	0.0011775821348341089	0.0012215532967811236	0.0012106075618487197	0.001258594427465479	0.0012469836782911493	0.001340706251587329	0.00132751024951047	0.05782981479023639	0.057327862177778945	-1.4802550259759156e-06	-7.307047458515736e-05	-1.4670480808515879e-06	-7.241853458628267e-05
21.568048548418737	0.0011317027901159202	0.0011222357417980777	0.0011877659732790304	0.001177397511631007	0.00122136316393158	0.001210419125293541	0.0012584001689139907	0.0012467911885198739	0.0013405033994031298	0.0013273093231622964	0.05783226293446421	0.05733028786374972	-1.4634606630174393e-06	-7.267670259838988e-05	-1.450404875860331e-06	-7.202834129133029e-05
21.69800689072348	0.001131524207873591	0.0011220586717343925	0.001187580707332839	0.0011772138672148265	0.001221174071148831	0.001210231719353221	0.0012582070112766405	0.0012465997890898836	0.0013403017929408784	0.0013271096290082712	0.057834755594965474	0.05733275765746641	-1.4466181541194709e-06	-7.227312689225829e-05	-1.4337139646949937e-06	-7.162843304472921e-05
21.828748297416116	0.0011313465529643404	0.0011218825215724999	0.0011873964532871633	0.0011770312259419546	0.0012209860441495374	0.0012100453695115595	0.0012580149815846118	0.001246409506775375	0.0013401014623287417	0.0013269111968568401	0.05783729358400401	0.05733527236373405	-1.4297277304451891e-06	-7.18596407445482e-05	-1.4169755765498435e-06	-7.121870409762532e-05
21.960277486853503	0.0011311698483786187	0.0011217073141164542	0.001187213235974835	0.0011768496124298239	0.0012207991089295315	0.0012098601015289822	0.0012578241071666842	0.001246220368645253	0.0013399024380368063	0.0013267140568545693	0.05783987772874845	0.057337832802123595	-1.4127896295554332e-06	-7.143613687921047e-05	-1.400189946965634e-06	-7.079904815268656e-05
22.092599205822967	0.0011309941173464895	0.0011215330724080295	0.0011870310804932248	0.0011766690515581221	0.0012206132917652382	0.0012096759414439464	0.0012576344156508886	0.0012460324020647684	0.0013397047508793205	0.0013265182394883572	0.05784250887155095	0.057340439807251	-1.3958040955578885e-06	-7.100250747749115e-05	-1.3833573179796582e-06	-7.03693583755105e-05
22.225718229713628	0.0011308193833385527	0.0011213598197276347	0.0011868500122054597	0.001176489568469999	0.001220428619215086	0.001209492915574338	0.001257445934966157	0.001245845634697149	0.0013395084320169434	0.0013263237755876509	0.057845187870226196	0.05734309422905198	-1.3787713791487202e-06	-7.055864418467617e-05	-1.3664779381613104e-06	-6.992952740059177e-05
22.359639362688714	0.0011306456700668286	0.0011211875795951926	0.0011866700567416046	0.0011763111885732369	0.001220245118120893	0.0012093110505188454	0.0012572586933439485	0.0012456600945052077	0.0013393135129589771	0.0013261306963266496	0.05784791559834002	0.05734579693306963	-1.361691737731402e-06	-7.010443811972245e-05	-1.3495520627118326e-06	-6.947944734106426e-05
22.494367437858962	0.0011304730014856138	0.0011210163757709932	0.0011864912399998206	0.0011761339375414028	0.0012200628156092267	0.0012091303731583062	0.001257072719319855	0.0012454758097529303	0.0013391200255655886	0.0013259390332264935	0.05785069294550225	0.05734854880074117	-1.3445654355060538e-06	-6.963977988558301e-05	-1.3325799535874802e-06	-6.901900979913722e-05
22.629907317457054	0.0011303014017923028	0.001120846232256508	0.0011863135881474906	0.0011759578413149609	0.0012198817390927366	0.001208950910657026	0.0012568880417351794	0.0012452928090070372	0.001338928002050011	0.0013257488181574373	0.05785352081766317	0.05735135072969587	-1.327392743588271e-06	-6.916455957972634e-05	-1.3155618795949314e-06	-6.854810587669791e-05
22.766263893012997	0.0011301308954281774	0.0011206771732951753	0.0011861371276223162	0.0011757829261023625	0.0012197019162714594	0.0012087726904640706	0.0012567046897384929	0.0012451111211385217	0.0013387374749807355	0.0013255600833410085	0.05785640013741765	0.05735420363405357	-1.3101739400828497e-06	-6.867866680368429e-05	-1.2984981164693501e-06	-6.806662618416559e-05
22.903442085530802	0.0011299615070791635	0.0011205092233731548	0.0011859618851333897	0.0011756092183811092	0.0012195233751341025	0.0012085957403145389	0.001256522692787173	0.0012449307753241733	0.0013385484772836926	0.0013253728613521576	0.057859331844315236	0.05735710844473366	-1.292909310213891e-06	-6.818199067540331e-05	-1.2813889469975512e-06	-6.757446085320362e-05
23.041446845665973	0.0011297932616765427	0.0011203424072200332	0.0011857878876622178	0.0011754367448987666	0.0012193461439592823	0.001208420088230787	0.0012563420806488994	0.0012447518010480518	0.0013383610422443967	0.0013251871851213748	0.05786231689517491	0.05736006610976436	-1.2755991464245484e-06	-6.767441984059652e-05	-1.2642346611290226e-06	-6.707149954798819e-05
23.180283153904217	0.0011296261843976396	0.0011201767498095106	0.0011856151624637312	0.0011752655326739679	0.0012191702513167507	0.0012082457625236442	0.00125616288340314	0.0012445742281029636	0.0013381752035100988	0.0013250030879368084	0.057865356264405754	0.057363077594604406	-1.2582437484637624e-06	-6.715584248384587e-05	-1.2470355560548554e-06	-6.655763147597749e-05
23.31995602074116	0.0011294603006664619	0.0011200122763600346	0.0011854437370672458	0.0011750956089973648	0.0012189957260685751	0.00120807279179358	0.0012559851314426008	0.0012443980865918863	0.0013379909950919028	0.0013248206034463506	0.05786845094433633	0.05736614388246482	-1.240843423537183e-06	-6.662614634334041e-05	-1.229791936356063e-06	-6.603274540270543e-05
23.460470486863187	0.0011292956361542966	0.0011198490123353973	0.0011852736392773885	0.001174927001432548	0.0012188225973702874	0.001207901204931843	0.0012558088554746368	0.0012442234069293715	0.0013378084513668612	0.0013246397656597048	0.057871601945544804	0.057369265974640433	-1.2233984863618125e-06	-6.60852187208405e-05	-1.212504114059959e-06	-6.549672966157938e-05
23.60183162332936	0.0011291322167802822	0.001119686983445303	0.0011851048971749988	0.0011747597378169402	0.001218650894672012	0.0012077310311215768	0.0012556340865226584	0.0012440502198429282	0.0013376276070800708	0.0013244606089504467	0.05787481029720322	0.057372444890846586	-1.2059092593125903e-06	-6.553294649719321e-05	-1.195172408782405e-06	-6.494947216928448e-05
23.744044531754422	0.0011289700687119155	0.0011195262156458738	0.001184937539117971	0.0011745938462626316	0.0012184806477195346	0.0012075622998388785	0.0012554608559274723	0.0012438785563743519	0.001337448497346716	0.0013242831680580392	0.05787807704741982	0.05737568166956249	-1.1883760725429557e-06	-6.496921614682072e-05	-1.1777971478596494e-06	-6.439086044035536e-05
23.887114344492932	0.0011288092183655298	0.0011193667351401268	0.0011847715937420714	0.0011744293551571913	0.0012183118865553536	0.0012073950408538388	0.0012552891953486133	0.001243708447881039	0.0013372711576541136	0.0013241074780898448	0.05788140326359523	0.05737897736838086	-1.1707992640837273e-06	-6.439391375120951e-05	-1.1603786664229204e-06	-6.382078159994364e-05
24.031046224824397	0.0011286496924067196	0.0011192085683783986	0.0011846070899617066	0.0011742662931644285	0.0012181446415196792	0.0012072292842315333	0.00125511913676563	0.0012435399260372565	0.0013370956238637189	0.0013239335745231003	0.05788479003278056	0.057382333064364376	-1.1531791799645336e-06	-6.380692501486984e-05	-1.1429173075398064e-06	-6.323912240033258e-05
24.175845367139747	0.0011284915177507211	0.0011190517420587229	0.0011844440569706504	0.0011741046892251145	0.001217978943251402	0.0012070650603329776	0.001254950712479337	0.0012433730228353808	0.0013369219322131136	0.001323761493206876	0.05788823846204482	0.05738574985440978	-1.1355161743257028e-06	-6.320813527979641e-05	-1.1254134223252776e-06	-6.264576923523113e-05
24.32151699712871	0.0011283347215627446	0.0011188962831271655	0.0011842825242427287	0.0011739445725576622	0.0012178148226890152	0.0012069023998160424	0.0012547839551130323	0.0012432077705870975	0.0013367501193179672	0.0013235912703640027	0.05789174967884836	0.0573892288556162	-1.11781060957699e-06	-6.25974295445364e-05	-1.1078673700778627e-06	-6.204060815795387e-05
24.468066371968433	0.0011281793312582446	0.0011187422187780936	0.0011841225215324439	0.0011737859726587442	0.0012176523110714848	0.0012067413336363149	0.0012546188976136612	0.0012430442019245522	0.0013365802221739556	0.0013234229425929632	0.05789532483142367	0.05739277120566489	-1.1000628564756393e-06	-6.197469247837262e-05	-1.0902795183811292e-06	-6.142352489649228e-05
24.61549878051318	0.0011280253745031593	0.0011185895764544162	0.0011839640788755754	0.001173628919303891	0.001217491439939097	0.001206581893047935	0.0012544555732529647	0.0012428823498014843	0.001336412278158679	0.0013232565468697744	0.05789896508916358	0.057396378063202066	-1.0822732942634278e-06	-6.133980843942011e-05	-1.0726502432207782e-06	-6.079440487044563e-05
24.763819543485244	0.0011278728792140742	0.0011184383838477503	0.001183807226589707	0.001173473442548013	0.0012173322411342356	0.0012064241096043683	0.0012542940156285607	0.0012427222474942947	0.0013362463250335208	0.0013230921205498207	0.05790267164301714	0.057400050608231834	-1.0644423108193204e-06	-6.069266149441588e-05	-1.0549799291546466e-06	-6.015313321161564e-05
24.91303401366693	0.0011277218735583404	0.0011182886688985403	0.0011836519952747142	0.0011733195727258842	0.0012171747468021242	0.0012062680151591347	0.0012541342586649953	0.00124256392860308	0.0013360824009454886	0.0013229297013696599	0.05790644570589289	0.05740379004251457	-1.0465703027696255e-06	-6.003313543626043e-05	-1.0372689694055151e-06	-5.9499594780770826e-05
25.063147576093755	0.0011275723859541329	0.001118140459796119	0.0011834984158131953	0.0011731673404525714	0.0012170189893915123	0.001206113641866494	0.0012539763366147413	0.0012424074270526238	0.0013359205444290184	0.0013227693274488002	0.05791028851306881	0.057407597589976204	-1.0286576756302415e-06	-5.936111380422382e-05	-1.019517766006825e-06	-5.8833674187630525e-05
25.214165648248784	0.001127424445070448	0.0011179937849787075	0.0011833465193708467	0.0011730167766238054	0.0012168650016553143	0.0012059610221820704	0.001253820284059155	0.0012422527770933327	0.001335760794407744	0.0013226110372914351	0.05791420132261349	0.057411474497120474	-1.0107048439098737e-06	-5.867647990223657e-05	-1.0017267299145677e-06	-5.8155255809655415e-05
25.366093680258146	0.001127278079827047	0.0011178486731333644	0.001183196337396789	0.0011728679124163059	0.0012167128166511972	0.00120581018886344	0.0012536661359093854	0.0012421000133021388	0.001335603190196238	0.0013224548697881558	0.057918185415809946	0.05741542203345369	-9.927122312982511e-07	-5.7979116822648447e-05	-9.838962811746857e-07	-5.746422381475158e-05
25.518937155087716	0.0011271333193943163	0.0011177051531958487	0.001183047901623814	0.0011727207792880264	0.0012165624677420968	0.0012056611749706363	0.0012535139274072176	0.0012419491705833283	0.0013354477715016902	0.0013223008642176005	0.057922242097593536	0.05741944149191661	-9.746802707814861e-07	-5.726890746687863e-05	-9.660268490592483e-07	-5.67604621826423e-05
25.672701588741027	0.0011269901931930855	0.0011175632543504433	0.0011829012440685944	0.0011725754089783643	0.0012164139885966988	0.0012055140138666274	0.0012533636941258841	0.0012418002841693408	0.0013352945784255777	0.0013221490602480916	0.05792637269699426	0.05742353418932147	-9.566094047678414e-07	-5.6545734566648687e-05	-9.481188721731371e-07	-5.604385472487983e-05
25.827392530458226	0.0011268487308943604	0.0011174230060296934	0.0011827563970318138	0.0011724318335082885	0.0012162674131898424	0.0012053687392177155	0.0012532154719708066	0.0012416533896214988	0.001335143651465271	0.0013219994979392117	0.05793057856758939	0.057427701466801886	-9.385000852729121e-07	-5.58094807092957e-05	-9.301727986492023e-07	-5.531428511093561e-05
25.983015562916506	0.0011267089624189914	0.0011172844379140818	0.0011826133930982361	0.0011722900851804095	0.0012161227758028705	0.0012052253849938795	0.0012530692971802837	0.001241508522830687	0.0013349950315156042	0.0013218522177433454	0.05793486108796326	0.05743194469026977	-9.20352774004627e-07	-5.506002835828361e-05	-9.121890862280602e-07	-5.457163688812883e-05
26.139576302431465	0.0011265709179372817	0.0011171475799316424	0.00118247226513672	0.0011721501965789964	0.0012159801110239255	0.0012050839854690692	0.0012529252063261367	0.0012413657200179835	0.0013348487598704134	0.0013217072605071858	0.057939221662179366	0.05743626525087837	-9.02167942572283e-07	-5.4297259881569415e-05	-8.94168202461923e-07	-5.381579350946519e-05
26.297080399159835	0.0011264346278684906	0.0011170124622574733	0.0011823330463001343	0.0011720122005698913	0.0012158394537481521	0.0012049445752214036	0.0012527832363142591	0.0012412250177352023	0.0013347048782239963	0.0013215646674731654	0.05794366172025683	0.05744066456549959	-8.83946072630093e-07	-5.3521057576472186e-05	-8.761106248642188e-07	-5.304663835881129e-05
26.455533537303385	0.0011263001228802947	0.0011168791153132042	0.0011821957700252341	0.0011718761303003884	0.0012157008391778627	0.0012048071891333331	0.0012526434243851417	0.001241086452865407	0.0013345634286725592	0.0013214244802808718	0.05794818271866041	0.05744514407720661	-8.656876559960149e-07	-5.273130369398693e-05	-8.580168410249507e-07	-5.226405477473661e-05
26.614941435314055	0.0011261674338881456	0.0011167475697663645	0.0011820604700324426	0.0011717420191990186	0.0012155643028226146	0.001204671862391714	0.0012525058081143087	0.0012409500626233377	0.0013344244537155919	0.001321286740968394	0.05795278614079704	0.05744970525576637	-8.473931948386679e-07	-5.192788046795571e-05	-8.39887348789807e-07	-5.14679260792128e-05
26.77530984610034	0.0011260365920545588	0.0011166178565296817	0.0011819271803255639	0.001171609900975266	0.0012154298804992214	0.0012045386304878202	0.0012523704254126969	0.0012408158845557819	0.001334287996257198	0.0013211514919736237	0.0579574734975245	0.05745434959814314	-8.290632018304218e-07	-5.111067014262893e-05	-8.217226564206231e-07	-5.065813560559129e-05
26.93664455723489	0.001125907628788311	0.0011164900067602887	0.001181795935191415	0.0011714798096192033	0.0012152976083316875	0.0012044075292172722	0.0012522373145269613	0.0012406839565418707	0.0013341540996073687	0.0013210187761354987	0.057962246327667416	0.05745907862901042	-8.106982003213033e-07	-5.0279555002502585e-05	-8.035232827645171e-07	-4.983456672763564e-05
27.098951391163432	0.0011257805757435544	0.0011163640518588502	0.0011816667691993763	0.0011713517794010465	0.001215167522751064	0.0012042785946798978	0.00125210651403971	0.001240554316793308	0.0013340228074832027	0.0013208886366951932	0.05796710619854482	0.05746389390127444	-7.922987244912173e-07	-4.943441740143384e-05	-7.852897574009074e-07	-4.899710288838732e-05
27.26223620541477	0.0011256554648188407	0.0011162400234685983	0.0011815397172008585	0.0011712258448706293	0.0012150396604952306	0.001204151863279509	0.0012519780628696669	0.0012404270038545234	0.0013338941640100644	0.0013207611172972493	0.057972054706509624	0.05746879699660524	-7.738653195143129e-07	-4.857513979375505e-05	-7.670226208136843e-07	-4.814562763158503e-05
27.426504892812353	0.0011255323281560542	0.0011161179534742796	0.0011814148143286856	0.0011711020408567906	0.0012149140586085894	0.0012040273717236006	0.0012518520002717576	0.0012403020566027533	0.0013337682137226888	0.001320636261990651	0.0579770934774941	0.05747378952598128	-7.553985417515369e-07	-4.770160476677554e-05	-7.487224245690191e-07	-4.728002463291747e-05
27.59176338168682	0.0011254111981392478	0.0011159978740010038	0.0011812920959963836	0.0011709804024666716	0.001214790754441677	0.001203905157022962	0.0012517283658371127	0.0012401795142480384	0.0013336450015662149	0.00132051411522983	0.057982224167570234	0.05747887313024187	-7.368989589241065e-07	-4.681369507447686e-05	-7.303897314996782e-07	-4.640017773432925e-05
27.758017636089992	0.0011252921073933784	0.0011158798174129949	0.0011811715978973767	0.0011708609650849184	0.0012146697856506834	0.001203785256491199	0.0012516071994929897	0.0012400594163331391	0.0013335245728971564	0.0013203947218756082	0.05798744846351921	0.05748404948065312	-7.18367150263563e-07	-4.5911293669181896e-05	-7.120251158503066e-07	-4.550597097544018e-05
27.925273656010095	0.001125175088782956	0.0011157638163122557	0.001181053356004102	0.0011707437643728067	0.0012145511901968972	0.00120366770774418	0.0012514885415026245	0.0012399418027333824	0.0013334069734843178	0.0013202781271960857	0.05799276808341355	0.0574893202794825	-6.998037067303467e-07	-4.499428373960779e-05	-6.936291634881964e-07	-4.4597288630349174e-05
28.09353747758831	0.001125060175410563	0.0011156499035371043	0.001180937406567	0.0011706288362672422	0.001214435006346028	0.001203552548699366	0.001251372432464966	0.0012398267136563932	0.0013332922495096155	0.001320164376867433	0.057998184777207286	0.05749468726058573	-6.812092311790294e-07	-4.406254874531057e-05	-6.752024720711215e-07	-4.367401524235648e-05
28.2628151733366	0.001124947400615299	0.0011155381121606357	0.001180823786113438	0.001170516216979694	0.0012143212726674697	0.0012034398175750764	0.0012512589133143587	0.0012397141896417735	0.0013331804475688576	0.0013200535169746465	0.05800370032734226	0.05750015219000569	-6.625843385500013e-07	-4.311597245443277e-05	-6.567456512424942e-07	-4.273603566196105e-05
28.43311285235687	0.0011248367979710822	0.0011154284754890428	0.0011807125314464936	0.001170405942994988	0.0012142100280334276	0.00120332955288962	0.0012511480253200953	0.001239604271560651	0.0013330716146724183	0.0013199455940121913	0.05800931654936275	0.05750571686658339	-6.439296560720002e-07	-4.215443898328286e-05	-6.38259322822618e-07	-4.178323508502446e-05
28.604436660561465	0.0011247284012848688	0.0011153210270598555	0.0011806036796436653	0.0011702980510700342	0.001214101311617975	0.0012032217934603625	0.0012510398100859064	0.001239497000615169	0.0013329657982458648	0.001319840654884606	0.05801503529254427	0.05751138312257832	-6.252458234433898e-07	-4.117783283458243e-05	-6.197441209964717e-07	-4.0815499091517715e-05
28.77679278089485	0.0011246222445947282	0.0011152158006400349	0.0011804972680554428	0.0011701925782324051	0.0012139951628959787	0.0012031165784026534	0.0012509343095493226	0.0012393924183378444	0.0013328630461304765	0.001319738746906991	0.058020858440533306	0.057517152824304085	-6.065334930273163e-07	-4.0186038938822e-05	-6.012006925058301e-07	-3.9832713686210885e-05
28.950187433556945	0.0011245183621678254	0.0011151128302239815	0.0011803933343037935	0.00117008956177884	0.0012138916216419434	0.0012030139471286838	0.001250831565980966	0.0012392905665908635	0.0013327634065837127	0.0013196399178054534	0.058026787912001485	0.05752302787277759	-5.877933300737527e-07	-3.917894269686584e-05	-5.826296968556958e-07	-3.8834765340389765e-05
29.124626876227456	0.0011244167884982524	0.0011150121500313852	0.0011802919162804996	0.0011699890392735976	0.0012137907279287116	0.0012029139393461936	0.0012507316219837019	0.0012391914875652284	0.0013326669282795608	0.0013195442157174263	0.058032825661310676	0.05752901020437391	-5.690260129376408e-07	-3.815643002516578e-05	-5.640318065588956e-07	-3.7821541038068895e-05
29.30011740429177	0.0011243175583047502	0.0011149137945049752	0.0011801930521453982	0.0011698910485467113	0.001213692522126074	0.0012028165950570893	0.001250634520491707	0.0012390952237798316	0.0013325736603088194	0.0013194516891919307	0.05803897367919323	0.05753510179150438	-5.502322332410874e-07	-3.711838739667295e-05	-5.454077072687864e-07	-3.6792928315265705e-05
29.476665351068124	0.0011242207065283018	0.0011148177983081355	0.0011800967803244947	0.0011697956276921207	0.001213597044899255	0.001202721954555946	0.001250540304769425	0.00123900181808041	0.0013324836521792923	0.0013193623871897392	0.05804523399344473	0.057541304643300394	-5.314126961235982e-07	-3.606470188993738e-05	-5.267580980446683e-07	-3.574881530907237e-05
29.654277088036206	0.0011241262683295756	0.001114724196322377	0.0011800031395079367	0.0011697028150656637	0.001213504337207267	0.001202630058428368	0.0012504490184103902	0.0012389113136383743	0.0013323969538158698	0.0013192763590834362	0.05805160866962883	0.05754762080631364	-5.125681204671585e-07	-3.49952612365978e-05	-5.080836915634206e-07	-3.468909080492355e-05
29.832959025067048	0.0011240342790862449	0.001114633023644685	0.0011799121686478665	0.0011696126492829516	0.0012134144403011483	0.001202540947549246	0.001250360705335951	0.0012388237539495343	0.0013323136155605306	0.001319193654657395	0.058058099811800795	0.05755405236523008	-4.936992391017976e-07	-3.39099538700649e-05	-4.893852143328728e-07	-3.3613644284474775e-05
30.0127176106544	0.001123944774390154	0.0011145443155847127	0.001179823906956132	0.001169525169217097	0.0012133273957220642	0.0012024546630808675	0.0012502754097938559	0.0012387391828326912	0.0013322336881722296	0.001319114324107642	0.05806470956323994	0.05756060144359846	-4.7480679903327133e-07	-3.2808668975092825e-05	-4.7066340691645156e-07	-3.252236597559022e-05
30.193559332147448	0.001123857790044351	0.001114458107661846	0.001179738393901867	0.0011694404139963193	0.001213243245299285	0.0012023712464709116	0.00125019317635673	0.0012386576444281198	0.001332157222826699	0.001319038418041632	0.05807144010720052	0.05756727020457323	-4.558915616815866e-07	-3.169129654104208e-05	-4.5191902416042914e-07	-3.141514690405134e-05
30.37549071598484	0.0011237733620599517	0.0011143744356020985	0.001179655669208913	0.0011693584230013903	0.0012131620311480085	0.0012022907394502909	0.0012501140499204017	0.0012385791831959025	0.001332084271116121	0.0013189659874779014	0.05807829366767623	0.05757406085167153	-4.369543031069491e-07	-3.055772741464291e-05	-4.331528354272439e-07	-3.0291878946486772e-05
30.55851832793038	0.0011236915266528715	0.001114293335334878	0.0011795757728531155	0.0011692792358629536	0.0012130837956670654	0.001202213184030871	0.0012500380757021212	0.0012385038439141538	0.0013320148850487158	0.001318897083845632	0.05808527251018059	0.057580975629545776	-4.17995814266936e-07	-2.9407853355811753e-05	-4.1436562484790246e-07	-2.9152454885855716e-05
30.742648773309874	0.0011236123202403698	0.0011142148429895647	0.0011794987450594377	0.0011692028924586665	0.001213008581536448	0.0012021386225030202	0.0012499652992386079	0.0012384316716770793	0.0013319491170481832	0.0013188317589840712	0.05809237894254156	0.05758801682477256	-3.9901690126239314e-07	-2.824156709529957e-05	-3.955581915665758e-07	-2.799676846820809e-05
30.92788869724955	0.001123535779437456	0.0011141389948919535	0.0011794246262989468	0.0011691294329102125	0.0012129364317147156	0.0012020670974330354	0.0012498957663839864	0.0012383627118929203	0.001331887019953058	0.001318770065141866	0.05809961531571386	0.05759518676665599	-3.8001838555817846e-07	-2.705876239067484e-05	-3.7673134995613866e-07	-2.6824714458251186e-05
31.114244784915854	0.0011234619410531118	0.0011140658275605151	0.001179353457285622	0.001169058897580141	0.0012128673894362318	0.0012019986516604007	0.00124982952330756	0.0012382970102817396	0.001331828647015925	0.0013187120549762574	0.058106984024607074	0.057602487828048214	-3.6100110425985044e-07	-2.5859334088301766e-05	-3.5788592989138834e-07	-2.5636188701022578e-05
31.30172376175672	0.0011233908420863476	0.0011139953777024902	0.0011792852789730055	0.0011689913270685446	0.0012128014982082454	0.0012019333282948918	0.00124976661649144	0.0012382346128730628	0.001331774051902518	0.0013186577815521596	0.05811448750892985	0.05760992242618757	-3.419659103764787e-07	-2.4643178185151937e-05	-3.3902277701922806e-07	-2.4431088183063387e-05
31.4903323937443	0.001123322519722074	0.0011139276822098032	0.0011792201325506746	0.0011689267622095679	0.0012127388018078056	0.0012018711707135145	0.001249707092728013	0.0012381755660033581	0.001331723288690682	0.0013186072983411012	0.05812212825405189	0.057617493023548724	-3.229136730730463e-07	-2.3410191892558885e-05	-3.2014275300369655e-07	-2.3209311095812035e-05
31.68007748761912	0.0011232570113267938	0.001113862778154797	0.0011791580594405447	0.0011688652440677415	0.0012126793442785108	0.0012018122225572797	0.0012496509991172552	0.001238119916313369	0.001331676411869208	0.0013185606592200434	0.058129908791883136	0.05762520212871825	-3.03845277945837e-07	-2.2160273701360422e-05	-3.012467357874776e-07	-2.197075689955308e-05
31.870965891135747	0.001123194354444108	0.0011138007027857836	0.0011790991012929927	0.0011688068139341418	0.001212623169927083	0.001201756527727808	0.0012495983830638803	0.001238067710745275	0.00133163347633653	0.0013185179184700578	0.058137831701769976	0.05763305229727901	-2.84761627294787e-07	-2.0893323450149603e-05	-2.8233561988116537e-07	-2.0715326391723687e-05
32.063004493309954	0.0011231345867900211	0.001113741493522393	0.0011790432999827885	0.0011687515133223573	0.0012125703233197608	0.001201704130383747	0.001249549292274317	0.001238018996539686	0.0013315945373992776	0.0013184791307748593	0.05814589961141221	0.05764104613271923	-2.656636404092805e-07	-1.9609242394275084e-05	-2.6341031663648304e-07	-1.9442921775497668e-05
32.25620022466719	0.001123077746248052	0.0011136851879507365	0.0011789906976048391	0.0011686993839642762	0.0012125208492785135	0.0012016550749370193	0.0012495037747535095	0.001237973821232469	0.0013315596507706843	0.0013184443512192015	0.05815411519779458	0.057649186287357546	-2.4655225384570545e-07	-1.830793327786684e-05	-2.4447175451906833e-07	-1.8153446730284628e-05
32.45056005749291	0.001123023870864138	0.0011136318238183574	0.0011789413364697377	0.00116865046780567	0.0012124747928770599	0.0012016094060488716	0.0012494618788015444	0.001237932232651386	0.0013315288725688438	0.0013184136352871146	0.058162481188140686	0.05765747546328549	-2.2742842172842823e-07	-1.6989300407194152e-05	-2.2552087941205e-07	-1.684680648522674e-05
32.64609100608406	0.0011229729988413305	0.0011135814390289792	0.001178895259099108	0.001168604807001585	0.0012124321994366966	0.0012015671686257385	0.0012494236530100897	0.0012378942789125593	0.0013315022593148149	0.0013183870388599945	0.05817100036088591	0.05766591641333065	-2.0829311602171136e-07	-1.5653249725411378e-05	-2.0655865488536373e-07	-1.5522907893167348e-05
32.84280012700226	0.0011229251685342745	0.0011135340716370383	0.0011788525082207459	0.0011685624439115238	0.0012123931145219292	0.0012015284078149074	0.001249389146258646	0.001237860008416748	0.0013314798679305668	0.0013183646182145343	0.05817967554666808	0.05767451194204243	-1.8914732686147948e-07	-1.4299688891911133e-05	-1.8758606252188004e-07	-1.4181659509227007e-05
33.040694519328454	0.0011228804184434588	0.0011134897598419921	0.0011788131267635375	0.0011685234210944127	0.0012123575839358863	0.0012014931689999704	0.001249358407710595	0.0012378294698454175	0.0013314617557367505	0.0013183464300204832	0.05818850962934065	0.057683264906690915	-1.6999206286063065e-07	-1.292852736267669e-05	-1.6860410221967992e-07	-1.2822971670295447e-05
33.239781324919136	0.001122838787209245	0.001113448541982403	0.0011787771578521664	0.001168487781303355	0.00121232565371553	0.001201461497796075	0.0012493314868090538	0.0012378027121566237	0.0013314479804503116	0.0013183325313382433	0.0581975055470061	0.05769217821829317	-1.50828351393531e-07	-1.1539676470384563e-05	-1.4961379248218734e-07	-1.1446756575023143e-05
33.44006772866406	0.0011228003136056635	0.0011134104565297955	0.0011787446448015965	0.0011684555674801637	0.0012122973701266535	0.0012014334400449593	0.0012493084332725248	0.0012377797845806878	0.0013314386001819268	0.0013183229796162974	0.05820666629306989	0.057701254842656896	-1.3165723895900566e-07	-1.0133049512139891e-05	-1.306161707633792e-07	-1.0052928370030134e-05
33.64156095874556	0.0011227650365339518	0.0011133755420822576	0.001178715631111306	0.0011684268227496477	0.0012122727796586327	0.0012014090418097517	0.0012492892970903146	0.0012377607366156475	0.0013314336734332472	0.0013183178326884382	0.058215994917316986	0.05771049780144664	-1.1247979147133852e-07	-8.708561834436246e-06	-1.116122937717956e-07	-8.641403234865841e-06
33.84426828689945	0.001122732995015872	0.0011133438373578212	0.0011786901604593115	0.001168401590413691	0.0012122519290189814	0.0012013883493695644	0.0012492741285177636	0.0012377456180225174	0.0013314332590939823	0.001318317148770845	0.058225494527010084	0.057719910173271785	-9.329709460895175e-08	-7.266130923361258e-06	-9.260323780317312e-08	-7.2120994709101716e-06
34.04819702867729	0.0011227042281867431	0.001113315381187562	0.0011786682766959148	0.0011683799139450533	0.0012122348651276314	0.001201371409213827	0.001249262978071216	0.0012377344788202925	0.0013314374164387613	0.0013183209864589336	0.058235168288010355	0.05772949509479721	-7.411025415311051e-08	-5.805676497522283e-06	-7.359009908695577e-08	-5.7649375937440794e-06
34.25335454371064	0.0011226787752882381	0.0011132902125084649	0.0011786500238372252	0.0011683618369809539	0.0012122216351110036	0.0012013582680364006	0.0012492558965227895	0.0012377273692807532	0.0013314462051238292	0.001318329404724046	0.05824501942592278	0.05773925576187702	-5.492039633530135e-08	-4.3271206018880015e-06	-5.457399412326508e-08	-4.299840426158497e-06
34.45974823597649	0.001122656675660888	0.0011132683703560006	0.0011786354460583976	0.0011683474033163676	0.0012122122862957968	0.0012013489727294231	0.0012492529348948767	0.0012377243399230042	0.0013314596851835116	0.0013183424629099045	0.05825505122726291	0.05774919543071199	-3.572866818981474e-08	-2.8303877063484695e-06	-3.555606003331421e-08	-2.8167331959372266e-06
34.66738555406454	0.0011226379687363315	0.0011132498938564467	0.001178624587686627	0.0011683366568970835	0.0012122068662025474	0.0012013435703769164	0.001249254144454429	0.0012377254415077944	0.0013314779170264962	0.001318360220728891	0.05826526704065091	0.05775931741902982	-1.6536237907628648e-08	-1.3154048046915001e-06	-1.653745491849573e-08	-1.3155436340284155e-06
34.87627399144595	0.0011226226940292594	0.0011132348222189135	0.0011786174931938485	0.001168329641812472	0.0012122054225388989	0.0012013421082481164	0.001249259576706962	0.0012377307250315687	0.001331500961431877	0.001318382738258086	0.05827567027802729	0.05776962510729137	2.655704790192198e-09	2.178984816469942e-07	2.48064178269905e-09	2.0379792298186317e-07
35.086421086743854	0.001122610891129088	0.0011132231947270901	0.0011786142071891746	0.001168326402287986	0.0012122080031926215	0.0012013446337905474	0.0012492692833903248	0.0012377402417202762	0.0013315288795450032	0.0013184100759351088	0.058286264415895794	0.057780121939923115	2.1845948287337047e-08	1.7695897981395703e-06	2.1497028922148192e-08	1.7413584278147543e-06
35.29783442400536	0.0011226025996913136	0.0011132150507306858	0.0011786147744110257	0.0011683269826773678	0.001212214656224332	0.0012013511946228036	0.0012492833164681825	0.0012377540430229012	0.0013315617328730745	0.0013184422945537165	0.05829705299659316	0.057790811426571984	4.10332586758648e-08	3.339733947366197e-06	4.0510483256123164e-08	3.297202014029832e-06
35.51052163297529	0.0011225978594285712	0.001113210429636572	0.0011786192397189757	0.0011683314274545623	0.0012122254298599386	0.0012013618385270566	0.001249301728123238	0.0012377721806047283	0.0013315995832805217	0.0013184794552591778	0.05830803962958369	0.05780169714338904	6.02163793684933e-08	4.928392777242552e-06	5.951975905280765e-08	4.871389884891775e-06
35.72449038937153	0.0011225967101013677	0.0011132093708996027	0.0011786276480852806	0.0011683397812053257	0.0012122403724827797	0.0012013766134412584	0.001249324570750159	0.001237794706340323	0.001331642492984133	0.0013185216195434034	0.058319227992782156	0.05781278273434055	7.939403072346543e-08	6.535625067582984e-06	7.85235877310414e-08	6.463980201154573e-06
35.93974841516195	0.001122599191508505	0.0011132119140131265	0.0011786400445861107	0.0011683520886185343	0.001212259532625475	0.001201395567451062	0.0012493518969482326	0.0012378216723062368	0.001331690524547952	0.0013185688492398408	0.05833062183390405	0.057824071912544586	9.856490961737338e-08	8.161486409447027e-06	9.752067742447093e-08	8.075027961268466e-06
36.15630347884324	0.0011226053434771443	0.0011132180984991472	0.001178656474392434	0.0011683683944771486	0.0012122829589614368	0.0012014187487814005	0.0012493837595136952	0.0012378531307733916	0.0013317437408778903	0.0013186212065180928	0.058342224971844325	0.057835568461638724	1.1772768902752404e-07	9.80602908462469e-06	1.165097125790937e-07	9.704584882003209e-06
36.374163395721176	0.0011226152058525553	0.0011132279638981675	0.0011786769827605934	0.0011683887436488786	0.0012123107002960894	0.0012014462057877838	0.0012494202114317833	0.0012378891341991874	0.0013318022052161134	0.0013186787538783044	0.05835404129808628	0.05784727623717255	1.3688101765767235e-07	1.14693019429013e-05	1.3548935357465472e-07	1.1352699276656608e-05
36.59333602819267	0.0011226288184874955	0.0011132415497586688	0.0011787016150225323	0.0011684131810764922	0.0012123428055577426	0.0012014779869472432	0.0012494613058684548	0.0012379297352192826	0.001331865981135133	0.0013187415541452622	0.05836607477813934	0.057859199168035086	1.5602351943972206e-07	1.3151350268747475e-05	1.544582362350208e-07	1.3019415923215538e-05
36.813829286029524	0.0011226462212312253	0.001113258895626228	0.0011787304165756572	0.0011684417517677731	0.0012123793237881146	0.0012015141408489387	0.001249507096161775	0.001237974986639043	0.0013319351325316207	0.0013188096704622135	0.058378329453008054	0.05787134125790701	1.751537931360403e-07	1.4852215652866319e-05	1.7341497143049528e-07	1.4704775936486003e-05
37.03565112666392	0.0011226674539181656	0.0011132800410322832	0.0011787634328723655	0.001168474500785138	0.001212420304132534	0.0012015547161844382	0.001249557635812993	0.001238024941424682	0.0013320097236199557	0.0013188831662844225	0.05839080944069109	0.05788370658674858	1.9427041191098088e-07	1.6571935857523368e-05	1.9235814465497908e-07	1.6408816634810863e-05
37.25880955547555	0.0011226925563561667	0.0011133050254825108	0.0011788007094091888	0.00116851147323488	0.001212465795829762	0.0012015997617376285	0.0012496129784772634	0.0012380796526940499	0.0013320898189254642	0.001318962105372419	0.058403518937714546	0.057896299312316435	2.1337192283215137e-07	1.8310544673855178e-05	2.1128631552983987e-07	1.81315713987662e-05
37.483312626080554	0.0011227215683143762	0.0011133338884448075	0.0011788422917155504	0.0011685527142560259	0.0012125158482014487	0.001201649326374256	0.0012496731779540063	0.0012381391737070638	0.0013321754832773547	0.001319046551784946	0.05841646222069667	0.05790912367171344	2.324568464375995e-07	2.0068071781259578e-05	2.30198017375869e-07	1.987306953141199e-05
37.70916844062219	0.0011227545295107247	0.0011133666693368914	0.001178888225342154	0.001168598269008827	0.0012125705106412223	0.0012017034590311106	0.0012497382881769285	0.0012382035578558021	0.0013322667818013608	0.0013191365698716122	0.05842964364794607	0.05792218398297307	2.515236762492233e-07	2.1844542599236405e-05	2.4909175673276315e-07	2.163333611182594e-05
37.93638515006311	0.0011227914795989738	0.0011134034075134722	0.0011789385558489437	0.001168648182662829	0.0012126298326033706	0.0012017622087048005	0.0012498083632036436	0.0012382728586542015	0.0013323637799120382	0.0013192322242652071	0.05844306766109402	0.05793548464667597	2.7057087828791584e-07	2.3639978135786555e-05	2.679660128773048e-07	2.341239184452948e-05
38.164970954479706	0.001122832458155361	0.0011134441422530196	0.0011789933287926783	0.0011687025003845558	0.0012126938635911417	0.001201825624440152	0.0012498834572049376	0.0012383471297274006	0.001332466543304759	0.0013193335798737113	0.058456738786764204	0.05794903014760349	2.8959689060128677e-07	2.5454394834117933e-05	2.8681923735195125e-07	2.52102529073317e-05
38.39493410335793	0.0011228775046647974	0.0011134889127440886	0.0011790525897140667	0.0011687612673247597	0.0012127626531446235	0.0012018937553181887	0.0012499636244536242	0.001238426424800678	0.001332575137947357	0.0013194407018719558	0.05847066163827626	0.05796282505642544	3.0860012275018417e-07	2.7287804411829653e-05	3.056498534578615e-07	2.7026930792178883e-05
38.626282895891045	0.001122926658506623	0.0011135377580712086	0.0011791163841244777	0.001168824528605251	0.0012128362508282062	0.0012019666504437013	0.0012500489193130052	0.0012385107976879983	0.001332689630071427	0.0013195536556929476	0.05848484091738683	0.05797687403142407	3.275789552709303e-07	2.914021369482267e-05	3.244562557253722e-07	2.8862432140758232e-05
38.859025681279114	0.001122979958939888	0.0011135907172002987	0.0011791847574921866	0.0011688923293052646	0.0012129147062175955	0.0012020443589323697	0.0012501393962248987	0.0012386003022801272	0.0013328100861632584	0.0013196725070188176	0.058499281416069304	0.05799118182025805	3.465317392043442e-07	3.101162445345862e-05	3.4323680944128507e-07	3.0716758581073034e-05
39.09317085903034	0.0011230374450881967	0.0011136478289636546	0.0011792577552281992	0.0011689647144474138	0.001212998068886419	0.0012021269298974797	0.0012502351096972779	0.0012386949925323675	0.0013329365729544348	0.0013197973217714504	0.05851398801833113	0.05800575326176291	3.654567955336911e-07	3.290203322681151e-05	3.6198985009462323e-07	3.258990655433114e-05
39.328726879264174	0.0011230991559240209	0.0011137091320444048	0.001179335422671559	0.0011690417289831256	0.0012130863883923234	0.0012022144124361413	0.0012503361142914254	0.0012387949224518025	0.00133306915741201	0.0013199281661026821	0.05852896570207332	0.05802059328779013	3.843524146304386e-07	3.481143114392182e-05	3.8071368282585616e-07	3.448186713703172e-05
39.56570224301631	0.0011231651302525563	0.0011137746649605175	0.0011794178050742112	0.0011691234177776404	0.001213179714262648	0.0012023068556150777	0.001250442464608674	0.001238900146084142	0.0013332079067283383	0.0013200651063841598	0.05854421954098581	0.05803570692508872	4.032168557386098e-07	3.673980374468977e-05	3.994065819173248e-07	3.639262586355163e-05
39.80410550254544	0.001123235406695046	0.0011138444660482773	0.0011795049475853457	0.0011692098255944956	0.0012132780959795866	0.0012024043084559175	0.00125055421527667	0.0012390107175000843	0.0013333528883104847	0.0013202082091967814	0.05855975470649204	0.058051099297227585	4.2204834637977334e-07	3.8687130789916147e-05	4.180667902051703e-07	3.832216253804588e-05
40.04394526164196	0.0011233100236715877	0.0011139185734452522	0.0011795968952352442	0.0011693009970795152	0.0012133815829648712	0.0012025068199200027	0.0012506714209351625	0.001239126690781216	0.0013335041697692361	0.001320357541319739	0.05857557646972785	0.0580667756265582	4.4084508179532966e-07	4.0653386069483544e-05	4.3669251851641624e-07	4.02704510437113e-05
40.28523017593832	0.0011233890193833999	0.0011139970250727206	0.0011796936929185926	0.0011693969767442697	0.0012134902245639313	0.0012026144388926842	0.001250794136221304	0.0012392481200054208	0.0013336618189076826	0.0013205131697191332	0.05859169020357072	0.058082741236224505	4.5960522434109266e-07	4.2638537204126026e-05	4.552819450830657e-07	4.223745914694321e-05
40.52796895322162	0.0011234724317945389	0.0011140798586175586	0.001179795385377265	0.0011694978089490167	0.0012136040700295447	0.0012027272141671103	0.0012509224157544563	0.0012393750592317996	0.0013338259037093804	0.0013206751615361745	0.05860810138471247	0.058099001552212266	4.783269029226371e-07	4.464254544411794e-05	4.738332149709437e-07	4.422314829721774e-05
40.77217035374772	0.001123560298613049	0.0011141671115135635	0.0011799020171825558	0.0011696035378850871	0.0012137231685049456	0.0012028451944274758	0.0012510563141204774	0.0012395075624850804	0.0013339964923260652	0.0013208435840749342	0.058624815595774565	0.05811556210545099	4.97008212356053e-07	4.6665365458886665e-05	4.923444394525946e-07	4.622747341886946e-05
41.017843190557436	0.0011236526572715277	0.0011142588209221967	0.0011800136327168365	0.0011697142075567082	0.0012138475690063777	0.001202968428231725	0.0012511958858554774	0.0012396456837394925	0.0013341736530649072	0.0013210185047896408	0.058641838527475634	0.058132428533954436	5.156472127547211e-07	4.870694512318363e-05	5.108136953949245e-07	4.8250382698677985e-05
41.26499632979458	0.0011237495449070952	0.001114355023712736	0.0011801302761546386	0.0011698298617622523	0.0012139773204050868	0.0012030969639936924	0.001251341185429034	0.0012397894769021122	0.0013343574543753017	0.001321199991271515	0.058659175980844074	0.05814960658501562	5.342419289095825e-07	5.0767225298536944e-05	5.292390246472781e-07	5.0291817369485514e-05
41.51363869102594	0.0011238509983407567	0.0011144557564418298	0.0011802519914431422	0.0011699505440748996	0.001214112471408733	0.0012032308499646768	0.0012514922672268581	0.001239938995795659	0.0013345479648351857	0.0013213881112351322	0.05867683386948158	0.058167102117448174	5.527903496338471e-07	5.2846139606266274e-05	5.476184333922177e-07	5.2351711485293384e-05
41.763779247563185	0.0011239570540561236	0.0011145610553324114	0.0011803788222820375	0.0011700762978226803	0.0012142530705421995	0.001203370134214407	0.001251649185532869	0.0012400942941407104	0.0013347452531368464	0.0013215829325042797	0.05869481822187796	0.0581849211038795	5.712904270985947e-07	5.494361419564053e-05	5.659498914832931e-07	5.442999169097407e-05
42.0154270267867	0.0011240677481775033	0.0011146709562519887	0.0011805108121027755	0.0011702071660679059	0.0012143991661277948	0.0012035148646114165	0.001251811994510702	0.0012402554255373452	0.0013349493880722403	0.0013217845229973272	0.05871313518377627	0.05820306963309176	5.897400761787838e-07	5.7059567506539954e-05	5.842313318014589e-07	5.652657698737573e-05
42.26859111047143	0.0011241831164473142	0.0011147854946902678	0.001180648004047156	0.0011703431915859506	0.0012145508062648227	0.0012036650888027822	0.001251980748184596	0.0012404224434461827	0.0013351604385177767	0.0013219929507120658	0.058731791020594525	0.058221553912422605	6.081371737498217e-07	5.9193910023846996e-05	6.0246064955468e-07	5.864137848757278e-05
42.523280635114425	0.0011243031942028269	0.0011149047057361047	0.0011807904409452587	0.0011704844168433778	0.0012147080388085038	0.001203820854193227	0.0012521555004196682	0.0012405954011688056	0.0013353784734185736	0.0013222082837100206	0.05875079211989968	0.058240380270214324	6.264795580240325e-07	6.134654402933926e-05	6.206357016152672e-07	6.0774299170479607e-05
42.77950479226489	0.0011244280163522154	0.0011150286240537758	0.001180938165292706	0.0011706308839754018	0.0012148709113482502	0.0012039822079235741	0.0012523363049015627	0.0012407743518275639	0.0013356035617721773	0.0013224305901002285	0.05877014499393998	0.05825955515832228	6.447650278029911e-07	6.35173633405095e-05	6.387543057921607e-07	6.292523362297353e-05
43.03727282885567	0.001124557617349868	0.0011151572838585156	0.0011810912192271954	0.0011707826347626324	0.0012150394711852239	0.0012041491968485026	0.0012525232151154148	0.0012409593483447036	0.001335835772611686	0.0013226599380224279	0.058789856282232746	0.05827908515467814	6.629913417749607e-07	6.570625304830324e-05	6.568142401214283e-07	6.509406777921445e-05
43.29659404753705	0.0011246920311709999	0.0011152907188913576	0.001181249644504355	0.0011709397106071423	0.0012152137653092439	0.0012043218675136423	0.001252716284324187	0.0012411504434208678	0.0013360751749883382	0.001322896395629711	0.05880993275421428	0.05829897696591496	6.811562177863086e-07	6.791308924611328e-05	6.748132421485233e-07	6.728067865152676e-05
43.55747780701245	0.0011248312912854744	0.0011154289623931959	0.0011814134824728246	0.0011711021525077693	0.00121539384037493	0.0012045002661319247	0.0012529155655462765	0.0012413476895128744	0.0013363218379534667	0.0013231400310705476	0.05883038131194962	0.058319237430049166	6.992573320604469e-07	7.013773874853246e-05	6.927490081567664e-07	6.948493405259382e-05
43.81993352237618	0.0011249754306308776	0.0011155720470781053	0.0011815827740486087	0.001171270001034697	0.001215579742677142	0.001204684438559229	0.0012531211115324407	0.0012415511388108242	0.001336575830539872	0.0013233909124702311	0.05885120899290323	0.0583398735192277	7.172923184740193e-07	7.238005880941256e-05	7.106191924422314e-07	7.170669231476579e-05
44.08397066545326	0.0011251244815847924	0.001115720005105866	0.0011817575596886434	0.001171443296303256	0.0012157715181256535	0.0012048744302692678	0.0012533329747419913	0.0012417608432144745	0.001336837221742561	0.001323649107911693	0.0588724229727764	0.058360892342535595	7.352587677489537e-07	7.463989682512939e-05	7.284214065175071e-07	7.394580199665546e-05
44.349598765141174	0.0011252784759362507	0.0011158728680536764	0.0011819378793635638	0.0011716220779469319	0.0012159692122190415	0.001205070286327702	0.0012535512073182365	0.0012419768543088729	0.0013371060804988379	0.001323914685415671	0.05889403056840916	0.05838230114887175	7.53154226656224e-07	7.69170900337679e-05	7.461532183284693e-07	7.620210158509888e-05
44.6168274077539	0.0011254374448563603	0.0011160306668870459	0.0011821237725296615	0.0011718063850895723	0.0012161728700177908	0.0012052720513654714	0.0012537758610631639	0.0012421992233392367	0.0013373824756677435	0.0013241877129202334	0.058916039240748855	0.05840410732988894	7.709761972213465e-07	7.921146520672995e-05	7.638121514524053e-07	7.847541918837297e-05
44.88566623736761	0.0011256014188680671	0.0011161934319298325	0.001182315278099998	0.001171996256316756	0.0012163825361165748	0.0012054797695513091	0.001254006987411339	0.0012424280011850508	0.001337666476008814	0.0013244682582596223	0.05893845659789222	0.05842631842300443	7.887221359025552e-07	8.152283833165463e-05	7.81395684291801e-07	8.07655722226408e-05
45.15612495616904	0.001125770427815052	0.0011163611928334195	0.0011825124344146697	0.00117219172964632	0.0012165982546157058	0.0012056934845634366	0.0012542446374030002	0.0012426632383333745	0.0013379581501601564	0.0013247563891424187	0.05896129039819226	0.058448942114480346	8.063894527485932e-07	8.385101428717845e-05	7.989012492429746e-07	8.307236708959831e-05
45.42821332480542	0.001125944500829711	0.0011165339785449892	0.001182715279210179	0.0011723928424980019	0.0012168200690917173	0.0012059132395603942	0.001254488861656324	0.0012429049848513192	0.0013382575666158012	0.0013250521731289877	0.05898454855344355	0.05847198624257738	8.239755105239784e-07	8.619578650612136e-05	8.163262318183068e-07	8.539559884165882e-05
45.701941162736816	0.0011261236663002126	0.0011167118172748754	0.0011829238495878955	0.0011725996316621818	0.0012170480225670583	0.0012061390771509908	0.0012547397103388328	0.001243153290357681	0.0013385647937023196	0.0013253556776081949	0.05900823913214185	0.05849545880078206	8.414776238659279e-07	8.855693663537001e-05	8.33667969816175e-07	8.773505084544442e-05
45.97731834859046	0.0011263079518366212	0.0011168947364629948	0.00118313818198161	0.0011728121332677225	0.0012172821574789	0.0012063710393633784	0.0012549972331379559	0.0012434082039937265	0.001338879899554715	0.0013256669697733958	0.05903237036281913	0.05851936794110937	8.588930583875061e-07	9.093423418374269e-05	8.50923752439281e-07	9.009049443287065e-05
46.25435482051728	0.0011264973842360303	0.0011170827627442956	0.0011833583121241137	0.001173030382748843	0.0012175225156469925	0.0012066091676131798	0.0012552614792306729	0.001243669774393077	0.001339202952091522	0.0013259861165976412	0.05905695063745886	0.05854372197748775	8.762190297781705e-07	9.332743616027872e-05	8.68090819384354e-07	9.246168854168402e-05
46.533060576550575	0.0011266919894467112	0.0011172759219132294	0.0011835842750128143	0.0011732544148110402	0.001217769138240585	0.001206853502670689	0.0012555324972522589	0.001243938049650693	0.0013395340189891324	0.0013263131848081124	0.05908198851499415	0.05856852938922123	8.93452702876562e-07	9.57362867040068e-05	8.851663599383601e-07	9.484837934894963e-05
46.813445674966815	0.0011268917925312263	0.001117474238887198	0.0011838161048743363	0.001173484263396002	0.0012180220657443503	0.0012071040846270858	0.0012558103352640732	0.0012442130772909153	0.0013398731676553023	0.0013266482408597396	0.05910749272488775	0.058593798824534395	9.105911907324529e-07	9.816051670319403e-05	9.021475120456549e-07	9.725029989385292e-05
47.09552023464871	0.0011270968176285033	0.00111767773766897	0.001184053835128104	0.0011737199616455119	0.0012182813379233177	0.0012073609528596677	0.001256095040720395	0.001244494904234561	0.0013402204652018376	0.0013269913509080067	0.05913347217079789	0.05861953910420636	9.276315536864768e-07	0.00010059984340946015	9.190313613894469e-07	9.966716969406209e-05
47.37929443545016	0.0011273070879148377	0.0011178864413080355	0.001184297498348873	0.0011739615418643113	0.0012185469937867836	0.0012076241459960625	0.0012563866604342767	0.0012447835767650408	0.0013405759784164385	0.0013273425807809138	0.05915993593433588	0.058645759225288356	9.445707983717945e-07	0.00010305397003421146	9.35814940405174e-07	0.00010209869434654739
47.66477851856398	0.0011275226255637748	0.0011181003718608478	0.0011845471262281614	0.0011742090354818716	0.0012188190715511412	0.0012078937018773794	0.00125668524054236	0.0012450791404934492	0.0013409397737336474	0.0013277019959500552	0.059186893278910795	0.058672468364912474	9.614058767135926e-07	0.00010552258533794157	9.524952272938793e-07	0.00010454456512026811
47.951982786891236	0.0011277434517048713	0.0011183195503499587	0.0011848027495345833	0.0011744624730130788	0.0012190976086016447	0.0012081696575202928	0.0012569908264686632	0.0012453816403226378	0.0013413119172049227	0.0013280696615008184	0.059214353653668984	0.058699675884194134	9.781336849615414e-07	0.00010800536321289855	9.690691450529344e-07	0.00010700445854180951
48.24091760541319	0.0011279695863813028	0.0011185439967220064	0.0011850643980730483	0.0011747218840177927	0.0012193826414530634	0.0012084520490780342	0.0012573034628873094	0.0012456911204102323	0.0013416924744677969	0.0013284456421016819	0.05924232669753138	0.05872739133222893	9.947510626628388e-07	0.00011050196225126374	9.85533560464262e-07	0.00010947803596780825
48.53159340156531	0.0011282010485062764	0.0011187737298045195	0.001185332100642789	0.0011749872970592435	0.0012196742057091919	0.0012087409118002436	0.0012576231936841484	0.0012460076241305547	0.0013420815107140908	0.0013288300019725654	0.059270822243326124	0.058755624450186575	1.0112547916035948e-06	0.00011301202530067389	1.0018852830448281e-06	0.00011196494314411054
48.82402066561362	0.0011284378558182187	0.0011190087672615099	0.0011856058849941849	0.0011752587396612398	0.0012199723360211856	0.0012090362799916609	0.0012579500619172557	0.0012463311940354314	0.0013424790906571625	0.0013292228048522243	0.059299850322027725	0.05878438517550676	1.0276415947554213e-06	0.00011553517901125021	1.0181210639953996e-06	0.00011446480975640938
49.11820995103327	0.0011286800248347226	0.0011192491255478316	0.0011858857777843675	0.001175536238264163	0.0012202770660447067	0.001209338186969633	0.0012582841097762807	0.001246661871813862	0.0013428852784981744	0.0013296241139646658	0.05932942116709477	0.05881368364619832	1.043908135218985e-06	0.00011807103337196923	1.0342375951649142e-06	0.0001169772489709453
49.41417187488941	0.0011289275708052154	0.0011194948198622742	0.0011861718045315698	0.0011758198181797206	0.0012205884283958404	0.0012096466650204092	0.0012586253785406237	0.0012469996982505198	0.0013433001378913567	0.0013300339919845655	0.05935954521892045	0.058843530205242425	1.0600510151228919e-06	0.00012061918123296156	1.0502315079463295e-06	0.00011950185696091298
49.71191711822035	0.0011291805076623065	0.0011197458640993482	0.001186463989568177	0.0011761095035444102	0.0012209064546057488	0.0012099617453541756	0.0012589739085363913	0.0012473447131830467	0.001343723731908224	0.0013304525010016438	0.05939023312939158	0.05887393540511053	1.0760667744982855e-06	0.00012317919781532072	1.0660993721690014e-06	0.0001220382124197672
50.01145642642306	0.0011294388479717924	0.001120002270799737	0.001186762355992456	0.0011764053172716768	0.001221231175074029	0.0012102834580588122	0.0012593297390921091	0.0012476969554581132	0.0013441561230007344	0.0013308797024839895	0.059421495766560466	0.05890491001238828	1.0919518901651541e-06	0.00012575064021103088	1.081837694987594e-06	0.00012458587606584137
50.3128006096408	0.0011297026028812868	0.0011202640510993877	0.0011870669256189383	0.0011767072810027286	0.0012215626190207572	0.0012106118320523416	0.0012596929084931741	0.0012480564628862263	0.001344597372963371	0.0013313156572403075	0.05945334421943512	0.058936465012521755	1.1077027745861126e-06	0.0001283330468694055	1.0974429197519071e-06	0.0001271443901335323
50.61596054315354	0.0011299717820674364	0.0011205312146772002	0.0011873777189274038	0.0011770154150559761	0.0012219008144371687	0.0012109468950340322	0.0012600634539349934	0.001248423272195239	0.0013450475428941004	0.0013317604253810574	0.05948578980289006	0.05896861161467866	1.123315774681586e-06	0.00013092593706875988	1.1129114248307342e-06	0.00012971327784896958
50.9209471677702	0.0011302463936816824	0.001120803769701275	0.001187694755010441	0.00117732973837505	0.0012222457880349427	0.0012112886734341093	0.001260441411474786	0.001248797418982526	0.0013455066931541964	0.0013322140662784514	0.05951884406270108	0.059001361256733977	1.138787170652366e-06	0.00013352881037689834	1.1282395224391888e-06	0.00013229204289513796
51.22777149022361	0.0011305264442945484	0.001121081722773697	0.0011880180515195524	0.0011776502684753831	0.001222597565194069	0.0012116371923620688	0.0012608268159820185	0.0012491789376658099	0.001345974883326895	0.001332676638525298	0.059552518780706755	0.05903472561038069	1.1541131747895908e-06	0.00013614114609961092	1.143423457465164e-06	0.00013488016886509246
51.53644458356769	0.0011308119388384074	0.0011213650788738168	0.001188347624609765	0.001177977021389309	0.0012229561699092547	0.0012119924755535345	0.0012612197010874405	0.001249567861432599	0.0013464521721748641	0.001333148199892663	0.05958682598010266	0.05906871658637436	1.1692899302240094e-06	0.00013876240271049056	1.1584594062231512e-06	0.00013747711869638302
51.84697758757708	0.0011311028805486782	0.0011216538412999715	0.0011886834888826924	0.0011783100116096242	0.001223321624734815	0.0012123545453156211	0.0012616200991306637	0.0012499642221881736	0.0013469386175964295	0.0013336288072862887	0.05962177793087088	0.05910334633990679	1.1843135096928099e-06	0.00014139201727067507	1.1733434752371139e-06	0.00014008233409662507
52.15938170914916	0.0011313992709034468	0.0011219480116096455	0.0011890256573280492	0.0011786492520316182	0.0012236939507280528	0.0012127234224707931	0.0012620280411062884	0.0012503680505021402	0.0013474342765805727	0.001334118516701798	0.05965738715534669	0.05913862727612098	1.1991799142864988e-06	0.00014402940483476678	1.1880716999930051e-06	0.00014269523495330505
52.47366822270851	0.0011317011095614408	0.0011222475895579986	0.0011893741412635369	0.001178994753893489	0.0012240731673910498	0.0012130991262991493	0.0012624435566085067	0.001250779375553466	0.0013479392051606322	0.0013346173831786017	0.05969366643393355	0.05917457205576704	1.2138850721528458e-06	0.00014667395783865556	1.202640043658108e-06	0.00014531521872743203
52.789848470613855	0.0011320083942983345	0.001122552573034739	0.0011897289502730917	0.0011793465267151326	0.0012244592926108511	0.001213481674479118	0.001262866673774161	0.0012511982250739862	0.0013484534583667004	0.0013351254607525099	0.05973062881096001	0.059211193601003985	1.228424837199961e-06	0.00014932504547515713	1.2170443957893167e-06	0.0001479416598342831
53.107933863567155	0.0011323211209413385	0.0011228629579992963	0.0011900900921434348	0.001179704578235253	0.0012248523425979982	0.0012138710830265078	0.0012632974192242168	0.0012516246252903358	0.001348977090176675	0.0013356428024070036	0.059768287600694865	0.0592485051013545	1.24279498778441e-06	0.00015198201305421932	1.2312805710349133e-06	0.0001505739090090219
53.42793588102576	0.0011326392833020439	0.0011231787384142636	0.0011904575727989068	0.0011800689143467685	0.0012252523318233767	0.0012142673662318966	0.001263735818003619	0.0012520586008642797	0.00134951015346595	0.0013361694600231503	0.059806656393513756	0.05928652001981156	1.2569912253503242e-06	0.00015464418134517044	1.2453443077908074e-06	0.00015321129265499778
53.74986607161648	0.0011329628731074485	0.00112349990617704	0.0011908313962345055	0.001180439539030439	0.0012256592729533152	0.0012146705365962784	0.0012641818935194681	0.0012525001748313735	0.0013500526999556785	0.001336705484328102	0.059845749062232625	0.05932525209910928	1.271009173082387e-06	0.00015731084590575595	1.2592312668513548e-06	0.0001558531121772233
54.073736053552395	0.0011332918799291673	0.0011238264510496675	0.0011912115644471346	0.0011808164542867182	0.0012260731767829334	0.001215080604764976	0.0012646356674775147	0.0012529493685379566	0.0013506047801596292	0.0013372509248421862	0.059885579768604036	0.059364715368155	1.284844374535403e-06	0.00015998127639504922	1.2729370300614776e-06	0.000158498643302446
54.399557515052166	0.001133626291110745	0.0011241583605867938	0.001191598077364978	0.0011811996600657496	0.0012264940521676548	0.0012154975794597396	0.0012650971598168967	0.0012534062015764035	0.0013511664433295573	0.0013378058298245245	0.05992616296998702	0.0594049241486338	1.2984922922087885e-06	0.00016265471586579539	1.2864570989030814e-06	0.00016114713537723757
54.727342214761876	0.0011339660916930396	0.001124495620061716	0.0011919909327749707	0.001181589154195473	0.0012269219059528633	0.0012159214674089965	0.0012655663886430909	0.0012538706917186004	0.0013517377373990743	0.0013383702462171515	0.05996751342619423	0.05944589306178784	1.3119483061611783e-06	0.00016533038004684641	1.299786893110529e-06	0.00016379781065536947
55.057101982179326	0.0011343112643376486	0.0011248382123904895	0.0011923901262483369	0.0011819849323078183	0.0012273567429016703	0.0012163522732762321	0.0012660433701590557	0.0012543428548476288	0.0013523187089260053	0.0013389442195876281	0.060009646206522306	0.0594876370353756	1.3252077125482705e-06	0.0001680074566010603	1.3129217492327712e-06	0.00016644986356331715
55.38884871808102	0.0011346617892482867	0.0011251861180540026	0.0011927956510641047	0.0011823869877628903	0.0012277985656207002	0.0012167899995864072	0.0012665281185944683	0.0012548227048875605	0.001352909403033141	0.0013395277940700613	0.06005257669696732	0.05953017131081902	1.3382657221723809e-06	0.00017068510436984985	1.325856919186805e-06	0.00016910245995055417
55.722594394951685	0.001135017644090129	0.001125539315018035	0.0011932074981306114	0.001182795311571163	0.0012282473744839157	0.0012172346466504255	0.0012670206461330876	0.0012553102537313883	0.001353509863347431	0.0013401210123045624	0.060096320607638976	0.05957351145054183	1.3511174590289613e-06	0.00017336245260196614	1.338587568820021e-06	0.0001717547363249139
56.058351057416104	0.0011353788039070176	0.0011258977786512015	0.0011936256559048968	0.0011832098923135817	0.001228703167554377	0.0012176862124875618	0.0012675209628381318	0.0012558055111669916	0.0013541201319375148	0.0013407239153750586	0.060140893980371916	0.05961767334550601	1.3637579587739718e-06	0.00017603860015596995	1.3511087763918867e-06	0.00017440579906211062
56.39613082267415	0.0011357452410365053	0.001126261481640744	0.0011940501103099564	0.001183630716059541	0.001229165940503909	0.0012181446927458062	0.0012680290765756522	0.0012563084848011094	0.0013547402492495799	0.0013413365427454296	0.06018631319654646	0.05966267322295371	1.3761821672452455e-06	0.0001787126146939877	1.3634155310968295e-06	0.0001770547236051856
56.7359458809379	0.0011361169250227016	0.0011266303939061536	0.0011944808446498272	0.0011840577662827144	0.0012296356865306504	0.001218610080620113	0.0012685449929358758	0.001256819179981302	0.0013553702540415372	0.0013419589321939773	0.06023259498511832	0.05970852765435969	1.3883849389211868e-06	0.00018138353185037648	1.3755027315498231e-06	0.00017970055364177617
57.07780849587155	0.0011364938225268328	0.0011270044825105211	0.001194917839522405	0.0011844910237746383	0.001230112396274385	0.0012190823667684529	0.0012690687151524235	0.001257337599715803	0.0013560101833154253	0.0013425911197461225	0.060279756430873944	0.05975525356360176	1.4003610353645075e-06	0.0001840503543820704	1.3873651842361955e-06	0.00018234230026073495
57.42173100503407	0.001136875897235505	0.001127383711569611	0.0011953610727299942	0.0011849304665560439	0.0012305960577296564	0.0012195615392256605	0.0012696002440194063	0.0012578637445912644	0.0013566600722480628	0.0013432331396053606	0.0603278149829092	0.05980286823535636	1.412105123682443e-06	0.00018671205130363355	1.398997601980952e-06	0.0001849789410940661
57.7677258203244	0.0011372631097665924	0.0011277680421585838	0.001195810519187508	0.0011853760697858623	0.001231086656156586	0.0012200475833150104	0.001270139577806318	0.0012583976126883173	0.001357319954119875	0.0013438850240823973	0.06037678846334265	0.059851389323723705	1.4236117749080388e-06	0.0001893675569943909	1.4103946023493602e-06	0.00018760941943241072
58.115805428429454	0.001137655417572692	0.001128157432216301	0.001196266150828252	0.0011858278056678336	0.0012315841739893294	0.001220540481557448	0.0012706867121706688	0.0012589391994948902	0.001357989860241855	0.0013445468035224262	0.06042669507627298	0.05990083486109702	1.4348754624267553e-06	0.0001920157702934855	1.4215507060828803e-06	0.0001902326433271817
58.465982391274686	0.0011380527748421285	0.0011285518364472077	0.0011967279365072926	0.0011862856433547217	0.001232088590742172	0.0012210402135784811	0.0012712416400683605	0.0012594884978172863	0.0013586698198806736	0.0013452185062305581	0.06047755341698536	0.05995122326727492	1.4458905603653444e-06	0.00019465555357189857	1.432460335501918e-06	0.00019284748467054968
58.818269346477535	0.0011384551323974088	0.001128951206220681	0.0011971958419022884	0.0011867495488500131	0.0012325998829131437	0.0012215467560126108	0.0012718043516616847	0.0012600454976889027	0.0013593598601818323	0.0013459001583953035	0.06052938248141437	0.06000257335883167	1.4566513419278157e-06	0.00019728573177890674	1.443117812856753e-06	0.00019545277824992158
59.172679007803275	0.0011388624375910904	0.0011293554894678168	0.001197669829411766	0.0011872194849070843	0.0012331180238851366	0.0012220600824052873	0.0012723748342249334	0.0012606101862765793	0.0013600600060908574	0.0013465917840101026	0.060582201675876336	0.06005490435874948	1.4671519777858296e-06	0.00019990509147532753	1.453517358726824e-06	0.00019804732078909648
59.52922416562417	0.0011392746341990253	0.0011297646305756177	0.0011981498580507924	0.0011876954109257848	0.001233642983824479	0.00122258016311234	0.0012729530720475778	0.0012611825477845345	0.0013607702802725197	0.001347293404792883	0.06063603082707458	0.0601082359063249	1.477386534404039e-06	0.000202512379840869	1.4636530903634152e-06	0.00020062986996399745
59.887917687380885	0.0011396916623108851	0.0011301785702784789	0.001198635883343949	0.0011881772828463495	0.0012341747295768711	0.0012231069651967962	0.0012735390463349235	0.0012617625633557982	0.001361490703027986	0.001348005040103561	0.060690890192391635	0.06016258806735594	1.4873489723578413e-06	0.0002051063036587475	1.4735190200191196e-06	0.00020319914339586576
60.24877251804685	0.0011401134582179377	0.0011305972455469548	0.0011991278572155834	0.0011886650530406084	0.001234713224560661	0.0012236404523230577	0.0012741327351062236	0.001262350210971121	0.0013622212922099173	0.0013487267068594895	0.06074680047047253	0.06021798134462029	1.497033144647877e-06	0.0002076855282801271	1.4831090532768654e-06	0.0002057538176244711
60.6118016805955	0.0011405399542979999	0.0011310205894737248	0.001199625727877256	0.0011891586702004171	0.0012352584286573767	0.0012241805846483615	0.0012747341130901727	0.0012629454653452833	0.0013629620631354373	0.001349458419448789	0.06080378281211423	0.060274436688653205	1.5064327950060734e-06	0.0002102486765674927	1.4924169873698368e-06	0.00020829252706000556
60.97701827647021	0.0011409710788975276	0.0011314485311567177	0.001200129439712347	0.001189658079223273	0.001235810298099489	0.001224727318711488	0.001275343151617753	0.0012635482978207789	0.0013637130284969718	0.0013502001896415498	0.06086185883146852	0.06033197550883759	1.5155415561758818e-06	0.0002127943278117106	1.5014365094716872e-06	0.00021081386290927595
61.34443548605718	0.001141406756210744	0.0011318809955793052	0.0012006389331577212	0.0011901632210950133	0.0012363687853552939	0.001225280607318619	0.001275959818512334	0.0012641586762587717	0.001364474198270872	0.0013509520264988254	0.06092105061756951	0.060390619684815385	1.5243529481944688e-06	0.00021532101663021552	1.5101611949978107e-06	0.00021331637208332754
61.71406656916102	0.001141846906155805	0.0011323179034875524	0.0012011541445824526	0.0011906740327695966	0.0012369338390109238	0.0012258403994263448	0.0012765840779770316	0.0012647765649273321	0.0013652455796238515	0.0013517139362794457	0.06098138074619594	0.060450391578229304	1.5328603766614612e-06	0.00021782723183980113	1.5185845058838469e-06	0.00021579855607911647
62.085924865483435	0.001142291444247866	0.0011327591712643988	0.0012016750061634664	0.0011911904470458333	0.00123750540364935	0.001226406640021687	0.0012772158904791968	0.0012654019243868253	0.0013660271768171181	0.00135248592234453	0.061042872292083473	0.0605113140448096	1.5410571309825392e-06	0.00022031141530406972	1.5266997888424994e-06	0.00021825886983686815
62.46002379510434	0.001142740281469054	0.001133204710800772	0.0012022014457581075	0.0011917123924410633	0.0012380834197263787	0.0012269792699991435	0.0012778552126320385	0.0012660347113724562	0.001366818991108237	0.0013532679850597347	0.06110554884149151	0.06057341044681613	1.5489363826368813e-06	0.00022277196076200823	1.5345002736489796e-06	0.00022069572057856202
62.83637685896657	0.0011431933241352408	0.001133654429363529	0.0012027333867735289	0.0011922397930616857	0.0012386678234435425	0.0012275582260346512	0.0012785019970732922	0.0012666748786738789	0.0013676210206506468	0.0013540601216951614	0.061169434505147474	0.06063670466584618	1.5564911834136004e-06	0.00022520721262869747	1.541979071387851e-06	0.00022310746661827197
63.21499763936286	0.0011436504737595739	0.001134108229460179	0.0012032707480328518	0.0011927725684704829	0.001239258546617838	0.0012281434404564225	0.0012791561923408794	0.001267322375011825	0.0013684332603908045	0.0013548623263228954	0.061234553931568805	0.06070122111602591	1.563714463651434e-06	0.00022761546477342853	1.5491291727059465e-06	0.00022549241615030247
63.59589980042612	0.0011441116269126851	0.0011345660087003183	0.001203813443638023	0.0011933106335506754	0.0012398555165482402	0.001228734841112585	0.0012798177427455024	0.0012679771449116844	0.0013692557019629227	0.0013556745897121425	0.06130093232078808	0.060766984757590646	1.570599030479734e-06	0.00022999495927392144	1.5559434460672358e-06	0.00022784882601392664
63.979097088622495	0.0011445766750795344	0.0011350276596537264	0.001204361382829321	0.0011938538983666512	0.001240458655878941	0.0012293323512355717	0.0012804865882401265	0.0012686391285740004	0.0013700883335812728	0.0013564968992219337	0.06136859543848819	0.06083402111087733	1.57713756603799e-06	0.00023234388514331572	1.562414635989046e-06	0.00023017490043117372
64.36460333324754	0.0011450455045127895	0.0011354930697050258	0.001204914469841412	0.0011944022680212755	0.001241067882459221	0.0012299358893031755	0.0012811626642862536	0.0012693082617417793	0.001370931139929991	0.001357329238691338	0.06143756963056129	0.06090235627073378	1.583322625718555e-06	0.00023466037703598341	1.568535361295845e-06	0.0002324687897229949
64.75243244692527	0.0011455179960827232	0.00113596212090489	0.0012054726037559384	0.0011949556425097604	0.0012416831091999348	0.00123054536889624	0.001281845901716988	0.001269984475564613	0.0013717841020504044	0.0013581715883271965	0.06150788183811233	0.06097201692136796	1.5891466364067672e-06	0.00023694251392789023	1.57429811336934e-06	0.00023472858899992177
65.14259842611021	0.0011459940251235124	0.0011364346898176845	0.001206035678350519	0.00119551391656998	0.0012423042439264965	0.0012311606985528814	0.0012825362265967703	0.0012706676964594997	0.0013726471972257904	0.0013590239245892914	0.06157955961291687	0.06104303035164811	1.5946018946996071e-06	0.00023918831776850724	1.5796952543872984e-06	0.00023695233682635708
65.53511535159264	0.0011464734612759097	0.001136910647365511	0.0012066035819441334	0.0011960769795291994	0.0012429311892283312	0.0012317817816192103	0.001283233560077769	0.0012713578459683404	0.001373520398863576	0.0013598862200729586	0.061652631133354265	0.061115424470868734	1.5996805651547104e-06	0.00024139575211132303	1.5847190155829707e-06	0.0002391380138615784
65.92999738900669	0.0011469561683262	0.0011373898586685657	0.0012071761972387973	0.0011966447151471275	0.0012435638423047145	0.001232408516096462	0.0012839378182528368	0.001272054840612031	0.0013744036763749252	0.00136075844338909	0.061727125220829925	0.06118922782500568	1.6043746785432845e-06	0.00024356272071901497	1.5893614955064632e-06	0.00024128354147587294
66.32725878934137	0.0011474420040413938	0.0011378721828817686	0.0012077534011574896	0.001197217001455248	0.001244202094806945	0.0012330407944844968	0.0012846489120050032	0.0012727585917411107	0.0013752969950517092	0.0013616405590415142	0.0618030713567035	0.06126446961346862	1.6086761301041096e-06	0.00024568706614153113	1.5936146582986883e-06	0.00024338678034144245
66.72691388945532	0.0011479308200005689	0.0011383574730275726	0.0012083350646782238	0.001197793710592337	0.0012448458326767666	0.0012336785036215793	0.00128536674685341	0.0012734690053828835	0.001376200315940802	0.001362532527301709	0.06188049969974729	0.061341179706377716	1.6125766777992743e-06	0.00024776656826938637	1.5974703319570748e-06	0.00024544552899657957
67.12897711259382	0.0011484224614223117	0.0011388455758249041	0.0012089210526642319	0.001198374708636116	0.0012454949359809887	0.0012343215245203855	0.0012860912227956583	0.0012741859820849734	0.0013771135957156991	0.0013634343040808332	0.0619594411041462	0.06141938866237871	1.6160679406100262e-06	0.00024979894286322746	1.6009202066398758e-06	0.00024745752238738983
67.53346296890952	0.0011489167669881848	0.001139336331514165	0.0012095112236901716	0.00119895985543097	0.001246149278742238	0.0012349697322001718	0.0012868222341464934	0.0012749094167552447	0.001378036786545433	0.0013643458407990488	0.06203992713806591	0.06149912774701451	1.6191413968256844e-06	0.00025178184005714144	1.6039558329732952e-06	0.0002494204303837011
67.94038605598601	0.0011494135686621575	0.001139829573678229	0.0012101054298642984	0.0011995490044116601	0.0012468087287657698	0.00123562299551504	0.0012875596693727757	0.001275639198498037	0.0013789698359607512	0.0013652670842521123	0.06212199010280442	0.06158042895168084	1.6217883823631263e-06	0.0002537128428370672	1.6065686203796479e-06	0.0002513318562692435
68.3497610593647	0.0011499126915059275	0.001140325129059366	0.0012107035166465275	0.0012001420024229615	0.0012474731474622777	0.0012362811769782275	0.001288303410924676	0.001276375210446647	0.001379912686717553	0.0013661979764752134	0.06220566305255486	0.06166332501318029	1.624000089097766e-06	0.0002555894654940605	1.6087498354213497e-06	0.0002531893352080983
68.7616027530747	0.0011504139534900771	0.0011408228173720339	0.0012113053226623259	0.0012007386895351703	0.0012481423896666352	0.0012369441325823696	0.0012890533350630392	0.00127711732959201	0.0013808652766575567	0.0013671384546040432	0.0622909798147942	0.061747849433898036	1.6257675632300964e-06	0.0002574091520532451	1.6104906001783003e-06	0.00025499033268605586
69.17592600016614	0.0011509171653009927	0.0011413224511114689	0.00121191067951236	0.0012013388988553948	0.0012488163034525088	0.0012376117116156575	0.0012898093116828625	0.001277865426607519	0.0013818275385661914	0.0013680884507330801	0.06237797501133027	0.06183403650262945	1.627081703676949e-06	0.00025916927467917183	1.6117818906460826e-06	0.0002567322429281038
69.59274575324658	0.001151422130143489	0.0011418238353580177	0.0012125194115778423	0.0012019424563345887	0.0012494947299427775	0.001238283756473843	0.0012905712041328336	0.0012786193656699344	0.0013827994000277003	0.0013690478917710797	0.06246668408002468	0.061921921316073845	1.6279332604833552e-06	0.00026086713205439316	1.6126145351662551e-06	0.00025841238729157334
70.01207705502031	0.0011519286435390653	0.0011423267675771361	0.001213131335821494	0.0012025491805702359	0.0012501775031156848	0.001238960102468011	0.0012913388690308635	0.0012793790042763134	0.0013837807832774382	0.0013700166992937509	0.06255714329722073	0.062011539801025396	1.6283128332853641e-06	0.00026249994773663854	1.6129792128917724e-06	0.00026002801263516617
70.43393503883172	0.0011524364931197481	0.0011428310374150114	0.001213746261584083	0.0012031588826046432	0.001250864449606688	0.0012396405776280751	0.0012921121560755821	0.0012801441930569318	0.001384771605051377	0.0013709947893936322	0.06264938980090112	0.062102928737289356	1.6282108698010504e-06	0.00026406486849206434	1.6128664522918699e-06	0.0002615762896661378
70.85833492921113	0.0011529454584174416	0.0011433364264897296	0.0012143639903764514	0.0012037713657187653	0.0012515553885059112	0.001240325002501926	0.0012928909078537259	0.0012809147755841227	0.0013857717764328033	0.001371982072527146	0.06274346161460644	0.062196125781345424	1.6276176643633712e-06	0.00026555896260388456	1.6122666296935952e-06	0.00026305431126258383
71.2852920424243	0.001153455310648738	0.0011438427081779392	0.00121498431566698	0.001204386425221505	0.0012522501311511701	0.0012410131899501708	0.0012936749596433763	0.0012816905881769974	0.0013867812026962163	0.0013729784533588409	0.06283939767213874	0.062291169490790325	1.6265233565046326e-06	0.0002669792181604347	1.6111699678699604e-06	0.00026445909077427165
71.71482178702524	0.0011539658124951222	0.0011443496473969497	0.0012156070226644273	0.0012050038482344233	0.001252948480916492	0.0012417049449364168	0.0012944641392130013	0.0012824714597019947	0.0013877997831484327	0.0013739838306028292	0.06293723784308561	0.06238809934959081	1.6249179295899606e-06	0.00026832254132047595	1.6095665346885918e-06	0.00026578756030290474
72.14693966441222	0.0011544767178785285	0.0011448570003822136	0.0012162318880960868	0.0012056234134718085	0.0012536502329960886	0.0012424000643130372	0.0012952582666162587	0.0012832572113692198	0.001388827410966921	0.001374998096861433	0.0630370229591928	0.06248695579417687	1.6227912095030314e-06	0.0002695857545572111	1.6074462418007134e-06	0.00026703656895910033
72.58166126938723	0.0011549877717321711	0.001145364514460129	0.001216858679981193	0.001206244891016034	0.0012543551741837136	0.0012430983366023588	0.0012960571539825032	0.0012840476565245157	0.0013898639730353629	0.0013760211384610424	0.0631387948416201	0.06258778024040527	1.6201328633923002e-06	0.0002707655948811505	1.6047988433914948e-06	0.00026820288109943857
73.01900229071879	0.0011554987097666183	0.0011458719278161199	0.0012174871573995302	0.001206868042088159	0.0012550630826473625	0.0012437995417732303	0.001296860605302971	0.0012848426004372412	0.0013909093497764817	0.0013770528352852187	0.06324259632911423	0.06269061511143292	1.6169323984892205e-06	0.00027185871204490897	1.6016139350088967e-06	0.0002692831745453872
73.45897851170821	0.0011560092582310513	0.0011463789692579389	0.0012181170702551887	0.0012074926188137159	0.001255773727699263	0.0012445034510129153	0.0012976684162126016	0.0012856418400837102	0.001391963414982163	0.0013780930606050693	0.06334847130713671	0.06279550386653229	1.6131791609817585e-06	0.00027286166672657597	1.597880952438702e-06	0.0002702740387811875
73.90160581075892	0.0011565191336696515	0.0011468853579741421	0.0012187481590354055	0.001208118363983622	0.0012564868695610946	0.0012452098264942562	0.001298480373767445	0.0012864451639262476	0.0013930260356408903	0.001379141680906906	0.06345646473798086	0.06290249103088552	1.6088623349885204e-06	0.0002737709286995127	1.5935891706840653e-06	0.00027117197313730745
74.34690016194996	0.0011570280426731045	0.001147390803287716	0.0012193801545644697	0.0012087450108102004	0.001257202259124431	0.0012459184211380911	0.0012992962562176648	0.001287252351687865	0.001394097071762574	0.0013801985557172775	0.06356662269192241	0.0630116222263988	1.6039709415931625e-06	0.00027458287498113854	1.5887277030010062e-06	0.0002719733849538275
74.79487763561212	0.001157535681625123	0.0011478950044047657	0.001220012777752598	0.0012093722826782062	0.0012579196377062985	0.0012466289783708321	0.0013001158327760453	0.0012880631741224704	0.0013951763762007617	0.001381263537425346	0.06367899237944005	0.06312294420357704	1.5984938379601157e-06	0.0002752937879666739	1.5832855000208566e-06	0.0002726745877285053
75.24555439890803	0.0011580417364440113	0.0011483976501582818	0.0012206457393397847	0.0012099998928908745	0.0012586387367998805	0.0012473412318772198	0.001300938863382037	0.001288877392780641	0.0013962637944723527	0.0013823364711027346	0.06379362218455117	0.06323650487449828	1.5924197165838837e-06	0.0002758998535529744	1.5772513489926195e-06	0.00027327179925490386
75.6989467164156	0.001158545882319195	0.0011488984187469154	0.0012212787396345599	0.0012106275444109147	0.0012593592778202868	0.001248054905348186	0.0013017650984612924	0.0012896947597709132	0.0013973591645748372	0.0013834171943208685	0.06391056169931045	0.06335235334693873	1.5857371045925519e-06	0.0002763971592441017	1.5706138730945014e-06	0.0002737611397426176
76.15507095071504	0.0011590477834427018	0.0011493969774687433	0.0012219114682476236	0.0012112549295964232	0.0012600809718453726	0.0012487697122237995	0.0013025942786806743	0.0012905150175165703	0.0013984623168011542	0.0013845055369658855	0.06402986175951192	0.0634705399596867	1.5784343631954946e-06	0.00027678169225017757	1.5633615308755476e-06	0.00027413862993019844
76.61394356297929	0.0011595470927355763	0.0011498929824500046	0.0012225436038203357	0.0012118817299316947	0.0012608035193515874	0.001249485355431283	0.0013034261346987475	0.0012913378985079417	0.0013995730735522538	0.001385601321051215	0.06415157448165155	0.06359111631910344	1.5704996872189028e-06	0.00027704933757283223	1.555482615788785e-06	0.00027440018918484244
77.07558111356816	0.0011600434515691728	0.0011503860783687592	0.001223174813748005	0.0012125076157528728	0.001261526609944804	0.0012502015271180422	0.0013042603869117114	0.001292163125050162	0.0014006912491474335	0.0013867043605278776	0.06427575330119607	0.06371413533697305	1.561921104786812e-06	0.00027719587608607266	1.5469652558692138e-06	0.00027454163359830197
77.54000026262605	0.0011605364894813667	0.001150875898173501	0.0012238047538980007	0.001213132245968466	0.0012622499220861546	0.001250917908379747	0.0013050967451948275	0.0012929904090064554	0.0014018166496326018	0.0013878144610926634	0.06440245301221592	0.06383965126970297	1.5526864771224762e-06	0.00027721698261073957	1.5377974135304118e-06	0.00027455867407469303
78.00721777068286	0.001161025823887608	0.0011513620627966565	0.0012244330683226139	0.0012137552677746561	0.0012629731228128098	0.001251634168983383	0.0013059349086392874	0.0012938194515368772	0.0014029490725865255	0.001388931419994234	0.06453172980843652	0.06396771975892264	1.5427834984880866e-06	0.0002771082239836353	1.5279668854936267e-06	0.0002744469144141948
78.47725049925933	0.0011615110597868745	0.0011518441808630183	0.0012250593889667092	0.0012143763163654368	0.0012636958674537419	0.001252349967085335	0.0013067745652845944	0.0012946499428325982	0.001404088306925251	0.0013900550258373401	0.06466364132576893	0.0640983978735487	1.532199696286686e-06	0.0002768650571292608	1.5174613028853551e-06	0.0002742018493988585
78.95011541147531	0.0011619917894624783	0.0011523218483930763	0.0012256833353701192	0.001214995014637539	0.0012644177993404414	0.001253064948944448	0.0013076153918464319	0.001295481561845691	0.0014052341327047935	0.0013911850583852407	0.06479824668638076	0.06423174415336735	1.5209224312974414e-06	0.00027648282712705585	1.5062681314583024e-06	0.00027381886287339285
79.42582957266194	0.0011624675921777573	0.0011527946485012667	0.0012263045143648002	0.0012156109728901554	0.0012651385495125948	0.0012537787486300977	0.0013084570534400704	0.0012963139760144775	0.0014063863209222726	0.0013923212883604926	0.06493560654437422	0.0643678186542081	1.5089388980986992e-06	0.0002759567652871886	1.494374672004247e-06	0.0002732932258349974
79.90441015097758	0.0011629380338666674	0.0011532621510891654	0.0012269225197667592	0.0012162237885194823	0.001265857736418761	0.0012544909877252835	0.0013092992032993505	0.0012971468409844725	0.0014075446333156733	0.0013934634772442937	0.06507578313313725	0.0645066829947695	1.4962361256749216e-06	0.00027528198723292263	1.4817680609470994e-06	0.0002726200945291357
80.38587441802741	0.0011634026668192942	0.0011537239125336367	0.001227536932062762	0.001216833045708079	0.0012665749656120431	0.0012552012750247632	0.0013101414824912834	0.0012979798003249594	0.0014087088221624094	0.0013946113770745415	0.06521884031444171	0.0646484004051696	1.4828009781845189e-06	0.00027445349098959015	1.468435271093603e-06	0.00027179450855174814
80.87023974948666	0.0011638610293623127	0.0011541794753699643	0.0012281473180918358	0.0012174383151090636	0.0012672898294407927	0.0012559092062282438	0.001310983519626315	0.0012988124852412494	0.0014098786300768913	0.0013957647302428038	0.06536484362936273	0.06479303577729904	1.46862015595081e-06	0.0002734661550884421	1.4543631126013104e-06	0.00027081138896503654
81.35752362572781	0.00116431264553444	0.0011546283679700173	0.0012287532307216104	0.0012180391535251845	0.0012680019067343874	0.0012566143636286835	0.0013118249305643316	0.001299644514282691	0.0014110537898073313	0.0013969232692904335	0.06551386035109687	0.06494065571704709	1.4536801966557288e-06	0.00027231473668759554	1.4395382341592794e-06	0.0002696655364327616
81.8477436324513	0.0011647570247569382	0.0011550701042154987	0.0012293542085195339	0.0012186351035828131	0.001268710762484131	0.0012573163157957531	0.0013126653181164817	0.0013004754930465159	0.0014122340240320331	0.0013980867167040613	0.06566595953976535	0.06509132859848885	1.437967476751673e-06	0.00027099386971091155	1.4239471243743338e-06	0.00026835162937044466
82.34091746132043	0.0011651936614992073	0.0011555041831663177	0.0012299497754189998	0.0012192256934008764	0.00126941594751932	0.001258014617254486	0.001313504271742884	0.0013013050138775731	0.0014134190451554054	0.001399254784710698	0.0658212120992851	0.06524512462011618	1.421468213115562e-06	0.0002694980630130739	1.4075761133934637e-06	0.00026686422212171546
82.83706291059936	0.0011656220349395663	0.0011559300887241887	0.0012305394403804687	0.0012198104362548272	0.0012701169981785669	0.0012587088081592221	0.0013143413672463472	0.0013021326555640923	0.0014146085551040224	0.0014004271750727648	0.06597969083640012	0.06540211586320419	1.4041684649520464e-06	0.0002678216985719517	1.3904113747840487e-06	0.00026519774316294265
83.33619788579601	0.0011660416086212797	0.0011563472892915036	0.0012311226970476282	0.0012203888302356886	0.0012708134359764377	0.001259398413962893	0.0013151761664621903	0.0013029579830295453	0.0014158022451230062	0.0014016035788833136	0.06614147052197245	0.06556237635240472	1.3860541359530208e-06	0.00026595902971440766	1.37243892766193e-06	0.00026334649333950577
83.83834040030794	0.0011664518301039498	0.0011567552374256024	0.0012316990233986996	0.0012209603579042803	0.001271504767265515	0.0012600829450817592	0.0013160082169443087	0.0013037805470207642	0.001416999795573095	0.001402783676361792	0.066306627954627	0.06572598211866935	1.3671109767314418e-06	0.0002639041793774388	1.3536446390879312e-06	0.00026130464413715027
84.34350857607244	0.001166852130610348	0.0011571533694885155	0.0012322678813929521	0.0012215244859406851	0.0012721904828939634	0.0012607618965556776	0.0013168370516475983	0.0013045998837924132	0.0014182008757287218	0.0014039671366506724	0.0664752420268616	0.06589301126460503	1.3473245875524325e-06	0.00026165113841397636	1.3340142267627506e-06	0.0002590662359975293
84.85172064422062	0.0011672419246688476	0.001157541105292332	0.0012328287166125703	0.0012220806647891041	0.0012728700578587525	0.001261434747704048	0.001317662188606931	0.0013054155147880146	0.0014194051435775397	0.0014051536176133603	0.06664739379373032	0.06606354403237201	1.3266804213649293e-06	0.0002591937639460362	1.3135332620178419e-06	0.00025662517668029183
85.36299494573534	0.001167620609751555	0.0011579178477402975	0.0012333809578999608	0.0012226283282981802	0.0012735429509546277	0.001262100961777535	0.0013184831306128169	0.0013062269463176527	0.0014206122456217648	0.001406342765633754	0.06682316654421809	0.06623766287423843	1.3051637871631418e-06	0.00025652577777135477	1.2921871731304702e-06	0.00025397523967787827
85.87734993211305	0.001167987565908327	0.001158282982463819	0.0012339240169906645	0.001223166893356958	0.0012742086044190202	0.0012627599856057416	0.001319299364883978	0.0013070336692325823	0.0014218218166818341	0.0014075342154179283	0.06700264587543	0.06641545252591585	1.2827598536704551e-06	0.00025364076482828346	1.269961248962512e-06	0.000251110062687826
86.39480416602983	0.0011683421553967991	0.0011586358774555053	0.0012344572881419886	0.0012236957595265917	0.0012748664435730077	0.0012634112492409609	0.0013201103627369965	0.0013078351585968997	0.001423033479702814	0.0014087275897983703	0.06718591976972277	0.06659700008279788	1.2594536533869737e-06	0.00025053217172701925	1.2468406429535714e-06	0.00024802314615038346
86.91537632201124	0.0011686837223086543	0.0011589758826984714	0.0012349801477575665	0.0012242143086680058	0.0012755158764585599	0.001264054165598219	0.001320915579253317	0.0013086308733565519	0.0014242468455641264	0.0014099224995413255	0.06737307867491872	0.06678239507924533	1.2352300870239075e-06	0.0002471933053561637	1.222810377499205e-06	0.0002447078518609813
87.43908518710603	0.001169011592192303	0.0011593023297920679	0.0012354919540080026	0.0012247219045656667	0.0012761562934722277	0.0012646881300917851	0.00132171445294381	0.0013094202560058861	0.0014254615128931262	0.0014111185431577601	0.06756421558773885	0.06697172957104641	1.210073928306155e-06	0.0002436173315649992	1.1978553486966925e-06	0.00024115740165689403
87.9659496615646	0.0011693250716722106	0.0011596145315742757	0.0012359920464478137	0.0012252178925476693	0.0012767870669955148	0.0012653125202683633	0.0013225064054111894	0.0013102027322520271	0.001426677067883136	0.0014123153067185379	0.06775942614061554	0.06716509822121514	1.183969829195771e-06	0.00023979727393430572	1.1719603314947792e-06	0.00023736487619066549
88.4959887595208	0.0011696234480651022	0.0011599117817409938	0.001236479745628886	0.0012257015991023596	0.001277407551022151	0.0012659266954372008	0.0013232908410105578	0.0013109777106773573	0.001427893084116573	0.0014135123636744328	0.06795880869203222	0.06736259838927464	1.1569023255458659e-06	0.0002357260126428229	1.1451099852890275e-06	0.00023332321379945786
89.0292216096782	0.0011699059889933262	0.0011601933544624905	0.0012369543527106983	0.0012261723314917414	0.00127801708078255	0.0012665299962973816	0.001324067146508421	0.001311744582400424	0.001429109122393878	0.0014147092746816566	0.06816246442057113	0.06756433022419331	1.128855843212902e-06	0.00023139628343815666	1.1172888599512813e-06	0.00022902520947690186
89.56566745600044	0.0011701719419956475	0.0011604585039972988	0.0012374151490675707	0.0012266293773619203	0.0012786149723657127	0.0012671217445625685	0.001324834690740497	0.001312502720735609	0.001430324730568965	0.0014159055874336135	0.06837049742283341	0.06777039676115221	1.099814704627394e-06	0.00022680067671720927	1.0884814023236038e-06	0.00022446351395224995
90.1053456584057	0.0011704205341357802	0.0011607064643038459	0.001237861395893221	0.0012270720043508633	0.0012792005223388866	0.0012677012425834923	0.0013255928242686928	0.0013132514808519094	0.0014315394433919854	0.0014171008364996446	0.06858301481542853	0.06798090402232151	1.0697631358648572e-06	0.0002219316367300106	1.0586719632040085e-06	0.0002196306328924036
90.6482756934654	0.0011706509716090045	0.0011609364486501743	0.0012382923338029497	0.0012274994596937982	0.0012797730073653155	0.0012682677729685308	0.0013263408790376542	0.0013139901994312475	0.001432752782360257	0.0014182945431715996	0.06880012684122093	0.06819596112184376	1.0386852742456324e-06	0.00021678146091624884	1.0278448048547766e-06	0.00021451892623466917
91.19447715510712	0.001170862439347217	0.0011611476492220895	0.0012387071824337844	0.0012279109698265726	0.0012803316838204354	0.0012688205982027147	0.0013270781680313156	0.0013147181943267171	0.0014339642555782628	0.0014194862153191063	0.06902194698004925	0.06841568037522959	1.0065651764564268e-06	0.0002113422993801628	9.95984109026203e-07	0.00020912060765587714
91.74396975532183	0.0011710541006228021	0.0011613392367301177	0.0012391051400429392	0.0012283057399873263	0.0012808757874068852	0.0012693589602655378	0.0013278039849299037	0.0013154347642212135	0.001435173357627666	0.0014206753472544695	0.069248592064133	0.06864017741337779	9.73386827254289e-07	0.00020560615452150377	9.630739855597415e-07	0.00020342774419648824
92.29677332487483	0.0011712250966517586	0.0011615103600157125	0.0012394853831050035	0.001228682953816889	0.0012814045327687775	0.0012698820802480005	0.0013285176037679122	0.0013161391882869648	0.0014363795694484105	0.0014218614196082344	0.06948018239839805	0.06886957130145197	9.39134148757138e-07	0.00019956488082870094	9.29098481565558e-07	0.0001974322560432673
92.85290781402206	0.0011713745461964947	0.0011616601456571052	0.0012398470659082405	0.0012290417729582791	0.0012819171131056289	0.0012703891579692874	0.0013292182785935454	0.001316830725846444	0.0014375823582319584	0.0014230438992164402	0.0697168418859705	0.06910398466285346	9.037910103420945e-07	0.00019321018484724783	8.940415912059383e-07	0.0001911259164870116
93.41239329322968	0.0011715015451688059	0.0011617876975753207	0.0012401893201504871	0.0012293813366557856	0.001282412699786466	0.001270879371593589	0.0013299052431302322	0.0013175086160352632	0.001438781177327894	0.0014242222390207608	0.06995869815909003	0.0693435438085461	8.673412392097308e-07	0.0001865336253400185	8.578872661359378e-07	0.00018450035206837856
93.97524995389855	0.001171605166233522	0.0011618920966408324	0.0012405112545351067	0.0012297007613540877	0.0012828904419645933	0.0012713518772475404	0.001330577710440798	0.0013181720774676187	0.0014399754661651094	0.0014253958779827174	0.07020588271572546	0.06958837887200063	8.297686316018765e-07	0.00017952661364573075	8.206194265886983e-07	0.00017754704292022305
94.54149810909283	0.0011716844584133818	0.001161972400281409	0.0012408119543675274	0.0012299991402979294	0.0012833494661935686	0.0012718058086388297	0.00133123487259495	0.0013188203079049414	0.0014411646501889357	0.001426564241013288	0.07045853106217297	0.0698386239500465	7.910569647300112e-07	0.00017218041425576258	7.822219731646284e-07	0.00017025732332520693
95.11115819427312	0.0011717384466957143	0.0011620276420917304	0.001241090481152912	0.0012302755431328977	0.0012837888760449802	0.0012722402766765463	0.0013318759003407702	0.0013194524839284306	0.001442348140815642	0.0014277267389193019	0.0707167828619488	0.07009441724993053	7.511900094443833e-07	0.00016448614562186714	7.426787993517706e-07	0.0001626223825015316
95.68425076803395	0.0011717661316415523	0.0011620568314453907	0.0012413458721955513	0.0012305290155078864	0.001284207751728639	0.0012726543690938885	0.001332499942780962	0.0013200677606162057	0.0014435253354058368	0.001428882768368112	0.0709807820913015	0.07035590124290356	7.101515436380018e-07	0.00015643478120500043	7.01973804778655e-07	0.0001546332656275906
96.26079651284576	0.0011717664889978198	0.001162058953109916	0.0012415771402005864	0.0012307585786798423	0.0012846051497158266	0.0012730471500738594	0.0013331061270546072	0.0013206652712258226	0.0014446956172583729	0.0014300317118721025	0.07125067720168206	0.07062322282467233	6.679253664841622e-07	0.00014801715079282296	6.600909092781358e-07	0.00014628087513074428
96.84081623580131	0.0011717384693133415	0.001162032966865549	0.0012417832728787818	0.001230963229121514	0.0012849801023663632	0.0012734176598786992	0.0013336935580253368	0.0013212441268830425	0.0014458583556265531	0.0014311729377947848	0.07152662128954138	0.07089653348307454	6.244953134736803e-07	0.00013922394209139877	6.170140677567906e-07	0.00013755597224782146
97.42433086936633	0.001171680997559355	0.001161977807128464	0.0012419632325549818	0.0012311419381328197	0.0012853316175601593	0.001273764914483722	0.0013342613179767187	0.0013218034162776455	0.001447012905758404	0.0014323058003801968	0.0718087722738346	0.07117598947335767	5.798452723138493e-07	0.00013004570261113124	5.72727285907829e-07	0.0001284491788767772
98.01136147213543	0.0011715929727553814	0.0011618923825792654	0.0012421159557810763	0.0012312936514566643	0.0012856586783341277	0.0012740879052164132	0.0013348084663159013	0.0013223422053673074	0.001448158608963076	0.0014334296398076163	0.07209729308165207	0.07146175200146634	5.339591997450665e-07	0.00012047284187399754	5.272146368308275e-07	0.0001189509797440702
98.60192922959182	0.0011714732676012464	0.0011617755757975523	0.0012422403529542298	0.0012314172888999377	0.0012859602425252489	0.001274385598401573	0.0013353340392864498	0.0013228595370904702	0.0014492947927054222	0.001434543782273577	0.07239235184239548	0.07175398741576024	4.868211392720923e-07	0.00011049563394838202	4.804602785580744e-07	0.00010905172489744652
99.1960554548718	0.0011713207281161746	0.001161626242903456	0.0012423353079412493	0.0012315117439605692	0.0012862352424207126	0.001274656935013422	0.0013358370496914962	0.0013233544310892978	0.0014504207707310287	0.0014356475401034084	0.07269412209097562	0.07205286740762255	4.384152398639353e-07	0.00010010422034009703	4.3244847253826567e-07	9.874163254947055e-05
99.79376158953411	0.0011711341732858623	0.0011614432132070604	0.0012423996777099636	0.001231575883461502	0.0012864825844160664	0.001274900830335582	0.0013363164866282966	0.0013238258834438036	0.0014515358432240768	0.0014367402118946057	0.07300278298051101	0.07235856922143453	3.887257756635641e-07	8.928861325685489e-05	3.831636031176658e-07	8.80107922907325e-05
100.39506920433367	0.0011709123947185557	0.0011612252888667037	0.0012424322919685911	0.0012316085471925486	0.0012867011486823927	0.001275116173629949	0.001336771315235431	0.0013242728664183614	0.0014526392970006055	0.001437821082694537	0.07331851950504963	0.07267127587443249	3.377371667527638e-07	7.803869927322515e-05	3.325901980644891e-07	7.684916869801772e-05
101.00000000000001	0.0011706541563111638	0.0011609712445571985	0.0012424319528140922	0.0012316085475611144	0.0012868897888435803	0.0012753018278154995	0.0013372004764539128	0.0013246943282218453	0.0014537304057398964	0.0014388894242151307	0.07364152273286828	0.0729911763869892	3.118375895871909e-07	7.230389364699675e-05	3.0690152804346434e-07	7.115939894587654e-05
