# Supplementary material for: White matter micro- and macrostructure brain charts for the human lifespan
Source: Nature. 2026 May 13;655(8124):979–89. doi: 10.1038/s41586-026-10454-2 (PMC13391363; doi:10.1038/s41586-026-10454-2)
Supplement: Supplementary file 12 — Centiles trajectories of brain charts. SDT.T9.1–5 contain the brain charts for the global metrics; SDT.T9.6–509 contain the brain charts for the tract-specific metrics (unnormalized); and SDT.T9.510–1157 contain the brain charts for the tract-specific macrostructural metrics (normalized). Included in each table are the male and female centile trajectories for the 2.5th, 25th, 50th, 75th and 97.5th percentiles; the interquartile range normalized by the 50th centile; and the derivatives of the 50th centiles with respect to both age and log(age). Charts are sampled in logarithmically spaced intervals. Age is reported in years, while centile trajectory values are reported in metric-specific units: diffusivities in mm2 s−1, volume in mm3, surface area in mm2, average length in mm, and FA is dimensionless (unitless). [file 41586_2026_10454_MOESM12_ESM.zip › plotted_curves/SDT.T9.245-SCP_left_avg_length_curve_metrics.csv]

ages	male_0.025th_percentile	female_0.025th_percentile	male_0.25th_percentile	female_0.25th_percentile	male_0.5th_percentile	female_0.5th_percentile	male_0.75th_percentile	female_0.75th_percentile	male_0.975th_percentile	female_0.975th_percentile	male_normalized_quantile_range	fwmale_normalized_quantile_range	male_median_centile_d_age	male_median_centile_d_log_age	female_median_centile_d_age	female_median_centile_d_log_age
0.25	44.331780875995385	44.63621265231118	51.465108720414186	50.91775822491257	54.337143872935975	53.48176949016001	56.72374713778988	55.64050974144727	60.291108105773276	58.92135755553149	0.09677796885446704	0.08830582012443751	16.08515543328339	9.28722799944592	15.83194326518506	9.141028657629352
0.25150637576242696	44.35154951912517	44.65611704980839	51.488058295471525	50.9404637229736	54.361374161215544	53.505618345766806	56.7490416727944	55.665321233888385	60.317993416975774	58.947632060726924	0.09677796888873265	0.08830582015483994	16.055941360420547	9.298187763213718	15.803189080095763	9.151815893310413
0.2530218281966045	44.37136481974991	44.676068425213984	51.511062035636584	50.963222810080104	54.38566163733106	53.5295234889613	56.77439590745908	55.6901912859226	60.34494218236888	58.973968578500134	0.09677796892351627	0.08830582018570142	15.997386643863138	9.32009976131667	15.745556131591002	9.173382953780674
0.25454641199404576	44.39122674581444	44.69606674625293	51.53411990369725	50.986035449415866	54.41000626199406	53.55348488107363	56.79980980077	55.715119857319365	60.37195435835959	59.000367066248586	0.0967779689588252	0.08830582021702958	15.938931415712432	9.341996547587769	15.688021105364896	9.194935041903591
0.2560801821758082	44.4111352646124	44.71611197999439	51.557231861685466	51.00890160341664	54.43440799511797	53.57750248264823	56.82528331088014	55.74010690703071	60.39902990046929	59.026827480504146	0.09677796899466869	0.0883058202488317	15.880576221257797	9.363877816047534	15.630584538099356	9.216471856498174
0.25762319409447826	44.43109034278593	44.736204092851644	51.580397870876865	51.03182123376999	54.45886679581773	53.60157625344368	56.85081639510886	55.765152393191094	60.42616876333342	59.05334977693286	0.0967779690310549	0.08830582028111549	15.8223216006445	9.385743260509116	15.57324696145588	9.237993096208811
0.2591755034361701	44.451091946325185	44.75634305058146	51.60361789179017	51.0547943014146	54.483382622409074	53.62570615243197	56.8764090099413	55.79025627311663	60.453370900700726	59.07993391033426	0.09677796906799288	0.08830582031388827	15.76416808887734	9.407592574609225	15.51600890201371	9.259498459496172
0.2607371662225343	44.47114004056802	44.77652881828388	51.62689188418691	51.07782076654002	54.50795543240835	53.64989213779824	56.902061111028	55.81541850330487	60.48063626543286	59.10657983464094	0.09677796910549083	0.08830582034715859	15.70611621579883	9.429425451773568	15.458870881277107	9.280987644609922
0.2623082388127803	44.49123459019937	44.79676136040153	51.65021980707062	51.10090058858588	54.5325851825316	53.67413416693994	56.927772653184135	55.84063903943384	60.50796480950356	59.13328750291772	0.09677796914355845	0.08830582038093414	15.648166506180132	9.451241585276875	15.401833415751753	9.302460349650573
0.2638887779057103	44.51137555925132	44.817040640719675	51.673601618686945	51.124033726241954	54.55727182869469	53.69843219646693	56.95354359038953	55.86591783636218	60.53535648399868	59.160056867361746	0.0967779691822048	0.08830582041522275	15.590319479637401	9.473040668206522	15.34489701687562	9.323916272538554
0.26547884054176485	44.53156291110217	44.837366622365316	51.69703727652261	51.14722013744716	54.582015326012176	53.7227861822004	56.9793738757875	55.89125484812807	60.56281123911504	59.186887879301274	0.09677796922143857	0.08830582045003321	15.532575650606304	9.49482239342251	15.2880621909826	9.345355110977835
0.2670784841050822	44.55179660847642	44.8577392678072	51.72052673730529	51.170459779389496	54.6068156287973	53.747196079172824	57.00526346168488	55.91665002794911	60.59032902416025	59.21378048919562	0.09677796926127015	0.08830582048537365	15.4749355283966	9.51658645362295	15.231329439386172	9.366776562499581
0.26868776632556873	44.572076613444054	44.8781585388551	51.74406995700293	51.19375260850531	54.6316726905611	53.771661841627136	57.03121229955104	55.94210332822153	60.61790978755188	59.2407346466343	0.09677796930170862	0.08830582052125276	15.417399617173942	9.538332541307682	15.174699258273904	9.388180324422137
0.2703067452809827	44.59240288742048	44.89862439665953	51.767666890823506	51.21709858047891	54.65658646401229	53.796183423016416	57.05722034001781	55.96761470051979	60.64555347681726	59.2677503003366	0.09677796934276381	0.08830582055767909	15.359968415963522	9.56006034877646	15.11817213881659	9.409566093905596
0.2719354793990299	44.612775391165705	44.919136801711346	51.79131749321425	51.24049765024214	54.68155690105637	53.82076077600337	57.08328753287851	55.99318409559607	60.67326003859253	59.29482739815109	0.09677796938444566	0.08830582059466117	15.302642418628238	9.581769568136224	15.061748567177347	9.430933567937245
0.27357402745947257	44.633194084784336	44.939695713841466	51.81502171786145	51.26394977197403	54.706583952795434	53.84539385245999	57.10941382708781	56.01881146338	60.70102941862238	59.321965887055214	0.09677796942676456	0.08830582063220867	15.245422113894165	9.603459891315651	15.005429024344267	9.452282443262447
0.2752224485962505	44.653658927724834	44.96030109221999	51.83877951768978	51.287454899099856	54.73166756952747	53.87008260346659	57.13559917076095	56.04449675297746	60.72886156175928	59.34916571315419	0.0967779694697305	0.08830582067033033	15.18830798534691	9.625131010019686	14.949213986237737	9.47361241642102
0.27688080229961526	44.674169878779274	44.98095289535628	51.862590844861856	51.31101298429115	54.75680770074591	53.89482697931172	57.161843511173245	56.07023991267073	60.75675641196301	59.37642682168099	0.09677796951335425	0.08830582070903523	15.1313005114298	9.646782615784105	14.893103923832314	9.494923183830906
0.2785491484182772	44.69472689608288	45.00165108109831	51.886455650777854	51.33462397946502	54.78200429513919	53.91962692949161	57.188146794759675	56.096040889917695	60.78471391230014	59.40374915699566	0.09677796955764613	0.08830582074833297	15.0744001654366	9.668414399920948	14.83709930295663	9.516214441668126
0.28022754716156506	44.715329937113545	45.02239560663219	51.910373886074815	51.35828783578358	54.807257300589995	53.94448240270943	57.21450896711413	56.12189963135126	60.81273400494325	59.43113266258454	0.0967779696026171	0.08830582078823367	15.017607415486054	9.690026053533074	14.781200584353428	9.537485885884962
0.2819160591015993	44.73597895869146	45.04318642848183	51.934345500626264	51.382004503653576	54.83256666417496	53.969393346874945	57.24092997298897	56.147816082778846	60.840816631170526	59.45857728105991	0.09677796964827806	0.08830582082874627	14.960922724634656	9.711617267557813	14.725408223797785	9.558737212288179
0.28361474517547763	44.756673916978684	45.06402350250849	51.95837044354175	51.40577393272587	54.857932332164076	53.994359709104025	57.26740975629456	56.17379018918195	60.868961731365104	59.48608295415935	0.0967779696946404	0.08830582086988135	14.904346550732953	9.733187732692386	14.669722671933414	9.579968116446253
0.2853236666874746	44.77741476747862	45.08490678391026	51.98244866316621	51.429596071894835	54.883354250020034	54.01938143571791	57.29394826009849	56.199821894715384	60.89716924501445	59.51364962274506	0.09677796974171528	0.08830582091164876	14.847879346527407	9.754737139433928	14.61414437437088	9.601178293725752
0.2870428853112538	44.79820146503566	45.105836227221694	52.00658010707952	51.45347086929797	54.908832362397845	54.0444584722429	57.32054542662517	56.2259111427069	60.92543911070981	59.54127722680345	0.09677796978951445	0.08830582095405838	14.79152155963493	9.776265178072208	14.558673771687609	9.622367439298614
0.28877246309209376	44.819033963834684	45.12681178631332	52.03076472209598	51.47739827231532	54.93436661314418	54.06959076340967	57.34720119725521	56.25205787565657	60.95377126614552	59.56896570544437	0.09677796983804965	0.08830582099712113	14.735273632550161	9.797771538700545	14.50331129940787	9.64353524812941
0.2905124624491269	44.839912217400695	45.14783341439122	52.055002454263814	51.50137822756898	54.95995694529691	54.09477825315283	57.37391551252487	56.27826203523622	60.98216564811852	59.596714996900644	0.09677796988733282	0.08830582104084743	14.679136002636369	9.819255911183063	14.448057388011875	9.664681414960796
0.29226294617759224	44.860836178598205	45.16890106399651	52.07929324886458	51.52541068092254	54.98560330108443	54.12002088461025	57.4006883121254	56.304523562288836	61.010622192527585	59.624525038527366	0.09677796993737585	0.08830582108524831	14.623109102138187	9.840717985158335	14.392912462948516	9.685805634335338
0.294023977451102	44.88180579963093	45.190014687004954	52.10363705041265	51.549495577480606	55.01130562192519	54.145318600122636	57.42751953490256	56.330842396828004	61.0391408343728	59.65239576680134	0.09677796998819152	0.0883058211303344	14.567193358208897	9.862157450073937	14.337876944637173	9.706907600573686
0.29579561982392083	44.902821032041224	45.2111742346264	52.128033802654706	51.57363286158821	55.03706384842709	54.17067134123285	57.45440911885591	56.35721847803732	61.06772150775491	59.680327117320445	0.09677797003979209	0.0883058211761169	14.511389192868592	9.883573995131883	14.282951248449535	9.727987007770935
0.29757793723326015	44.92388182670962	45.23237965740436	52.15248344856911	51.59782247683027	55.062877920386846	54.196079048685384	57.48135700113824	56.38365174426978	61.0963641458746	59.708319024803004	0.09677797009219051	0.0883058212226074	14.455697023047833	9.904967309319545	14.228135784773258	9.749043549827547
0.29937099400158496	44.94498813385442	45.25363090521556	52.176985930365475	51.62206436603111	55.08874777678953	54.22154166242588	57.50836311805506	56.410142133047245	61.12506868103199	59.73637142308717	0.09677797014539954	0.08830582126981733	14.400117260605839	9.926337081416932	14.173430958966492	9.770076920400243
0.3011748548389356	44.966139903031134	45.27492792726939	52.201541189484	51.64635847125383	55.11467335580788	54.24705912160035	57.53542740506385	56.43668958105975	61.15383504462584	59.76448424513024	0.09677797019943288	0.08830582131775845	14.344650312292288	9.947682999953031	14.118837171370615	9.791086812931098
0.30298958484526295	44.98733708313206	45.29627067210746	52.22614916659496	51.67070473379984	55.14065459480176	54.27263136455482	57.5625497967735	56.463294024164995	61.18266316715302	59.79265742300813	0.09677797025430344	0.08830582136644241	14.289296579780057	9.969004753244008	14.064354817357525	9.81207292064937
0.30481524951277783	45.00857962238571	45.3176590876031	52.2508098015981	51.69510309420814	55.16669143031749	54.29825832883456	57.58973022694369	56.48995539738761	61.2115529782077	59.82089088791454	0.09677797031002526	0.08830582141588156	14.234056459661588	9.99030202935137	14.00998428726598	9.833034936522381
0.3066519147283146	45.029867468356386	45.3390931209608	52.2755230336221	51.71955349225491	55.1927837980873	54.32393995118351	57.616968628484216	56.51667363491861	61.24050440648077	59.84918457016042	0.096777970366612	0.08830582146608808	14.178930343483444	10.011574516118344	13.955725966467071	9.853972553300991
0.3084996467757088	45.0512005679436	45.36057271871574	52.30028880102389	51.744055866952806	55.21893163302865	54.349676167543734	57.64426493345434	56.54344867011475	61.2695173797591	59.87753839917323	0.09677797042407829	0.08830582151707503	14.123918617706295	10.03282190113714	13.901580235353322	9.874885463505052
0.31035851233818973	45.07257886738164	45.38209782673329	52.32510704138817	51.76861015655042	55.24513486924365	54.37546691305475	57.671619073062125	56.570280435497786	61.29859182492484	59.9059523034963	0.09677797048243772	0.08830582156885447	14.069021663781314	10.054043871779868	13.84754746937324	9.895773359428858
0.3122285785007863	45.09400231223902	45.40366839020855	52.34997769152681	51.793216298531796	55.271393440018464	54.40131212205299	57.699030977663924	56.59716886275407	61.327727667954896	59.93442621078821	0.09677797054170535	0.0883058216214396	14.014239858135625	10.07524011518035	13.793628039016767	9.91663593312478
0.3141099127527488	45.11547084741803	45.42528435366571	52.37490068747822	51.817874229615676	55.29770727782266	54.42721172807113	57.7265005767636	56.624113882733695	61.35692483391999	59.96296004782202	0.09677797060189618	0.08830582167484387	13.95957357206862	10.096410318166818	13.73982230974434	9.93747287635415
0.31600258298998396	45.13698441715393	45.44694566095747	52.39987596450653	51.84258388575483	55.324076314308314	54.45316566383722	57.75402779901161	56.651115425449724	61.38618324698389	59.9915537404844	0.09677797066302492	0.08830582172908051	13.905023171962966	10.117554167381968	13.686130642166972	9.958283880692761
0.3179066575175057	45.158542965014895	45.46865225526477	52.424903457101436	51.86734520213577	55.35050048030987	54.479173861274575	57.7816125722049	56.67817342007792	61.415502830403085	60.020207213775365	0.09677797072510724	0.08830582178416302	13.850589019153631	10.138671349193828	13.632553391938927	9.979068637449018
0.3198222050518999	45.180146433900944	45.49040407909588	52.449983098977036	51.89215811317772	55.376979705842885	54.5052362515005	57.80925482328557	56.70528779495558	61.44488350652555	60.04892039180702	0.09677797078815896	0.08830582184010544	13.796271469929707	10.159761549681207	13.579090909735896	9.999826837640285
0.32174929472380437	45.20179476604375	45.51220107428612	52.47511482307158	51.917022552532245	55.40351392010378	54.531352764826046	57.83695447834058	56.73245847758118	61.47432519679028	60.07769319780321	0.09677797085219533	0.08830582189692171	13.742070875679929	10.180824454726462	13.525743541413249	10.020558172096571
0.32368799608040405	45.223487903005996	45.53404318199724	52.500298561546686	51.94193845308261	55.43010305146903	54.55752333075528	57.86471146260099	56.75968539461366	61.50382782172656	60.1065255540987	0.09677797091723306	0.08830582195462647	13.687987582768983	10.201859749915457	13.472511627893255	10.041262331356847
0.3256383790879404	45.24522578568077	45.55593034271679	52.52553424578667	51.96690574694299	55.45674702749447	54.58374787798447	57.89252570044109	56.78696847187152	61.5333913009531	60.13541738213834	0.09677797098328826	0.08830582201323382	13.634021932575706	10.222867120561205	13.419395505168723	10.061939005676322
0.32760051413423674	45.26700835429103	45.57786249625759	52.55082180639794	51.99192436545794	55.48344577491454	54.610026334401475	57.920397115377845	56.814307634332295	61.56301555317726	60.16436860247639	0.09677797105037812	0.08830582207275926	13.580174261527645	10.243846251692958	13.36639550437394	10.082587885053726
0.3295744720312385	45.28883554838888	45.59983958175701	52.57616117320814	52.01699423920156	55.510199219641564	54.63635862708496	57.94832563006987	56.84170280613161	61.59270049619416	60.19337913477556	0.09677797111851932	0.08830582213321751	13.526444901137438	10.264796828116232	13.313511951811961	10.10320865925496
0.33156032401756863	45.31070730685536	45.62186153767677	52.60155227526589	52.04211529797719	55.537007286765295	54.66274468230399	57.97631116631716	56.869153910562844	61.62244604688632	60.22244889780668	0.09677797118772909	0.0883058221946238	13.472834177975528	10.285718534334592	13.26074516890003	10.123801017743972
0.33355814176109866	45.332623567899375	45.64392830180183	52.626995040839574	52.067287470816254	55.5638699005518	54.68918442551686	58.004353645059815	56.896660870075905	61.65225212122223	60.251577809447376	0.09677797125802497	0.0883058222569939	13.419342413671984	10.306611054556925	13.208095472211426	10.144364649708223
0.33556799736153503	45.3545842690575	45.66603981124022	52.6524893974171	52.09251068597797	55.59078698444305	54.71567778137083	58.03245298637769	56.924223606276875	61.68211863425611	60.28076578668169	0.09677797132942483	0.0883058223203436	13.36596992496925	10.327474072724726	13.155563173510018	10.164899244069602
0.3375899633530214	45.37658934719307	45.68819600242211	52.67803527170484	52.117784870948384	55.617758461055935	54.742224673700996	58.06060910948933	56.95184203992696	61.712045500126635	60.310012745598996	0.09677797140194731	0.08830582238468891	13.31271702370941	10.348307272495731	13.103148579719345	10.185404489457142
0.3396241127067558	45.39863873849581	45.71039681109943	52.70363258962721	52.14310995243985	55.644784252181736	54.76882502552986	58.088821932751344	56.97951609094197	61.74203263205642	60.33931860139339	0.09677797147561028	0.08830582245004681	13.259584016848748	10.36911033722572	13.050851992962635	10.205880074208835
0.3416705188336247	45.42073237848098	45.73264217234502	52.729281276325665	52.16848585639012	55.6718642787851	54.795478759066306	58.117091373657495	57.007245678391214	61.77207994235095	60.36868326836263	0.09677797155043297	0.0883058225164332	13.20657120647411	10.389882949966704	12.998673710573712	10.226325686377095
0.343729255586852	45.44287020198892	45.75493202055221	52.75498125615819	52.19391250796184	55.69899846100351	54.82218579570509	58.14541734883802	57.03503072049708	61.80218734239785	60.398106659907555	0.09677797162643482	0.08830582258386546	13.153678889855655	10.41062479352513	12.946614025146118	10.246741013754217
0.34580039726466444	45.465052143184444	45.77726628943413	52.78073245269858	52.21938983154173	55.726186718146465	54.848946056025994	58.1737997740588	57.06287113463408	61.83235474266611	60.42758868853119	0.09677797170363431	0.08830582265236099	13.100907359370467	10.431335550332733	12.894673224453072	10.267125743777797
0.3478840186129729	45.487278135555876	45.7996449120228	52.80653478873535	52.24491775073966	55.75342896869441	54.87575945979283	58.202238564220295	57.09076683732778	61.86258205270484	60.457129265837544	0.09677797178205198	0.08830582272193689	13.048256902604408	10.452014902559313	12.84285159155479	10.287479563616216
0.34998019482807	45.50954811191486	45.8220678206689	52.832388186271444	52.27049618838826	55.7807251302984	54.90262592595305	58.23073363335712	57.11871774425451	61.89286918114286	60.48672830253131	0.09677797186170778	0.0883058227926116	12.995727802330293	10.472662532065442	12.791149404767566	10.307802160137726
0.352089001559344	45.53186200439525	45.84453494704072	52.85829256652307	52.29612506654177	55.80807511977883	54.92954537263653	58.259284894636785	57.14672377023999	61.92321603568737	60.516385708416465	0.09677797194262236	0.08830582286440279	12.943320336511533	10.493278120371542	12.739566937689233	10.328093219883158
0.3542105149120084	45.55421974445278	45.86704622212374	52.884247849919184	52.321804306475606	55.83547885312495	54.956517717155116	58.28789226035912	57.174784829258904	61.95362252312334	60.54610139239572	0.09677797202481611	0.08830582293732926	12.891034778360336	10.513861348716091	12.688104459219176	10.348352429104125
0.35634481144984936	45.57662126286419	45.88960157621978	52.91025395610056	52.34753382868532	55.86293624549384	54.98354287600152	58.31655564195528	57.20290083443376	61.984088549312446	60.57587526246944	0.09677797210831034	0.08830582301140959	12.83887139629951	10.53441189799014	12.636762233560148	10.368579473713908
0.35849196819798806	45.59906648972659	45.912200938946455	52.936310803919056	52.37331355288601	55.89044721120967	55.010620764848724	58.34527494998692	57.23107169803425	62.014614019192166	60.60570722573484	0.09677797219312673	0.08830582308666295	12.78683045400976	10.554929448755502	12.585540520240102	10.388774039311102
0.36065206264566085	45.621555354456746	45.93484423923624	52.9624183114367	52.399143398011304	55.918011663762705	55.03775129854888	58.37405009414519	57.25929733147613	62.04519883677476	60.63559718838488	0.09677797227928728	0.08830582316310885	12.734912210407856	10.575413681241116	12.534439574112184	10.408935811152332
0.3628251727490157	45.644087785790326	45.95753140533597	52.98857639592494	52.425023282212656	55.94562951580851	55.06493439113265	58.40288098324986	57.28757764532043	62.075842905146324	60.665545055707426	0.09677797236681383	0.08830582324076672	12.683116919790336	10.595864275393978	12.483459645454786	10.429064474225015
0.3650113769339257	45.66666371178146	45.98026236480619	53.01478497386401	52.45095312285876	55.97330067916736	55.09216995580846	58.43176752524873	57.31591254927291	62.106546126466135	60.695550732084584	0.09677797245572943	0.08830582331965715	12.63144483166252	10.61628091075545	12.432600979847848	10.449159713118206
0.36721075409881926	45.68928305980148	46.003037044520006	53.04104396094158	52.47693283653416	56.00102506482267	55.11945790496115	58.46070962721604	57.34430195218239	62.137308401965015	60.7256141209911	0.09677797254605706	0.08830582339980038	12.579896190858562	10.63666326654129	12.38186381828018	10.469221212097182
0.3694233836175272	45.711945756538775	46.02585537066286	53.06735327205251	52.502962339039	56.028802582920854	55.14679815015166	58.48970719535223	57.37274576204059	62.16812963194501	60.75573512499402	0.09677797263781984	0.0883058234812168	12.528471237597842	10.657011021663493	12.331248397185846	10.489248655123447
0.37164934534214805	45.73465172799763	46.048717268731465	53.09371282129751	52.52904154538778	56.056633142769904	55.174190602115765	58.51876013498253	57.40124388598076	62.19900971577791	60.78591364575131	0.09677797273104216	0.08830582356392828	12.477170207410381	10.677323854628412	12.280754948384129	10.5092417257747
0.3738887196059291	45.75740089949767	46.07162266353312	53.120122521982545	52.555170369808664	56.08451665283868	55.201635170763275	58.547868350556165	57.42979623027687	62.22994855190452	60.81614958401105	0.09677797282574778	0.08830582364795563	12.425993331209611	10.69760144362408	12.230383699152299	10.529200107293946
0.3761415872261661	45.78019319567305	46.09457147918499	53.14658228661788	52.58134872574257	56.11245302075597	55.22913176517717	58.577031745645435	57.45840270034269	62.26094603783345	60.84644283961036	0.09677797292196147	0.08830582373332138	12.374940835266898	10.717843466436534	12.180134872211056	10.549123482551295
0.3784080295071193	45.80302854047157	46.117563639113186	53.17309202691698	52.60757652584216	56.14044215330934	55.256680293612476	58.60625022294446	57.487063200730596	62.292002070140015	60.87679331147421	0.09677797301970852	0.08830582382004748	12.324012941307956	10.738049600538943	12.130008685775465	10.569011534085803
0.3806881282429484	45.825906857154195	46.1405990660522	53.19965165379609	52.63385368197125	56.16848395644462	55.28428066349565	58.63552368426867	57.51577763513099	62.32311654446554	60.90720089761479	0.09677797311901426	0.08830582390815625	12.273209866460093	10.758219523007938	12.080005353582237	10.588863944076365
0.38298196572066395	45.84882806829387	46.16367768204398	53.226261077372705	52.6601801052036	56.19657833526437	55.31193278142335	58.6648520305532	57.544545906371	62.35428935551571	60.937665495130105	0.09677797321990474	0.08830582399767134	12.22253182325585	10.778352910532703	12.030125084807878	10.608680394292605
0.3852896247230969	45.871792095775064	46.18679940843705	53.25292020696516	52.68655570582208	56.22472519402739	55.33963655316151	58.69423516185236	57.57336791641349	62.385520397060056	60.968187000202946	0.09677797332240623	0.0883058240886157	12.171979019753053	10.798449439460455	11.980368084216025	10.628460566162175
0.38761118853188686	45.894798860792754	46.20996416588584	53.27962895109141	52.71298039331781	56.25292443614745	55.367391883644494	58.723672977338346	57.60224356635617	62.41680956193045	60.99876530809997	0.09677797342654523	0.08830582418101315	12.121551659440229	10.818508785725498	11.93073455211561	10.648204140743474
0.3899467409304866	45.91784828385164	46.23317187434977	53.30638721746813	52.73945407638915	56.28117596419236	55.395198676973976	58.75316537530025	57.63117275643054	62.448156742020196	61.02940031317053	0.09677797353234964	0.08830582427488824	12.071249941338465	10.838530624905616	11.881224684380868	10.667910798709272
0.39229636620718694	45.94094028476546	46.25642245309254	53.33319491300988	52.76597666294091	56.30947967988306	55.423056836418105	58.78271225314311	57.66015538600087	62.47956182828293	61.06009190884565	0.09677797363984707	0.08830582437026524	12.021074059954117	10.858514632162041	11.831838672465892	10.687580220337622
0.3946601491581577	45.96407478265589	46.27971582068107	53.360051943827905	52.79254806008305	56.337835484092345	55.45096626441024	58.81231350738656	57.689191353563	62.51102471073122	61.09083998763673	0.09677797374906547	0.08830582446716947	11.97102420532974	10.878460482246737	11.782576703419181	10.707212085513675
0.3970381750905084	45.98725169595195	46.30305189498483	53.38695821522932	52.819168174130056	56.36624327684407	55.47892686254817	58.84196903366407	57.718280556743444	62.54254527843576	61.12164444113458	0.09677797386003432	0.08830582456562626	11.921100563095024	10.898367849558781	11.733438959945488	10.726806073744228
0.39943052982536675	46.010470942388956	46.3264305931749	53.4139136317161	52.845836910599736	56.39470295731199	55.506938531592944	58.871678726721605	57.74742289229823	62.57412341952395	61.15250516000824	0.09677797397278189	0.08830582466566148	11.871303314430406	10.918236408055236	11.684425620373077	10.746361864126811
0.4018372997009759	46.0337324390078	46.34985183172312	53.440918096984	52.87255417421235	56.4232144238187	55.535001171467876	58.90144248041665	57.776618256111895	62.60575902117885	61.183422034003826	0.09677797408733813	0.08830582476730191	11.821632636107097	10.938065831283893	11.635536858697378	10.765879135349678
0.40425857157581063	46.057036102153894	46.37331552640115	53.46797151392154	52.899319868889464	56.45177757383453	55.56311468125743	58.93126018771703	57.80586654319619	62.637451969637866	61.2143949519433	0.09677797420373402	0.08830582487057377	11.77208870053255	10.957855792399641	11.586772844608277	10.785357565717277
0.4066944328317112	46.080381847476545	46.3968215922797	53.49507378460914	52.92613389775314	56.48039230397661	55.59127895920629	58.96113174069984	57.83516764768928	62.669202150191744	61.245423801723454	0.0967779743219994	0.08830582497550496	11.722671675759557	10.977605964133545	11.538133743511935	10.804796833108412
0.4091449713770379	46.1037695899278	46.4203699437275	53.52222481031786	52.95299616312471	56.50905851000759	55.61949390271813	58.991057030550245	57.86452146285432	62.701009447183196	61.27650847031458	0.09677797444216614	0.08830582508212258	11.673381725431682	10.997316018752826	11.489619716472589	10.824196614950779
0.411610275649843	46.12719924376156	46.443960494410334	53.54942449150834	52.97990656652371	56.53777608683449	55.647759408354446	59.02103594756015	57.89392788107838	62.73287374400552	61.30764884375916	0.09677797456426557	0.08830582519045552	11.624219008945147	11.016985628157272	11.44123092038717	10.843556588311912
0.41409043462106226	46.150670722532965	46.467593157290445	53.576672727830086	53.006865008667155	56.56654492850793	55.67607537183384	59.05106838112754	57.92338679387156	62.76479492310186	61.33884480717106	0.0967779746883306	0.08830582530053184	11.57518368136698	11.036614463779188	11.392967507874346	10.862876429793687
0.41658553779772634	46.17418393909699	46.49126784462511	53.60396941811987	53.033871389467976	56.595364928220484	55.70444168803035	59.08115421975461	57.95289809186536	62.79677286596327	61.37009624473374	0.0967779748143937	0.08830582541238129	11.526275893449565	11.056202196592494	11.34482962731272	10.882155815550504
0.41909567522619073	46.19773880560789	46.514984467966066	53.63131446040101	53.060925608034324	56.62423597830591	55.73285825097274	59.111293351047046	57.98246166481188	62.82880745312798	61.40140303969941	0.09677797494248837	0.08830582552603349	11.477495791741603	11.07574849718003	11.29681742295179	10.901394421360237
0.4216209374953856	46.221335233518104	46.53874293815848	53.65870775188223	53.08802756266843	56.653157970237906	55.761324953843264	59.14148566171275	58.012077401582566	62.86089856417991	61.432765074387746	0.09677797507264878	0.08830582564151848	11.42884351851535	11.095253035638962	11.248931034820998	10.920591922505992
0.42416141574008476	46.24497313357725	46.56254316533983	53.686149188956364	53.115177150865286	56.68213079462879	55.78984168897634	59.17173103756041	58.04174519016679	62.89304607774727	61.46418223018433	0.09677797520490997	0.0883058257588668	11.380319211832102	11.114715481622625	11.201170598802491	10.939747993839774
0.4267172016441951	46.26865241583126	46.586385058939136	53.71363866719943	53.14237426931177	56.711154341228514	55.81840834785758	59.202029363498454	58.07146491767095	62.92524987150142	61.49565438753971	0.09677797533930656	0.08830582587811045	11.331923005554927	11.134135504325968	11.153536246656586	10.958862309767937
0.42928838744406506	46.292372989621285	46.61026852767578	53.74117608136933	53.16961881388537	56.740228498923265	55.84702482112247	59.23238052353367	58.10123647031692	62.957509822155366	61.5271814259678	0.09677797547587498	0.08830582599928065	11.283655029361398	11.153512772467366	11.106028106032682	10.977934544238451
0.43187506593181346	46.31613476358278	46.63419347955866	53.76876132540481	53.196910679653165	56.76935315573438	55.875690998555285	59.26278440076999	58.13105973344108	62.989825805462544	61.55876322404482	0.09677797561465108	0.08830582612240964	11.235515408830906	11.172846954350462	11.058646300503824	10.996964370746355
0.4344773304586784	46.339937645644625	46.658159821885114	53.79639429242441	53.22424976087056	56.798528198817266	55.904406769087835	59.29324087740742	58.160934591492925	63.022197696215585	61.5903996594078	0.09677797575567237	0.08830582624753092	11.187504265337338	11.192137717744117	11.011390949546694	11.015951462310113
0.4370952749383861	46.36378154302771	46.68216746123988	53.82407487472485	53.25163595098021	56.82775351445965	55.93317202079819	59.32374983474022	58.190860928033786	63.05462536824446	61.62209060875328	0.09677797589897678	0.08830582637467754	11.139621716176407	11.21138472995699	10.964262168638015	11.034895491497082
0.4397289938505404	46.38766636224444	46.70621630349419	53.85180296378045	53.27906914261087	56.85702898808102	55.96198664090962	59.35431115315619	58.22083862573568	63.087108694415704	61.65383594783608	0.09677797604460187	0.08830582650388345	11.091867874576565	11.230587657844808	10.91726006918725	11.053796130376213
0.4423785822440318	46.41159200909722	46.73030625380447	53.8795784502414	53.30654922757601	56.886354504230724	55.99085051578906	59.38492471213493	58.250867566379775	63.119647546630496	61.6856355514676	0.09677797619258753	0.08830582663518381	11.04424284965171	11.249746167732155	10.87038475861118	11.072653050536246
0.4450441357404687	46.43555838867778	46.754437216611585	53.907401223932865	53.334076096872906	56.91572994658713	56.01976353094616	59.41559039024673	58.28094763085533	63.15224179582358	61.717489293514824	0.09677797634297323	0.08830582676861351	10.996746746523058	11.268859925483412	10.823636340364828	11.091465923100259
0.44772575053762753	46.459565405365865	46.77860909563959	53.93527117385365	53.361649640681165	56.94515519795609	56.04872557103177	59.44630806515109	58.31107869915817	63.18489131196168	61.749397046898586	0.09677797649579928	0.08830582690420836	10.949379666268214	11.287928596459096	10.777014913941457	11.110234418705659
0.4504235234129248	46.48361296282836	46.802821793894736	53.96318818817501	53.38926974836176	56.97463014026983	56.0777365198369	59.477077613595505	58.3412606503896	63.21759596404212	61.78135868359254	0.09677797665110706	0.08830582704200488	10.90214170598665	11.306951845528602	10.730520574914408	11.128958207495089
0.4531375517269096	46.50770096401814	46.827075213664415	53.99115215423942	53.41693630845563	57.0041546545855	56.10679626029124	59.50789891141401	58.371493362754855	63.250355620091405	61.81337407462137	0.09677797680893795	0.08830582718204029	10.855032958763331	11.32592933701926	10.684153414895263	11.14763695907277
0.4558679334267773	46.53182931117284	46.85136925651588	54.01916295855916	53.44464920868236	57.03372862108378	56.13590467446182	59.538771833525686	58.401776713561695	63.2831701471635	61.84544309005944	0.09677797696933466	0.0883058273243525	10.808053513750565	11.3448607347691	10.637913521639348	11.166270342580901
0.45861476704990445	46.55599790581403	46.875703823295424	54.04722048681523	53.47240833593914	57.063351919067735	56.16506164355188	59.56969625393347	58.43211057921923	63.316039411338664	61.8775655990295	0.09677797713234065	0.08830582746897939	10.761203456200747	11.36374570211774	10.591800979056643	11.184858026654183
0.4613781517274047	46.580206648745936	46.90007881412705	54.07532462385603	53.500213576299394	57.09302442696137	56.194267047899416	59.60067204572264	58.46249483523645	63.348963277721815	61.90974146970111	0.09677797729799975	0.08830582761596048	10.714482867417246	11.38258390185183	10.54581586716995	11.203399679394352
0.4641581871877068	46.60445544005431	46.924494128411446	54.103475253695954	53.528064815011426	57.12274602230817	56.22352076697582	59.63169908105931	58.49292935622074	63.38194161044092	61.94197056928907	0.09677797746635668	0.08830582776533524	10.667891824816252	11.401374996230516	10.499958262180371	11.22189496837018
0.4669549737601532	46.628744179105325	46.94894966482473	54.13167225951413	53.55596193649717	57.15251658176981	56.25282267938447	59.66277723118907	58.52341401587652	63.41497427264553	61.97425276405199	0.09677797763745746	0.08830582791714416	10.621430402008627	11.420118647021809	10.45422823653098	11.240343560672045
0.46976861237862133	46.65307276454461	46.97344532131757	54.15991552365332	53.58390482435106	57.18233598112488	56.28217266285966	59.69390636643566	58.553948687003995	63.448061126505436	62.00658791929102	0.0967779778113479	0.08830582807142846	10.575098668730789	11.438814515426202	10.40862585886498	11.258745122840992
0.4725992045851658	46.67744109429583	46.997980995113686	54.188204927618195	53.61189336133836	57.21220409526723	56.31157059426476	59.725086356199235	58.58453324149734	63.48120203320876	62.038975899347825	0.09677797798807523	0.08830582822822979	10.528896690881083	11.457462262083936	10.363151194058446	11.277099320877824
0.4754468525336833	46.701849065559614	47.02255658270898	54.21654035207424	53.63992742939423	57.24212079820467	56.341016349591264	59.75631706895503	58.615167550343685	63.51439685296053	62.071416567603585	0.0967779781676876	0.08830582838759088	10.482824530612561	11.476061547127756	10.317804303276716	11.29540582025038
0.47831165899359906	46.72629657481252	47.047171979870086	54.24492167684642	53.668006909621994	57.27208596305761	56.37050980395698	59.787598372251935	58.645851483621215	63.54764544498126	62.10390978647694	0.09677797835023379	0.08830582854955477	10.436882246296591	11.494612030130156	10.272585243954381	11.313664285875348
0.4811937273535759	46.75078351780571	47.07182708163345	54.273348780917686	53.696131682292105	57.30209946205754	56.40005083160492	59.81893013271086	58.676584910498065	63.58094766750513	62.1364554174229	0.09677797853576323	0.088305828714166	10.391069892551968	11.51311337009065	10.227494069868044	11.331874382141905
0.4840931616252451	46.77530978956375	47.09652178230392	54.30182154242762	53.72430162684059	57.332161166545525	56.4296393059017	59.85031221602323	58.707367699230566	63.61430337777837	62.169053320930864	0.09677797872432664	0.08830582888146903	10.345387520279473	11.531565225455779	10.182530831121767	11.350035772875344
0.4870100664469608	46.79987528438354	47.12125597545368	54.33033983867114	53.75251662186779	57.36227094697083	56.45927509933618	59.88174448694956	58.73819971716189	63.6477124320578	62.20170335652331	0.09677797891597557	0.088305829051509	10.299835176698252	11.549967254124567	10.137695574185273	11.368148121353443
0.4899445470875755	46.824479895833	47.14602955392094	54.35890354609699	53.78077654513688	57.39242867288944	56.48895808351794	59.91322680931776	58.769080830720526	63.68117468560906	62.23440538275405	0.09677797911076168	0.08830582922433308	10.254412905342178	11.568319113390316	10.092988341904856	11.386211090266443
0.49289670945023945	46.84912351674981	47.17084240980872	54.38751254030633	53.809081273572474	57.422634212962414	56.5186881291758	59.94475904602167	58.800010905418596	63.714689992704926	62.2671592572066	0.09677797930873859	0.08830582939998793	10.209120746098051	11.586620459998812	10.0484091735525	11.404224341780719
0.4958666600762229	46.87380603924032	47.195694434483705	54.41616669605142	53.83743068325934	57.4528874349546	56.54846510615649	59.97634105901951	58.8309898058506	63.74825820662379	62.299964836492734	0.0967779795099603	0.08830582957852208	10.163958735223787	11.604870950097393	10.003958104787671	11.42218753742236
0.4988545061487607	46.89852735467813	47.22058551857467	54.444865887233966	53.86582464944061	57.48318820573288	56.57828888342272	60.00797270933214	58.862017395691325	63.781879179647724	62.3328219762503	0.09677797971448204	0.08830582975998384	10.118926905390254	11.623070239260414	9.959635167782835	11.440100338209959
0.5018603554969207	46.92328735370302	47.24551555197183	54.47360998690391	53.89426304651699	57.51353639126487	56.6081593290524	60.039653857041614	58.89309353769507	63.815552763061056	62.365730531142454	0.09677797992235916	0.08830582994442264	10.074025285688549	11.641217982476519	9.915440391192533	11.457962404585487
0.5048843165994948	46.94808592621952	47.270484423824925	54.50239886725779	53.92274574804465	57.5439318566172	56.638076310236436	60.071384361289546	58.9242180936934	63.849278807148494	62.39869035485514	0.0967779801336491	0.08830583013188979	10.029253901622724	11.65931383410134	9.87137380009517	11.47577339631789
0.5079264985889148	46.97292296139567	47.29549202254222	54.53123239963724	53.951272626734	57.57437446595391	56.668039693277414	60.10316408027533	58.95539092459365	63.883057161193285	62.43170130009572	0.09677798034841002	0.08830583032243644	9.984612775217101	11.67735744793572	9.827435416174922	11.493532972670437
0.5109870112551897	46.99779834766193	47.32053823578935	54.56011045452777	53.97984355444849	57.60486408253519	56.69804934358829	60.13499287125477	58.98661189037769	63.91688767347584	62.46476321859147	0.09677798056670013	0.08830583051611433	9.940101924994451	11.69534847718387	9.783625257661697	11.511240792300669
0.5140659650498691	47.02271197270963	47.34562295048779	54.58903290155697	54.008458402202734	57.63540056871548	56.72810512569054	60.16687059053824	59.01788085009995	63.95077019127167	62.497875961087594	0.09677798078858016	0.08830583071297742	9.895721365945064	11.713286574389713	9.73994333930932	11.528896513233121
0.5171634710900281	47.04766372348974	47.37074605281359	54.61799960949309	54.037117040161185	57.66598378594197	56.758206903212674	60.198797093489	59.049197661885856	63.98470456084966	62.53103937734556	0.09677798101411073	0.08830583091307934	9.851471109624981	11.731171391493262	9.696389672499208	11.546499792890245
0.5202796411622786	47.072653486211564	47.39590742819605	54.647010446243485	54.06581933763654	57.69661359475293	56.78835453888862	60.23077223452154	59.08056218293016	64.01869062747025	62.56425331614128	0.09677798124335418	0.08830583111647523	9.807351164175998	11.74900257985064	9.65296426524037	11.564050288106955
0.5234145877268029	47.09768114634152	47.42110696131651	54.67606527885325	54.09456516308842	57.72728985477632	56.81854789455626	60.26279586710002	59.11197426949548	64.05272823538391	62.59751762526362	0.09677798147637313	0.08830583132322134	9.76336153432203	11.766779790174041	9.609667122178507	11.581547655094255
0.5265684239214125	47.1227465886016	47.446344536106814	54.7051639735034	54.12335438412157	57.758012424727845	56.84878683115564	60.29486784373636	59.14343377691033	64.08681722782889	62.63083215151228	0.09677798171323237	0.08830583153337468	9.719502221392759	11.78450267253902	9.566498244632385	11.598991549453785
0.5297412635656308	47.14784969696822	47.471620035748145	54.73430639550958	54.152186867484595	57.788781162409556	56.879071208727574	60.326988015988725	59.17494055956774	64.12095744702982	62.66419674069635	0.0967779819539969	0.0883058317469932	9.675773223376382	11.80217087640267	9.523457630617486	11.61638162615236
0.5329332211648017	47.17299035467074	47.49693334266947	54.76349240932025	54.18106247906814	57.81959592470804	56.90940088641173	60.35915623445961	59.206494470923246	64.15514873419562	62.69761123763221	0.09677798219873354	0.08830583196413566	9.632174534912338	11.819784050574526	9.480545274849646	11.633717539523786
0.5361444119142209	47.198168444190166	47.522284338546356	54.79272187851533	54.209981083903514	57.85045656759284	56.93977572244525	60.39137234879426	59.238095363493464	64.18939092951767	62.73107548614195	0.09677798244750989	0.08830583218486236	9.588706147324046	11.837341843218383	9.437761168805082	11.65099894328523
0.5393749517032939	47.22338384725765	47.54767290429939	54.82199466580437	54.23894254616099	57.88136294611467	56.97019557416088	60.42363620767871	59.26974308885414	64.223683872168	62.76458932905135	0.09677798270039455	0.08830583240923426	9.54536804865711	11.85484390185411	9.395105300709474	11.668225490500845
0.5426249571197181	47.248636444853304	47.57309892009293	54.85131063302515	54.267946729148306	57.91231491440383	57.00066029798548	60.45594765883825	59.30143749763856	64.25802740029741	62.79815260818821	0.09677798295745771	0.08830583263731327	9.502160223702958	11.87228987335584	9.35257765559436	11.685396833599953
0.5458945454536906	47.27392611720463	47.59856226533364	54.88066964114193	54.29699349530898	57.94331232566843	57.0311697494382	60.48830654903545	59.33317843953575	64.29242135103354	62.83176516438042	0.09677798321877057	0.08830583286916324	9.45908265399703	11.889679403935588	9.310178215286214	11.702512624373412
0.5491838347021408	47.29925274378523	47.62406281866913	54.910071550243906	54.32608270622084	57.974355032192726	57.061723783128905	60.52071272406853	59.36496576328875	64.32686556047899	62.86542683745412	0.09677798348440579	0.08830583310484794	9.416135317876979	11.907012139150538	9.267906958461026	11.71957251394997
0.5524929435729888	47.32461620331333	47.64960045798639	54.939516219543535	54.35521422259418	58.00544288533535	57.09232225275637	60.553166028769446	59.39679931669275	64.36135986370945	62.89913746623177	0.09677798375443707	0.08830583334443308	9.373318190473583	11.924287723866655	9.225763860655206	11.73657615281445
0.55582199148943	47.35001637375027	47.6751750604106	54.969003507374765	54.384387904270376	58.036575735527464	57.12296501110668	60.58566630700196	59.428678946593465	64.39590409477152	62.9328968885304	0.09677798402893913	0.08830583358798522	9.33063124376531	11.941505802315078	9.183748894278324	11.75352319078047
0.5591710985942444	47.37545313229935	47.7007865023034	54.9985332711917	54.413603610220036	58.06775343227132	57.15365191005135	60.618213401660206	59.46060449888514	64.43049808668123	62.966704941159506	0.09677798430798869	0.08830583383557175	9.288074446591054	11.958666018035728	9.141862028651303	11.770413276984982
0.5625403857541326	47.40092635540401	47.726434659261606	55.02810536756647	54.44286119854139	58.098975824138044	57.18438280054568	60.650807154666325	59.492575818508854	64.46514167142155	63.00056145991924	0.09677798459166341	0.08830583408726203	9.2456477646665	11.975768013890047	9.100103230048262	11.787246059939207
0.565929974564078	47.42643591874675	47.752119406115824	55.05771965218804	54.47216052645883	58.13024275876639	57.215157532627124	60.68344740696911	59.52459274945087	64.49983467994093	63.034466279598675	0.09677798488004204	0.08830583434312618	9.203351160620514	11.992811432053713	9.058472461671045	11.804021187441322
0.569339987351735	47.45198169724727	47.777840616928685	55.087375979860006	54.50150145032083	58.16155408286034	57.24597595541318	60.71613399854165	59.55665513474032	64.53457694215076	63.068419233973366	0.09677798517320543	0.08830583460323506	9.161184593998769	12.009795914003917	9.016969683711068	11.820738306621934
0.5727705471818436	47.47756356506141	47.8035981649937	55.11707420449936	54.530883825598686	58.1929096421879	57.27683791710005	60.74886676837991	59.58876281644795	64.56936828692396	63.10242015580401	0.096777985471235	0.08830583486766169	9.1191480213256	12.026721100552095	8.975594853372968	11.837397063936805
0.5762217778606706	47.503181395579304	47.82939192283349	55.14681417913439	54.56030750688441	58.22430928157879	57.30774326496044	60.781645554500464	59.62091563568373	64.60420854209248	63.13646887683393	0.09677798577421413	0.08830583513647995	9.07724139608581	12.043586631787548	8.934347924889153	11.853997105166854
0.5796938039404782	47.52883506142417	47.855221762198575	55.17659575590323	54.589772347889536	58.255752844923	57.33869184534226	60.814470193938874	59.65311343259555	64.6390975344456	63.17056522778764	0.09677798608222753	0.08830583540976482	9.035464668801069	12.060392147128368	8.89322884954072	11.87053807538723
0.5831867507240184	47.554524434450684	47.881087554065516	55.20641878605201	54.61927820144278	58.28724017516879	57.369683503666195	60.84734052274765	59.68535604636673	64.67403508972775	63.20470903836828	0.09677798639536124	0.08830583568759272	8.993817786980799	12.077137285250501	8.852237575674735	11.887019618967315
0.5867007442690553	47.58024938574336	47.90698916863574	55.236283119933006	54.648824919488845	58.31877111432072	57.4007180844245	60.88025637599424	59.71764331521463	64.70902103263643	63.238900137256124	0.09677798671370334	0.0883058359700415	8.95230069520403	12.09382168412776	8.811374048745165	11.90344137959255
0.5902359113929144	47.606009785615235	47.93292647533363	55.266188607003066	54.67841235308625	58.350345503438014	57.43179543117863	60.913217587759256	59.74997507638837	64.74405518682029	63.273138352106116	0.09677798703734267	0.08830583625719039	8.910913335145779	12.11044498105366	8.770638211341065	11.919803000262618
0.5937923796770596	47.631805503606294	47.958899342805495	55.29613509582177	54.70804035240605	58.38196318263267	57.462915386557974	60.94622399113447	59.78235116616735	64.779137374877	63.3074235095464	0.09677798736636993	0.08830583654912	8.869655645580679	12.127006812594118	8.730030003185675	11.93610412324233
0.597370277471697	47.65763640848187	47.98490763891744	55.32612243404963	54.737708766729554	58.413623991067475	57.494077792257386	60.979275418220865	59.81477141985879	64.81426741835115	63.34175543517564	0.09677798770087792	0.08830583684591176	8.828527562373893	12.143506814543798	8.689549361170066	11.952344390087092
0.6009697339004076	47.68350236823103	48.010951230754344	55.35615046844622	54.767417444446984	58.44532776695402	57.52528248903587	61.01237170012648	59.847235671796334	64.849445137732	63.37613395356153	0.09677798804095998	0.08830583714764975	8.787529018562964	12.159944622009789	8.649196219404985	11.968523441670186
0.6045908788648067	47.7094032500652	48.0370299846179	55.38621904486852	54.79716623305546	58.477074347551124	57.55652931671437	61.045512666964726	59.8797437553377	64.88467035245174	63.41055888823838	0.09677798838671219	0.08830583745441833	8.746659944372368	12.176319869380677	8.608970509184473	11.984640918106379
0.6082338430492322	47.735338920416474	48.06314376602525	55.41632800826904	54.82695497915723	58.508863569162585	57.58781811417399	61.078698147852194	59.912295502862904	64.91994288088299	63.44503006170517	0.09677798873823172	0.08830583776630406	8.705920267206238	12.192632190284712	8.568872159071361	12.000696458806487
0.611898757925461	47.7613092449361	48.08929243970734	55.44647720269401	54.856783528458	58.54069526713551	57.619148719354165	61.11192797090673	59.94489074577232	64.95526254033697	63.47954729542353	0.09677798909561762	0.08830583808339451	8.6653099117093	12.208881217629823	8.52890109488635	12.016689702450094
0.6155857557574533	47.78731408849287	48.11547586960736	55.47666647128152	54.88665172576493	58.57256927585823	57.65052096925063	61.145201963245334	59.97752931448456	64.99062914706113	63.51411040981554	0.09677798945897031	0.08830583840577927	8.624828799753232	12.225066583570879	8.489057239741669	12.032620286996462
0.6192949696061266	47.81335331517156	48.141693918879106	55.50689565625973	54.91655941498501	58.604485428758444	57.68193469991368	61.1785199509823	60.01021103843469	65.02604251623718	63.548719224261674	0.09677798982839264	0.08830583873354898	8.584476850501233	12.241187919529693	8.449340514063806	12.048487849659068
0.6230265333341571	47.83942678827131	48.16794644988538	55.53716459894501	54.946506439123056	58.63644355830123	57.713389746446055	61.21188175922702	60.04293574607202	65.06150246197885	63.583373557098696	0.09677799020398861	0.0883058390667964	8.544253980379835	12.257244856149555	8.409750835612613	12.064292026925614
0.6267805816108112	47.86553437030397	48.19423332419644	55.567473139739946	54.97649264028005	58.668443495987	57.74488594300122	61.24528721208189	60.07570326485832	65.09700879732952	63.61807322561755	0.09677799058586437	0.08830583940561584	8.504160103168942	12.273237023347974	8.370288119514044	12.080032454519824
0.6305572499168048	47.89167592299264	48.22055440258824	55.59782111813177	55.00651785965107	58.70048507234977	57.77642312278119	61.27873613264055	60.1085134212655	65.1325613342605	63.65281804606111	0.0967779909741277	0.08830583975010246	8.464195129979089	12.289164050298496	8.330952278266523	12.095708767441465
0.634356674549194	47.9178513072699	48.24690954504096	55.62820837269019	55.03658193752365	58.73256811695494	57.80800111803479	61.31222834298553	60.14136604077392	65.16815988366842	63.687607833622195	0.0967779913688888	0.08830584010035404	8.424358969265995	12.305025565354299	8.291743221787328	12.111320599928149
0.6381789926262927	47.94406038327616	48.273298610737186	55.65863474106558	55.066684713275734	58.76469245839731	57.83961976005553	61.345763664186194	60.17426094787008	65.2038042553731	63.722442402441274	0.09677799177025959	0.0883058404564699	8.384651526898779	12.320821196150064	8.252660857420778	12.126867585466243
0.642024342092622	47.97030301035821	48.29972145806047	55.68910005998722	55.09682602537395	58.7968579242993	57.87127887917978	61.37934191629678	60.207197966044774	65.23949425811551	63.757321565604414	0.09677799217835285	0.08830584081855102	8.345072706160863	12.336550569567407	8.213705089969153	12.142349356803606
0.6458928617238878	47.99657904706738	48.32617794459349	55.719604165261224	55.12700571137166	58.82906434130874	57.90297830478472	61.4129629183543	60.24017691779089	65.27522969955538	63.792245135141044	0.09677799259328526	0.0883058411866996	8.305622407751798	12.352213311653031	8.174875821703608	12.157765545893199
0.6497846911319898	48.022888351157974	48.35266792711651	55.75014689176869	55.15722360790701	58.86131153509683	57.9347178652863	61.446626488376275	60.27319762460139	65.31101038626893	63.827212922021715	0.096777993015174	0.08830584156102024	8.266300529860928	12.367809047740593	8.13617295241329	12.173115783969479
0.6536999707700591	48.04923077958564	48.379191261605655	55.78072807346384	55.18747955070116	58.89359933035635	57.96649738813742	61.48033244335884	60.30625990696733	65.34683612374688	63.86222473615607	0.09677799344413938	0.08830584194161953	8.227106968136468	12.383337402361576	8.097596379387141	12.188399701462913
0.6576388419375281	48.075606188505624	48.40574780323122	55.811347543371944	55.217773374556224	58.92592755079932	57.998316699825665	61.514080599274365	60.33936358437555	65.38270671639182	63.89728038639041	0.09677799388030277	0.08830584232860536	8.188041615746442	12.398797999247108	8.059145997472115	12.203616928029078
0.661601446785229	48.10201443327114	48.43233740635597	55.84200513358753	55.24810491335344	58.95829601915516	58.03017562587148	61.54787077106956	60.37250847530679	65.41862196751626	63.932379680505605	0.09677799432378839	0.08830584272208798	8.14910436338323	12.414190461358885	8.020821699102271	12.21876709260323
0.6655879283205246	48.12845536843166	48.45895992453364	55.872700675272284	55.27847400005134	58.990704557168534	58.06207399082624	61.58170277266315	60.4056943972336	65.45458167934011	63.96752242521503	0.09677799477472267	0.0883058431221792	8.110295099307223	12.429514410880074	7.982623374279683	12.233849823289347
0.6695984304124688	48.15492884773132	48.48561521050687	55.90343399865333	55.30888046668354	59.0231529855974	58.09401161826985	61.61557641694389	60.43892116661798	65.49058565298866	64.00270842616193	0.09677799523323358	0.08830584352899302	8.07161370934682	12.44476946918985	7.944550910623548	12.248864747420157
0.6736330977969988	48.181434724107056	48.51230311620582	55.93420493302097	55.33932414435705	59.055641124210766	58.12598833080909	61.649491515768226	60.472188598909504	65.52663368849	64.03793748791752	0.09677799569945206	0.08830584394264537	8.033060076936636	12.459955256868852	7.906604193423846	12.263811491578963
0.6776920760821589	48.207972849687096	48.53902349274638	55.96501330672697	55.369804863250266	59.08816879178682	58.15800395007542	61.68344787995831	60.50549650854316	65.56272558477293	64.07320941397866	0.0967779961735113	0.0883058443632544	7.99463408311567	12.47507139368463	7.868783105577677	12.278689681505057
0.6817755117533548	48.234543075788956	48.56577619042822	55.995858947182285	55.400322452610794	59.12073580611051	58.190058296722704	61.717445319299486	60.53884470893693	65.59886113966442	64.10852400676531	0.09677799665554633	0.0883058447909398	7.956335606592802	12.490117498626205	7.831087527712043	12.293498942199221
0.6858835521786408	48.26114525291815	48.592561058733466	56.02674168085551	55.430876740753945	59.15334198397194	58.22215119042568	61.75148364253866	60.5722330124902	65.63504014988763	64.14388106761884	0.0967779971456949	0.08830584522582403	7.918164523760424	12.505093189904073	7.793517338163838	12.308238897876436
0.6900163456140378	48.28777923076611	48.61937794632467	56.05766133327047	55.46146755506032	59.18598714116383	58.25428244987736	61.785562657381575	60.605661230581084	65.67126241105925	64.17928039679919	0.096777997644097	0.0883058456680312	7.880120708671711	12.519998084850158	7.756072412969843	12.322909171905849
0.6941740412088835	48.314444858208596	48.64622670104315	56.08861772900441	55.492094721974034	59.2186710924796	58.286451892787255	61.81968217049089	60.63912917356453	65.70752771768733	64.21472179348287	0.09677799815089552	0.08830584611768795	7.84220403310519	12.534831800030588	7.718752625928573	12.337509386887177
0.6983567890112157	48.341141983303885	48.67310716990718	56.11961069168593	55.52275806700063	59.25139365171116	58.31865933587908	61.853841987483804	60.67263665076997	65.74383586316877	64.25020505576049	0.09677799866623514	0.08830584657492295	7.804414366582932	12.549593951182032	7.681557848617558	12.352039164616144
0.702564739973187	48.36787045329115	48.7000191991104	56.15064004399301	55.55345741470524	59.2841546316469	58.350904594888895	61.88804191293	60.7061834704994	65.78018663978722	64.28572998063471	0.09677799919026371	0.0883058470398674	7.766751576397837	12.564284153238987	7.64448795041244	12.36649812608266
0.7067980459565127	48.3946301145886	48.72696263401987	56.18170560765093	55.58419258871038	59.31695384406943	58.383187484562754	61.922281750349285	60.73976944002487	65.81657983871045	64.3212963640176	0.09677799972313143	0.08830584751265408	7.729215527623637	12.578902020321038	7.607542798517898	12.380885891489015
0.7110568597379514	48.42142081279187	48.75393731917452	56.21280720343044	55.61496341169422	59.34979109975363	58.41550781865492	61.95656130220955	60.77339436558672	65.85301524998827	64.35690400072876	0.09677800026499093	0.08830584799341862	7.691806083130359	12.59344716569285	7.5707222579621885	12.395202080195304
0.7153413350148182	48.448242392671986	48.78094309828304	56.243944651145284	55.64576970538815	59.382666208464165	58.44786540992532	61.99088036992417	60.807058052390865	65.88949266254974	64.39255268449243	0.09677800081599806	0.0883058484822998	7.654523103617976	12.607919201813274	7.534026191647172	12.409446310772182
0.7196516264105322	48.47509469817392	48.80797981422255	56.27511776965064	55.67661129057526	59.41557897895368	58.48026007013788	62.02523875385013	60.84076030460706	65.92601186420116	64.42824220793567	0.09677800137631094	0.08830584897943708	7.617366447668246	12.622317740342623	7.497454460361951	12.42361820097176
0.7239878894801961	48.501977572414646	48.83504730903637	56.306326376840865	55.70748798708784	59.44852921896052	58.51269161005797	62.05963625328564	60.87450092536631	65.9625726416236	64.46397236258565	0.09677800194609042	0.08830584948497391	7.580335971704699	12.63664239206264	7.461006922801062	12.437717367722144
0.7283502807162107	48.52889085768135	48.8621454239326	56.337570289647296	55.73839961380575	59.48151673520642	58.545159839450676	62.09407266646772	60.90827971675901	65.99917478037024	64.49974293886763	0.09677800252550074	0.08830584999905558	7.543431530051748	12.650892766941979	7.424683435587212	12.451743427138354
0.7327389575539218	48.55583439542969	48.88927399928205	56.36884932403643	55.76934598865402	59.5145413333945	58.57766456707826	62.12854779057012	60.94209647983233	66.03581806486426	64.53555372610221	0.09677800311470823	0.08830585052183004	7.50665297496198	12.665068474103464	7.388483853304024	12.465695994515045
0.7371540783773028	48.58280802628197	48.916432874616675	56.40016329500764	55.80032692860115	59.54760281820692	58.6102056006984	62.16306142170091	60.975951014588375	66.0725022783962	64.57140451250342	0.09677800371388323	0.08830585105344778	7.470000156640708	12.679169121867744	7.352408028510581	12.479574684331965
0.74159580252467	48.60981159002551	48.943621888627554	56.43151201659143	55.831342249656764	59.580700993303054	58.642782747061744	62.19761335490048	61.00984311998164	66.10922720312186	64.60729508517596	0.0967780043231981	0.08830585159406236	7.433472923246882	12.693194317696907	7.316455811740525	12.49337911020666
0.746064290294433	48.63684492561058	48.970840879163205	56.46289530184692	55.8623917668697	59.61383566131678	58.67539581190982	62.232203384138785	61.04377259391686	66.14599262005946	64.64322523011299	0.09677800494282822	0.0883058521438292	7.397071120901273	12.707143668176286	7.28062705155935	12.507108884956324
0.7505597029508803	48.6639078711488	48.99808968322777	56.494312962860064	55.89347529432592	59.64700662385464	58.70804459997297	62.26683130231343	61.077739233246824	66.18279830908742	64.67919473219375	0.09677800557295291	0.08830585270290699	7.360794593769242	12.721016779094498	7.244921594580774	12.520763620574144
0.7550822027299987	48.691000263911256	49.025368136979154	56.525764810741485	55.92459264514646	59.680213681493534	58.74072891496812	62.301496901247226	61.11174283377011	66.21964404894194	64.71520337518123	0.09677800621375389	0.0883058532714577	7.32464318403072	12.734813255377958	7.209339285470378	12.534342928212936
0.7596319528453285	48.71812194032669	49.05267607572728	56.55725065562434	55.95574363148538	59.71345663377853	58.7734485595966	62.3361999716859	61.145783190228755	66.2565296172145	64.75125094171966	0.0967780068654164	0.08830585384964511	7.288616731912043	12.74853270110907	7.17387996695561	12.547846418161498
0.7642091174938536	48.74527273597973	49.080013333932044	56.58877030666227	55.986928064527476	59.74673527922061	58.80620333554183	62.37094030329582	61.1798600963059	66.2934547903494	64.78733721333202	0.09677800752812911	0.08830585443763675	7.252715075717788	12.762174719502582	7.138543479903092	12.561273699921003
0.7688138618619275	48.772452485608994	49.10737974520186	56.62032357202726	56.01814575448663	59.78004941529444	58.838993043467525	62.405717684661575	61.21397334462391	66.3304193436413	64.82346197041811	0.09677800820208336	0.08830585503560268	7.216938051848956	12.775738912949237	7.103329663298609	12.574624382148613
0.7734463521312342	48.79966102310536	49.13477514229152	56.65191025890758	56.04939651060332	59.81339883843628	58.87181748301509	62.44053190328382	61.248122726741634	66.3674230512328	64.85962499225155	0.09677800888747448	0.08830585564371574	7.18128549481753	12.789224882963026	7.068238354240748	12.587898072612006
0.7781067554847866	48.82689818151	49.16219935710037	56.68353017350556	56.080680141142636	59.84678334404151	58.904676452801596	62.47538274557677	61.282308033152326	66.40446568611192	64.89582605697765	0.09677800958450117	0.08830585626215237	7.145757237271027	12.802632230208474	7.033269388020017	12.601094378282141
0.7827952401129585	48.85416379301275	49.18965222067066	56.71518312103564	56.111996453392315	59.88020272646267	58.93756975041761	62.51026999686604	61.31652905328144	66.44154702010962	64.93206494161107	0.0967780102933652	0.08830585689109195	7.1103531100170585	12.81596055449154	6.998422598107936	12.61421290526232
0.7875119752195561	48.881457688949986	49.21713356318545	56.746868905722	56.14334525366041	59.91365677900692	58.97049717242485	62.54519344138608	61.350785575484096	66.47866682389731	64.9683414220331	0.0967780110142726	0.08830585753071685	7.075072942044244	12.829209454765078	6.96369781618705	12.627253258831843
0.792257131027923	48.90877969980313	49.24464321396699	56.77858733079676	56.174726347273484	59.94714529393414	59.00345851435424	62.58015286227815	61.38507738704311	66.51582486698449	65.00465527298965	0.09677801174743227	0.0883058581812126	7.0399165605394955	12.842378529114285	6.929094872164569	12.640215043405988
0.7970308787870847	48.93612965519645	49.272181001474664	56.81033819849748	56.20613953857418	59.98066806245433	59.03645357070337	62.615148041587624	61.419404274166354	66.55302091771597	65.04100626808837	0.09677801249305751	0.08830585884276829	7.004883790924396	12.855467374787622	6.894613594213297	12.653097862574214
0.8018333907779276	48.96350738389565	49.29974675330341	56.84212131006553	56.237584630919486	60.0142248747258	59.069482134934695	62.65017876026212	61.45376602198487	66.59025474326998	65.0773941797967	0.09677801325136468	0.08830585951557623	6.969974456853379	12.86847558815316	6.860253808760717	12.665901319069235
0.8066648403194178	48.990912713805535	49.327340296181504	56.87393646574332	56.26906142667823	60.047815519852406	59.10254399947284	62.68524479814856	61.4881624145501	66.62752610965485	65.11381877943896	0.09677801402257445	0.08830586019983201	6.935188380224645	12.88140276467675	6.82601534051355	12.67862501473428
0.8115254017748545	49.01834547196848	49.354961455968954	56.90578346477265	56.30056972722919	60.08143978588164	59.13563895570272	62.720345933991254	61.52259323483186	66.66483478170713	65.15027983719416	0.09677801480691137	0.08830586089573465	6.9005253812501905	12.89424849902025	6.791898012513229	12.691268550604946
0.8164152505581643	49.04580548456245	49.38261005765549	56.93766210539233	56.33210933295889	60.11509745980225	59.16876679396716	62.75548194542934	61.557058264715955	66.70218052308881	65.18677712209347	0.09677801560460364	0.08830586160348702	6.865985278431253	12.907012384939662	6.757901646120445	12.703831526854628
0.8213345631402307	49.07329257689923	49.410285925358856	56.969572184836174	56.3636800432596	60.14878832754202	59.20192730356478	62.79065260899455	61.591557285001926	66.73956309628498	65.22331040201793	0.09677801641588368	0.08830586232329528	6.831567888611062	12.919694015361529	6.724026061057884	12.716313542809075
0.8262835170552626	49.10080657342253	49.43798888232282	57.00151349933078	56.3952816565271	60.18251217396555	59.2351202727477	62.82585770010881	61.626090075400676	66.7769822626012	65.25987944369584	0.09677801724098846	0.08830586305536915	6.7972730269511885	12.932292982291983	6.690271075402961	12.72871419691728
0.8312622909072027	49.128347297706014	49.46571875091526	57.03348584409328	56.426913970158495	60.216268782871744	59.26834548871925	62.861096993081716	61.660656414532085	66.81443778216094	65.2964840127002	0.09677801808015839	0.08830586379992245	6.763100506994306	12.944808876900424	6.6566365056341965	12.74103308678059
0.8362710643761712	49.15591457245162	49.49347535262645	57.065489013329426	56.45857678055027	60.25005793699191	59.30160273763186	62.896370261108416	61.69525607992282	66.85192941390326	65.33312387344658	0.09677801893363801	0.08830586455717225	6.729050140676918	12.957241289483136	6.6231221666485	12.753269809154517
0.8413100182249524	49.18350821948756	49.521258508067	57.09752280023119	56.49026988309598	60.28387941798716	59.334891804584736	62.931677276267074	61.72988884800392	66.88945691558013	65.36979878919037	0.09677801980167725	0.08830586532733972	6.695121738333	12.9695898094742	6.589727871765717	12.76542395994693
0.8463793343055166	49.21112805976658	49.54906803696622	57.129586996974844	56.52199307218432	60.31773300644644	59.368212473621725	62.967017809516626	61.76455449410859	66.92702004375404	65.40650852202452	0.09677802068452919	0.08830586611065006	6.661315108706731	12.981854025385474	6.556453432744092	12.777495134145283
0.8514791955655843	49.23877391336377	49.57690375816977	57.161681394718386	56.55374614119658	60.351618481883754	59.40156452772874	63.00239163069408	61.799252792469495	66.96461855379512	65.44325283287675	0.0967780215824526	0.08830586690733219	6.627630059013427	12.994033524912084	6.523298659830289	12.789482925949414
0.8566097860552276	49.26644559947525	49.604765489638496	57.19380578360004	56.58552888250511	60.38553562273663	59.43494774883212	63.037798508512736	61.8339835162171	67.0022521998793	65.48003148150762	0.09677802249570987	0.08830586771761946	6.594066394938636	13.006127894881502	6.49026336177576	12.801386928696957
0.861771290933513	49.29414293641576	49.632653048445874	57.22595995273547	56.6173410874707	60.41948420636315	59.46836191779585	63.07323821055922	61.86874643737672	67.03992073498507	65.51684422650759	0.09677802342456827	0.08830586854174882	6.560623920619037	13.018136721186238	6.457347345796734	12.813206734805135
0.8669638964751838	49.321865741617096	49.66056625077648	57.258143690215924	56.649182546440585	60.453464009040054	59.50180681441952	63.10871050329143	61.90354132686647	67.07762391089146	65.5536908252947	0.0967780243693004	0.08830586937996232	6.527302438732477	13.030059588907534	6.424550417675164	12.824941935881725
0.8721877900773816	49.34961383162616	49.68850491192404	57.290356783106084	56.68105304874639	60.48747480596037	59.535282217436105	63.14421515203609	61.93836795449486	67.11536147817529	65.5905710341122	0.09677802533018245	0.08830587023250484	6.49410175045341	13.041896082206222	6.391872381738722	12.836592122686852
0.877443160266411	49.37738702210293	49.71646884628959	57.32259901744166	56.71295238270201	60.521516371230994	59.56878790450981	63.17975192098625	61.97322608895864	67.15313318620855	65.62748460802614	0.09677802630749674	0.0883058710996265	6.461021655526565	13.053645784417313	6.359313040858069	12.84815688506933
0.8827301967045416	49.405185127818996	49.744457867379325	57.35487017822768	56.74488033560111	60.5555884778708	59.60232365223342	63.21532057319928	62.00811549784007	67.19093878315628	65.66443130092242	0.09677802730153008	0.08830587198158237	6.428061952243297	13.065308277960867	6.3268721964996075	12.859635812023043
0.8880490901968541	49.43300796265515	49.77247178780313	57.387170049435724	56.77683669371549	60.58969089780776	59.63588923612656	63.25092087059386	62.043035947605	67.22877801597346	65.70141086550493	0.0967780283125738	0.088305872878631	6.3952224374661455	13.076883144374733	6.2945496487545824	12.871028491741527
0.8934000326981257	49.46085533959993	49.800510419272406	57.419498414002305	56.80882124229267	60.62382340187726	59.6694844306332	63.28655257394828	62.077987203600344	67.26665063040305	65.73842305329282	0.09677802934092565	0.0883058737910358	6.36250290668977	13.088369964369122	6.262345196311799	12.88233451150154
0.8987832173197573	49.488727070747515	49.82857357259823	57.45185505382636	56.84083376555373	60.657985759819375	59.70310900911935	63.32221544289755	62.11296903005172	67.30455637097299	65.77546761461792	0.09677803038688759	0.08830587471906526	6.329903154005478	13.099768317741109	6.230258636517647	12.893553457734015
0.904198838336744	49.516622967296	49.856661057689564	57.48423974976726	56.8728740466913	60.69217774027691	59.736762743871026	63.35790923593133	62.14798119006124	67.34249498099412	65.81254429862253	0.09677803145076715	0.08830587566299215	6.297422972152162	13.11107778342921	6.198289765370646	12.9046849160095
0.9096470911946843	49.54454283954537	49.88477268355125	57.51665228164258	56.90494186786727	60.72639911079285	59.77044540609176	63.39363371039138	62.18302344560501	67.38046620255722	65.84965285325664	0.09677803253287726	0.08830587662309437	6.265062152531755	13.122297939506097	6.166438377555096	12.915728471049079
0.915128172516836	49.5724864968958	49.91290825828223	57.54909242822596	56.93703701021086	60.76064963780836	59.80415676590061	63.42938862246934	62.218095557531015	67.41846977653091	65.88679302527584	0.09677803363353704	0.0883058775996543	6.232820485214688	13.13342836316042	6.13470426645199	12.926683706713447
0.9206422801112097	49.60045374784559	49.94106758907359	57.581559967244914	56.96915925381625	60.79492908666023	59.83789659232972	63.46517372720418	62.253197285556624	67.45650544255882	65.92396456023852	0.09677803475307062	0.08830587859296016	6.200697758961724	13.144468630689516	6.103087224146293	12.937550205973821
0.9261896129777101	49.62844439998943	49.96925048220667	57.61405467537866	57.001308377740564	60.82923722157876	59.87166465332211	63.500988778479886	62.28832838826625	67.49457293905711	65.9611672025035	0.09677803589180756	0.08830587960330456	6.168693761256691	13.155418317550357	6.071587041469684	12.94832755097923
0.931770371315315	49.656458260016485	49.99745674305126	57.64657632825606	57.03348416000176	60.863573805685455	59.90546071572957	63.53683352902322	62.32348862310914	67.53267200321208	65.9984006952278	0.09677803705008417	0.08830588063098506	6.136808278318313	13.16627699831406	6.040203508007835	12.959015323012864
0.9373847565293029	49.6844951337085	50.02568617606362	57.6791247004533	57.06568637757642	60.897938600990756	59.939284545310265	63.57270773040113	62.358677746396985	67.5708023709776	66.0356647803638	0.09677803822824216	0.08830588167630535	6.1050410951065714	13.177044246689547	6.008936412104049	12.969613102492076
0.9430329712385201	49.71255482593801	50.05393858478473	57.71169956549194	57.097914806397704	60.93233136839178	59.973135906726625	63.608611133018606	62.39389551330165	67.60896377707262	66.0729591986571	0.09677803942662937	0.08830588273957418	6.073391995359998	13.187719635519898	5.977785540905643	12.980120469001122
0.9487152192826929	49.74063714066641	50.08221377183832	57.744300695836614	57.13016922135319	60.96675186767007	60.00701456354309	63.644543486116184	62.42914167785282	67.64715595497859	66.110283689644	0.09677804064559978	0.08830588382110559	6.041860761582029	13.198302736735059	5.946750680341211	12.990537001222037
0.9544317057297852	49.76874188094197	50.11051153892886	57.776927862892784	57.16244939628259	61.0011998574891	60.040920278223645	63.68050453776747	62.464415992935486	67.68537863693687	66.14763799164875	0.09677804188551391	0.08830588492121891	6.010447175097397	13.208793121446433	5.915831615179741	13.000862277020133
0.9601826368833979	49.79686884889831	50.13883168684007	57.809580837004944	57.19475510397598	61.03567509539248	60.07485281213007	63.71649403487712	62.499718210288115	67.72363155394662	66.18502184178165	0.09677804314673806	0.0883058860402398	5.979151016059404	13.219190359903223	5.885028129033344	13.011095873420345
0.9659682202902156	49.82501784575215	50.16717401543263	57.842259387454064	57.22708611617129	61.07017733780121	60.10881192551925	63.752511723178124	62.53504808049982	67.76191443576177	66.2224349759361	0.09677804442964558	0.08830588717849915	5.947972063447196	13.229494021456048	5.854340004363621	13.021237366565401
0.9717886647474951	49.8531886718018	50.19553832364266	57.87496328245584	57.259442203552545	61.10470634001184	60.14279737754129	63.78855734722981	62.57040535300849	67.80022701088905	66.25987712878654	0.09677804573461647	0.08830588833633435	5.916910095091225	13.239703674598786	5.823767022499851	13.03128633175038
0.9776441803106027	49.881381126424884	50.223924409479444	57.90769228915807	57.29182313574732	61.13926185619373	60.17680892623696	63.82463065041499	62.605789776097986	67.83856900658485	66.29734803378564	0.09677804706203696	0.08830588951408798	5.885964887712362	13.249818886977664	5.793308963682648	13.0412423434409
0.9835349783005937	49.90959500807704	50.25233207002414	57.940446173639145	57.324228681325195	61.17384363938743	60.210846328535965	63.86073137493829	62.641201096896474	67.87694014885356	66.33484742316232	0.09677804841230062	0.08830589071210887	5.855136216915525	13.259839225369433	5.762965607043952	13.051104975242197
0.9894612713118381	49.937830114289476	50.28076110142726	57.97322470090526	57.356658607795005	61.208451441501765	60.24490934025412	63.89685926182312	62.67663906137349	67.9153401624443	66.3723750279188	0.09677804978580776	0.08830589193075293	5.824423857209695	13.269764255685004	5.732736730648867	13.060873799906403
0.9954232732196957	49.96608624166767	50.30921129890745	58.00602763488888	57.38911268160337	61.243085013312204	60.278997716091794	63.93301405090993	62.71210341433821	67.953768770849	66.40993057782879	0.09677805118296576	0.08830589317038091	5.793827582045196	13.279593543000374	5.702622111513847	13.07054838937438
1.0014211991882311	49.99436318588907	50.3376824567491	58.03885473844615	57.421590668132076	61.27774410445816	60.31311120963118	63.96919548085347	62.74759389943674	67.99222569629958	66.44751380143444	0.09677805260418966	0.08830589443136157	5.763347163800972	13.28932665152206	5.672621525603972	13.080128314717513
1.0074552656779823	50.02266074170164	50.36617436830094	58.07170577335514	57.454092331696394	61.31242846344112	60.347249573334516	64.00540328912074	62.78311025915014	68.03071065976583	66.48512442604451	0.09677805404990102	0.08830589571406859	5.732982373812774	13.29896314457983	5.642734747852046	13.089613146154079
1.013525690453769	50.0509787029216	50.39468682597371	58.10458050031333	57.486617435542506	61.34713783762197	60.38141255854137	64.04163721198832	62.8186522347918	68.06922338095237	66.52276217773135	0.09677805552052997	0.08830589701888382	5.70273298239681	13.30850258467217	5.612961552194065	13.099002453076537
1.0196326925925556	50.07931686243204	50.423219621238864	58.137478678935985	57.51916574184601	61.38187197321933	60.41559991546712	64.07789698454052	62.85421956650561	68.10776357829695	66.56042678132921	0.09677805701651315	0.08830589834619461	5.6725987588788485	13.317944533475384	5.583301711593776	13.108295804084264
1.0257764924913542	50.107675012180785	50.45177254462631	58.17040006775364	57.55173701170937	61.41663061530691	60.44981139320027	64.1141823406667	62.88981199326336	68.1463309689674	66.59811796043121	0.0967780585382958	0.0883058996963958	5.642579471570571	13.327288551769016	5.55375499800266	13.11749276687442
1.0319573118751795	50.136052943178704	50.48034538572277	58.203344424210265	57.58433100516009	61.4514135078115	60.48404673970047	64.15049301305919	62.92542925286264	68.18492526885949	66.63583543738736	0.09677806008633054	0.08830590106988936	5.6126748878259605	13.336534199534071	5.5243211824436	13.126592908363818
1.0381753738050519	50.164450445497884	50.50893793316997	58.23631150466103	57.616947481148536	61.48622039351076	60.51830570179637	64.18682873321089	62.96107108192456	68.22354619259443	66.67357893330205	0.09677806166107865	0.08830590246708431	5.58288477403039	13.34568103586389	5.495000034980876	13.13559579460889
1.0444309026860459	50.1928673082697	50.537549974662625	58.269301064370275	57.649586197545915	61.52105101403089	60.55258802518333	64.22318923141295	62.99673721589142	68.26219345351635	66.71134816803159	0.09677806326300877	0.08830590388839647	5.5532088956324515	13.354728619038724	5.465791324753809	13.144500990852976
1.05072412427539	50.221303319683194	50.566181296946894	58.30231285750943	57.68224691114224	61.55590510984464	60.58689345442145	64.25957423675263	63.03242738902464	68.30086676369005	66.74914286018205	0.09677806489259881	0.08830590533424955	5.523647017160329	13.363676506514821	5.43669482000405	13.153308061522694
1.057055265690613	50.24975826698316	50.5948316858184	58.33534663715497	57.714929377644246	61.59078242026901	60.62122173293329	64.29598347711091	63.06814133440243	68.33956583389849	66.7869627271067	0.09677806655033405	0.08830590680507489	5.494198902221797	13.37252425486622	5.4077102880573875	13.16201657019701
1.0634245554177415	50.27823193646828	50.62350092612039	58.368402155286226	57.7476333516733	61.625682683463	60.6555726030017	64.33241667916019	63.10387878391748	68.3782903736403	66.82480748490372	0.09677806823670909	0.08830590830131099	5.464864313532416	13.381271419864788	5.378837495370135	13.17062607965272
1.0698322233195456	50.30672411348948	50.65218880174201	58.40147916278345	57.78035858676348	61.660605636425615	60.68994580576782	64.36887356836218	63.1396394682749	68.41704009112756	66.86267684841394	0.0967780699522277	0.08830590982340425	5.435643012942819	13.389917556474757	5.35007620754277	13.179136151871717
1.0762785006438331	50.3352345824481	50.68089509561659	58.43457740942581	57.8131048353595	61.69555101499366	60.724341081228914	64.40535386896556	63.17542311699003	68.45581469328341	66.90057053121853	0.09677807169740152	0.08830591137180946	5.40653476143234	13.398462218807254	5.32142618931357	13.187546347982789
1.0827636200317978	50.363763126794034	50.709619589719644	58.46769664388917	57.84587184881461	61.73051855383951	60.75875816823613	64.44185730400378	63.21122945838604	68.49461388573948	66.93848824563644	0.09677807347275273	0.08830591294698927	5.377539319122661	13.406904960127576	5.292887204594081	13.195856228336197
1.089287815526412	50.392309529023976	50.73836206506732	58.50083661374412	57.87865937738875	61.76550798646892	60.79319680449262	64.47838359529263	63.24705821959199	68.53343737283362	66.97642970272241	0.09677807527881126	0.08830591454941414	5.34865644533329	13.415245332958875	5.2644590164882175	13.204065352489124
1.0958513225808764	50.42087357067991	50.76712230171452	58.533997065454216	57.91146717024646	61.800519045219296	60.8276567265513	64.51493246342851	63.28290912654056	68.57228485760785	67.0143946122645	0.09677807711611704	0.08830591617956347	5.319885898541543	13.423482888934814	5.236141387267708	13.212173279131093
1.1024543780671139	50.44945503234682	50.795900078752986	58.56717774437341	57.94429497545472	61.835551461256905	60.862137669812626	64.5515036277856	63.318781903965665	68.61115604180539	67.05238268278167	0.09677807898522064	0.0883059178379249	5.291227436427107	13.4316171788887	5.2079340784412125	13.220179566213119
1.1090972202843215	50.47805369365151	50.824695174309845	58.6003783947446	57.97714253998127	61.870604964575364	60.89663936852286	64.58809680651412	63.35467627540067	68.6500506258689	67.0903936215218	0.09677808088668023	0.0883059195249946	5.262680815900239	13.43964775288805	5.179836850743413	13.22808377088404
1.115780088967567	50.50666933326044	50.85350736554562	58.63359875969726	58.01000960969244	61.905679283993194	60.931161555771695	64.6247117165379	63.390591963176014	68.68896830893787	67.12842713445919	0.09677808282106604	0.08830592124127823	5.234245793074479	13.447574160130898	5.151849464129555	13.235885449459602
1.1225032252964444	50.53530172887817	50.8823364286525	58.666838581245536	58.04289592935113	61.94077414715175	60.96570396349024	64.66134807355226	63.42652868841697	68.72790878884624	67.16648292629226	0.09677808478895762	0.08830592298728918	5.205922123328492	13.455395949058584	5.1239716778336515	13.243584157511577
1.1292668719037753	50.563950657245634	50.911182138852816	58.70009760028639	58.07580124261509	61.97588928051333	61.0002663224492	64.69800559202187	63.4624861710419	68.76687176212037	67.20456070044162	0.09677808679094442	0.0883059247635516	5.177709561300617	13.46311266732846	5.096203250346662	13.25117944980957
1.1360712728843656	50.592615894138426	50.94004427039697	58.73337555659757	58.108725292034656	62.01102440935897	61.03484836225644	64.73468398517865	63.49846412975963	68.80585692397665	67.24266015904739	0.09677808882762681	0.0883059265705976	5.149607860891592	13.470723861770239	5.068543939453775	13.258670880342834
1.1429166738038161	50.621297214364986	50.96892259656209	58.76667218883552	58.141667819051165	62.04617925778634	61.06944981135544	64.77138296501944	63.53446228206787	68.84486396831905	67.28078100296744	0.09677809089961607	0.08830592840896945	5.121616775294569	13.478229078435106	5.04099350224169	13.266058002358477
1.1498033217073829	50.64999439176503	50.99781688965003	58.799987234533596	58.174628563994716	62.08135354870777	61.10407039702286	64.808102242304	63.57048034425069	68.88389258773704	67.31892293177484	0.09677809300753344	0.08830593027921874	5.0937360569896555	13.48562786256116	5.013551695080423	13.273340368232311
1.1567314651288954	50.67870719920756	51.02672692098565	58.833320430099846	58.20760726608224	62.116547003848005	61.13870984536653	64.84484152655271	63.606518031376496	68.9229424735031	67.35708564375552	0.09677809515201263	0.08830593218190745	5.065965457799393	13.492919758660719	4.986218273703344	13.280517529678036
1.1637013540997225	50.707435408589674	51.05565246091547	58.86667151081557	58.240603663415975	62.151759343742604	61.17336788132391	64.88160052604485	63.6425750572963	68.96201331557096	67.39526883590669	0.09677809733369772	0.08830593411760697	5.0383047288733	13.500104310456663	4.9589929931808	13.287589037623547
1.1707132401577995	50.73617879083449	51.0845932788056	58.90004021083297	58.273617492981174	62.18699028773554	61.20804422865964	64.91837894781605	63.67865113464126	69.0011048025729	67.43347220393407	0.09677809955324392	0.08830593608689863	5.010753620687865	13.507181060873336	4.931875607916481	13.294554442192748
1.177767376356704	50.76493711588957	51.113549143040245	58.93342626317336	58.306648490644356	62.2222395539773	61.24273860996371	64.95517649765647	63.71474597482085	69.04021662181769	67.47169544225004	0.0967781018113192	0.08830593809037533	4.983311883091119	13.51414955207838	4.904865871693801	13.301413292778307
1.1848640172747877	50.793710152725325	51.142519821019974	58.96682939972534	58.33969639115138	62.25750685942294	61.277450746649485	64.99199288010858	63.750859288020635	69.07934845928848	67.50993824397122	0.09677810410860209	0.08830594012863904	4.955979265295355	13.521009325473642	4.877963537690448	13.308165138047116
1.1920034190243662	50.82249766933321	51.171505079160184	59.00024935124275	58.37276092812578	62.29279191982995	61.312180358951935	65.02882779846516	63.786990783200594	69.11849999964039	67.5482003009168	0.09677810644578451	0.08830594220230346	4.92875551590987	13.527759921726101	4.851168358465657	13.314809525900273
1.1991858392609598	50.85129943272441	51.20050468288926	59.0336858473431	58.4058418340666	62.32809444975663	61.34692716592537	65.06568095476739	63.823140168092685	69.15767092619875	67.58648130360588	0.09677810882356985	0.08830594431199282	4.901640382944606	13.534400880756948	4.8244800859929455	13.321346003498547
1.2064115371925936	50.88011520892784	51.22951839664716	59.06713861650541	58.43893884034686	62.36341416255977	61.38169088544185	65.1025520498026	63.85930714919923	69.19686092095652	67.62478094125578	0.09677811124267442	0.08830594645834278	4.874633613811966	13.54093174170157	4.797898471670123	13.32777411727875
1.2136807735891502	50.90894476298872	51.25854598388359	59.10060738606845	58.47205167721149	62.398750770392866	61.41647123418899	65.13944078310229	63.895491431790646	69.23606966457236	67.6630989017797	0.09677811370382695	0.08830594864199989	4.847734955355008	13.547352042964121	4.771423266325655	13.33409341292645
1.2209938107917835	50.937787858966914	51.287587207056504	59.13409188222893	58.50518007377566	62.43410398420417	61.45126792766827	65.17634685294021	63.93169271990362	69.27529683636843	67.70143487178476	0.09677811620776962	0.08830595086362227	4.820944153855635	13.553661322230255	4.7450542202414	13.340303435426904
1.2283509127223842	50.966644259935336	51.316641827630455	59.167591830039676	58.53832375802289	62.46947351373476	61.48608068019302	65.21326995633032	63.967910716339134	69.31454211432836	67.73978853656988	0.09677811875525766	0.08830595312388023	4.794260955062782	13.559859116467123	4.718791083166252	13.346403729048689
1.2357523448931043	50.995513727978505	51.34570960607514	59.20110695340795	58.571482456803466	62.50485906751685	61.520909204886756	65.25020978902494	64.00414512266066	69.35380517509525	67.77815958012393	0.09677812134705929	0.08830595542345568	4.767685104177872	13.565944961886998	4.692633604314324	13.352393837329146
1.2431983744159416	51.02439602419062	51.37479030186351	59.2346369750933	58.60465589583229	62.54026035287145	61.55575321368097	65.28716604551246	64.04039563919189	69.39308569396918	67.81654768512327	0.0967781239839573	0.0883059577630428	4.741216345877547	13.571918393978194	4.666581532385862	13.358273303094393
1.2506892700123766	51.0532909086744	51.40388367347055	59.26818161670618	58.637843799687495	62.575677075906974	61.59061241731367	65.3241384190158	64.07666196501519	69.43238334490572	67.85495253293027	0.09677812666674755	0.088305960143348	4.714854424340956	13.577778947543266	4.640634615592262	13.364041668493883
1.2582253020230734	51.08219814053921	51.43298947837148	59.30174059870589	58.67104589180846	62.61110894151704	61.625486525327275	65.36112660149016	64.11294379796946	69.4716978005134	67.89337380359088	0.0967781293962408	0.08830596256508991	4.688599083260669	13.583526156689913	4.614792601660156	13.36969847499131
1.2658067424176331	51.11111747789986	51.46210747304045	59.33531364039916	58.704261894494365	62.64655565337903	61.660375246067154	65.3981302836215	64.14924083464868	69.5110287320522	67.93181117583306	0.09677813217326219	0.08830596502900147	4.662450065831308	13.589159554796424	4.589055237828688	13.37524326332823
1.2734338648044117	51.14004867787468	51.49123741294868	59.36890045993796	58.73749152890206	62.68201691395175	61.69527828667935	65.43514915482409	64.18555277039937	69.55037580943093	67.9702643270644	0.09677813499865068	0.0883059675358268	4.63640711476819	13.59467867450985	4.563422270865885	13.380675573531335
1.2811069444403917	51.16899149658422	51.52037905256314	59.402500774318085	58.77073451504461	62.71749242447394	61.730195353109075	65.47218290323906	64.22187929931921	69.58973870120568	68.00873293337034	0.09677813787326152	0.08830597008632428	4.610469972363717	13.600083047887892	4.537893447123679	13.385994945050697
1.2888262582411194	51.19794568914995	51.54953214534526	59.4361142993776	58.803990571789825	62.75298188496271	61.76512615009925	65.50923121573261	64.25822011425544	69.62911707457796	68.04721666951265	0.09677814079796411	0.08830597268126598	4.584638380438719	13.605372206237007	4.512468512491523	13.391200916597882
1.296592084790695	51.22691100969227	51.578696443748925	59.469740749794646	58.83725941685808	62.78848499421114	61.8000703811881	65.54629377789371	64.29457490680237	69.66851059539219	68.08571520892673	0.09677814377364415	0.08830597532143732	4.55891208038156	13.61054568018335	4.487147212430955	13.396293026209605
1.3044047043518285	51.255887211329544	51.60787169921945	59.50337983908626	58.870540766821144	62.82400144978716	61.83502774870802	65.58337027403273	64.33094336730022	69.70791892813438	68.12422822372048	0.09677814680120271	0.08830597800763772	4.533290813177246	13.615602999727344	4.461929292005152	13.401270811316863
1.312264398875954	51.284874046176306	51.63705766219191	59.53703127960648	58.903834337100214	62.85953094803143	61.869997953783525	65.62046038717943	64.367325184833	69.74734173592987	68.16275538467198	0.09677814988155696	0.08830598074068119	4.507774319385135	13.620543694180014	4.43681449585938	13.406133808653976
1.320171452013404	51.31387126534199	51.66625408208976	59.57069478254477	58.937139841964566	62.8950731840558	61.90498069632975	65.65756379908123	64.403720047227	69.7867786805416	68.20129636122792	0.09677815301564052	0.08830598352139599	4.482362339179417	13.625367292213923	4.411802568263283	13.410881554345906
1.3281261491236485	51.3428786189294	51.69546070732333	59.604370057924385	58.97045699452974	62.93062785174156	61.93997567505069	65.69468019020144	64.44012764104882	69.82622942236816	68.23985082150153	0.09677815620440387	0.0883059863506251	4.45705461234229	13.63007332183588	4.386893253097696	13.415513583857319
1.3361287772855897	51.37189585603336	51.7246772852885	59.638056814600766	59.00378550675606	62.96619464373774	61.97498258743757	65.73180923971746	64.47654765160387	69.86569362044202	68.27841843227101	0.09677815944881382	0.08830598922922721	4.431850878283512	13.634661310419688	4.362086293874654	13.42002943202533
1.3441796253079266	51.40092272473924	51.75390356236517	59.67175476025995	59.03712508944701	63.00177325145944	62.01000112976714	65.76895062551917	64.51297976293446	69.90517093242761	68.31699885897756	0.0967781627498552	0.08830599215807525	4.40675087605041	13.639130784713416	4.337381433755127	13.424428633075877
1.352278983739575	51.4299589721216	51.783139283916015	59.705463601416994	59.070475452247784	63.03736336508626	62.045030997100255	65.8061040242071	64.54942365781842	69.9446610146196	68.35559176572379	0.0967781661085304	0.08830599513805873	4.381754344353794	13.64348127085941	4.312778415564935	13.42871072064554
1.3604271448801535	51.45900434424296	51.812384194285094	59.739183043414606	59.10383630364378	63.07296467356075	62.080071883280155	65.84326911109096	64.5858790177673	69.98416352194123	68.39419681527191	0.09677816952585865	0.0883059981700823	4.35686102155114	13.64771229435246	4.288276981780655	13.432875227714248
1.3686244027905345	51.48805858615217	51.84163803679634	59.77291279042129	59.13720735095884	63.108576864586546	62.115123480930826	65.88044556018772	64.62234552302459	70.02367810794229	68.43281366904196	0.09677817300287889	0.08830600125506755	4.332070645667045	13.651823380059795	4.263876874557809	13.436921686670757
1.3768710533034536	51.517121441883205	51.8709005537523	59.806652545430005	59.17058830035399	63.14419962462696	62.15018548145551	65.91763304422003	64.6588228525643	70.06320442479755	68.47144198711015	0.09677817654064727	0.08830600439395145	4.307382954429158	13.655814052308415	4.239577835752698	13.440849629347213
1.3851673940341884	51.546192654453975	51.90017148643299	59.840402010256845	59.203978856826026	63.17983263890356	62.1852575750353	65.95483123461487	64.69531068408948	70.10274212330513	68.51008142820734	0.09677818014024005	0.08830600758768882	4.282797685249534	13.659683834794123	4.215379606913757	13.444658586977312
1.3935137243912972	51.57527196586475	51.92945057509426	59.87416088553922	59.2373787242058	63.21547559139434	62.22033945062742	65.99203980150152	64.73180869403036	70.14229085288467	68.54873164971713	0.09677818380275131	0.0883060108372514	4.258314575241911	13.663432250608821	4.191281929299748	13.448348090190848
1.4019103455874267	51.60435911709705	51.95873755896674	59.907928870734665	59.270787605157	63.25112816483236	62.25543079596382	66.02925841371034	64.76831655754295	70.18185026157566	68.5873923076744	0.09677818752929586	0.08830601414362661	4.23393336125082	13.667058822327817	4.167284543895676	13.451917669106479
1.410357560650181	51.63345384811243	51.98803217625457	59.94170566411945	59.30420520117477	63.286790040704425	62.290531297549876	66.0664867387712	64.80483394850775	70.2214199960361	68.62606305676385	0.0967781913210079	0.08830601750782213	4.209653779833388	13.670563071906145	4.14338719141233	13.4553668532335
1.4188556744330574	51.662555897850915	52.01733416413389	59.97549096278679	59.337631212584014	63.32246089924915	62.32564064066252	66.1037244429116	64.84136053952773	70.26099970154038	68.66474355031801	0.09677819517904225	0.08830602093086176	4.185475567289359	13.673944520742225	4.119589612301752	13.458695171544605
1.4274049936264492	51.691665004230124	52.04664325875195	60.009284462645994	59.37106533853845	63.358140419456014	62.36075850934932	66.14097119105564	64.87789600192743	70.3005890219782	68.70343344031619	0.09677819910457362	0.08830602441378858	4.161398459678367	13.677202689728801	4.09589154678315	13.461902152503171
1.4360058267687137	51.72078090414385	52.07595919522564	60.043085858420696	59.40450727701898	63.39382827906367	62.39588458642674	66.1782266468223	64.91444000575112	70.34018759985273	68.7421323773826	0.09677820309879882	0.0883060279576634	4.13742219280266	13.68033709915835	4.072292734817893	13.464987323983223
1.4446584842573071	51.74990333346079	52.10528170764032	60.0768948436476	59.43795672483234	63.42952415455848	62.43101855347881	66.21549047252385	64.95099221976149	70.37979507627907	68.78084001078496	0.09677820716293505	0.0883060315635672	4.113546502244844	13.68334726883404	4.048792916158163	13.467950213387667
1.453363278359986	51.77903202702365	52.13461052904883	60.11071111067538	59.4714133776101	63.46522772117343	62.466160090855986	66.25276232916485	64.98755231143839	70.419411090983	68.8195559884332	0.09677821129822156	0.08830603523259895	4.08977112337061	13.686232718026076	4.025391830335138	13.470790347582806
1.4621205232260774	51.808166718647634	52.16394539147002	60.14453435066306	59.50487692980701	63.50093865288646	62.50130887767351	66.29004187644031	65.02411994697724	70.45903528229921	68.85827995687765	0.09677821550592006	0.0883060389658782	4.06609579131964	13.688992965457146	4.00208921666308	13.473507252909258
1.470930534897817	51.83730714111947	52.19328602588782	60.17836425357889	59.53834707469995	63.53665662241927	62.53646459181028	66.3273287727345	65.06069479128774	70.49866728716997	68.89701156130799	0.09677821978731432	0.08830604276454408	4.042520241044258	13.691627529377001	3.978884814270259	13.476100455232881
1.4797936313217521	51.866453026196226	52.22263216224998	60.212200508199075	59.57182350438659	63.572381301236014	62.5716269099075	66.36462267511962	65.0972765079926	70.53830674114366	68.93575044555156	0.096778224143712	0.08830604662975637	4.0190442073148915	13.69413592755518	3.9557783621035014	13.478569479952057
1.48871013236022	51.895604104604374	52.251983529467196	60.24604280210671	59.60530590978443	63.60811235954213	62.60679550736763	66.40192323935455	65.13386475942637	70.57795327837363	68.97449625207241	0.096778228576443	0.08830605056269555	3.99566742470779	13.696517677244628	3.9327695989227323	13.480913851961304
1.4976803598028874	51.92476010603836	52.28133985541167	60.27989082169021	59.63879398062919	63.64384946628282	62.64197005835277	66.43923011988326	65.17045920663382	70.61760653161639	69.01324862196942	0.09677823308686163	0.0883060545645632	3.972389627631401	13.698772295228991	3.9098582633205297	13.483133095680387
1.5067046373783677	51.95392075915988	52.31070086691638	60.31374425214248	59.67228740547404	63.679592289142086	62.67715023578381	66.47654296983389	65.20705950936902	70.6572661322307	69.05200719497549	0.0967782376763461	0.08830605863658192	3.9492105503436505	13.700899297838987	3.887044093741224	13.485226735096148
1.5157832907659001	51.983085791596594	52.34006628977378	60.347602777459564	59.70578587168821	63.71534049454136	62.71233571133905	66.51386144101731	65.24366532609395	70.69693171017603	69.09077160945591	0.09677824234630004	0.08830606277999678	3.926129926937392	13.702898200916025	3.8643268284658916	13.487194293717039
1.5249166476071065	52.01225492994113	52.36943584873486	60.3814660804395	59.73928906545589	63.75109374763833	62.74752615545301	66.55118518392582	65.28027631397731	70.7366028940112	69.12954150240726	0.09677824709815086	0.08830606699607525	3.9031474913799684	13.704768519906793	3.8417062056496434	13.48903529463496
1.5341050375178134	52.04142789975027	52.39880926750824	60.41533384268146	59.77279667177537	63.786851712326026	62.782721237315535	66.58851384773237	65.31689212889351	70.77627931089357	69.16831650945635	0.09677825193335288	0.08830607128610664	3.880262977490929	13.70650976977231	3.8191819633179875	13.49074926053072
1.5433487920999491	52.07060442554354	52.42818626875906	60.44920574458418	59.80630837445768	63.822614051231206	62.817920624870474	66.62584708028874	65.35351242542137	70.8159605865771	69.20709626485868	0.09677825685338574	0.08830607565140382	3.857476118977047	13.708121465073418	3.796753839367284	13.492335713626744
1.5526482449535108	52.0997842308028	52.457566574108036	60.48308146534549	59.839823856125705	63.8583804257139	62.85312398481465	66.66318452812511	65.3901368568431	70.85564634541204	69.24588040149759	0.09677826185975547	0.08830608009330378	3.8347866494436857	13.709603119992607	3.77442157159021	13.493794175767107
1.5620037316886017	52.12896703797086	52.48694990413056	60.516960682960935	59.873342798213166	63.89415049586587	62.88833098259691	66.70052583644859	65.42676507514318	70.89533621034313	69.28466855088301	0.09677826695399526	0.08830608461316636	3.8121943023666063	13.71095424824307	3.752184897673942	13.495124168397524
1.5714155899375468	52.15815256845069	52.516335978355755	60.55084307422274	59.906864880963575	63.9299239205097	62.92354128241698	66.7378706491421	65.46339673100734	70.93502980290866	69.32346034315034	0.09677827213766575	0.08830608921237637	3.789698811141079	13.712174363163285	3.7300435552092495	13.4963252125508
1.580884159367074	52.18734054260451	52.54572451526555	60.58472831471896	59.940389783429275	63.96570035719779	62.958754547224466	66.77521860876345	65.50003147382145	70.97472674323942	69.36225540705941	0.09677827741235549	0.08830609389234294	3.767299909077792	13.713262977744307	3.7079972817105045	13.497396828932324
1.5904097816905756	52.21653067975303	52.57511523229393	60.61861607883259	59.97391718347066	64.0014794622115	62.993970438718144	66.81256935654449	65.53666895167085	71.0144266500577	69.40105336999359	0.09677828277968174	0.08830609865450136	3.7449973294114898	13.714219604591563	3.6860458146138626	13.498338537863674
1.5999928006804371	52.2457226981744	52.604507845825914	60.6525060397405	60.007446757755034	64.03726089056003	63.02918861734468	66.84992253238981	65.57330881133892	71.05412914067624	69.43985385795854	0.09677828824129006	0.08830610350031134	3.7227908052918792	13.715043755903025	3.664188891277263	13.499149859280806
1.6096335621804478	52.274916315103354	52.63390207119676	60.68639786941247	60.04097818175578	64.0730442959794	63.06440874229785	66.88727777487588	65.60995069830645	71.09383383099697	69.47865649558136	0.09677829379885612	0.08830610843126017	3.700680069833197	13.715734943620191	3.6424262490172623	13.499830312834092
1.6193324141182788	52.3041112467308	52.663297622691395	60.72029123861073	60.07451112975179	64.1088293309321	63.099630471517905	66.92463472125051	65.6465942567508	71.13354033551069	69.51746090610986	0.09677829945408518	0.08830611344886012	3.67866485608738	13.716292679286198	3.6207576250894817	13.500379417811928
1.6290897065180392	52.33330720820239	52.69269421354321	60.75418581688852	60.108045274826154	64.14461564660543	63.134853461690255	66.9619930074313	65.68323912954476	71.17324826729538	69.55626671141123	0.0967783052087132	0.08830611855465208	3.6567448970549776	13.716716474116765	3.5991827567077053	13.500796693182565
1.6389057915129117	52.36250391361835	52.72209155593373	60.78808127258985	60.14158028886584	64.18040289291137	63.17007736824515	66.99935226800544	65.719884958256	71.21295723801593	69.5950735319716	0.09677831106450742	0.08830612375020315	3.6349199257178952	13.717005839058402	3.57770138106207	13.501081657652321
1.6487810233578566	52.39170107603234	52.751489360991634	60.821977272848336	60.175115842560665	64.21619071848538	63.2053018453566	67.03671213622845	65.7565313831462	71.25266685792296	69.63388098689502	0.0967783170232663	0.08830612903710976	3.6131896750234773	13.717160284721103	3.55631323529542	13.501233829532794
1.6587157584424002	52.42089840745091	52.78088733879193	60.85587348358662	60.20865160540237	64.25197877068581	63.240526545941435	67.0740722440236	65.7931780431699	71.29237673585213	69.67268869390244	0.0967783230868207	0.08830613441699633	3.5915538779081544	13.717179321458389	3.5350180565601477	13.501252726975508
1.6687103553034934	52.4500956188329	52.81028519835581	60.88976956951572	60.24218724568466	64.28776669559315	63.27575112165937	67.11143222198126	65.82982457597468	71.33208647922348	69.71149626933166	0.09677832925703464	0.08830613989151631	3.5700122672910766	13.717062459325462	3.513815581994095	13.501137867824582
1.6787651746384535	52.47929242008848	52.83968264764936	60.923665194134095	60.27572243050161	64.32355413800921	63.31097522291138	67.14879169935786	65.86647061789947	71.37179569404034	69.75030332813579	0.09677833553580482	0.08830614546235328	3.548564576092758	13.716809208106497	3.4927055487114558	13.500888769600351
1.6888805793179813	52.50848852007876	52.869079393583256	60.9575600197272	60.30925682574756	64.35934074145659	63.34619849883958	67.18615030407551	65.90311580397434	71.411503984889	69.78910948388295	0.09677834192506285	0.08830615113121992	3.527210537240535	13.716419077363753	3.4716876938555288	13.50050494964853
1.6990569343992543	52.53768362661507	52.89847514201214	60.99145370736676	60.342790096116396	64.39512614817797	63.38142059732649	67.2235076627212	65.93975976792	71.4512109549378	69.82791434875574	0.0967783484267742	0.08830615689986107	3.505949883678568	13.715891576410286	3.4507617545764333	13.499985925060173
1.7092946071391046	52.56687744645839	52.92786959773396	61.02534591691025	60.376321905100916	64.43090999913554	63.4166411649944	67.26086340054628	65.97640214214685	71.49091620593668	69.86671753355034	0.09677835504293977	0.08830616277005139	3.484782348374665	13.71522621434815	3.429927468050664	13.499331212724428
1.7195939670072704	52.59606968531886	52.957262464489574	61.059236307000326	60.4098519149924	64.4666919340105	63.45185984720497	67.29821714146591	66.01304255775483	71.53061933821658	69.90551864767626	0.09677836177559633	0.08830616874359824	3.4637076643193723	13.714422500035653	3.409184571476544	13.498540329293974
1.7299553856997325	52.625260047855	52.98665344496192	61.09312453506409	60.44337978687981	64.5024715912023	63.48707628805841	67.33556850805826	66.04968064453242	71.57031995068859	69.94431729915534	0.09677836862681699	0.08830617482234131	3.442725564542343	13.71347994214193	3.3885328020905945	13.497612791228676
1.7403792371521247	52.65444823767343	53.016042240775775	61.12701025731285	60.476905180649595	64.53824860782835	63.522290130393245	67.37291712156436	66.08631603095651	71.6100176408438	69.98311309462173	0.0967783755987127	0.08830618100815298	3.421835782131893	13.712398049212425	3.367971897186635	13.496548114868347
1.7508658975532332	52.68363395732846	53.045428552497405	61.16089312874172	60.510427754985265	64.57402261972369	63.55750101578595	67.41026260188764	66.12294834419204	71.64971200475297	70.02190563932133	0.09677838269343145	0.0883061873029397	3.401038050216357	13.711176329559748	3.3475015941016864	13.495345816329063
1.76141574535857	52.71281690832132	53.07481207963372	61.19477280312881	60.54394716736666	64.60979326144017	63.59270858455021	67.44760456759312	66.15957721009111	71.6894026370655	70.0606945371111	0.09677838991315994	0.0883061937086411	3.380332101980912	13.709814291334624	3.327121630221882	13.494005411563194
1.7720291613040315	52.7419967910999	53.10419252063211	61.22864893303509	60.57746307406976	64.64556016624634	63.62791247573671	67.48494263590737	66.196202253193	71.72908913100953	70.09947939045894	0.09677839726012474	0.08830620022723251	3.3597176706848586	13.708311442574995	3.306831743013845	13.492526416421242
1.7827065284196406	52.77117330505839	53.133569572880035	61.26252116980401	60.61097513016636	64.68132296612698	63.663112327132836	67.52227642271802	66.23282309672369	71.76877107839145	70.13825980044328	0.09677840473659124	0.0883062068607245	3.3391944896634413	13.706667291186022	3.2866316700142306	13.490908346619108
1.7934482320433673	52.80034614853684	53.16294293270465	61.29638916356115	60.64448298952366	64.71708129178292	63.69830777526232	67.55960554257355	66.2694393625956	71.80844806959563	70.17703536675275	0.09677841234486627	0.0883062136111634	3.318762292334668	13.704881344961905	3.2665211488388195	13.489150717756274
1.8042546598350382	52.829515018820814	53.19231229537249	61.3302525632139	60.677986304804044	64.75283477263062	63.73349845538495	67.59692960868294	66.30605067140733	71.84811969358412	70.215805687686	0.09677842008729802	0.08830622048063275	3.2984208121979464	13.702953111591341	3.2464999171934323	13.48725304535401
1.8151262017903238	52.85867961214115	53.221677355089184	61.36411101645125	60.71148472746487	64.78858303680201	63.76868400149644	67.63424823291547	66.34265664244346	71.8877855378965	70.25457036015155	0.0967784279662758	0.08830622747125286	3.2781697828550023	13.700882098668444	3.2265677128743846	13.485214844813527
1.8260632502548164	52.88783962367351	53.25103780499902	61.39796416974344	60.74497790775803	64.82432571114423	63.80386404632796	67.67156102580049	66.37925689367412	71.92744518864954	70.29332897966724	0.0967784359842331	0.08830623458518201	3.2580089380053323	13.69866781372184	3.2067242737794004	13.483035631488747
1.8370661999381863	52.91699474753824	53.280393337184975	61.43181166834192	60.77846549473004	64.86006242121947	63.83903822134635	67.70886759652734	66.4158510417553	71.9670982305373	70.33208114036066	0.09677844414364659	0.0883062418246183	3.23793801146212	13.696309764225589	3.1869693379162527	13.48071492067902
1.848135447928429	52.94614467680011	53.309743642668224	61.465653156279096	60.81194713622171	64.8957927913049	63.87420615675364	67.74616755294518	66.45243870202829	72.00674424683082	70.37082643496854	0.09677845244703727	0.0883062491917982	3.2179567371540543	13.693807457624644	3.167302643407311	13.478252227654593
1.8592713937061955	52.97528910346815	53.339088411408234	61.49948827636834	60.845422478868215	64.93151644439257	63.90936748148733	67.78346050156303	66.48901948851996	72.04638281937834	70.40956445483718	0.09677846089697119	0.08830625668899832	3.1980648491321517	13.691160401329398	3.14772392849909	13.475647067662067
1.8704744391592067	53.0044277184954	53.368427332302396	61.53331667020374	60.87889116809884	64.96723300218932	63.94452182322003	67.82074604754956	66.52559301394254	72.08601352860501	70.44829478992209	0.09677846949606034	0.08830626431853662	3.178262081577941	13.688368102741151	3.12823293155634	13.47289895591166
1.8817449885967616	53.03356021177881	53.39776009318597	61.567137978160154	60.91235284813703	65.00294208511681	63.97966880835962	67.85802379473333	66.56215888969372	72.12563595351314	70.48701702878817	0.09677847824696453	0.08830627208277264	3.1585481688052823	13.685430069250287	3.108829391087056	13.470007407648154
1.8930834487643238	53.062686272159134	53.42708638083205	61.6009518393932	60.945807162000406	65.03864331231148	64.01480806204925	67.89529334560262	66.59871672585665	72.16524967168222	70.52573075860985	0.09677848715239024	0.08830627998410777	3.1389228452726456	13.68234580828721	3.089513045730655	13.46697193811633
1.9044902288582053	53.091805587420836	53.456405880951394	61.634757891839286	60.97925375150074	65.07433630162475	64.04993920816737	67.93255430130579	66.63526613120007	72.2048542592691	70.56443556517112	0.0967784962150933	0.08830628802498686	3.1193858455903865	13.679114827318699	3.070283634282532	13.463792062622815
1.9159657405403292	53.120917844292045	53.48571827819254	61.66855577221566	61.01269225724417	65.11002066962305	64.08506186932802	67.96980626165113	66.67180671317857	72.24444929100808	70.60313103286582	0.09677850543787807	0.0883062962078988	3.0999369045248386	13.675736633877023	3.051140895689059	13.460467296528805
1.9275103979530908	53.15002272844464	53.51502325614177	61.70234511602066	61.04612231863121	65.14569603158812	64.1201756668808	68.00704882510747	66.70833807793265	72.28403434021142	70.6418167446979	0.09677851482360039	0.0883063045353769	3.0805757569928574	13.67221073552173	3.032084569046674	13.456997155228237
1.9391246177343011	53.17911992449396	53.54432049732297	61.736125557533526	61.07954357385686	65.1813620015168	64.15528022091107	68.04428158880387	66.74485983028886	72.3236089787691	70.68049228228142	0.09677852437516646	0.08830631300999946	3.0613021380850114	13.66853663990878	3.0131143936241642	13.453381154226008
1.9508088190322228	53.20820911599921	53.573609683197965	61.76989672981497	61.11295565991093	65.21701819212183	64.19037515024037	68.08150414853039	66.78137157376035	72.36317277714977	70.71915722584126	0.09677853409553545	0.0883063216343922	3.0421157830755874	13.664713854848742	2.994230108863576	13.44961880914525
1.9625634235206988	53.237289985463384	53.60289049416654	61.80365826470725	61.14635821257825	65.25266421483181	64.22546007242657	68.11871609873818	66.81787291054704	72.40272530440073	70.75781115421321	0.09677854398771848	0.08830633041122732	3.023016427398943	13.660741888190387	2.975431454372483	13.445709635670937
1.9743888554143678	53.26636221433324	53.632162609566336	61.83740979283427	61.17975086643875	65.28829967979142	64.2605346037641	68.1559170325398	66.85436344153578	72.44226612814836	70.79645364484448	0.09677855405478249	0.08830633934322475	3.0040038066881607	13.65662024796984	2.9567181699553657	13.441653149691774
1.9862855414839768	53.29542548299977	53.66142570767355	61.8711509436023	61.213133254868254	65.32392419586225	64.29559835928471	68.19310654170991	66.89084276630138	72.4817948145989	70.83508427379428	0.09677856429984733	0.08830634843315402	2.9850776567686808	13.6523484423833	2.9380899955931454	13.437448867203784
1.9982539110717792	53.324479470798046	53.69067946570248	61.90488134519991	61.246505010038135	65.3595373706227	64.33065095275731	68.23028421668545	66.92731048310615	72.5213109285387	70.873702615734	0.09677857472609085	0.08830635768383333	2.9662377136514806	13.647925979739739	2.9195466714636495	13.433096304363062
2.010294396107033	53.353523856007634	53.719923559806375	61.9386006245986	61.27986576291644	65.39513881036876	64.36569199668898	68.26744964656628	66.9637661889014	72.56081403333484	70.91230824394832	0.09677858533674683	0.0883063670981328	2.94748371355945	13.643352368590058	2.9010879379534344	13.428594977567627
2.0224074311215867	53.38255831585277	53.74915766507731	61.972308407553186	61.31321514326787	65.43072812011445	64.40072110232518	68.30460241911575	67.00020947932727	72.60030369093593	70.95090073033535	0.09677859613510734	0.0883063766789728	2.9288153929196596	13.638627117650685	2.8827135356377767	13.42394440334283
2.0345934532655616	53.41158252650262	53.77838145554662	62.006004318602216	61.346552779654324	65.46630490359226	64.43573787965025	68.34174212076125	67.03663994871356	72.63977946187254	70.98947964540737	0.09677860712452374	0.08830638642932721	2.910232488373822	13.633749735876336	2.8644232053134147	13.419144098477773
2.0468529023231294	53.44059616307165	53.80759460418529	62.03968798106862	61.37987829943563	65.50186876325394	64.47074193738825	68.37886833659498	67.0730571900805	72.67924090525821	71.02804455829188	0.0967786183084076	0.08830639635222269	2.8917347367842012	13.62871973246547	2.846216687988999	13.414193579979838
2.059186220728381	53.469598899619896	53.836796782904216	62.07335901706009	61.413191328769805	65.53741930027097	64.50573288300329	68.4159806503745	67.1094607951392	72.71868757878995	71.0665950367319	0.09677862969023221	0.08830640645074063	2.8733218752354333	13.623536616858473	2.8280937248955524	13.409092365121978
2.0715938535812968	53.49859040915346	53.86598766255479	62.10701704746994	61.44649149261401	65.57295611453539	64.54071032270058	68.45307864452363	67.14585035429268	72.75811903874946	71.10513064708721	0.09677864127353221	0.08830641672801766	2.854993641042711	13.6181998987704	2.810054057491925	13.403839971451816
2.084076248663807	53.527570363624754	53.89516691292912	62.140661691977435	61.47977841472486	65.60847880466036	64.57567386142675	68.49016190013309	67.18222545663633	72.7975348400035	71.14365095433489	0.09677865306190622	0.08830642718724667	2.8367497717604238	13.612709088234624	2.7920974274679793	13.398435916804374
2.0966338564559543	53.55653843393324	53.92433420276084	62.174292569048916	61.51305171765952	65.64398696798132	64.61062310287112	68.52722999696172	67.21858568995917	72.83693453600551	71.18215552207059	0.096778665059018	0.08830643783167771	2.8185900051780663	13.607063695575562	2.774223576746408	13.392879719312987
2.109267130152151	53.58549428992558	53.95348919972526	62.20790929593805	61.54631102277598	65.67948020055631	64.64555764946596	68.56428251343686	67.25493064074428	72.876317678796	71.22064391250915	0.0967786772685965	0.08830644866461997	2.800514079325694	13.601263231408666	2.756432247495013	13.387170897431133
2.1219765256775314	53.61443760039628	53.98263157044024	62.24151148868689	61.57955595023427	65.71495809716713	64.68047710238787	68.60131902665563	67.29125989417012	72.91568381900382	71.25911568648593	0.09677868969443813	0.08830645968944141	2.782521732498026	13.59530720677867	2.7387231821280693	13.38130896999246
2.1347625017044103	53.64336803308851	54.01176098046658	62.27509876212686	61.612786118997015	65.75042025132048	64.7153810615584	68.63833911238609	67.32757303411131	72.9550325058476	71.29757040345774	0.0967787023404073	0.08830647090957079	2.7646127032353434	13.589195133039539	2.7210961233081434	13.375293456143481
2.147625519668832	53.67228525469424	54.04087709430872	62.30867072987919	61.64600114683041	65.78586625524842	64.75026912564508	68.67534234506785	67.36386964313971	72.99436328713634	71.33600762150398	0.09677871521043811	0.08830648232849853	2.746786730338499	13.582926521941772	2.703550813961101	13.369123875452715
2.160566043787228	53.701188930855295	54.06997957541551	62.34222700435629	61.6792006503052	65.82129569990997	64.78514089206257	68.71232829781363	67.40014930252562	73.03367570927117	71.37442689732798	0.09677872830853514	0.08830649394977773	2.729043552881194	13.576500885659698	2.686086997270195	13.362799747896133
2.1735845410731627	53.730078726163775	54.09906808618082	62.375767196762446	61.71238424479761	65.85670817499175	64.81999595697364	68.74929654241016	67.43641159223887	73.07296931724629	71.4128277862582	0.09677874163877484	0.08830650577702542	2.7113829101981537	13.569917736776915	2.668704416678338	13.356320593800774
2.1866814813541975	53.75895430416288	54.12814228794417	62.40929091709495	61.74555154449017	65.89210326890941	64.85483391529006	68.78624664931955	67.4726560909498	73.11224365465056	71.45120984224928	0.09677875520530713	0.08830651781392376	2.6938045419014998	13.563176588308124	2.651402815907204	13.349685934008448
2.199857337288837	53.787815327347516	54.15720184099185	62.442797774145006	61.77870216237323	65.92748056880852	64.8896543606743	68.82317818768036	67.508882376031	73.15149826366857	71.48957261788395	0.09677876901235662	0.0883065300642206	2.6763081878807498	13.556276953737324	2.634181938956317	13.342895289810258
2.213112584383593	53.81666145716527	54.18624640455742	62.47628737549906	61.811835710245596	65.96283966056606	64.92445688554028	68.86009072530919	67.54509002355815	73.1907326850825	71.52791566437394	0.09677878306422424	0.08830654253173179	2.6588935883182785	13.54921834705965	2.617041530093502	13.335948182928405
2.2264477010101436	53.845492354017125	54.21527563682276	62.509759327539896	61.84495179871598	65.99818012879169	64.95924108105481	68.89698382870193	67.58127860831164	73.22994645827339	71.56623853156175	0.09677879736528694	0.08830655522034166	2.6415604836797684	13.542000282763183	2.59998133388126	13.328844135632608
2.2398631684225956	53.87430767725836	54.24428919491893	62.54321323544774	61.878050037204154	66.03350155682895	64.99400653713903	68.93385706303526	67.61744770377793	73.26913912122282	71.60454076792216	0.09677881192000225	0.08830656813400406	2.6243086147214854	13.534622275838046	2.5830010951635813	13.321582670674616
2.2533594707748548	53.90310708519945	54.27328673492704	62.57664870320167	61.91113003394208	66.06880352675677	65.02875284246949	68.97070999216807	67.65359688215091	73.30831021051452	71.64282192056369	0.09677882673290594	0.08830658127674398	2.6071377224966454	13.527083841823696	2.56610055908277	13.314163311375523
2.2669370951380965	53.93189023510688	54.302267911879454	62.61006533358069	61.94419139597545	66.10408561939074	65.06347958447998	69.00754217864298	67.6897257143337	73.34745926133601	71.68108153523058	0.09677884180861693	0.08830659465265939	2.590047548369057	13.519384496859857	2.549279471077625	13.306585581600302
2.2805965315183476	53.96065678320448	54.331232379760515	62.64346272816553	61.977233729164816	66.13934741428506	65.09818634936265	69.04435318368829	67.72583376993995	73.38658580748064	71.71931915630405	0.09677885715183614	0.08830660826592168	2.5730378339958406	13.51152375761012	2.532537576882987	13.298849005785087
2.294338272874165	53.98940638467383	54.36017979150788	62.676840487339334	62.010256638187165	66.17458848973327	65.13287272206976	69.08114256721898	67.76192061729563	73.4256893813488	71.7575343268046	0.09677887276735003	0.08830662212077678	2.5561083213533493	13.503501141400193	2.515874622539286	13.290953108948088
2.308162815134429	54.01813869365611	54.389109799013355	62.71019821029003	62.04325972653713	66.20980842277093	65.16753828631505	69.11790988783933	67.79798582344051	73.46476951395077	71.79572658839326	0.09677888866003055	0.08830663622154736	2.53925875273535	13.495316166176053	2.499290354405275	13.282897416778724
2.3220706572162446	54.04685336325249	54.41802205312442	62.74353549501098	62.0762425965289	66.24500678917632	65.20218262457581	69.1546547028438	67.83402895413039	73.50382573490762	71.83389548137421	0.09677890483483689	0.08830665057263408	2.522488870738016	13.486968350467578	2.482784519146662	13.274681455570317
2.336062301042938	54.07555004552562	54.44691620364497	62.77685193830303	62.109204849297306	66.28018316347263	65.23680531809399	69.19137656821944	67.8700495738383	73.54285757245394	71.872040544696	0.09677892129681813	0.08830666517851657	2.505798418298582	13.478457213557704	2.466356863747478	13.26630475228012
2.3501382515621807	54.10422839150083	54.475791899337004	62.810147135776084	62.142146084799904	66.31533711892979	65.27140594687856	69.22807503864775	67.90604724575695	73.58186455343974	71.91016131595431	0.0967789380511142	0.08830668004375493	2.489187138676243	13.469782275407852	2.450007135519627	13.257766834598442
2.3642990167642037	54.13288805116729	54.50464878792161	62.843420681850695	62.17506590181834	66.35046822756617	65.30598408970695	69.26474966750652	67.94202153180032	73.62084620333262	71.94825733139355	0.09677895510295738	0.0883066951729914	2.472654775448973	13.460943056619726	2.4337350820851498	13.249067230801302
2.378545107700138	54.16152867347907	54.53348651608013	62.876672169759516	62.207963897959864	66.38557606015019	65.34053932412672	69.3014000068716	67.97797199260542	73.65980204621958	71.98632812590887	0.09677897245767385	0.08830671057095182	2.4562010725439904	13.451939078615396	2.4175404514116963	13.240205470016008
2.392877038500453	54.19014990635697	54.56230472945617	62.90990119154977	62.24083966965985	66.42066018620302	65.37507122645827	69.33802560751973	68.01389818753518	73.69873160481015	72.02437323304922	0.09677899012068554	0.08830672624244704	2.439825774223209	13.442769863549984	2.401422991796153	13.231181082084731
2.4072953263935135	54.21875139668921	54.59110307265622	62.94310733808423	62.273692812182674	66.4557201739997	65.40957937179589	69.3746260189298	68.04979967467955	73.73763440043774	72.06239218501865	0.09677900809751294	0.08830674219237508	2.423528625079598	13.433434934306206	2.3853824518587317	13.22199359753904
2.4218004917242455	54.24733279033331	54.619881189251544	62.9762901990437	62.30652291962424	66.4907555905718	65.44406333401031	69.41120078928567	68.08567601085826	73.7765099530628	72.10038451267921	0.09677902639377468	0.08830675842572082	2.4073093700681056	13.42393381464899	2.369418580580259	13.212642547819996
2.436393057972914	54.275893732117346	54.64863872177966	63.009449362928706	62.339329584913706	66.52576600170936	65.47852268575085	69.44774946547822	68.12152675162298	73.81535778127495	72.13834974555333	0.0967790450151914	0.08830677494755958	2.391167754480648	13.414266029107239	2.3535311272712534	13.20312746511081
2.4510735517740176	54.30443386584142	54.67737531174572	63.04258441706149	62.3721123998154	66.56075097196297	65.51295699844722	69.48427159310766	68.15735145125947	73.85417740229556	72.17628741182612	0.0967790639675861	0.08830679176305832	2.3751035239683915	13.404431103077513	2.337719841595117	13.193447882438704
2.46584250293529	54.33295283427921	54.70609059962422	63.075694947588126	62.40487095493098	66.59571006464624	65.5473658423121	69.52076671648602	68.19314966279006	73.89296833198047	72.21419703834816	0.09677908325688686	0.08830680887747648	2.359116424536751	13.394428562840403	2.321984473564953	13.183603333718565
2.4807004444568266	54.36145027917951	54.73478422486052	63.10878053948052	62.43760483970139	66.63064284183784	65.58174878634314	69.55723437863954	68.22892093797597	73.93173008482253	72.25207815063784	0.09677910288912876	0.08830682629616872	2.3432062025499363	13.38425793553688	2.306324773547658	13.173593353711112
2.4956479125503126	54.389925841267804	54.76345582587259	63.141840776538594	62.47031364240913	66.66554886438401	65.61610539832543	69.59367412131112	68.26466482731983	73.97046217395442	72.28993027288428	0.09677912287045484	0.08830684402458575	2.3273726047418677	13.373918749261065	2.290740492272562	13.163417478115662
2.510685446658382	54.41837916024807	54.79210504005274	63.17487524139262	62.50299695018047	66.70042769190106	65.6504352448339	69.63008548496323	68.30038088006833	74.00916411115156	72.32775292795004	0.0967791432071195	0.08830686206827648	2.311615378200713	13.363410533003844	2.2752313808218787	13.153075243541025
2.5258135894740787	54.446809874804195	54.820731503769224	63.207883515505145	62.535654348987485	66.73527888277748	65.68473789123567	69.66646800878	68.3360686442145	74.0478354068347	72.36554563737378	0.09677916390548923	0.0883068804328893	2.2959342703970833	13.352732816752905	2.259797190644349	13.142566187518241
2.54103288696045	54.475217622602045	54.84933485236817	63.24086517917382	62.568285423650586	66.77010199417711	65.71901290169252	69.70282123067064	68.3717276665007	74.08647557007333	72.40330792137327	0.09677918497204564	0.08830689912417501	2.280329029169934	13.34188513148365	2.244437673563425	13.13188984862063
2.556343888370238	54.50360204029093	54.87791472017558	63.27381981153322	62.600889757840974	66.80489658204105	65.75325983916386	69.7391446872715	68.40735749242141	74.12508410858828	72.44103929884857	0.0967792064133864	0.0883069181479881	2.2647994027324785	13.330867009159192	2.2291525817668116	13.12104576638012
2.571747146265715	54.53196276350572	54.906470740498825	63.30674699055779	62.633466934082726	66.8396622010909	65.78747826540875	69.77543791394959	68.44295766622558	74.16366052875519	72.47873928738454	0.09677922823622859	0.0883069375102876	2.249345139679008	13.31967798277401	2.2139416678119233	13.110033481310893
2.5872432165386163	54.56029942686835	54.93500254562892	63.33964629306383	62.66601653375554	66.874398404831	65.82166774098901	69.81170044480483	68.47852773091988	74.2022043356072	72.51640740325438	0.09677925044740975	0.0883069572171403	2.2339659889867107	13.308317586406702	2.198804684643619	13.098852535062179
2.602832658430207	54.58861166399026	54.96350976684251	63.372517294712594	62.69853813709739	66.90910474555174	65.85582782527206	69.84793181267375	68.51406722827174	74.24071503283892	72.55404316142283	0.09677927305389114	0.08830697727472277	2.2186617000220394	13.296785355218162	2.1837413855805607	13.087502470296386
2.6185160345514573	54.6168991074738	54.99199203440366	63.405359570012415	62.73103132320672	66.94378077433194	65.8899580764333	69.88413154913195	68.54957569881185	74.27919212280901	72.591646075549	0.09677929606275947	0.08830699768932214	2.2034320225343436	13.285080825451587	2.1687515243211237	13.075982830756402
2.6342939109033563	54.645161388914644	55.02044897756613	63.43817269232171	62.76349567004551	66.97842604104213	65.92405805145943	69.92029918449751	68.58505268183767	74.3176351065441	72.62921565799009	0.09677931948122777	0.08830701846733904	2.188276706666329	13.273203534497952	2.1538348549529474	13.06429316132926
2.6501668568973313	54.67339813890357	55.04888022457545	63.47095623385141	62.79593075444173	67.01304009434722	65.95812730615108	69.95643424783405	68.62049771541629	74.35604348374191	72.66675141980456	0.09677934331664079	0.08830703961528909	2.173195502958606	13.261153020903294	2.1389911319552084	13.052433008066146
2.666135445375801	54.70160898702886	55.07728540267123	63.50370976566814	62.82833615209237	67.04762248170992	65.99216539512625	69.99253626695425	68.65591033638796	74.39441675277519	72.70425287075581	0.09677936757647458	0.08830706113980583	2.1581881623460504	13.248928824417817	2.124220110195438	13.040401918156931
2.6822002526328483	54.729793561878125	55.105664138089125	63.536432857696674	62.86071143756603	67.08217274939355	66.02617187182284	70.02860476842281	68.69129008036899	74.43275441069488	72.74171951931548	0.09677939226834043	0.08830708304764216	2.1432544361637156	13.236530485952244	2.109521544929521	13.02819943995928
2.6983618584350144	54.7579514910407	55.13401605606324	63.56912507872309	62.89305618430589	67.1166904424653	66.06014628850214	70.06463927756006	68.72663648175521	74.47105595323418	72.77915087266712	0.09677941739998558	0.08830710534567283	2.128394076153654	13.223957547710597	2.0948951918182956	13.015825123098693
2.71462084604223	54.786082401109894	55.162340780828565	63.601785996397716	62.92536996463284	67.15117510479969	66.09408819625205	70.10063931844557	68.7619490737255	74.50932087481227	72.81654643671003	0.0967794429792986	0.08830712804089537	2.1136068344587784	13.211209553113804	2.0803408069236866	13.003278518450315
2.730977802228858	54.81418591768512	55.19063793562328	63.63441517723802	62.95765234974842	67.18562627908153	66.12799714499029	70.13660441392133	68.79722738824533	74.5475486685379	72.853905716063	0.09677946901430898	0.08830715114043498	2.098892463627408	13.19828604684335	2.0658581467005206	12.9905591780971
2.747433317304874	54.8422616653743	55.21890714269093	63.66701218663176	62.98990290973762	67.22004350680949	66.16187268346758	70.17253408559554	68.83247095606983	74.58573882621356	72.89122821406782	0.09677949551319118	0.08830717465154421	2.0842507166275936	13.18518657495406	2.05144696801176	12.977666655448047
2.763987985137163	54.870309267796394	55.24714802328331	63.69957658884032	63.02212121357253	67.25442632829969	66.19571435927134	70.20842785384652	68.86767930674799	74.6238908383395	72.92851343279368	0.09677952248426752	0.08830719858160621	2.069681346837342	13.171910684808608	2.037107028131004	12.964600505250928
2.780642403170963	54.8983283475836	55.27536019766267	63.73210794700167	63.05430682911511	67.28877428268895	66.22952171882892	70.24428523782602	68.90285196862601	74.66200419411773	72.96576087304078	0.09677954993600921	0.08830722293813828	2.055184108047797	13.158457925130278	2.022838084739078	12.951360283585018
2.797397172451417	54.92631852638406	55.30354328510446	63.764605823133905	63.0864593231208	67.32308690793863	66.26329430741141	70.28010575546354	68.93798846885123	74.70007838145628	73.00297003434474	0.09677957787704079	0.08830724772879199	2.0407587544748367	13.144827846050248	2.008639895931765	12.937945547913841
2.8142528976452668	54.954279424864175	55.33169690389988	63.79706977813833	63.11857826124166	67.35736374083815	66.29703166913703	70.31588892346988	68.97308833337591	74.73811288697335	73.04014041498047	0.09677960631614291	0.08830727296135761	2.026405040748159	13.13101999907667	1.994512220213437	12.924355857065166
2.831210187062679	54.98221066271131	55.35982067135851	63.82949937180304	63.15066320802977	67.39160431700869	66.33073334697481	70.35163425734122	69.00815108696106	74.77610719600169	73.0772715119665	0.09677963526225306	0.08830729864376573	2.012122721922424	13.117033937180167	1.9804548165056985	12.91059077130194
2.848269652679189	55.01011185863635	55.38791420381102	63.861894162806294	63.182713726940705	67.42580817090702	66.36439888274843	70.38734127136317	69.0431762531804	74.81406079259291	73.11436282106925	0.09677966472447096	0.08830732478408902	1.9979115534845278	13.102869214841121	1.96646744415807	12.896649852387782
2.865431910157798	55.03798263037653	55.4159771166122	63.894253708720306	63.214729380337296	67.4599748358296	66.39802781714022	70.42300947861513	69.07816335442483	74.85197315952234	73.15141383680766	0.09677969471205976	0.0883073513905473	1.9837712913408723	13.088525387982372	1.9525498629325284	12.882532663510574
2.882697578871184	55.06582259469786	55.44400902414332	63.92657756601439	63.246709729492785	67.49410384391605	66.43161968969459	70.45863839097403	69.11311191190586	74.88984377829303	73.18842405245724	0.09677972523445018	0.08830737847150699	1.969701691828277	13.0740020140438	1.9387018330135106	12.86823876935523
2.900067281924058	55.093631367398174	55.47200953981536	63.958865290058995	63.27865433459485	67.52819472615356	66.46517403882238	70.494227519119	69.14802144566039	74.92767212914087	73.22539296005492	0.09677975630124262	0.08830740603548617	1.9557025117239846	13.059298652075086	1.9249231150197375	12.85376773619646
2.9175416461756507	55.12140856330986	55.499978276071914	63.99111643512942	63.310562754749206	67.56224701238088	66.49869040180486	70.52977637253564	69.18289147455482	74.96545769103922	73.26232005040369	0.09677978792221041	0.08830743409115667	1.9417735082340641	13.044414862668418	1.9112134699917078	12.839119131822372
2.9351213022623317	55.14915379630265	55.52791484439192	64.0233305544094	63.34243454798334	67.59626023129236	66.53216831479759	70.56528445952034	69.21772151628927	75.00319994170358	73.29920481307711	0.09677982010730343	0.08830746264734617	1.9279144390025067	13.029350208040341	1.8975726594035223	12.824292525638157
2.952806884620376	55.176866679286775	55.555818855293076	64.05550719999529	63.3742692712506	67.63023391044241	66.565607312835	70.60075128718508	69.25251108740233	75.04089835759686	73.33604673642449	0.09677985286665068	0.08830749171304116	1.9141250621098607	13.014104252015386	1.884000445156289	12.809287488638802
2.970599031508854	55.20454682421553	55.58368991833441	64.08764592289955	63.40606648043364	67.66416757624944	66.59900692983409	70.63617636146151	69.28725970327511	75.07855241393382	73.37284530757515	0.09677988621056399	0.0883075212973919	1.90040513607687	12.998676560086096	1.8704965895835812	12.794103593441832
2.9884983850326714	55.23219384208871	55.611527642119846	64.1197462730552	63.43782573034891	67.6980607540006	66.63236669859926	70.67155918710617	69.32196687813622	75.11616158468668	73.40960001244399	0.09677992014954126	0.08830755140971162	1.8867544198747055	12.983066699487608	1.85706085546758	12.778740414423737
3.006505591165733	55.25980734295553	55.63933163430129	64.15180779931973	63.46954657475056	67.7319129678561	66.66568615082656	70.70689926770505	69.3566321250664	75.15372534259014	73.44631033573631	0.09677995469426964	0.08830758205948273	1.8731726729101865	12.967274239099424	1.8436930060172472	12.763197527574448
3.0246212997742656	55.287386935917574	55.66710150158173	64.183830049479	63.50122856633439	67.76572374085359	66.69896481710796	70.74219610567816	69.39125495600301	75.19124315914634	73.4829757609529	0.09677998985562893	0.08830761325635832	1.8596596550423783	12.95129874961458	1.830392804879466	12.747474510622851
3.0428461646402667	55.31493222913232	55.694836849718534	64.21581257025194	63.532871256742176	67.79949259491312	66.73220222693608	70.77744920228496	69.42583488174503	75.22871450463076	73.51959577039517	0.0967800256446952	0.08830764501016564	1.846215126576908	12.935139803475977	1.8171600161513197	12.731570943089537
3.0611808434850984	55.342442829816	55.722537283527046	64.24775490729428	63.564474196566074	67.83321905084134	66.76539790870886	70.81265805762877	69.46037141195808	75.26613884809709	73.55616984517083	0.09678006207274432	0.08830767733090894	1.8328388482671016	12.918796974914585	1.803994404370087	12.71548640626861
3.079625997993227	55.36991834424715	55.75020240688368	64.2796566052033	63.596036935352686	67.86690262833666	66.7985513897341	70.84782217066233	69.49486405517919	75.30351565738313	73.59269746519888	0.09678009915125552	0.08830771022877398	1.8195305813203504	12.902269840009467	1.7908957345116505	12.699220483218596
3.0981822938360946	55.3973583777697	55.777831822729404	64.31151720752196	63.62755902160752	67.90054284599375	66.83166219623418	70.8829410391926	69.52931231882175	75.34084439911615	73.62917810921519	0.0967801368919154	0.08830774371412815	1.8062900874026582	12.885557976745986	1.7778637720093684	12.682772758917054
3.116850400696155	55.42476253479669	55.80542513307359	64.34333625674371	63.659040002799756	67.93413922130893	66.86472985335126	70.9180141598864	69.56371570918125	75.37812453871894	73.66561125477837	0.09678017530662116	0.08830777779752824	1.793117128631593	12.86866096497397	1.7648982827408872	12.66614282017872
3.135630992291033	55.452130418813326	55.83298193899708	64.37511329431672	63.690479425366355	67.96769127068451	66.89775388515179	70.95304102827524	69.59807373143977	75.41535554041515	73.70199637827497	0.09678021440748388	0.08830781248971988	1.7800114675767418	12.851578386427718	1.7519990330292785	12.649330255690074
3.1545247463978408	55.47946163238066	55.86050184065608	64.4068478606486	63.721876834716895	68.00119850943433	66.93073381463167	70.9880211387611	69.6323858896717	75.45253686723547	73.73833295492545	0.09678025420683496	0.08830784780164341	1.766972867276536	12.834309824866068	1.7391657896566812	12.632334656114836
3.1735323448776414	55.506755777139176	55.88798443728584	64.43853949511127	63.75323177523832	68.0346604517888	66.96366916372143	71.02295398462184	69.66665168684911	75.48966798102367	73.77462045879014	0.09678029471722666	0.08830788374443603	1.7540010912239268	12.816854865994173	1.7263983198556616	12.615155614055766
3.192654473700048	55.53401245381219	55.91542932720424	64.47018773604543	63.78454379029954	68.06807661089991	66.99655945329121	71.05783905801658	69.70087062484711	75.52674834244229	73.81085836277492	0.09678033595143858	0.0883079203294362	1.7410959033736617	12.799213097528991	1.7136963913114869	12.59779272409287
3.211891822967991	55.56123126220963	55.942836107815616	64.50179212076564	63.81581242225627	68.10144649884681	67.02940420315606	71.0926758499916	69.73504220444944	75.56377741097917	73.84704613863737	0.09678037792248005	0.08830795756818714	1.7282570681472862	12.78138410925385	1.7010597721696286	12.580245582843418
3.2312450869426166	55.588411801231686	55.97020437561466	64.53335218556508	63.84703721245606	68.134769626641	67.06220293208128	71.12746385048597	69.76916592535414	75.60075464495355	73.88318325699284	0.09678042064359693	0.08830799547244	1.7154843504267774	12.763367492992984	1.6884882310309877	12.562513788972865
3.2507149640683446	55.61555366887257	55.99753372619016	64.56486746572061	63.87821770124308	68.1680455042318	67.09495515778774	71.16220254833732	69.80324128617922	75.6376795015224	73.91926918732061	0.09678046412827186	0.08830803405415817	1.702777515565458	12.745162842715217	1.6759815369578064	12.544596943220313
3.2703021569980693	55.64265646222424	56.02482375422908	64.5963374954978	63.90935342796333	68.20127364051197	67.12766039695741	71.19689143128792	69.83726778446851	75.67455143668688	73.95530339797033	0.09678050839023258	0.08830807332552085	1.6901363293841314	12.726769754524867	1.6635394594709396	12.526494648440348
3.2900073726185273	55.669719777480445	56.05207405352052	64.62776180815617	63.94044393096966	68.23445354332338	67.16031816523889	71.2315299859906	69.87124491669758	75.711369905299	73.9912853561682	0.0967805534434533	0.08830811329892728	1.6775605581685795	12.70818782664719	1.6511617685566762	12.508206509635784
3.3098313220758016	55.69674320994024	56.0792842169597	64.65913993595399	63.971488747626985	68.26758471946232	67.19292797725305	71.26611769801464	69.90517217827967	75.74813436106786	74.02721452802365	0.09678059930216158	0.08830815398700034	1.6650499686777493	12.689416659548442	1.6388482346610544	12.489732133966754
3.329774720800988	55.72372635401242	56.10645383655206	64.69047141015412	64.00248741431749	68.30066667468589	67.22548934659864	71.30065405185235	69.93904906357172	75.78484425656696	74.06309037853566	0.09678064598084146	0.08830819540259098	1.652604328148982	12.670455855952241	1.626598628696911	12.471071130801647
3.349838288536016	55.75066880321922	56.13358250341759	64.72175576102903	64.0334394664461	68.3336989137174	67.25800178585824	71.33513853092505	69.97287506588063	75.82149904324059	74.09891237159972	0.09678069349423789	0.08830823755878167	1.6402234042789132	12.651305020755899	1.6144127220413793	12.452223111738931
3.370022749359618	55.77757015020035	56.16066980779474	64.75299251786609	64.06434443844563	68.36668094025231	67.29046480660391	71.36957061758932	70.00664967746924	75.85809817141073	74.13467997001418	0.09678074185736256	0.08830828046889092	1.627906965248485	12.631963761206862	1.6022902865397555	12.43318769063626
3.390328831713469	55.804429986717295	56.18771533904499	64.78418120897342	64.09520186378259	68.39961225696457	67.32287791940338	71.40394979314375	70.04037238956307	75.89464109028432	74.1703926354876	0.09678079108549761	0.08830832414647864	1.6156547797143048	12.612431686895434	1.590231094506862	12.413964483677773
3.4107572684284713	55.831247903657335	56.21471868565703	64.8153213616852	64.12601127496254	68.43249236551247	67.35524063382593	71.43827553783531	70.0740426923564	75.93112724796026	74.20604982864533	0.09678084119420198	0.08830836860534874	1.6034666168091007	12.592708409743864	1.5782349187284126	12.39455310935773
3.431308796751202	55.858023491037954	56.241679435251235	64.84641250236753	64.15677220353581	68.46532076654502	67.38755245844864	71.47254733086604	70.10766007501894	75.9675560914367	74.2416510090368	0.09678089219931488	0.08830841385955467	1.5913422461412665	12.572793544073647	1.566301532458283	12.37495318854235
3.4519841583705158	55.88475633801083	56.26859717458398	64.87745415642388	64.18748418010316	68.49809695970798	67.41981290086242	71.50676465039956	70.1412240257023	76.00392706661816	74.27719563514242	0.09678094411696109	0.08830845992340311	1.579281437796908	12.552686706578243	1.5544307094189662	12.355164344431614
3.47278409944432	55.91144603286629	56.29547148955208	64.908445848301	64.21814673432144	68.53082044365031	67.45202146767828	71.540926973568	70.17473403154663	76.04023961832293	74.31268316438089	0.09678099696355721	0.08830850681145977	1.5672839623473465	12.532387516477684	1.5426222238120317	12.335186202728437
3.4937093706264992	55.93809216303785	56.3223019651977	64.93938710149499	64.24875939490984	68.56349071603088	67.48417766453402	71.57503377647915	70.20818957868774	76.076493190291	74.3481130531168	0.09678105075581679	0.08830855453855292	1.5553495908459354	12.511895595462192	1.5308758503128956	12.315018391564081
3.514760727094002	55.96469431510643	56.349088185712546	64.97027743855699	64.27932168965538	68.59610727352464	67.51628099610024	71.60908453422296	70.24159015226346	76.11268722519125	74.38348475666764	0.09678110551075371	0.08830860311977881	1.5434780948214666	12.491210567703092	1.5191913640665007	12.294660541538178
3.535938928574102	55.99125207480489	56.37582973444278	65.0011163810993	64.30983314541922	68.62866961182935	67.54833096608722	71.64307872087896	70.27493523642099	76.14882116462925	74.41879772931176	0.09678116124569036	0.08830865257050628	1.531669246290221	12.470332059945576	1.5075685406973207	12.27411228578967
3.557244739371806	56.01776502702267	56.40252619389364	65.03190344980148	64.34029328814259	68.66117722567236	67.5803270772513	71.6770158095233	70.30822431432368	76.1848944491552	74.45405142429559	0.09678121797826121	0.08830870290638175	1.5199228177546047	12.44925970154327	1.496007156307087	12.253373260011358
3.578678928397448	56.044232755810256	56.42917714573428	65.06263816441661	64.37070164285312	68.69362960881739	67.6122688314018	71.71089527223609	70.34145686815836	76.22090651827179	74.48924529384175	0.09678127572641929	0.08830875414333361	1.5082385821976914	12.427993124421846	1.4845069874729688	12.232443102469915
3.600242269194432	56.07065484438386	56.45578217080248	65.09332004377733	64.40105773367083	68.72602625407119	67.64415572940756	71.7447165801086	70.37463237914233	76.25685681044209	74.5243787891566	0.09678133450844266	0.08830880629757872	1.4966163130925452	12.406531963199086	1.4730678112530313	12.211321454069548
3.6219355399671502	56.09703087513028	56.48234084910981	65.12394860580251	64.43136108381482	68.75836665329092	67.67598727120414	71.77847920325101	70.40775032753106	76.29274476309801	74.55945136043847	0.09678139434293846	0.08830885938562688	1.4850557843983552	12.384875855166683	1.461689405185325	12.19000795836837
3.643759523609069	56.12336042961139	56.50885275984623	65.15452336750333	64.46161121560931	68.79065029739074	67.70776295580043	71.81218261079961	70.44081019262511	76.32856981264814	74.59446245688535	0.09678145524885098	0.0883089134242851	1.4735567705604353	12.363024440324807	1.450371547285613	12.168502261587491
3.6657150077309777	56.14964308856915	56.535317481385384	65.18504384499003	64.49180765049039	68.82287667634932	67.73948228128603	71.84582627092469	70.47381145277808	76.36433139448647	74.62941152670342	0.09678151724546562	0.0883089684306652	1.4621190465134077	12.340977361431214	1.4391140160516898	12.14680401268015
3.6878027846894206	56.17587843193032	56.56173459128944	65.2155095534783	64.52194990901236	68.85504527921674	67.77114474483807	71.8794096508381	70.50675358540387	76.4000289430004	74.66429801711485	0.09678158035241663	0.08830902442218748	1.4507423876805206	12.318734264015802	1.4279165904636102	12.124912863349891
3.710023651615288	56.20206603881156	56.58810366631442	65.245920007296	64.55203751085462	68.88715559412206	67.80274984272872	71.91293221680122	70.53963606698461	76.43566189157967	74.6991213743666	0.09678164458969339	0.08830908141658676	1.4394265699793323	12.296294796478833	1.416779049987781	12.102828468123334
3.732378410442586	56.2282054875243	56.614424282415314	65.27627471989004	64.58206997482824	68.91920710828072	67.83429707033247	71.94639343413294	70.57245837307845	76.47122967262496	74.73388104373872	0.09678170997764543	0.088309139431919	1.4281713698153453	12.273658610045459	1.4057011745678665	12.08055048429378
3.7548678679373717	56.25429635557971	56.6406960147511	65.30657320383297	64.61204681888265	68.95119930800185	67.8657859221332	71.97979276721753	70.60521997832709	76.50673171755649	74.76857646955258	0.09678177653699101	0.08830919848656572	1.4169765640817786	12.25082535878937	1.3946827446313819	12.058078572006707
3.777492835726878	56.280338219693775	56.66691843769035	65.33681497082982	64.64196756011278	68.98313167869588	67.8972158917321	72.01312967951269	70.63792035646418	76.54216745682287	74.80320709518011	0.09678184428882225	0.08830925859924008	1.4058419301695722	12.227794699763763	1.3837235410994708	12.035412394368905
3.8002541303288	56.30633065579262	56.693091124816505	65.36699953172545	64.67183171476593	69.01500370488245	67.92858647185513	72.04640363355809	70.67055898032336	76.57753631991031	74.83777236305217	0.0967819132546116	0.08830931978899471	1.3947672459605656	12.204566292964955	1.372823345368488	12.012551617337522
3.823152573180761	56.33227323901743	56.71921364893303	65.39712639651118	64.70163879824861	69.04681487019786	67.95989715436045	72.07961409098343	70.70313532184606	76.61283773535159	74.87227171466749	0.096781983456221	0.08830938207522558	1.383752289830909	12.18113980137423	1.3619819393254602	11.98949590984921
3.8461889906699622	56.358165543729896	56.745285582069236	65.4271950743322	64.73138832513399	69.07856465740319	67.99114743024653	72.11276051251699	70.7356488520902	76.6480711307352	74.9067045906018	0.09678205491590633	0.08830944547767916	1.372796840649471	12.157514891014216	1.3511991053442216	11.966244943847414
3.8693642141629967	56.38400714351738	56.771306495485554	65.45720507349462	64.76107980916886	69.11025254839204	68.02233678965973	72.14584235799401	70.76809904123827	76.68323593271471	74.94107043051675	0.09678212765632578	0.0883095100164591	1.3619006777832965	12.133691230976183	1.3404746262867775	11.942798394307829
3.892679080035866	56.409797611198414	56.7972759596793	65.48715590147296	64.7907127632811	69.14187802419883	68.05346472190257	72.17885908636563	70.80048535860607	76.71833156701832	74.9753686731693	0.09678220170054765	0.0883095757120321	1.3510635810864642	12.10966849340366	1.3298082854964832	11.919155939218399
3.9161344297041563	56.43553651882772	56.82319354438995	65.51704706491712	64.82028669958675	69.1734405650064	68.08453071544116	72.21181015570698	70.8328072726508	76.75335745845794	75.00959875642066	0.09678227707205622	0.08830964258523483	1.3402853309169132	12.08544635362523	1.3191998668123688	11.895317259712101
3.9397311096534064	56.46122343770226	56.849058818605464	65.5468780696605	64.84980112939795	69.20493965015505	68.11553425791418	72.24469502322687	70.86506425098041	76.78831303093953	75.04376011724635	0.09678235379476077	0.08830971065728029	1.3295657081284844	12.061024490149066	1.3086491545609533	11.871282040077858
3.963469971469652	56.486857938366214	56.87487135056737	65.57664842072687	64.87925556322999	69.23637475815008	68.14647483614033	72.27751314527593	70.89725576036174	76.82319770747223	75.07785219174504	0.09678243189300259	0.08830977994976508	1.3189044940647818	12.036402584617463	1.2981559335521524	11.847049967682324
3.987351871870168	56.51243959061674	56.9006307077769	65.60635762233834	64.9086495108091	69.2677453666706	68.177351936127	72.31026397735603	70.92938126672962	76.85801091017852	75.11187441514855	0.09678251139156316	0.08830985048467617	1.3083014705732694	12.011580321986912	1.2877199890904194	11.822620733179065
4.01137767273438	56.537967963509665	56.92633645700096	65.63600517792312	64.93798248108034	69.29905095257801	68.20816504307872	72.34294697412939	70.96144023519604	76.89275206030426	75.14582622183167	0.09678259231567093	0.08830992228439832	1.297756419995494	11.986557390455346	1.2773411069701979	11.797994030428526
4.035548241134971	56.563442625364964	56.95198816427772	65.66559059012307	64.96725398221507	69.33029099192447	68.23891364140546	72.37556158942769	70.99343213005876	76.92742057822855	75.17970704532175	0.09678267469101186	0.08830999537171967	1.2872691251734523	11.961333481547626	1.2670190734750122	11.773169556565335
4.059864449369175	56.58886314377268	56.97758539492297	65.69511336080178	64.99646352161905	69.36146495996176	68.26959721473142	72.4081072762615	71.02535641481099	76.96201588347418	75.21351631830892	0.09678275854373507	0.08831006976984192	1.2768393694445876	11.935908290121006	1.2567536753788318	11.748147012038316
4.08432717499025	56.61422908559843	57.00312771353576	65.72457299105236	65.02561060594022	69.39257233114978	68.30021524590347	72.4405834868296	71.05721255215016	76.99653739471776	75.24725347265597	0.09678284390046277	0.08831014550238495	1.2664669366445196	11.91028151442515	1.2465446999453889	11.722926100632321
4.108937300839158	56.63954001698951	57.0286146840048	65.7539689812056	65.05469474107684	69.4236125791658	68.3307672170002	72.47298967252864	71.08900000398766	77.03098452980035	75.28091793940872	0.09678293078829829	0.08831022259339609	1.2561516111125002	11.884452856151256	1.236391934933181	11.697506529531893
4.133695715076422	56.66479550338054	57.054045869514475	65.78330083083803	65.08371543218561	69.45458517691316	68.36125260934057	72.50532528396275	71.12071823145814	77.06535670573783	75.31450914880622	0.09678301923483566	0.08831030106735727	1.245893177682774	11.858422020426588	1.2262951685913777	11.671888009343093
4.15860331121418	56.68999510949959	57.079420832551136	65.81256803878023	65.11267218368988	69.48548959653048	68.39167090349311	72.53758977095329	71.15236669492923	77.09965333873184	75.34802653029136	0.09678310926816658	0.08831038094919347	1.2356914216902624	11.832188715887241	1.2162541896600487	11.646070254118968
4.183660988148428	56.71513839937394	57.10473913490919	65.84177010312492	65.1415644992878	69.51632530940077	68.42202157928472	72.56978258254865	71.18394485401097	77.13387384418023	75.38146951252106	0.09678320091689172	0.08831046226428005	1.225546128968972	11.805752654678145	1.206268787369936	11.62005298137592
4.208869650191461	56.74022493633622	57.13000033769754	65.87090652123544	65.1703918819608	69.54709178616064	68.45230411580994	72.60190316703422	71.21545216756576	77.16801763668816	75.41483752337724	0.09678329421012831	0.08831054503845075	1.2154570858542684	11.77911355255128	1.196338751447911	11.593835912213763
4.2342302071045115	56.76525428303055	57.15520400134603	65.89997678975435	65.19915383398212	69.57778849670986	68.48251799144036	72.63395097194262	71.24688809371831	77.2020841300793	75.44812998997755	0.09678338917752047	0.08831062929800705	1.2054240791817392	11.75227112884204	1.1864638721112897	11.567418771261146
4.259743574130585	56.79022600141851	57.18034968561166	65.92898040461165	65.2278498569252	69.60841491022057	68.51266268383365	72.66592544406355	71.27825208986546	77.23607273740657	75.48134633868605	0.09678348584924772	0.08831071506972563	1.1954468962842384	11.7252251065147	1.176643940067379	11.540801286737405
4.285410672027485	56.81513965278546	57.2054369495852	65.95791686103371	65.2564794516723	69.63897049514699	68.54273766994326	72.69782602945439	71.30954361268633	77.26998287096379	75.51448599512445	0.09678358425603624	0.08831080238086778	1.1855253249987072	11.697975212242454	1.1668787465255264	11.513983190568979
4.311232427101037	56.839994797746655	57.23046535169791	65.9867856535518	65.28504211842358	69.66945471923502	68.57274242602804	72.72965217345039	71.34076211815281	77.30381394229681	75.54754838418332	0.09678368442916703	0.08831089125918748	1.1756591536618544	11.670521176412876	1.1571680831789308	11.48696421828754
4.337209771238533	56.86479099625365	57.25543444972763	66.01558627601098	65.31353735670517	69.69986704953203	68.60267642766145	72.76140332067524	71.37190706153922	77.33756536221523	75.58053293003276	0.0967837864004872	0.08831098173294066	1.165848171110838	11.642862733153379	1.147511742215329	11.45974410913368
4.363343641942354	56.88952780760049	57.28034380080596	66.04431822157889	65.34196466537878	69.73020695239664	68.63253914974172	72.79307891505167	71.40297789743335	77.37123654080382	75.6134390561345	0.09678389020241993	0.088311073830894	1.1560921666830382	11.614999620396702	1.137909516320633	11.432322606158777
4.389634982363801	56.91420479043021	57.30519296142466	66.07298098275484	65.37032354265028	69.76047389350875	68.66233006650154	72.82467839981211	71.43397407974669	77.40482688743451	75.64626618525284	0.0967839958679742	0.08831116758233487	1.146390930218331	11.586931579911834	1.1283611986718824	11.404699456183153
4.416084741337141	56.93882150274124	57.32998148744259	66.10157405137878	65.39861348607893	69.79066733787953	68.69204865151806	72.85620121750965	71.46489506172522	77.4383358107781	75.67901373946665	0.09678410343075682	0.08831126301708027	1.1367442520572695	11.55865835734221	1.1188665829386082	11.376874409832453
4.442693873413836	56.9633775018938	57.3547089340923	66.1300969186404	65.42683399258634	69.82078674986161	68.72169437772274	72.88764681002878	71.49574029595988	77.47176271881624	75.71168114018069	0.09678421292498215	0.08831136016548616	1.127151923038582	11.530179702183887	1.1094254632810134	11.348847221568576
4.469463338897009	56.987872344616356	57.379374855986995	66.15854907508829	65.4549845584657	69.8508315931591	68.75126671741153	72.91901461859639	71.52650923439755	77.50510701885352	75.74426780813758	0.0967843243854837	0.0883114590584586	1.1176137345069037	11.501495367956522	1.1000376343608878	11.320617649846099
4.49639410387609	57.01230558701262	57.403978807127714	66.18693001063971	65.48306467939153	69.88080133083848	68.78076514225548	72.95030408379338	71.55720132835233	77.53836811753017	75.77677316343019	0.09678443784772378	0.08831155972746159	1.108129478304818	11.472605112121528	1.0907028913275099	11.29218545698859
4.523487140261684	57.03667678456752	57.42852034090977	66.21523921458918	65.51107385042835	69.91069542533829	68.81018912331035	72.9815146455652	71.58781602851587	77.5715454208336	75.8091966255129	0.09678455334780818	0.08831166220452884	1.0986989467774038	11.443508696165736	1.0814210298249236	11.263550409303207
4.550743425820648	57.06098549215455	57.452999010130384	66.24347617561882	65.53901156604093	69.94051333848046	68.83953813102784	73.01264574323397	71.61835278496935	77.60463833411185	75.84153761321464	0.09678467092249425	0.08831176652227271	1.0893219327717816	11.41420588566325	1.07219184599262	11.234712277157087
4.578163944211368	57.085231264041894	57.477414366995255	66.27164038180722	65.56687732010325	69.9702545314803	68.86881163526543	73.04369681550935	71.64881104719416	77.63764626208537	75.8737955447506	0.0967847906092055	0.08831187271389705	1.0799982296298367	11.384696450213596	1.0630151364587164	11.205670834891862
4.605749685019276	57.10941365389948	57.50176596312587	66.29973132063941	65.59467060590839	69.99991846495749	68.89800910529736	73.07466730050038	71.67919026408346	77.67056860886018	75.9059698377349	0.09678491244604173	0.08831198081320535	1.0707276312034537	11.35498016364545	1.0538906983522338	11.176425861040116
4.633501643792551	57.133532214805925	57.52605334956698	66.32774847901675	65.62239091617859	70.02950459894721	68.9271300098255	73.10555663572738	71.709489883954	77.70340477794093	75.93805990919346	0.09678503647179204	0.0883120908546128	1.0615099318408738	11.32505680392569	1.0448183292894555	11.146977138198054
4.6614208220780515	57.157586499255004	57.55027607679329	66.35569134326636	65.65003774307448	70.05901239291059	68.95617381698969	73.13636425813343	71.73970935455719	77.73615417224347	75.97006517557607	0.09678516272594813	0.08831220287315764	1.0523449263898783	11.294926153213964	1.035797827381657	11.11732445313828
4.689508227457455	57.1815760591629	57.57443369471723	66.38355939915135	65.67761057820549	70.08844130574609	68.98513999437915	73.16708960409647	71.76984812309122	77.76881619410824	76.0019850527698	0.09678529124871531	0.08831231690451195	1.0432324102016537	11.264587997959097	1.026828991234197	11.08746759686619
4.717764873583629	57.20550044587494	57.598525752696	66.41135213188065	65.70510891263964	70.11779079580053	69.01402800904322	73.19773210944135	71.7999056362127	77.80139024531346	76.03381895611159	0.09678542208102693	0.08831243298499293	1.0341721791251075	11.234042128873625	1.0179116199453802	11.05740636462724
4.746191780217212	57.22935921017267	57.622551799539174	66.43906902611914	65.73253223691384	70.14706032088034	69.04283732750271	73.22829120945194	71.82988134004881	77.83387572708855	76.06556630040161	0.09678555526455726	0.08831255115157527	1.0251640295114157	11.203288341019288	1.009045513105093	11.027140555939695
4.774789973263409	57.25315190228085	57.64651138351588	66.46670956599785	65.75988004104367	70.17624933826298	69.07156741576085	73.25876633888342	71.859774680209	77.86627204012765	76.09722649991603	0.09678569084173418	0.0883126714419028	1.0162077582147049	11.172326433861599	1.0002304707975327	10.996669974665565
4.803560484809025	57.27687807187469	57.67040405236266	66.4942732351243	65.78715181453425	70.20535730470847	69.100217739315	73.28915693197482	71.88958510179766	77.89857858460338	76.12879896842097	0.09678582885575324	0.08831279389430044	1.0073031625838667	11.141156211220732	0.9914662935989327	10.96599442902334
4.832504353159697	57.30053726808664	57.694229353290595	66.5217595165925	65.81434704638998	70.23438367647061	69.12878776316768	73.31946242246116	71.91931204942586	77.93079476018026	76.16028311918528	0.09678596935059282	0.08831291854778686	0.9984500404664232	11.109777481357014	0.9827527825746074	10.935113731602542
4.861622622877388	57.32412903951374	57.71798683299316	66.5491678929937	65.8414652251254	70.26332790930894	69.15727695183836	73.34968224358633	71.94895496722407	77.9629199660289	76.19167836499457	0.09678611237102619	0.08831304544208654	0.9896481902178493	11.078190057110987	0.9740897392894112	10.904027699520157
4.890916344818065	57.34765293422508	57.74167603765397	66.57649784642702	65.8685058387758	70.29218945850066	69.18568476937524	73.37981582811604	71.97851329885485	77.99495360084032	76.22298411816502	0.0967862579626373	0.0883131746176431	0.9808974106874757	11.046393755781537	0.9654769657934139	10.872736154289669
4.9203865761696335	57.37110849976849	57.765296512954045	66.60374885850955	65.89546837490734	70.32096777885197	69.2140106793665	73.40986260835005	72.00798648752486	78.0268950628394	76.2541997905566	0.09678640617183526	0.0883133061156321	0.9721975012200801	11.014388399213203	0.9569142646309956	10.841238921990225
4.950034380490085	57.394495283178244	57.78884780408007	66.63092041038747	65.9223523206284	70.34966232471047	69.2422541449528	73.43982201613568	72.03737397599839	78.05874374979985	76.2853247935879	0.0967865570458689	0.0883134399779751	0.9635482616677109	10.982173813943518	0.9484014388388005	10.809535833257542
4.979860827745887	57.41781283098231	57.812329455731714	66.65801198274679	65.9491571625999	70.37827254997723	69.27041462883857	73.46969348288074	72.06667520660946	78.09049905905839	76.31635853824945	0.09678671063284235	0.08831357624735106	0.9549494923746806	10.94974983109023	0.939938291940507	10.777626723294816
5.009866994350591	57.44106068920956	57.83574101212974	66.68502305582388	65.97588238704635	70.40679790811862	69.29849159330458	73.49947643956658	72.09588962127522	78.12216038752918	76.34730043511834	0.09678686698173113	0.0883137149672124	0.9464009941857512	10.917116286482269	0.931524627956378	10.745511432009152
5.040053963203681	57.464238403397374	57.85908201702386	66.7119531094169	66.00252747976702	70.4352378521791	69.32648450021989	73.52917031676166	72.12501666150915	78.15372713171895	76.37814989437275	0.09678702614239641	0.08831385618179884	0.9379025684436328	10.884273020688852	0.9231602513923463	10.713189803920613
5.070422823729659	57.48734551859888	57.882352013700455	66.73880162289637	66.0290919261466	70.46359183479309	69.354392811054	73.55877454463474	72.1540557684337	78.18519868774139	76.40890632580592	0.09678718816560304	0.08831399993614918	0.9294540169864831	10.851219878995835	0.9148449672482002	10.680661688325927
5.100974671917351	57.51038157939056	57.905550544990945	66.76556807521659	66.05557521116691	70.49185930819779	69.38221598688958	73.5882885529685	72.18300638279435	78.21657445133232	76.4395691388414	0.09678735310303374	0.08831414627611882	0.9210551421538185	10.81795671157488	0.9065785810123543	10.64792693925483
5.131710610359471	57.53334612987979	57.92867715327926	66.79225194492682	66.0819768194175	70.52003972424579	69.40995348843444	73.61771177117345	72.21186794497233	78.24785381786502	76.47013774254727	0.09678752100730792	0.08831429524839295	0.9127057467821942	10.784483373425246	0.8983608986618492	10.6149854155301
5.1626317482924104	57.55623871371239	57.95173138051046	66.81885271018254	66.10829623510762	70.54813253441769	69.43760477603463	73.64704362830145	72.2406398949988	78.27903618236526	76.50061154565145	0.09678769193199689	0.08831444690050232	0.9044056341986106	10.750799724379249	0.890191726663943	10.581836980833032
5.193739201636265	57.57905887407993	57.97471276819835	66.84536984875659	66.13453294207707	70.5761371898347	69.46516930968666	73.67628355305953	72.26932167256794	78.31012093952648	76.53098995655638	0.09678786593164271	0.0883146012808378	0.8961546082293808	10.71690562922231	0.8820708719736103	10.548481503701623
5.225034093035115	57.6018061537277	57.99762085743395	66.87180283805097	66.16068642380816	70.60405314127185	69.49264654905058	73.70543097382418	72.29791271705119	78.34110748372575	76.56127238335445	0.09678804306177416	0.08831475843866649	0.8879524732010395	10.68280095776936	0.8739981420351342	10.514918857614248
5.256517551897525	57.62448009496232	58.020455188893486	66.89815115510841	66.18675616343695	70.63187983917106	69.52003595346271	73.73448531865559	72.32641246751085	78.37199520903934	76.59145823384313	0.09678822337892642	0.088314918424148	0.8797990339319313	10.648485584797527	0.8659733447823328	10.481148921018757
5.288190714437326	57.64708023965924	58.043215302846846	66.92441427662368	66.21274164376537	70.65961673365396	69.54733698194886	73.7634460153115	72.35482036271446	78.40278350925836	76.62154691554066	0.09678840694065793	0.08831508128835014	0.8716940957287989	10.6139593900607	0.8579962886351495	10.447171577350673
5.320054723714605	57.66960612927032	58.06590073916553	66.95059167895532	66.23864234727247	70.68726327453501	69.57454909323712	73.79231249126161	72.38313584114844	78.43347177790442	76.65153783570126	0.0967885938055691	0.08831524708326476	0.863637464406338	10.579222258555092	0.8500667824994252	10.412986715064108
5.352110729676963	57.69205730483232	58.08851103733121	66.9766828381382	66.26445775612665	70.71481891133577	69.60167174577126	73.82108417370296	72.41135834103275	78.46405940824691	76.68143040133103	0.09678878403332203	0.08831541586182619	0.8556289462653694	10.544274080326431	0.842184635769172	10.378594227720896
5.384359889201005	57.71443330697366	58.11104573644395	67.0026872298942	66.29018735219745	70.74228309329693	69.62870439772396	73.84976048957317	72.43948730033509	78.49454579331757	76.71122401920381	0.09678897768465926	0.08831558767792681	0.8476683480976135	10.509114750542722	0.834349658327028	10.343994014021519
5.41680336613411	57.73673367592303	58.1335043752307	67.02860432964525	66.31583061706773	70.76965526939307	69.65564650701042	73.8783408655664	72.46752215678552	78.52493032592825	76.74091809587719	0.0967891748214234	0.08831576258643523	0.8397554771941032	10.473744169667043	0.8265616605367541	10.309185977781453
5.44944233133642	57.75895795151669	58.155886492053504	67.05443361252462	66.34138703204553	70.79693488834549	69.68249753130144	73.90682472814738	72.4954623478908	78.55521239868648	76.7705120377084	0.09678937550657717	0.0883159406432131	0.8318901413367712	10.438162243392071	0.8188204532511918	10.274170028063963
5.482277962723094	57.78110567320682	58.17819162491833	67.0801745533898	66.36685607817667	70.82412139863666	69.70925692803769	73.93521150356715	72.52330731094963	78.58539140401285	76.80000525087098	0.09678957980422341	0.08831612190513519	0.8240721487993596	10.402368882701921	0.8111258478093077	10.23894607917282
5.515311445306831	57.80317638006891	58.20041931148316	67.10582662683403	66.39223723625662	70.85121424852343	69.73592415444284	73.96350061787743	72.55105648306699	78.61546673415727	76.8293971413708	0.09678978777962602	0.08831630643010546	0.8163013083440092	10.366364003861236	0.8034776560291448	10.203514050643207
5.548543971240616	57.825169610809915	58.22256908906667	67.13138930719897	66.41752998684312	70.87821288605132	69.76249866753767	73.99169149694632	72.57870930116925	78.64543778121602	76.85868711506261	0.09678999949923169	0.0883164942770763	0.8085774292296719	10.330147528595262	0.7958756902169171	10.167873867390881
5.581976739860765	57.84708490377634	58.244640494657	67.15686206858723	66.44273381026869	70.90511675906873	69.78897992415408	74.01978356647369	72.60626520201963	78.67530393714912	76.88787457766708	0.09679021503069024	0.08831668550606983	0.800900321203244	10.293719384011638	0.7883197631617804	10.132025459681245
5.615610957730194	57.86892179696187	58.26663306491996	67.1822443848745	66.46784818665301	70.93192531524083	69.81536738094896	74.04777625200636	72.63372362223278	78.7050645937972	76.91695893478715	0.09679043444287698	0.08831688017819259	0.7932697944993379	10.25707950261858	0.7808096881351503	10.0959687631821
5.649447838681973	57.890679828015486	58.28854633620806	67.20753572972227	66.49287259591577	70.95863800206389	69.84166049441855	74.07566897895384	72.6610839982908	78.73471914289898	76.9459395919254	0.0967906578059152	0.088317078355661	0.7856856598477862	10.22022782251588	0.7733452788921795	10.05970371902913
5.6834886038631165	57.9123585342497	58.3103798445689	67.23273557659077	66.51780651778927	70.98525426688005	69.86785872091255	74.10346117260438	72.68834576655823	78.76426697610907	76.9748159545009	0.09679088519119841	0.08831728010181628	0.7781477284634093	10.183164287287582	0.7659263496670974	10.023230273802255
5.717734481778674	57.93395745264812	58.33213312575391	67.25784339875115	66.54264943183115	71.01177355689121	69.89396151664847	74.13115225814018	72.71550836329772	78.79370748501506	77.00358742786642	0.09679111667141313	0.08831748548114865	0.7706558120489717	10.145888846080197	0.7585527151779843	9.986548379640226
5.75218670833605	57.95547611987387	58.35380571522718	67.28285866929876	66.56740081743754	71.03819531917415	69.9199683377263	74.15874166065396	72.74257122468589	78.82304006115591	77.03225341732605	0.09679135232056361	0.08831769455931582	0.7632097227971144	10.10840145369184	0.7512241906233612	9.949657994258814
5.786846526889619	57.97691407227743	58.37539714817409	67.3077808611658	66.59206015385584	71.06451900069493	69.9458786401429	74.18622880516472	72.76953378682909	78.85226409603948	77.06081332815249	0.09679159221399442	0.08831790740316628	0.7558092733877402	10.070702070572224	0.7439405916819624	9.91255908097628
5.821715188285586	57.99827084590482	58.396906959510204	67.3326094471344	66.61662692019793	71.09074404832394	69.97169187980681	74.21361311663418	72.79639548577929	78.8813789811609	77.08926656560499	0.09679183642841624	0.08831812408075815	0.7484542769856262	10.032790662860862	0.7367017345089835	9.87525160872974
5.856793950907131	58.01954597650559	58.418334683889825	67.35734389984965	66.64110059545307	71.11686990885056	69.99740751255284	74.24089401998282	72.82315575755003	78.91038410802064	77.11761253494662	0.0967920850419276	0.08831834466138352	0.7411445472444029	9.99466720246528	0.7295074357425619	9.837735552182494
5.892084080719833	58.0407389995411	58.43967985571521	67.38198369183289	66.66548065850155	71.14289602899859	70.02302499415735	74.26807094010688	72.84981403813305	78.93927886814316	77.14585064146303	0.09679233813404438	0.08831856921559031	0.7338798983004153	9.956331667042832	0.7223575125001389	9.800010891760394
5.927586851317345	58.06184945019231	58.46094200914515	67.40652829549454	66.68976658812774	71.16882185544083	70.04854378035297	74.29514330189434	72.87636976351423	78.96806265309502	77.17398029047996	0.09679259578572287	0.08831879781520449	0.7266601447723815	9.917784040037077	0.7152517823719791	9.762077613591828
5.963303543967366	58.0828768633681	58.48212067810384	67.43097718314773	66.71395786303344	71.19464683481469	70.0739633268437	74.32211053024193	72.90282236969006	78.99673485450388	77.20200088738153	0.09679285807938559	0.08831903053335367	0.7194851017709425	9.879024310863315	0.7081900634275371	9.723935709644138
5.999235447657878	58.10382077371358	58.50321539628984	67.45532982702187	66.73805396185156	71.22037041373774	70.09928308932024	74.34897205007233	72.92917129268432	79.02529486407757	77.2299118376289	0.09679312509894984	0.08831926744449091	0.7123545848878621	9.840052474801269	0.7011721742177315	9.685585177800021
6.035383859143656	58.124680715617956	58.52422569718525	67.47958569927569	66.7620543631598	71.24599203882276	70.12450252347554	74.37572728635061	72.95541596856494	79.05374207362262	77.25771254677883	0.09679339692985305	0.08831950862441815	0.7052684101903424	9.800868532987806	0.694197933761302	9.647026021750207
6.071750082993084	58.14545622322254	58.54515111406397	67.50374427201079	66.78595854549378	71.27151115669325	70.14962108501959	74.40237566410136	72.98155583346019	79.08207587506348	77.28540242050184	0.09679367365908166	0.08831975415031107	0.69822639423478	9.761472492627945	0.6872671615561785	9.60825825115353
6.108335431635222	58.16614683042939	58.56599118000147	67.52780501728577	66.8097659873615	71.2969272139996	70.17463822969572	74.42891660842642	73.00759032357651	79.11029566046221	77.3129808646018	0.09679395537519844	0.08832000410074478	0.6912283540614226	9.721864366991213	0.6803796775780029	9.569281881698771
6.145141225407182	58.18675207090911	58.58674542788321	67.55176740712949	66.83347616725663	71.32223965743451	70.19955341329577	74.45534954452184	73.0335188752149	79.13840082203767	77.34044728503437	0.09679424216837154	0.0883202585557186	0.6842741071836826	9.682044175302508	0.6735353022716026	9.530096935031906
6.182168792601758	58.20727147810891	58.60741339041382	67.57563091355478	66.85708856367266	71.34744793374871	70.22436609167603	74.48167389769519	73.05934092478829	79.16639075218475	77.36780108792637	0.09679453413040331	0.08832051759668078	0.6773634715988237	9.642011942953104	0.6667338565555383	9.490703438859782
6.2194194695153895	58.22770458526112	58.62799460012601	67.59939500857271	66.88060265511676	71.37255148976742	70.24907572077292	74.50788909338372	73.0850559088389	79.19426484349495	77.39504167959488	0.09679483135476069	0.08832078130655682	0.6704962657856868	9.60176770149883	0.6599751618214214	9.451101426991954
6.256894600496366	58.24805092539099	58.648488589389686	67.62305916420615	66.90401792012392	71.39754977240598	70.27368175661914	74.53399455717158	73.11066326405565	79.22202248877547	77.4221684665669	0.09679513393660456	0.08832104976977553	0.6636723087007113	9.561311488683714	0.6532590399369838	9.411290939448008
6.294595537993358	58.26831003132522	58.668894890421114	67.64662285250418	66.92733383727135	71.42244222868658	70.29818365535994	74.55998971480815	73.13616242729198	79.24966308107004	77.449180855599	0.09679544197282075	0.08832132307229582	0.656891419776457	9.52064334843817	0.6465853132359598	9.37127202235024
6.332523642604218	58.28848143569959	58.68921303529149	67.67008554555557	66.9505498851921	71.4472283057538	70.32258087326866	74.58587399222546	73.16155283558292	79.27718601367832	77.4760782536965	0.09679575556205236	0.08832160130163504	0.6501534189221729	9.479763330964488	0.6399538045224062	9.331044728043707
6.370680283125076	58.308564670967556	58.70944255593648	67.69344671550355	66.97366554259001	71.47190745089175	70.3468728667637	74.61164681555681	73.18683392616357	79.30459068017694	77.50286006813407	0.09679607480472997	0.08832188454689721	0.6434581265295947	9.43867149284597	0.6333643370755908	9.290609115203551
6.40906683659976	58.328559269408224	58.72958298416505	67.71670583455982	66.9966802882538	71.4964791115403	70.3710590924246	74.63730761115488	73.21200513648674	79.33187647443978	77.52952570647538	0.09679639980310589	0.08832217289880201	0.6368053634588478	9.397367896923242	0.626816734637373	9.249965248727676
6.447684688369473	58.34846476313427	58.749633851668385	67.73986237501863	67.01959360107139	71.52094273531142	70.39513900700835	74.66285580560981	73.2370659042408	79.35904279065848	77.55607457659313	0.09679673066128569	0.08832246644971332	0.6301949510490203	9.355852612472518	0.6203108214218673	9.20911319991319
6.486535232122802	58.368280684100434	58.76959469002935	67.76291580927162	67.04240496004492	71.5452977700065	70.41911206746654	74.68829082576819	73.26201566736844	79.38608902336364	77.58250608668993	0.09679706748526326	0.08832276529367047	0.6236267111154348	9.314125715223781	0.6138464221113509	9.168053046443674
6.525619869945995	58.3880065641113	58.789465030731094	67.78586560982193	67.06511384430486	71.56954366363266	70.4429777309615	74.71361209875128	73.28685386408446	79.41301456744554	77.60881964531825	0.09679741038295347	0.08832306952641764	0.6171004659420305	9.272187287317138	0.6074233618506923	9.126784872374628
6.564940012373588	58.40764193482944	58.80924440516642	67.80871124929884	67.08771973312507	71.59367986441987	70.46673545488342	74.73881905197399	73.31157993289447	79.43981881817537	77.63501466140134	0.09679775946422932	0.08832337924543494	0.6106160382903454	9.230037417461062	0.6010414662563335	9.085308768291725
6.604497078439295	58.42718632778367	58.82893234464679	67.8314522004725	67.1102221059375	71.61770582083815	70.49038469686731	74.76391111316377	73.33619331261352	79.46650117122672	77.6610905442541	0.09679811484095571	0.08832369454997048	0.6041732513916713	9.187676200888745	0.5947005614075351	9.043624831259876
6.644292495727218	58.44663927437675	58.84852838041128	67.85408793626833	67.1326204423469	71.6416209816144	70.51392491480983	74.78888771037941	73.36069344238456	79.49306102269674	77.68704670360374	0.0967984766270264	0.08832401554107208	0.5977719289476227	9.14510373939629	0.588400473846491	9.001733164863253
6.684327700423376	58.46600030589365	58.86803204363568	67.87661792978203	67.15491422214595	71.6654247957498	70.53735556688653	74.8137482720304	73.38507976169743	79.51949776912791	77.71288254961118	0.09679884493840021	0.0883243423216195	0.5914118951332057	9.10232014146277	0.5821410305824202	8.959633879316243
6.724604137367524	58.4852689535095	58.88744286544164	67.89904165429424	67.17710292533015	71.68911671253727	70.56067611156912	74.83849222689611	73.40935171040792	79.54581080752999	77.73859749289221	0.09679921989313997	0.08832467499636008	0.5850929745915892	9.059325522208383	0.5759220590869063	8.917327091450716
6.76512326010531	58.504444748297495	58.90676037690561	67.92135858328555	67.19918603211299	71.71269618157874	70.58388600764279	74.86311900414528	73.43350872875659	79.57199953540177	77.76419094453892	0.09679960161144929	0.08832501367193855	0.5788149924344452	9.016120003461765	0.5697433872920783	8.874812924736034
6.805886530940724	58.52352722123692	58.92598410906779	67.94356819045136	67.22116302294098	71.73616265280279	70.60698471422353	74.88762803335537	73.45755025738819	79.59806335075326	77.7896623161412	0.09679999021571167	0.08832535845693619	0.5725777742414948	8.972703713794544	0.5636048435942485	8.83209150939365
6.846895420988873	58.54251590322091	58.94511359294147	67.96566994971677	67.24303337850917	71.75951557648223	70.62997169077599	74.91201874453233	73.48147573737097	79.62400165212783	77.81501101980875	0.09680038583053217	0.08832570946190144	0.5663811460602801	8.929076788568636	0.5575062568477733	8.789162982342532
6.888151410229076	58.56141032506445	58.964148359521474	67.98766333525198	67.26479657977586	71.78275440325197	70.65284639713063	74.93629056813037	73.5052846102159	79.6498138386249	77.84023646819242	0.09680078858277415	0.08832606679939047	0.56022493440571	8.885239369990813	0.5514474563675549	8.746027487297397
6.92965598755826	58.58021001751223	58.98308793979372	68.00954782148722	67.2864521079787	71.80587858412686	70.67560829350198	74.96044293507192	73.52897631789664	79.67549930992233	77.86533807450687	0.09680119860160372	0.08832643058399935	0.5541089662584682	8.841191607132714	0.5454282719314278	8.702685174854196
6.971410650844719	58.59891451124643	59.00193186474392	68.03132288312806	67.3079994446497	71.82888757051964	70.69825684050633	74.98447527676764	73.55255030286904	79.70105746629933	77.89031525255255	0.09680161601852971	0.08832680093240357	0.5480330690625124	8.796933655949033	0.5394485337716333	8.659136202424634
7.01341690698215	58.617523336894344	59.0206796653665	68.05298799517061	67.32943807163082	71.85178081425894	70.72079149917957	75.00838702513654	73.57600600809106	79.72648770865926	77.91516741673796	0.09680204096744721	0.08832717796339573	0.5419970707271204	8.752465679361194	0.5335080725791386	8.615380734334394
7.055676271944047	58.63603602503638	59.03933087267362	68.07454263291703	67.35076747108964	71.87455776760764	70.74321173099543	75.03217761262644	73.59934287704267	79.75178943855285	77.93989398210233	0.09680247358468022	0.08832756179792277	0.5360007996226841	8.707787847230065	0.5276067195012502	8.571418941834054
7.098190270838397	58.65445210621332	59.0578850177039	68.09598627199053	67.3719871255348	71.89721788328067	70.76551699788338	75.05584647223395	73.62256035374591	79.77696205820102	77.96449436433807	0.096802914009026	0.0883279525591266	0.5300440845843468	8.662900336479652	0.521744306141045	8.527251003182755
7.1409604379627405	58.67277111093441	59.0763416315316	68.11731838835144	67.39309651783205	71.91976061446412	70.78770676224731	75.0793930375258	73.64565788278536	79.8020049705191	77.98896797981399	0.09680336238180126	0.08832835037238332	0.5241267549106396	8.617803331128016	0.5159206645593031	8.482877103680948
7.183988316859528	58.690992569684695	59.09470024527519	68.1385384583123	67.41409513121982	71.9421854148331	70.8097804869836	75.10281674265886	73.66863490932826	79.8269175791398	78.01331424559807	0.09680381884688564	0.08832875536534335	0.5182486403549547	8.57249702219633	0.510135627269392	8.43829743567403
7.227275460371831	58.70911601293242	59.11296039010636	68.15964595855348	67.43498244932519	71.96449173857046	70.83173763549976	75.12611702240117	73.69149087914523	79.85169928843688	78.03753257948075	0.096804283550771	0.08832916766797459	0.5124095711340715	8.526981607887137	0.5043890272361296	8.393512198563258
7.270823430699384	58.72714097113678	59.131121597258456	68.180640366139	67.4557579561795	71.98667904038554	70.85357767173268	75.14929331215295	73.71422523863036	79.87634950354953	78.06162239999789	0.09680475664260654	0.08832958741260157	0.5066093779253151	8.481257293622548	0.49868069787953573	8.348521598945808
7.31463379945495	58.7450669747552	59.149183398035746	68.20152115853222	67.47642113623485	72.00874677553303	70.87530006016786	75.17234504796771	73.73683743482276	79.90086763040624	78.08558312645492	0.09680523827424843	0.08833001473395223	0.5008478918622359	8.435324291984216	0.49301047307255885	8.30332585060387
7.358708147721062	58.76289355425067	59.167145323821714	68.2222878136114	67.49697147437982	72.03069439983157	70.89690426585771	75.19527166657333	73.75932691542678	79.92525307574891	78.10941417895002	0.09680572860030953	0.08833044976919771	0.4951249445346093	8.389182822807925	0.48737818713630077	8.257925174491902
7.403048066107065	58.78062024009898	59.185006906087864	68.24293980968571	67.5174084559556	72.05252136968292	70.91838975444068	75.21807260539346	73.7816931288333	79.94950524715745	78.13311497839805	0.09680622777820837	0.0883308926579998	0.4894403679904826	8.342833113227243	0.48178367484331375	8.212319798849421
7.447655154806527	58.798246562796116	59.20276767640233	68.263476625511	67.53773156677225	72.07422714209092	70.93975599216012	75.24074730256896	73.80393552414074	79.97362355307429	78.15668494655459	0.09680673596822066	0.08833134354255458	0.4837939947308314	8.296275397678983	0.4762267714139625	8.166509959177347
7.49253102365499	58.81577205286511	59.22042716643838	68.28389774030568	67.55794029312479	72.09581117468059	70.96100244588331	75.26329519697943	73.82605355117629	79.997607402829	78.18012350603995	0.09680725333353145	0.08833180256763881	0.47818565771649446	8.249509918019612	0.4707073125216539	8.12049589837261
7.537677292188054	58.83319624086359	59.23798490798322	68.30420263376699	67.57803412180986	72.11727292571778	70.98212858312102	75.28571572826533	73.8480466605177	80.02145620666371	78.20343008036392	0.09680778004028849	0.08833226988065825	0.47261519035646415	8.202536923437947	0.46522513428226375	8.074277866640841
7.583095589699846	58.85051865739015	59.25544043294596	68.32439078608645	67.59801254014151	72.1386118541278	71.00313387204615	75.30800833684906	73.86991430351398	80.04516937575742	78.22660409394949	0.0968083162576547	0.08833274563169259	0.46708242651368437	8.155356670562469	0.4597800732592532	8.02785612158732
7.628787555301809	58.86773883309184	59.27279327336649	68.34446167796654	67.61787503596808	72.15982741951555	71.0240177815136	75.33017246395772	73.89165593230784	80.068746322252	78.24964497215824	0.09680886215786472	0.08833322997354735	0.46158720050755164	8.107969423570466	0.4543719664653736	7.981230928335208
7.674754837981857	58.88485629867078	59.29004296142375	68.36441479063652	67.6376210976886	72.18091908218483	71.0447797810797	75.35220755164492	73.91327099985719	80.09218645927727	78.27255214131489	0.09680941791627981	0.08833372306180187	0.45612934710356967	8.060375454064342	0.4490006513543676	7.934402559410955
7.720999096663877	58.90187058489075	59.30718902944372	68.38424960586849	67.6572502142689	72.20188630315772	71.06541934102138	75.37411304281281	73.93475895995664	80.11548920097657	78.29532502873195	0.09680998371144522	0.0883342250548594	0.4507087015169873	8.012575041182572	0.44366596582631246	7.887371294900731
7.767522000267617	58.918781222584045	59.32423100990815	68.40396560599379	67.67676187525889	72.22272854419461	71.08593593235645	75.39588838123467	73.95611926726025	80.13865396253262	78.31796306273554	0.09681055972514768	0.08833473611399917	0.44532509941666376	7.964568471717939	0.4383677482240955	7.840137422444968
7.814325227768903	58.935587742658065	59.341168435462215	68.42356227391929	67.69615557080849	72.24344526781404	71.10632902686275	75.41753301157756	73.97735137730305	80.16168016019361	78.34046567269003	0.09681114614247548	0.08833525640342982	0.4399783769174519	7.916356040026585	0.4331058373320502	7.7927012372438185
7.861410468260233	58.95228967610167	59.35800083892306	68.4430390931435	67.7154307916848	72.26403593731234	71.12659809709844	75.43904637942458	73.99845474652366	80.18456721129908	78.362832289024	0.0968117431518769	0.08833578609033994	0.43466837058178953	7.867938048140786	0.4278800723780023	7.7450630421808455
7.908779421011744	58.96888655399171	59.374727753287615	68.46239554777313	67.73458702928866	72.28450001678405	71.1467426164218	75.460427931298	74.01942883228666	80.20731453430652	78.38506234325573	0.09681235094522296	0.08833632534495488	0.4293949174187901	7.819314805756221	0.42269029302849503	7.697223147757541
7.956433795532517	58.985377907498965	59.391348711740456	68.48163112253916	67.75362377567133	72.30483697114148	71.16676205901118	75.48167711468176	74.04027309290493	80.22992154881743	78.4071552680189	0.09681296971786937	0.08833687434059082	0.42415785488219626	7.770486630279265	0.41753633939083556	7.649181872202462
8.004375311632296	59.00176326789473	59.40786324766195	68.50074530281363	67.77254052355154	72.3250462661354	71.18665589988537	75.50279337804487	74.06098698766263	80.25238767560438	78.42911049708889	0.09681359966871943	0.08833743325371203	0.41895702087265363	7.721453846925215	0.41241805201093484	7.600939541482148
8.052605699483543	59.01804216655661	59.42427089463581	68.51973757462584	67.79133676633221	72.34512736837509	71.2064236149236	75.52377617086427	74.08156997683774	80.27471233663762	78.45092746540865	0.09681424100028846	0.08833800226398694	0.4137922537323675	7.672216788629157	0.40733527187171603	7.552496489306577
8.101126699683881	59.03421413497442	59.440571186456864	68.53860742467882	67.81001199811735	72.36507974534857	71.22606468088595	75.54462494364817	74.10202152172496	80.29689495511207	78.47260560911518	0.09681489391877145	0.0883385815543467	0.40866339224760395	7.622775796198766	0.4022878403949335	7.503853057238302
8.149940063318896	59.050278704756195	59.4567636571388	68.55735434036609	67.82856571372922	72.38490286544342	71.24557857543392	75.5653391479596	74.12234108465908	80.31893495547462	78.49414436556607	0.09681555863410754	0.08833917131104627	0.4035702756474393	7.57313121829975	0.3972755994373074	7.455009594652438
8.199047552025359	59.06623540763372	59.47284784092148	68.57597780978796	67.84699740872513	72.40459619796701	71.26496477715067	75.58591823643972	74.14252812903773	80.34083176345145	78.51554317336605	0.09681623536005016	0.08833977172372227	0.39851274360091793	7.523283411472221	0.392298391291547	7.405966458827606
8.248450938054788	59.08208377546823	59.48882327227863	68.59447732176834	67.86530657941468	72.42415921316736	71.28422276556189	75.60636166283173	74.1625821193451	80.36258480607555	78.5368014723941	0.09681692431423587	0.08834038298545777	0.3934906362167112	7.473232740159801	0.38735605868384937	7.356724014918655
8.298152004337403	59.09782334025557	59.5046894859248	68.612852365871	67.88349272287654	72.44359138225347	71.30335202115616	75.62666888200422	74.18250252117485	80.38419351171424	78.55791870383005	0.09681762571825497	0.08834100529284175	0.3885037940416396	7.422979576771468	0.3824484447724217	7.307282636031232
8.348152544546481	59.11345363413183	59.52044601682295	68.63110243241664	67.90155533697596	72.46289217741659	71.32235202540603	75.64683934997552	74.20228880125417	80.40565731009738	78.57889431018218	0.09681833979772299	0.08834163884603524	0.3835520580652201	7.372524301759768	0.37757539315248323	7.257642703310921
8.398454363163072	59.1289741893784	59.53609240019146	68.64922701249931	67.91949392038174	72.48206107185094	71.34122226078887	75.66687252393767	74.22194042746725	80.42697563234542	78.59972773531452	0.09681906678235624	0.08834228384883597	0.3786352697113671	7.3218673035698885	0.3727367478480801	7.2078046058868495
8.449059275541144	59.144384538426884	59.5516281715111	68.66722559800323	67.93730797258354	72.50109753977462	71.35996221080772	75.68676786228043	74.24145686887915	80.44814791099742	78.62041842447437	0.09681980690604353	0.08834294050874412	0.3737532708389608	7.2710089786451135	0.36793235331310825	7.157768740900792
8.49996910797308	59.159684213863954	59.56705286653184	68.6850976816192	67.95499699390884	72.52000105645052	71.3785713600122	75.70652482461553	74.26083759575951	80.46917358003954	78.64096582431978	0.09682056040692497	0.08834360903703016	0.36890590374412113	7.219949731574161	0.36316205443233684	7.107535513609037
8.551185697755594	59.174872748436265	59.582366021279846	68.70284275686176	67.97256048554057	72.53877109820787	71.39704919402	75.72614287180136	74.28008207960696	80.49005207493384	78.66136938294794	0.09682132752746783	0.08834428964880366	0.36409301115782	7.168689975067537	0.3584256965203849	7.057105337406028
8.602710893256043	59.1899496750548	59.59756717206397	68.72046031808569	67.98999794953423	72.55740714246308	71.41539519953781	75.74562146596726	74.29918979317306	80.51078283264694	78.68162854992288	0.09682210851454491	0.08834498256308271	0.3593144362439489	7.117230129942982	0.3537231253185382	7.006478633793449
8.654546553979111	59.20491452679933	59.61265585548227	68.73794986050271	68.00730888883515	72.57590866774117	71.43360886438269	75.76496007053834	74.3181602104867	80.53136529167897	78.70174277630389	0.09682290361951776	0.08834568800286634	0.35457002259886394	7.0655706252327946	0.34905418699622714	6.955655832491175
8.706694550633951	59.21976683692276	59.62763160842862	68.75531088019858	68.02449280729614	72.59427515369727	71.45168967750364	75.78415815026031	74.33699280687868	80.55179889209292	78.72171151467403	0.09682371309831514	0.08834640619520598	0.34985961425024925	7.01371189814563	0.3444187281467066	6.904637371380886
8.759156765201672	59.234506138854805	59.64249396809849	68.77254287414935	68.04154920969434	72.61250608113772	71.46963712900254	75.8032151712241	74.3556870590058	80.57208307554359	78.74153421916834	0.09682453721151865	0.08834713737127921	0.345183055657003	6.961654394148354	0.3398165957905803	6.853423696627942
8.811935091003267	59.24913196620644	59.65724247199574	68.78964534023886	68.05847760174926	72.63060093204211	71.4874507101565	75.82213060089141	74.37424244487629	80.59221728530773	78.76121034550336	0.09682537622444563	0.08834788176646678	0.3405401917079871	6.909398566971504	0.33524763737432295	6.802015262701389
8.865031432767935	59.26364385277299	59.67187665793797	68.80661777727482	68.07527749013973	72.64855918958433	71.50512991343878	75.84090390811936	74.3926584438739	80.61220096631301	78.78073935100538	0.09682623040723766	0.08834863962042637	0.33593086772134484	6.85694487866931	0.3307117007633451	6.750412532304836
8.918447706701835	59.27804133253822	59.68639606406277	68.82345968500643	68.0919483825216	72.66638033815494	71.5226742325409	75.85953456318649	74.41093453678343	80.63203356516891	78.80012069464007	0.09682710003494735	0.08834941117717418	0.3313549294433642	6.804293799603329	0.3262086342506336	6.698615976563815
8.972185840557227	59.29232393967711	59.70080022883324	68.84017056414041	68.10848978754518	72.68406386338218	71.54008316239442	75.87802203781736	74.42907020581546	80.65171453019578	78.81935383704177	0.09682798538762748	0.08835019668516043	0.326812223042225	6.751445808415156	0.32173828654595127	6.646626074889355
9.02624777370205	59.30649120855912	59.71508869104331	68.8567499163581	68.12490121487247	72.70160925215414	71.55735619919244	75.8963658052085	74.44706493463148	80.67124331145553	78.83843824054257	0.09682888675042393	0.08835099639735386	0.32230259511777604	6.698401392219239	0.3173005067809527	6.594443315105309
9.080635457189915	59.32054267375137	59.72926098982342	68.8731972443326	68.14118217519494	72.71901599264086	71.57449284041199	75.91456534005431	74.4649182083695	80.6906193607824	78.8573733692026	0.09682980441366659	0.08835181057132245	0.31782589269539585	6.645161046571957	0.3128951445112307	6.5420681935665925
9.135350853830497	59.33447787002115	59.74331666464571	68.88951205174536	68.15733218025119	72.73628357431619	71.59149258483608	75.93262011857271	74.48262951366948	80.70984213181343	78.87615868883981	0.09683073867296597	0.08835263946931683	0.3133819632206496	6.591725275369754	0.3085220497063119	6.489501214973643
9.190395938260405	59.34829633233819	59.75725525532863	68.90569384330271	68.17335074284392	72.7534114879795	71.6083549325753	75.95052961853075	74.50019833869848	80.72891108001896	78.89479366705959	0.0968316898293079	0.08835348335835626	0.3089706545622448	6.538094590987384	0.30418107275352213	6.436742892516122
9.245772697014415	59.36199759587721	59.77107630204213	68.9217421247531	68.18923737685786	72.7703992257782	71.62507938509046	75.96829331927103	74.5176241731768	80.74782566273406	78.9132777732855	0.09683265818915227	0.08835434251031714	0.30459181501385046	6.484269514330663	0.29987206446003256	6.383793747958407
9.301483128597186	59.375581196019844	59.78477934531222	68.93765640290363	68.2049915972773	72.78724628122977	71.64166544521471	75.98591070173777	74.53490650840364	80.76658533918967	78.93161047878958	0.09683364406453343	0.08835521720201918	0.3002452932886399	6.430250574816455	0.29559487604763035	6.330654311586841
9.357529243555355	59.38904666835648	59.79836392602542	68.95343618563702	68.22061292020348	72.80395214924405	71.6581126171759	76.00338124850317	74.552044837283	80.78518957054403	78.94979125672296	0.09683464777316157	0.08835610771531724	0.29593093852020047	6.376038310372678	0.2913493591529459	6.277325122242473
9.413913064550128	59.40239354868768	59.811829585432996	68.96908098192817	68.2361008628722	72.82051632614545	71.67442040661882	76.02070444379366	74.56903865434978	80.80363781991414	78.9678195821466	0.09683566963852572	0.08835701433719242	0.29164860026185124	6.321633267521975	0.2871353658274529	6.223806727397459
9.47063662643026	59.41562137302579	59.82517586515522	68.98459030186118	68.25145494367155	72.83693830969557	71.69058832062804	76.03787977351676	74.58588745579615	80.82192955240791	78.98569493206261	0.09683670999000107	0.08835793735984666	0.28739812848414203	6.267036001354427	0.2829527485343988	6.170099683105946
9.527701976305488	59.42872967759557	59.83840230718474	68.9999636566457	68.26667468215882	72.85321759911524	71.70661586774979	76.0549067252873	74.60259073949727	80.84006423515567	79.00341678544476	0.09683776916295417	0.08835887708079727	0.2831793735734891	6.212247075536652	0.2788013601501689	6.116204554084106
9.585111173620431	59.441717998835244	59.851508453890865	69.01520055863384	68.28175959907891	72.86935369510726	71.72250255801536	76.07178478845444	74.61914800503848	80.85804133734263	79.02098462327072	0.09683884749885475	0.08835983380297341	0.27899218633638156	6.157267062455503	0.2746810539629223	6.062121913768351
9.642866290228868	59.45458587339719	59.86449384802255	69.03030052133708	68.29670921638113	72.88534609987919	71.73824790296315	76.08851345412883	74.63555875374132	80.87586033024154	79.038397928553	0.09683994534538469	0.08836080783481699	0.27483641799312863	6.102096543118023	0.2705916836700908	6.007852344237108
9.700969410468568	59.46733283814785	59.877358032711754	69.04526305944252	68.31152305723711	72.90119431716549	71.75385141566173	76.10509221520924	74.65182248869043	80.89352068724475	79.055656186371	0.09684106305655402	0.08836179949038135	0.2707119201760406	6.046736107164179	0.2665331033795155	5.953396436339972
9.75942263123647	59.479958430167876	59.89010055147643	69.06008768882964	68.3262006460581	72.91689785225047	71.76931261073251	76.12152056640981	74.66793871476023	80.91102188389723	79.07275888390275	0.09684220099281464	0.08836280908943488	0.26661854493431747	5.991186353028752	0.2625051676078556	5.898754789692248
9.818228062064373	59.49246218675205	59.9027209482234	69.07477392658714	68.34074150851276	72.9324562119912	71.78463100437286	76.13779800428772	74.68390693864211	80.92836339792991	79.08970551045753	0.09684335952117992	0.0883638369575647	0.2625561447267728	5.935447887779446	0.258507731277291	5.843928012613105
9.877387825195074	59.50484364540809	59.91521876725042	69.08932129102891	68.35514517154402	72.94786890483965	71.79980611437841	76.1539240272697	74.69972666887085	80.94554470929198	79.10649555750734	0.09684453901534185	0.08836488342628382	0.2585245724251308	5.8795213272787805	0.25454064971847856	5.7889167222929245
9.936904055658934	59.51710234385648	59.92759355324911	69.10372930171125	68.36941116338735	72.96313544086644	71.81483746016697	76.16989813568063	74.71539741585266	80.96256530018528	79.12312851872049	0.09684573985579614	0.088365948833139	0.2545236813126621	5.82340729616044	0.2506037786693014	5.733721544758737
9.996778901350961	59.529237820028705	59.939844851306404	69.11799747944876	68.38353901358754	72.97825533178292	71.82972456280082	76.18571983177034	74.73091869189169	80.97942465509715	79.13960388999352	0.09684696242996511	0.08836703352182046	0.250553325078954	5.767106427800172	0.2466969742671381	5.678343114781455
10.05701452310831	59.541249612066	59.951972206906404	69.13212534633105	68.39752825301619	72.99322809096459	71.84446694500996	76.2013886197418	74.74629001121762	80.99612226083458	79.15592116948429	0.09684820713232462	0.08836813784227533	0.24661335782502647	5.71061936440492	0.2428200930580715	5.622782076095973
10.117613094788254	59.55313725831737	59.963975165932155	69.14611242573898	68.41137841388948	73.00805323347386	71.85906413121566	76.2169040057787	74.76151089001357	81.01265760655798	79.17207985764541	0.09684947436453215	0.08836926215082146	0.24270363405753415	5.653946756985533	0.23897299199029476	5.567039081328403
10.178576803346665	59.564900297337495	59.975853274666534	69.15995824236104	68.4250890297851	73.02273027608318	71.87351564755333	76.23226549807367	74.77658084644327	81.02903018381556	79.18807945725729	0.09685076453555985	0.08837040681026406	0.23882400869104004	5.597089265409522	0.235155528412065	5.51111479195788
10.239907848916916	59.57653826788422	59.987606079793295	69.17366232220964	68.43865963565972	73.03725873729813	71.88782102189583	76.24747260685632	74.79149940067897	81.04523948657754	79.20391947346162	0.09685207806182738	0.08837157219001374	0.2349743370456281	5.5400475583846855	0.23136756007409076	5.455009878422061
10.301608444889292	59.588050708915574	59.999233128397684	69.18722419263717	68.45208976786621	73.05163813738048	71.90197978387688	76.26252484442136	74.80626607492937	81.06128501127094	79.21959941379524	0.09685341536733812	0.08837275866620853	0.23115447484553897	5.482822313511861	0.22760894512668983	5.39872502012804
10.363680817990868	59.59943715958677	60.01073396796682	69.20064338235241	68.46537896417098	73.0658679983715	71.91599146491448	76.2774217251572	74.82088039346758	81.07716625681427	79.23511878822389	0.09685477688381823	0.088373966621836	0.22736427821814686	5.425414217228536	0.22387954212013028	5.342260905437797
10.426127208365882	59.610697159246236	60.02210814638971	69.21391942143613	68.47852676377107	73.0799478441148	71.92985559823424	76.29216276557395	74.83534188265918	81.09288272465238	79.25047710917654	0.0968561630508585	0.08837519644685839	0.22360360369270893	5.367823964883428	0.22017921000031038	5.285618231679109
10.488949869656532	59.621830247432	60.033355211956824	69.2270518413575	68.49153270731112	73.09387720027993	71.94357171889273	76.30674748433235	74.84965007099032	81.1084339187919	79.26567389157924	0.09685757431605696	0.08837644853834142	0.21987230820479908	5.31005226083289	0.21650780811341974	5.22879770522195
10.552151069084381	59.63283596386744	60.044474713359904	69.24004017499014	68.504396336901	73.10765559438586	71.95713936380146	76.32117540227263	74.86380448909654	81.12381934583695	79.28070865289035	0.09685901113516582	0.0883777233005831	0.2161702490858488	5.252099818248098	0.2128651962021877	5.171800041487586
10.615733087532126	59.643713848455924	60.0554661996906	69.25288395662726	68.51711719613226	73.12128255582344	71.97055807175	76.33544604244261	74.87780466979065	81.13903851502383	79.29558091313461	0.09686047397224289	0.08837902114524654	0.212497284067922	5.193967359271483	0.20925123440190418	5.114625964873994
10.679698219625935	59.6544634412765	60.06632922043952	69.2655827219983	68.52969483009547	73.13475761587975	71.9838273834298	76.34955893012743	74.89165014809167	81.15409093825798	79.31029019493836	0.09686196329980024	0.08838034249149533	0.20885327128348763	5.135655615033102	0.2056657832425799	5.057276208839539
10.744048773818252	59.665084282577645	60.07706332549437	69.27813600828388	68.54212878539683	73.14808030776068	71.99694684145759	76.36351359287788	74.9053404612532	81.1689761301492	79.32483602356447	0.09686347959896184	0.08838168776613017	0.20523806926087218	5.07716532557788	0.20210870365019673	4.999751515962998
10.808787072471103	59.67557591277175	60.08766806513836	69.29054335413187	68.55441861017546	73.16125016661483	72.00991599039955	76.37730956054003	74.91887514879262	81.18369360804836	79.33921792694797	0.09686502335962012	0.08838305740372866	0.20165153692778404	5.018497240005672	0.19857985694284253	4.9420526379326475
10.87391545193992	59.685937872428624	60.098142990047684	69.30280429967277	68.56656385412	73.17426672955689	72.02273437679473	76.39094636528439	74.93225375251986	81.1982428920839	79.35343543573148	0.09686659508059745	0.08838445184678846	0.19809353360608384	4.959652116333018	0.19507910482832358	4.884180335466226
10.93943626265785	59.69616970226854	60.108487651288826	69.31491838653501	68.57856406848514	73.18712953569079	72.03540154917873	76.40442354163498	74.94547581656613	81.21262350519818	79.3674880833007	0.09686819526980722	0.08838587154587164	0.194563919010875	4.9006307215604465	0.19160630940677947	4.826135378447361
11.00535186922059	59.70627094315503	60.11870160031569	69.32688515786027	68.5904188061086	73.1998381261334	72.04791705810781	76.41774062649908	74.95854088741355	81.22683497318467	79.38137540582075	0.09686982444442414	0.08838731695975267	0.191062553254028	4.841433831748873	0.1881613331669314	4.76791854586736
11.071664650471687	59.71624113608723	60.1287843889659	69.3387041583188	68.6021276214274	73.2123920440381	72.06028045618235	76.43089715919685	74.97144851392396	81.24087682472512	79.39509694227196	0.09687148313105252	0.0883887885555698	0.18758929684065606	4.782062231963209	0.18474403898733271	4.709530625867046
11.138376999588447	59.726079822191636	60.13873556945732	69.3503749341245	68.61369007049467	73.22479083461826	72.07249129807113	76.4438926814909	74.98419824736867	81.25474859142683	79.4086522344866	0.09687317186589778	0.08839028680897688	0.18414401066377195	4.722516716217797	0.18135429013432258	4.650972415758588
11.205491324168262	59.73578654271316	60.14855469438352	69.36189703304952	68.62510571099581	73.23703404517038	72.08454914053486	76.45672673761584	74.99678964145762	81.26844980785991	79.42204082718523	0.09687489119494445	0.08839181220430029	0.18072655600963117	4.662798087594638	0.17799195025963854	4.592244721974566
11.273010046315514	59.7453608390064	60.15824131670927	69.37327000443973	68.63637410226488	73.2491212250983	72.09645354245028	76.46939887430882	75.0092222523691	81.28198001159569	79.43526226801345	0.09687664167413453	0.08839336523469765	0.17733679455750462	4.602907158270682	0.17465688340359975	4.533348360180753
11.340935602728974	59.7548022525258	60.16779498976566	69.38449339922909	68.647494805301	73.26105192593644	72.10820406483423	76.48190864083915	75.0214956387796	81.29533874324439	79.44831610757934	0.09687842386955112	0.08839494640232042	0.1739745883710384	4.542844749346841	0.1713489539904458	4.474284155205169
11.409270444789758	59.76411032481517	60.177215267244264	69.3955667699542	68.65846738278425	73.27282570137315	72.11980027086736	76.49425558903832	75.0336093618934	81.3085255464932	79.46120189949016	0.09688023835760283	0.0883965562184782	0.17063979990393818	4.482611691011698	0.16806802682697253	4.415052941021713
11.478017038649782	59.773284597497465	60.1865017031914	69.40648967076902	68.6692913990918	73.28444210727474	72.13124172591822	76.50643927333059	75.04556298547249	81.32153996814513	79.47391920039004	0.09688208572521524	0.08839819520380665	0.16733229199701327	4.422208822494213	0.16481396710560148	4.355655560872037
11.547177865320764	59.78232461226309	60.19565385200182	69.41726165745894	68.67996642031395	73.29590070170865	72.14252799756746	76.51845925076293	75.05735607586688	81.33438155815733	79.4864675699978	0.09688396657002202	0.08839986388843996	0.1640519278763577	4.36163699205099	0.16158664040119675	4.296092867210973
11.616755420763786	59.79122991085849	60.20467126841182	69.42788228745526	68.69049201426986	73.30720104496736	72.1536586556317	76.53031508103598	75.06898820204448	81.34704986968033	79.49884657114468	0.09688588150056385	0.0884015628121827	0.1607985711539186	4.30089705698083	0.15838591266742696	4.236365721635593
11.686752215979308	59.80000003507339	60.21355350749166	69.43835111984886	68.70086775052312	73.31834269959167	72.1646332721874	76.54200632653396	75.08045893562128	81.35954445909677	79.51105576981226	0.09688783113648676	0.08840329252469006	0.15757208582476778	4.239989883608359	0.15521165023920958	4.176474994992532
11.75717077709787	59.80863452672824	60.222300124638174	69.44866771540454	68.7110932003976	73.32932523039457	72.17545142159527	76.55353255235595	75.09176785089196	81.37186488606132	79.52309473517114	0.09688981610874665	0.0884050535856465	0.15437233626835223	4.1789163473386	0.152063719832654	4.1164215673907165
11.82801364547121	59.81713292766055	60.23091067556622	69.45883163657442	68.72116793699279	73.34014820448468	72.18611268052412	76.56489332634621	75.10291452486018	81.38401071353977	79.53496303961931	0.09689183705981744	0.08840684656495153	0.1511991872453109	4.117677332567837	0.14894198854022989	4.056206328115877
11.899283377763982	59.82549477971067	60.239384716299895	69.46884244751163	68.73109153519913	73.35081119128975	72.19661662797493	76.57608821912527	75.11389853726921	81.39598150784914	79.54666025882094	0.09689389464390279	0.08840867204290642	0.14805250389832736	4.056273732760019	0.14584632383417784	3.99583017572877
11.970982546046038	59.833719624707385	60.24772180316346	69.4786997140839	68.74086357171339	73.36131376258048	72.20696284530523	76.58711680412091	75.12471947063266	81.40777683869787	79.55818597174556	0.09689598952715062	0.08841053061040542	0.14493215174820762	3.9947064503612637	0.1427765935608818	3.935294017966953
12.043113737885237	59.841807004452086	60.25592149277096	69.48840300388626	68.7504836250533	73.37165549249357	72.21715091625254	76.59797865759887	75.13537691026487	81.41939627922558	79.56953976070675	0.09689812238787456	0.08841242286913087	0.14183799669774544	3.9329763968944462	0.13973266594439337	3.8745987718484685
12.115679556440844	59.84975646070344	60.26398334201658	69.49795188625488	68.75995127557327	73.38183595755602	72.22718042695934	76.60867335869476	75.1458704443126	81.43083940604451	79.58072121140253	0.09690029391677678	0.08841434943175136	0.13876990502751596	3.871084492908267	0.13671440958455605	3.813745363653652
12.188682620557461	59.85756753516023	60.27190690806312	69.50734593227939	68.76926610547848	73.39185473670796	72.23705096599649	76.61920048944455	75.15619966378522	81.44210579927946	79.59172991295428	0.09690250481717376	0.08841631092212225	0.13572774339110083	3.809031667840827	0.13372169345046814	3.7527347287759767
12.26212556485955	59.86523976944404	60.27969174833056	69.51658471481537	68.77842769883961	73.40171141132615	72.24676212438733	76.6295596348161	75.16636416258598	81.45319504260895	79.6025654579467	0.0969047558052329	0.0884183079754945	0.1327113788237284	3.7468188602724695	0.13075438688787244	3.691567811920322
12.336011039846525	59.872772705081935	60.287337420484306	69.52566780849773	68.78743564160773	73.41140556524822	72.2563134956322	76.63975038274128	75.17636353754354	81.46410672330727	79.61322744246846	0.09690704761020467	0.0884203412387211	0.12972067873448623	3.684447017736602	0.1278123596154046	3.630245567073871
12.41034171198835	59.88016588348701	60.29484348242233	69.53459478975202	68.79628952162837	73.42093678479515	72.26570467573227	76.64977232414662	75.18619738844305	81.47484043228485	79.62371546615228	0.09690938097466631	0.08842241137047256	0.12675551090455883	3.621917096690595	0.1248954817205572	3.5687689573569514
12.485120263821853	59.887418845939514	60.30220949226183	69.54336523680715	68.80498892865565	73.43030465879534	72.27493526321346	76.65962505298556	75.19586531805749	81.4853957641309	79.63402913221557	0.09691175665476477	0.08842451904145351	0.12381574349086577	3.559230062621282	0.12200362366121453	3.507138955132177
12.560349394047481	59.894531133566566	60.30943500832543	69.55197872970695	68.81353345436632	73.43950877860767	72.28400485915071	76.66930816627004	75.20536693217915	81.49577231715499	79.64416804750134	0.09691417542046954	0.0884266649346236	0.1209012450203204	3.4963868899139925	0.11913665626400416	3.445356541968067
12.63603181762671	59.90150228732126	60.31651958912658	69.56043485032176	68.82192269237346	73.44854873814486	72.29291306719173	76.67882126410211	75.21470183965123	81.50596969342918	79.65413182251916	0.0969166380558243	0.08842884974542493	0.11801188439358157	3.433388561961692	0.11629445072526323	3.3834227086717874
12.712170265880024	59.90833184796139	60.32346279335466	69.5687331823603	68.83015623824048	73.45742413389712	72.30165949358148	76.68816394970649	75.22386965239981	81.51598749883115	79.66392007148691	0.09691914535920826	0.08843107418201006	0.11514753088096086	3.3702360710485664	0.11347687860916267	3.3213384552527714
12.78876748658549	59.91501935602674	60.33026417985886	69.57687331138031	68.8382336894941	73.46613456495488	72.31024374718572	76.69733582946196	75.23286998546527	81.52582534308625	79.67353241237198	0.09692169814359995	0.0884333389654774	0.11230805412077416	3.3069304183500208	0.11068381184355758	3.2591047908626933
12.865826244077915	59.92156435181614	60.33692330763185	69.58485482479988	68.84615464563792	73.47467963303247	72.31866543951512	76.70633651293385	75.24170245703436	81.53548283981094	79.68296846693329	0.09692429723684456	0.08843564483010904	0.10949332412104695	3.243472613958147	0.10791512272402315	3.1967227338773228
12.943349319348618	59.9279663753634	60.34343973579267	69.59267731190782	68.85391870816537	73.48305894249096	72.32692418474929	76.71516561290612	75.25036668847223	81.54495960655578	79.69222786076341	0.096926943481932	0.08843799252361408	0.10670321125735427	3.1798636768326105	0.1051706839098756	3.134193311807394
13.0213395101458	59.93422496641272	60.34981302356859	69.60034036387452	68.86152548057237	73.49127210036158	72.33501959976047	76.7238227454139	75.25886230435422	81.55425526484935	79.70131022333065	0.09692963773727258	0.08844038280737591	0.10393758626975114	3.1161046347442607	0.10245036842280797	3.0715175613186148
13.099799631075467	59.940339664392724	60.35604273027683	69.60784357376154	68.86897456837025	73.4993187163683	72.34295130413753	76.7323075297753	75.26718893249837	81.56336944024133	79.71021518802188	0.09693238087698272	0.08844281645670417	0.10119632026578529	3.0521965243442537	0.0997540496507554	3.0086965282916935
13.178732513703073	59.94631000839063	60.36212841530532	69.61518653653236	68.87626557909826	73.50719840295159	72.35071892021014	76.74061958862488	75.27534620399784	81.57230176234756	79.7189423921857	0.09693517379117533	0.08844529426109256	0.09847928471737077	2.9881403910821973	0.09708160134022137	2.945731267654992
13.258141006655675	59.95213553712415	60.36806963809211	69.6223688490611	68.88339812233514	73.51491077529052	72.35832207307175	76.7487585479452	75.28333375325252	81.58105186489328	79.72749147717457	0.096938017386255	0.08844781702447918	0.09578635145811631	2.9239372891479434	0.09443289759860818	2.882622843462741
13.338027975724735	59.95781578891395	60.37386595810522	69.62939011014268	68.89037180971185	73.52245545132634	72.36576039060422	76.7567240371003	75.29115121800243	81.58961938575864	79.73586208838927	0.0969409125852181	0.08845038556551442	0.09311739268633801	2.8595882815407094	0.09180781289495599	2.8193723288986803
13.418396303969553	59.96335030165403	60.3795169348205	69.63624992050131	68.89718625492269	73.52983205178481	72.37303350350088	76.76451568886795	75.2987982393595	81.59800396702282	79.74405387532168	0.09694386032796067	0.08845300071783158	0.09047228095943183	2.7950944399290165	0.08920622205624795	2.755980806206935
13.49924889182131	59.96873861278193	60.38502212769969	69.64294788279959	68.90384107373723	73.53704020019912	72.38014104529071	76.77213313947263	75.30627446184083	81.60620525500957	79.75206649159927	0.09694686157158847	0.08845566333032402	0.08785088919734108	2.7304568447289057	0.08662800026729656	2.692449366684741
13.580588657187745	59.973980259247654	60.39038109616675	69.64948360164689	68.9103358840111	73.54407952293263	72.3870826523614	76.77957602861866	75.31357953340084	81.61422290033255	79.75989959502863	0.09694991729073792	0.08845837426742671	0.08525309067795206	2.665676584982066	0.08407302306977726	2.6287791106515215
13.662418535558457	59.979074777481564	60.39559339958426	69.65585668360735	68.91667030569741	73.55094964920114	72.3938579639834	76.7868439995228	75.32071310546466	81.62205655794072	79.76755284764047	0.0969530284778981	0.08846113440940423	0.08267875903834465	2.6007547583903943	0.08154116636256958	2.5649711474798096
13.744741480110864	59.98402170336166	60.4006585972282	69.66206673720801	68.92284396085701	73.55765021109579	72.40046662233306	76.79393669894777	75.32767483296054	81.62970588716477	79.77502591573385	0.09695619614374197	0.08846394465264207	0.0801277682738828	2.535692471279617	0.07903230639902858	2.5010265955170325
13.827560461816718	59.98882057217942	60.405576248262555	69.6681133729461	68.92885647366934	73.56418084360513	72.40690827251633	76.80085377723516	75.3344643743533	81.63717055176288	79.78231846992142	0.09695942131746185	0.08846680590994593	0.07759999273497442	2.470490838497426	0.07654631978630277	2.4369465820564074
13.910878469549415	59.99347091860486	60.41034591171223	69.67399620329623	68.93470747044218	73.5705411846376	72.4131825625918	76.80759488833878	75.34108139167698	81.64445021996752	79.7894301851743	0.09696270504711384	0.08846971911084454	0.07509530712781043	2.4051509834298486	0.07408308348567516	2.3727322433587688
13.9946985101918	59.99797227665037	60.41496714643604	69.67971484271716	68.9403965796219	73.57673087504355	72.41928914359438	76.81415968985786	75.34752555056843	81.65154456453205	79.79636074086802	0.09696604839996537	0.08847268520189903	0.07261358651265937	2.339674037953955	0.07164247481051689	2.3083847245943616
14.079023608744702	60.0023241796337	60.4194395110978	69.68526890765833	68.94592343180267	73.58274955863752	72.42522766955814	76.82054784307059	75.35379652030024	81.65845326277785	79.80310982082783	0.0969694524628522	0.08847570514701926	0.07015470630489062	2.2740611424305825	0.0692243714257188	2.243905179801004
14.163856808436103	60.00652616013977	60.42376256413725	69.69065801656596	68.95128765973598	73.58859688222023	72.43099779753975	76.82675901296761	75.35989397381434	81.66517599664188	79.80967711337507	0.09697291834254021	0.08847877992778438	0.06771854227076801	2.208313445595195	0.06682865134621352	2.179294771885907
14.24920117083096	60.010577749981145	60.427935863739556	69.69588178988867	68.95648889833944	73.59427249560032	72.43659918764128	76.83279286828551	75.36581758775517	81.67171245272401	79.81606231137329	0.09697644716609571	0.08848191054376905	0.0653049705297235	2.1424321045997203	0.06445519293805546	2.1145546726093016
14.335059775941703	60.01447848015789	60.43195896780423	69.70093985008315	68.96152678470577	73.59977605161652	72.44203150303363	76.8386490815407	75.37156704250371	81.67806232233553	79.82226511227522	0.09698004008126027	0.08848509801287825	0.06291386754975292	2.0764182848579367	0.0621038749140439	2.0496860624589317
14.421435722339384	60.01822788081533	60.43583143391222	69.70583182161833	68.9664009581103	73.60510720615854	72.44729440997865	76.84432732906251	75.3771420222102	81.68422530154653	79.82828521816897	0.09698369825683643	0.08848834337168705	0.06054511014849595	2.0102731600654806	0.05977457633474614	1.984690130684612
14.50833212726552	60.0218254812019	60.43955281929332	69.71055733098082	68.97111106001995	73.61026561818944	72.45238757785273	76.8498272910278	75.3825422148287	81.69020109123535	79.83412233582601	0.09698742288307714	0.08849164767578482	0.05819857549391827	1.9439979122107616	0.05746717660935019	1.9195680753182387
14.595752126744532	60.02527080962461	60.443122680791184	69.71511600667844	68.97565673410008	73.61525094976653	72.45731067916898	76.85514865149413	75.38776731215034	81.69598939713694	79.83977617674817	0.09699121517208296	0.08849501200013074	0.055874141099423014	1.8775937313857867	0.05518155549088988	1.8543211030046223
14.683698875697011	60.02856339340395	60.44654057482821	69.71950747924417	68.98003762622224	73.62006286606278	72.46206338960009	76.86029109843415	75.39281700983739	81.70158992989222	79.8452464572156	0.09699507635820993	0.08849843743941083	0.053571684825215016	1.8110618158243597	0.052917593077609126	1.7889504290378682
14.772175548053516	60.03170275882718	60.44980605736876	69.72373138123916	68.98425338447068	73.62470103538782	72.46664538800052	76.86525432376915	75.39769100745688	81.70700240509733	79.8505328983346	0.09699900769848159	0.08850192510840561	0.051291084877448156	1.7444033718456922	0.05067516981250719	1.7234572773340915
14.861185336869132	60.03468843110073	60.45291868388176	69.72778734725588	68.98830365914931	73.62916512920916	72.47105635642933	76.87003802340367	75.40238900851503	81.7122265433538	79.85563522608652	0.09700301047301167	0.0885054761423619	0.04903221980697481	1.677619613798015	0.04845416648151968	1.6578428803713905
14.95073145443871	60.03751993430085	60.45587800930177	69.73167501392031	68.9921881027876	73.6334548221729	72.47529598017205	76.87464189725918	75.40691072049103	81.71726207031838	79.86055317137591	0.09700708598543095	0.08850909169737488	0.046794968506674195	1.610711763940344	0.04625446421084689	1.5921084790916211
15.040817132412794	60.04019679132309	60.45868358798896	69.73539401989373	68.99590637014633	73.63756979212427	72.47936394776295	76.87906564930842	75.41125585487111	81.72210871675351	79.86528647007972	0.09701123556332678	0.08851277295077302	0.04457921021310085	1.5436810524697648	0.044075944470307604	1.5262553229658806
15.131445621914246	60.04271852383066	60.46133497368828	69.73894400587447	68.99945811822325	73.64150972012851	72.48325995100724	76.8833089876099	75.4154241271832	81.72676621857833	79.86983486309684	0.09701546055868875	0.08851652110151535	0.0423848245031877	1.4765287173904653	0.04191848906765472	1.4602846698235226
15.222620193655578	60.04508465220071	60.463831719486755	69.74232461459836	69.00284300625756	73.64527429049075	72.48698368500256	76.88737162434168	75.4194152570306	81.73123431691924	79.8741980963972	0.09701976234836168	0.08852033737059208	0.04021169129435975	1.4092560044682614	0.03978198015073531	1.3941977858758037
15.31434413805701	60.047294695470065	60.466173377770254	69.74553549083959	69.00606069573494	73.6488631907766	72.49053484816118	76.89125327583633	75.42322896812685	81.7355127581619	79.87837592107216	0.0970241423345098	0.08852422300143487	0.03805969084436356	1.3418641672396916	0.03766630020635375	1.327995945706789
15.406620765365147	60.04934817127894	60.46835950017861	69.74857628141054	69.00911085039151	73.6522761118321	72.49391314223145	76.89495366261521	75.42686498833014	81.73960129400272	79.88236809338477	0.09702860194508803	0.08852817926033513	0.03592870374677659	1.2743544667755486	0.03557133205652008	1.2616804320623487
15.499453405772549	60.05124459581294	60.470389637559244	69.75144663516079	69.01199313621716	73.65551274780312	72.49711827231904	76.89847250942253	75.43032304967733	81.74349968150065	79.88617437481983	0.09703314263432256	0.08853220743686892	0.0338186109339631	1.2067281717590959	0.03349695886055315	1.1952525359429274
15.592845409537835	60.052983483744434	60.4722633399202	69.75414620297656	69.01470722145928	73.65857279615567	72.50014994690869	76.90180954526068	75.43360288841916	81.74720768313018	79.8897945321354	0.09703776588320163	0.08853630884433193	0.031729293675311965	1.1389865584078507	0.03144306411428488	1.1287135565362405
15.686800147106629	60.05456434817146	60.473980156381145	69.75667463777866	69.0172527766253	73.6614559576949	72.50300787788521	76.9049645034243	75.43670424505466	81.75072506683382	79.8932283374139	0.09704247319997353	0.08854048482018098	0.029660633572291317	1.071130910255306	0.0294095316454559	1.0620648010371951
15.781321009233178	60.0559867005554	60.4755396351232	69.75903159452014	69.0196294744848	73.66416193658426	72.50569178055426	76.907937121535	75.43962686436551	81.75405160607495	79.8964755681133	0.09704726612065695	0.0885447367264831	0.02761251256339392	1.0031625182637072	0.027396245617183013	0.9953075847297441
15.87641140710273	60.05725005065745	60.47694132333778	69.76121673018393	69.02183699007175	73.66669044036513	72.50820137366378	76.91072714157653	75.44237049545158	81.75718707989205	79.8995360071197	0.09705214620955845	0.08854906595037791	0.025584812918623356	0.9350826806221448	0.025403090524321215	0.928443230855919
15.972074772454643	60.05835390647247	60.47818476717329	69.76322970377882	69.02387500068534	73.66904117997488	72.51053637942407	76.91333430992894	75.44493489176504	81.76013127295157	79.90240944279896	0.09705711505980212	0.08855347390454248	0.02357741723943718	0.8668927026574238	0.02342995119204261	0.8614730705030524
16.06831455770623	60.05929777416219	60.47926951168099	69.76507017633587	69.02574318589107	73.67121386976605	72.51269652352865	76.91575837740389	75.44731981114569	81.76288397560295	79.90509566904969	0.0970621742938675	0.0885579620276701	0.021590208459485893	0.7985938968522532	0.021476712777996454	0.7943984426601673
16.165134236077357	60.06008115798605	60.48019510075913	69.76673781090362	69.02744122752101	73.67320822752453	72.51468153517466	76.91799909927937	75.4495250158559	81.76544498393272	79.90759448535619	0.09706732556413931	0.08856253178495628	0.019623069841088636	0.7301875826469768	0.01954326076787538	0.7272206940360775
16.262537301715792	60.06070356023049	60.48096107709552	69.76823227254282	69.02896880967344	73.67502397448767	72.51649114708272	76.92005623533461	75.4515502726155	81.7678140998196	79.90990569684152	0.09707257055346656	0.08856718466859298	0.01767588497500583	0.6616750863904599	0.017629480975131173	0.659941178999361
16.36052726982327	60.06116448113639	60.481566982108575	69.76955322832039	69.03032561871203	73.67666083536221	72.51812509551702	76.921929549885	75.45339535263695	81.76999113098962	79.91202911432138	0.09707791097573348	0.08857192219827516	0.01574853778004126	0.5930577412600542	0.01573525954222532	0.5925612595783605
16.459107676782416	60.06146341882477	60.48201235588701	69.77070034730309	69.03151134326465	73.67811853834203	72.51958312030524	76.92361881181726	75.45506003166054	81.77197589107203	79.91396455435819	0.09708334857644063	0.0885767459217138	0.01384091250270103	0.5243368872070278	0.013860482938298446	0.5250823053629574
16.55828208028434	60.061599869220785	60.48229673712773	69.77167330055023	69.03252567422147	73.67939681512568	72.52086496485805	76.92512379462464	75.45654408998975	81.77376819965544	79.91571183931545	0.0970888851332978	0.08858165741516191	0.011952893713214507	0.4555138707419246	0.012005037956612341	0.45750569333540625
16.658054059457015	60.061573325975196	60.48241966307189	69.77247176110549	69.03336830473216	73.68049540093313	72.52197037618821	76.9264442764416	75.45784731252617	81.77536788234384	79.91727079741237	0.09709452245682793	0.08858665828394828	0.010084366305875392	0.3865900449000037	0.010168811714947878	0.3898328078666964
16.758427214994473	60.06138328038462	60.482380669439664	69.7730954039884	69.03403893020305	73.68141403452302	72.52289910492999	76.92758004007929	75.45896948880511	81.77677477081383	79.91864126277923	0.09710026239098359	0.08859175016302265	0.008235215499155402	0.31756676917029836	0.008351691655036575	0.32206504063469765
16.859405169286727	60.061029221309376	60.482179290363035	69.77354390618507	69.03453724829323	73.68215245820909	72.52365090535791	76.92853087306064	75.45991041303083	81.7779887028717	79.91982307551272	0.09710610681377314	0.08859693471751155	0.006405326833771596	0.24844540936101112	0.006553565541651096	0.2542037905441248
16.960991566550526	60.060510635089614	60.48181505831713	69.77381694663802	69.03486295891055	73.68271041787678	72.52422553540569	76.92929656765577	75.46066988411228	81.77900952251127	79.92081608173228	0.09711205763790275	0.08860221364328398	0.004594586171265291	0.17922733746854647	0.004774321460331521	0.18625046358647523
17.063190072960847	60.05982700545891	60.481287504049256	69.77391420623518	69.03501576420614	73.68308766299887	72.52462275668431	76.9298769209169	75.46124770569818	81.77983707997163	79.92162013363588	0.09711811681142674	0.08860758866752971	0.0028028796918420085	0.10991393155927653	0.0030138478167600624	0.11820647278000251
17.166004376783235	60.05897781345616	60.48059615650669	69.77383536779837	69.03499536856926	73.68328394665151	72.52484233450058	76.93027173471393	75.46164368621298	81.78047123179583	79.92223508955716	0.09712428631841369	0.08861306154934614	0.0010300938959630912	0.04050657572224736	0.001272033335510514	0.05007323806239583
17.26943818850684	60.05796253733535	60.47974054276203	69.77358011607095	69.03480147862044	73.68329902552965	72.52488403787464	76.9304808157698	75.46185763889186	81.78091184088984	79.92266081402212	0.0971305681796243	0.08861863408033883	-0.00072388439889437	-0.028993340132728918	-0.00045123293870119596	-0.0181478137637896
17.37349524097843	60.05678065247267	60.4787201879375	69.77314813770434	69.03443380320527	73.68313265996196	72.52474763955841	76.93050397569559	75.4618893818173	81.78115877658159	79.9228971778074	0.09713696445320139	0.08862430808523336	-0.002459168059658623	-0.09858442037148052	-0.0021560616449392	-0.08645524916573777
17.478179289537028	60.055431631271844	60.477534615126075	69.77253912124405	69.03389205338583	73.68278461392575	72.52443291605213	76.93034103102605	75.46173873795378	81.78121191468084	79.92294405799726	0.09714347723537581	0.08863008542249837	-0.004175869636412699	-0.16826526369550265	-0.003842563106502439	-0.15484762800588214
17.583494112149474	60.05391494306717	60.47618334531199	69.771752757115	69.03317594243306	73.68225465506167	72.52393964762234	76.92999180325526	75.46140553518435	81.78107113753961	79.92280133804279	0.09715010866118393	0.08863596798498025	-0.005874101366487139	-0.23803446339297807	-0.005510847330469915	-0.22332350359283737
17.689443509546752	60.05223005402361	60.474665897288034	69.77078873760519	69.03228518581695	73.68154255468723	72.52326761831809	76.92945611887153	75.46088960634573	81.78073633411222	79.92246890782008	0.09715686090520026	0.08864195770055229	-0.007553975173379968	-0.307890607347872	-0.007161024011111294	-0.29188142285602225
17.79603130536116	60.05037642703565	60.47298178757164	69.7696467568498	69.03121950119716	73.68064808781145	72.522416615988	76.92873380939362	75.46019078926464	81.7802074000172	79.92194666368982	0.09716373618228406	0.08864805653277391	-0.009215602668632528	-0.3778322782472969	-0.008793202527783706	-0.3605199263547547
17.90326134626431	60.04835352162221	60.47113053031849	69.7683265108128	69.02997860841216	73.67957103314737	72.52138643229647	76.9278247114054	75.45930892679355	81.77948423759787	79.92123450855686	0.09717073674834038	0.08865426648156535	-0.01085909515467165	-0.4478580537415837	-0.0104074919486834	-0.4292375484783406
18.011137502105942	60.04616079382055	60.46911163723395	69.76682769726912	69.02856222946785	73.67831117312579	72.52017686273963	76.9267286665921	75.45824386684649	81.77856675598508	79.92033235193034	0.09717786490109662	0.08866058958389222	-0.012484563623843314	-0.5179665065516019	-0.012004001032323686	-0.49803281761523976
18.119663666053608	60.0437976960763	60.4669246174821	69.76515001578456	69.02697008852488	73.67686829390728	72.51878770666075	76.92544552177502	75.45699546243472	81.77745487115898	79.91924010998375	0.09718512298089337	0.08866702791446766	-0.014092118759606365	-0.5881562045560713	-0.013582838225886462	-0.5669042561003153
18.228843754733095	60.04126367713241	60.46456897759348	69.76329316769622	69.02520191188646	73.6752421853954	72.51721876726634	76.92397512894814	75.4555635717036	81.77614850601285	79.91795770561693	0.0971925133714916	0.08867358358646488	-0.01568187093829465	-0.6584257110207545	-0.015144111667495963	-0.6358503804694919
18.338681708369887	60.038558181913736	60.462044221369084	69.76125685609023	69.02325742798357	73.67343264124759	72.51546985164042	76.92231734531268	75.45394805796762	81.77464759041551	79.91648506851647	0.09720003850089623	0.08868025875224449	-0.017253930232641324	-0.7287735848076409	-0.016687929189060924	-0.7048697015889047
18.44918149093129	60.03568065141025	60.45934984978333	69.75904078577986	69.02113636736071	73.67143945888724	72.51354077075973	76.92047203331322	75.45214878974707	81.77295206127586	79.91482213521836	0.09720770084219456	0.08868705560409751	-0.018808406408197698	-0.7991983803549374	-0.018214398314455593	-0.7739607246821834
18.56034709026951	60.03263052255699	60.45648536088387	69.75664466328203	69.01883846266018	73.66926243951468	72.51143133950801	76.9184390606732	75.450165640804	81.77106186260714	79.91296884917014	0.09721550291441118	0.08869397637500083	-0.0203454089294155	-0.8696986480408668	-0.01972362626395352	-0.8431219496269478
18.672182518265565	60.02940722811091	60.45345024968897	69.75406819679245	69.01636344860518	73.66690138811744	72.50914137668961	76.91621830043015	75.44799849017802	81.76897694559145	79.91092516079351	0.0972234472833815	0.08870102333938962	-0.021865046957998402	-0.9402729342000384	-0.021215719951783285	-0.9123518709257041
18.784691810974078	60.02601019652562	60.450244008083175	69.75131109616053	69.01371106198297	73.66435611348102	72.50667070504393	76.913809630972	75.44564722222319	81.76669726864576	79.90869102754839	0.0972315365626427	0.0887081988139441	-0.023367429353754687	-1.010919781321718	-0.02269078598925489	-0.9816489779186668
18.897879028768923	60.022438851822294	60.44686612470923	69.74837307286236	69.0108810416259	73.6616264281982	72.50401915125792	76.9112129360719	75.44311172664335	81.7642227974873	79.90626641399605	0.09723977341433714	0.0887155051583904	-0.024852664678462588	-1.0816377283026668	-0.02414893068623769	-1.051011754967476
19.01174825648978	60.018692613458306	60.4433160848585	69.74525383997306	69.00787312839245	73.65871214867852	72.50118654597955	76.90842810492444	75.44039189852906	81.76155350520038	79.90365129186407	0.09724816055014195	0.0887229447763199	-0.026320861196381884	-1.1524253106108517	-0.025590260052013036	-1.1204386815734324
19.126303603589555	60.01477089619203	60.43959337035776	69.74195311213734	69.00468706514634	73.65561309515665	72.4981727238297	76.90545503218057	75.43748763839307	81.75868937230271	79.90084564011055	0.09725670073221179	0.08873052011602359	-0.02777212687391284	-1.2232810603709368	-0.027014879796183777	-1.1899282325102831
19.241549204282624	60.010673109945586	60.435697459454275	69.73847060554012	69.00132259673587	73.65232909170145	72.4949775234149	76.90229361798394	75.43439885220735	81.75563038681379	79.89784944499026	0.09726539677413935	0.08873823367134198	-0.029206569381074132	-1.294203506608028	-0.028422895328333198	-1.2594788779515511
19.357489217694134	60.006398659663255	60.43162782669732	69.73480603787452	68.99777946997108	73.64885996622316	72.49160078733871	76.89894376800599	75.43112545143903	81.75237654432235	79.89466270012015	0.09727425154193954	0.08874608798253482	-0.030624296095822956	-1.365191175515065	-0.029814411762174586	-1.3290890837251936
19.474127828010037	60.00194694516728	60.42738394281712	69.73095912830944	68.99405743360036	73.64520555048087	72.48804236221292	76.89540539348162	75.42766735308649	81.74892784805499	79.89128540654576	0.09728326795505031	0.0887540856371628	-0.0320254141020655	-1.4362425905565033	-0.03118953391509649	-1.3987573114136467
19.59146924462811	59.99731736101018	60.42296527460101	69.72692959745568	68.99015623828603	73.64136568008941	72.48430209866848	76.8916784112448	75.42402447971601	81.7452843089456	79.88771757280837	0.09729244898735315	0.08876222927099364	-0.033410030192271734	-1.507356272693869	-0.03254836630947011	-1.468482018526629
19.709517702309874	59.992509296323675	60.41837128476649	69.72271716733084	68.98607563657875	73.63734019452545	72.4803798513659	76.88776274376411	75.42019675949795	81.74144594570497	79.88395921501257	0.09730179766821555	0.08877052156892024	-0.0347782508695218	-1.5785307406295033	-0.033891013173558804	-1.5382616586903168
19.828277461333414	59.98752213466393	60.41360143183131	69.71832156132265	68.98181538289057	73.6331289371332	72.47627547900507	76.88365831917825	75.41618412624314	81.73741278489098	79.8800103568942	0.0973113170835542	0.0887789652659024	-0.03613018234756282	-1.6497645109720906	-0.03521757844384865	-1.6080946818128723
19.94775280764713	59.98235525385357	60.40865516998048	69.7137425041513	68.97737523346736	73.62873175512962	72.47198884433485	76.87936507133158	75.41198651943915	81.73318486097978	79.87587102988923	0.09732101037691795	0.08878756314792088	-0.03746593055359426	-1.7210560985022312	-0.036528165765275844	-1.677979534268161
20.067948053024427	59.97700802581969	60.40353194893006	69.70897972182998	68.9727549463594	73.62414849960878	72.46751981416192	76.87488293980947	75.40760388428679	81.728762216437	79.87154127320287	0.09733088075059461	0.08879631805295837	-0.03878560112877949	-1.7924040163707105	-0.037822878493216194	-1.7479146591012977
20.188867535219305	59.97147981642848	60.398231213787824	69.70403294162446	68.96795428139134	73.619379025546	72.4628682593593	76.87021186997403	75.40303617173635	81.72414490179015	79.86702113387945	0.09734093146673915	0.0888052328719937	-0.04008929942978057	-1.8638067763258732	-0.0391018196938262	-1.8178984961868991
20.31051561812294	59.96576998531576	60.39275240491057	69.6989018920108	68.96297300013062	73.61442319180101	72.45803405487439	76.86535181299925	75.39828333852412	81.71933297570112	79.86231066687283	0.09735116584852405	0.08881431055001955	-0.041377130530122486	-1.935262888944635	-0.04036509214574835	-1.887929482421896
20.432896691921076	59.959877885713965	60.38709495775808	69.69358630263196	68.95781086585468	73.6092808611209	72.45301707973641	76.8603027259067	75.39334534720872	81.71432650503986	79.85740993511763	0.09736158728131361	0.08882355408707919	-0.04264919922269428	-2.0067708639089687	-0.041612798342669066	-1.9580060519892868
20.55601517325261	59.9538028642747	60.38125830274359	69.68808590425246	68.95246764351694	73.60395190014188	72.44781721706322	76.85506457160062	75.38822216620748	81.70912556495804	79.85231900960062	0.0973721992138624	0.08883296653932547	-0.043905610019862706	-2.078329210215088	-0.042845040492750286	-2.028126636507295
20.679875505368887	59.947544260887696	60.37524186508073	69.68240042871194	68.94694309971133	73.59843617939103	72.44243435406779	76.84963731890348	75.38291376983275	81.70373023896397	79.84703796943303	0.09738300515953756	0.08884255102009873	-0.04514646715682602	-2.149936436484495	-0.044061920520732656	-2.0982896652367344
20.804482158294064	59.941101408495214	60.36904506462712	69.67652960887665	68.9412370026357	73.59273357328657	72.43686838206406	76.84402094259092	75.37742013832849	81.69814061899756	79.84156690192376	0.09739400869756515	0.0888523107010302	-0.046371874591045525	-2.2215910511622496	-0.04526354007009559	-2.168493565355675
20.92983962898646	59.934473632902666	60.36266731572374	69.67047317858992	68.93534912205347	73.58684396013848	72.43111919647198	76.83821542342749	75.3717412579063	81.69235680550682	79.8359059026524	0.09740521347430377	0.08886224881316393	-0.047581936003609826	-2.2932915627297916	-0.046450000502602506	-2.2387367620849545
21.055952441500814	59.927660252584666	60.356108027031375	69.66423087262055	68.92927922925455	73.5807672221477	72.42518669682265	76.83222074820166	75.36587712078236	81.68637890752439	79.8300550755442	0.0974166232045425	0.08887236864810442	-0.04877675480446442	-2.365036480170602	-0.047621402901427246	-2.3090176790046826
21.18282514715158	59.92066057848621	60.349366601362206	69.65780242660931	68.92302709701377	73.5745032454043	72.41907078676174	76.82603690976069	75.35982772521312	81.68020704274443	79.82401453294413	0.09742824167282613	0.08888267355918633	-0.04995643413064954	-2.4368243131102645	-0.048777848072063534	-2.3793347382834327
21.31046232467717	59.91347391382026	60.342442435508396	69.65118757701428	68.91659249954895	73.56805191988596	72.41277137405343	76.819663907046	75.35359307553222	81.67384133760127	79.8177843956931	0.09744007273480669	0.08889316696266834	-0.05112107684806233	-2.5086535720711254	-0.04991943654312081	-2.4496863608364947
21.438868580405217	59.90609955386	60.33533492006608	69.64438606105408	68.90997521247667	73.56141313945483	72.40628837058307	76.8131017451283	75.34717318218641	81.667281927348	79.8113647932038	0.09745212031862474	0.0889038523389499	-0.0522707855545832	-2.580522768856099	-0.051046268568484265	-2.520070966646017
21.568048548418737	59.898536785726535	60.328043439255524	69.63739761664918	68.9031750127668	73.55458680185393	72.39962169235929	76.80635043524228	75.3405680617722	81.66052895613585	79.80475586353786	0.09746438842631641	0.08891473323381716	-0.05340566258121271	-2.6524304168469826	-0.05215844412867909	-2.590486975008389
21.69800689072348	59.89078488817179	60.32056737073692	69.63022198236158	68.89619167869544	73.54757280870264	72.39277125951556	76.79940999482172	75.33377773707188	81.65358257709462	79.79795775348352	0.09747688113525119	0.08892581325970804	-0.05452580999366319	-2.7243750312463817	-0.05325606293240526	-2.6609328047597955
21.828748297416116	59.882843131356566	60.312906085422014	69.62285889733243	68.88902498979617	73.54037106549154	72.38573699631097	76.79228044753424	75.32680223708998	81.64644295241365	79.79097061863376	0.0974896025995988	0.08893709609701012	-0.05563132959309769	-2.7963551294160425	-0.054339224417105925	-2.731406874527238
21.960277486853503	59.874710776623346	60.30505894728138	69.61530810121798	68.88167472680978	73.53298148157643	72.37851883113056	76.7849618233163	75.31964159708954	81.63911025342364	79.78379462346598	0.09750255705182664	0.08894858549537969	-0.0567223229204501	-2.868369231273391	-0.055408027752207545	-2.8019076030795986
22.092599205822967	59.866387076263926	60.29702531314689	69.60756933412281	68.87414067163188	73.52540397017093	72.37111669648428	76.77745415840741	75.31229585862803	81.63158466067898	79.77642994142109	0.09751574880422824	0.08896028527509117	-0.05779889125636828	-2.940415859551649	-0.056462571839290376	-2.872433409505902
22.225718229713628	59.857871273282015	60.28880453251025	69.59964233653211	68.86642260725964	73.51763844833917	72.36353052900633	76.76975749538519	75.30476506959411	81.6238663640414	79.76887675498509	0.09752918225048153	0.08897219932841334	-0.05886113562257833	-3.0124935401327093	-0.057502955314362225	-2.942982713577294
22.359639362688714	59.849162601150056	60.28039594731574	69.59152684924078	68.85852031773541	73.50968483698671	72.35576026945223	76.76187188319967	75.29704928424295	81.61595556276392	79.76113525576942	0.09754286186724483	0.08898433162101409	-0.05990915678489728	-3.0846008024218463	-0.05852927654939322	-3.013553936001699
22.494367437858962	59.84026028356103	60.27179889174964	69.5832226132814	68.8504335880902	73.5015430608512	72.34780586269692	76.75379737720802	75.28914856323333	81.60785246557606	79.75320564459427	0.0975567922157794	0.08899668619339539	-0.060943055255336276	-3.1567361797424383	-0.05954163365328213	-3.08414549869849
22.629907317457054	59.831163534173804	60.26301269202326	69.57472936984884	68.84216220428362	73.49321304849131	72.33966725773031	76.74553403920824	75.28106297366281	81.59955729076925	79.74508813157074	0.0975709779436103	0.08900926716235509	-0.061962931292839585	-3.2288982096379186	-0.0605401244745849	-3.154755825171378
22.766263893012997	59.8218715563537	60.254036666152054	69.56604686022402	68.83370595314327	73.48469473227574	72.33134440765348	76.73708193747423	75.27279258910451	81.591070266284	79.73678293618522	0.097585423786221	0.08902207872248422	-0.06296888490584251	-3.301085434262859	-0.061524846602367234	-3.2253833407521597
22.903442085530802	59.81238354290621	60.24487012372888	69.5571748256941	68.82506462230114	73.47598804837018	72.3228372696729	76.72844114678928	75.26433748964249	81.58239162979703	79.72829028738367	0.09760013456878236	0.08903512514768999	-0.0639610158551136	-3.3732964008449926	-0.062495897368364695	-3.296026472979065
23.041446845665973	59.80269867580512	60.23551236569242	69.54811300747099	68.8162380001289	73.46709293672387	72.31414580509475	76.71961174848028	75.25569776190815	81.57352162880976	79.7196104236575	0.09761511520792028	0.08904841079275484	-0.06493942365409566	-3.445529661956243	-0.06345337384891536	-3.366683651909625
23.180283153904217	59.79281612591457	60.225962684089886	69.53886114660752	68.80722587567023	73.45800934105516	72.30526997931743	76.71059383045184	75.24687349911564	81.56446052073784	79.71074359312952	0.09763037071351857	0.08906194009492585	-0.0659042075724301	-3.517783776002034	-0.06439737286655145	-3.4373533104571834
23.31995602074116	59.78273505270432	60.216220361834566	69.52941898391067	68.79802803857193	73.44873720883547	72.29620976182413	76.70138748721975	75.2378648010981	81.55520857300101	79.70169005364161	0.09764590619056043	0.08907571757553898	-0.06685546663652531	-3.5900573075905413	-0.06532799099028352	-3.508033884671022
23.460470486863187	59.77245460395905	60.2062846724576	69.51978625985295	68.7886442790124	73.439276491273	72.28696512617393	76.69199281994501	75.22867177434331	81.54576606311473	79.69245007284272	0.09766172684100936	0.08908974784167666	-0.06779329963404734	-3.6623488280365564	-0.06624532454060272	-3.5787238142329443
23.60183162332936	59.76197391548025	60.196154879853616	69.50996271448012	68.77907438762774	73.42962714329407	72.27753604999171	76.68240993646683	75.21929453202908	81.53613327878158	79.68302392827775	0.09767783796573072	0.08910403558786058	-0.06871780511443148	-3.7346569157307385	-0.06714946958885548	-3.6494215427064773
23.744044531754422	59.751292110782344	60.18583023802115	69.49994808731775	68.76931815543631	73.41978912352478	72.26792251495802	76.67263895133655	75.20973319405928	81.52631051798495	79.67341190747788	0.097694244966451	0.08911858559777937	-0.0696290813894791	-3.806980156508871	-0.06804052195977306	-3.720125517947963
23.887114344492932	59.74040830078113	60.17530999079638	69.48974211727385	68.75937537376007	73.40976239427052	72.25812450679682	76.66267998585083	75.19998788709913	81.51629808908302	79.66361430805122	0.09771095334776364	0.08913340274605713	-0.07052722654029253	-3.8793171443267056	-0.06891857723391581	-3.7908341924921842
24.031046224824397	59.729321583474935	60.16459337158114	69.47934454253897	68.74924583414439	73.39954692149409	72.24814201526324	76.65253316808418	75.19005874461072	81.50609631090315	79.6536314377749	0.0977279687191725	0.08914849200005226	-0.0714123384155414	-3.951666481578286	-0.06978373074863953	-3.86154602393799
24.175845367139747	59.71803104361932	60.15367960306419	69.46875510048402	68.73892932827488	73.3891426747936	72.23797503412953	76.64219863292264	75.17994590688843	81.49570551283867	79.64346361468789	0.09774529679718458	0.08916385842170182	-0.0722845146349016	-4.024026779554333	-0.07063607760170498	-3.9322594753721205
24.32151699712871	59.706535752393464	60.142567896936356	69.45797352755449	68.72842564789198	73.3785496273781	72.22762356117038	76.63167652209611	75.16964952109413	81.48512603494562	79.63311116718475	0.0977629434074432	0.08917950716940042	-0.07314385259232381	-4.096396659044331	-0.07147571265210217	-4.002973015771204
24.468066371968433	59.694834767059376	60.131257453598685	69.44699955916208	68.71773458470285	73.36776775604238	72.21708759814686	76.62096698421102	75.15916974129232	81.47435822804081	79.62257443411062	0.0977809144869085	0.08919544349992252	-0.07399044945725564	-4.16877475075853	-0.07230273052189773	-4.073685120391019
24.61549878051318	59.68292713061319	60.11974746186421	69.43583292957321	68.70685593029106	73.35679704114042	72.20636715078976	76.61007017478298	75.14850672848549	81.46340245380131	79.61185376485732	0.09779921608608765	0.08921167277038358	-0.07482440217830799	-4.241159695902752	-0.07311722559970235	-4.1443942712630815
24.763819543485244	59.670811871428285	60.108037098652225	69.42447337179418	68.6957894760229	73.34563746655718	72.19546222878091	76.59898625626863	75.13766065064873	81.45225908486438	79.60094951945995	0.09781785437130815	0.08922820044024543	-0.07564580748498884	-4.313550146678608	-0.07391929204158032	-4.215098957593
24.91303401366693	59.65848800289051	60.096125528676026	69.41292061745355	68.68453501295187	73.33428901967942	72.18437284573437	76.58771539809813	75.126631682765	81.44092850492929	79.58986206869537	0.09783683562704484	0.08924503207336255	-0.07645476189028955	-4.385944766831017	-0.07470902377349375	-4.285797676211587
25.063147576093755	59.64595452302465	60.08401190412274	69.40117439668067	68.67309233171946	73.32275169136464	72.17309901917548	76.57625777670671	75.11542000685964	81.42941110885951	79.57859179418104	0.09785616625829743	0.08926217334007693	-0.07725136169426605	-4.458342232248469	-0.07548651449471322	-4.3564889321241935
25.214165648248784	59.633210414112526	60.07169536432606	69.38923443798134	68.66146122245368	73.3110254759088	72.16164077051916	76.56461357556644	75.10402581203502	81.41770730278664	79.56713908847544	0.09787585279301601	0.089279630019352	-0.0780357029860852	-4.530741231519642	-0.07625185767923881	-4.427171238919982
25.366093680258146	59.620254642302044	60.05917503543106	69.37710046810959	68.64964147466432	73.29911037101235	72.1499981250468	76.55278298521752	75.09244929450504	81.40581750421505	79.55550435517932	0.09789590188458416	0.0892974080009589	-0.07880788164686692	-4.603140466508194	-0.07700514657773283	-4.49784311926669
25.518937155087716	59.60708615720755	60.046450030051496	69.36477221193626	68.63763287713545	73.28700637774486	72.13817111188203	76.54076620329958	75.0806906576297	81.39374214212816	79.54368800903848	0.09791632031435342	0.08931551328770806	-0.07956799335181586	-4.675538652931209	-0.07774647422007774	-4.568503105405398
25.672701588741027	59.59370389150074	60.033519446918746	69.35224939231391	68.62543521781473	73.27471350050813	72.12615976396498	76.52856343458285	75.06875011194921	81.38148165709586	79.53169047604744	0.09793711499423573	0.08933395199772773	-0.08031613357502465	-4.747934521099523	-0.07847593341926995	-4.639149739759887
25.827392530458226	59.58010676049176	60.02038237052231	69.3395317299375	68.61304828369919	73.26223174699699	72.11396411802482	76.51617489099836	75.05662787521788	81.3690365013825	79.5195121935541	0.09795829296935145	0.08935273036679635	-0.08105239759052552	-4.820326816419765	-0.0791936167721019	-4.709781575375018
25.983015562916506	59.5662936617014	60.007037870742664	69.32661894320219	68.60047186071864	73.24956112815966	72.10158421455196	76.50360079166906	75.04432417243868	81.35640713905751	79.50715361036667	0.09797986142073672	0.08937185475072405	-0.08177688047624088	-4.892714300127409	-0.07989961666285694	-4.780397176500628
26.139576302431465	59.552263474422254	59.99348500247424	69.31351074805602	68.58770573361453	73.23670165815481	72.08902009776725	76.49084136293934	75.03183923589607	81.34359404610566	79.49461518686	0.0980018276681106	0.08939133162778466	-0.08248967711782029	-4.9650957499943615	-0.08059402526615145	-4.850995119202707
26.297080399159835	59.538015059270656	59.97972280524065	69.3002068578497	68.57474968581653	73.22365335430825	72.07627181559114	76.47789683840546	75.01917330519052	81.33059771054009	79.4818973950852	0.0980241991727041	0.08941116760120729	-0.08319088220972048	-5.0374699608964875	-0.08127693454784435	-4.921573991807236
26.455533537303385	59.52354725772755	59.96575030280013	69.2867069831816	68.561603499315	73.21041623706697	72.06333941961057	76.46476745894503	75.0063266272714	81.31741863251577	79.46900071887922	0.09804698354015268	0.08943136940171562	-0.08388059026012229	-5.109835745606688	-0.08194843626981196	-4.9921323956150445
26.614941435314055	59.50885889166903	59.951566502742	69.27301083173883	68.54826695453004	73.19699032995165	72.0502229650444	76.4514534727465	74.9932994564706	81.30405732444488	79.4559256539764	0.09807018852345217	0.08945194389013073	-0.08455889559422758	-5.182191935557057	-0.08260862199202279	-5.062668945496625
26.77530984610034	59.49394876288526	59.93717039607303	69.2591181081335	68.53473983017655	73.18337565950688	72.03692251070714	76.4379551353378	74.98009205453516	81.29051431111306	79.4426727081208	0.0980938220259826	0.0894728980600277	-0.08522589235747091	-5.254537381550108	-0.083257583075806	-5.133182270486941
26.93664455723489	59.478815652588814	59.92256095679463	69.24502851373515	68.521021903126	73.16957225524985	72.0234381189713	76.4242727096154	74.9667046906604	81.27679012979742	79.4292424011805	0.09811789210459872	0.08949423904045184	-0.08588167451850381	-5.326870954491824	-0.08389541068609674	-5.2036710144366225
27.098951391163432	59.46345832091109	59.907737141469504	69.2307417464982	68.50711294826392	73.15558014961672	72.00976985572778	76.41040646587265	74.95313764152259	81.26288533038601	79.41563526526296	0.09814240697279294	0.08951597409869984	-0.08652633587280434	-5.399191546188376	-0.08452219579416465	-5.274133836617693
27.26223620541477	59.447875506387085	59.89269788877842	69.21625750078508	68.4930127383439	73.1413993779072	71.99591779034495	76.3963566818279	74.93939119131142	81.24880047549892	79.40185184483221	0.0981673750039244	0.08953811064315674	-0.08715997004688347	-5.471498070219241	-0.08513802918187707	-5.344569412498458
27.426504892812353	59.43206592542756	59.87744211906572	69.20157546718387	68.47872104383657	73.12702997822642	71.98188199562513	76.38212364265192	74.92546563176194	81.23453614061019	79.3878926968266	0.09819280473452917	0.089560656226204	-0.08778267050269051	-5.543789462748464	-0.0857430014449676	-5.414976434409255
27.59176338168682	59.41602827177923	59.861968733874555	69.18669533232162	68.46423763277546	73.11247199142511	71.96766254776004	76.36770764099545	74.91136126218673	81.22009291417201	79.37375839077913	0.09821870486770086	0.08958361854718774	-0.08839453053948887	-5.616064683315926	-0.08633720299476977	-5.4853536121991056
27.758017636089992	59.39976121597199	59.84627661547078	69.17161677867256	68.44956227059784	73.09772546103753	71.95325952628403	76.35310897701603	74.89707838950764	81.20547139774031	79.35944950893865	0.09824508427654631	0.08960700545545917	-0.0889956432995973	-5.688322715801405	-0.0869207240629919	-5.555699674041534
27.925273656010095	59.383263404752796	59.83036462635522	69.15633948436056	68.43469471998128	73.0827904332165	71.93867301402517	76.33832795840448	74.88261732828707	81.19067220610147	79.34496664639262	0.09827195200772833	0.08963082495348088	-0.08958610177174364	-5.760562569286776	-0.08749365470424664	-5.626013367140331
28.09353747758831	59.36653346050648	59.81423160876464	69.14086312295694	68.41963474067603	73.06766695666687	71.92390309705485	76.32336490041116	74.86797840075937	81.17569596740141	79.3303104111919	0.09829931728508366	0.08965508520000476	-0.09016599879427645	-5.83278327892549	-0.08805608479943317	-5.696293458484433
28.2628151733366	59.349569980662615	59.79787638416028	69.12518736327246	68.40438208933229	73.05235508257603	71.90894986463499	76.30822012587174	74.85316193686174	81.16054332327603	79.31548142447673	0.09832718951332663	0.08967979451332493	-0.0907354270615599	-5.904983907033966	-0.08860810406079622	-5.766538735753784
28.43311285235687	59.332371537087724	59.78129775270392	69.10931186914333	68.38893651932266	73.03685486454161	71.89381340916285	76.29289396523188	74.83816827426452	81.14521492898272	79.30048032060411	0.09835557828183655	0.08970496137460293	-0.0912944791269581	-5.977163543991992	-0.08914980203408618	-5.836748008030554
28.604436660561465	59.31493667546375	59.76449449272182	69.09323629921211	68.37329778056024	73.0211663584974	71.87849382611451	76.27738675657268	74.82299775840191	81.12971145353478	79.28530774727787	0.09838449336853904	0.08973059443127068	-0.09184324740738248	-6.049321309230436	-0.08968126810282229	-5.906920106684993
28.77679278089485	59.297263914650934	59.747465360155	69.07696030670203	68.35746561931087	73.0052896226358	71.86299121398514	76.26169884563436	74.80765074250154	81.11403357983646	79.26996436567906	0.09841394474387023	0.08975670250051328	-0.09238182418704355	-6.121456352258974	-0.09020259149124854	-5.9770538861612295
28.950187433556945	59.279351746035985	59.73020908799699	69.06048353918605	68.3414397780014	72.9892247173285	71.84730567422831	76.24583058584079	74.79212758761484	81.09818200482111	79.25445085059987	0.09844394257483947	0.08978329457283057	-0.09291030162418679	-6.193567853799323	-0.09071386127064329	-6.047148225041383
29.124626876227456	59.2611986328636	59.71272438571625	69.04380563834819	68.32521999502057	72.97297170504282	71.83143731119073	76.2297823383219	74.77642866264516	81.08215743958932	79.2387678905768	0.098474497229186	0.0898103798156847	-0.09342877175524222	-6.265655026902095	-0.09121516636142246	-6.117202026809537
29.30011740429177	59.2428030095527	59.69500993866679	69.02692623973992	68.30880600451712	72.95653065025677	71.81538623204754	76.21355447193679	74.76055434437805	81.06596060955076	79.22291618802875	0.09850561927963024	0.08983796757722987	-0.09393732649800768	-6.337717117909051	-0.09170659553626592	-6.187214220741225
29.476665351068124	59.2241632809959	59.677064407482256	69.00984497252917	68.29219753618995	72.93990161937023	71.7991525467325	76.19714736329611	74.74450501750897	81.04959225456696	79.20689645939426	0.0985373195082327	0.08986606739013192	-0.09443605765909524	-6.409753407790049	-0.09218823742853033	-6.257183763140347
29.654277088036206	59.20527782184134	59.65888642745595	68.99256145924238	68.27539431507333	72.92308468061309	71.78273636786672	76.18056139678312	74.72828107467139	81.03305312909607	79.19070943527184	0.09856960891084875	0.08989468897547725	-0.09492505693785347	-6.481763213236263	-0.09266018053224911	-6.327109638024922
29.832959025067048	59.18614497575797	59.640474607906135	68.97507531550016	68.25839606131706	72.90607990395074	71.76613781068534	76.1637969645752	74.71188291646537	81.01634400234016	79.1743558605629	0.09860249870169582	0.08992384224677402	-0.09540441593165383	-6.553745887897094	-0.0931225132085558	-6.396990858305799
30.0127176106544	59.166763054682	59.62182753152447	68.95738614974509	68.24120248995867	72.88888736098569	71.74935699296007	76.1468544666638	74.69531095148389	80.99946565839373	79.15783649461477	0.09863600031802545	0.08995353731404854	-0.09587422614302454	-6.625700823731677	-0.09357532369088517	-6.466826466852581
30.193559332147448	59.14713033804533	59.60294375370932	68.93949356296228	68.22381331069116	72.87150712485611	71.73239403492036	76.129734310874	74.67856559634052	80.98241889639479	79.14115211136782	0.09867012542490919	0.08998378448803893	-0.09633457898311804	-6.6976274521712185	-0.09401870008821334	-6.536615537488615
30.37549071598484	59.12724507198511	59.583821801882	68.92139714839284	68.20622822762304	72.85393927013125	71.71524905917067	76.11243691288404	74.66164727569546	80.96520453067828	79.12430349950309	0.09870488592014112	0.09001459428449018	-0.0967855657783332	-6.769525245512341	-0.09445273039099789	-6.606357176175152
30.55851832793038	59.10710546853356	59.56446017478621	68.90309649123878	68.18844693903247	72.83618387270286	71.69792219060555	76.09496269624316	74.64455642228167	80.94782339093115	79.1072914625929	0.09874029393925594	0.09004597742854988	-0.09722727777719342	-6.84139371832498	-0.09487750247603799	-6.676050522135483
30.742648773309874	59.08670970478777	59.54485734176968	68.88459116836025	68.17046913711393	72.81824100967314	71.68041355632096	76.07731209238932	74.62729347693005	80.93027632234973	79.09011681925297	0.09877636186067165	0.09007794485927242	-0.09765980615529202	-6.913232428825722	-0.09529310411153347	-6.74569474904456
30.92788869724955	59.066055922059185	59.52501174204823	68.86588074796444	68.15229450771858	72.80011075923906	71.6627232855232	76.05948554066605	74.60985888859479	80.91256418579971	79.07278040329747	0.09881310231095584	0.09011050773423117	-0.0980832420223976	-6.9850409803657385	-0.09569962296211543	-6.815289066218611
31.114244784915854	59.04514222500158	59.50492178395104	68.84696478928575	68.13392273008674	72.78179320057252	71.644851509434	76.04148348833826	74.59225311437727	80.89468785797779	79.05528306389546	0.09885052817022258	0.09014367743424129	-0.09849767642856477	-7.056819022911441	-0.09609714659484325	-6.884832719904807
31.30172376175672	59.02396668071767	59.48458584414712	68.82784284225762	68.11535347657339	72.76328841369697	71.62679836119274	76.02330639060763	74.57447661955018	80.8766482315764	79.03762566573032	0.09888865257765797	0.09017746556819903	-0.0989032003707564	-7.1285662545760715	-0.09648576248420682	-6.954324994527269
31.4903323937443	59.00252731784311	59.46400226685199	68.80851444717483	68.09658641236577	72.74459647935954	71.608563975755	76.00495471062688	74.55652987758064	80.85844621545013	79.01980908916103	0.098927488937188	0.09021188397804017	-0.0992999047996932	-7.200282423220415	-0.0968655580177824	-7.023765214011291
31.68007748761912	58.98082212560781	59.44316936301474	68.78897913434702	68.07762119519346	72.72571747889934	71.59014848978792	75.98642891951337	74.538413370153	80.84008273478528	79.00183423038642	0.09896705092328069	0.09024694474381688	-0.0996878806277266	-7.271967328138999	-0.09723662050333814	-7.093152743220344
31.870965891135747	58.95884905287295	59.422085409483586	68.76923642374182	68.05845747502951	72.70665149411079	71.57155204156119	75.9677294963611	74.5201275871902	80.82155873127087	78.98370200161068	0.09900735248689539	0.09028266018890348	-0.10006721873472202	-7.3436208216735395	-0.09759903717363727	-7.162486989300305
32.063004493309954	58.93660600714491	59.40074864815125	68.7492858246194	68.03909489378452	72.68739860710345	71.55277477083546	75.94885692825304	74.50167302687586	80.80287516327354	78.96541333121294	0.09904840786158009	0.09031904288532853	-0.10043800997681274	-7.415242811002827	-0.09795289519306039	-7.23176740310555
32.25620022466719	58.9140908535628	59.37915728507748	68.72912683515551	68.01953308499088	72.6679589001561	71.53381681874582	75.9298117102711	74.48305019567422	80.78403300601374	78.94696916391796	0.09909023156972305	0.09035610565924035	-0.10080034519324954	-7.486833259905325	-0.09829828166414245	-7.30099348076692
32.45056005749291	58.89130141386163	59.357309489589916	68.70875894205523	67.9997716734792	72.6483324555673	71.51467832768218	75.91059434550611	74.46425960835049	80.76503325174573	78.92837046097037	0.09913283842895672	0.0903938615965079	-0.1011543152143588	-7.558392190601808	-0.09863528363393925	-7.370164765143272
32.64609100608406	58.86823546530798	59.33520339336101	68.68818162015509	67.97981027504481	72.62851935549988	71.49535944116491	75.891205345066	74.44530178798962	80.74587690993918	78.90961820031107	0.09917624355872882	0.09043232404846363	-0.10150001087154692	-7.629919685798086	-0.09896398810238338	-7.439280847574992
32.84280012700226	58.84489073960885	59.31283708946158	68.66739433201435	67.9596484961051	72.60851968182084	71.47586030371632	75.87164522808285	74.42617726601442	80.72656500746395	78.89071337675588	0.09922046238703647	0.09047150663778854	-0.10183752300181936	-7.701415890360295	-0.09928448202617801	-7.508341369264599
33.040694519328454	58.821264921793365	59.29020863139034	68.64639652749592	67.93928593334822	72.58833351593711	71.456181060729	75.85191452172039	74.40688658220401	80.70709858877875	78.8716570021788	0.09926551065733531	0.09051142326454761	-0.10216694245968938	-7.772881013563165	-0.09959685232831816	-7.577346023121208
33.239781324919136	58.79735564906397	59.267316032076884	68.6251876433334	67.9187221733699	72.5679609386237	71.43632185832762	75.83201376117727	74.3874302847093	80.6874787161205	78.85245010569534	0.099311404435619	0.09055208811237686	-0.1024883601262161	-7.844315331210964	-0.09990118590607722	-7.646294555566783
33.44006772866406	58.773160509619565	59.244157262860014	68.60376710268802	67.89795679230178	72.54740202984839	71.41628284322795	75.81194348969201	74.3678089300694	80.66770646969847	78.83309373385107	0.09935816011768839	0.0905935156548283	-0.10280186691574045	-7.915719187603827	-0.1001975696368902	-7.7151867681841395
33.64156095874556	58.74867704144733	59.22073025243846	68.58213431469196	67.87698935542814	72.52665686858963	71.39606416259	75.7917042585449	74.34802308322622	80.64778294789058	78.81358895081168	0.09940579443660134	0.09063572066187886	-0.10310755378696967	-7.987092997862419	-0.10048609038670975	-7.784022519585051
33.84426828689945	58.723902731083584	59.197032885794854	68.56028867397943	67.85581941679257	72.50572553264912	71.37566596386729	75.77129662705943	74.32807331753864	80.62770926744325	78.79393683855713	0.09945432447031928	0.0906787182066019	-0.1034055117522712	-8.058437250203497	-0.10076683501841899	-7.852801727362021
34.04819702867729	58.6988350123419	59.17306300309046	68.53822956020392	67.83444651879246	72.4846080984578	71.35508839464984	75.75072116260166	74.30796021479483	80.60748656367363	78.77413849707769	0.09950376764955156	0.09072252367201539	-0.1036958318883876	-8.129752508355523	-0.10103989040084116	-7.92152437009463
34.25335454371064	58.67347126500823	59.148818398531354	68.5159563375422	67.81287019176276	72.46330464087588	71.33433160250296	75.7299784405786	74.28768436522448	80.58711599067573	78.75419504457403	0.09955414176580399	0.09076715275810529	-0.10397860534610004	-8.201039413914259	-0.1013053434164135	-7.9901904892958555
34.45974823597649	58.64780881350175	59.12429681920431	68.49346835418403	67.7910899535473	72.4418152329864	71.31339573480003	75.70906904443476	74.26724636750909	80.5665987215293	78.73410761766	0.09960546497963925	0.09081262148902983	-0.1042539233601758	-8.27229868885297	-0.10156328096974221	-8.058800191500268
34.66738555406454	58.62184492550056	59.09949596388193	68.47076494180769	67.76910530905845	72.42013994588237	71.29228093855045	75.68799356564767	74.24664682879217	80.54593594851282	78.71387737156925	0.09965775582915509	0.09085894622051666	-0.1045218772622718	-8.343531138216349	-0.10181378999826052	-8.1273536505214
34.87627399144595	58.59557681053047	59.07441348179522	68.4478454150396	67.746915749823	72.39827884844613	71.27098736022069	75.6667526037206	74.2258863646867	80.52512888331852	78.69350548036414	0.09971103323868506	0.09090614364744835	-0.10478255849079687	-8.414737652730764	-0.10205695748044263	-8.195851109596333
35.086421086743854	58.56900161851711	59.049046971374274	68.42470907089977	67.7245207535164	72.37623200712287	71.2495151455509	75.64534676617515	74.2049655992831	80.50417875727238	78.67299313714936	0.09976531652773483	0.09095423081165152	-0.10503605860225207	-8.4859192115091	-0.10229287044569446	-8.264292883703092
35.29783442400536	58.54211643829913	59.023393978954054	68.4013551882303	67.7019197834822	72.35399948568595	71.22786443936403	75.62377666854076	74.18388516515445	80.48308682155681	78.65234155428799	0.09982062542015105	0.09100322510989113	-0.10528246928475937	-8.55707688505754	-0.10252161598472753	-8.332679361968985
35.51052163297529	58.5149182961014	58.99745199744611	68.37778302710772	67.67911228823864	72.33158134499467	71.20603538536977	75.6020429343427	74.16264570336139	80.46185434743686	78.63155196362176	0.09987698005353919	0.09105314430207524	-0.10552188236994198	-8.62821183815322	-0.10274328125981924	-8.401011010093498
35.72449038937153	58.48740415396767	58.97121846497357	68.35399182823838	67.65609770096991	72.30897764274464	71.18402812596104	75.58014619508859	74.14124786345477	80.44048262649049	78.61062561669443	0.0999344009889382	0.09110400651968306	-0.10575438984480456	-8.699325332834633	-0.10295795351589732	-8.469288372938536
35.93974841516195	58.459570908151015	58.94469076346955	68.32998081233642	67.6328754390035	72.28618843320982	71.16184280200444	75.55808709025244	74.1196923034775	80.4189729708428	78.58956378497945	0.09999290922075067	0.09115583027441346	-0.10598008386543256	-8.770418731597601	-0.10316572008991898	-8.53751207703499
36.15630347884324	58.431415387460646	58.91786621723717	68.3057491794835	67.60944490327184	72.26321376697636	71.13947955262371	75.53586626725684	74.09797968996484	80.39732671340366	78.56836776011112	0.1000525261869468	0.09120863446707214	-0.10619905677143038	-8.84149350068219	-0.1033666684244281	-8.60568283340399
36.374163395721176	58.402934351563815	58.89074209146982	68.28129610846966	67.58580547775786	72.24005369066742	71.11693851497535	75.51348438145273	74.07611069794231	80.37554520810927	78.54703885411946	0.10011327377954844	0.09126243839669457	-0.10641140109947855	-8.912551213426923	-0.10356088607827019	-8.67380144033632
36.59333602819267	58.374124489241666	58.86331559073111	68.25662075611524	67.56195652892485	72.21670824665951	71.09421982401759	75.49094209609704	74.05408601092292	80.35362983016809	78.5255783996694	0.10017517435539494	0.0913172617699202	-0.10661720959723198	-8.983593553663013	-0.10374846073801791	-8.741868786197301
36.813829286029524	58.34498241659756	58.83558385739284	68.23172225657275	67.53789740512929	72.19317747278956	71.07132361227147	75.46824008232826	74.03190632090221	80.33158197631086	78.50398775030395	0.10023825074721278	0.09137312471062015	-0.10681657523960553	-9.054622319426926	-0.10392948023218196	-8.809885852546358
37.03565112666392	58.315504675215735	58.80754397002905	68.20659972060778	67.5136274360157	72.16946140205197	71.04825000957348	75.44537901913881	74.0095723283511	80.3094030650442	78.48226828069097	0.1003025262749877	0.09143004776979163	-0.10700959124264386	-9.12563942653287	-0.10410403254212497	-8.877853717080143
37.25880955547555	58.28568773027039	58.77919294176677	68.18125223485974	67.48914593189502	72.14556006228699	71.02499914282127	75.42235959334613	73.98708474220815	80.28709453690982	78.46042138687564	0.10036802475765337	0.09148805193572322	-0.10719635108057446	-9.1966469125	-0.10427220581635765	-8.945773556892163
37.483312626080554	58.255527968581006	58.75052771858901	68.15567886107901	67.46445218310262	72.12147347585729	71.00157113570926	75.39918249955946	73.964444279868	80.26465785474639	78.4384484865353	0.1004347705251088	0.09154715864444161	-0.10737694850334378	-9.267646940606937	-0.10443408838534651	-9.013646651872477
37.70916844062219	58.22502169661499	58.72154517759133	68.1298786353427	67.43954545933832	72.09720165931517	70.97796610845664	75.37584844014512	73.94165166716921	80.24209450395716	78.41635101923998	0.10050278843057167	0.09160738979045217	-0.10755147755111238	-9.338641803782593	-0.10458976877376358	-9.081474387941853
37.93638515006311	58.1941651384343	58.69224212518922	68.10385056724662	67.41442500898658	72.07274462305884	70.95418417752614	75.35235812518854	73.91870763837952	80.21940599278197	78.39413044671758	0.10057210386327989	0.0916687677377747	-0.1077200325737806	-9.4096339290154	-0.10473933571620364	-9.149258260695206
38.164970954479706	58.16295443358451	58.66261529527432	68.0775936390726	67.38909005841562	72.04810237097664	70.930225455333	75.32871227245317	73.89561293617858	80.19659385257336	78.37178825312286	0.10064274276155762	0.09173131533129447	-0.10788270824863844	-9.480625881686137	-0.10488287817230457	-9.21699987901411
38.39493410335793	58.131385634925046	58.632661347318894	68.05110680493134	67.36353981125602	72.02327490008064	70.90609004994478	75.30491160733642	73.87236831163887	80.1736596380782	78.34932594531175	0.10071473162624772	0.09179505590842992	-0.1080395995993797	-9.551620370157252	-0.10502048534237929	-9.284700968886682
38.626282895891045	58.09945470639779	58.60237686442592	68.02438898987867	67.33777344765691	71.99826220012702	70.88177806477057	75.28095686282202	73.84897452420353	80.15060492772335	78.32674505312026	0.10078809753453394	0.09186001331113318	-0.10819080201520137	-9.62262025041673	-0.1051522466833319	-9.352363377271104
38.859025681279114	58.067157520733495	58.571758351323865	67.9974390890059	67.31179012352018	71.97306425322533	70.85728959824056	75.25684877942967	73.82543234166258	80.12743132390754	78.30404712964871	0.1008628681541576	0.09192621189823401	-0.10833641127121041	-9.693628531002105	-0.10527825192576756	-9.419989076181082
39.09317085903034	58.0344898570919	58.54080223230323	67.97025596650128	67.28558896971045	71.9476810334333	70.83262474347387	75.23258810516012	73.80174254012525	80.10414045329664	78.28123375155015	0.10093907175804746	0.0919936765581338	-0.10847652354951265	-9.76464837804815	-0.1053985910913866	-9.487580166876796
39.328726879264174	58.001447398635875	58.50950484909444	67.94283845468402	67.25916909124174	71.92211250633964	70.80778358793637	75.20817559543765	73.77790590399078	80.08073396712598	78.25830651932519	0.10101673723937432	0.09206243272186883	-0.1086112354593638	-9.835683120398244	-0.10551335450972488	-9.55513888412679
39.56570224301631	57.96802573003539	58.47786245868388	67.91518535300779	67.23252956643877	71.89635862863223	70.78276621308622	75.18361201304818	73.75392322591576	80.0572135415067	78.2352670576212	0.10109589412704678	0.09213250637654959	-0.10874064406144157	-9.906736255199576	-0.10562263283861739	-9.622667600864588
39.80410550254544	57.934220334899926	58.44587123106616	67.88729542703354	67.20566944607175	71.87041934765172	70.75757269400735	75.15889812807288	73.72979530677782	80.03358087773773	78.2121170155368	0.10117657260165872	0.0922039240791906	-0.10886484688953146	-9.977811453372851	-0.10572651708216085	-9.690168832717973
40.04394526164196	57.9000265931373	58.4135272469316	67.85916740737123	67.17858775246552	71.8442946009312	70.73220309903142	75.1340347178187	73.70552295563755	80.00983770262394	78.18885806693294	0.1012588035119099	0.09227671297094671	-0.10898394197386096	-10.048912565385763	-0.10582509860952882	-9.75764524279657
40.28523017593832	57.865439778235775	58.38082649528549	67.83079998858804	67.15128347858021	71.81798431571968	70.70665748934631	75.10902256674389	73.68110698969618	79.98598576879947	78.16549191074851	0.10134261839151582	0.0923509007917655	-0.10909802786702016	-10.120043627362975	-0.10591846917748171	-9.825099646801391
40.52796895322162	57.830455054467144	58.34776487099737	67.80219182808266	67.12375558706339	71.79148840848984	70.68093591859143	75.08386246637883	73.65654823424994	79.96202685505675	78.14202027132245	0.10142804947661552	0.09242651589547235	-0.10920720366820547	-10.19120886723067	-0.1060067209500346	-9.892535018123453
40.77217035374772	57.79506747400868	58.3143381722781	67.77334154492465	67.09600300927242	71.7648067844294	70.65503843243953	75.05855521524275	73.63184752264107	79.93796276668203	78.11844489872135	0.10151512972370674	0.09250358726530494	-0.10931156905127182	-10.262412711314028	-0.10608994652150727	-9.959954493289843
41.017843190557436	57.7592719739799	58.28054209808167	67.74424771865633	67.06802464426588	71.73793933691458	70.62896506816368	75.03310161875429	73.6070056962046	79.9137953357958	78.09476756907299	0.10160389282811887	0.09258214452991036	-0.10941122429019856	-10.333659790840102	-0.10616823893872152	-10.027361377453417
41.26499632979458	57.72306337339389	58.24637224543056	67.71490888805864	67.03981935776369	71.71088594696747	70.60271585419044	75.00750248913904	73.582023604212	79.8895264217013	78.07099008490682	0.10169437324304581	0.09266221797982027	-0.10950627028736903	-10.404954948937302	-0.10624169172319853	-10.094759150088066
41.51363869102594	57.68643637001683	58.21182410666038	67.68532354987582	67.01138598107379	71.68364648269291	70.57629080963702	74.9817586453293	73.55690210381023	79.86515791123725	78.04711427550018	0.10178660619915737	0.09274383858442545	-0.1095968086047776	-10.476303247951364	-0.1063103988974774	-10.162151471129619
41.763779247563185	57.6493855371359	58.176893066582004	67.65549015750096	66.98272330998442	71.65622079869777	70.5496899438325	74.95587091285984	73.53164205995643	79.84069171913852	78.02314199723078	0.10188062772480941	0.09282703800946347	-0.10968294149208191	-10.547709976719489	-0.10637445500961462	-10.229542187085826
42.0154270267867	57.6119053202304	58.141574399558344	67.62540711961886	66.95383010362153	71.62860873548988	70.52291325582314	74.92984012375746	73.50624434534838	79.81612978840285	77.99907513393633	0.10197647466688083	0.09291184863503653	-0.1097647719192878	-10.619180658470214	-0.10643395515890575	-10.296935337477407
42.26859111047143	57.57399003354346	58.105863266492285	67.5950727988051	66.92470508326868	71.60081011885597	70.49596073385983	74.90366711642379	73.4807098403501	79.79147409066402	77.97491559728049	0.10207418471224777	0.09299830357418645	-0.10984240360852482	-10.690721058725103	-0.10648899502282916	-10.364335161479175
42.523280635114425	57.53563385655176	58.069754711723874	67.56448551008103	66.89534693115003	71.57282475921949	70.4688323548689	74.87735273551306	73.4550394329132	79.76672662657302	77.95066532712634	0.10217379640992917	0.09308643669203549	-0.10991594106809544	-10.762337193711573	-0.10653967088563832	-10.431746104899503
42.77950479226489	57.496830830327795	58.033243659831584	67.53364351942018	66.86575428917234	71.54465245097464	70.44152808390312	74.8508978318016	73.42923401849183	79.7418894261845	77.92632629191594	0.10227534919392485	0.09317628262552313	-0.1099854896276895	-10.834035339039474	-0.1065860796668403	-10.49917282732713
43.03727282885567	57.45757485379339	57.99632491233698	67.50254504220769	66.83592575762754	71.51629297179882	70.41404787357516	74.8243032620516	73.40329449995397	79.7169645493521	77.90190048905824	0.10237888340676607	0.09326787680375674	-0.11005115547331457	-10.905822038521364	-0.10662831895129443	-10.566620209570829
43.29659404753705	57.41785967985919	57.95899314430675	67.4711882416487	66.80585989385162	71.48774608194078	70.38639166346984	74.79756988886753	73.3772217874856	79.69195408613037	77.87738994532343	0.10248444032381673	0.09336125546899542	-0.11011304568543778	-10.97770411361671	-0.10666648702058978	-10.634093361442865
43.55747780701245	57.37767891144646	57.921242900850764	67.43957122712432	66.77555521084051	71.45901152348365	70.3585593795369	74.77069858054432	73.35101679849029	79.66686015718412	77.8527967172456	0.10259206217834073	0.09345645569829834	-0.11017126827911738	-11.049688673181663	-0.10670068288504808	-10.701597629764365
43.81993352237618	57.337025997387215	57.88306859351064	67.40769205249335	66.7450101758194	71.43008901958231	70.33055093346157	74.74369021090784	73.32468045748173	79.64168491420527	77.82812289153254	0.10270179218737022	0.09355351542585291	-0.11022593224166144	-11.121783123298883	-0.10673100631746024	-10.769138606734487
44.08397066545326	57.295894228199565	57.84446449653647	67.37554871433882	66.7142232087653	71.40097827367511	70.3023662220136	74.71654565914822	73.29821369597067	79.61643054033883	77.80337058548386	0.1028136745784051	0.09365247346601743	-0.11027714757588569	-11.193995177845864	-0.10675755788756192	-10.836722138588812
44.349598765141174	57.25427673173133	57.80542474304663	67.3431391501544	66.68319268088011	71.37167896866605	70.27400512637269	74.68926580964273	73.2716174523445	79.59109925061477	77.77854194741684	0.10292775461697444	0.09375336953709304	-0.11032502534447985	-11.266332869436155	-0.10678043899810064	-10.90435433456878
44.6168274077539	57.21216646867018	57.765943321067375	67.31046123647145	66.65191691301281	71.34219076607945	70.24546751143065	74.66185155177098	73.24489267174073	79.56569329238987	77.75363915710118	0.10304407863509059	0.09385624428586911	-0.11036967771204331	-11.338804560418794	-0.10679975192149982	-10.972041576291303
44.88566623736761	57.16955622791441	57.72601406944725	67.27751278692332	66.62039417402863	71.31251330518474	70.21675322506805	74.63430377972078	73.21804030591241	79.54021494579742	77.7286644262015	0.10316269406063108	0.09396113931295182	-0.11041121799405573	-11.411418954818146	-0.10681559984016076	-11.039790527556761
45.15612495616904	57.12643862179838	57.6856306736419	67.24429155024306	66.5886226791228	71.28264620208886	70.18786209740513	74.60662339228304	73.19106131308615	79.51466652420473	77.70361999872873	0.1032836494476861	0.0940680971989235	-0.1104497607053645	-11.484185110504768	-0.10682808688594037	-11.107608144420738
45.42821332480542	57.08280608116961	57.64478666136514	67.21079520819428	66.55660058807756	71.25258904879735	70.15879394002587	74.57881129263718	73.16395665781208	79.4890503746801	77.67850815150015	0.1034069945079036	0.09417716153135007	-0.11048542160818897	-11.557112451640933	-0.10683731818066633	-11.175501685578638
45.701941162736816	57.03865085031145	57.60347539810149	67.177021373432	66.52432600346017	71.22234141224212	70.12954854517479	74.55086838812659	73.13672731080639	79.46336887846923	77.65333119460958	0.10353278014287705	0.0942883769326814	-0.11051831776561016	-11.630210782004724	-0.10684339988029024	-11.243478723394219
45.97731834859046	56.993964981704615	57.56169008247395	67.14296758728872	66.49179696875828	71.19190283327278	70.10012568492343	74.52279559002102	73.10937424878361	79.43762445147905	77.62809147190504	0.10366105847761109	0.09440178908906843	-0.11054856759670884	-11.70349029870522	-0.10684643922097337	-11.311547155337394
46.25435482051728	56.948740330624	57.51942374146326	67.10863131748582	66.45901146645186	71.1612728256129	70.07052511030744	74.49459381326882	73.08189845428079	79.41181954477237	77.60279136147723	0.10379188289511025	0.09451744478014053	-0.11057629093069465	-11.776961606301484	-0.10684654456423459	-11.379715215685792
46.533060576550575	56.902968549563326	57.476669225472335	67.07400995576522	66.42596741601851	71.13045087477771	70.04074655043208	74.46626397623612	73.05430091547188	79.38595664507126	77.57743327615695	0.10392530807213167	0.09463539190977521	-0.11060160906650651	-11.850635731683724	-0.1068438254458357	-11.447991487868421
46.813445674966815	56.85664108248235	57.43341920323065	67.03910081543911	66.39266267186932	71.09943643695269	70.01078971154483	74.43780700043351	73.02658262597205	79.36003827527045	77.55201966402288	0.10406139001615275	0.09475567953790412	-0.11062464483298129	-11.924524139463756	-0.1068383926261447	-11.516384917236792
47.09552023464871	56.809749158869714	57.389666156532456	67.0039011288542	66.359095021213	71.06822893783094	69.98065427607426	74.40922381022938	72.99874458463164	79.33406699496038	77.5265530089192	0.10420018610359925	0.0948783579133909	-0.11064552265141003	-11.998638747956647	-0.10683035814255959	-11.584904824416299
47.37929443545016	56.76228378761552	57.34540237480266	66.96840804476719	66.32526218184492	71.0368277714084	69.95033990163303	74.38051533254897	72.97078779531888	79.3080454009607	77.50103583098347	0.10434175511937877	0.09500347850802682	-0.11066436860201634	-12.072991946015463	-0.10681983536379391	-11.653560919172378
47.66477851856398	56.71423575068545	57.30061994948429	66.93261862562733	66.29116179985857	71.00523229873339	69.91984621998435	74.35168249655871	72.9427132666915	79.28197612786329	77.4754706871853	0.10448615729778726	0.0951310940516885	-0.11068131049142949	-12.14759661034077	-0.10680693904646432	-11.722363314825998
47.951982786891236	56.665595596591274	57.25531076824066	66.89652984476375	66.25679144727569	70.97344184661145	69.88917283596973	74.32272623333552	72.9145220119558	79.2558618485868	77.44986017187549	0.104633454364822	0.09526125856870331	-0.11069647792224657	-12.222466123483173	-0.10679178539339773	-11.791322543278511
48.24091760541319	56.6163536336488	57.20946650896563	66.86013858347232	66.22214861959269	70.94145570626104	69.85831932639715	74.29364747552015	72.88621504861374	79.22970527494154	77.42420691734671	0.10478370958198101	0.09539402741547087	-0.11071000236843531	-12.297614392888136	-0.10677449211515011	-11.860449570704077
48.53159340156531	56.566499923015535	57.16307863359419	66.823441627998	66.18723073323874	70.90927313191888	69.82728523888682	74.26444715695287	72.85779339819605	79.20350915820468	77.3985135944047	0.10493698779159258	0.09552945731939295	-0.11072201725006892	-12.373055870397366	-0.10675517849306004	-11.92975581382234
48.82402066561362	56.51602427150177	57.116138381707145	66.78643566641004	66.15203512294342	70.87689333939402	69.79607009067449	74.23512621229291	72.82925808598252	79.17727628970805	77.37278291295196	0.1050933554637449	0.09566760641916498	-0.11073265801391585	-12.448805572803394	-0.10673396544578395	-11.999253156942359
49.11820995103327	56.46491622414415	57.06863676392023	66.74911728536306	66.11655903900831	70.84431550456586	69.7646733673683	74.20568557661787	72.80061014070628	79.15100950143554	77.34701762258197	0.10525288074488125	0.0958085343064814	-0.11074206221526595	-12.524879103115381	-0.10671097559733767	-12.068953969619542
49.41417187488941	56.41316505653605	57.020564555051976	66.71148296674214	66.08079964448103	70.81153876182721	69.7330945216599	74.17612618500563	72.77185059424487	79.12471166663416	77.32122051318699	0.10541563350812959	0.09595230206922077	-0.11075036960430396	-12.601292672839918	-0.10668633334884703	-12.138871125149308
49.71191711822035	56.36075976690288	56.971912287059354	66.67352908418428	66.04475401222481	70.77856220246616	69.70133297198478	74.14644897209416	72.74298048129317	79.09838570043493	77.29539441557631	0.10558168540543622	0.09609897233616167	-0.11075772221616376	-12.67806312522589	-0.1066601649535528	-12.209018019902942
50.01145642642306	56.30768906791555	56.922670241734686	66.63525189947363	66.0084191218818	70.7453848729878	69.66938810113263	74.11665487162166	72.71400083902124	79.07203456048737	77.26954220210867	0.10575110992158307	0.09624860932330227	-0.11076426446234677	-12.755207959246036	-0.10663259859251184	-12.279408593189146
50.3128006096408	56.25394137823091	56.872828443153686	66.59664755880382	65.97179185672455	70.71200577337088	69.63725925480387	74.08674481594421	72.68491270671436	79.0456612476061	77.24366678733695	0.10592398243016682	0.09640127888184669	-0.11077014322891898	-12.832745354975486	-0.10660376445628117	-12.350057348367045
50.61596054315354	56.19950481374946	56.82237664986463	66.55771208890167	65.93486900039026	70.67842385525724	69.60494574010994	74.05671973552973	72.65571712539393	79.01926880642937	77.21777112866538	0.10610038025162136	0.09655704854792771	-0.11077550797810432	-12.910694199943464	-0.10657379482942986	-12.420979374710441
50.9209471677702	56.14436717857962	56.77130434680987	66.5184413930069	65.89764723349428	70.64463802007083	69.57244682401574	74.02658055842761	72.62641513741967	78.99286032609056	77.19185822702079	0.1062803827133714	0.0967159875941388	-0.1107805108517681	-12.989074116419943	-0.10654282417641525	-12.492190370066965
51.22777149022361	56.0885159556993	56.71960073696915	66.47883124670273	65.86012313011699	70.61064711706489	69.53976173172164	73.99632820971388	72.59700778607181	78.966438940904	77.16593112753758	0.10646407121220615	0.0968781670829581	-0.11078530678187803	-13.067905490170233	-0.10651098923369773	-12.563706664785059
51.53644458356769	56.03193829730042	56.66725473271302	66.43887729358808	65.82229315415803	70.57644994129083	69.50688964498109	73.9659636109079	72.56749611511124	78.94000783106185	77.13999292025565	0.10665152927897692	0.09704365992213926	-0.11079005360465999	-13.1472095003719	-0.10647842910395866	-12.6355452464486
51.84697758757708	55.97462101480834	56.61425494685722	66.39857504078853	65.78415365555425	70.54204523148937	69.47382970035356	73.935487679363	72.53788116831855	78.91357022334704	77.11404674083424	0.1068428426457086	0.09721254092215287	-0.11079491217829229	-13.227008150695838	-0.10644528535421216	-12.707723785762937
52.15938170914916	55.916550568561014	56.56058968340432	66.35791985429572	65.74570086635273	70.50743166789717	69.44058098738712	73.90490132762635	72.50816398900874	78.88712939185822	77.08809577127877	0.10703809931523656	0.09738488685577537	-0.11080004650872866	-13.307324302140842	-0.10641170212061013	-12.780260663828813
52.47366822270851	55.85771305713666	56.5062469279615	66.31690695412925	65.70693089663459	70.47260786996668	69.40714254672902	73.87420546276824	72.47834561952158	78.86068865874938	77.06214324068286	0.10723738963347897	0.0975607765199103	-0.11080562387709847	-13.38818170691593	-0.10637782621425629	-12.853175000262127
52.789848470613855	55.798094206317124	56.45121433782266	66.27553140931413	65.66783973028276	70.43757239399602	69.37351336816153	73.84340098567974	72.4484271006868	78.83425139498422	77.03619242598619	0.10744080636445502	0.097740290799744	-0.1108118149751931	-13.469605044079799	-0.1063438072334435	-12.92648668277252
53.107933863567155	55.73767935767197	56.3954792317	66.23378813266363	65.62842322058593	70.40232373066279	69.33969238855818	73.81248879033551	72.41840947126137	78.80782102110427	77.01024665274674	0.10764844476818132	0.09792351273533864	-0.11081879404574124	-13.55161995673734	-0.10630979768045279	-13.000216398069824
53.42793588102576	55.67645345675082	56.33902857909334	66.19167187536148	65.58867708567305	70.36686030245988	69.30567848975845	73.78146976302205	72.38829376733935	78.78140100801285	76.98430929592982	0.10786040268156233	0.09811052759076729	-0.11082673902873807	-13.634253090878701	-0.10627595308322668	-13.074385664129295
53.74986607161648	55.614401040867385	56.281848989281215	66.1491772213321	65.54859690376907	70.33118046102662	69.27147049635546	73.75034478152762	72.3580810217309	78.75499487777299	76.95838378071193	0.10807678060241913	0.09830142292590849	-0.11083583171429723	-13.71753213601005	-0.10624243212242845	-13.14901686392659
54.073736053552395	55.551506226461974	56.223926699920824	66.10629858139195	65.50817810826578	70.29528248437259	69.23706717339476	73.71911471429401	72.32777226331112	78.72860620442195	76.93247358330231	0.10829768177678874	0.09849628867101774	-0.11084625790209657	-13.801485867648807	-0.10620939676384467	-13.22413328073526
54.399557515052166	55.48775269602442	56.165247565239376	66.06303018716997	65.46741598259786	70.25916457398702	69.20246722397779	73.68778041952622	72.29736851633466	78.70223861480015	76.90658223177986	0.10852321228964998	0.09869521720419684	-0.11085820756821363	-13.886144191812491	-0.10617701239722521	-13.299759135081331
54.727342214761876	55.42312368456287	56.10579704380272	66.01936608478842	65.42630565491672	70.2228248518305	69.16766928676786	73.6563427442596	72.26687079971694	78.67589578939669	76.8807133069479	0.10875348115922617	0.09889830343190209	-0.11087187503783014	-13.97153819133564	-0.10614544797944347	-13.375919623184018
55.057101982179326	55.35760196560045	56.045560185843726	65.97530012829311	65.38484209255266	70.18626135720258	69.13267193339304	73.62480252338187	72.23628012627867	78.64958146321109	76.85487044320627	0.10898860043503031	0.09910564487261736	-0.11088745916769938	-14.057700174684214	-0.10611487618683668	-13.452640957568292
55.38884871808102	55.291169836681476	55.984521620132234	65.93082597282046	65.34302009625443	70.14947204347892	69.09747366574018	73.59316057860666	72.2055975019514	78.62329942663042	76.8290573294399	0.1092286852998274	0.09931734174384962	-0.11090516353534952	-14.144663726803628	-0.10608547357206533	-13.529950409243611
55.722594394951685	55.22380910437029	55.9226655403705	65.88593706749145	65.30083429419878	70.1124547747135	69.06207291313774	73.56141771739763	72.17482392494425	78.59705352632425	76.80327770992702	0.10947385417568332	0.09953349705258883	-0.11092519663627343	-14.232463762302359	-0.10605742072792168	-13.607876351898085
56.058351057416104	55.15550106872234	55.85997569109335	65.84062664801847	65.25827913575668	70.07520732209818	69.02646802941922	73.52957473184071	72.1439603848675	78.57084766615564	76.77753538526417	0.1097242288343189	0.09975421668940276	-0.11094777209166296	-14.321136581391329	-0.1060309024605317	-13.686448308391846
56.39613082267415	55.08622650720791	55.796435353054406	65.79488772901252	65.21534888500686	70.03772736027318	68.99065728986338	73.49763239745934	72.11300786181177	78.54468580810926	76.75183421331052	0.10997993451192391	0.09997960952632293	-0.1109731088642576	-14.410719928253457	-0.10600610796858234	-13.765696999247666
56.7359458809379	55.01596565806845	55.73202732807777	65.748713095977	65.17203761398378	70.00001246348191	68.95463888800461	73.46559147197364	72.08196732538083	78.51857197323706	76.72617811015051	0.11024110002869553	0.10020978751872067	-0.11100143148402708	-14.50125305223446	-0.10598323103089058	-13.845654393458972
57.07780849587155	54.944698203083504	55.66673392335436	65.70209529697358	65.12833919564925	69.96206010156227	68.91841093230808	73.43345269399714	72.0508397336755	78.49251024262115	76.70057105107658	0.11050785791327655	0.10044486581133685	-0.11103297028466841	-14.592776772022262	-0.10596247020303906	-13.926353761817154
57.42173100503407	54.87240324972643	55.600536935159575	65.65502663394486	65.0842472965726	69.92386763576656	68.88197144270183	73.40121678167016	72.0196260322248	78.46650475835447	76.67501707159013	0.11078034453235922	0.10068496284867909	-0.11106796165019261	-14.685333542794979	-0.10594402902302136	-14.007829732785467
57.7677258203244	54.799059312686204	55.533417631970984	65.60749915367813	65.0397553693081	69.88543231440237	68.84531834696038	73.36888443122577	71.98832715286396	78.44055972453981	76.64952026842347	0.11105870022568529	0.10093020048998949	-0.11110664827383232	-14.77896752675042	-0.10592811622595377	-14.09011835101228
58.115805428429454	54.7246442947306	55.465356736960494	65.55950463839261	64.99485664445321	69.84675126828448	68.8084494769315	73.33645631548396	71.95694401255406	78.41467940830591	76.62408480058083	0.11134306944670526	0.10118070412900294	-0.1111492794280764	-14.873724666964335	-0.10591494596882	-14.173257138732879
58.465982391274686	54.649135466887365	55.396334409837316	65.51103459593368	64.94954412237445	69.80782150599043	68.7713625645994	73.30393308227234	71.92547751214227	78.38886814084302	76.59871489040077	0.11163360090917497	0.10143660281872521	-0.11119611124759388	-14.9696527648357	-0.10590473806638556	-14.257285160207175
58.818269346477535	54.57250944791667	55.32633022801472	65.46208024955425	64.90381056458311	69.76863990890821	68.73405523797527	73.27131535276763	71.89392853505751	78.3631303184559	76.573414824638	0.11193044773997783	0.1016980294014777	-0.11124740702614133	-15.066801561508328	-0.10589771823744343	-14.342243089287877
59.172679007803275	54.4947421830491	55.25532316707479	65.41263252726446	64.85764848474602	69.72920322606703	68.69652501680798	73.23860371975393	71.86229794594028	78.33747040363565	76.54818895556724	0.11223376763846142	0.10196512064446395	-0.11130343752519423	-15.165222822961368	-0.1058941183619595	-14.428173280193732
59.52922416562417	54.41580892196206	55.183291580502406	65.3626820507294	64.81105013931251	69.68950806874102	68.65876930810524	73.20579874579593	71.83058658920152	78.3118929261512	76.52304170210807	0.11254372304264448	0.1022380173811292	-0.11136448129981602	-15.264970429672758	-0.10589417675271307	-14.515119842113563
59.887917687380885	54.335684195964824	55.11021317865874	65.31221912369149	64.76400751773859	69.64955090481205	68.62078540145497	73.17290096131792	71.79879528750652	78.28640248415762	76.4979775509701	0.11286048130259144	0.102516864658602	-0.11143082503858182	-15.36610047056638	-0.10589813843752438	-14.603128717204527
60.24877251804685	54.2543417943654	55.03606500696616	65.26123371989746	64.71651233229133	69.60932805288336	68.58257046413961	73.13991086258876	71.7669248401825	78.2610037453258	76.4730010578219	0.1131842148613436	0.10280181189151667	-0.1115027639197308	-15.468671341675872	-0.10590625545601995	-14.69224776268311
60.6118016805955	54.171754739985865	54.960823423269844	65.20971547050239	64.6685560074089	69.56883567612743	68.54412153602905	73.10682890960324	71.73497602154094	78.2357014479885	76.44811684847947	0.113515101443774	0.10309301302253478	-0.11158060198528119	-15.5727438498634	-0.10591878717104919	-14.782526837063415
60.97701827647021	54.087895263797975	54.88446407434661	65.15765365092896	64.6201296685987	69.52806977585848	68.50543552424497	73.0736555238578	71.70294957911578	78.21050040230782	76.42332962011884	0.11385332425375949	0.10339062668991258	-0.11166465253154456	-15.678381321595225	-0.10593600059378616	-14.874017890611867
61.34443548605718	54.00273477864445	54.80696187152461	65.1050371671528	64.57122413084758	69.4870261848127	68.46650919758179	73.0403910860129	71.67084623180772	78.18540549145995	76.39864414250968	0.11419907218010254	0.10369481640245344	-0.11175523852094216	-15.785649717545311	-0.1059581707269075	-14.966775060669534
61.71406656916102	53.91624385201351	54.72829096537978	65.05185454138649	64.5218298865215	69.4457005601228	68.42733918067354	73.00703593343603	71.63866666793295	78.16042167283958	76.37406525927182	0.1145525400116357	0.10400575072224222	-0.11185269301127221	-15.894617752706836	-0.10598558092179644	-15.060854771569211
62.085924865483435	53.82839217783276	54.64842471947234	64.99809389713367	64.47193709272925	69.40408837597144	68.38792194789359	72.97359035762092	71.60641154316946	78.13555397928393	76.34959788915465	0.11491392866199603	0.10432360345553617	-0.11195735960870934	-16.005357023059332	-0.10601852325572736	-15.156315839944
62.46002379510434	53.73914854724538	54.567335683084835	64.94374294357934	64.42153555812246	69.36218491590488	68.3482538169719	72.94005460147196	71.57408147839583	78.11080752031361	76.3252470273385	0.1152834454045442	0.10464855385226071	-0.11206959294106866	-16.117942138487706	-0.10605729892687066	-15.253219585432817
62.83637685896657	53.64848081833444	54.48499556292272	64.8887889592873	64.37061472910435	69.31998526479289	68.30833094231718	72.90642885645256	71.54167705741587	78.08618748339502	76.30101774675943	0.11566130411798237	0.10498078681452645	-0.11218975915512885	-16.232450862687983	-0.10610221866770075	-15.351629946957473
63.21499763936286	53.556355884755156	54.40137519373698	64.83321877516573	64.31916367541749	69.27748430041221	68.26814930802732	72.87271325958315	71.50919882456438	78.06169913521857	76.27691519945691	0.11604772554319762	0.10532049311466325	-0.11231823643966266	-16.3489642605291	-0.10615360318142564	-15.451613605431703
63.59589980042612	53.46273964323909	54.31644450782519	64.77701875666823	64.26717107507774	69.23467668463773	68.22770472057127	72.83890789028685	71.47664728218481	78.03734782299723	76.25294461794363	0.11644293755194857	0.1056678696232522	-0.11245541557300953	-16.46756685289074	-0.10621178359883743	-15.55324011270568
63.979097088622495	53.36759695992837	54.23017250336886	64.72017478518846	64.21462519862274	69.19155685421785	68.18699280112672	72.80501276706933	71.44402288797446	78.01313897578198	76.2291113165991	0.11684717542799476	0.10602311954769555	-0.11260170049970952	-16.58834677991581	-0.10627710195792872	-15.656582027295372
64.36460333324754	53.270891635500995	54.142527211560555	64.6626722386102	64.16151389263862	69.14811901111388	68.14600897755372	72.77102784402732	71.41132605218765	77.98907810579577	76.20542069308553	0.1172606821613455	0.10638645268187318	-0.11275750893585723	-16.711395972861283	-0.10634991170948638	-15.761715057577021
64.75243244692527	53.172586369044026	54.053475662473744	64.6044959709675	64.10782456252767	69.10435711237871	68.10474847598508	72.73695300717341	71.37855713468979	77.96517080978371	76.18187822978612	0.11768370875632	0.10675808566749063	-0.11292327300530758	-16.836810335107657	-0.10643057824751168	-15.86871821249224
65.14259842611021	53.07264272063342	53.96298384962786	64.54563029117183	64.05354415447839	69.06026485955167	68.06320631201372	72.70278807056897	71.34571644185347	77.94142277038125	76.1584894952663	0.11811651455415652	0.10713824226773096	-0.11309943990768545	-16.964689932763577	-0.10651947946595897	-15.97767396022573
65.53511535159264	52.971021072576086	53.87101669319791	64.4860589407567	63.99865913659652	69.0158356875426	68.02137728145506	72.66853277225347	71.31280422328861	77.91783975749824	76.13526014575761	0.11855936757096612	0.10752715365388774	-0.11328647262202196	-17.09513919578785	-0.10661700634673821	-16.088668395839704
65.92999738900669	52.86768058926955	53.77753800181599	64.42576507058982	63.943155479151265	68.97106275297735	67.97925595065965	72.63418676995803	71.27982066839512	77.89442762971859	76.1121959266621	0.11901254485184622	0.10792505870568682	-0.11348485064686997	-17.228267129972664	-0.1067235635767787	-16.201791417814093
66.32725878934137	52.76257917563433	53.68251043291335	64.36473121649897	63.887018633893064	68.92593892197561	67.93683664635435	72.59974963659208	71.24676590272972	77.87119233571451	76.0893026740798	0.119476332842055	0.10833220432602521	-0.11369507077726837	-17.36418754027909	-0.10683957019651302	-16.31713691414552
66.72691388945532	52.655673434073286	53.58589545154632	64.30293927375652	63.83023351239188	68.88045675733116	67.894113444984	72.56522085549003	71.21363998417579	77.84813991567644	76.06658631635699	0.11995102777616415	0.1087488457709494	-0.11391764792419679	-17.503019266676347	-0.10696546028427178	-16.43480295889276
67.12897711259382	52.54691861990985	53.487653287650566	64.24037047036103	63.772784463344834	68.83460850505902	67.85108016152688	72.53059981540297	71.18044289890413	77.8252765027542	76.0440528756549	0.12043693608619338	0.10917524699569353	-0.11415311597663447	-17.644886432930434	-0.10710168367599238	-16.554892019574254
67.53346296890952	52.43626859525976	53.387742891664864	64.17700533905492	63.714655248797854	68.78838608027755	67.80773033775431	72.4958858052224	71.14717455711288	77.80260832451226	76.0217084695386	0.12093437482977389	0.10961168101768345	-0.1144020287081986	-17.78991870900245	-0.10724870672325437	-16.677511176014377
67.94038605598601	52.32367578128703	53.286121888465544	64.11282368801079	63.65582901922402	68.7417810523864	67.76405722990408	72.46107800841956	71.113834788534	77.78014170439525	75.99955931258548	0.1214436721394631	0.11005843029745256	-0.11466496073393273	-17.93825158841355	-0.10740701309204326	-16.80277235156973
68.3497610593647	52.20909110879661	53.182746529549476	64.04780457011618	63.596288287396	68.69478462950136	67.72005379573363	72.4261754971831	71.08042333769185	77.75788306320334	75.977611718012	0.1219651676943867	0.11051578713848209	-0.11494250851630738	-18.09002668080575	-0.10757710460403302	-16.930792557204768
68.7616027530747	52.09246396711652	53.07757164340429	63.981926250783786	63.536014900988995	68.64738764210571	67.6757126809198	72.39117722623983	71.04693985890029	77.73583892057718	75.95587209931885	0.12249921321548046	0.11098405410703403	-0.11523529142718303	-18.24539202132837	-0.10775950212402563	-17.061694149579125
69.17592600016614	51.97374215121905	52.97055058400017	63.915166174206185	63.474990013843325	68.59958052587068	67.6310262047653	72.35608202633638	71.01338391098106	77.71401589648785	75.93434697195153	0.12304617298566291	0.11146354447312201	-0.1155439528657638	-18.40450239729762	-0.10795474649573578	-17.1956051037796
69.59274575324658	51.852871807036564	52.86163517733973	63.84750092797626	63.413194055815815	68.55135330360231	67.58598634517547	72.32088859736615	70.97975495168893	77.6924207127347	75.9130429549778	0.12360642439636006	0.1119545826738274	-0.11586916143743053	-18.567519693495342	-0.10816339952781107	-17.33265930152811
70.01207705502031	51.729797374921326	52.75077566599833	63.778906205981585	63.3506067011411	68.50269556626016	67.54058472286076	72.28559550111599	70.9460523318244	77.67106019444444	75.89196677277825	0.1241803585218949	0.11245750480025733	-0.11621161219861165	-18.734613257565798	-0.10838604503493343	-17.472996836166203
70.43393503883172	51.604461531205004	52.63792065158839	63.70935676948316	63.28720683522233	68.45359645299756	67.49481258472218	72.25020115361357	70.91227528901642	77.64994127157263	75.87112525675046	0.12476838072335374	0.11297265910951011	-0.11657202796779131	-18.90596028596883	-0.10862328993621873	-17.616764335158223
70.85833492921113	51.47680512781197	52.523017035078425	63.63882640627992	63.22297251976339	68.40404463016633	67.44866078637087	72.2147038170498	70.87842294115374	77.62907098040459	75.85052534702382	0.12537091128362748	0.11350040656310952	-0.11695116071082623	-19.081746232721343	-0.10887576541557564	-17.7641153016084
71.2852920424243	51.34676712988198	52.406009954898686	63.567287887854874	63.15788095615157	68.35402826922432	67.40211977373161	72.17910159125047	70.84449427944483	77.60845646505186	75.83017409418323	0.12598838607545498	0.11404112139346892	-0.11734979300246096	-19.262165241741968	-0.10914412814571506	-17.915210475515778
71.71482178702524	51.21428455136129	52.286842722763986	63.49471292439513	63.091908446993685	68.30353502348413	67.35517956367734	72.14339240467166	70.8104881610833	77.5881049789439	75.81007866100121	0.12662125726439982	0.11459519170003099	-0.11776873956888778	-19.447420604457875	-0.10942906158150834	-18.070218216395006
72.14693966441222	51.079292388521985	52.16545675714398	63.42107211756906	63.02503035570183	68.25255200363287	67.30782972363613	72.10757400488791	70.77640330149453	77.56802388631006	75.79024632417415	0.1272699940488158	0.11516302007685575	-0.11820884891848493	-19.637725244578178	-0.10973127732718524	-18.229314908674496
72.58166126938723	50.94172355137287	52.04179151431143	63.346334910939085	62.95722106401991	68.20106575195133	67.26005935011037	72.0716439485435	70.74223826613775	77.54822066364936	75.77068447606155	0.12793508343899695	0.1157450242735336	-0.1186710050635611	-19.833302231400012	-0.11005151658105206	-18.392685391174382
73.01900229071879	50.801508792929155	51.915784416900095	63.270469537880956	62.888453927375146	68.14906221515534	67.21185704604274	72.03559959073351	70.70799146183593	77.52870290118477	75.75140062642495	0.12861703107784395	0.1163416378914229	-0.11915612933941588	-20.034385323628157	-0.1103905516620074	-18.560523412217663
73.45897851170821	50.658576636311736	51.78737077990418	63.19344296687356	62.8187012279323	68.09652671577726	67.1632108969606	71.99943807378007	70.67366112760492	77.50947830429816	75.73240240416457	0.12931636210553232	0.11695331111735281	-0.11966518232840428	-20.241219545878266	-0.1107491876252027	-18.733032112309957
73.90160581075892	50.51285329965171	51.656483734052344	63.11522084401425	62.74793412521951	68.04344392199918	67.11410844582342	71.96315631536521	70.63924532494897	77.490554694941	75.71369755904873	0.13003362207083002	0.11758051149706585	-0.12019916589382262	-20.454061799850024	-0.11112826397113906	-18.9104245360777
74.34690016194996	50.364262618782	51.523054146492186	63.035767432608104	62.67612260418879	67.98979781584544	67.06453666649583	71.9267509959815	70.60474192759126	77.47194001301735	75.69529396343397	0.13076937789188853	0.1182237247508408	-0.120759125330963	-20.673181512376686	-0.11152865645304644	-19.092924175236476
74.79487763561212	50.212725967703946	51.38701053872298	62.95504554966963	62.603235420564744	67.93557165963401	67.01448193576175	71.89021854565681	70.5701486106016	77.45364231773318	75.6771996139716	0.1315242188695129	0.11888345563386922	-0.12134615164269746	-20.898861322897574	-0.11195127899156887	-19.280765545006943
75.24555439890803	50.058162176825746	51.24827900171771	62.87301649916781	62.5292400433264	67.88074796058211	66.96393000378997	71.85355512990914	70.53546283888478	77.43566978890834	75.65942263329586	0.13229875775612057	0.11956022884417401	-0.12196138394810419	-21.1313978130529	-0.11239708570120399	-19.474194795993753
75.6989467164156	49.90048744897552	51.10678310817932	62.78964000183304	62.454102594157995	67.82530843345046	66.91286596295532	71.81675663488029	70.50068185498786	77.41803072824287	75.64197127168985	0.13309363188380588	0.12025458998101587	-0.1226060120325343	-21.371102281142157	-0.11286707303732157	-19.673470363975866
76.15507095071504	49.73961527320598	50.9624438218817	62.70487412133807	62.37778778369463	67.76923396110776	66.86127421491365	71.779818651599	70.46580266618349	77.400733560534	75.62485390872364	0.13390950435516166	0.12096710655694927	-0.12328127904642372	-21.618301564223657	-0.11336228207008503	-19.878863660160278
76.61394356297929	49.575456336415364	50.815179404050795	62.61867518665137	62.300258844378384	67.71250455288524	66.80913843582135	71.74273645931626	70.43082203078208	77.38378683483536	75.60807905485946	0.13474706530074898	0.12169836906689248	-0.123988484365114	-21.87333891151502	-0.11388380089599082	-20.090659804869574
77.07558111356816	49.407918432824935	50.66490531674843	62.53099771035182	62.22147745972821	67.65509930058379	66.75644153958194	71.7055050078537	70.39573644362284	77.36719922555196	75.59165535301696	0.1356070332073656	0.12244899211782964	-0.12472898661796705	-22.136574912190554	-0.11443276719289486	-20.30915840724265
77.54000026262605	49.23690637136708	50.51153412323115	62.44179430268161	62.14140368981831	67.59699633198731	66.70316563899709	71.66811889890207	70.36054212069166	77.35097953346259	75.57559158009433	0.13649015632155395	0.12321961562298242	-0.12550420689922248	-22.40838848149542	-0.11501037093057676	-20.53467439447013
78.00721777068286	49.06232188105475	50.35497538526315	62.3510155811011	62.05999589274272	67.53817276172425	66.64929200468632	71.6305723662001	70.32523498280668	77.3351366866608	75.55989664843482	0.13739721413307138	0.1240109060645806	-0.12631563217078678	-22.689177909000136	-0.11561785724634888	-20.767538893958772
78.47725049925933	48.88406351442311	50.19513555737658	62.258610075098595	61.97721064183535	67.47860463931124	66.59480102163488	71.59285925452319	70.28981063831215	77.31967974140645	75.54457960723443	0.13832901894338684	0.12482355782963081	-0.12716481887059672	-22.979361973255436	-0.11625652949560106	-21.008100171795377
78.95011541147531	48.70202654915408	50.0319178780836	62.16452412599193	61.893002638397704	67.41826689419828	66.53967214321656	71.55497299740166	70.2542643647144	77.30461788287636	75.52964964388002	0.13928641752459275	0.12565829462339925	-0.1280533967404267	-23.279381127702436	-0.1169277524911223	-21.25672463195042
79.42582957266194	48.51610288801951	49.86522225806006	62.06870178144665	61.80732461967311	67.35713327762446	66.48388384252777	71.51690659348598	70.21859108918919	77.28996042580377	75.51511608520957	0.14027029287450332	0.12651587096564357	-0.12898307288620003	-23.58969876232186	-0.11763295594211343	-21.513797880064885
79.90441015097758	48.3261809573058	49.69494516533849	61.97108468442047	61.7201272617914	67.29517630107979	66.42741356085949	71.47865258146953	70.18278536788623	77.27571681499552	75.50098839868531	0.14128156607409778	0.12739707377499362	-0.12995563608586735	-23.910802546397463	-0.11837363810577983	-21.779725856406003
80.38587441802741	48.13214560391264	49.520979507567	61.8716119562289	61.6313590773912	67.23236717115445	66.37023765311966	71.440203013473	70.14684136395003	77.26189662571447	75.48727619346884	0.14232119825388853	0.12830272404725324	-0.1309729613641082	-24.243205858414512	-0.11915136966929651	-22.054936043319685
80.87023974948666	47.93387799135142	49.34321451141254	61.77022007340873	61.54096630760877	67.16867572053943	66.31233133000461	71.40154942678541	70.11075282416905	77.2485095639114	75.47398922138555	0.1433901926762496	0.12923367863380605	-0.1320370148479384	-24.587449308643045	-0.11996779787376965	-22.33987875200546
81.35752362572781	47.7312554949096	49.16153559921473	61.6668427380447	61.44889280810781	67.10407033493092	66.25366859670713	71.36268281385476	70.0745130541627	77.23556546629557	75.4611373777683	0.14448959694122915	0.13019083212674487	-0.13314985892301934	-24.94410236103431	-0.12082465089844163	-22.635028494341896
81.8477436324513	47.52415159628608	48.975824263022695	61.561410741202536	61.355079928802176	67.03851787556803	66.19422218792974	71.32359359040647	70.03811489200446	77.22307430022482	75.44873070216495	0.1456205053238764	0.13117511885781474	-0.13431365771245396	-25.31376506174638	-0.12172374252379825	-22.940885446245375
82.34091746132043	47.31243577805167	48.785957936181134	61.453851819097565	61.259466386905764	66.97198359711766	66.13396349895692	71.28427156156366	70.00155068017473	77.21104616339991	75.43677937889566	0.14678406125168394	0.13218751501876716	-0.1355306828963876	-25.697069881267453	-0.12266697709073071	-23.25797700861949
82.83706291059936	47.09597341834163	48.5918098626704	61.34409050161019	61.16198813292429	66.90443106060009	66.07286251252344	71.24470588583304	69.96481223572933	77.19949128334484	75.42529373744574	0.14798145993133344	0.13322904091125984	-0.13680331989704086	-26.094683678427828	-0.12365635477779335	-23.586859473434743
83.33619788579601	46.87462568624357	48.39324896444253	61.232047952739705	61.062578209178774	66.83582204102575	66.01088772119307	71.20488503680855	69.92789081855764	77.18842001665311	75.4142842526743	0.14921395113457614	0.13430076333502516	-0.13813407445439907	-26.50730979515174	-0.12469397721794451	-23.928119802256333
83.83834040030794	46.648249438410005	48.190139707047656	61.11764180257092	60.96116660043285	66.7661164293903	65.9480060449464	71.16479676243418	69.89077709760042	77.17784284797803	75.40376154482362	0.15048284215375632	0.13540379812365608	-0.13952557961582102	-26.93569029066566	-0.12578205347712412	-24.282377525409174
84.34350857607244	46.41669711749841	47.982341963893205	61.000785970311036	60.85768007616965	66.69527212865341	65.88418274364992	71.12442804165865	69.85346111488194	77.16777038874649	75.39373637930727	0.15178950093822802	0.13653931283801685	-0.1409806031693961	-27.380608325476715	-0.1269229064225641	-24.65028677099326
84.85172064422062	46.17981665311703	47.76971087953867	60.881390477931596	60.75204202404062	66.62324494329437	65.81938132405641	71.08376503829574	69.81593224720329	77.15821337556854	75.38421966625604	0.15313535942369333	0.13770852962803376	-0.1425020555501959	-27.84289070563318	-0.1281189795044071	-25.032538432596994
85.36299494573534	45.93745136604898	47.55209673249677	60.759361253937875	60.644172273986925	66.54998846201484	65.75356344096296	71.0427930518973	69.77817916533259	77.14918266831992	75.37522245980061	0.1545219170673331	0.13891272827436432	-0.14409299825030075	-28.323410598670307	-0.12937284398191196	-25.42986248652778
85.87734993211305	45.689439876618984	47.32934479808133	60.63459992676377	60.533986912503586	66.4754539331227	65.68668879212005	71.00149646542357	69.74018979051094	77.14068924786548	75.36675595706275	0.15595074460250197	0.1401532494223054	-0.14575665276782956	-28.82309043362693	-0.1306872066251188	-25.84303046931018
86.39480416602983	45.43561601818079	47.1012952119294	60.50700360727864	60.421398086496964	66.39959013210272	65.61871500646207	70.95985868948551	69.70195124808495	77.13274421339564	75.35883149683208	0.15742348802772432	0.14143149802116742	-0.1474964101278715	-29.342904997814912	-0.1320649179232376	-26.27285812718401
86.91537632201124	45.175808756819755	46.86778283491367	60.37646465987258	60.306313796154654	66.32234322084138	65.54959752519134	70.9178621029125	69.66344981805626	77.12535877934205	75.35146055789669	0.15894187284576136	0.14274894698332163	-0.14931584101575623	-29.88388474477142	-0.13350898083685792	-26.720208250466385
87.43908518710603	44.90984211849858	46.628637120266916	60.24287046157267	60.18863767622552	66.24365659793676	65.47928947521903	70.87548798938029	69.62467088232741	77.11854427183732	75.34465475699939	0.16050770856962	0.14410714107814201	-0.15121870656362546	-30.44711932856262	-0.13502256013232028	-27.18599370668744
87.9659496615646	44.63753512501821	46.383681983850174	60.10610314862703	60.06826876507503	66.1634707394815	65.40774153442233	70.83271646981277	69.58559886839902	77.11231212467895	75.33842584638225	0.1621228935135787	0.1455077010771771	-0.1532089698306649	-31.033761379927455	-0.1366089923376208	-27.67118068691161
88.4959887595208	44.35870174033099	46.13273567863009	59.96603934998657	59.94510126086347	66.08172302966864	65.33490178814601	70.78952643025156	69.54621718926361	77.1066738747602	75.33278571088852	0.16378941988854578	0.14695232816806833	-0.15529080802388506	-31.645030541840242	-0.13827179636306397	-28.1767921811188
89.0292216096782	44.07315082891453	45.87561067456584	59.82254990709887	59.819024264160554	65.99834758051732	65.26071557632531	70.74589544485815	69.50650817921051	77.10164115692017	75.32774636457846	0.16550937922245568	0.1484428086559979	-0.1574686255089759	-32.28221778297484	-0.14001468483516533	-28.703911700094977
89.56566745600044	43.7806861281137	45.61211354526784	59.675499579427544	59.68992150629209	65.91327503997097	65.18512533056662	70.7017996936912	69.46645302524196	77.09722569816827	75.32331994682083	0.1672849681278485	0.14998101897282784	-0.15974706766096602	-32.94669000851718	-0.14184157619148863	-29.25368726182205
90.1053456584057	43.4811062365692	45.34204486296139	59.524746735104266	59.55767106268641	65.82643238756381	65.10807040046949	70.65721387486842	69.42603169376997	77.09343931122949	75.31951871781187	0.16911849444034796	0.15156893101553814	-0.16213103560795616	-33.63989498904084	-0.14375660758926045	-29.827335661957477
90.6482756934654	43.174204621088464	45.06519910348598	59.3701430261277	59.42214505047272	65.73774271680037	65.02948686842403	70.61211111069711	69.38522285224312	77.09029388735979	75.31635505347738	0.17101238375342545	0.15320861783715084	-0.16462570192638282	-34.36336663003567	-0.14576414868511023	-30.42614704985317
91.19447715510712	42.859769644568594	44.78136456326926	59.2115330475249	59.283209309558	65.6471250033256	64.94930735205537	70.56646284731538	69.34400378531599	77.0878013883677	75.31384143970125	0.17296918637663491	0.15490225971500843	-0.1672365273475478	-35.11873060584003	-0.14786881634615412	-31.051489832758307
91.74396975532183	42.53758461786501	44.490323290457056	59.04875397991096	59.140723066400824	65.55449385790666	64.86746079343098	70.52023874735602	69.30235030514999	77.08597383778235	75.3119904658277	0.17499158474642781	0.15665215062307808	-0.16996927853642774	-35.90771038265302	-0.15007549035436796	-31.70481593212571
92.29677332487483	42.207427878805724	44.19185103263908	58.88163521490101	58.99453857968484	65.45975926317516	64.78387223407788	70.47340657510087	69.26023665539444	77.08482331109835	75.3108148173752	0.17708240132072847	0.15846070513688112	-0.17283004701036475	-36.73213365789343	-0.1523893301739605	-32.387666418537265
92.85290781402206	41.869072901886234	43.88571720389947	58.709997962860264	58.84450076709062	65.3628262930084	64.69846257478694	70.42593207354973	69.21763540836248	77.08436192502359	75.31032726789697	0.1792446069906661	0.16033046580173732	-0.17582526926472752	-37.59393924362848	-0.15481579285251712	-33.101677552787805
93.41239329322968	41.52228844254646	43.57168487424088	58.533654842520335	58.690446812365394	65.26359481335395	64.61114831910794	70.37777883278181	69.17451735487468	77.08460182565233	75.31054066991865	0.1814813300452458	0.16226411099721552	-0.17896174817727228	-38.495184424225954	-0.15736065213211248	-33.84858726299717
93.97524995389855	41.16683872032636	43.249510784779815	58.35240945204116	58.532205751897045	65.16195916321901	64.52184129935632	70.32890814893258	69.13085138619816	77.08555517547671	75.3114679448766	0.1837958657273095	0.16426446333308295	-0.1822466757641834	-39.43805281933237	-0.16003001885034962	-34.630242089449894
94.54149810909283	40.80248364562911	42.91894539249785	58.16605592116849	58.369598040017955	65.05780781446596	64.43044838387029	70.27927887305528	69.08660436746251	77.08723413914703	75.3131220719764	0.18619168642189235	0.16633449861459426	-0.18568765736301884	-40.42486278508477	-0.1628303627157166	-35.44860463095756
95.11115819427312	40.42897909528425	42.57973294875542	57.974378444217514	58.20243509229084	64.95102300896437	64.33687116416253	70.22884724907114	69.04174100187882	77.08965086788042	75.31551607588342	0.18867245252106796	0.16847735541770922	-0.18929273732010188	-41.45807638815677	-0.16576853554617088	-36.3057615288526
95.68425076803395	40.0460772426071	42.2316116162393	57.77715079371785	58.03051880607097	64.84148037156021	64.24100562051703	70.17756673994684	68.99622368503127	77.09281748241301	75.31866301315102	0.19124202401257748	0.1706963453177656	-0.19307042625933235	-42.54030898807832	-0.16885179606275358	-37.20393202651212
96.26079651284576	39.65352694819016	41.874313629522184	57.57413581467788	57.85364105769594	64.72904849722748	64.14274176447736	70.12538784116248	68.95001234844847	77.0967460543806	75.32257595728497	0.19390447284301116	0.17299496381830323	-0.19702973001133728	-43.67433946516394	-0.17208783633522984	-38.145477144971665
96.84081623580131	39.251074218241165	41.50756550496623	57.36508489957395	57.67158317572721	64.61358851066827	64.04196325656525	70.0722578804533	68.90306429159084	77.10144858600431	75.32726798233394	0.19666409611008182	0.17537690203012687	-0.20118018027871187	-44.863121131851585	-0.17548480997876226	-39.13290951699855
97.42433086936633	38.83846273790172	41.131088306306474	57.149737444347124	57.48411538976478	64.49495359652924	63.93854699745499	70.01812080272096	68.85533400131786	77.10693698795008	75.33275214488937	0.1995254301425893	0.17784605915435794	-0.2055318671150772	-46.10979336702803	-0.17905136220571904	-40.16890392473033
98.01136147213543	38.41543448763413	40.744597972902795	56.92782028589257	57.29099625447172	64.37298849829405	63.832362690706724	69.96291693891001	68.80677295781221	77.11322305521468	75.33904146436478	0.2024932655311301	0.18040655582715975	-0.21009547328672085	-47.417694012006905	-0.18279666183661902	-41.25630858742625
98.60192922959182	37.98173045146611	40.34780571836294	56.69904712177689	57.091972048596695	64.24752898381772	63.72327237504154	69.90658275754826	68.75732942585303	77.12031844089012	75.34614890142015	0.20557266317741196	0.18306274838806458	-0.21488231058433627	-48.790372568206294	-0.18673043537659595	-42.39815724827167
99.1960554548718	37.537091426604604	39.94041850800038	56.4631179131901	56.886776148956386	64.11840127535396	63.61112992400618	69.84905059752381	68.70694823022662	77.12823462763289	75.354087334381	0.20876897143533488	0.18581924413842899	-0.21990435814543474	-50.23160423576155	-0.19086300326596728	-43.597682111123504
99.79376158953411	37.08125894470139	39.522139624418365	56.2197182724757	56.67512837955739	63.98542144183634	63.49578051074435	69.79024838055658	68.655570513958	77.13698289666321	75.36286953349372	0.21208784442275933	0.18868091766150272	-0.22517430283244977	-51.74540483039527	-0.19520531840831978	-44.858327678966816
100.39506920433367	36.613976315837505	39.092669331392116	55.96851883695239	56.45673433629202	63.84839475106959	63.377060035452665	69.73009930167663	68.60313347792712	77.14657429409692	75.37250813284393	0.21553526158923056	0.19165292828099767	-0.23070558170415723	-53.336046614918814	-0.1997690070805831	-46.18376554753377
101.00000000000001	36.13498980710847	38.651705647162075	55.7091746311801	56.23128468794609	63.70711497940232	63.254794512959116	69.66852149587847	68.54957010030351	77.15701959440247	75.38301559975226	0.21911754863191782	0.19474073874089895	-0.2335469985647659	-54.15112837472934	-0.2021148920991375	-46.86315617740567
