# Supplementary material for: White matter micro- and macrostructure brain charts for the human lifespan
Source: Nature. 2026 May 13;655(8124):979–89. doi: 10.1038/s41586-026-10454-2 (PMC13391363; doi:10.1038/s41586-026-10454-2)
Supplement: Supplementary file 12 — Centiles trajectories of brain charts. SDT.T9.1–5 contain the brain charts for the global metrics; SDT.T9.6–509 contain the brain charts for the tract-specific metrics (unnormalized); and SDT.T9.510–1157 contain the brain charts for the tract-specific macrostructural metrics (normalized). Included in each table are the male and female centile trajectories for the 2.5th, 25th, 50th, 75th and 97.5th percentiles; the interquartile range normalized by the 50th centile; and the derivatives of the 50th centiles with respect to both age and log(age). Charts are sampled in logarithmically spaced intervals. Age is reported in years, while centile trajectory values are reported in metric-specific units: diffusivities in mm2 s−1, volume in mm3, surface area in mm2, average length in mm, and FA is dimensionless (unitless). [file 41586_2026_10454_MOESM12_ESM.zip › plotted_curves/SDT.T9.246-SCP_left_fa-mean_curve_metrics.csv]

ages	male_0.025th_percentile	female_0.025th_percentile	male_0.25th_percentile	female_0.25th_percentile	male_0.5th_percentile	female_0.5th_percentile	male_0.75th_percentile	female_0.75th_percentile	male_0.975th_percentile	female_0.975th_percentile	male_normalized_quantile_range	fwmale_normalized_quantile_range	male_median_centile_d_age	male_median_centile_d_log_age	female_median_centile_d_age	female_median_centile_d_log_age
0.25	0.25531863530426163	0.2524220796768773	0.2769717512960971	0.27310833372532684	0.28919068506227064	0.2847541299971148	0.3020453363458777	0.2969854270107146	0.32844298179498715	0.3220406973785111	0.08670260262491375	0.08385161362059863	0.14446002210703737	0.08340815652529834	0.14224457153957065	0.08212900229972021
0.25150637576242696	0.25551213353102065	0.2526133399184939	0.2771806884799797	0.2733143408203958	0.28940829613821234	0.2849684037720188	0.3022720440986138	0.2972083568577602	0.3286882827852687	0.322281278805101	0.08669881255460375	0.08384794847810623	0.14421324984131445	0.08351567313068387	0.1420015847657652	0.08223487058835133
0.2530218281966045	0.2557061342757008	0.25280509675251944	0.2773901657060835	0.27352088034260164	0.28962646823372706	0.28518322996561085	0.30249933479299707	0.29743185998516364	0.32893421128682343	0.3225224758349714	0.08669500836729675	0.08384426968389878	0.1437185741370257	0.08373069640184383	0.14151449739620148	0.08244659738367943
0.25454641199404576	0.25590063752640596	0.2529973501661337	0.27760018293753763	0.2737279522552005	0.2898452012969501	0.28539860852684884	0.30272720836072325	0.2976559363262523	0.3291807671955561	0.3227642883675678	0.08669119002402481	0.08384057720029411	0.14322461444774603	0.08394569842018029	0.14102811505526347	0.08265830326257628
0.2560801821758082	0.25609564326504325	0.2531901001403866	0.2778107401306556	0.2739355565147277	0.2900644952688493	0.28561453939763337	0.30295566472594737	0.2978805858069414	0.3294279503990574	0.32300671629419	0.08668735748574101	0.08383687098953099	0.14273137549466242	0.08416067643537417	0.14054244239181912	0.08286998551704983
0.25762319409447826	0.2562911514673098	0.2533833466501853	0.27802183723492097	0.27414369307098235	0.29028435008320885	0.285831022512792	0.3031847038052666	0.2981058083457171	0.3296757607765846	0.3232497594979733	0.08668351071331531	0.08383315101376844	0.14223886196108992	0.08437562769098861	0.14005748401748974	0.08308164143303287
0.2591755034361701	0.25648716210267963	0.2535770896642789	0.27823347419297223	0.2743523618670117	0.2905047656666137	0.28604805780006354	0.3034143255077044	0.29833160385361995	0.32992419819904417	0.3234934178538697	0.08667964966753762	0.08382941723508865	0.14174707849227275	0.08459054942451871	0.13957324450592523	0.08329326829024808
0.2607371662225343	0.25668367513438867	0.25377132914524525	0.2784456509405867	0.2745615628390962	0.29072574193843315	0.2862656451800811	0.303644529734692	0.29855797223422786	0.33017326252897167	0.3237376912286295	0.08667577430911388	0.08382566961549379	0.1412560296952421	0.08480543886712866	0.13908972839368516	0.08350486336252771
0.2623082388127803	0.2568806905194214	0.2539660650494785	0.2786583674066657	0.27477129591673566	0.2909472788108045	0.2864837845663582	0.30387531638005294	0.29878491338364016	0.3304229536205135	0.3239825794807842	0.08667188459867037	0.08382190811690507	0.14076572013897248	0.08502029324385774	0.1386069401797556	0.08371642391759337
0.2638887779057103	0.2570782082084974	0.25416129732717346	0.27887162351321937	0.2749815610226324	0.2911693761886174	0.28670247586527126	0.30410668532998486	0.29901242719046045	0.3306732713194087	0.3242280824606269	0.08666798049674841	0.08381813270116573	0.14027615435411178	0.08523510977359194	0.13812488432505177	0.08392794721682861
0.26547884054176485	0.25727622814605633	0.2543570259223127	0.27908541917535107	0.2751923580726764	0.29139203396949725	0.28692171897604374	0.30433863646304354	0.29924051353577913	0.33092421546296946	0.32447420001019356	0.08666406196380773	0.08381434333003776	0.13978733683330802	0.08544988566893608	0.1376435652532848	0.08413943051569817
0.2670784841050822	0.2574747502702445	0.2545532507726527	0.27929975430124154	0.27540368697593126	0.29161525204378924	0.287141513790731	0.3045711696501247	0.29946917229315806	0.33117578588006236	0.3247209319632456	0.08666012896022456	0.08381053996520248	0.13929927203061254	0.08566461813620663	0.13716298735040766	0.08435087106354189
0.26868776632556873	0.25767377451290074	0.2547499718097097	0.279514628792134	0.27561554763461765	0.29183903029454134	0.2873618601942036	0.304804284754447	0.2996984033286123	0.33142798239108895	0.3249682781452509	0.08665618144628957	0.0838067225682597	0.13881196436187793	0.08587930437543889	0.1366831549644587	0.08456226610332607
0.2703067452809827	0.25787330079954196	0.2549471889587453	0.2797300425423182	0.2758279399440976	0.29206336859748855	0.28758275806413086	0.30503798163153556	0.2999282065005935	0.33168080480796747	0.3252162383733643	0.08665221938221176	0.0838028911007298	0.13832541820471533	0.0860939415804225	0.13620407240578913	0.08477361287189211
0.2719354793990299	0.2580733290493493	0.2551449021387535	0.27994599543911425	0.2760408637928605	0.2922882668210361	0.2878042072709652	0.3052722601292034	0.3001585816599732	0.3319342529341132	0.3254648124564097	0.08664824272811487	0.08379904552404988	0.13783963789840925	0.08630852693868007	0.135725743947134	0.08498490859992103
0.27357402745947257	0.2582738591751541	0.25534311126244524	0.28016248736285876	0.2762543190625069	0.29251372482624355	0.2880262076779256	0.30550712008753556	0.30038952865002555	0.33218832656441977	0.32571400019486124	0.08664425144403666	0.08379518579957461	0.13735462774356222	0.08652305763120438	0.13524817382317167	0.08519615051176288
0.2752224485962505	0.25847489108342236	0.2555418162362352	0.28037951818688617	0.2764683056277324	0.29273974246680656	0.28824875914098125	0.30574256133886957	0.3006210473064097	0.33244302548523863	0.325963801380824	0.08664024548993134	0.08379131188857715	0.13687039200253537	0.08673753083267854	0.134771366230936	0.08540733582552207
0.27688080229961526	0.2586764246742419	0.2557410169602273	0.2805970877775158	0.27668282335631256	0.29296631958904235	0.28847186150883525	0.30597858370778025	0.30085313745715314	0.3326983494743615	0.3262142157980152	0.0866362248256669	0.08378742375224803	0.1363869348994058	0.08695194371156134	0.1342953253296031	0.0856184617530431
0.2785491484182772	0.25887845984130686	0.2559407133282005	0.28081519599403415	0.27689787210908756	0.2931934560318715	0.2886955146229083	0.3062151870110602	0.30108579892263465	0.33295429830099954	0.3264652432217457	0.08663218941102477	0.08378352135169526	0.13590426061961125	0.08716629342966797	0.1338200552404203	0.08582952549976142
0.28022754716156506	0.2590809964719037	0.25614090522759386	0.2810338426886795	0.2771134517399459	0.29342115162680177	0.28891971831732144	0.3064523710577032	0.30131903151556555	0.3332108717257643	0.32671688341889965	0.08662813920570105	0.08377960464794096	0.13542237331016338	0.0873805771424685	0.13334556004669196	0.08604052426475306
0.2819160591015993	0.25928403444689685	0.25634159253949296	0.28125302770662597	0.27732956209580856	0.293649406197911	0.2891444724188803	0.30669013564888614	0.30155283504097385	0.33346806950064883	0.32696913614791673	0.08662407416930486	0.0837756736019263	0.13494127707967607	0.0875947919989315	0.13287184379426265	0.0862514552409337
0.28361474517547763	0.25948757364071323	0.25654277513861556	0.28147275088596746	0.27754620301661403	0.2938782195618303	0.28936977674705844	0.30692848057795113	0.3017872092961862	0.3337258913690067	0.32722200115877237	0.08661999426135741	0.0837717281745063	0.1344609759982518	0.08780893514150989	0.13239891049065022	0.08646231561454698
0.2853236666874746	0.2596916139213283	0.25674445289329595	0.28169301205770075	0.277763374335301	0.2941075915277269	0.28959563111397957	0.30716740563038764	0.3020221540708096	0.33398433706553343	0.3274754781929579	0.0866158994412944	0.08376776832645239	0.13398147409762373	0.08802300370619065	0.13192676410562854	0.08667310256548433
0.2870428853112538	0.2598961551502514	0.25694662566547133	0.2819138110457108	0.27798107587779347	0.2943375218972875	0.28982203532440176	0.30740691058381503	0.3022576691467147	0.3342434063162461	0.32772956698346173	0.08661178966846218	0.08376379401845035	0.13350277537099942	0.08823699482238112	0.1314554085712416	0.086883813267292
0.28877246309209376	0.2601011971825105	0.2571492933106669	0.282135147666753	0.2781993074629841	0.2945680104647007	0.29004898917570054	0.3076469952079636	0.30249375429801784	0.33450309883846396	0.3279842672547501	0.08660766490211876	0.08375980521110209	0.13302488377317445	0.08845090561290192	0.13098484778157626	0.08709444488694373
0.2905124624491269	0.26030673986663777	0.2573524556779813	0.2823570217304377	0.27841806890271825	0.2947990570166401	0.2902764924578512	0.3078876592646576	0.3027304092910628	0.33476341434078805	0.3282395787227466	0.08660352510143485	0.08375580186492289	0.13254780322030513	0.08866473319384482	0.130515085592819	0.0873049945848976
0.29226294617759224	0.26051278304465375	0.2575561126100713	0.28257943303921257	0.27863736000177786	0.29503066133224615	0.29050454495341255	0.3081289025077954	0.3029676338844032	0.33502435252308044	0.3284955010948133	0.08659937022549166	0.0837517839403411	0.13207153759039159	0.08887847467482146	0.13004612582345487	0.08751545951508888
0.294023977451102	0.2607193265520536	0.2577602639431376	0.28280238138834807	0.2788571805578651	0.2952628231831104	0.2907331464375093	0.3083707246833333	0.3032054278287849	0.3352859130764463	0.3287520340697311	0.08659520023328086	0.08374775139770048	0.13159609072300782	0.08909212715876436	0.12957797225408285	0.08772583682494428
0.29579561982392083	0.26092637021779114	0.2579649095069097	0.28302586656591894	0.2790775303615861	0.2954955423332565	0.2909622966778155	0.3086131255292654	0.3034437908671277	0.3355480956832112	0.3290091773376793	0.08659101508370452	0.08374370419725724	0.13112146641901745	0.08930568774170666	0.12911062862733047	0.08793612365510484
0.29757793723326015	0.261133913864264	0.25817004912463026	0.28324988835278864	0.27929840919643356	0.2957288185391232	0.2911919954345358	0.3088561047756062	0.30368272273450636	0.335810900016902	0.3292669305802158	0.08658681473557513	0.08373964229918109	0.13064766844127007	0.0895191535132227	0.12864409864818072	0.08814631713972432
0.29937099400158496	0.26134195730729837	0.25837568261304156	0.2834744465225922	0.27951981683877203	0.29596265154954743	0.2914222424603902	0.3090996621443717	0.3039222231581341	0.3360743257422271	0.32952529347025766	0.08658259914761424	0.08373556566355372	0.13017470051414648	0.0897325215559448	0.12817838598411413	0.08835641440642661
0.3011748548389356	0.2615505003561336	0.25858180978236867	0.2836995408417194	0.2797417530578201	0.2961970411057454	0.2916530375005956	0.3093437973495604	0.304162291857343	0.336338372515054	0.329784265672061	0.08657836827845204	0.0837314742503685	0.12970256632367239	0.08994578894579774	0.12771349426442669	0.08856641257588649
0.30298958484526295	0.2617595428134074	0.2587884304363054	0.28392517106929854	0.2799642176156338	0.2964319869412962	0.2918843802928477	0.3095885100971364	0.30440292854356593	0.3366030399823911	0.3300438468411995	0.08657412208662921	0.08372736801953151	0.12923126951748998	0.09015895275173591	0.12724942708085507	0.08877630876212805
0.30481524951277783	0.261969084475139	0.2589955443719984	0.28415133695717754	0.28018721026709015	0.2966674887821218	0.29211627056730416	0.3098338000850072	0.3046441329203182	0.3368683277823645	0.3303040366245461	0.08656986053059344	0.08372324693085917	0.12876081370514214	0.09037201003603457	0.12678618798756247	0.0889861000725034
0.3066519147283146	0.26217912513071573	0.2592031513800322	0.2843780382499101	0.28041073075986994	0.29690354634647237	0.2923487080465671	0.3100796670030092	0.30488590468317917	0.3371342355442002	0.33056483466025116	0.08656558356870056	0.08371911094408076	0.12829120245802983	0.09058495785404119	0.1263237805011812	0.08919578360759317
0.3084996467757088	0.2623896645628752	0.2594112512444136	0.2846052746847349	0.2806347788344417	0.2971401593449048	0.29258169244566506	0.3103261105328846	0.30512824351977347	0.33740076288819976	0.330826240577723	0.08656129115921457	0.08371496001883441	0.12782243930897152	0.09079779325401205	0.12586220810037219	0.08940535646100756
0.31035851233818973	0.26260070254769147	0.25961984374255614	0.2848330459915612	0.2808593542240434	0.297377327480267	0.29281522347203465	0.31057313034826534	0.30537114910975194	0.3376679094257222	0.33108825399760616	0.08655698326030652	0.08371079411466986	0.12735452775311273	0.09101051327748877	0.1254014742265781	0.08961481571965635
0.3122285785007863	0.26281223885455796	0.25982892864526497	0.2850613518929501	0.28108445665466686	0.2976150504476788	0.29304930082550396	0.31082072611465233	0.3056146211247737	0.33793567475916203	0.33135087453176243	0.08655265983005371	0.08370661319104575	0.1268874712472723	0.09122311495886493	0.12494158228365393	0.08982415846351444
0.3141099127527488	0.2630242732461727	0.2600385057167201	0.28529019210409784	0.2813100858450392	0.2978533279345135	0.293283924198273	0.3110688974893973	0.3058586592284863	0.3382040584819273	0.3316141017832484	0.08654832082644118	0.08370241720733114	0.12642127321018393	0.09143559532555656	0.12448253563785272	0.09003338176563602
0.31600258298998396	0.2632368054785216	0.2602485747144619	0.28551956633281766	0.28153624150660655	0.29809215962038016	0.293519093274897	0.3113176441216825	0.3061032630765073	0.33847306017841944	0.33187793534629606	0.08654396620735898	0.08369820612280365	0.12595593702269525	0.09164795139793114	0.12402433761815246	0.09024248269209068
0.3179066575175057	0.2634498353008627	0.26045913538937454	0.28574947427952263	0.28176292334351627	0.29833154517710436	0.2937548077322669	0.3115669656525016	0.3063484323164048	0.33874267942401126	0.33214237480629066	0.08653959593060269	0.08369397989664963	0.12549146602755457	0.09186018018915831	0.12356699151602868	0.09045145830197043
0.3198222050518999	0.26366336245571054	0.2606701874856705	0.28597991563720826	0.28199013105259985	0.29857148426870994	0.2939910672395924	0.31181686171464085	0.3065941665876787	0.33901291578502585	0.3324074197397508	0.08653520995387395	0.0836897384879637	0.12502786352975193	0.09207227870542312	0.12311050058589501	0.09066030564748928
0.32174929472380437	0.26387738667881916	0.260881730740874	0.2862108900914337	0.2822178643233548	0.2988119765514008	0.29422787145838275	0.3120673319326585	0.3068404655217413	0.3392837688187144	0.33267306971430605	0.08653080823477993	0.08368548185575041	0.1245651327964481	0.09228424394571277	0.12265486804457737	0.09086902177356393
0.32368799608040405	0.26409190769916685	0.2610937648858057	0.28644239732030563	0.2824461228379278	0.29905302167354164	0.29446522004242814	0.3123183759228659	0.3070873287418977	0.33955523807323573	0.33293932428867706	0.08652639073083003	0.08368120995891963	0.12410327705703139	0.09249607290178119	0.12220009707199608	0.09107760371820461
0.3256383790879404	0.26430692523893906	0.26130628964456637	0.2866744369944586	0.2826749062710972	0.2992946192756393	0.29470311263778226	0.3125699932933069	0.30733475586332654	0.33982732308763286	0.3332061830126535	0.08652195739943949	0.08367692275628795	0.12364229950297556	0.0927077625580992	0.12174619081076798	0.09128604851224509
0.32760051413423674	0.26452243901351236	0.26151930473451973	0.2869070087770383	0.28290421429025364	0.2995367689903235	0.29494154888274227	0.3128221836437392	0.30758274649306055	0.3401000233918128	0.33347364542707203	0.08651750819792713	0.08367262020658262	0.12318220328835139	0.09291930989193986	0.12129315236651905	0.09149435317933552
0.3295744720312385	0.26473844873143765	0.2617328098662777	0.2871401123236823	0.28313404655538443	0.29977947044232856	0.29518052840783127	0.3130749465656127	0.30783130022996663	0.34037333850652346	0.33374171106379646	0.08651304308351467	0.083668302268433	0.12272299152957089	0.09313071187328603	0.12084098480782757	0.09170251473594249
0.33156032401756863	0.26495495409442416	0.26194680474368265	0.2873737472825031	0.2833644027190538	0.3000227232484737	0.2954200508357784	0.31332828164205084	0.30808041666472613	0.34064726794333194	0.3340103794456942	0.08650856201332675	0.083663968900377	0.12226466730544416	0.09334196546463147	0.12038969116628095	0.09191053019126372
0.33355814176109866	0.2651719547973219	0.26216128906379166	0.28760791329406865	0.2835952824263856	0.3002665270176435	0.2956601157815008	0.31358218844782954	0.30833009537981537	0.34092181120460185	0.3342796500866157	0.08650406494439072	0.08365962006085845	0.12180723365753465	0.09355306762127924	0.11993927443687369	0.09211839654736309
0.33556799736153503	0.26538945052810614	0.26237626251686	0.28784260999138517	0.28382668531504557	0.30051088135077003	0.2959007228520845	0.31383666654935766	0.30858033594948536	0.3411969677834726	0.33454952249137243	0.08649955183363572	0.08365525570822516	0.12135069358994599	0.09376401529103617	0.11948973757746728	0.09232611079882247
0.3375899633530214	0.2656074409678594	0.2625917247863239	0.28807783699987743	0.2840586110152222	0.3007557858408117	0.2961418716467644	0.31409171550465587	0.3088311379397415	0.3414727371638345	0.33481999615571434	0.08649502263789341	0.08365087580073033	0.1208950500694641	0.09397480541419156	0.11904108350935871	0.09253366993291223
0.3396241127067558	0.2658259257907551	0.26280767554878426	0.2883135939373712	0.2842910591496091	0.3010012400727349	0.2963835617569062	0.31434733486333655	0.3090825009083243	0.3417491188203088	0.33509107056630866	0.08649047731389564	0.08364648029653247	0.12044030602558564	0.09418543492348874	0.11859331511725202	0.09274107092961259
0.3416705188336247	0.26604490466404024	0.2630241144739896	0.28854988041407353	0.2845240293333863	0.3012472436234932	0.29662579276598633	0.31460352416658277	0.30933442440468795	0.3420261122182222	0.33536274520071657	0.0864859158182764	0.08364206915369311	0.11998646435093008	0.09439590074432402	0.11814643524935775	0.09294831076149279
0.343729255586852	0.26626437724801894	0.2632410412248195	0.28878669603255547	0.28475752117420194	0.3014937960620098	0.2968685642495734	0.3148602829471284	0.30958690796998156	0.3423037168135874	0.3356350195273727	0.08648133810756843	0.0836376423301791	0.11953352790096972	0.0946061997944696	0.11770044671722246	0.09315538639352638
0.34580039726466444	0.2664843431960347	0.263458455457267	0.28902404038773183	0.2849915342721533	0.30174089694915535	0.2971118757753072	0.3151176107292369	0.3098399511370265	0.34258193205307763	0.3359078930055603	0.08647674413820655	0.0836331997838585	0.11908149949414337	0.09481632898394565	0.11725535229608397	0.09336229478324753
0.3478840186129729	0.2667048021544527	0.263676356820422	0.28926191306684285	0.2852260682197682	0.30198854583772944	0.29735572690288076	0.31537550702867984	0.310093553430298	0.34286075737400473	0.33618136508539054	0.08647213386652378	0.08362874147250489	0.11863038191216901	0.0950262852152477	0.11681115472509873	0.09356903288080787
0.34998019482807	0.2669257537626437	0.26389474495645415	0.28950031364943485	0.28546112260198714	0.3022367422724401	0.2976001171840198	0.31563397135271665	0.3103477143659035	0.34314019220429615	0.33645543520778004	0.08646750724875331	0.08362426735379229	0.1181801778998306	0.09523606538313345	0.11636785670683025	0.09377559762850751
0.352089001559344	0.26714719765296513	0.26411361950059475	0.28973924170734133	0.2856966969961424	0.3024854857898837	0.29784504616246243	0.315893003200073	0.3106024334515613	0.34342023596247084	0.3367301028044264	0.08646286424102657	0.08361977738529788	0.11773089016540439	0.09544566637465124	0.11592546090803069	0.09398198596124274
0.3542105149120084	0.2673691334507448	0.26433298008112044	0.28997869680466376	0.2859327909719414	0.30273477591852505	0.29809051337394066	0.3161526020609203	0.31085771018658115	0.34370088805761767	0.33700536729778685	0.08645820479937426	0.08361527152450031	0.11728252138053108	0.09565508506909737	0.11548396995937082	0.09418819480626439
0.35634481144984936	0.26759156077426255	0.26455282631933513	0.29021867849775207	0.2861694040914456	0.30298461217867684	0.29833651834615904	0.3164127674168533	0.31111354406184205	0.3439821478893702	0.33728122810105504	0.0864535288797241	0.08361074972878059	0.11683507418020156	0.0958643183378527	0.115043386455568	0.09439422108303575
0.35849196819798806	0.26781447923473195	0.2647731578295526	0.2904591863351848	0.2864065359090528	0.3032349940824786	0.2985830605987754	0.3166734987408694	0.31136993455977185	0.344264014847884	0.3375576846181378	0.08644883643790278	0.08360621195541944	0.11638855116336799	0.09607336304463132	0.11460371295545713	0.09460006170328228
0.36065206264566085	0.2680378884362843	0.26499397421907855	0.2907002198577508	0.28664418597147645	0.3034859211338781	0.2988301396433798	0.31693479549734715	0.3116268811543253	0.34454648831381307	0.3378347362436313	0.08644412742963249	0.08360165816159938	0.11594295489241802	0.09628221604515375	0.11416495198220389	0.09480571357106982
0.3628251727490157	0.26826178797594835	0.2652152750881937	0.2909417785984276	0.2868823538177281	0.303737392828608	0.2990777549834754	0.3171966571420238	0.31188438331096385	0.3448295676582856	0.33811238236279917	0.0864394018105343	0.08359708830440156	0.11549828789358685	0.09649087418711133	0.11372710602338998	0.09501117358257716
0.3650113769339257	0.2684861774436344	0.26543706003013484	0.291183862082364	0.2871210389790958	0.3039894086541674	0.2993259061144567	0.3174590831219746	0.31214244048663337	0.34511325224288064	0.3383906223515477	0.08643465953612375	0.08359250234080923	0.11505455265728415	0.09669933431047895	0.11329017753101311	0.0952164386261174
0.36721075409881926	0.2687110564221147	0.26565932863107755	0.29142646982685816	0.2873602409791261	0.3042419680898001	0.29957459252359014	0.31772207287559007	0.31240105212974273	0.34539754141960355	0.3386694555764031	0.08642990056181367	0.08358790022770297	0.11461175163758242	0.09690759324696074	0.1128541689217002	0.09542150558220186
0.3694233836175272	0.26893642448700555	0.26588208047011824	0.2916696013413386	0.2875999593336039	0.3044950706064729	0.2998238136899927	0.3179856258325542	0.31266021768014285	0.3456824345308621	0.3389488813944876	0.08642512484291147	0.0835832819218636	0.11416988725289912	0.09711564782033122	0.11241908257680677	0.09562637132341933
0.37164934534214805	0.26916228120674995	0.26610531511925606	0.2919132561273441	0.2878401935505323	0.30474871566685624	0.3000735690846122	0.3182497414138229	0.3129199365691043	0.34596793090944244	0.33922889915349613	0.08642033233462156	0.08357864737997033	0.11372896188603931	0.09732349484634284	0.11198492084240286	0.09583103271428683
0.3738887196059291	0.2693886261425977	0.26632903214337406	0.2921574336785034	0.2880809431301132	0.3050029027253016	0.30032385817020457	0.31851441903160094	0.3131802082192954	0.3462540298784841	0.3395095081916712	0.08641552299204101	0.08357399655860016	0.11328897788395409	0.0975311311325342	0.11155168602950027	0.09603548661134909
0.3761415872261661	0.2696154588485883	0.26655323110022183	0.29240213348051525	0.28832220756472715	0.3052576312278212	0.3005746804013152	0.3187796580893206	0.31344103204476115	0.3465407307514568	0.3397907078377807	0.08641069677016262	0.08356932941422862	0.11284993755816686	0.09773855347825133	0.11111938041419478	0.09623972986316431
0.3784080295071193	0.2698427788715309	0.26677791154039593	0.29264735501112726	0.28856398633891267	0.30551290061206554	0.3008260352242559	0.31904545798161804	0.3137024074508998	0.3468280328321339	0.3400724974110918	0.08640585362387229	0.08356464590322857	0.11241184318474495	0.09794575867464062	0.11068800623762343	0.09644375931014793
0.3806881282429484	0.27007058575098714	0.267003073007323	0.29289309774011624	0.2888062789293476	0.30576871030730307	0.3010779220770853	0.31931181809431197	0.3139643338344422	0.3471159354145695	0.34035487622134886	0.08640099350795065	0.08355994598186896	0.11197469700459806	0.09815274350461323	0.11025756570636247	0.09664757178461514
0.38298196572066395	0.270298879019251	0.2672287150372395	0.2931393611292673	0.28904908480482705	0.3060250597343977	0.30133034038958645	0.31957873780437984	0.31422681058342833	0.34740443778307245	0.340637843568747	0.08639611637706907	0.08355522960631609	0.1115385012233645	0.09835950474280963	0.10982806099217157	0.09685116411073835
0.3852896247230969	0.270527658201331	0.26745483715917406	0.29338614463235296	0.2892924034262439	0.3062819483057879	0.30158328958324643	0.3198462164799363	0.3144898370771858	0.3476935392121821	0.34092139874390925	0.08639122218579437	0.08355049673263353	0.11110325801173815	0.09856603915555695	0.10939949423246276	0.09705453310442635
0.38761118853188686	0.27075692281493047	0.26768143889492846	0.2936334476951129	0.2895362342465683	0.3065393754254644	0.30183676907123386	0.32011425348020955	0.3147534126863064	0.34798323896664296	0.3412055410278611	0.08638631088858438	0.08354574731677836	0.11066896950538307	0.09877234350064157	0.10897186753008725	0.09725767557327458
0.3899467409304866	0.2709866723704285	0.26790851975905833	0.29388126975523216	0.2897805767108268	0.3067973404889478	0.3020907782583779	0.3203828481555181	0.3150175367726243	0.34827353630137897	0.3414902696920059	0.08638138243978893	0.08354098131460452	0.11023563780528889	0.09897841452760758	0.1085451829538755	0.0974605883167996
0.39229636620718694	0.27121690637086165	0.26813607925885546	0.2941296102423217	0.2900254302560822	0.3070558428832681	0.30234531654114705	0.32065199984724874	0.3152822086891938	0.3485644304614694	0.3417755839981009	0.08637643679364837	0.08353619868186174	0.10980326497774229	0.09918424897752232	0.10811944253839556	0.09766326812605541
0.3946601491581577	0.2714476243119034	0.2683641168943266	0.29437846857789535	0.29027079431141156	0.3073148819869408	0.30260038330762623	0.32092170788783214	0.3155474277802645	0.3488559206821222	0.3420614831982306	0.08637147390429578	0.08353139937419213	0.10937185305442654	0.09938984358280578	0.1076946482841521	0.09786571178365477
0.3970381750905084	0.2716788256818456	0.26859263215817675	0.29462784417535015	0.2905166682978867	0.30757445716994575	0.3028559779374958	0.3211919716007204	0.3158131933812608	0.3491480061886493	0.3423479665347834	0.08636649372575374	0.08352658334713427	0.1089414040327199	0.0995951950675078	0.10727080215790608	0.0980679160639184
0.39943052982536675	0.2719105099615789	0.2688216245357876	0.29487773643994425	0.2907630516285523	0.30783456779370455	0.3031120998020091	0.32146279030036307	0.31607950481875724	0.34944068619644014	0.3426350332404255	0.08636149621193549	0.08352175055611924	0.10851191987573117	0.0998003001470309	0.1068479060926677	0.09826987773274709
0.4018372997009759	0.2721426766245727	0.26905109350520046	0.2951281447687761	0.29100994370840544	0.30809521321105815	0.3033687482639709	0.32173416329218396	0.3163463614104562	0.34973395991093675	0.3429226825380763	0.08635648131664299	0.08351690095647135	0.1080834025123707	0.10000515552811606	0.1064259619877106	0.098471593547373
0.40425857157581063	0.27237532513685625	0.2692810385370942	0.2953790685507621	0.291257343934373	0.30835639276624405	0.30362592267771404	0.3220060898725574	0.3166137624651637	0.3500278265276074	0.3432109136408817	0.08635144899356911	0.0835120345034091	0.10765585383750675	0.10020975790887121	0.10600497170886314	0.0986730602566297
0.4066944328317112	0.2726084549569985	0.2695114590947683	0.29563050716661593	0.2915052516952926	0.3086181057948738	0.3038836223890787	0.3222785693287845	0.3168817072827674	0.3503222852319203	0.3434997257521907	0.08634639919629503	0.0835071511520417	0.10722927571234209	0.10041410397874273	0.10558493708876426	0.09887427460081
0.4091449713770379	0.2728420655360877	0.26974235463412133	0.295882459988826	0.29175366637188876	0.30888035162391064	0.30414184673538847	0.3225516009390689	0.317150195154212	0.3506173351993182	0.3437891180655275	0.08634133187828981	0.08350225085737345	0.10680366996407997	0.10061819041833786	0.10516585992660765	0.09907523331146706
0.411610275649843	0.2730761563177125	0.26997372460363217	0.296134926381634	0.29200258733675355	0.3091431295716456	0.304400595045429	0.3228251839724932	0.3174192253614761	0.3509129755951911	0.3440790897645672	0.08633624699291136	0.08349733357429656	0.10637903838649265	0.10082201389950285	0.10474774198866754	0.09927593311158489
0.41409043462106226	0.27331072673794127	0.27020556844434007	0.2963879057010136	0.29225201395432304	0.30940643894767555	0.3046598666394245	0.3230993176889949	0.3176887971775486	0.35120920557485114	0.3443696400231098	0.08633114449340389	0.08349239925759858	0.10595538273995686	0.10102557108535137	0.10433058500828452	0.0994763707155002
0.41658553779772634	0.2735457762253021	0.2704378855898243	0.296641397294647	0.2925019455808573	0.30967027905287986	0.304919660829016	0.32337400133934224	0.3179589098664047	0.351506024283505	0.34466076800505385	0.08632602433290129	0.08348744786195472	0.10553270475139698	0.10122885863000874	0.1039143906858726	0.09967654282866079
0.41909567522619073	0.2737813042007619	0.27067067546618406	0.2968954005019038	0.292752381564417	0.3099346491793966	0.30517997691723686	0.3236492341651092	0.3182295626829815	0.35180343085622745	0.34495247286436986	0.0863208864644229	0.08348247934193198	0.10511100611453372	0.10143187317866165	0.10349916068923903	0.09987644614782454
0.4216209374953856	0.27401731007770763	0.27090393749201963	0.2971499146538188	0.2930033212448428	0.31019954861059984	0.30544081419849184	0.32392501539865187	0.31850075487315566	0.35210142441793535	0.34524475374507574	0.08631573084087378	0.08347749365198869	0.10469028849028916	0.10163461136768603	0.10308489665379739	0.10007607736102386
0.42416141574008476	0.27425379326192423	0.2711376710784104	0.29740493907306925	0.29325476395373257	0.3104649766210763	0.30570217195853244	0.32420134426308345	0.31877248567371713	0.35240000408336025	0.3455376097812088	0.08631055741504559	0.0834724907464706	0.10427055350659487	0.10183706982444107	0.10267160018245391	0.10027543314731702
0.4267172016441951	0.2744907531515751	0.27137187562889575	0.2976604730739529	0.29350670901441933	0.3107309324766016	0.3059640494744349	0.3244782199722502	0.31904475431234675	0.3526991689570213	0.34583104009680027	0.08630536613961569	0.0834674705796155	0.10385180275849137	0.10203924516704177	0.10225927284589886	0.10047451017687337
0.42928838744406506	0.2747281891371805	0.271606550539454	0.29791651596236446	0.29375915574194933	0.310997415434116	0.3062264460145757	0.3247556417307054	0.31931756000759026	0.35299891813319806	0.34612504380584813	0.08630015696714613	0.08346243310554702	0.10343403780866822	0.1022411340047924	0.101847916182777	0.10067330511097339
0.43187506593181346	0.2749661006015985	0.27184169519848245	0.2981730670357742	0.2940121034430595	0.31126442474170246	0.3064893608386097	0.3250336087336863	0.31959090196883555	0.3532992506959043	0.34641962001229115	0.08629492985008454	0.0834573782782798	0.10301726018733603	0.10244273293782413	0.10143753169979419	0.1008718146019163
0.4344773304586784	0.275204486920002	0.2720773089867765	0.2984301255832044	0.2942655514161549	0.31153195963856073	0.30675279319744525	0.32531212016708766	0.31986477939628655	0.35360016571885944	0.3467147678099815	0.08628968474076214	0.08345230605171501	0.10260147139229758	0.10264403855698845	0.10102812087185953	0.10107003529299163
0.4370952749383861	0.27544334745985966	0.2723133912775087	0.298687690885207	0.29451949895128693	0.31180001935498497	0.3070167423332218	0.3255911752074372	0.32013919148094	0.3539016622654618	0.34701048628265835	0.08628442159139346	0.08344721637964174	0.10218667288935279	0.10284504744408451	0.10061968514224873	0.10126796381844372
0.4397289938505404	0.275682681580914	0.27254994143620886	0.2989457622138404	0.2947739453301292	0.31206860311233886	0.3072812074792853	0.3258707730218706	0.3204141374045595	0.35420373938876115	0.3473067745039204	0.08627914035407697	0.08344210921573778	0.10177286611222058	0.10304575617157496	0.10021222592265389	0.10146559680331535
0.4423785822440318	0.27592248863516017	0.2727869588207418	0.2992043388326458	0.2950288898259564	0.31233771012303163	0.3075461878601647	0.32615091276810604	0.320689616339651	0.35450639613143026	0.347603631537199	0.08627384098079552	0.08343698451356531	0.10136005246279467	0.10324616130264275	0.09980574459351033	0.10166293086361833
0.4450441357404687	0.27616276796682526	0.27302444278128757	0.29946341999662535	0.2952843317036202	0.31260733959049386	0.30781168269154846	0.32643159359441815	0.32096562744943813	0.3548096315257379	0.3479010564357308	0.08626852342341126	0.08343184222657539	0.10094823331142777	0.10344625939134033	0.09940024250422397	0.10185996260636188
0.44772575053762753	0.27640351891234677	0.2732623926603205	0.299723004952218	0.2955402702195281	0.3128774907091537	0.30807769118026096	0.32671281463961416	0.32124216988783744	0.35511344459352134	0.34819904824253156	0.08626318763367193	0.08342668230810245	0.10053740999683214	0.10364604698218471	0.09899572097285869	0.10205668862902684
0.4504235234129248	0.27664474080035123	0.27350080779258623	0.29998309293727643	0.2957967046216178	0.31314816266441126	0.3083442125242363	0.3269945750330064	0.3215192427994317	0.3554178343461569	0.34849760599036583	0.08625783356320411	0.08342150471136901	0.10012758382637799	0.10384552061034924	0.09859218128671188	0.10225310551995648
0.4531375517269096	0.27688643295163284	0.2737396875050832	0.3002436831810435	0.2960536341493365	0.3134193546326152	0.308611245912497	0.32727687389438814	0.3217968453194467	0.35572279978453336	0.3487967287017233	0.0862524611635184	0.08341630938948146	0.0997187560762498	0.10404467680160678	0.09818962470247783	0.10244920985836359
0.4558679334267773	0.2771285946791314	0.2739790311170392	0.30050477490412875	0.2963110580336164	0.3136910657810372	0.3088787905251275	0.32755971033400655	0.3220749765737243	0.3560283398990226	0.34909641538878766	0.08624707038600424	0.08341109629543174	0.09931092799151031	0.10424351207219473	0.09778805244612698	0.10264499821397521
0.45861476704990445	0.2773712252879116	0.2742188379398905	0.3007663673184851	0.2965689754968517	0.3139632952678478	0.30914684553325117	0.32784308345253754	0.32235363567869724	0.35633445366945216	0.349396665053411	0.08624166118193147	0.08340586538209464	0.09890410078640599	0.10444202292892157	0.09738746571321855	0.10284046714715345
0.4613781517274047	0.2776143240751401	0.2744591072772609	0.3010284596273843	0.29682738575287493	0.31423604224209106	0.3094154100990046	0.3281269923410594	0.32263282174136404	0.35664114006507597	0.34969747668708445	0.08623623350245134	0.08340061660223086	0.09849827564445945	0.10464020586900347	0.09698786566913498	0.10303561320892385
0.4641581871877068	0.2778578903300648	0.27469983842493945	0.3012910510253937	0.29708628800693415	0.3145093058436602	0.3096844833755144	0.32841143608102674	0.3229125338592631	0.3569483980445467	0.3499988492709122	0.08623078729859372	0.08339534990848346	0.09809345371860445	0.10483805738018503	0.09658925344917435	0.10323043294099676
0.4669549737601532	0.2781019233339926	0.27494103067085957	0.301554140698353	0.297345681455669	0.3147830852032725	0.30995406450687185	0.3286964137442448	0.323192771120447	0.3572562265558868	0.3503007817755812	0.08622532252126747	0.08339006525337872	0.09768963613131376	0.10503557394036989	0.09619163015857168	0.103424922875341
0.46976861237862133	0.2783464223602662	0.2751826832950757	0.3018177278233483	0.2976055652870863	0.3150573794424428	0.3102241526281076	0.32898192439284174	0.3234735326034556	0.3575646245364587	0.35060327316133433	0.08621983912126077	0.08338476258932512	0.09728682397487631	0.1052327520179901	0.0957949968728471	0.10361907953460303
0.4725992045851658	0.27859138667424416	0.27542479556974353	0.30208181156869	0.29786593868053757	0.31533218767346066	0.310494746865168	0.32926796707924383	0.32375481737729217	0.3578735909129381	0.3509063223779418	0.08621433704923959	0.083379441868615	0.09688501831154639	0.10542958807184988	0.09539935463795501	0.1038128994319294
0.4754468525336833	0.278836815533277	0.27566736675909687	0.3023463910938874	0.29812680080669424	0.3156075089993632	0.31076584633488935	0.3295545408461479	0.3240366245013954	0.35818312460128277	0.3512099283646725	0.08620881625574818	0.08337410304342159	0.0964842201734939	0.10562607855072059	0.09500470447024867	0.10400637907066113
0.47831165899359906	0.2790827081866851	0.27591039611942486	0.30261146554962504	0.298388150827524	0.3158833425139097	0.3110374501449726	0.32984164472649496	0.32431895302561375	0.3584932245067051	0.35151409005026585	0.08620327669120718	0.0833687460657987	0.09608443056321647	0.10582221989385232	0.09461104735687087	0.10419951494473167
0.4811937273535759	0.2793290638757377	0.27615388289905196	0.30287703407773764	0.29864998789626673	0.31615968730155736	0.31130955739395944	0.3301292777434438	0.3246018019901798	0.35880388952364206	0.3518188063529032	0.08619771830591612	0.08336337088768295	0.09568565045373134	0.10601800853073229	0.0942183842558606	0.10439230353836138
0.4840931616252451	0.2795758818336285	0.2763978263383136	0.30314309581118654	0.29891231115741007	0.3164365424374345	0.3115821671712055	0.33041743891034364	0.3248851704256828	0.3591151185357264	0.35212407618017844	0.08619214105004878	0.08335797746089046	0.09528788078841899	0.10621344088080065	0.09382671609620274	0.10458474132607876
0.4870100664469608	0.27982316128545437	0.27664222566953534	0.3034096498740338	0.29917511974666616	0.3167139069873151	0.31185527855685674	0.33070612723070736	0.32516905735304363	0.35942691041575664	0.35242989842907063	0.08618654487365732	0.08335256573711744	0.09489112248154896	0.10640851335378443	0.09343604377809811	0.1047768247726708
0.4899445470875755	0.2800709014481927	0.27688708011700985	0.30367669538141934	0.29943841279094574	0.31699178000759354	0.31212889062182203	0.3309953416981852	0.3254534617834866	0.3597392640256685	0.3527362719859135	0.08618092972666805	0.08334713566794084	0.09449537641828698	0.1066032223494986	0.09304636817311263	0.10496855033319008
0.49289670945023945	0.28031910153067774	0.27713238889697456	0.30394423143953436	0.29970218940833554	0.317270160545258	0.3124030024277498	0.33128508129653617	0.3257383827185144	0.3600521782165048	0.35304319572636794	0.0861752955588828	0.0833416872048159	0.09410064345482283	0.10679756425773945	0.09265769012434077	0.10515991445292627
0.4958666600762229	0.2805677607335795	0.2773781512175893	0.30421225714559813	0.2999664487080721	0.31754904763786496	0.3126776130270007	0.3315753449996029	0.32602381914987993	0.3603656518283858	0.35335066851539126	0.0861696423199789	0.0833362202990775	0.09370692441851247	0.10699153545830598	0.09227001044644823	0.1053509135672428
0.4988545061487607	0.2808168782493787	0.277624366278913	0.3044807715878313	0.3002311897905183	0.31782844031351243	0.31295272146262276	0.33186613177128205	0.3263097700595605	0.3606796836904793	0.35365868920720966	0.08616396995950787	0.08333073490193907	0.09331422010825463	0.10718513232107796	0.09188332992614079	0.10554154410183259
0.5018603554969207	0.281066453262346	0.2778710332728823	0.30474977384543295	0.3004964117471387	0.3181083375908151	0.31322832676832607	0.33215744056549884	0.3265962344197307	0.36099427262097117	0.3539672566452883	0.08615827842689418	0.08332523096449147	0.09292253129456185	0.10737835120593786	0.09149764932202942	0.1057318024723628
0.5048843165994948	0.28131648494851724	0.2781181513832876	0.3050192629885537	0.3007621136604741	0.3183887384788767	0.3135044279684556	0.33244927032617877	0.3268832111927353	0.36130941742703526	0.35427636966230136	0.0861525676714376	0.08331970843770484	0.0925318587195676	0.10757118846259317	0.09111296936481494	0.1059216850845317
0.5079264985889148	0.2815669724756715	0.2783657197857506	0.3052892380782719	0.3010282946041173	0.31866964197726494	0.3137810240779666	0.3327416199872201	0.3271706993310616	0.3616251169048036	0.35458602708010356	0.08614683764230913	0.08331416727242424	0.09214220309733179	0.10776364043060482	0.09072929075776415	0.10611118833427469
0.5109870112551897	0.2818179150033073	0.2786137376477016	0.30555969816656703	0.3012949536426877	0.31895104707598343	0.3140581141023979	0.33303448847246603	0.32745869777731346	0.3619413698393354	0.35489622770970014	0.0861410882885539	0.08330860741937435	0.09175356511406108	0.10795570343946537	0.09034661417644685	0.10630030860731665
0.5140659650498691	0.28206931168261956	0.27886220412835605	0.3058306422962957	0.3015620898318073	0.3192329527554472	0.3143356970378457	0.3333278746956778	0.32774720546418307	0.36225817500458807	0.3552069703512172	0.08613531955908936	0.08330302882915358	0.09136594542818699	0.10814737380854211	0.08996494026919777	0.10648904227952016
0.5171634710900281	0.28232116165647586	0.27911111837869174	0.3061020695011654	0.30182970221807437	0.31951535798645436	0.3146137718709381	0.3336217775605057	0.32803622131442395	0.3625755311633858	0.3555182537938718	0.08612953140270323	0.08329743145223822	0.09097934467055069	0.10833864784683556	0.08958426965727284	0.10667738571667229
0.5202796411622786	0.2825734640593938	0.27936047954142573	0.30637397880570916	0.3020977898390389	0.31979826173016046	0.31489233757880797	0.33391619596046224	0.32832574424082345	0.36289343706738975	0.3558300768159431	0.08612372376805683	0.08329181523897985	0.09059376344468006	0.10852952185333464	0.08920460293487764	0.10686533527450592
0.5234145877268029	0.282826218017517	0.27961028675099114	0.3066463692252604	0.30236635172317816	0.32008166293805174	0.3151713931290677	0.33421112877889353	0.32861577314617585	0.36321189145706784	0.3561424381847413	0.08611789660368013	0.08328618013960465	0.09020920232683238	0.10871999211661887	0.08882594066944449	0.1070528872986074
0.5265684239214125	0.2830794226485915	0.27986053913351333	0.30691923976592667	0.30263538688986963	0.32036556055191767	0.3154509374797817	0.3345065748889515	0.3289063069232537	0.36353089306166336	0.35645533665657864	0.08611204985797505	0.08328052610421498	0.08982566186610796	0.10891005491497197	0.08844828340161115	0.10724003812431704
0.5297412635656308	0.28333307706194233	0.280111235806787	0.30719258942456423	0.3029048943493674	0.32064995350382464	0.31573096957944	0.334802533153566	0.3291973444547806	0.3638504405991652	0.3567687709767381	0.08610618347921403	0.08327485308278523	0.08944314258483388	0.1090997065163748	0.08807163164572529	0.1074267840769707
0.5329332211648017	0.28358718035844926	0.280362375880253	0.30746641718875234	0.30317487310277536	0.32093484071608847	0.3160114883669328	0.3350990024254158	0.32948888461340414	0.36417053277627626	0.35708273987944483	0.08610029741553776	0.0832691610251669	0.08906164497861369	0.10928894317849114	0.08769598588986582	0.10761312147179325
0.5361444119142209	0.2838417316305242	0.28061395845497444	0.30774072203676706	0.3034453221420232	0.3212202211012482	0.31629249277152305	0.3353959815469011	0.32978092626166716	0.36449116828838346	0.35739724208783524	0.0860943916149573	0.08326344988108128	0.08868116951649796	0.10947776114861085	0.08732134659582869	0.10779904661357875
0.5393749517032939	0.28409672996208624	0.2808659826236126	0.30801550293755603	0.30371624044983914	0.32150609356203796	0.31657398171281936	0.3356934693501151	0.3300734682519806	0.3648123458195267	0.3577122763139265	0.08608846602535185	0.08325771960012637	0.08830171664115483	0.1096661566635504	0.08694771419946079	0.10798455579689659
0.5426249571197181	0.28435217442853805	0.28111844747040454	0.3082907588507113	0.30398762699972554	0.32179245699136066	0.31685595410074985	0.33599146465681506	0.3303665094265948	0.36513406404236715	0.35802784125858605	0.08608252059446964	0.08325197013177045	0.08792328676913286	0.1098541259497523	0.08657508911094425	0.10816964530616247
0.5458945454536906	0.28460806409674244	0.2813713520711382	0.30856648872644465	0.3042594807559325	0.3220793102722601	0.3171384088355353	0.33628996627839436	0.33066004861757214	0.3654563216181575	0.3583439356115021	0.08607655526992557	0.08324620142535526	0.08754588029080423	0.11004166522311465	0.0862034717147182	0.10835431141541108
0.5491838347021408	0.28486439802499697	0.28162469549312946	0.30884269150555976	0.3045318006734323	0.32236665227789374	0.3174213448076618	0.33658897301585344	0.3309540846467585	0.3657791171967092	0.35866055805115227	0.08607056999920454	0.08324041343009417	0.08716949757084791	0.11022877068916159	0.08583286236982701	0.10853855038838134
0.5524929435729888	0.285121175263012	0.2818784767951977	0.3091193661194281	0.304804585697894	0.3226544818715059	0.31770476089785443	0.3368884836597717	0.3312486163257559	0.36610244941636316	0.35897770724477335	0.0860645647296553	0.08323460609507197	0.08679413894830645	0.11041543854291547	0.08546326141007654	0.10872235847846667
0.55582199148943	0.28537839485188415	0.2821326950276426	0.3093965114899607	0.30507783476565653	0.32294279790639974	0.3179886559770495	0.33718849699027853	0.3315436424558931	0.3664263169039575	0.35929538184833076	0.08605853940849582	0.0832287793692448	0.08641980473647948	0.11060166496861967	0.08509466914408392	0.10890573192865816
0.5591710985942444	0.2856360558240738	0.28238734923221925	0.30967412652958276	0.3053515468037039	0.32323159922590916	0.3182730289063681	0.3374890117770242	0.33183916182819806	0.3667507182747959	0.35961358050648784	0.08605249398280941	0.0832229332014384	0.08604649522358443	0.11078744614021474	0.08472708585556177	0.10908866697149477
0.5625403857541326	0.28589415720337985	0.28264243844211484	0.3099522101412073	0.3056257207296377	0.3235208846633728	0.31855787853708806	0.33779002677915154	0.3321351732233692	0.3670756521326168	0.3599323018525744	0.0860464283995447	0.08321706754035024	0.08567421067269265	0.11097277822109675	0.0843605118034958	0.10927115982921976
0.565929974564078	0.28615269800491616	0.2828979616819248	0.3102307612182084	0.30590035545165306	0.3238106530421054	0.31884320371061814	0.3380915407452674	0.33243167541174795	0.36740111706956236	0.3602515445085574	0.08604034260551721	0.08321118233454552	0.08530295132172228	0.11115765736379046	0.08399494722227985	0.1094532067135674
0.569339987351735	0.2864116772350862	0.2831539179676276	0.31050977864439466	0.30617544986851003	0.32410090317536944	0.3191290032584691	0.338393552413412	0.3327286671532888	0.3677271116661456	0.3605713070850084	0.08603423654740504	0.08320527753246164	0.08493271738382902	0.11134207971024779	0.08363039232180824	0.10963480382577018
0.5727705471818436	0.28667109389155915	0.2834103063065618	0.31078926129398304	0.30645100286950966	0.3243916338663485	0.31941527600222785	0.33869606051103207	0.33302614719753204	0.36805363449122014	0.3608915881810738	0.08602811017175249	0.08319935308240244	0.08456350904773302	0.11152604139201117	0.08326684728777423	0.10981594735656586
0.5762217778606706	0.2869309469632458	0.2836671256974005	0.31106920803157145	0.3067270133344658	0.3246828439081196	0.3197020207535284	0.3389990637549504	0.33332411428357395	0.36838068410194846	0.3612123863844429	0.08602196342496836	0.08319340893254153	0.08419532647755545	0.11170953852977306	0.08290431228182626	0.10999663348623301
0.5796938039404782	0.28719123543027336	0.2839243751301288	0.3113496177121132	0.3070034801336808	0.324974532083624	0.3199892363140265	0.3393025608513373	0.33362256714003985	0.3687082590437696	0.36153370027131837	0.08601579625332333	0.08318744503091974	0.0838281698131027	0.1118925672334612	0.0825427874417386	0.1101768583845768
0.5831867507240184	0.2874519582639604	0.2841820535860178	0.31163048918088926	0.3072804021279168	0.32526669716564044	0.32027692147537024	0.33960655049568106	0.33392150448505403	0.36903635785036765	0.36185552840638324	0.08600960860295245	0.08318146132544857	0.08346203917016481	0.11207512360240202	0.08218227288140412	0.11035661821067322
0.5867007442690553	0.2877131144267936	0.28444016003760086	0.31191182127348177	0.30755777816837154	0.3255593379167566	0.3205650750191735	0.3399110313727591	0.3342209250262111	0.36936497904364035	0.36217786934277113	0.08600340041985378	0.08317545776390266	0.08309693464058654	0.11225720372515013	0.08182276869135308	0.1105359091132172
0.5902359113929144	0.2879747028724019	0.2846986934486497	0.31219361281574726	0.30783560709665087	0.32585245308934147	0.32085369571698835	0.3402160021566081	0.33452082746054795	0.369694121133667	0.3625007216220343	0.0859971716498869	0.08316943429392507	0.08273285629237392	0.1124388036794528	0.08146427493857544	0.11071472723020293
0.5937923796770596	0.28823672254553145	0.28495765277414886	0.31247586262378974	0.308113887744742	0.3261460414255163	0.32114278233027677	0.34052146151049506	0.33482121047451463	0.3700237826186759	0.3628240837741131	0.08599092223877336	0.08316339086302638	0.08236980417015616	0.1126199195324844	0.08110679166686907	0.11089306868900195
0.597370277471697	0.2884991723820228	0.2852170369602717	0.312758569503934	0.30839261893498676	0.3264401016571287	0.32143233361038365	0.340827408086889	0.3351220727439448	0.37035396198501463	0.36314795431730396	0.08598465213209824	0.08315732741858348	0.08200777829500794	0.11280054734047695	0.08075031889706707	0.1110709296064627
0.6009697339004076	0.2887620513087833	0.2854768449443564	0.3130417322526983	0.30867179948005646	0.3267346325057215	0.3217223482985086	0.3411338405274291	0.3354234129340276	0.3706846577071151	0.36347233175822824	0.08597836127530459	0.08315124390783628	0.08164677866464842	0.11298068314866327	0.08039485662703783	0.11124830608872571
0.6045908788648067	0.2890253582437642	0.2857370756548804	0.31332534965676734	0.3089514281829237	0.32702963268250645	0.3220128251256785	0.3414407574628972	0.3357252296992788	0.3710158682474639	0.3637972145918014	0.08597204961369796	0.08314514027789283	0.0812868052540594	0.11316032299193779	0.08004040483202601	0.11142519423135155
0.6082338430492322	0.2892890920959352	0.28599772801143597	0.3136094204929657	0.30923150383683634	0.3273251008883362	0.3223037628127196	0.3417481575131878	0.33602752168351097	0.37134759205656936	0.36412260130120094	0.08596571709244316	0.08313901647572428	0.0809278580151016	0.11333946289396124	0.07968696346461002	0.11160159011902238
0.611898757925461	0.28955325176525915	0.286258800924706	0.31389394352822986	0.30951202522529075	0.3276210358136745	0.3225951600702289	0.3420560392872785	0.3363302875198048	0.3716798275729292	0.36444849035783483	0.08595936365656653	0.08313287244816608	0.0805699368770263	0.1135180988676936	0.07933453245515665	0.11177748982598246
0.6155857557574533	0.2898178361426675	0.28652029329643874	0.31417891751958243	0.3097929911220048	0.32791743613856955	0.322887015598548	0.3423644013832005	0.33663352583048084	0.3720125732229994	0.36477488022131105	0.0859529892509516	0.08312670814191987	0.08021304174644683	0.11369622691517378	0.07898311171184247	0.1119528894157682
0.6192949696061266	0.29008284411003427	0.2867822040194238	0.3144643412141027	0.3100744002908916	0.3282143005326237	0.32317932808773353	0.3426732423880078	0.336937235227069	0.3723458274211603	0.36510176933940486	0.08594659382034199	0.08312052350354816	0.0798571725077366	0.11387384302765469	0.07863270112073906	0.11212778494106601
0.6230265333341571	0.29034827454015294	0.2870445319774661	0.31475021334890263	0.31035625148603246	0.32851162765496755	0.32347209621753	0.34298256087775064	0.33724141431028043	0.372679588569687	0.3654291561480283	0.08594017730934067	0.08311431847947746	0.07950232902310717	0.11405094318555342	0.07828330054604038	0.11230217244385443
0.6267805816108112	0.2906141262967094	0.2873072760453624	0.31503653265109666	0.31063854345164926	0.3288094161542295	0.32376531865734126	0.34329235541744213	0.33754606166997786	0.373013855058715	0.3657570390711975	0.08593373966240661	0.08310809301599814	0.0791485111325585	0.11422752335809605	0.07793490983039675	0.11247604795546806
0.6305572499168048	0.2908803982342574	0.2875704350888754	0.3153232978377763	0.3109212749220791	0.3291076646685077	0.32405899406620353	0.34360262456103097	0.3378511758851471	0.37334862526620866	0.3660854165210025	0.08592728082385714	0.08310184705926225	0.07879571865442614	0.11440357950392865	0.07758752879484376	0.1126494074964981
0.634356674549194	0.29114708919819393	0.28783400796470965	0.3156105076159817	0.311204444621746	0.32940637182534255	0.32435312109275594	0.3439133668513711	0.3381567555238662	0.373683897557929	0.366414286897574	0.08592080073786823	0.08309558055528185	0.07844395138533145	0.11457910757062706	0.07724115723913627	0.1128222470767355
0.6381789926262927	0.2914141980247337	0.2880979935204859	0.31589816068267534	0.3114880512651348	0.3297055362416871	0.32464769837521396	0.3442245808201918	0.33846279914327865	0.37401967028740224	0.3667436485890533	0.08591429934847102	0.08308929344993413	0.07809320910035211	0.11475410349482473	0.07689579494183363	0.1129945626952491
0.642024342092622	0.29168172354088356	0.2883623905947171	0.316186255724714	0.31177209355676383	0.33000515652387885	0.32494272454133993	0.34453626498806816	0.33876930528956173	0.37435594179588577	0.3670734999715596	0.08590777659955384	0.0830829856889541	0.0777434915533064	0.11492856320230516	0.07655144166049155	0.11316635034025779
0.6458928617238878	0.2919496645644176	0.2886271980167822	0.31647479141882173	0.3120565701911578	0.3303052312676118	0.325238198208416	0.34484841786439124	0.3390762724978989	0.3746927104123373	0.3674038394091586	0.08590123243486061	0.08307665721794033	0.07739479847680997	0.1151024826078455	0.07620809713188237	0.11333760598937914
0.6497846911319898	0.2922180199038521	0.28889241460690285	0.3167637664315621	0.31234147985282185	0.330605759057907	0.32553411798321574	0.34516103794733793	0.33938369929245	0.37502997445338243	0.36773466525383125	0.08589466679799099	0.08307030798234924	0.07704712958253168	0.11527585761527348	0.07586576107211584	0.11350832560932389
0.6536999707700591	0.29248678835841974	0.2891580391761164	0.31705317941931144	0.312626821216213	0.3309067384690845	0.32583048246197566	0.34547412372384184	0.3396915841863212	0.3753677322232814	0.36806597584544143	0.08588807963239974	0.08306393792749789	0.0767004845613144	0.11544868411757392	0.07552443317668178	0.11367850515595279
0.6576388419375281	0.2927559687180449	0.2894240705262526	0.3173430290282312	0.3129125929457138	0.331208168064735	0.32612729023036713	0.3457876736695631	0.3399999256815367	0.37570598201389827	0.36839776951170444	0.08588147088139553	0.08305754699856364	0.07635486308338812	0.11562095799665428	0.075184113120919	0.11384814057449688
0.661601446785229	0.2930255597633178	0.2896905074499079	0.31763331389424	0.3131987936956063	0.33151004639769055	0.32642453986346887	0.3461016862488584	0.34030872226900927	0.3760447221046666	0.3687300445681558	0.08587484048814255	0.08305113514058106	0.07601026479843398	0.11579267512345126	0.07484480055994425	0.11401722779935142
0.6655879283205246	0.2932955602654694	0.28995734873042034	0.31792403264298674	0.31348542211004293	0.3318123720099964	0.3267222299257381	0.34641615991475116	0.34061797242851033	0.3763839507625595	0.3690627993181187	0.08586818839565767	0.08304470229844617	0.07566668933591814	0.11596383135802313	0.07450649512887253	0.11418576275408299
0.6695984304124688	0.2935659689863463	0.2902245931418449	0.3182151838898233	0.313772476823022	0.3321151434328825	0.32702035897098275	0.3467310931089026	0.34092767462864154	0.3767236662420553	0.3693960320526736	0.08586151454681297	0.08303824841690996	0.07532413630514156	0.11613442254942186	0.074169196443016	0.11435374135147214
0.6736330977969988	0.293836784678385	0.2904922394489275	0.31850676623977675	0.3140599564583579	0.3324183591867345	0.32731892554233294	0.3470464842615802	0.3412378273268042	0.3770638667851061	0.36972974105062456	0.08585481888433058	0.08303177344058381	0.07498260529547451	0.11630444453574285	0.07383290409799059	0.11452115949342812
0.6776920760821589	0.2941080060845867	0.29076028640708107	0.318798778287522	0.3143478596296561	0.3327220177810657	0.327617928172213	0.34736233179162956	0.341548428969171	0.3774045506211057	0.37006392457846954	0.08584810135078781	0.08302527731393514	0.07464209587642756	0.11647389314409651	0.07349761767000729	0.11468801307123755
0.6817755117533548	0.2943796319384921	0.2910287327623604	0.3190912186173542	0.3146361849402856	0.3330261177144876	0.3279173653823138	0.34767863410644345	0.3418594779906565	0.37774571596685674	0.3703985808903678	0.08584136188861334	0.08301875998128887	0.0743026075980211	0.11664276419076458	0.07316333671593611	0.11485429796535129
0.6858835521786408	0.2946516609641565	0.29129757725143623	0.3193840858031625	0.31492493098335167	0.33333065747468293	0.32821723568356387	0.34799538960193316	0.34217097281488773	0.37808736102653934	0.3707337082281082	0.08583460044008619	0.08301222138682603	0.07396413999069296	0.11681105348085907	0.07283006077337717	0.11502001004520679
0.6900163456140378	0.2949240918761228	0.2915668186015705	0.31967737840840027	0.3152140963416679	0.3336356355383744	0.3285175375761009	0.3483125966624968	0.342482911854174	0.3784294839916771	0.3710693048210775	0.0858278169473385	0.08300566147458502	0.07362669256561816	0.11697875680860648	0.07249778936110829	0.11518514516969702
0.6941740412088835	0.29519692337939796	0.2918364555305922	0.3199710949860599	0.3155036795877314	0.33394105037129906	0.3288182695492453	0.34863025366099176	0.3427952935094795	0.37877208304110677	0.3714053688862295	0.08582101135235273	0.08299908018845893	0.07329026481490786	0.11714586995734066	0.07216652197899975	0.1153496991868792
0.6983567890112157	0.29547015416942674	0.2921064867468707	0.32026523407864405	0.31579367928369373	0.3342469004281771	0.3291194300814699	0.34894835895870296	0.343108116170392	0.3791151563409448	0.3717418986280524	0.08581418359696155	0.08299247747219568	0.07295485621168041	0.1173123886993892	0.07183625810824878	0.11551366793398898
0.702564739973187	0.29574378293206693	0.2923769109492925	0.3205597942181392	0.3160840939813348	0.3345531841526858	0.32942101764037385	0.3492669109053148	0.3434213782150951	0.37945870204455595	0.3720788922385378	0.08580733362284804	0.08298585326939943	0.07262046621031004	0.11747830879619414	0.07150699721162823	0.11567704723749728
0.7067980459565127	0.29601780834356284	0.29264772682723467	0.3208547739259871	0.31637492222203567	0.3348598999774286	0.32972303068265274	0.3495859078388796	0.34373507801033826	0.3798027182925198	0.37241634789714917	0.08580046137154416	0.08297920752352847	0.07228709424653346	0.11764362599822675	0.07117873873348657	0.11583983291311029
0.7110568597379514	0.29629222907052194	0.2929189330605406	0.3211501717130591	0.31666616253675145	0.3351670463239087	0.33002546765407204	0.34990534808579	0.3440492139114078	0.380147203212601	0.3727542637707902	0.08579356678443147	0.08297254017789583	0.07195473973761324	0.11780833604501595	0.07085148210007475	0.11600202076576238
0.7153413350148182	0.29656704376988724	0.293190528319495	0.32144598607962654	0.3169578134459847	0.3354746216024985	0.33032832698943765	0.35022522996074706	0.3443637842620972	0.3804921549197142	0.3730926380137731	0.08578664980274078	0.08296585117566611	0.07162340208252971	0.1179724346651625	0.0705252267195533	0.116163606589609
0.7196516264105322	0.2968422510889143	0.29346251126479833	0.32174221551533566	0.31724987345975764	0.3357826242124132	0.33063160711256895	0.35054555176673247	0.3446787873946787	0.3808375715158943	0.37343146876778766	0.08577971036755035	0.08295914045986069	0.07129308066218698	0.11813591757643849	0.07019997198238315	0.1163245861682114
0.7239878894801961	0.29711784966514376	0.29373488054754265	0.3220388584991787	0.31754234107758667	0.33609105254168065	0.3309353064362705	0.3508663117949776	0.34499422162987387	0.3811834510902635	0.3737707541618692	0.08577274841978687	0.08295240797335027	0.0709637748394556	0.11829878048557418	0.06987571726121189	0.11648495527420266
0.7283502807162107	0.29739383812637804	0.29400763480918596	0.3223359134994672	0.31783521478845383	0.33639990496711375	0.33123942336230355	0.3511875083249348	0.3453100852768244	0.38152979171899926	0.3741104923123678	0.08576576390022488	0.08294565365886127	0.07063548395950647	0.1184610190886275	0.06955246191117226	0.11664470966959328
0.7327389575539218	0.2976702150906547	0.29428077268152747	0.3226333789738051	0.3181284930707813	0.3367091798542825	0.33154395628135874	0.3515091396242473	0.34562637663306295	0.3818765914653025	0.37445068132291665	0.08575875674948549	0.08293887745896984	0.07030820734981091	0.11862262907057186	0.06923020527015922	0.11680384510575692
0.7371540783773028	0.2979469791662221	0.29455429278668316	0.32293125336906076	0.3184221743924036	0.33701887555748405	0.3318489035730281	0.3518312039487197	0.34594309398448414	0.3822238483793654	0.3747913192844006	0.08575172690803659	0.08293207931610404	0.06998194432033245	0.11878360610556626	0.06890894665870206	0.11696235732319593
0.74159580252467	0.2982241289515137	0.29482819373706015	0.3232295351213404	0.31871625721054087	0.33732899041971626	0.3321542636057763	0.352153699542289	0.34626023560531605	0.38257156049834085	0.37513240427492556	0.08574467431619248	0.08292525917254605	0.0696566941638963	0.11894394585712575	0.06858868538046892	0.11712024205194638
0.746064290294433	0.2985016630351233	0.29510247413533236	0.32352822265596093	0.31901073997177354	0.33763952277264864	0.3324600347369149	0.3524766246369946	0.3465777997580909	0.3829197258463089	0.3754739343597869	0.08573759891411237	0.08291841697042458	0.0693324561560189	0.11910364397772355	0.06826942072206776	0.1172774950112796
0.7505597029508803	0.29877957999577975	0.2953771325744151	0.3238273143874219	0.3193056211120128	0.3379504709365937	0.3327662153125716	0.3527999774529494	0.3468957846936158	0.38326834243424607	0.3758159075914378	0.08573050064180363	0.08291155265172334	0.0690092295552418	0.11926269610898999	0.06795115195343726	0.117434111909688
0.7550822027299987	0.2990578784023217	0.29565216763744123	0.32412680871938	0.31960089905647676	0.33826183322047915	0.33307280366766506	0.3531237561983099	0.34721418865094456	0.3836174082599935	0.3761583220094594	0.08572337943911536	0.08290466615827305	0.06868701360340879	0.11942109788203936	0.06763387832810963	0.11759008844538954
0.7596319528453285	0.2993365568136729	0.295927577897736	0.32442670404462076	0.31989657221966267	0.3385736079218205	0.3333797981258765	0.3534479590692474	0.347533009857349	0.3839669213082254	0.3765011756405294	0.0857162352457428	0.08289775743175484	0.06836580752556642	0.11957884491694415	0.06731759908296908	0.11774542030568114
0.7642091174938536	0.29961561377881674	0.296203361918791	0.32472699874503197	0.320192639005319	0.3388857933266913	0.3336871969996207	0.35377258424991875	0.3478522465282887	0.38431687955041727	0.3768444664983897	0.08570906800122595	0.08289082641370007	0.06804561053033353	0.11973593282313288	0.06700231343874918	0.11790010316732946
0.7688138618619275	0.2998950478367724	0.2964795182542427	0.3250276911915771	0.3204890978064219	0.33919838770969707	0.3339949985900205	0.35409762991243704	0.34817189686738514	0.3846672809448151	0.37718819258381864	0.08570187764494756	0.0828838730454882	0.06772642180996513	0.11989235719934754	0.06668802060018919	0.11805413269671305
0.7734463521312342	0.3001748575165679	0.29675604544784395	0.32532877974426794	0.32078594700514557	0.3395113893339456	0.33430320118687795	0.35442309421684237	0.34849195906639	0.38501812343640296	0.37753235188459655	0.0856946641161339	0.0828768972683471	0.06740824054054428	0.12004811363355827	0.06637471975593456	0.11820750454950257
0.7781067554847866	0.3004550413372179	0.29703294203344244	0.32563026275213813	0.32108318497283794	0.33982479645102076	0.33461180306864724	0.3547489753110735	0.348812431305159	0.38536940495687316	0.37787694237547825	0.08568742735385496	0.0828698990233535	0.06709106588208869	0.12020319770313392	0.06606241007892066	0.11836021437093791
0.7827952401129585	0.3007355978076963	0.29731020653495477	0.32593213855321634	0.32138081006999325	0.3401386073009529	0.3349208025024073	0.35507527133093814	0.3491333117516221	0.3857211234245935	0.3782219620181606	0.08568016729702223	0.08286287825143192	0.06677489697871408	0.1203576049746431	0.0657510907264438	0.11851225779568608
0.7875119752195561	0.3010165254269131	0.29758783746634204	0.32623440547449917	0.32167882064622644	0.3404528201121924	0.3352301977438341	0.3554019804000842	0.3494545985617555	0.38607327674457703	0.37856740876125217	0.08567288388439015	0.08285583489335255	0.0664597329589256	0.12051133100423783	0.065440760840346	0.1186636304480686
0.792257131027923	0.3012978226836894	0.29786583333158634	0.32653706183192527	0.3219772150402465	0.3407674331015817	0.3355399870371745	0.35572910062997165	0.34977628987955395	0.38642586280845115	0.37891328054024404	0.08566557705455477	0.08284876888973466	0.06614557293561774	0.12066437133732677	0.06513141954710733	0.11881432794190516
0.7970308787870847	0.30157948805673246	0.29814419262466424	0.32684010593034857	0.3222759915798297	0.34108244447432734	0.3358501686152173	0.35605663011984323	0.35009838383700087	0.38677887949442646	0.37925957527747717	0.08565824674595277	0.08284168018104285	0.06583241600623069	0.12081672150875988	0.06482306595805198	0.11896434588055627
0.8018333907779276	0.30186152001461125	0.2984229138295258	0.32714353606351065	0.3225751485817951	0.3413978524239726	0.33616074069926793	0.35638456695669546	0.3504208785540424	0.38713232466726516	0.3796062908821148	0.08565089289686326	0.08283456870758842	0.06552026125299903	0.12096837704295638	0.06451569916953304	0.11911367985716481
0.8066648403194178	0.30214391701573196	0.29870199542006737	0.32744735051401685	0.32287468435197686	0.3417136551323703	0.33647170149912015	0.35671290921525145	0.3507437721385575	0.38748619617825225	0.3799534252501105	0.08564351544540395	0.08282743440952797	0.06520910774307254	0.12111933345370574	0.06420931826293241	0.11926232545434345
0.8115254017748545	0.30242667750831376	0.29898143586010845	0.327751547553307	0.32317459718519914	0.34202985076965503	0.3367830492130297	0.3570416549579308	0.35106706268633064	0.3878404918651626	0.3803009762641786	0.08563611432953445	0.08282027722686341	0.06489895452865824	0.12126958624443773	0.06390392230505881	0.11941027824461514
0.8164152505581643	0.3027097999303639	0.2992612336033686	0.32805612544163154	0.32347488536525026	0.34234643749421645	0.3370947820276875	0.35737080223482254	0.35139074828102457	0.38819520955223263	0.3806489417937646	0.08562868948705282	0.08281309709944254	0.06458980064708442	0.12141913090800927	0.06359951034799849	0.11955753378994416
0.8213345631402307	0.3029932827096539	0.29954138709344186	0.3283610824280241	0.3237755471648564	0.3426634134526712	0.33740689811819224	0.35770034908365633	0.35171482699415135	0.3885503470501279	0.38099731969501477	0.08562124085559719	0.08280589396695717	0.06428164512114876	0.12156796292696015	0.06329608142955578	0.11970408764227614
0.8262835170552626	0.3032771242636951	0.29982189476377347	0.32866641675027575	0.32407658084565627	0.3429807767798367	0.3377193956480246	0.35803029352977395	0.3520392968850452	0.38890590215591425	0.3813461078107471	0.08561376837264326	0.08279866776894279	0.06397448695908281	0.12171607777345628	0.06299363457316076	0.11984993534323962
0.8312622909072027	0.3035613229997144	0.30010275503763634	0.32897212663490877	0.3243779846581756	0.34329852559870344	0.3380322727690197	0.35836063358610215	0.3523641560008354	0.389261872653027	0.3816953039704211	0.08560627197550766	0.08279141844477979	0.0636683251548078	0.12186347090936067	0.06269216878821737	0.11999507242435925
0.8362710643761712	0.3038458773146307	0.3003839663281068	0.32927821029715143	0.32467975684180145	0.3436166580204089	0.33834552762134185	0.3586913672531239	0.3526894023764182	0.3896182563112413	0.38204490599010904	0.08559875160134259	0.08278414593369078	0.06336315868811937	0.12201013778623349	0.062391683070131876	0.12013949440706995
0.8413100182249524	0.30413078559503043	0.3006655270380409	0.3295846659409119	0.3249818956247566	0.3439351721442102	0.3386591583334569	0.35902249251885143	0.3530150340344293	0.3899750508866426	0.38239491167246564	0.08559120718713933	0.08277685017474173	0.06305898652465913	0.12215607384540306	0.06209217640041231	0.12028319680251798
0.8463793343055166	0.3044160462171435	0.3009474355600511	0.32989149175875193	0.3252843992240744	0.3442540660574574	0.3389731630221066	0.3593540073587975	0.35334104898521745	0.3903322541215951	0.38274531880669976	0.0855836386697265	0.08276953110684244	0.06275580761619892	0.12230127451785222	0.06179364774696694	0.12042617511202991
0.8514791955655843	0.30470165754682016	0.30122969027648255	0.330198685931862	0.32558726584557385	0.34457333783556676	0.3392875397922827	0.3596859097359484	0.3536674452268164	0.3906898637447139	0.383096125168545	0.08557604598576894	0.08276218866874308	0.06245362090083262	0.12244573522463043	0.06149609606415396	0.12056842482679997
0.8566097860552276	0.3049876179395067	0.3015122895593894	0.3305062466300359	0.3258904936838339	0.34489298554199543	0.33960228673720033	0.3600181976007367	0.3539942207449188	0.3910478774708359	0.38344732852023095	0.08556842907176876	0.08275482279903751	0.062152425303033	0.1225894513765553	0.06119952029292364	0.12070994142807479
0.861771290933513	0.30527392574022194	0.30179523177051215	0.33081417201164454	0.32619408092216845	0.34521300722821335	0.3399174019382722	0.36035086889101325	0.3543213735128481	0.391406293000988	0.3837989266104537	0.08556078786406389	0.08274743343616006	0.06185221973375832	0.12273241837432636	0.06090391936096751	0.12085072038719602
0.8669638964751838	0.3055605792835343	0.3020785152612539	0.3311224602236122	0.3264980257326025	0.3455334009336787	0.34023288346508296	0.36068392153202056	0.3546489014915331	0.3917651080223607	0.38415091717434796	0.08555312229882622	0.08274002051838603	0.061553003090722314	0.1228746316086955	0.06060929218293154	0.12099075716569985
0.8721877900773816	0.3058475768935371	0.30236213837265685	0.33143110940138915	0.3268023262758458	0.34585416468581043	0.3405487293753638	0.3610173534363652	0.35497680262948045	0.392124320208277	0.38450329793345855	0.08554543231206582	0.0827325839838322	0.06125477425843684	0.12301608646039597	0.06031563766048009	0.12113004721523168
0.877443160266411	0.3061349168838268	0.30264609943538084	0.3317401176689287	0.3271069807012699	0.3461752964999634	0.34086493771496634	0.3613511625039918	0.35530507486274876	0.39248392721816466	0.3848560665957121	0.08553771783962705	0.08272512377045445	0.06095753210843924	0.12315677830032712	0.0600229546824238	0.12126858597767409
0.8827301967045416	0.30642259755747886	0.3029303967696779	0.3320494831386617	0.3274119871468818	0.346496794379402	0.3411815065178373	0.36168534662215496	0.3556337161149217	0.39284392669752743	0.38520922085538783	0.08552997881718635	0.08271763981605043	0.060661275499384715	0.12329670248938385	0.05973124212486525	0.12140636888507572
0.8880490901968541	0.3067106172070246	0.3032150286853718	0.3323592039114713	0.32771734373930045	0.34681865631527453	0.341498433805993	0.362019903665394	0.35596272429708176	0.3932043162779158	0.38556275839309057	0.0855222151802576	0.0827101320582561	0.0603660032771387	0.1234358543787124	0.05944049885147251	0.12154339136002079
0.8934000326981257	0.30699897411442867	0.30349999348183443	0.33266927807666846	0.3280230485937333	0.3471408802865875	0.34181571758949525	0.36235483149550485	0.35629209730778516	0.39356509357689906	0.3859166768757232	0.08551442686418556	0.08270260043454657	0.06007171427506108	0.12357422930972461	0.05915072371347918	0.12167964881548698
0.8987832173197573	0.3072876665510662	0.30378528944796274	0.3329797037119681	0.32832909981395053	0.347463464260181	0.3421333558664252	0.36269012796151584	0.35662183303303463	0.39392625619803784	0.38627097395645793	0.08550661380415103	0.08269504488223614	0.059778407313988424	0.12371182261406943	0.05886191554984421	0.12181513665474597
0.904198838336744	0.3075766927776994	0.30407091486215715	0.3332904788834637	0.3286354954922621	0.347786406190702	0.3424513466228592	0.36302579089965903	0.356951929346255	0.39428780173085415	0.38662564727470955	0.08549877593516565	0.08268746533847836	0.05948608120247556	0.12384862961373244	0.05857407318737273	0.1219498502714913
0.9096470911946843	0.3078660510444558	0.3043568679922982	0.33360160164560393	0.3289422337094936	0.3481097040205809	0.34276968783284295	0.36336181813334617	0.35728238410826596	0.39464972775080565	0.38698069445610767	0.08549091319207454	0.0826798617402624	0.05919473473691639	0.12398464562117795	0.05828719544090433	0.12208378505015105
0.915128172516836	0.3081557395908054	0.3046431470957259	0.3339130700411685	0.32924931253496215	0.34843335568000505	0.3430883774583685	0.36369820747314197	0.3576131951672584	0.39501203181925704	0.38733611311247007	0.08548302550955429	0.08267223402441852	0.05890436670168242	0.12411986593930635	0.058001281113526204	0.12221693636583097
0.9206422801112097	0.30844575664553836	0.30492975041921583	0.3342248821012439	0.32955673002645364	0.3487573590868957	0.3434074134493491	0.3640349567167392	0.3579443603587681	0.39537471148345227	0.3876919008417754	0.085475112822115	0.08266458212761177	0.058614975869211605	0.1242542858615252	0.05771632899645951	0.1223492995840445
0.9261896129777101	0.3087361004267427	0.30521667619895876	0.3345370358451995	0.32986448423019843	0.3490817121468811	0.3437267937435941	0.36437206364893127	0.3582758775056503	0.39573776427648777	0.3880480552281361	0.08546717506409574	0.08265690598634452	0.05832656100019662	0.12438790067177763	0.05743233786944657	0.12248087006122432
0.931770371315315	0.3090267691417821	0.30550392266053744	0.3348495292806643	0.3301725731808488	0.3494064127532744	0.34404651626678684	0.3647095260415892	0.3586077444180563	0.3961011877172854	0.3884045738417729	0.0854592121696686	0.0826492055369565	0.058039120843776715	0.12452070564486917	0.05714930650080419	0.12261164314463713
0.9373847565293029	0.30931776098727454	0.3057914880189062	0.3351623604035035	0.330480994901455	0.3497314587870477	0.3443665789324586	0.3650473416536353	0.3589399588934072	0.39646497931056557	0.3887614542389873	0.08545122407283588	0.08264148071562401	0.05775265413748443	0.12465269604604146	0.05686723364743429	0.12274161417222729
0.9430329712385201	0.30960907414906974	0.3060793704783686	0.3354755271977949	0.3307897474034431	0.3500568481168084	0.3446869796419662	0.3653855082310179	0.3592725187163698	0.39682913654681995	0.3891186939621362	0.08544321070742923	0.08263373145835787	0.05746715960760085	0.12478386713158329	0.05658611805520053	0.12287077847310002
0.9487152192826929	0.30990070680222853	0.3063675682325566	0.33578902763580626	0.331098828686592	0.35038257859877575	0.3450077162844684	0.3657240235066877	0.35960542165883275	0.3971936569022864	0.3894762905396053	0.08543517200711084	0.08262595770100474	0.057182635969180495	0.12491421414848958	0.05630595845884301	0.12299913136720875
0.9544317057297852	0.310192657111	0.30665607946440887	0.33610285967797165	0.33140823673901043	0.3507086480767564	0.3453287867369017	0.36606288520057195	0.3599386654798817	0.3975585378389212	0.38983424148578427	0.08542710790537227	0.08261815937924673	0.05689908192614013	0.12504373233473132	0.05602675358217013	0.12312666816556828
0.9601826368833979	0.31048492322880156	0.30694490234614985	0.3364170212728692	0.33171796953711474	0.35103505438212135	0.3456501888639577	0.3664020910195513	0.36027224792577583	0.3979237768043744	0.39019254430104044	0.08541901833553538	0.0826103364286012	0.056616496171493225	0.12517241691926984	0.055748502138254	0.1232533841704253
0.9659682202902156	0.3107775032981969	0.30723403503926894	0.3367315103571982	0.33202802504560663	0.3513617953337819	0.34597192051806	0.3667416386574339	0.36060616672992346	0.3982893712319627	0.3905511964716938	0.08541090323074846	0.08260248878441863	0.05633487738744236	0.12530026312218467	0.05547120282949436	0.12337927467510212
0.9717886647474951	0.3110703954508752	0.3075234756944999	0.3370463248557576	0.3323384012174507	0.3516888687381677	0.34629397953934127	0.36708152579493375	0.3609404196128589	0.39865531854064595	0.3909101954699916	0.08540276252398926	0.08259461638188496	0.05605422424549644	0.12542726615474464	0.05519485434780336	0.12350433496445135
0.9776441803106027	0.31136359780763034	0.3078132224517997	0.3373614626814218	0.3326490959938537	0.3520162723892023	0.34661636375562105	0.3674217500996449	0.36127500428221937	0.3990216161349994	0.3912695387540848	0.08539459614806474	0.08258671915601797	0.05577453540658439	0.12555342121927993	0.05491945537467302	0.12362856031445801
0.9835349783005937	0.31165710847834077	0.308103273440329	0.3376769217351209	0.3329601073042412	0.3523440040682814	0.34693907098238247	0.3677623092260192	0.3616099184327212	0.3993882614051909	0.39162922376800174	0.08538640403560828	0.08257879704167094	0.055495809521190154	0.12567872350949472	0.05464500458128896	0.12375194599260908
0.9894612713118381	0.311950925561947	0.30839362677843085	0.33799269990581693	0.33327143306623735	0.35267206154424946	0.3472620990227508	0.3681032008153414	0.36194515974613733	0.3997552517269536	0.3919892479416248	0.0853781861190798	0.082570849973528	0.055218045229548096	0.1258031682105667	0.054371500628750624	0.12387448725792183
0.9954232732196957	0.3122450471464344	0.30868428057361114	0.33830879507048395	0.3335830711856426	0.35300044257337837	0.34758544566747096	0.3684444224957087	0.362280725891274	0.4001225844615647	0.3923496086906663	0.08536994233076757	0.08256287788610676	0.05494124116173893	0.1259267504991044	0.054098942168145925	0.12399617936104335
1.0014211991882311	0.3125394713088103	0.3089752329225193	0.3386252050940846	0.3338950195564128	0.35332914489934414	0.347909108694886	0.36878597188200474	0.3626166145239492	0.4004902569558178	0.3927103034166442	0.08536167260278593	0.08255488071375863	0.05466539593772879	0.12604946554321828	0.053827327840661354	0.1241170175443358
1.0074552656779823	0.31283419611508584	0.3092664819109275	0.33894192782955107	0.33420727606063977	0.35365816625320623	0.3482330858709157	0.36912784657587966	0.3629528232869698	0.4008582665420017	0.39307132950685925	0.08535337686707503	0.08254685839066295	0.054390508167657	0.12617130850277647	0.05355665627766726	0.1242369970417343
1.013525690453769	0.31312921962025475	0.3095580256137114	0.3392589611177624	0.33451983856852746	0.3539875043533847	0.3485573749490339	0.3694700441657259	0.36328934981010896	0.4012266105378742	0.3934326843343706	0.08534505505540065	0.08253881085083391	0.05411657645174017	0.12629227452913483	0.05328692610092034	0.12435611307913064
1.0196326925925556	0.3134245398682751	0.3098498620948314	0.3395763027875242	0.33483270493837397	0.354317156905639	0.3488819736702491	0.3698125622266568	0.3636261917100857	0.40159528624664054	0.3937943652579736	0.08533670709935468	0.08253073802811697	0.053843599380638096	0.12641235876563428	0.05301813592276616	0.12447436087455799
1.0257764924913542	0.313720154892049	0.3101419894073133	0.33989395065554834	0.3351458730165511	0.35464712160304723	0.34920687976308296	0.37015539832048455	0.36396334659054247	0.40196429095692926	0.394156369622177	0.08532833293035304	0.08252263985618614	0.053571575535478644	0.12653155634761504	0.05275028434599349	0.12459173563777881
1.0319573118751795	0.3140160627134042	0.3104344055932288	0.3402119025264325	0.3354593406374828	0.35497739612598517	0.34953209094354865	0.37049854999569926	0.3643008120420236	0.4023336219427697	0.39451869475718	0.08531993247963791	0.08251451626854729	0.05330050348786841	0.12664986240217502	0.05248336996420022	0.12470823257079644
1.0381753738050519	0.3143122613430739	0.3107271086836771	0.340530156192639	0.33577310562362633	0.35530797814210396	0.3498576049151318	0.3708420147874452	0.3646385856419549	0.4027032764635681	0.39488133797884994	0.08531150567827421	0.08250636719853703	0.0530303818001876	0.12676727204856775	0.05221739136180403	0.12482384686776982
1.0444309026860459	0.3146087487806793	0.3110200966987666	0.3408487094344766	0.33608716578545295	0.35563886530631206	0.350183419368769	0.37118579021750303	0.36497666495462233	0.40307325176408754	0.39524429658870086	0.08530305245715224	0.08249819257931972	0.05276120902563619	0.12688378039834447	0.05195234711419516	0.12493857371522665
1.05072412427539	0.3149055230147102	0.3113133676475961	0.34116756002007964	0.3364015189214277	0.35597005526075265	0.3505095319828292	0.371529873794266	0.365315047531152	0.4034435450744237	0.39560756787387186	0.08529457274698449	0.0824899923438907	0.05249298370835831	0.12699938255525467	0.0516882357878643	0.12505240829210607
1.057055265690613	0.3152025820225074	0.3116069195282372	0.3414867057053893	0.3367161628179906	0.3563015456347856	0.3508359404230927	0.37187426301272136	0.3656537309094894	0.4038141536099847	0.395971149107105	0.08528606647830755	0.0824817664250742	0.05222570438351681	0.12711407361531712	0.05142505594044877	0.12516534576961647
1.0634245554177415	0.31549992377024305	0.3119007503277159	0.3418061442341328	0.33703109524953745	0.35663333404496533	0.3511626423427322	0.372218955354428	0.3659927126143792	0.4041850745714677	0.39633503754672483	0.0852775335814814	0.08247351475552298	0.05195936957750291	0.12722784866717518	0.051162806120974125	0.12527738131188926
1.0698322233195456	0.315797546212905	0.3121948580219954	0.34212587333780753	0.3373463139784022	0.3569654180950243	0.3514896353822942	0.372563948287499	0.36633199015734674	0.4045563051448412	0.39669923043661803	0.085268973986687	0.08246523726771789	0.05169397780801788	0.1273407027920399	0.05090148486986834	0.12538851007556673
1.0762785006438331	0.3160954472942768	0.3124892405759579	0.34244589073565873	0.3376618167548368	0.35729779537585077	0.35181691716967906	0.37290923926657904	0.36667156103667686	0.4049278425013194	0.3970637250062116	0.08526038762392901	0.0824569338939686	0.05142952758413344	0.12745263106367588	0.050641090719079074	0.125498727210001
1.0827636200317978	0.3163936249469222	0.31278389594338807	0.3427661941346639	0.3379776013169945	0.35763046346547217	0.35214448532012255	0.37325482573282714	0.3670114227373959	0.4052996837973467	0.3974285184704542	0.08525177442303314	0.08244860456641182	0.05116601740651561	0.1275636285487991	0.05038162219227971	0.12560802785762348
1.089287815526412	0.3166920770921666	0.3130788220669562	0.34308678122951325	0.3382936653909116	0.35796341992903496	0.3524723374361784	0.3736007051138965	0.3673515727312527	0.4056718261745743	0.39779360802979546	0.08524313431364723	0.0824402492170114	0.05090344576743533	0.12767369030689224	0.05012307780488712	0.1257164071537744
1.0958513225808764	0.31699080164008026	0.3133740168782002	0.34340764970259163	0.3386100066904886	0.358296662318787	0.3528004711076986	0.37394687482391514	0.3676920084766992	0.40604426675984057	0.3981589908701671	0.08523446722523993	0.08243186777755981	0.050641811150956784	0.12778281139047465	0.049865456064178915	0.12582386022678804
1.1024543780671139	0.31728979648946254	0.31366947829751085	0.34372879722396216	0.3389266229174751	0.3586301881740591	0.35312888391181685	0.3742933322634685	0.36803272741887344	0.4064170026651535	0.3985246641629629	0.08522577308710003	0.08242346017967393	0.05038111203299778	0.127890986845145	0.04960875546951371	0.1259303821984048
1.1090972202843215	0.31758905952782407	0.31396520423411345	0.34405022145134717	0.3392435117614503	0.35896399502124704	0.3534575734129302	0.3746400748195803	0.3683737269895801	0.40679003098766936	0.3988906250650209	0.08521705182833866	0.08241502635479861	0.050121346881464746	0.12799821170970915	0.049352974512331116	0.12603596818362917
1.115780088967567	0.3178885886313714	0.31426119258605406	0.34437192003011224	0.3395606708998077	0.35929808037379424	0.35378653716268277	0.37498709986569423	0.3687150046072743	0.4071633488096754	0.3992568707186043	0.08520830337788504	0.08240656623420492	0.04986251415644105	0.12810448101646443	0.0490981116762903	0.12614061329092863
1.1225032252964444	0.3181883816649905	0.31455744124018176	0.3446938905932494	0.339878097997738	0.3596324417321749	0.3541157726999474	0.3753344047616577	0.36905655767704304	0.40753695319857064	0.39962339825138365	0.08519952766448936	0.08239807974898877	0.04960461231016211	0.12820978979102904	0.04884416543735881	0.12624431262210578
1.1292668719037753	0.31848843648223163	0.31485394807213396	0.34501613076136006	0.34019579070821276	0.35996707658387644	0.3544452775508098	0.375681986853703	0.3693983835905883	0.40791084120684823	0.3999902047764183	0.0851907246167205	0.08238956683007108	0.049347639787182374	0.1283141330524984	0.048591134263997304	0.1263470612728952
1.1360712728843656	0.3187887509252929	0.31515071094632147	0.34533863814263843	0.34051374667196843	0.36030198240338274	0.35477504922855224	0.3760298434744309	0.3697404797262111	0.40828500987207655	0.40035728739214027	0.08518189416296792	0.08238102740819944	0.04909159502453875	0.1284175058137862	0.04833901661723061	0.12644885433267916
1.1429166738038161	0.3190893228250061	0.3154477277159126	0.3456614103328573	0.340831963517491	0.36063715665215884	0.35510508523363726	0.37637797194279443	0.3700828434487945	0.40865945621688443	0.40072464318233636	0.08517303623143807	0.08237246141394514	0.048836476451825206	0.12851990308169547	0.04808781095072945	0.12654968688489987
1.1498033217073829	0.3193901500008213	0.31574499622281943	0.34598444491535046	0.34115043886099994	0.3609725967786339	0.35543538305369216	0.3767263695640816	0.3704254721097874	0.40903417724894114	0.40109226921613156	0.08516415075015683	0.08236386877770452	0.04858228249121055	0.12862131985667702	0.04783751571089212	0.1266495540067183
1.1567314651288954	0.3196912302607917	0.316042514297682	0.3463077394609978	0.34146917030643364	0.36130830021818566	0.3557659401634926	0.37707503362989975	0.3707683630471887	0.40940916996094173	0.4014601625479725	0.08515523764696879	0.08235524942969687	0.04832901155775815	0.12872175113359674	0.04758812933704348	0.12674845076972474
1.1637013540997225	0.31999256140156035	0.3163402797598557	0.3466312915282122	0.34178815544543456	0.3616442643931264	0.3560967540249491	0.37742396141816104	0.3711115135855326	0.4097844313305907	0.40182832021761233	0.08514629684953491	0.08234660329996603	0.048076662059294506	0.1288211919012383	0.047339650261534416	0.12684637223978257
1.1707132401577995	0.32029414120834493	0.31663829041739594	0.34695509866292135	0.3421073918573344	0.36198048671268557	0.35642782208709156	0.3777731501930647	0.3714549210358731	0.41015995832058505	0.4021967392500947	0.08513732828533521	0.08233793031837938	0.047825232396618844	0.12891963714257315	0.04709207690967787	0.12694331347688603
1.177767376356704	0.32059596745492447	0.31693654406704574	0.34727915839855644	0.34242687710913966	0.36231696457299684	0.35675914178605334	0.3781225972050842	0.37179858269576893	0.41053574787859964	0.4025654166557379	0.08512833188166555	0.08232923041462897	0.04757472096374116	0.12901708183555627	0.04684540770005796	0.12703926953574296
1.1848640172747877	0.3208980379036263	0.3172350384942215	0.34760346825603705	0.34274660875551943	0.36265369535708425	0.35709071054506	0.3784722996909522	0.3721424958492697	0.41091179693727303	0.4029343494301215	0.08511930756563885	0.08232050351822562	0.0473251261477472	0.12911352095220252	0.04659964104455128	0.1271342354657179
1.1920034190243662	0.3212003503053117	0.3175337714729996	0.3479280257437565	0.3430665843387889	0.3629906764348459	0.3574225257744125	0.3788222548736455	0.37248665776690165	0.41128810241419084	0.4033035345540703	0.08511025526418534	0.08231174955850784	0.0470764463290152	0.1292089494593398	0.04635477534838017	0.12722820631086051
1.1991858392609598	0.32150290239936374	0.31783274076610546	0.3482528283575697	0.34338680138889954	0.36332790516304286	0.35775458487147654	0.3791724599623723	0.3728310657056543	0.4116646612118736	0.4036729689936426	0.0851011749040511	0.08230296846463224	0.04682867988138639	0.129303362318808	0.04611080901038633	0.12732117711044566
1.2064115371925936	0.3218056919136745	0.3181319441248992	0.34857787358077963	0.3437072574234241	0.36366537888528416	0.358086885220668	0.379522912152558	0.3731757169089673	0.41204147021776155	0.4040426497001143	0.08509206641179827	0.08229416016557958	0.04658182517210463	0.12939675448718901	0.04586774042284958	0.12741314289837646
1.2136807735891502	0.3221087165646327	0.31843137928936355	0.3489031588841245	0.3440279499475437	0.36400309493201427	0.3584194241934395	0.37987360862583225	0.37352060860671615	0.41241852630420184	0.40441257360996724	0.08508292971380418	0.08228532459015171	0.046335880562114795	0.1294891209163893	0.045625567971825376	0.12750409870393753
1.2209938107917835	0.3224119740571115	0.31873104398809426	0.3492286817257651	0.3443488764540376	0.3643410506205014	0.35875219914826995	0.38022454655001575	0.37386573801520234	0.41279582632843576	0.4047827376448764	0.08507376473626087	0.08227646166697254	0.046090844406037945	0.1295804565535974	0.045384290037180364	0.12759403955183757
1.2283509127223842	0.322715462084458	0.3190309359382851	0.3495544395512743	0.3446700344232695	0.3646792432548247	0.35908520743065087	0.38057572307911036	0.37421110233713817	0.41317336713258657	0.4051531387116965	0.08506457140517731	0.08226757132448533	0.0458467150522317	0.1296707563411985	0.045143904992631434	0.12768296046212413
1.2357523448931043	0.32301917832847954	0.31933105284571983	0.34988042979362277	0.34499142132317734	0.36501767012586184	0.3594184463730761	0.3809271353532834	0.3745566987616378	0.41355114554364614	0.4055237737024519	0.08505534964637569	0.0822586534909555	0.045603490842978545	0.1297600152171583	0.044904411205948236	0.12777085645059572
1.2431983744159416	0.32332312045943473	0.31963139240475946	0.35020664987317	0.345313034609261	0.36535632851127814	0.35975191329502937	0.38127878049885866	0.37490252446420397	0.4139291583734648	0.40589463949432375	0.08504609938549205	0.08224970809446924	0.04536117011461016	0.1298482281153781	0.04466580703890344	0.12785772252864547
1.2506892700123766	0.3236272861360221	0.31993195229833216	0.35053309719765224	0.34563487172457263	0.3656952156755166	0.36008560550297425	0.3816306556283054	0.37524857660671807	0.41430740241873965	0.4062657329496395	0.08503682054797836	0.08224073506293166	0.04511975119749678	0.12993538996536813	0.044428090847542734	0.1279435537037159
1.2582253020230734	0.32393167300536946	0.3202327301979232	0.350859769162172	0.34595693009970524	0.3660343288697849	0.36041952029034346	0.3819827578402262	0.37559485233742906	0.4146858744610038	0.40663705091586294	0.08502751305909904	0.08223173432406873	0.044879232416214165	0.13002149569270216	0.044191260982149316	0.12802834497929894
1.2658067424176331	0.3242362787030241	0.32053372376356487	0.3511866631491886	0.3462792071527837	0.36637366533204774	0.36075365493752876	0.38233508421934825	0.3759413487909441	0.41506457126661644	0.4070085902255832	0.08501817684393212	0.08222270580542543	0.04463961208963596	0.1301065402191739	0.043955315787371774	0.1281120913550069
1.2734338648044117	0.3245411008529427	0.32083493064382695	0.35151377652850696	0.34660170028945414	0.36671322228701464	0.3610880067118711	0.38268763183651205	0.3762880630882182	0.4154434895867528	0.4073803476965061	0.08500881182736934	0.08221364943436686	0.04440088853099056	0.1301905184627543	0.04372025360232712	0.12819478782682836
1.2811069444403917	0.324846137067483	0.3211363484758075	0.3518411066572694	0.346924406902875	0.36705299694613264	0.3614225728676512	0.3830403977486632	0.37663499233654496	0.41582262615739535	0.40775232013144413	0.0849994179341151	0.08220456513807625	0.04416306004802806	0.130273425338018	0.04348607276070027	0.12827642938731287
1.2888262582411194	0.3251513849473937	0.3214379748851239	0.3521686508799464	0.3472473243737081	0.3673929865075755	0.36175735064608133	0.3833933789988428	0.37698213362954797	0.41620197769932477	0.40812450431830816	0.08498999508868559	0.08219545284355641	0.04392612494301673	0.1303552557560579	0.043252771590864825	0.1283570110257557
1.296592084790695	0.3254568420818065	0.3217398074859048	0.3524964065283275	0.34757045007011045	0.3677331881562364	0.3620923372752965	0.38374657261617945	0.3773294840471731	0.4165815409181112	0.4084968970301	0.08498054321541117	0.08218631247762927	0.04369008151292064	0.13043600462479787	0.043020348415915066	0.128436527728212
1.3044047043518285	0.32576250604822704	0.32204184388078166	0.35282437092151303	0.34789378134772614	0.36807359906371884	0.3624275299703463	0.3840999756158801	0.3776770406556793	0.41696131250410773	0.4088694950249045	0.08497106223843243	0.08217714396693328	0.04345492804944939	0.13051566684907812	0.0427888015537512	0.12851497447768168
1.312264398875954	0.3260683744125282	0.32234408166088047	0.35315254136590674	0.34821731554967783	0.36841421638832933	0.36276292593318693	0.38445358499922383	0.37802480050763115	0.41734128913244173	0.40924229504588044	0.08496155208170368	0.0821679472379248	0.0432206628391647	0.130594237330925	0.04255812931720726	0.12859234625430815
1.320171452013404	0.32637444472894134	0.3226465184058154	0.3534809151552086	0.34854105000656	0.3687550372750705	0.36309852235267476	0.3848073977535537	0.3783727606418932	0.4177214674630093	0.40961529382125667	0.08495201266898857	0.08215872221688052	0.042987284163565675	0.13067171096957964	0.04232833001416125	0.12866863803567696
1.3281261491236485	0.3266807145400504	0.32294915168368044	0.35380948957040687	0.3488649820364321	0.3690960588556331	0.36343431640455903	0.38516141085227046	0.37872091808362174	0.41810184414046814	0.4099884880643242	0.08494244392386338	0.0821494688298925	0.042754790299177614	0.13074808266176774	0.04209940194759909	0.1287438447968441
1.3361287772855897	0.32698718137678356	0.32325197905104397	0.3541382618797723	0.3491891089448126	0.36943727824839095	0.36377030525147597	0.3855156212548263	0.3790692698442597	0.4184824157942322	0.41036187447343153	0.08493284576971528	0.08214018700286939	0.04252317951760176	0.1308233473017424	0.041871343415643025	0.12881796151039282
1.3441796253079266	0.3272938427584082	0.32355499805294174	0.3544672293388512	0.3495134280246711	0.3697786925583932	0.3641064860429419	0.38587002590671843	0.3794178129215304	0.41886317903846654	0.4107354497319781	0.08492321812974195	0.08213087666153908	0.042292450085692934	0.13089749978163923	0.04164415271170441	0.12889098314677483
1.352278983739575	0.3276006961925246	0.3238582062228712	0.35479638919046086	0.34983793655642503	0.37012029887736086	0.3644428559153489	0.386224621739485	0.37976654429943274	0.4192441304720826	0.41110921050841115	0.08491356092695117	0.08212153773144447	0.042062600265598604	0.13097053499167544	0.04141782812466133	0.12896290467473648
1.3604271448801535	0.3279077391750594	0.32416160108278635	0.3551257386646831	0.3501626318079331	0.37046209428368015	0.36477941199196035	0.3865794056706996	0.3801154609482364	0.4196252666787341	0.4114831534562217	0.08490387408416188	0.08211217013794472	0.041833628314783766	0.13104244781990815	0.041192367938709396	0.1290337210607646
1.3686244027905345	0.3282149691902615	0.3244651801430913	0.35545527497886026	0.3504875110344903	0.37080407584239844	0.36511615138290376	0.3869343746039666	0.38046455982447713	0.4200065842268134	0.41185727521393883	0.08489415752400148	0.08210277380621653	0.041605532486276076	0.13111323315304446	0.040967770433589124	0.12910342726978286
1.3768710533034536	0.32852238371069736	0.32476894090263736	0.35578499533759006	0.35081257147882444	0.3711462406052207	0.3654530711851694	0.38728952542891854	0.3808138378709538	0.42038807966944863	0.4122315724051294	0.08488441116890924	0.08209334866125172	0.0413783110285415	0.13118288587607196	0.04074403388474934	0.1291720182655638
1.3851673940341884	0.328829980197245	0.3250728808487175	0.3561148969327223	0.35113781037109165	0.37148858561050424	0.3657901684826057	0.3876448550212112	0.38116329201672416	0.42076974954450086	0.4126060416383939	0.08487463494113172	0.08208389462785767	0.04115196218575079	0.13125140087278453	0.04052115656327615	0.1292394890103168
1.3935137243912972	0.3291377560990922	0.32537699745706267	0.35644497694335514	0.35146322492887355	0.3718311078832578	0.36612744034591604	0.3880003602425223	0.38151291917710306	0.4211515903745629	0.4129806795073648	0.0848648287627255	0.08207441163065694	0.04092648419781142	0.13131877302593864	0.04029913673602792	0.12930583446515698
1.4019103455874267	0.329445708853731	0.32568128819183817	0.35677523253583165	0.351788812357173	0.3721738044351368	0.3664648838326558	0.38835603794054857	0.3818627162536594	0.4215335986669573	0.41335548259070537	0.08485499255555715	0.08206489959408902	0.040701875300339196	0.13138499721708286	0.040077972665738315	0.12937104959026158
1.410357560650181	0.329753835886956	0.32598575050564155	0.3571056608637385	0.35211456984841355	0.3725166722644425	0.3668024959872312	0.3887118849490038	0.3822126801342151	0.42191577091373594	0.4137304474521097	0.08484512624129921	0.08205535844240631	0.04047813372489273	0.13145006832726835	0.03985766261112289	0.12943512934533885
1.4188556744330574	0.33006213461286044	0.32629038183949877	0.3574362590679017	0.35244049458243565	0.3728597083561192	0.3671402738408968	0.38906789808761794	0.38256280769284334	0.4222981035916797	0.4141055706403008	0.08483522974143606	0.08204578809967723	0.04025525769900895	0.13151398123689262	0.03963820482687197	0.12949806868920177
1.4274049936264492	0.330370602433835	0.3265951796228624	0.3577670242763872	0.35276658372649555	0.3732029096817545	0.36747821441175443	0.38942407416213654	0.3829130957898678	0.422680593162299	0.41448084868903184	0.08482530297725874	0.08203618848978488	0.04003324544626352	0.13157673082612575	0.03941959756383895	0.1295598625806207
1.4360058267687137	0.3306792367405657	0.3269001412736102	0.358097953604499	0.35309283443526535	0.37354627319957745	0.36781631470475346	0.3897804099643203	0.38326354127186335	0.4230632360718355	0.41485627811708814	0.08481534586986518	0.0820265595364253	0.039812095186299246	0.13163831197475417	0.039201839068994104	0.12962050597793962
1.4446584842573071	0.3309880349120311	0.327205264198043	0.35842904415477744	0.35341924385083023	0.3738897958544585	0.36815457171168864	0.39013690227194525	0.3836141409716551	0.4234460287512617	0.41523185542828633	0.08480535834016319	0.08201690116311051	0.03959180513500726	0.1316987195626922	0.03898492758556671	0.12967999383961626
1.453363278359986	0.33129699431550363	0.3275105457908844	0.3587602930170004	0.35374580910269	0.37423347457791006	0.3684929824112023	0.39049354784880425	0.3839648917083201	0.42382896761628563	0.41560757711147855	0.08479534030886761	0.08200721329316539	0.03937237350459455	0.13175794847029465	0.03876886135323332	0.12973832112453465
1.4621205232260774	0.33160611230654763	0.32781598343528034	0.35909169726818385	0.35407252730775945	0.37457730628808844	0.3688315437687852	0.39085034344470837	0.38431579028718943	0.42421204906735244	0.4159834396405547	0.08478529169649925	0.08199749584972865	0.03915379850356615	0.13181599357812956	0.03855363860800054	0.12979548279190567
1.470930534897817	0.3319153862290193	0.32812157450279883	0.35942325397258124	0.35439939557036815	0.37492128788979306	0.3691702527367766	0.3912072857954884	0.38466683349984865	0.42459526948964765	0.416359439474445	0.08477521242338737	0.08198774875575252	0.03893607833688151	0.131872849767376	0.03833925758233647	0.12985147380136652
1.4797936313217521	0.3322248134150682	0.32842731635343014	0.35975496018168607	0.3547264109822622	0.37526541627447024	0.3695091062543669	0.3915643716229985	0.38501801812414127	0.4249786252531022	0.41673557305712444	0.08476510240966874	0.08197797193400311	0.03871921120604327	0.13192851192026467	0.03812571650533059	0.12990628911362023
1.48871013236022	0.33253439118513634	0.3287332063355881	0.360086812934233	0.3550535706226069	0.375609688320215	0.36984810124760026	0.39192159763511775	0.3853693409241718	0.425362112712396	0.4171118368176177	0.08475496157528539	0.08196816530705822	0.0385031953091044	0.13198297491997835	0.03791301360271149	0.12995992369042142
1.4976803598028874	0.33284411684796106	0.3290392417861119	0.3604188092562011	0.35538087155798836	0.3759541008917741	0.37018723462937775	0.39227896052575567	0.3857207986503096	0.42574572820696427	0.41748822717000433	0.08474478983998669	0.08195832879730937	0.03828802884081739	0.13203623365102146	0.03770114709692507	0.13001237249476105
1.5067046373783677	0.3331539877005768	0.32934542003026684	0.3607509461608167	0.3557083108424163	0.3762986508405502	0.37052650329946046	0.3926364569748564	0.386072388039193	0.426129468061004	0.4178647405134242	0.08473458712332878	0.08194846232696187	0.03807370999265558	0.13208828299936215	0.03749011520720913	0.13006363049109382
1.5157832907659001	0.33346400102831625	0.329651738381748	0.36108322064855564	0.3560358855173281	0.376643335004605	0.3708659041444741	0.392994083648402	0.38642410581373415	0.42651332858347885	0.41824137323208416	0.08472435334467342	0.08193856581803224	0.03786023695288421	0.13213911785265964	0.037279916149611125	0.1301136926454518
1.5249166476071065	0.3337741541048143	0.32995819414268135	0.36141562970714863	0.3563635926115924	0.3769881502086649	0.37120543403791256	0.3933518371984194	0.3867759486831238	0.4268973060681277	0.41861812169526463	0.08471408842318753	0.08192863919234894	0.03764760790669186	0.13218873310050583	0.03707054813714805	0.13016255392578557
1.5341050375178134	0.3340844441920107	0.33026478460362846	0.36174817031158535	0.35669142914151336	0.377333093264126	0.37154508984014456	0.3937097142629868	0.3871279133428386	0.4272813967934735	0.41899498225732856	0.08470379227784551	0.0819186823715538	0.03743582103619403	0.1322371236346811	0.03686200937987394	0.13021020930239047
1.5433487920999491	0.334394868540154	0.3305715070435903	0.36208083942411934	0.3570193921108363	0.3776781609690598	0.37188486839841883	0.3940677114662394	0.3874799964746471	0.4276655970228298	0.41937195125772964	0.08469346482742622	0.08190869527710079	0.03722487452057166	0.13228428434936745	0.03665429808487275	0.13025665374765083
1.5526482449535108	0.33470542438780654	0.33087835873001026	0.362413633994274	0.35734747851075277	0.37802335010822047	0.37222476654687037	0.3944258254183779	0.3878321947466166	0.4280499030043127	0.4197490250210202	0.08468310599051472	0.08189867783025456	0.037014766536071164	0.13233021014120538	0.03644741245638272	0.1303018822365516
1.5620037316886017	0.3350161089618476	0.33118533691878027	0.36274655095884867	0.35767568531990707	0.37836865745305026	0.37256478110652735	0.39478405271567507	0.38818450481312167	0.42843431097084816	0.4201261998568622	0.08467271568549983	0.08188862995209206	0.03680549525611099	0.13237489590979123	0.036241350695867425	0.1303458897469767
1.5714155899375468	0.33532691947748056	0.33149243885424584	0.3630795872419251	0.358004009504403	0.3787140797616894	0.37290490888531935	0.3951423899404862	0.38853692331485257	0.4288188171401852	0.42050347206003824	0.08466229383057813	0.08187855156350188	0.036597058851359776	0.1324183365576772	0.03603611100205839	0.13038867125963804
1.580884159367074	0.33563785313823724	0.3317996617692107	0.36341273975487515	0.3583324480178102	0.37905961377898195	0.3732451466780842	0.39550083366125643	0.3888894468788232	0.4292034177149058	0.42088083791046027	0.08465184034374834	0.08186844258518311	0.03638945548980743	0.1324605269907977	0.03583169157102262	0.13043022175857288
1.5904097816905756	0.33594890713598585	0.33210700288494516	0.36374600539636914	0.35866099780117344	0.37940525623648735	0.3735854912665782	0.39585938043253277	0.389242072118383	0.4295881088824383	0.42125829367318485	0.08464135514281598	0.08185830293764791	0.036182683336797083	0.13250146211856872	0.03562809059628691	0.13047053623132854
1.5999928006804371	0.3362600786509357	0.33241445941119047	0.3640793810523829	0.35898965578301945	0.37975100385248695	0.37392593941948427	0.3962180267949721	0.38959479563322463	0.42997288681506873	0.42163583559842227	0.08463083814538995	0.08184813254121744	0.035976740555085485	0.13254113685397328	0.03542530626881657	0.13050960966903347
1.6096335621804478	0.3365713648516467	0.33272202854616856	0.36441286359620845	0.3593184188793674	0.38009685333199644	0.37426648789242245	0.3965767692753547	0.3899476140093975	0.4303577476699557	0.4220134599215526	0.0846202892688843	0.08183793131602533	0.03577162530502065	0.13257954611437128	0.03522333677714329	0.130547437066852
1.6193324141182788	0.33688276289503605	0.33302970747658883	0.3647464498884633	0.35964728399373785	0.38044280136677583	0.37460713342796065	0.39693560438659553	0.39030052381931796	0.4307426875891448	0.4223911628631386	0.08460970843051768	0.08182769918201496	0.03556733574447435	0.13261668482103062	0.03502218030742554	0.13058401342404125
1.6290897065180392	0.3371942699263875	0.3333374933776566	0.36508013677709966	0.3599762480171623	0.3807888446353404	0.37494787275562524	0.3972945286277556	0.3906535216217815	0.4311277026995824	0.4227689406289397	0.08459909554731262	0.08181743605894068	0.0353638700289558	0.13265254789988035	0.034821835043480576	0.13061933374436308
1.6389057915129117	0.33750588307935986	0.33364538341308203	0.36541392109741727	0.36030530782819525	0.3811349798029734	0.37528870259191355	0.3976535384840568	0.391006603961977	0.43151278911313345	0.42314678940992917	0.08458845053609544	0.08180714186636771	0.035161226311707594	0.13268713028148227	0.03462229916686965	0.1306533930361411
1.6487810233578566	0.3378175994759966	0.33395337473509007	0.365747799672073	0.36063446029292395	0.3814812035217381	0.37562961964030567	0.39801263042689444	0.39135976737149863	0.4318979429265958	0.42352470538230835	0.08457777331349667	0.08179681652367173	0.03495940274370213	0.13272042690128671	0.03442357085697623	0.13068618631264428
1.6587157584424002	0.3381294162267365	0.33426146448443017	0.36608176931109393	0.3609637022649823	0.381827512430491	0.3759706205912782	0.3983718009138526	0.391713008368362	0.432283160221719	0.42390268470752496	0.08456706379595118	0.08178645995003843	0.034758397473776625	0.13275243270018677	0.034225648291002386	0.13071770859217224
1.6687103553034934	0.33844133043042374	0.33456964979038695	0.36641582681189033	0.36129303058556117	0.38217390315489697	0.3763117021223169	0.3987310463887192	0.3920663234570166	0.4326684370652225	0.42428072353229007	0.0845563218996964	0.08177607206446325	0.034558208648697075	0.13278314262447566	0.034028529644128724	0.13074795489855262
1.6787651746384535	0.33875333917432	0.3348779277707919	0.36674996895926826	0.36162244208342403	0.3825203723074424	0.3766528608979326	0.3990903632815022	0.3924197091283648	0.43305376950881375	0.42465881798859717	0.08454554754077534	0.08176565278575276	0.03435883441309784	0.1328125516259746	0.033832213089532104	0.13077692026124055
1.6888805793179813	0.339065439534115	0.3351862955320348	0.36708419252544394	0.3619519335749192	0.38286691648745097	0.37699409356967517	0.39944974800844535	0.39277316185977557	0.43343915358920776	0.4250369641937409	0.08453474063503273	0.08175520203252211	0.03416027290969481	0.132840654662715	0.03363669679839987	0.13080459971554603
1.6990569343992543	0.3393776285739408	0.3354947501690757	0.3674184942700591	0.36228150186399416	0.38321353228110006	0.37733539677614947	0.3998091969720469	0.3931266781151024	0.4338245853281489	0.4254151582503363	0.08452390109811707	0.08174471972319845	0.03396252227931029	0.13286744669898098	0.03344197894002221	0.13083098830277606
1.7092946071391046	0.33968990334638344	0.3358032887654586	0.36775287094019515	0.36261114374221165	0.38356021626143705	0.3776767671430313	0.400168706561077	0.3934802543447011	0.43421006073243035	0.4257933962463411	0.08451302884548123	0.08173420577601713	0.03376558066083746	0.13289292270539477	0.03324805768190586	0.13085608107093094
1.7195939670072704	0.34000226089249636	0.3361119083933243	0.36808731927038923	0.3629408559887651	0.3839069649883962	0.3780182012830857	0.40052827315059586	0.3938338869854483	0.4345955757939171	0.4261716742550764	0.08450212379238072	0.08172366010902322	0.03356944619141089	0.1329170776594708	0.03305493118976699	0.13087987307453375
1.7299553856997325	0.3403146982418161	0.33642060611342506	0.36842183598265194	0.3632706353704945	0.38425377500881763	0.37835969579618345	0.4008878931019745	0.3941875724607605	0.43498112648956866	0.42654998833524804	0.08449118585387361	0.08171308264007203	0.03337411700641724	0.13293990654568688	0.03286259762761645	0.13090235937502825
1.7403792371521247	0.34062721241237576	0.3367293789751391	0.36875641778648327	0.36360047864190415	0.3846006428564647	0.37870124726932014	0.4012475627629142	0.39454130718061453	0.43536670878146233	0.4269283345309719	0.08448021494482212	0.08170247328682882	0.033179591239566264	0.13296140435591042	0.03267105515777047	0.13092353504106313
1.7508658975532332	0.3409398004107212	0.3370382240164857	0.3690910613788914	0.36393038254517973	0.38494756505204525	0.37904285227663465	0.4016072784674679	0.39489508754156677	0.4357523186168186	0.42730670887179567	0.08446921097989092	0.0816918319667673	0.03298586702295481	0.13298156608958323	0.03248030194096785	0.13094339514863407
1.76141574535857	0.34125245923192626	0.3373471382641416	0.3694257634444109	0.3642603438102073	0.3852945381032297	0.37938450737942964	0.4019670365360619	0.3952489099267762	0.43613795192802535	0.42768510737272464	0.08445817387354816	0.08168115859717134	0.03279294248707032	0.13300038675387782	0.032290336136441056	0.13096193478172324
1.7720291613040315	0.34156518585961065	0.3376561187334566	0.36976052065512216	0.3645903591545916	0.3856415585046735	0.3797262091261921	0.40232683327551816	0.3956027707060254	0.4365236046326641	0.4280635260342468	0.08444710354006447	0.08167045309513424	0.032600815760940094	0.13301786136425164	0.032101155901880674	0.13097914903215724
1.7827065284196406	0.3418779772659563	0.33796516242847197	0.3700953296706717	0.3649204252836768	0.38598862273803786	0.38006795405261373	0.40268666497907807	0.395956666235744	0.4369092726335383	0.42844196084235986	0.08443599989351341	0.08165971537755791	0.03240948497208507	0.13303398494437602	0.031912759393563306	0.1309950329999623
1.7934482320433673	0.34219083041172516	0.3382742663419372	0.37043018713829157	0.3652505388905651	0.3863357272720117	0.38040973868161376	0.4030465279264254	0.39631059285903186	0.43729495181869854	0.42882040776859726	0.08442486284777205	0.08164894536115617	0.03221894824666549	0.1330487525267614	0.03172514476639421	0.13100958179380484
1.8042546598350382	0.3425037422462784	0.3385834274553293	0.3707650896928227	0.3655806966561405	0.3866828685623361	0.3807515595233611	0.40340641838371266	0.39666454690568365	0.4376806380614742	0.4291988627700574	0.08441369231651896	0.08163814296244787	0.032029203709505794	0.13306215915292796	0.03153831017394637	0.1310227905312047
1.8151262017903238	0.34281670970759565	0.3388926427388702	0.37110003395673524	0.3659108952490881	0.3870300430518267	0.3810934130752981	0.4037663326035857	0.3970185246922142	0.4380663272205007	0.42957732178943164	0.08440248821323708	0.08162730809776483	0.03184024948407682	0.13307419987340552	0.03135225376853512	0.131034654338805
1.8260632502548164	0.34312972972229355	0.3392019091515487	0.3714350165401519	0.366241131325918	0.3873772471703983	0.3814352958221647	0.40412626682520963	0.3973725225218844	0.43845201513975063	0.4299557807550346	0.08439125045121103	0.08161644068324671	0.03165208369268058	0.1330848697485152	0.03116697370123589	0.13104516835251445
1.8370661999381863	0.34344279920564813	0.33951122364113834	0.371770034040872	0.3665714015309872	0.3877244773350914	0.3817772042360224	0.404486217274298	0.3977265366847265	0.438837697648566	0.43033423558083383	0.08437997894352954	0.08160554063484253	0.0314647044564218	0.13309416384836936	0.03098246812197658	0.13105432771806136
1.848135447928429	0.3437559150616144	0.33982058314422087	0.3721050830443952	0.3669017024965257	0.3880717299500967	0.3821191347762817	0.4048461801631383	0.3980805634575746	0.43922337056168853	0.43071268216648273	0.08436867360308194	0.08159460786831073	0.03127810989520441	0.13310207725292855	0.03079873517955889	0.13106212759106484
1.8592713937061955	0.3440690741828492	0.34012998458620564	0.37244016012394615	0.3672320308426588	0.3884190014067822	0.38246108388972627	0.4052061516906223	0.3984345991040897	0.43960902967929383	0.4310911163973512	0.0843573343425624	0.08158364229921859	0.03109229812795178	0.13310860505298194	0.03061577302171159	0.13106856313734738
1.8704744391592067	0.3443822734507325	0.3404394248813532	0.3727752618405008	0.36756238317743356	0.3887662880837222	0.38280304801054194	0.4055661280422753	0.3987886398747907	0.43999467078702553	0.43146953414455996	0.08434596107446664	0.08157264384294347	0.030907267272496597	0.1331137423497495	0.030433579795175802	0.13107362953341806
1.8817449885967616	0.3446955097353921	0.34074890093279747	0.3731103847428121	0.3678927560968451	0.3891135863467233	0.3831450235603436	0.4059261053902864	0.39914268200708386	0.44038028965602927	0.4318479312650141	0.08433455371109437	0.08156161241467114	0.030723015445691004	0.1331174842555356	0.03025215364571565	0.13107732196655775
1.8930834487643238	0.34500877989572537	0.34105840963257	0.3734455253674379	0.3682231461848625	0.38946089254885546	0.3834870069482041	0.40628607989353954	0.39949672172529305	0.4407658820429889	0.4322263036014384	0.08432311216454674	0.08155054792939703	0.03053954076349541	0.1331198258940134	0.030071492718157344	0.1310796356351034
1.9044902288582053	0.34532208077942633	0.34136794786162383	0.37378068023876865	0.3685535500134573	0.38980820303048086	0.3838289945706836	0.4066460476976465	0.39985075524069186	0.4411514436901637	0.43260464698241236	0.08431163634672913	0.0815394503019262	0.030356841340946517	0.13312076240039517	0.029891595156495754	0.1310805657490306
1.9159657405403292	0.34563540922300834	0.3416775124898585	0.3741158458690557	0.3688839641426309	0.3901555141192853	0.3841709828118606	0.40700600493497846	0.40020477875153565	0.44153697032542466	0.4329829572224083	0.0843001261693484	0.08152831944687354	0.030174915292302984	0.13312028892191563	0.02971245910390863	0.13108010752991106
1.9275103979530908	0.34594876205183206	0.341987100376146	0.37445101875844133	0.369214385120445	0.3905028221303091	0.38451296804336155	0.407365947724701	0.4005587884430947	0.44192245766229443	0.43336123012182826	0.08428858154391551	0.08151715527866149	0.029993760730963714	0.1331184006178887	0.029534082702760145	0.13107825621132463
1.9391246177343011	0.3462621360801301	0.3422967083683566	0.37478619539498803	0.36954480948304935	0.3908501233659796	0.38485494662439396	0.40772587217280787	0.4009127804876882	0.44230790139998544	0.433739461467042	0.08427700238174461	0.08150595771152441	0.02981337576967391	0.13311509266034705	0.029356464094739465	0.13107500703939934
1.9508088190322228	0.3465755281110361	0.3426063333033861	0.37512137225471087	0.3698752337547143	0.3911974141161448	0.3851969149017784	0.408085774372157	0.40126675104471915	0.44269329722344186	0.434117647030428	0.08426538859395202	0.08149472665950447	0.029633758520439812	0.1331103602340704	0.029179601420825207	0.1310703552726693
1.9625634235206988	0.34688893493661105	0.34291597200718366	0.37545654580160764	0.3702056544478608	0.3915446906581062	0.3855388692099818	0.4084456504025061	0.4016206962607098	0.4430786408033788	0.4344957825704123	0.08425374009145807	0.08148346203645408	0.029454907094645932	0.1331041985370689	0.029003492821363608	0.13106429618278526
1.9743888554143678	0.3472023533378735	0.34322562129478	0.375791712487693	0.37053606806309275	0.39189194925665527	0.385880805871152	0.4088054963305508	0.4019746122693385	0.4434639277963271	0.43487386383151105	0.08424205678498549	0.08147216375603632	0.029276819603072823	0.13309660278081026	0.028828136436153784	0.1310568250547135
1.9862855414839768	0.347515780084828	0.3435352779703174	0.37612686875303025	0.3708664710892314	0.3922391861641071	0.38622272119515333	0.40916530820996216	0.4023284951914776	0.4438491538446749	0.4352518865443731	0.08423033858506201	0.08146083173172221	0.029099494155943262	0.1330875681905752	0.02865353040441221	0.1310479371869917
1.9982539110717792	0.3478292119364954	0.3438449388270779	0.3764620110257671	0.3711968600033463	0.3925863976203385	0.38656461147960114	0.4095250820814255	0.40268234113523027	0.4442343145767127	0.4356298464258213	0.08421858540201635	0.08144946587679422	0.028922928863007513	0.1330770900058269	0.02847967286486508	0.1310376278919989
2.010294396107033	0.34814264564094494	0.344154600647516	0.3767971357221694	0.37152723127079224	0.39293357985282445	0.3869064730099001	0.4098848139726811	0.4030361461959713	0.444619405606678	0.4360077391788999	0.08420679714598307	0.08143806610434455	0.028747121833532674	0.13306516348049513	0.028306561955833587	0.1310258924965808
2.0224074311215867	0.34845607793532324	0.34446426020328835	0.37713223924665706	0.37185758134524355	0.3932807290766767	0.38724830205928096	0.41024449989856376	0.4033899064563862	0.4450044225348024	0.43638556049291705	0.08419497372689956	0.0814266323272752	0.02857207117636662	0.13305178388324634	0.028134195815146867	0.13101272634183658
2.0345934532655616	0.34876950554588954	0.34477391425528586	0.3774673179918413	0.37218790666872964	0.3936278414946824	0.3875900948888384	0.4106041358610452	0.4037436179865119	0.44538936094735787	0.43676330604349234	0.08418311505450655	0.08141516445829847	0.028397774999987746	0.1330369464979526	0.02796257258031254	0.13099812478392892
2.0468529023231294	0.3490829251880472	0.3450835595536679	0.3778023683385613	0.37251820367167304	0.39397491329734435	0.3879318477475717	0.410963717849277	0.40409727684377955	0.4457742164167059	0.4371409714926033	0.08417122103835038	0.08140366240993727	0.028224231412536938	0.1330206466237911	0.027791690388523804	0.13098208319425453
2.059186220728381	0.34939633356637745	0.34539319283789466	0.3781373866559227	0.37284846877292627	0.3943219406629211	0.38827355687242376	0.41132324183963254	0.40445087907305644	0.44615898450134583	0.4375185524886349	0.08415929158777938	0.08139212609452533	0.028051438521874417	0.1330028795758409	0.027621547376663003	0.1309645969597284
2.0715938535812968	0.34970972737467515	0.3457028108367615	0.378472369301337	0.3731786983798106	0.3946689197574696	0.3886152184883226	0.4116827037957533	0.40480442070668976	0.4465436607459661	0.4378960446664271	0.0841473266119475	0.08138055542420676	0.027879394435654348	0.13298364068549517	0.027452141681408193	0.13094566148318165
2.084076248663807	0.35002310329598324	0.3460124102684343	0.37880731262056094	0.3735088888881558	0.3950158467348875	0.38895682880822324	0.41204209966859345	0.40515789776455174	0.44692824068149506	0.4382734436473262	0.08413532601981367	0.08136895031093697	0.027708097261273323	0.13296292530030485	0.02728347143919585	0.13092527218361738
2.0966338564559543	0.3503364580026295	0.346321987840486	0.37914221294773753	0.37383903668233986	0.3953627177369557	0.3892983840331502	0.4124014253964655	0.40551130625408427	0.44731271982515336	0.4386507450392357	0.08412328972014031	0.08135731066648197	0.02753754510594142	0.13294072878464647	0.0271155347863008	0.13090342449652326
2.109267130152151	0.3506497881562625	0.3466315402499314	0.3794770666054375	0.3741691381353303	0.39570952889338307	0.3896398803522411	0.412760676905088	0.4058646421703458	0.44769709368050686	0.43902794443666837	0.0841112176214947	0.08134563640241907	0.02736773607680476	0.13291704652024805	0.026948329858905495	0.13088011387442577
2.1219765256775314	0.35096309040789087	0.3469410641832659	0.37981186990470206	0.3744991896087257	0.3960562763218524	0.38998131394279156	0.41311985010763425	0.4062179014960582	0.44808135773752183	0.43940503742079945	0.08409910963225005	0.08133392743013704	0.027198668280917104	0.13289187390633117	0.026781854793108906	0.1308553357870892
2.1347625017044103	0.35127636139792007	0.34725055631650403	0.38014661914508585	0.3748291874527993	0.3964029561280659	0.39032268097030065	0.4134789409047808	0.4065710802016565	0.4484655074726203	0.4397820195595218	0.08408696566058477	0.0813221836608373	0.027030339825264704	0.13286520635983834	0.02661610772493539	0.13082908572171448
2.147625519668832	0.35158959775619364	0.3475600133152167	0.3804813106147016	0.3751591280065415	0.3967495644057921	0.39066397758851634	0.4138379451847575	0.40692417424533595	0.448849538348736	0.4401588864074997	0.08407478561448163	0.08131040500553227	0.026862748816851578	0.1328370393160725	0.026451086790428846	0.13080135918350777
2.160566043787228	0.35190279610203146	0.34786943183457203	0.3808159405902646	0.37548900759770526	0.39709609723691447	0.39100519993948385	0.4141968588233991	0.40727717957310355	0.449233445815373	0.44053563350622693	0.08406256940173076	0.0812985913750461	0.02669589336266931	0.13280736822865435	0.026286790125656267	0.130772151695993
2.1735845410731627	0.3522159530442715	0.34817880851937616	0.381150505337139	0.37581882254285115	0.3974425506914789	0.3913463441535931	0.41455567768419654	0.40763009211882895	0.44961722530866255	0.44091225638408266	0.08405031692992739	0.0812867426800152	0.026529771569830274	0.1327761885703609	0.026123215866762806	0.13074145880129606
2.1866814813541975	0.3525290651813118	0.34848814000411393	0.3814850011093853	0.3761485691473928	0.39778892082774575	0.3916874063496281	0.4149143976183507	0.4079829078042966	0.45000087225142554	0.4412887505563913	0.08403802810647228	0.08127485883089076	0.02636438154555165	0.1327434958332958	0.025960362149991312	0.13070927606052862
2.199857337288837	0.3528421291011527	0.3487974229129911	0.38181942414980674	0.3764782437056459	0.39813520369223876	0.3920283826348169	0.41527301446482606	0.408335622539259	0.4503843820532311	0.44166511152548127	0.08402570283857434	0.08126293973793453	0.026199721397160758	0.13270928552897487	0.02579822711172497	0.13067559905410064
2.213112584383593	0.35315514138144005	0.3491066538599773	0.38215377068999884	0.37680784250087396	0.3984813953197975	0.3923692691048819	0.4156315240504059	0.40868823222148953	0.45076775011045955	0.4420413347807454	0.08401334103324895	0.08125098531122175	0.026035789232189188	0.13267355318900798	0.025636808888535256	0.1306404233821894
2.2264477010101436	0.3534680985895096	0.34941582944885	0.3824880369503993	0.37713736180533886	0.3988274917336298	0.39271006184409313	0.41598992218974784	0.4090407327368398	0.4511509718063655	0.4424174157987039	0.08400094259731698	0.0812389954606425	0.025872583158376372	0.132636294365426	0.025476105617206812	0.13060374466500946
2.2398631684225956	0.3537809972824317	0.34972494627323886	0.38282221914033726	0.3774667978803496	0.3991734889453658	0.39305075692531943	0.4163482046854414	0.4093931199592932	0.4515340425111412	0.4427933500430654	0.08398850743740852	0.08122697009589949	0.02571010128372464	0.1325975046309793	0.025316115434758757	0.13056555854315377
2.2533594707748548	0.3540938340070575	0.35003400091667114	0.38315631345808554	0.37779614697631386	0.399519382955112	0.3933913504100834	0.4167063673280658	0.40974538975102354	0.45191695758198297	0.44316913296479277	0.08397603545996113	0.08121490912650924	0.025548341716532974	0.13255717957960655	0.025156836478515743	0.13052586067809102
2.2669370951380965	0.3544066053000658	0.35034298995261826	0.3834903160909135	0.37812540533278927	0.39986516975150777	0.3937318383486156	0.4170644058962496	0.410097537962453	0.45229971236315736	0.4435447600021666	0.08396352657121997	0.08120281246180347	0.025387302565407666	0.13251531482664802	0.024998266886104403	0.1304846467523788
2.2805965315183476	0.35471930768801013	0.35065190994454204	0.38382422321513904	0.3784545691785355	0.4002108453117806	0.39407221677991006	0.4174223161567294	0.41044956043231023	0.45268230218606786	0.4439202265808522	0.08395098067723802	0.08119068001092805	0.02522698193929429	0.1324719060092434	0.024840404795499538	0.13044191247010417
2.294338272874165	0.3550319376873671	0.35096075744594396	0.3841580309961832	0.3787836347315682	0.40055640560180444	0.39441248173178173	0.41778009386441267	0.4108014529876912	0.4530647223693251	0.44429552811396633	0.08393839768387924	0.08117851168284426	0.02506737794755587	0.1324269487868861	0.02468324834507385	0.13039765355733834
2.308162815134429	0.35534449180458627	0.35126952900041236	0.38449173558862587	0.37911259819921334	0.40090184657615824	0.3947526292209231	0.4181377347624384	0.41115321144412026	0.4534469682188144	0.44467066000214606	0.08392577749681396	0.0811663073863288	0.024908488699981746	0.1323804388417642	0.024526795673603274	0.1303518657623215
2.3220706572162446	0.35565696653613976	0.35157822114167314	0.3848253331362612	0.3794414557781624	0.40124716417818557	0.3950926552529635	0.4184952345822417	0.41150483160561174	0.45382903502777	0.44504561763361783	0.08391312002152461	0.08115406702997381	0.024750312306805355	0.1323323718789311	0.024371044920329155	0.13030454485603116
2.336062301042938	0.35596935836857285	0.3518868303936402	0.385158819772155	0.37977020365452924	0.4015923543400545	0.3954325558225287	0.4188525890436169	0.41185630926473443	0.454210918076844	0.445420396384269	0.08390042516330172	0.08114179052218841	0.024592846878737973	0.13228274362685966	0.02421599422496712	0.13025568663249487
2.3501382515621807	0.35628166377855724	0.3521953532704663	0.38549219161870274	0.380098838003906	0.4019374129828197	0.39577232691330105	0.4192097938547841	0.41220764020267375	0.454592612634182	0.44579499161771813	0.08388769282724759	0.08112947777119751	0.024436090527030885	0.1322315498379112	0.024061641727731953	0.1302052869090744
2.3642990167642037	0.35659387923294217	0.3525037862765953	0.38582544478768804	0.38042735499142244	0.40228233601648533	0.39611196449808156	0.419566844712454	0.4125588201892987	0.4549741139554965	0.4461693986853893	0.08387492291827407	0.08111712868504344	0.024280041363487825	0.13217878628846336	0.023907985569396217	0.13015334152692049
2.378545107700138	0.3569060011888087	0.3528121259068159	0.3861585753803431	0.38075575077180474	0.40262711934006734	0.39645146453885194	0.4199237373018972	0.4129098449832277	0.4553554172841427	0.44654361292658523	0.0838621153411063	0.0811047431715866	0.024124697500466752	0.13212444877954965	0.02375502389130446	0.13009984635152705
2.392877038500453	0.35721802609352504	0.3531203686463149	0.3864915794874096	0.38108402148943554	0.4029717588416596	0.3967908229868391	0.4202804672970111	0.4132607103318956	0.455736517851196	0.4469176296685637	0.08384927000027864	0.08109232113850401	0.023970057050982874	0.13206853313728573	0.023602754835403417	0.13004479727287332
2.4072953263935135	0.3575299503848008	0.3534285109707323	0.38682445318920067	0.3814121632784149	0.4033162503984988	0.3971300357825788	0.42063703036039096	0.41361141197162243	0.45611741087552965	0.44729144422661266	0.08383638680013909	0.08107986249329184	0.023816118128664243	0.13201103521295465	0.02345117654428286	0.12998819020590702
2.4218004917242455	0.3578417704907434	0.3537365493462176	0.3871571925556633	0.38174017226262297	0.403660589877031	0.39746909885598253	0.42099342214339963	0.41396194562768385	0.4564980915638937	0.44766505190412953	0.08382346564484792	0.08106736714326564	0.023662878847819258	0.13195195088368905	0.02330028716117205	0.12993002109089957
2.436393057972914	0.35815348282991577	0.35404448022948487	0.3874897936464425	0.38206804455578147	0.4040047731329797	0.39780800812640216	0.42134963828624	0.41431230701437904	0.4568785551109959	0.4480384479926973	0.08381050643837919	0.08105483499555913	0.02351033732345975	0.13189127605278372	0.02315008483001435	0.1298702858940004
2.4510735517740176	0.3584650838113949	0.35435230006787305	0.3878222525109463	0.38239577626151994	0.4043487960114146	0.3981467595027006	0.4217056744180278	0.41466249183510584	0.4572587966995843	0.44841162777216836	0.08379750908452062	0.0810422659571264	0.02335849167134363	0.1318290066501362	0.02300056769547787	0.12980898060745005
2.46584250293529	0.35877656983482975	0.35466000529940067	0.388154565188412	0.38272336347343877	0.40469265434682156	0.3984853488833176	0.4220615261568656	0.4150124957824312	0.4576388115005283	0.44878458651074193	0.08378447348687312	0.08102965993474248	0.0232073400079571	0.13176513863254513	0.02285173390295192	0.12974610125002073
2.4807004444568266	0.3590879372905017	0.3549675923528295	0.3884867277079717	0.38305080227517646	0.40503634396317256	0.3988237721563419	0.42241718910991766	0.4153623145381658	0.4580185946729043	0.44915731946504955	0.08377139954885389	0.08101701683500197	0.023056880450596395	0.13169966798425037	0.022703581598632283	0.12968164386758474
2.4956479125503126	0.3593991825593863	0.355275057647721	0.3888187360887222	0.3833780887404757	0.4053798606739995	0.39916202519958066	0.4227726588734876	0.41571194377343956	0.45839814136408114	0.4495298218802363	0.08375828717369517	0.08100433656432367	0.02290711111739796	0.1316325907173308	0.022556108929515872	0.1296156045332566
2.510685446658382	0.35971030201321386	0.3555823975945003	0.3891505863397925	0.38370521893325266	0.4057232002824656	0.3995001038806323	0.423127931033094	0.41606137914877667	0.4587774467098059	0.4499020889900477	0.08374513626444426	0.08099161902894472	0.022758030127286943	0.1315639028720028	0.022409314043398965	0.1295479793479899
2.5258135894740787	0.3600212920145329	0.35588960859451674	0.3894822744604143	0.3840321889076646	0.4060663585814406	0.39983800405695874	0.4234830011635504	0.4164106163141739	0.4591565058342927	0.45027411601691425	0.08373194672396621	0.08097886413492815	0.022609635600103317	0.13149360051713188	0.022263195088966015	0.1294787644408757
2.54103288696045	0.36033214891677345	0.3561966870401073	0.38981379643999303	0.38435899470818097	0.4064093313535751	0.4001757215759601	0.42383786482904473	0.4167596509091781	0.45953531385031066	0.4506458981720393	0.08371871845494326	0.08096607178815805	0.02246192565657168	0.13142167975070151	0.02211775021577722	0.12940795596966836
2.556343888370238	0.36064286906431264	0.3565036293146615	0.39014514825818	0.384685632369654	0.4067521143713781	0.40051325227504964	0.42419251758321963	0.4171084785629664	0.45991386585927685	0.4510174306554884	0.08370545135987488	0.08095324189434377	0.02231489841834211	0.13134813670016854	0.02197297757430583	0.12933555012116926
2.571747146265715	0.36095344879253927	0.3568104317926851	0.3904763258849452	0.3850120979173909	0.4070947033972934	0.4008505919817301	0.42454695496925515	0.41745709489442645	0.4602921569513448	0.45138870865627784	0.08369214534107959	0.08094037435901888	0.022168552008002607	0.1312729675227331	0.021828875315963003	0.1292615431115962
2.5872432165386163	0.3612638844279212	0.35711709083986737	0.3908073252806518	0.38533838736722764	0.40743709418377855	0.40118773651367123	0.4249011725199521	0.4178054955122387	0.4606701822055006	0.45175972735246683	0.08367880030069597	0.08092746908754202	0.022022884549127042	0.13119616840610604	0.02168544159309249	0.12918593118691035
2.602832658430207	0.3615741722880724	0.3574236028131462	0.391138142396132	0.3856644967256024	0.4077792824733847	0.40152468167878724	0.42525516575781563	0.4181536760149584	0.46104793668965477	0.4521304819112488	0.08366541614068006	0.08091452598509696	0.02187789416628938	0.1311177355686226	0.021542674559047015	0.12910871062345564
2.6185160345514573	0.36188430868182164	0.3577299640607777	0.3914687731727613	0.38599042198963085	0.4081212639988368	0.40186142327531776	0.4256089301951415	0.4185016319911005	0.4614254154607393	0.45250096748904634	0.08365199276281159	0.08090154495669528	0.02173357898508499	0.13103766525988192	0.021400572368218462	0.1290298777284562
2.6342939109033563	0.3621942899092824	0.3580361709224048	0.39179921354253844	0.38631615914718365	0.4084630344831163	0.40219795709190825	0.42596246133410304	0.4188493590192254	0.46180261356480445	0.45287117923160525	0.08363853006869028	0.08088852590717513	0.0215899371321715	0.13095595376113067	0.021259133175966838	0.1289494288399311
2.6501668568973313	0.3625041122619224	0.3583422197291253	0.39212945942816213	0.38664170417696203	0.4088045896395441	0.4025342789076903	0.4263157546668379	0.41919685266802353	0.4621795260371165	0.4532411122740901	0.08362502795973722	0.08087546874120277	0.021446966735258144	0.13087259738554735	0.021118355138741052	0.12886736032760382
2.666135445375801	0.36281377202263626	0.35864810680356457	0.3924595067431112	0.3869670530485776	0.40914592517186366	0.4028703844923664	0.42666880567553883	0.4195441084964049	0.46255614790225746	0.4536107617411832	0.0836114863371983	0.08086237336327354	0.02130466592314839	0.13078759247881067	0.02097823641407892	0.12878366859327173
2.6822002526328483	0.3631232654658173	0.3589538284599466	0.3927893513917253	0.38729220172263185	0.40948703677432785	0.4032062696062931	0.4270216098325429	0.4198911220535874	0.4629324741742263	0.4539801227471831	0.08359790510214193	0.08084923967771254	0.021163032825803896	0.1307009354196822	0.02083877516060717	0.12869835007099084
2.6983618584350144	0.3634325888574307	0.3592593810041666	0.39311898926928635	0.38761714615079534	0.4098279201317844	0.4035419300005657	0.42737416260042327	0.4202378888791853	0.46330849985654043	0.45434919039610255	0.0835842841554617	0.08083606758867463	0.021022065574285875	0.13061262262012008	0.02069996953808939	0.12861140122788584
2.71462084604223	0.3637417384550894	0.3595647607338652	0.39344841626210164	0.3879418822758923	0.41016857091976394	0.4038773614171061	0.42772645943208243	0.4205844045033032	0.4636842199423403	0.4547179597817735	0.08357062339787649	0.08082285700014556	0.020881762300852813	0.13052265052610323	0.02056181770743315	0.1285228185642353
2.730977802228858	0.36405071050812754	0.3598699639385021	0.39377762824758783	0.38826640603197987	0.41050898480456927	0.4042125595887485	0.4280784957708456	0.42093066444662575	0.46405962941449364	0.45508642598794663	0.08355692272993093	0.08080960781594453	0.020742121138942693	0.13043101561764558	0.020424317830704197	0.1284325986140118
2.747433317304874	0.3643595012576785	0.36017498689943317	0.3941066210943555	0.38859071334443507	0.41084915744336414	0.40454752023932894	0.4284302670505565	0.4212766642205132	0.4644347232457013	0.4554545840883973	0.08354318205199801	0.08079631993972233	0.020603140223173	0.1303377144095208	0.020287468071167325	0.1283407379454644
2.763987985137163	0.36466810693675195	0.36047982588998617	0.39443539066229566	0.38891480013003754	0.4111890844842652	0.4048822390837748	0.42878176869567297	0.4216223993270945	0.4648094963986056	0.45582242914702986	0.08352940126427803	0.08078299327496404	0.02046481768943842	0.13024274345181652	0.02015126659332367	0.12824723316154518
2.780642403170963	0.36497652377031264	0.36078447717553924	0.39476393280266747	0.38923866229705767	0.41152876156643464	0.4052167118281963	0.42913299612136613	0.42196786525936497	0.4651839438258991	0.45618995621798486	0.0835155802668007	0.08076962772498836	0.020327151674868205	0.13014609933019017	0.020015711562844984	0.1281520808999801
2.797397172451417	0.36528474797535904	0.3610889370135983	0.3950922433581859	0.3895622957453413	0.41186818432017314	0.40555093416997673	0.4294839447336182	0.4223130575012823	0.4655580604704351	0.4565571603457469	0.08350171895942632	0.08075622319295242	0.020190140317861704	0.13004777866626682	0.019880801146726412	0.1280552778343207
2.8142528976452668	0.36559277576100524	0.36139320165387917	0.3954203181631119	0.38988569636640114	0.4122073483670147	0.4058849017978689	0.4298346099293223	0.4226579715278659	0.4659318412653385	0.45692403656525454	0.08348781724184391	0.08074277958184652	0.020053781758102573	0.12994777811815084	0.01974653351322253	0.1279568206740862
2.831210187062679	0.3659006033285616	0.3616972673383861	0.39574815304334227	0.39020886004350375	0.4125462493198222	0.4062186103920863	0.43018498709638536	0.42300260280529606	0.46630528113411995	0.4572905799020102	0.08347387501357768	0.08072929679450053	0.019918074136606734	0.1298460943811648	0.019612906831842025	0.12785670616489142
2.848269652679189	0.36620822687161814	0.36200113030149467	0.3960757438165029	0.3905317826517612	0.4128848827828856	0.4065520556244008	0.4305350716138298	0.4233469467910152	0.4666783749907902	0.457656785372193	0.0834598921739822	0.08071577473358242	0.01978301559574014	0.12974272418807686	0.019479919273447166	0.127754931089612
2.865431910157798	0.3665156425761277	0.36230478677003464	0.39640308629204024	0.3908544600582224	0.41322324435201935	0.4068852331582383	0.43088485885189803	0.42369099893382967	0.46705111773997543	0.45802264798277187	0.08344586862224825	0.08070221330159971	0.019648604279165482	0.12963766430925716	0.019347569010205845	0.12765149226815709
2.882697578871184	0.36682284662049086	0.36260823296337347	0.39673017627131635	0.3911768881219669	0.4135613296146616	0.4072181386487777	0.4312343441721569	0.42403475467401397	0.46742350427703433	0.45838816273162053	0.08343180425740004	0.08068861240089978	0.019514838331971873	0.12953091155375773	0.019215854215660855	0.127546386558393
2.900067281924058	0.3671298351756421	0.36291146509350175	0.3970570095477042	0.3914990626941972	0.4138991341499763	0.4075507677430491	0.43158352292760604	0.4243782094434145	0.46779552948817843	0.4587533246076334	0.08341769897830033	0.08067497193367275	0.019381715900635754	0.12942246276949732	0.01908477306472811	0.127439610856527
2.9175416461756507	0.3674366044051366	0.3632144793651194	0.3973835819066837	0.39182097961833595	0.41423665352895417	0.4078831160800358	0.4319323904627831	0.424721358665557	0.4681671882505903	0.4591181285908445	0.08340355268364608	0.08066129180195154	0.01924923513302268	0.12931231484353134	0.018954323733700207	0.12733116209732032
2.9351213022623317	0.367743150465238	0.3635172719757217	0.39770988912593996	0.3921426347301206	0.41457388331451583	0.40821517929077344	0.43228094211387563	0.42506419775575194	0.46853847543254645	0.4594825696525447	0.08338936527197588	0.08064757190761186	0.019117394178435276	0.12920046470276247	0.018824504400267728	0.12722103725467093
2.952806884620376	0.36804946950500733	0.36381983911568844	0.3980359269754612	0.3924640238577017	0.4149108190616167	0.40854695299845545	0.43262917320882927	0.4254067221212046	0.4689093858935392	0.4598466427554032	0.08337513664166653	0.08063381215237574	0.018986191187616797	0.129086909314438	0.01869531324357787	0.1271092333423951
2.970599031508854	0.3683555576663938	0.36412217696837285	0.3983616912176395	0.39278514282174165	0.4152474563173524	0.4088784328185355	0.4329770790674608	0.4257489271611241	0.46927991448440215	0.4602103428535895	0.08336086669093658	0.08062001243780968	0.01885562431279908	0.12897164568654773	0.018566748444181158	0.12699574741418473
2.9884983850326714	0.3686614110843253	0.36442428171019164	0.3986871776073724	0.3931059874355137	0.41558379062106626	0.409209614358833	0.4333246550015711	0.42609080826683504	0.4696500560474356	0.4605736648928963	0.0833465553178457	0.0806061726653303	0.018725691707695447	0.1288546708683782	0.0184388081841238	0.12688057656444585
3.006505591165733	0.3689670258868009	0.3647261495107163	0.3990123818921642	0.39342655350500405	0.4159198175044571	0.40954049321964064	0.43367189631505937	0.42643236082188896	0.470019805416534	0.46093660381086377	0.08333220242029882	0.08059229273619975	0.01859639152748649	0.12873598195071168	0.018311490646928164	0.12676371792869645
3.0246212997742656	0.3692723981949849	0.36502777653276663	0.3993372998122302	0.3937468368290138	0.41625553249168795	0.40987106499383097	0.434018798304038	0.4267735802021801	0.47038915741731385	0.46129915453690695	0.08331780789604361	0.0805783725515325	0.01846772192888757	0.12861557606660767	0.018184794017569672	0.12664516868380815
3.0428461646402667	0.3695775241232994	0.365329158932502	0.3996619271006009	0.3940668331992606	0.416590931099498	0.41020132526696546	0.43436535625695094	0.4271144617760576	0.47075810686724523	0.46166131199244165	0.08330337164267633	0.0805644120122944	0.01833968107017725	0.12849345039204252	0.01805871648256563	0.12652492604880194
3.0611808434850984	0.3698823997795232	0.3656302928595184	0.39998625948322936	0.3943865384004865	0.41692600883731473	0.4105312696174057	0.4347115654546916	0.42745500090444394	0.47112664857578335	0.4620230710910148	0.08328889355763867	0.08055041101930087	0.018212267111138658	0.12836960214583826	0.017933256229975214	0.12640298728537402
3.079625997993227	0.37018702126488473	0.3659311744569427	0.40031029267909707	0.3947059482105606	0.41726076120736505	0.4108608936164247	0.435057421170722	0.42779519294095214	0.47149477734450024	0.4623844267384344	0.0832743735382219	0.08053636947322444	0.018085478213132333	0.12824402859057216	0.017808411449365735	0.12627934969788157
3.0981822938360946	0.37049138467416215	0.3662317998615295	0.40063402240032264	0.39502505840058755	0.41759518370479265	0.4111901928283183	0.4354029186711946	0.42813503323200386	0.47186248796722124	0.46274537383290065	0.08325981148156845	0.08052228727459099	0.01795931253913352	0.12811672703317356	0.01768418033186947	0.12615401063429488
3.116850400696155	0.37079548609578233	0.36653216520375975	0.40095744435227204	0.3953438647350157	0.4179292718177719	0.4115191628105212	0.4357480532150742	0.4284745171169508	0.4722297752301602	0.4631059072651404	0.08324520728467132	0.08050816432378306	0.017833768253677107	0.12798769482490968	0.01756056107023163	0.12602696748678
3.135630992291033	0.3710993216119196	0.3668322666079393	0.40128055423366876	0.395662362971746	0.4182630210276257	0.4118477991137216	0.436092820054262	0.4288136399281967	0.4725966339120574	0.46346602191854225	0.08323056084437815	0.08049400052104393	0.017708843522934004	0.12785692936240878	0.017437551858725087	0.1258982176915282
3.1545247463978408	0.3714028872985976	0.3671321001922982	0.4016033477367067	0.3959805488622427	0.418596426808944	0.4121760972819763	0.4364372144337203	0.429152396991318	0.4729630587843185	0.46382571266929046	0.08321587205738977	0.08047979576647288	0.017584536514682725	0.12772442808780227	0.01731515089325697	0.12576775872985024
3.1735323448776414	0.3717061792257919	0.36743166206909395	0.40192582054716286	0.39629841815164546	0.4189294846297027	0.4125040528528312	0.4367812315915994	0.4294907836251907	0.47332904461115505	0.4641849743865058	0.08320114082026399	0.08046554996003222	0.017460845398368008	0.12759018848944947	0.017193356371363322	0.1256355881286595
3.192654473700048	0.372009193457533	0.3677309483447118	0.4022479683445121	0.396615966578882	0.4192621899513862	0.4128316613574382	0.4371248667593656	0.42982879514211436	0.4736945861497269	0.4645438019323822	0.08318636702941788	0.08045126300154586	0.017337768345068838	0.1274542081022929	0.01707216649218246	0.12550170346048617
3.211891822967991	0.3723119260520107	0.36802995511976927	0.40256978680204303	0.3969331898767829	0.41959453822910764	0.4131589183206771	0.4374681151619297	0.43016642684794065	0.47405967815028616	0.46490219016232937	0.08317155058112653	0.08043693479070319	0.017215303527553516	0.12731648450845512	0.016951579456529586	0.12536610234451473
3.2312450869426166	0.3726143730616802	0.36832867848922085	0.40289127158697574	0.39725008377219656	0.41992652491173493	0.41348581926127664	0.4378109720177788	0.43050367404220036	0.4744243153563221	0.4652601339251137	0.08315669137152717	0.08042256522705864	0.017093449120279658	0.12717701533773607	0.01683159346686125	0.12522878244678282
3.2507149640683446	0.37291653053336926	0.3686271145424632	0.40321241836057947	0.3975666439861064	0.42025814544201384	0.41381235969193797	0.43815343253910694	0.4308405320182337	0.47478849250470706	0.46561762806300266	0.08314178929661825	0.08040815421003368	0.016972203299378208	0.1270357982679542	0.016712206727300227	0.1250897414806218
3.2703021569980693	0.3732183945083847	0.36892525936344184	0.40353322277829135	0.397882866233748	0.420589395256695	0.41413853511945803	0.4384954919319491	0.4311769960633209	0.47515220432584615	0.46597466741190885	0.08312684425226533	0.08039370163891942	0.016851564242713835	0.12689283102572801	0.016593417443679925	0.124948977207481
3.2900073726185273	0.3735199610226232	0.3692231090307605	0.4038536804898396	0.39819874622473034	0.42092026978666164	0.4144643410448573	0.43883714539631674	0.4315130614588166	0.47551544554382624	0.4663312468015396	0.08311185613419872	0.08037920741287775	0.01673153012988493	0.1267481113868456	0.016475223823524843	0.12480648743714085
3.3098313220758016	0.37382122610668117	0.3695206596177889	0.40417378713936397	0.3985142796631535	0.42125076445705867	0.41478977296350417	0.43917838812633325	0.431848723480281	0.47587821087656756	0.46668736105554137	0.08309682483801775	0.08036467143094317	0.016612099142204073	0.12660163717674777	0.016357624076047017	0.12466227002812502
3.329774720800988	0.3741221857859656	0.369817907192773	0.40449353836553914	0.3988294622477324	0.4215808746874223	0.4151148263652451	0.43951921531037125	0.43218397739761644	0.4762404950359758	0.467043004991652	0.08308175025919193	0.08035009359202348	0.01649326946275842	0.1264534062710112	0.016240616412229514	0.12451632288880887
3.349838288536016	0.37442283608080695	0.3701148478189478	0.40481292980170025	0.3991442896719198	0.42191059589181246	0.4154394967345342	0.43985962213119234	0.4325188184752053	0.47660229272809806	0.46739817342185164	0.08306663229306255	0.08033547379490456	0.01637503927639017	0.1263034165961301	0.016124199044757148	0.12436864397713521
3.370022749359618	0.3747231730065737	0.370411477554649	0.4051319570759694	0.39945875762402927	0.42223992347894573	0.41576377955056265	0.44019960376608736	0.43285324197204555	0.47696359865327775	0.4677528611525148	0.08305147083484293	0.08032081193824882	0.0162574067697161	0.12615166612960138	0.016008370188068	0.12421923130159485
3.390328831713469	0.3750231925737859	0.3707077924534263	0.4054506158113805	0.39977286178736204	0.42256885285232865	0.41608767028739274	0.44053915538701777	0.433187243141892	0.4773244075063119	0.4681070629845651	0.0830362657796252	0.08030610792059895	0.01614037013114178	0.12599815290080585	0.01589312805838361	0.12406808292176663
3.4107572684284713	0.37532289078823317	0.3710037885641597	0.40576890162601054	0.4000865978403334	0.42289737941039524	0.4164111644140907	0.44087827216076025	0.43352081723339664	0.47768471397661183	0.46846077371363165	0.08302101702237859	0.08029136164037938	0.016023927550898875	0.1258428749915339	0.015778470873678785	0.1239151969485448
3.431308796751202	0.37562226365109014	0.3712994619311745	0.40608681013310843	0.40039996145660034	0.42322549854664276	0.41673425739486164	0.44121694924904986	0.43385395949025046	0.47804451274836224	0.46881398813020575	0.08300572445795067	0.0802765729958984	0.015908077220979422	0.12568583053605664	0.01566439685372778	0.12376057154502007
3.4519841583705158	0.37592130715903554	0.3715948085943593	0.4064043369412253	0.40071294830519205	0.4235532056497699	0.4170569446891866	0.4415551818087268	0.43418666515132864	0.4784037985006837	0.4691667010198002	0.08299038798107282	0.08026174188535097	0.01579281733525484	0.12552701772227692	0.015550904220082984	0.12360420492652224
3.47278409944432	0.3762200173043737	0.3718898245892834	0.4067214776543493	0.40102555405063917	0.4238804961038184	0.41737922175195835	0.4418929649918849	0.43451892945083304	0.47876256590779825	0.4695189071631091	0.08297500748635832	0.08024686820681849	0.01567814608941198	0.12536643479191412	0.015437991196110445	0.12344609536160078
3.4937093706264992	0.3765183900751526	0.372184505947318	0.4070382278720366	0.40133777435310725	0.42420736528831243	0.41770108403362327	0.44223029394601987	0.4348507476184416	0.47912080963919346	0.46987060133617226	0.08295958286831019	0.08023195185827363	0.015564061680970909	0.1252040800408878	0.01532565600703073	0.12328624117247955
3.514760727094002	0.3768164214552876	0.3724788486957562	0.4073545831895486	0.40164960486852935	0.4245338085784018	0.41802252698031966	0.4425671638141793	0.4351821148794546	0.47947852435978894	0.4702217783105359	0.08294411402131655	0.08021699273758019	0.015450562309318627	0.12503995182019878	0.015213896879828326	0.12312464073508522
3.535938928574102	0.37711410742468465	0.37277284885793427	0.4076705391979878	0.40196104124873977	0.42485982134500616	0.4183435460340194	0.4429035697351162	0.4355130264549435	0.4798357047301069	0.47057243285341926	0.08292860083965793	0.08020199074249684	0.015337646175714426	0.12487404853628448	0.015102712043368882	0.12296129248024101
3.557244739371806	0.3774114439593642	0.3730665024533565	0.40798609148443465	0.40227207914161195	0.42518539895496005	0.4186641366326728	0.4432395068434405	0.4358434775619042	0.4801923454064407	0.4709225597278824	0.08291304321750766	0.08018694577067899	0.015225311483293424	0.12470636865151619	0.014992099728372565	0.12279619489389404
3.578678928397448	0.37770842703158847	0.3733598054978182	0.40830123563208853	0.4025827141911939	0.42551053677116013	0.4189842942103516	0.4435749702697762	0.43617346341340685	0.48054844104102795	0.4712721536929928	0.0828974410489344	0.08017185771968022	0.01511355643708967	0.12453691068490969	0.014882058167394518	0.12262934651745638
3.600242269194432	0.3780050526099855	0.3736527540035317	0.4086159672204061	0.40289294203784676	0.4258352301527129	0.4193040141973951	0.4439099551409159	0.4365029792187504	0.4809039862822239	0.47162120950399616	0.0828817942279052	0.08015672648695683	0.015002379244018371	0.1243656732123668	0.014772585594872822	0.12246074594868617
3.6219355399671502	0.3783013166596805	0.373945343979254	0.40893028182524505	0.40320275831838664	0.4261594744550844	0.41962329202055815	0.4442444565799798	0.4368320201836184	0.4812589757746758	0.47196972191248865	0.08286610264828626	0.08014155196986582	0.014891778112907872	0.12419265486749964	0.014663680247135602	0.12229039184204282
3.643759523609069	0.378597215142423	0.37423757143041375	0.4092441750190052	0.4035121586662233	0.426483265030251	0.4199421231031593	0.4445784697065741	0.4371605815102351	0.4816134041595011	0.47231768566658916	0.08285036620384771	0.08012633406567324	0.014781751254508535	0.12401785434201429	0.014555340362381486	0.12211828290919868
3.6657150077309777	0.3788927440167181	0.37452943235924085	0.4095576423707746	0.40382113871150366	0.4268065972268522	0.4202605028652305	0.4449119896369527	0.4374886583975233	0.48196726607446455	0.4726650955111142	0.08283458478826403	0.08011107267155247	0.0146722968815034	0.12384127038633608	0.014447564180704475	0.12194441791943689
3.6878027846894206	0.3791878992379584	0.3748209227648958	0.40987067944647426	0.40412969408125554	0.4271294663903442	0.4205784267236688	0.4452450114841794	0.43781624604126346	0.4823205561541587	0.47301194618775433	0.08281875829511913	0.08009576768458662	0.014563413208509957	0.12366290181010697	0.014340349944133024	0.1217687957007314
3.710023651615288	0.3794826767585575	0.37511203864360404	0.4101832818090063	0.40443782039953413	0.4274518678631552	0.4208958900923903	0.44557753035829095	0.4381433396342573	0.4826732690301867	0.4733582324352535	0.0828028866179052	0.08008041900177379	0.014455098452081927	0.12348274748266874	0.014233695896587406	0.12159141513959071
3.732378410442586	0.3797770725280825	0.37540277598878613	0.41049544501840096	0.40474551328756525	0.42777379698484175	0.42121288838248216	0.44590954136646355	0.4384699343664861	0.4830253993313437	0.47370394898958584	0.08278696965003092	0.08006502652002763	0.014347350830743011	0.12330080633381613	0.014127600283917019	0.12141227518199571
3.7548678679373717	0.380071082493392	0.37569313079119326	0.4108071646319684	0.40505276836389664	0.42809524909224744	0.42152941700236035	0.4462410396131787	0.4387960254252786	0.4833769416838039	0.47404909058413996	0.08277100728481769	0.08004959013618031	0.014240168564981559	0.12311707735416633	0.014022061353928805	0.12123137483402502
3.777492835726878	0.380364702598771	0.37598309903904215	0.41111843620444805	0.40535958124454485	0.4284162195196621	0.4218454713579259	0.44657202020039194	0.4391216079954745	0.48372789071130606	0.4743936519499001	0.08275499941550826	0.08003410974698688	0.014133549877239915	0.12293155959562796	0.013917077356337515	0.12104871316198285
3.8002541303288	0.38065792878606947	0.37627267671815146	0.41142925528816265	0.40566594754314694	0.4287367035989822	0.42216104685272277	0.4469024782277028	0.4394466772595913	0.4840782410353422	0.4747376278156308	0.0827389459352655	0.08001858524912478	0.014027492991958823	0.12274425217219687	0.013812646542822549	0.1208642892933085
3.823152573180761	0.38095075699484154	0.3765618598120795	0.4117396174331712	0.40597186287111114	0.42905669665987445	0.42247613888809893	0.44723240879252607	0.4397712283979931	0.4844279872753473	0.4750810129080632	0.08272284673717842	0.08000301653920004	0.01392199613555789	0.12255515426038244	0.013708767167024405	0.12067810241691745
3.8461889906699622	0.38124318316248584	0.3768506443022639	0.4120495181874243	0.4062773228377713	0.4293761940299382	0.4227907428633662	0.4475618069902639	0.44009525658906085	0.4847771240488918	0.4754238019520832	0.0827067017142629	0.07998740351374849	0.013817057536469335	0.12236426509973342	0.013605437484553562	0.12049015178398292
3.8693642141629967	0.3815352032243878	0.3771390261681615	0.4123589530969223	0.4065823230505414	0.4296951910348723	0.42310485417596505	0.44789066791448184	0.4404187570093636	0.48512564597187413	0.47576598967092054	0.08269051075946521	0.07997174606923785	0.01371267542510779	0.12217158399342054	0.013502655752992254	0.12030043670826274
3.892679080035866	0.3818268131140616	0.3774270013873889	0.4126679177058713	0.40688685911507005	0.4300136829986399	0.4234184682216266	0.44821898665708304	0.44074172483383073	0.4854735476587162	0.47610757078633975	0.08267427376566569	0.07995604410207324	0.013608848033914711	0.12197711030876235	0.01340042023189092	0.12010895656652565
3.9161344297041563	0.3821180087632952	0.3777145659358668	0.4129764075568439	0.40719092663539935	0.43033166524363864	0.4237315803945394	0.4485467583084873	0.44106415523592735	0.48582082372256047	0.47644854001883274	0.08265799062568335	0.07994029750859824	0.013505573597365483	0.12178084347800677	0.013298729182819713	0.11991571079960295
3.9397311096534064	0.38240878610229584	0.3780017157879629	0.41328441819094003	0.40749452121412283	0.43064913309086916	0.42404418608751665	0.44887397795780803	0.44138604338782933	0.4861674687754677	0.4767888920878144	0.08264166123227382	0.07992450618509783	0.013402850351937445	0.12158278299844483	0.013197580869322323	0.11972069891247372
3.963469971469652	0.382699141059836	0.3782884469166377	0.41359194514794806	0.4077976384525455	0.430966081860106	0.424356280692164	0.44920064069303484	0.441707384460602	0.4865134774286174	0.4771286217118169	0.08262528547814016	0.07990867002780436	0.013300676536156075	0.12138292843339116	0.013096973556953273	0.11952392047494698
3.987351871870168	0.38298906956340273	0.3785747552935902	0.4138989839665111	0.40810027395084547	0.431282506870071	0.42466785959904985	0.44952674160121503	0.4420281736243771	0.48685884429251025	0.47746772360868855	0.08260886325592896	0.079892788932896	0.013199050390587885	0.12118127941249668	0.012996905513267265	0.1193253751221306
4.01137767273438	0.38327856753934547	0.37886063688940635	0.4142055301842878	0.4084024233082363	0.4315984034386065	0.4249789181978761	0.4498522757686358	0.4423484060485352	0.4872035639771703	0.4778061924957928	0.08259239445824	0.07987686279650512	0.013097970157849304	0.12097783563253017	0.012897375007856482	0.11912506255532662
4.035548241134971	0.3835676309130277	0.3791460876737078	0.4145115793381228	0.4087040821231316	0.4319137668828519	0.42528945187765216	0.45017723828101114	0.4426680769018869	0.4875476310923516	0.47814402309020954	0.08257587897762453	0.07986089151471865	0.01299743408262266	0.12077259685769093	0.012798380312329272	0.11892298254217337
4.059864449369175	0.383856255608978	0.37943110361530163	0.4148171269642126	0.40900524599331	0.4322285925194192	0.4255994560268677	0.4505016242236677	0.44298718135285553	0.48789104024774455	0.4784812101089367	0.08255931670659171	0.07984487498358145	0.012897440411629546	0.12056556292023402	0.012699919700317253	0.11871913491744124
4.08432717499025	0.38414443755104366	0.3797156806823329	0.4151221685982742	0.40930591051608317	0.4325428756645723	0.4259089260336699	0.4508254286817333	0.443305714569664	0.4882337860531842	0.4788177482690972	0.08254270753761345	0.07982881309910138	0.012797987393678767	0.12035673372125189	0.012601991447514393	0.11851351958361533
4.108937300839158	0.38443217266254476	0.3799998148424365	0.4154266997757179	0.40960607128846266	0.4328566116344074	0.42621785728603967	0.4511486467403265	0.44362367172051975	0.4885758631188615	0.4791536322881422	0.0825260513631233	0.07981270575725197	0.012699073279661022	0.12014610923102964	0.012504593831627275	0.11830613651117972
4.133695715076422	0.38471945686643	0.3802835020628916	0.4157307160318173	0.4099057239073307	0.43316979574503334	0.42652624517197013	0.45147127348474825	0.44394104797380374	0.4889172660555348	0.47948885688406045	0.08250934807552476	0.07979655285397597	0.012600696322525806	0.11993368948957084	0.012407725132431935	0.11809698573941319
4.15860331121418	0.38500628608543325	0.38056673831077664	0.41603421290188325	0.4102048639696107	0.43348242331275494	0.42683408507964715	0.4517933040006743	0.44425783849825906	0.48925798947474364	0.4798234167755874	0.08249259756719382	0.07978035428518808	0.01250285477734181	0.11971947460749277	0.012311383631750772	0.11788606737698615
4.183660988148428	0.38529265624223275	0.380849519553126	0.4163371859214397	0.41050348707243967	0.4337944896542582	0.4271413723976309	0.4521147333743513	0.44457403846318405	0.48959802798902535	0.4801573066824167	0.08247579973048286	0.07976410994678294	0.012405546901248954	0.11950346476614016	0.012215567613491629	0.117673381602458
4.208869650191461	0.38557856325960904	0.38113184175708836	0.4166396306263987	0.41080158881334283	0.43410599008679424	0.4274481025150389	0.45243555669279	0.44488964303862294	0.48993737621213057	0.48049052132541253	0.08245895445772207	0.07974781973463267	0.012308770953495696	0.11928566021852305	0.012120275363594502	0.11745892866461816
4.2342302071045115	0.3858640030606071	0.3814137008900843	0.4169415425532385	0.41109916479040765	0.4344169199283692	0.42775427082172957	0.4527557690439658	0.4452046473955611	0.490276028759244	0.4808230554268238	0.08244206164122862	0.07973148354459612	0.012212525195433699	0.1190660612896437	0.012025505170106143	0.11724270888345245
4.259743574130585	0.38614897156869726	0.3816950929199686	0.4172429172391827	0.41139621060246173	0.4347272744979302	0.4280598727084902	0.45307536551701577	0.44551904670612086	0.4906139802472038	0.4811549037105021	0.08242512117330622	0.07971510127251956	0.012116807890516057	0.11884466837715024	0.01193125532313033	0.1170247226504415
4.285410672027485	0.3864334647079398	0.38197601381519025	0.4175437502223811	0.4116927218492502	0.43503704911555835	0.42836490356722173	0.4533943412024411	0.4458328361437584	0.4909512252947252	0.4814860609021174	0.08240813294625177	0.07969867281424169	0.012021617304354137	0.11862148195223199	0.011837524114854503	0.11680497042902971
4.311232427101037	0.38671747840314863	0.38225645954495624	0.4178440370420913	0.41198869413161454	0.4353462391026591	0.4286693587911299	0.4537126911923085	0.44614601088346323	0.49128775852262435	0.48181652172937933	0.08239109685235854	0.0796821980656003	0.011926951704639421	0.11839650255960521	0.011744309839597733	0.1165834527557621
4.337209771238533	0.38700100858005787	0.3825364260793962	0.4181437732388621	0.4122841230516762	0.43565483978215624	0.4289732337749152	0.45403041058045474	0.4464585661019592	0.49162357455404426	0.48214628092225886	0.08237401278392158	0.07966567692243132	0.011832809361207453	0.11816973081852211	0.011651610793723677	0.11636017024007117
4.363343641942354	0.3872840511654877	0.3828159093897262	0.41844295435471834	0.41257900421301463	0.4359628464786862	0.4292765239149633	0.4543474944626913	0.44677049697790416	0.4919586680146826	0.4824753332132096	0.08235688063324058	0.07964910928057792	0.01173918854602185	0.11794116742309768	0.011559425275711632	0.11613512356522904
4.389634982363801	0.38756660208751564	0.38309490544841723	0.4187415759333469	0.41287333322085473	0.43627025451879475	0.42957922460954023	0.45466393793701226	0.4470817986920967	0.49229303353302095	0.4828036733373945	0.08233970029262637	0.07963249503589295	0.011646087533184968	0.11771081314304865	0.011467751586158315	0.11590831348908637
4.416084741337141	0.3878486572756429	0.38337341022936205	0.4190396335202851	0.4131671056822498	0.4365770592311348	0.4298813312589861	0.45497973610380305	0.4473924664276784	0.4926266657405569	0.48313129603291094	0.08232247165440348	0.07961583408424218	0.011553504598955655	0.11747866882434721	0.011376588027763646	0.11567974084439925
4.442693873413836	0.38813021266096814	0.3836514197080458	0.4193371226631092	0.41346031720626913	0.43688325594666616	0.43018283926591194	0.45529488406605045	0.4477024953703432	0.49295955927203616	0.48345819604102036	0.08230519461091665	0.07959912632151206	0.011461438021740378	0.11724473538963309	0.011285932905339635	0.11544940653936919
4.469463338897009	0.3884112641763591	0.3839289298617148	0.4196340389116249	0.4137529634041852	0.43718883999885627	0.4304837440353971	0.4556093769295547	0.44801188070854325	0.4932917087656883	0.48378436810637715	0.08228786905453479	0.0795823716436109	0.011369886082080782	0.11700901383878204	0.011195784525831698	0.11521731155845316
4.49639410387609	0.3886918077566261	0.3842059366695504	0.41993037781805953	0.41404503988966423	0.4374938067238821	0.4307840409751894	0.4559232098031428	0.44832061763370085	0.4936231088634629	0.4841098069772611	0.08227049487765584	0.07956556994647507	0.011278847062667907	0.11677150524933211	0.011106141198292008	0.1149834569626762
4.523487140261684	0.3889718393386961	0.38448243611284083	0.420226134937255	0.41433654227895483	0.4377981514608338	0.4310837254959046	0.45623637779888304	0.4486287013404182	0.4939537542112663	0.48443450740581084	0.0822530719727115	0.07954872112607544	0.011188319248395473	0.11653221077773424	0.011017001233906143	0.11474784389028514
4.550743425820648	0.3892513548617917	0.3847584241751561	0.4205213058268643	0.4146274661910824	0.43810186955192265	0.43138279301122995	0.4565488760323038	0.44893612702669156	0.4942836394592053	0.48475846414825813	0.08223560023217298	0.07953182507841937	0.011098300926304816	0.11629113165932381	0.010928362946005521	0.11451047355748756
4.578163944211368	0.3895303502676062	0.3850338968425239	0.42081588604754544	0.4149178072480417	0.4384049563426846	0.4316812389381273	0.45686069962260956	0.4492428898941257	0.4946127592618258	0.4850816719651664	0.08221807954855612	0.07951488169955834	0.011008790385591105	0.11604826920881806	0.01084022465004697	0.11427134725879284
4.605749685019276	0.3898088215004835	0.38530885010360627	0.42110987116316073	0.4152075610749919	0.4387074071821913	0.43197905869703856	0.45717184369290176	0.44954898514814856	0.49494110827835813	0.48540412562166757	0.08220050981442584	0.07949789088558909	0.01091978591763798	0.115803624821325	0.01075258466363227	0.1140304663676801
4.633501643792551	0.39008676450759805	0.3855832799498783	0.421403256740975	0.41549672330045284	0.43900921742325827	0.4322762477120925	0.45748230337039986	0.44985440799823145	0.4952686811729614	0.4857258198877045	0.08218289092240234	0.07948085253266506	0.01083128581601045	0.11555719997274139	0.010665441306510814	0.11378783233725187
4.6614208220780515	0.39036417523913763	0.38585718237580785	0.42169603835185776	0.41578528955650407	0.43931038242265835	0.4325728014113132	0.457792073786666	0.45015915365810677	0.49559547261497217	0.48604674953827154	0.08216522276516651	0.07946376653699548	0.010743288376476201	0.1153089962204632	0.010578792900584055	0.11354344670067462
4.689508227457455	0.39064104964848434	0.3861305533790362	0.421988211570484	0.41607325547898266	0.4396108975413336	0.4328687152268294	0.4581011500778279	0.4504632173459891	0.49592147727915237	0.48636690935365917	0.08214750523546445	0.07944663279485469	0.010655791896943434	0.11505901520352779	0.010492637769908164	0.11329731107190355
4.717764873583629	0.39091738369239915	0.38640338896056026	0.42227977197553723	0.41636061670768487	0.4399107581446092	0.43316398459508687	0.45840952738480534	0.4507665942847978	0.4962466898459402	0.4866862941196998	0.08212973822611401	0.07942945120258549	0.010568794677548787	0.11480725864376495	0.010406974240688704	0.1130494271459952
4.746191780217212	0.3911931733312093	0.38667568512491624	0.4225707151499165	0.41664736888656834	0.44020995960241177	0.4334586049570592	0.45871720085354006	0.45106927970238125	0.49657110500170326	0.48700489862801477	0.08211192163001102	0.07941222165660534	0.010482295020626253	0.11455372834622324	0.01032180064129573	0.11279979670000273
4.774789973263409	0.3914684145289923	0.3869474378803646	0.4228610366809406	0.41693350766395476	0.44050849728948516	0.43375257175846454	0.45902416563522314	0.4513712688317421	0.49689471743899233	0.4873227176762636	0.08209405534013461	0.07939494405341312	0.010396291230684973	0.11429842619931208	0.01023711530228244	0.11254842159348755
4.803560484809025	0.3917431032537654	0.3872186432390761	0.423150732160557	0.41721902869273647	0.44080636658560973	0.4340458804499798	0.4593304168865267	0.45167255691126557	0.4972175218567977	0.4876397460683957	0.08207613924955234	0.07937761828959364	0.010310781614449205	0.11404135417603811	0.010152916556333658	0.11229530376864716
4.832504353159697	0.3920172354776757	0.3874892972173181	0.4234397971855518	0.4175039276305808	0.4411035628758243	0.4343385264874576	0.45963594976983835	0.45197313918494597	0.49753951296080773	0.48795597861490114	0.08205817325142797	0.07936024426182359	0.010225764480859212	0.11378251433426101	0.010069202738347549	0.11204044525177892
4.861622622877388	0.39229080717718895	0.3877593958356459	0.42372822735775895	0.4177882001401412	0.44140008155064725	0.43463050533214787	0.4599407594534928	0.4522730109026207	0.4978606854636679	0.4882714101330683	0.08204015723902561	0.07934282186687737	0.010141238141043729	0.11352190881717661	0.009985972185379666	0.11178384815308107
4.890916344818065	0.3925638143332828	0.38802893511908976	0.42401601828427354	0.41807184188926233	0.44169591800630054	0.4349218124509141	0.4602448411120105	0.45257216732019834	0.4981810340852421	0.48858603544723644	0.08202209110571902	0.07932535100163494	0.010057200908372366	0.11325953985429749	0.00990322323665449	0.11152551466734906
4.9203865761696335	0.39283625293164076	0.38829791109734807	0.4243031655776655	0.4183548485511946	0.441991067644936	0.435212443316459	0.4605481899263342	0.4528706036998953	0.4985005535528779	0.4888998493890565	0.08200397474499489	0.07930783156308567	0.009973651098415637	0.11299540976160927	0.009820954233608958	0.11126544707514086
4.950034380490085	0.3931081189628452	0.38856631980497947	0.4245896648561945	0.41863721580480445	0.4422855258748605	0.43550239340754543	0.46085080108406795	0.45316831531046964	0.49881923860166894	0.48921284679774957	0.0819858080504609	0.07929026344833609	0.009890587028958286	0.11272952094233801	0.009739163519840943	0.11100364774250693
4.979860827745887	0.39337940842257374	0.3888341572815963	0.4248755117440257	0.4189189393347885	0.44257928811076575	0.4357916582092225	0.4611526697797186	0.45346529742745817	0.499137083974724	0.4895250225203688	0.0819675909158534	0.07927264655461584	0.009808007020020604	0.11246187588761813	0.009657849441140343	0.11074011912212711
5.009866994350591	0.3936501173117977	0.3891014195720604	0.42516070187144966	0.41920001483188774	0.4428723497739573	0.436080233213051	0.4614537912149378	0.4537615453334143	0.49945408442343486	0.48983637141206193	0.08194932323504092	0.07925498077928517	0.009725909393841548	0.11219247717693293	0.009577010345497072	0.11047486375372273
5.040053963203681	0.39392024163697864	0.3893681027266795	0.4254452308751001	0.4194804379931057	0.4431647062925867	0.43636811391733227	0.4617541605987669	0.454057054318149	0.4997702347077473	0.49014688833633746	0.0819310049020349	0.0792372660198396	0.00964429247489651	0.11192132747888195	0.00949664458309396	0.11020788426475292
5.070422823729659	0.39418977741027	0.38963420280140393	0.42572909439817574	0.41976020452192486	0.4434563531018841	0.4366552958273371	0.4620537731478822	0.45435181967897176	0.5000855295964333	0.4904565681653308	0.08191263581099462	0.07921950217391882	0.009563154589898204	0.11164842955167842	0.009416750506323623	0.1099391833708836
5.100974671917351	0.3944587206497176	0.3898997158580281	0.4260122880906628	0.4200393101285271	0.4437472856443932	0.43694177445553717	0.4623526240868427	0.45464583672093456	0.500399963867365	0.4907654057800735	0.08189421585623399	0.0792016891393135	0.009482494067778902	0.11137378624349026	0.009337326469758267	0.10966876387645641
5.131710610359471	0.3947270673794615	0.39016463796438716	0.42629480760955757	0.42031775053001347	0.44403749937020615	0.4372275453218362	0.4626507086483384	0.45493910075707467	0.5007135323077909	0.491073396070762	0.08187574493223135	0.07918382681396931	0.009402309239721518	0.11109740049350592	0.009258370830188767	0.10939662867528455
5.1626317482924104	0.3949948136299402	0.39042896519456255	0.42657664861909333	0.42059552145062734	0.444326989737203	0.43751260395380576	0.462948022073442	0.4552316071086634	0.5010262297146142	0.491380533937032	0.08185722293363382	0.07916591509599816	0.009322598439159613	0.11081927533234648	0.00917988194661401	0.10912278075116433
5.193739201636265	0.39526195543809667	0.39069269362908227	0.4268578067909667	0.4208726186219771	0.4446157522112898	0.43779694588691903	0.4632445596118608	0.455523351105453	0.5013380508946719	0.4916868142882307	0.08183864975526649	0.07914795388368473	0.009243360001744527	0.11053941388222199	0.009101858180241784	0.10884722317842943
5.225034093035115	0.39552848884758296	0.39095581935512635	0.4271382778045649	0.421149037783263	0.4449037822666382	0.4380805666647894	0.4635403165221899	0.4558143280859262	0.5016489906650156	0.49199223204369325	0.08182002529213978	0.07912994307549	0.009164592265396898	0.11025781935818202	0.009024297894488775	0.10856995912253353
5.256517551897525	0.3957944099089689	0.39121833846673165	0.4274180573471967	0.421424774681501	0.4451910753859302	0.43836346183940716	0.46383528807216917	0.45610453339754736	0.5019590438531965	0.4922967821330204	0.08180134943945784	0.07911188257006498	0.009086293570290671	0.10997449506845669	0.008947199454985011	0.10829099184053348
5.288190714437326	0.39605971467995116	0.3914802470649989	0.4276971411143222	0.42169982507175324	0.44547762706059985	0.43864562697138104	0.464129469538939	0.4563939623970155	0.5022682052975483	0.49260045949635656	0.08178262209262596	0.07909377226625322	0.00900846225883889	0.10968944441484041	0.008870561229590734	0.10801032468195615
5.320054723714605	0.3963243992255631	0.3917415412583012	0.427975524809787	0.421974184717356	0.44576343279107966	0.43892705763017914	0.46442285620930057	0.4566826104505186	0.5025764698474767	0.4929032590846724	0.08176384314725899	0.07907561206310147	0.008931096675716788	0.10940267089345923	0.008794381588390188	0.10772796108918214
5.352110729676963	0.39658845961838646	0.3920022171624931	0.42825320414605433	0.42224784939015153	0.4460484880870464	0.4392077493943724	0.46471544337997456	0.4569704729339901	0.5028838323637456	0.4932051758600469	0.08174501249918958	0.07905740185986686	0.008854195167854684	0.10911417809538193	0.008718658903666743	0.10744390459778685
5.384359889201005	0.3968518919387645	0.39226227090112054	0.42853017484444267	0.4225208148707185	0.4463327884676706	0.43948769785187763	0.4650072263578647	0.4572575452333648	0.503190287718769	0.49350620479595114	0.08172613004447503	0.07903914155602544	0.008777756084443311	0.10882396970710317	0.008643391549941093	0.10715815883746416
5.41680336613411	0.39711469227501545	0.3925216986056338	0.42880643263535995	0.42279307694860774	0.4466163294618651	0.4397668986002053	0.46529820046032	0.4575438227448398	0.5034958307969022	0.493806340877536	0.0817071956794091	0.07902083105127965	0.008701777776948916	0.10853204951133932	0.008568577903986352	0.10687072753280802
5.44944233133642	0.39737685672364864	0.39278049641560087	0.429081973258545	0.42306463142257655	0.44689910660853865	0.44004534724670713	0.46558836101540224	0.45782930087513524	0.5038004564947385	0.49410557910192027	0.08168820930052785	0.07900247024556814	0.008626258599094605	0.10823842138742634	0.008494216344778316	0.1065816145033267
5.482277962723094	0.39763838138958135	0.3930386604789201	0.4293567924633049	0.4233354741008245	0.4471811154568464	0.44032303940882367	0.46587770336215106	0.45811397504175466	0.5041041597214023	0.49440391447847926	0.0816691708046211	0.078984059039072	0.00855119690686923	0.10794308931183139	0.008420305253534544	0.10629082366422438
5.515311445306831	0.3978992623863563	0.3932961869520387	0.4296308860087572	0.4236056008012329	0.44746235156644626	0.44059997071433615	0.46616622285085285	0.45839784067325223	0.5044069353988485	0.49470134202913796	0.0816500800887386	0.07896559733222716	0.0084765910585336	0.10764605735892019	0.008346843013709915	0.1059983590271969
5.548543971240616	0.39815949583636046	0.3935530720001674	0.4299042496640724	0.4238750073516023	0.44774281050775316	0.44087613680161797	0.466453914843311	0.45868089320949484	0.5047087784621612	0.4949978567886632	0.08163093705020123	0.0789470850257297	0.008402439414623153	0.1073473297015397	0.008273828011000184	0.10570422470078711
5.581976739860765	0.39841907787104763	0.3938093117975	0.4301768792087186	0.42414368958989496	0.44802248786219895	0.44115153331988893	0.46674077471311864	0.45896312810193185	0.5050096838598561	0.49529345380496004	0.0816117415866103	0.07892852202054693	0.008328740337959495	0.10704691061158655	0.008201258633334874	0.10540842489106694
5.615610957730194	0.3986780046311582	0.39406490252743226	0.4304487704327061	0.42441164336447623	0.44830137922248925	0.4414261559294693	0.46702679784593054	0.4592445408138624	0.5053096465541834	0.4955881281393684	0.08159249359585623	0.07890990821792566	0.008255492193614877	0.1067448044602628	0.008129133270891487	0.10511096390210639
5.649447838681973	0.3989362722669434	0.394319840382784	0.43071991913683516	0.42467886453435777	0.4485794801928649	0.44170000030203765	0.4673119796397389	0.4595251268207065	0.5056086615214318	0.4958818748669616	0.081573192976128	0.0788912435194037	0.008182693348975256	0.10644101571942599	0.008057450316097281	0.10481184613674088
5.6834886038631165	0.39919387693838915	0.3945741215660195	0.4309903211329442	0.4249453489694442	0.44885678638936527	0.441973062120888	0.46759631550515096	0.4598048816102767	0.5059067237522377	0.4961746890768477	0.08155383962592583	0.07887252782681534	0.008110342173687002	0.10613554896134758	0.007986208163621278	0.10451107609695498
5.717734481778674	0.3994508148154429	0.39482774228947226	0.4312599722441598	0.42521109255077844	0.44913329344008945	0.4422453370811903	0.4678798008656654	0.4600838006830521	0.5062038282518915	0.4964665658724709	0.08153443344406701	0.07885376104230468	0.008038437039684432	0.10582840885967926	0.007915405210381365	0.10420865838446502
5.75218670833605	0.3997070820782392	0.3950806987755688	0.4315288683051473	0.42547609117078844	0.4494089969854637	0.44251682089025024	0.46816243115795364	0.4603618795524523	0.50649997004065	0.49675750037191657	0.08151497432970008	0.07883494306833583	0.007966976321204022	0.10551960019026296	0.007845039855545188	0.10390459770138705
5.786846526889619	0.3999626749173289	0.39533298725705507	0.43179700516236535	0.4257403407335389	0.4496838926785075	0.4427875092677733	0.4684442018321414	0.46063911374511535	0.5067951441540476	0.4970474877082165	0.08149546218231178	0.07881607380769996	0.007895958394763092	0.10520912783128722	0.007775110500550575	0.10359889885096152
5.821715188285586	0.4002175895339089	0.39558460397722356	0.4320643786743177	0.4260038371549804	0.4499579761851014	0.4430573979461285	0.4687251083520912	0.4609154988011757	0.5070893456432112	0.4973365230296581	0.08147589690174134	0.07879715316352809	0.007825381639147366	0.10489699676381292	0.0077056155490691225	0.10329156673770967
5.856793950907131	0.4004718221400509	0.39583554519014064	0.4323309847118098	0.42626657636320153	0.45023124318425584	0.44332648267061264	0.4690051461956866	0.4611910302745431	0.5073825695751747	0.4976246015000908	0.08145627838818821	0.07877818103929991	0.00775524443546427	0.10458321207291021	0.007636553407040836	0.10298260636827195
5.892084080719833	0.4007253689589365	0.3960858071608785	0.43259681915820686	0.42652855429868375	0.4505036893683852	0.4435947591997196	0.46928431085512073	0.46146570373318624	0.5076748110331996	0.4979117182992415	0.08143660654222487	0.07875915733885563	0.00768554516712161	0.10426777894792849	0.007567922482682121	0.10267202285218957
5.927586851317345	0.4009782262250886	0.3963353861657438	0.432861877909691	0.4267897669145546	0.4507753104435779	0.4438622233054077	0.4695625978371821	0.4617395147594138	0.5079660651170917	0.49819786862302456	0.08141688126480665	0.07874008196640647	0.007616282219801818	0.10395070268285167	0.007499721186446706	0.10235982140190458
5.963303543967366	0.4012303901846062	0.39658427849251093	0.4331261568755209	0.4270502101768442	0.4510461021298721	0.4441288707733692	0.4698400026635454	0.46201245895015997	0.5082563269435246	0.4984830476838574	0.0813971024572856	0.0787209548265471	0.007547453981501917	0.10363198867716505	0.007431947931062055	0.10204600733386826
5.999235447657878	0.40148185709540024	0.39683248044065494	0.4333896519782946	0.42730988006474496	0.4513160601615309	0.44439469740330356	0.47011652087106187	0.46228453191727076	0.5085455916463619	0.4987672507109778	0.08137727002141765	0.07870177582426256	0.00747905884251665	0.10331164243638113	0.007364601131532922	0.10173058606888219
6.035383859143656	0.40173262322743103	0.3970799883215868	0.43365235915420997	0.4275687725708676	0.45158518028731987	0.4446596990091885	0.47039214801205315	0.4625557292877911	0.508833854376982	0.4990504729507617	0.08135738385938084	0.07868254486494515	0.007411095195444695	0.10298966957255118	0.00729767920511204	0.10141356313258143
6.071750082993084	0.40198268486294647	0.39732679845888846	0.433914274353331	0.42782688370150446	0.45185345827078577	0.44492387141955625	0.4706668796546051	0.46282604670425526	0.5091211103046069	0.49933270966704324	0.08133744387378138	0.07866326185440191	0.007343561435201096	0.10266607580501841	0.007231180571348084	0.10109494415627296
6.108335431635222	0.40223203829672144	0.39757290718855043	0.4341753935398524	0.4280842094768897	0.45212088989053756	0.44518721047776866	0.47094071138286386	0.4630954798249771	0.5094073546166286	0.4996139561414373	0.0813174499676683	0.07864392669886862	0.007276455958998618	0.1023408669606738	0.007165103652049254	0.10077473487727673
6.145141225407182	0.40248067983629837	0.39781831085921054	0.4344357126923656	0.4283407459314631	0.45238747094052667	0.44544971204229517	0.4712136387973336	0.46336402432434326	0.5096925825189401	0.4998942076736634	0.08129740204454738	0.07862453930502199	0.007209777166361064	0.10201404897479449	0.007099446871297488	0.10045294113946568
6.182168792601758	0.40272860580222974	0.3980630058323914	0.4346952278041285	0.4285964891141343	0.4526531972303321	0.4457113719869908	0.47148565751517574	0.46363167589310594	0.5099767892362702	0.5001734595818697	0.08127730000839134	0.07860509957999064	0.007143523459128609	0.10168562789152702	0.007034208655454677	0.10012956889401892
6.2194194695153895	0.40297581252832126	0.39830698848274476	0.4349539348833345	0.42885143508855034	0.45291806458544365	0.4459721862013781	0.4717567631705096	0.46389843023868055	0.5102599700125132	0.5004517072029623	0.08125714376365345	0.07858560743136746	0.007077693241453353	0.10135560986442727	0.006969387433167107	0.09980462419987646
6.256894600496366	0.4032222963618757	0.39855025519828946	0.43521182995338353	0.4291055799333605	0.45318206884754947	0.4462321505909276	0.47202695141471535	0.464164283085441	0.5105421201110694	0.5007289458929328	0.08123693321528223	0.0785660627672247	0.0070122849198188675	0.10102400115732735	0.0069049816353521365	0.09947811322426503
6.294595537993358	0.4034680536639398	0.39879280238065773	0.4354689090531552	0.42935891974248774	0.4534452058748238	0.4464912610773422	0.47229621791673804	0.46442923017501997	0.51082323481518	0.5010051710271899	0.08121666826873282	0.07854646549612372	0.006947296903001998	0.10069080814425035	0.006840989695219513	0.09915004224333757
6.332523642604218	0.40371308080954954	0.39903462644533777	0.43572516823728075	0.42961145062539646	0.45370747154221436	0.44674951359884146	0.4725645583633914	0.4646932672666084	0.5111033094282664	0.5012803780008918	0.08119634882998174	0.07852681552713152	0.006882727602113725	0.10035603731061826	0.006777410048253607	0.09882041764265637
6.370680283125076	0.4039573741879803	0.3992757238219199	0.43598060357642193	0.42986316870736624	0.4539688617417361	0.44700690411044786	0.47283196845966846	0.46495639013725804	0.5113823392742753	0.5015545622292797	0.08117597480553931	0.07850711276983063	0.006818575430606266	0.10001969525367826	0.006714241132254273	0.09848924591805996
6.40906683659976	0.40420093020299425	0.39951609095434437	0.43623521115754316	0.4301140701297638	0.45422937238276134	0.44726342858427615	0.47309844392904765	0.46521859458218523	0.511660319698017	0.5018277191480168	0.08115554610246845	0.07848735713433541	0.006754838804218011	0.09968178868263067	0.006651481387276448	0.09815653367556365
6.447684688369473	0.4044437452730917	0.39975572430114664	0.4364889870841932	0.430364151050316	0.4544889993923133	0.4475190830098189	0.47336398051380296	0.465479876415074	0.5119372460655127	0.5020998442135215	0.08113506262839025	0.0784675485313048	0.006691516141044573	0.09934232441989366	0.006589129255673676	0.09782228763242529
6.486535232122802	0.40468581583176344	0.3999946203357093	0.4367419274767832	0.43061340764338757	0.45474773871536356	0.4477738633942414	0.4736285739753188	0.4657402314683854	0.5122131137643428	0.5023709329033116	0.08111452429150785	0.07844768687195683	0.006628605861511261	0.09900130940127383	0.006527183182113205	0.09748651461782742
6.525619869945995	0.4049271383277432	0.4002327755465114	0.43699402847286684	0.43086183610025675	0.4550055863151262	0.4480277657626707	0.47389222009440046	0.46599965559366385	0.5124879182039931	0.5026409807163433	0.0810939310006159	0.07842777206808275	0.0065661063883508675	0.09865875067627883	0.006465641613542239	0.09714922157297678
6.564940012373588	0.4051677092252602	0.40047018643737936	0.43724528622742315	0.43110943262939416	0.4552625381733571	0.44828078615849126	0.4741549146715904	0.4662581446618476	0.5127616548162057	0.502909983173355	0.08107328266511707	0.07840780403206152	0.006504016146654301	0.09831465540929685	0.006404502999206585	0.09681041555190006
6.604497078439295	0.40540752500429744	0.4007068495277407	0.4374956969131403	0.4313561934567414	0.45551859029065384	0.44853292064363787	0.4744166535274856	0.46651569456357955	0.5130343190553321	0.5031779358172115	0.08105257919503803	0.07838778267687639	0.006442333563840386	0.0979690308796819	0.006343765790652434	0.09647010372198395
6.644292495727218	0.4056465821608459	0.4009427613528768	0.43774525672069947	0.4316021148259939	0.45577373868675597	0.4487841652988942	0.4746774325030547	0.46677230120952035	0.5133059063986865	0.5034448342132523	0.08103182050104467	0.07836770791612661	0.006381057069661189	0.09762188448246434	0.0062834284417361275	0.09612829336457196
6.684327700423376	0.4058848772071632	0.401177918464179	0.43799396185906275	0.43184719299888186	0.4560279794008482	0.4490345162241891	0.4749372474599588	0.46702796053066276	0.513576412346902	0.5037106739496388	0.08101100649445662	0.07834757966404575	0.0063201850962117945	0.09727322372890512	0.006223489408601068	0.09578499187530554
6.724604137367524	0.4061224066720316	0.40141231742940375	0.4382418085557581	0.4320914242554532	0.45628130849186355	0.4492839695388963	0.4751960942808712	0.4672826684786471	0.5138458324242874	0.5039754506377041	0.08099013708726582	0.07832739783551795	0.006259716077928523	0.09692305624703579	0.0061639471497167975	0.09544020676500509
6.76512326010531	0.4063591671010187	0.4016459548329312	0.4384887930571709	0.4323348048943612	0.4565337220387899	0.44953252138213623	0.4754539688698032	0.4675364210260794	0.5141141621791877	0.5042391599123075	0.08096921219215318	0.07830716234609014	0.006199648451597817	0.09657138978236901	0.006104800125848797	0.09509394565994
6.805886530940724	0.40659515505673866	0.4018788272760222	0.43873491162883266	0.43257733123314784	0.4567852161409759	0.4497801679130763	0.4757108671524259	0.4677892141668497	0.5143813971843444	0.5045017974321843	0.08094823172250278	0.07828687311199291	0.0061399806563464665	0.09621823219818282	0.0060460468000709255	0.09474621630235447
6.846895420988873	0.4068303671191134	0.4021109313770789	0.4389801605557128	0.4328189996085329	0.45703578691844	0.45002690531123574	0.4759667850763972	0.46804104391645246	0.5146475330372593	0.504763358880305	0.0809271955924205	0.07826653005015388	0.006080711133650496	0.09586359147616008	0.005987685637782292	0.09439702655140536
6.888151410229076	0.4070647998856376	0.40234226377190563	0.439224536142512	0.43305980637670416	0.45728543051217924	0.4502727297767909	0.47622171861169027	0.4682919063123097	0.5149125653605586	0.5050238399642306	0.08090610371675266	0.07824613307821418	0.006021838327336049	0.09550747571708484	0.005929715106680611	0.09404638438306279
6.92965598755826	0.40729844997164155	0.4025728211139693	0.43946803471395546	0.43329974791360354	0.45753414308448154	0.4505176375308795	0.47647566375092126	0.4685417974140923	0.515176489802359	0.5052832364164712	0.08088495601110259	0.07822568211455026	0.005963360683586494	0.09514989314122602	0.005872133676795066	0.09369429789124695
6.971410650844719	0.4075313140105581	0.4028026000746648	0.43971065261509	0.4335388206152237	0.4577819208192374	0.45076162481591175	0.47672861650968085	0.4687907133040476	0.5154393020366372	0.5055415439948483	0.0808637523918468	0.0782051770782851	0.005905276650932656	0.09479085208890581	0.0058149398204738745	0.09334077528821183
7.01341690698215	0.4077633886541885	0.40303159734357685	0.43995238621157895	0.4337770208978973	0.4580287599222542	0.4510046878958768	0.4769805729268661	0.4690386500873242	0.5157009977635991	0.5057987584828559	0.08084249277615731	0.07818461788931053	0.005847584680276796	0.0944303610212529	0.005758132012360306	0.09298582490450258
7.055676271944047	0.40799467057297184	0.4032598096287458	0.4401932318900025	0.43401434519859183	0.4582746566215727	0.4512468230566536	0.47723152906501565	0.46928560389229956	0.5159615727100529	0.506054875690025	0.08082117708201811	0.07816400446830284	0.005790283224869519	0.09406842852041564	0.005701708729454857	0.09262945519050447
7.098190270838397	0.4082251564562521	0.4034872336569353	0.44043318605815546	0.43425078997520655	0.45851960716778145	0.451488026606325	0.4774814810106425	0.4695315708709122	0.516221022629781	0.5063098914522906	0.08079980522824252	0.078143336736743	0.005733370740322208	0.09370506329022987	0.0056456684510735045	0.09227167471632924
7.1409604379627405	0.4084548430125495	0.40371386617389793	0.440672245145348	0.4344863517068672	0.4587636078343378	0.45172829487548877	0.47773042487457246	0.4697765471989898	0.5164793433039165	0.5065638016323574	0.0807783771344967	0.07812261461693414	0.0056768456846212345	0.09334027415697221	0.005590009658851258	0.09191249217229824
7.183988316859528	0.4086837269698314	0.40393970394464457	0.44091040560270955	0.4347210268942257	0.45900665491788567	0.45196762421757375	0.477978356792283	0.4700205290765835	0.5167365305413208	0.5068166021200708	0.08075689272131524	0.0781018380320199	0.005620706518102203	0.09297407006944525	0.005534730836760815	0.09155191636975246
7.227275460371831	0.4089118050757849	0.40416474375371386	0.4411476639034894	0.4349548120597575	0.45924874473857696	0.45220601100915503	0.4782252729242415	0.47026351272830097	0.5169925801789612	0.5070682888327879	0.08073535191012478	0.07808100690600646	0.005564951703497023	0.09260646010011442	0.005479830471102787	0.09118995624143622
7.270823430699384	0.40913907409808986	0.40438898240544263	0.4413840165433645	0.4351877037480639	0.45948987364039584	0.45244345165027233	0.4784711694562487	0.4705054944036426	0.517247488082294	0.5073188577157491	0.08071375462326112	0.07806012116377904	0.0055095797058859475	0.09223745344509382	0.005425307050527017	0.09082662084223614
7.31463379945495	0.40936553082469324	0.4046124167242383	0.44161946004074226	0.4354196985261727	0.459730037991479	0.45267994256474897	0.47871604259977896	0.47074647037733847	0.5175012501456441	0.507568304742455	0.08069210078399157	0.07803918073112512	0.005454588992726883	0.09186705942485673	0.005371159065997944	0.09046191934912429
7.358708147721062	0.4095911720640852	0.40483504355485045	0.44185399093706956	0.4356507929838413	0.45996923418444474	0.45291548020051	0.4789598885923274	0.4709864369496861	0.5177538622925918	0.5078166259150392	0.08067039031653717	0.0780181855347523	0.005399978033867825	0.09149528748503144	0.005317385010841669	0.09009586106252243
7.403048066107065	0.4098159946455751	0.40505685976264616	0.44208760579714146	0.43588098373386247	0.460207458636717	0.453150061029908	0.47920270369775436	0.47122539044689227	0.5180053204763575	0.5080638172646514	0.08064862314609111	0.07799713550231004	0.005345745301516658	0.09112214719640122	0.005263983380718429	0.08972845540617413
7.447655154806527	0.4100399954195698	0.405277862233883	0.4423203012094085	0.4361102674123662	0.46044470779085434	0.4533836815500411	0.4794444842066331	0.47146332722141104	0.5182556206801899	0.5083098748518312	0.0806267991988461	0.07797603056241195	0.005291889270274908	0.09074764825599857	0.005210952673622593	0.08935971192774161
7.49253102365499	0.41026317125785183	0.40549804787598737	0.4425520737862915	0.4363386406791316	0.4606809781148793	0.4536163382830814	0.4796852264365989	0.4717002436522915	0.5185047589177562	0.5085547947668952	0.08060491840200862	0.07795487064465557	0.0052384084171306355	0.09037180048723314	0.005158291389921743	0.08898964029978629
7.537677292188054	0.41048551905385877	0.4057174136178289	0.44278292016448917	0.43656610021789005	0.46091626610260883	0.4538480277765981	0.4799249267326986	0.4719361361455173	0.5187527312335318	0.5087985731303166	0.08058298068382969	0.07793365567964482	0.005185301221448668	0.0899946138405312	0.0051059980323024945	0.08861825031955561
7.583095589699846	0.41070703572296513	0.4059359564100003	0.44301283700529626	0.43679264273663715	0.461150568273987	0.4540787466038854	0.48016358146774457	0.4721710011343556	0.5189995337031958	0.5090412060931107	0.08056098597362164	0.07791238559901308	0.005132566164991914	0.08961609839398932	0.005054071105830005	0.08824555191021943
7.628787555301809	0.4109277182027633	0.4061536732250954	0.4432418209949139	0.43701826496794266	0.4613838811754177	0.4543084913642912	0.4804011870426655	0.4724048350797037	0.5192451624340239	0.5092826898372232	0.08053893420178598	0.07789106033544511	0.005080201731904488	0.08923626435354493	0.0050025091179106695	0.08787155512085576
7.674754837981857	0.41114756345334613	0.4063705610579895	0.44346986884476836	0.43724296366926163	0.46161620138009946	0.4545372586835457	0.4806377398868634	0.47263763447043694	0.5194896135652853	0.509523020575917	0.08051682529983532	0.07786967982269964	0.0050282064087410205	0.08885512205401369	0.004951310578308998	0.08749627012717553
7.720999096663877	0.4113665684575918	0.40658661692611975	0.44369697729182733	0.4374667356232471	0.46184752548836305	0.4547650452140933	0.4808732364585694	0.47286939582375975	0.5197328832686429	0.5097621945541625	0.08049465920041779	0.07784824399563482	0.004976578684438238	0.08847268195903268	0.004900473999155608	0.08711970723202
7.767522000267617	0.4115847302214468	0.40680183786976837	0.44392314309891767	0.43768957763806493	0.4620778501280061	0.45499184763542444	0.48110767324519976	0.4731001156855572	0.5199749677485505	0.5100002080490299	0.08047243583734023	0.07782675279023024	0.004925317050332723	0.08808895466189881	0.004849997894946334	0.08674187686597179
7.814325227768903	0.41180204577421375	0.4070162209523443	0.4441483630550454	0.4379114865477087	0.462307171954635	0.45521766265440994	0.48134104676371836	0.47332979063074815	0.520215863242657	0.5102370573700824	0.08045015514559782	0.07780520614361175	0.004874420000188451	0.08770395088629357	0.004799880782534238	0.08636278958746857
7.861410468260233	0.4120185121688369	0.4072297632606674	0.44437263397571714	0.4381324592123155	0.46253548765200336	0.4554424870056341	0.48157335356099545	0.47355841726363873	0.5204555660222099	0.5104727388597714	0.08042781706139471	0.0777836039940758	0.00482388603014261	0.087317681486212	0.004750121181138489	0.08598245608365573
7.908779421011744	0.41223412648219016	0.4074424619052544	0.44459595270326024	0.43835249251848407	0.46276279393235337	0.4556663174517331	0.4818045902141697	0.47378599221828044	0.5206940723924588	0.5107072488938331	0.08040542152217325	0.07776194628111764	0.004773713638755339	0.08693015744675847	0.004700717612366567	0.08560088717099745
7.956433795532517	0.412448885815365	0.4076543140206026	0.4448183161071467	0.4385715833795932	0.4629890875367588	0.455889150783731	0.48203475333101226	0.47401251215882445	0.5209313786930637	0.5109405838816876	0.0803829684666396	0.07774023294545142	0.004723901327004398	0.0865413898848999	0.004651668600190284	0.0852180937953051
8.004375311632296	0.4126627872939615	0.4078653167654793	0.44503972108431933	0.4387897287361229	0.46321436523547005	0.45611098382137943	0.4822638395502929	0.47423797377988436	0.5211674812985057	0.5111727402668391	0.08036045783478905	0.07771846392904144	0.004674447598270071	0.08615139004960781	0.004602972670951999	0.08483408703260409
8.052605699483543	0.4128758280683778	0.4080754673232074	0.4452601645595132	0.43900692555597265	0.4634386238282577	0.45633181341349666	0.4824918455421443	0.4744623738068921	0.5214023766184934	0.5114037145272774	0.0803378895679366	0.07769663917512618	0.004625350958357366	0.08576016932246944	0.004554628353385937	0.0844488780894892
8.101126699683881	0.41308800531410234	0.4082847629019547	0.4454796434855861	0.4392231708347869	0.463661860144761	0.45655163643831026	0.48271876800843283	0.4746857089964631	0.5216360610983795	0.5116335031758829	0.08031526360874323	0.07767475862824544	0.004576609915495133	0.08536773921827034	0.0045066341786048625	0.08406247830366453
8.149940063318896	0.41329931623200516	0.4084932007350238	0.4456981548438437	0.4394384615962759	0.4638840710448345	0.4567704498037983	0.4829446036831255	0.4749079761367572	0.521868531219572	0.5118621027608296	0.08029257990124417	0.07765282223426871	0.0045282229803200735	0.08497411138523603	0.004458988680100084	0.08367489914418513
8.199047552025359	0.4135097580486323	0.40870077808114197	0.4459156956443698	0.4396527948925412	0.4641052534188978	0.4569882504480339	0.48316934933266187	0.4751291720478437	0.5220997834999515	0.5120895098659944	0.08026983839087731	0.07763082994042245	0.0044801886659158185	0.08457929760595562	0.00441169039377165	0.08328615221262226
8.248450938054788	0.4137193280165002	0.40890749222475353	0.4461322629263561	0.43986616780440235	0.46432540418828655	0.45720503533953144	0.48339300175632716	0.4753492935820684	0.522329814494288	0.512315721111366	0.08024703902451483	0.07760878169531844	0.00443250548778007	0.08418330979738187	0.0043647378578963725	0.08289624924258021
8.298152004337403	0.4139280234143887	0.4091133404763106	0.4463478537584326	0.44007857744172046	0.46454452030560295	0.45742080147759023	0.4836155577866237	0.4755683376244178	0.5225586207946599	0.5125407331534526	0.08022418175049041	0.07758667744898357	0.0043851719638485775	0.08378616001159855	0.0043181296131447056	0.08250520210086165
8.348152544546481	0.4141358415476397	0.40931832017256775	0.446562465239001	0.44029002094372943	0.4647625987550702	0.4576355458926453	0.4838370142896483	0.47578630109289133	0.5227861990308766	0.5127645426856973	0.08020126651863178	0.07756451715288919	0.004338186614499584	0.08338786043643154	0.00427186420260206	0.08211302278793653
8.398454363163072	0.4143427797484526	0.4095224286768749	0.4467760944965675	0.44050049547936343	0.46497963655288616	0.45784926564661393	0.48405736816546796	0.47600318093886856	0.5230125458708993	0.5129871464388899	0.08017829328029104	0.07754230075997873	0.004291547962534281	0.08298842339539192	0.004225940171728837	0.0817197234376863
8.449059275541144	0.41454883537618165	0.4097256633794717	0.4469887386900768	0.4407099982475856	0.465195630747578	0.4580619578332459	0.48427661634849656	0.4762189741474815	0.5232376580212659	0.5132085411815824	0.08015526198837555	0.07752002822470287	0.004245254533215004	0.08258786134888396	0.00418035606841638	0.08132531631896711
8.49996910797308	0.4147540058176362	0.4099280216977855	0.4472003950092494	0.44091852647772206	0.46541057842036176	0.45827361957847673	0.48449475580787704	0.4764336777379881	0.523461532227519	0.513428723720508	0.0801321725973816	0.0774976995030461	0.004199304854247465	0.0821861868942051	0.004135110442963885	0.0809298138354535
8.551185697755594	0.4149582884873777	0.41012950107672586	0.44741106067491604	0.44112607742979176	0.465624476685497	0.4584842480407786	0.4847117835478588	0.4766472887641458	0.5236841652746308	0.5136476909009983	0.08010902506342533	0.0774753145525617	0.004153697455768324	0.08178341276588696	0.004090201848057973	0.08053322852582312
8.602710893256043	0.41516168082802185	0.41033009898898165	0.44762073293935734	0.44133264839484065	0.4658373226906483	0.4586938404115137	0.4849276966081823	0.4768598043145855	0.5239055539874348	0.5138654396074032	0.08008581934427708	0.07745287333239956	0.004108430870393143	0.08137955183670442	0.0040456288388313055	0.08013557306496466
8.654546553979111	0.415364180310539	0.41052981293532165	0.4478294090866413	0.4415382366952761	0.4660491136172452	0.4589023939152911	0.4851424920644612	0.47707122151319187	0.5241256952310568	0.5140819667635165	0.08006255539939554	0.07743037580334529	0.0040635036331782	0.08097461711770393	0.004001389972808411	0.07973686026373628
8.706694550633951	0.4155657844345561	0.4107286404448903	0.44803708643296464	0.441742839685201	0.46625984668084364	0.45910990581032013	0.4853561670285679	0.47728153751947733	0.5243445859113477	0.5142972693329944	0.08003923318996042	0.07740782192784798	0.004018914281643582	0.08056862175881463	0.003957483809957196	0.07933710307001718
8.759156765201672	0.41576649072865857	0.4109265790755104	0.4482437623269924	0.44194645475075345	0.4664695191314891	0.4593163733887717	0.4855687186490196	0.4774907495289657	0.5245622229753178	0.5145113443197875	0.08001585267890995	0.0773852116700553	0.003974661355766962	0.08016157904921783	0.0039139089126623006	0.07893631456872185
8.811935091003267	0.41596629675069446	0.41112362641398137	0.44844943415020033	0.4421490793104391	0.46667812825408034	0.45952179397713183	0.48578014411136505	0.47769885477356927	0.524778603411574	0.5147241887685617	0.07999241383097393	0.07736254499585125	0.003930743398007586	0.0797535024181002	0.0038706638457259857	0.0785345079822406
8.865031432767935	0.41616520008807906	0.41131978007638176	0.44865409931721856	0.442350710815475	0.46688567136873593	0.4597261649365656	0.48599044063857555	0.47790585052197376	0.5249937242507584	0.5149357997651319	0.07996891661271305	0.0773398218728855	0.0038871589532893935	0.0793444054347816	0.003827747176408991	0.07813169667149111
8.918447706701835	0.41636319835809865	0.41151503770837145	0.4488577552761756	0.4425513467501249	0.46709214583115943	0.4599294836632761	0.48619960549143326	0.47811173408002067	0.525207582565987	0.5151461744368903	0.07994536099255173	0.07731704227061521	0.003843906569001021	0.07893430180915573	0.0037851574743950067	0.07772789413559167
8.972185840557227	0.41656028920821686	0.41170939698549375	0.44906039950904214	0.4427509846320425	0.467297549033007	0.4601317475888665	0.4864076359689237	0.47831650279109256	0.5254201754732921	0.5153553099532387	0.07992174694082037	0.07729420616033716	0.003800984795022444	0.07852320539250002	0.003742893311801332	0.07732311401277059
9.02624777370205	0.41675647031638124	0.41190285561347917	0.44926202953197897	0.44294962201261195	0.46750187840225804	0.4603329541807039	0.48661452940862915	0.4785201540364989	0.5256315001320655	0.5155632035260241	0.07989807442978986	0.07727131351522513	0.003758392183715209	0.0781111301777031	0.003700953263201967	0.07691737008065047
9.080635457189915	0.41695173939132996	0.4120954113285506	0.449462642895683	0.44314725647728964	0.4677051314035834	0.460533100942283	0.4868202831871224	0.47872268523586314	0.5258415537455039	0.5157698524099711	0.07987434343371239	0.07724836431036917	0.0037161272899206566	0.07769809029950636	0.003659335905616956	0.07651067625685926
9.135350853830497	0.4171460941729003	0.4122870618977267	0.44966223718573617	0.44334388564594945	0.4679073055387172	0.46073218541359257	0.487024894720363	0.47892409384751394	0.5260503335610555	0.5159752539031236	0.07985055392885979	0.07722535852281441	0.003674188670976797	0.07728410003531394	0.00361803981851061	0.07610304659908707
9.190395938260405	0.4173395324323361	0.4124778051191288	0.4498608100229535	0.4435395071732254	0.4681083983468294	0.46093020517148015	0.4872283614640935	0.47912437736887115	0.5262578368708679	0.5161794053472786	0.07982670589356478	0.07720229613159568	0.0036325748867085395	0.07686917380539171	0.003577063583812823	0.07569449530598149
9.245772697014415	0.4175320519725982	0.4126676388222869	0.4500583590637339	0.4437341187488584	0.468308407404899	0.46112715783002295	0.48743068091423913	0.47932353333684147	0.5264640610122393	0.5163823041284316	0.07980279930826255	0.07717917711778273	0.003591284499453451	0.07645332617347833	0.0035364057859146314	0.0752850367174176
9.301483128597186	0.41772365062867317	0.4128565608684469	0.4502548820004118	0.4439277180980419	0.4685073303280892	0.46132304104089344	0.4876318506073062	0.47952155932820845	0.5266690033680695	0.5165839476772154	0.07977883415552922	0.07715600146451691	0.0035503160740306683	0.07603657184701262	0.0034960650116531156	0.07487468531448371
9.357529243555355	0.41791432626788516	0.4130445691508776	0.45045037656160763	0.4441203029817699	0.4687051647701221	0.461517852493731	0.4878318681207842	0.4797184529600275	0.5268726613673148	0.5167843334693462	0.07975481042012936	0.07713276915705261	0.0035096681777888605	0.0756189256778157	0.0034560398503549195	0.07446345572073199
9.413913064550128	0.41810407679020595	0.4132316615951801	0.45064484051258247	0.4443118711971845	0.4689019084236574	0.46171158991651357	0.4880307310735475	0.4799142118900212	0.5270750324854417	0.5169834590260673	0.07973072808905379	0.07710948018280044	0.0034693393805733663	0.07520040266236094	0.0034163288938131586	0.07405136270212154
9.47063662643026	0.4182929001285675	0.41341783615959643	0.45083827165559043	0.44450242057792605	0.4690975590206686	0.4619042510759289	0.4882284371262595	0.48010883381697617	0.5272761142448856	0.5171813219145993	0.07970658715156877	0.0770861345313686	0.0034293282547439574	0.07478101794204406	0.0033769307362945256	0.07363842116724584
9.527701976305488	0.41848079424917406	0.41360309083531865	0.45103066783023493	0.4446919489944824	0.46929211433282286	0.46209583377774777	0.48842498398177653	0.48030231648113997	0.5274759042155084	0.5173779197485848	0.07968238759925439	0.07706273219460565	0.003389633375191714	0.07436078680407832	0.003337843974545507	0.07322464616818536
9.585111173620431	0.41866775715181526	0.4137874236467996	0.45122202691382335	0.44488045435454043	0.46948557217186204	0.46228633586719936	0.48862036938555586	0.48049465766462124	0.5276744000150602	0.5175732501885435	0.0796581294260568	0.07703927316664551	0.0033502533193221495	0.0739397246815372	0.003299067207801265	0.07281005290069231
9.642866290228868	0.4188537868701801	0.41397083265206386	0.45141234682172465	0.44506793460333766	0.46967793038998273	0.4624757552293455	0.48881459112606224	0.48068585519178986	0.5278715993096397	0.5177673109423209	0.07963381262832975	0.07701575744395289	0.0033111866670694212	0.07351784715372389	0.003260599037782974	0.07239465670453171
9.700969410468568	0.41903888147217017	0.41415331594301846	0.4516016255077255	0.44525438772401593	0.46986918688021945	0.4626640897894582	0.4890076470351759	0.4808759069296784	0.52806749981416	0.5179600997655442	0.07960943720488335	0.07699218502536592	0.0032724320009078767	0.07309516994693865	0.003222438068716915	0.07197847306433403
9.75942263123647	0.41922303906021646	0.41433487164576616	0.45178986096439105	0.4454398117379744	0.47005933957682816	0.4628513375133975	0.489199534988605	0.4810648107883859	0.5282620992928139	0.5181516144620785	0.0795850031570314	0.076968555912146	0.003233987905842284	0.07267170893462094	0.003184582907310496	0.07156151760929674
9.818228062064373	0.41940625777159213	0.41451549792091597	0.451977051223422	0.4456242047052243	0.4702483864556708	0.4630374964079885	0.48939025290629545	0.4812525647214805	0.5284553955595404	0.5183418528844808	0.07956051048864213	0.07694487010802159	0.0031958529694202653	0.07224748013773308	0.0031470321627837805	0.07114380611406546
9.877387825195074	0.4195885357787304	0.41469519296389834	0.4521631943560158	0.4458075647247445	0.47043632553460035	0.46322256452140304	0.4895797987528431	0.4814391667264069	0.5286473864784943	0.5185308129344631	0.07953595920618439	0.0769211276192399	0.0031580257817407364	0.07182249972544241	0.003109784446869046	0.07072535449925965
9.936904055658934	0.41976987128953974	0.41487395500527796	0.45234828847322883	0.4459898899348382	0.4706231548738491	0.4634065399435395	0.48976817053791016	0.4816246148448916	0.5288380699645178	0.5187184925633509	0.07951134931878089	0.07689732845461156	0.0031205049354561254	0.07139678401530603	0.0030728383738081178	0.07030617883148693
9.996778901350961	0.4199502625477221	0.41505178231106704	0.4525323317263361	0.44617117851348975	0.4708088725764148	0.4635894208064051	0.48995536631663733	0.4818089071633514	0.529027443983612	0.5189048897725452	0.07948668083825727	0.0768734726255627	0.003083289025760383	0.07097034947352654	0.00303619256034926	0.06988629532381196
10.05701452310831	0.42012970783308823	0.4152286731830414	0.4527153223071956	0.44635142867872224	0.4709934767884501	0.4637712052844976	0.490141384190063	0.48199204181330263	0.5292155065534117	0.5190900026139872	0.0794619537791976	0.07684956014618646	0.0030463766504258416	0.07054321271576214	0.002999845625776043	0.06946572033633913
10.117613094788254	0.42030820546187775	0.41540462595905414	0.45289725844861145	0.44653063868895737	0.47117696569965284	0.463951891595191	0.4903262223055396	0.4821740169717714	0.529402255743661	0.5192738291906245	0.07943716815899465	0.07682559103329133	0.0030097664097850085	0.07011539050733973	0.0029637961918962397	0.06904447037662464
10.178576803346665	0.42048575378707653	0.4155796390133532	0.4530781384246994	0.4467088068433751	0.4713593375436569	0.4641314779991194	0.4905098788571534	0.48235483086170666	0.5295876896766927	0.5194563676568775	0.07941232399790343	0.07680156530645652	0.002973456906740779	0.06968689976353915	0.002928042883041826	0.06862256209979023
10.239907848916916	0.42066235119873524	0.415753710756895	0.45325796055125017	0.4468859314822724	0.4715405905984236	0.46430996280056247	0.4906923520861449	0.4825344817523902	0.5297718065279057	0.519637616219109	0.07938742131910095	0.07677748298808339	0.002937446746768657	0.0692577575498774	0.0028925843260902973	0.06820001230911998
10.301608444889292	0.42083799612428807	0.4159268396376625	0.45343672318609657	0.4470620109874271	0.47172072318663455	0.4644873443478337	0.4908736402813288	0.4827129679598537	0.529954604526247	0.5198175731360944	0.07936246014873603	0.07675334410344924	0.002901734537932299	0.06882798108307497	0.0028574191504544544	0.06777683795641565
10.363680817990868	0.42101268702887473	0.41609902414098193	0.45361442472948144	0.4472370437824582	0.4718997336760875	0.464663621033667	0.49105374177951955	0.4828902878472924	0.5301360819546959	0.5199962367194955	0.07933744051599	0.07672914868076347	0.0028663188908781834	0.06839758773077165	0.002822545988095282	0.06735305614226661
10.426127208365882	0.4211864224156573	0.41627026278983964	0.45379106362442295	0.44741102833318885	0.4720776204800881	0.46483879129560646	0.49123265496595303	0.4830664398254824	0.5303162371507468	0.5201736053343325	0.07931236245313462	0.07670489675122467	0.0028311984188382766	0.06796659501223701	0.0027879634735281655	0.06692868411674624
10.488949869656532	0.42135920082614325	0.41644055414520076	0.453966638357085	0.44758396314801135	0.4722543820578491	0.4650128536163962	0.49141037827471323	0.4832414223531987	0.5304950685068974	0.5203496773994624	0.07928722599558967	0.07668058834907461	0.0027963717376544572	0.06753502059886785	0.0027536702438197835	0.06650373927926978
10.552151069084381	0.4215310208405047	0.41660989680632526	0.4541411474571455	0.44775584677824964	0.4724300169148854	0.4651858065243705	0.49158691018915845	0.4834152339376333	0.530672574471136	0.5205244513880543	0.07926203118198415	0.07665622351165934	0.0027618374657616407	0.067102882314245	0.002719664938605426	0.06607823917948963
10.615733087532126	0.4217018810779004	0.4167782894110894	0.4543145894981671	0.44792667781852563	0.47260452360341276	0.4653576485938471	0.49176224924234896	0.4835878731348159	0.5308487535474322	0.5206979258280702	0.07923677805421546	0.07663180227948607	0.0027275942242046547	0.06667019813478703	0.00268594620008189	0.06565220151730955
10.679698219625935	0.4218717801967966	0.41694573063630225	0.45448696309796693	0.4480964549071253	0.4727779007227467	0.4655283784455181	0.4919363940174765	0.48375933855003594	0.5310236042962283	0.520870099302745	0.07921146665751456	0.07660732469628458	0.0026936406366337984	0.06623698618984974	0.0026525126730208015	0.06522564414342469
10.744048773818252	0.42204071689528905	0.4171122191980251	0.45465826691898775	0.44826517672636373	0.47295014691970166	0.4656979947468456	0.49210934314829335	0.48392962883826396	0.5311971253349322	0.5210409704510697	0.07918609704050714	0.07658279080906821	0.0026599753293305994	0.06580326476245091	0.002619363004775721	0.06479858505970526
10.808787072471103	0.4222086899114258	0.4172777538518928	0.45482849966867245	0.4484328420029549	0.4731212608889936	0.4658664962124553	0.4922810953195461	0.48409874270457726	0.5313693153384156	0.5212105379682764	0.0791606692552779	0.07655820066819562	0.002626596931192715	0.06536905228946921	0.002586495845272374	0.06437104241928182
10.87391545193992	0.4223756980235283	0.4174423333934308	0.45499766009983367	0.44859944950837716	0.47329124137364004	0.466033881604532	0.4924516492674054	0.48426667890458236	0.5315401730395065	0.5213788006063228	0.07913518335743654	0.07653355432743358	0.0025935040737468107	0.064934367361829	0.002553909847039737	0.06394303452745476
10.93943626265785	0.4225417400505154	0.41760595665837763	0.45516574701103013	0.4487649980592443	0.4734600871653642	0.46620014973321805	0.49262100377990314	0.48443343624484436	0.5317096972294936	0.5215457571743823	0.07910963940618528	0.07650885184402287	0.0025606953911561092	0.06449922872509717	0.0025216036651909413	0.06351457984146691
11.00535186922059	0.42270681485222517	0.4177686225230032	0.45533275924693933	0.44892948651767206	0.4736277971049977	0.46636529945700783	0.49278915769736475	0.48459901358331114	0.5318778867586221	0.5217114065393312	0.07908403746438425	0.07648409327874382	0.0025281695202221677	0.06406365527985258	0.0024895759574379284	0.06308569697111466
11.071664650471687	0.4228709213297386	0.4179303299044313	0.45549869569873275	0.44909291379165195	0.4737943700828862	0.46652932968314903	0.4929561099128466	0.48476340982974464	0.5320447405365998	0.521875747626242	0.07905837759862155	0.07645927869598014	0.002495925100399976	0.06362766608187087	0.002457825384111434	0.0626564046792879
11.138376999588447	0.4230340584257035	0.41809107776095916	0.45566355530445146	0.44925527883541877	0.4739598050392945	0.4666922393680407	0.4931218593725754	0.48492662394614916	0.5322102575330996	0.5220387794188758	0.07903265987928744	0.07643440816379082	0.0024639607737877434	0.06319128034263599	0.0024263506081418917	0.062226721882026936
11.205491324168262	0.42319622512465693	0.418250865092379	0.4558273370493833	0.44941658064982415	0.4741241009648132	0.46685402751763394	0.493286405076384	0.48508865494720305	0.5323744367782663	0.522200500960178	0.07900688438063755	0.07640948175397608	0.0024322751851415525	0.06275451742956761	0.002395150295075865	0.06179666764889191
11.273010046315514	0.42335742045334906	0.41840969094029923	0.455990039966438	0.44957681828270735	0.4742872569007659	0.4670146931878325	0.49344974607815284	0.48524950190069044	0.5325372773632244	0.5223609113527727	0.07898105118087213	0.07638449954214953	0.0024008669818953443	0.062317396866703234	0.00236422311308937	0.06136626120348865
11.340935602728974	0.42351764348106985	0.4185675543884655	0.4561516631365273	0.4497359908292684	0.47444927193961917	0.4671742354848958	0.49361188148625257	0.48540916392793476	0.5326987784405895	0.5225200097594641	0.07895516036220765	0.07635946160780886	0.002369734814138713	0.06187993833448502	0.002333567732986541	0.06093552192379548
11.409270444789758	0.4236768933199681	0.4187244545630832	0.45631220568894004	0.44989409743244185	0.4746101452253889	0.46733265356584147	0.4937728104639838	0.48556764020423343	0.532858939224977	0.522677795403735	0.07892921201095267	0.0763343680344083	0.002338877334638223	0.06144216167045613	0.0023031828282045197	0.06050446934237641
11.478017038649782	0.4238351691253802	0.4188803906331386	0.45647166680172385	0.45005113728327073	0.47476987595405357	0.46748994663884946	0.493932532230023	0.4857249299592939	0.5330177589935186	0.5228342675702492	0.07890320621758329	0.0763092189094331	0.0023082931988516187	0.06100408686975811	0.0022730670748210002	0.06007312314666535
11.547177865320764	0.42399247009615265	0.41903536181072015	0.45663004570206306	0.45020710962127974	0.4749284633739633	0.4676461139636662	0.4940910460588663	0.48588103247766873	0.533175237086376	0.5229894256053549	0.07887714307682178	0.07628401432447415	0.0022779810649176113	0.060565734085159306	0.0022432191515608935	0.05964150317954875
11.616755420763786	0.42414879547496614	0.41918936735134266	0.4567873416666584	0.4503620137348526	0.47508590678625345	0.46780115485201135	0.49424835128127587	0.4860359470991971	0.5333313729072596	0.5231432689175917	0.07885102268771696	0.07625875437530712	0.0022479395936696456	0.060127123627509604	0.0022136377398043194	0.05920962943956454
11.686752215979308	0.4243041445486605	0.41934240655426663	0.45694355402210896	0.45051584896160624	0.47524220554525554	0.46795506866798325	0.49440444728472627	0.48618967321944045	0.5334861659239455	0.5232957969781962	0.07882484515372036	0.07623343916196577	0.002218167448643893	0.059688275966053084	0.0021843215235826108	0.058777522081058464
11.75717077709787	0.4244585166485596	0.41949447876282203	0.45709868214529237	0.4506686146887673	0.4753973590589131	0.46810785482846673	0.4945593335138556	0.4863422102901249	0.5336396156687995	0.5234470093216127	0.07879861058277561	0.07620806878882613	0.0021886632960868013	0.05924921172899644	0.002155269189604514	0.05834520141502253
11.82801364547121	0.4246119111507959	0.4196455833647309	0.4572527254637474	0.45082031035355014	0.47555136678919535	0.4682595128035423	0.49471300947091246	0.4864935578195834	0.5337917217392981	0.5235969055460047	0.07877231908739446	0.07618264336468474	0.0021594258049462134	0.05880995170331005	0.0021264794272419785	0.05791268790883919
11.899283377763982	0.42476432747663384	0.4197957197924285	0.457405683456054	0.45097093544353284	0.4757042282525118	0.46841004211689324	0.49486547471620734	0.4866437153731961	0.5339424837985537	0.5237454853137654	0.07874597078474795	0.07615716300283977	0.002130453646903785	0.058370516835680064	0.0020979509285488085	0.057480002186963475
11.970982546046038	0.42491576509279694	0.4199448875233866	0.4575575556522202	0.4511204894970367	0.47585594302013107	0.4685594423462182	0.49501672886856674	0.4867926825738375	0.5340919015758427	0.5238927483520363	0.07871956579674744	0.07613162782117759	0.0021017454963643267	0.057930928232622136	0.0020696823882624393	0.057047165031207214
12.043113737885237	0.42506622351178963	0.4200930860804355	0.45770834163406227	0.4512689721035032	0.476006510718596	0.46870771312363946	0.49516677160578426	0.4869404591023191	0.5342399748671329	0.5240386944532205	0.07869310425013609	0.07610603794225632	0.0020733000304589133	0.05749120716042455	0.0020416725038097105	0.05661419738088114
12.115679556440844	0.42521570229222355	0.42024031503208614	0.45785804103558897	0.4514163829038747	0.47615593103014237	0.46885485413611655	0.49531560266507585	0.48708704469783665	0.5343867035356148	0.5241833234755038	0.07866658627657772	0.07608039349339048	0.0020451159290630905	0.05705137504602931	0.0020139199753148596	0.05618112033333489
12.188682620557461	0.4253642010391422	0.4203865739928521	0.45800665354338765	0.4515627215909725	0.4763042036931184	0.46900086512585737	0.4954632218435361	0.48723243915841763	0.5345320875122348	0.5243266353433736	0.07864001201274638	0.07605469460674255	0.0020171918747928785	0.05661145347700369	0.0019864235056039625	0.05574795514414177
12.26212556485955	0.42551171940434374	0.4205318626235734	0.45815417889700744	0.4517079879098785	0.47645132850240324	0.46914574589073255	0.4956096289985944	0.4873766423413707	0.5346761267962293	0.5244686300481426	0.07861338160042099	0.0760289414194106	0.001989526553028309	0.05617146420217978	0.0019591818002218098	0.055314723227539275
12.336011039846525	0.42565825708670807	0.42067618063173673	0.4583006168893463	0.45185218165831464	0.47659730530983024	0.4692894962846893	0.49575482404847515	0.48751965416373405	0.5348188214556631	0.5246093076484722	0.07858669518657958	0.07600313407351893	0.001962118651903655	0.05573142913172546	0.0019321935674216917	0.05488144615667068
12.41034171198835	0.42580381383251753	0.42081952777179865	0.45844596736703563	0.45199530268702437	0.47674213402460525	0.46943211621816605	0.49589880697265337	0.4876614746027274	0.5349601716279642	0.5247486682708997	0.07855995292349124	0.07597727271631192	0.001934966862311427	0.05529137033722975	0.0019054575181844946	0.054448145663769765
12.485120263821853	0.42594838943578395	0.4209619038455073	0.45859023023082707	0.4521373509001546	0.4768858146137309	0.4695736056585088	0.49604157781231883	0.4878021036962048	0.5351001775204698	0.5248867121103659	0.07853315496881931	0.07595135750024866	0.0019080698779307959	0.054851310052768554	0.0018789723662218094	0.054014843640771915
12.560349394047481	0.42609198373857143	0.42110330870222473	0.45873340543598	0.452278326255637	0.4770283471024299	0.4697139646303876	0.4961831366708372	0.4879415415431069	0.535238839410966	0.5250234394307458	0.07850630148571816	0.07592538858309837	0.0018814263952124932	0.054411270674492584	0.0018527368279812606	0.05358156213937093
12.63603181762671	0.42623459663132046	0.4212437422392472	0.45887549299264824	0.4524182287655716	0.4771697315745677	0.46985319321621366	0.49632348371421176	0.4880797883039163	0.5353761576482335	0.5251588505653816	0.07847939264293316	0.07589936612803701	0.001855035113392134	0.053971274761153154	0.0018267496226536117	0.05314832337143116
12.712170265880024	0.42637622805316994	0.4213832044021291	0.4590164929662672	0.45255705849660866	0.477309968173078	0.46999129155655817	0.4964626191715486	0.4882168442011133	0.535512132652594	0.525292945917615	0.07845242861490594	0.07587329030374888	0.0018288947345070916	0.05353134503471324	0.0018010094721869763	0.05271514970937119
12.78876748658549	0.4265168779922828	0.42152169518500143	0.4591564054779441	0.4526948155703323	0.4774490571003891	0.4701282598505711	0.4966005433355223	0.48835270951963294	0.5356467649164608	0.5254257259613256	0.07842540958187526	0.07584716128452774	0.0018030039633991635	0.05309150438050381	0.0017755151012819326	0.05228206368636279
12.865826244077915	0.42665654648616835	0.42165921463089584	0.45929523070484535	0.45283150016364576	0.4775869986188499	0.4702640983564013	0.49673725656284395	0.48848738460732355	0.53578005500489	0.5255571912414688	0.07839833572998946	0.07582097925037665	0.0017773615077039118	0.05265177584712433	0.0017502652374004057	0.05184908799645882
12.943349319348618	0.42679523362200356	0.4217957628320623	0.4594329688805844	0.4529671125091528	0.4777237930511557	0.470398807391616	0.49687275927472535	0.488620869875405	0.535912003556131	0.5256873423746142	0.07837120725140821	0.07579474438711697	0.001751966077884859	0.052212182647281224	0.0017252586107865397	0.0514162454953464
13.0213395101458	0.4269329395369577	0.42193133993029397	0.459569620295614	0.4531016528955452	0.47785944078077913	0.47053238733362457	0.4970070519573532	0.48875316579893135	0.5360426112821871	0.5258161800494922	0.07834402434441769	0.07576845688649253	0.0017268163872206088	0.05177274815790156	0.0017004939544600362	0.05098355920041797
13.099799631075467	0.42706966441851296	0.4220659461172425	0.4597051852976133	0.45323512166798646	0.47799394225239555	0.47066483862009845	0.4971401351623548	0.4888842729172504	0.5361718789693679	0.5259437050275343	0.07831678721353896	0.07574211694627667	0.001701911151825719	0.05133349592047409	0.0016759700042241477	0.05055105229094181
13.178732513703073	0.4272054085047884	0.42219958163474347	0.4598396642918806	0.45336751922849766	0.4781272979723169	0.47079616174939604	0.4972720095072751	0.48901419183447	0.5362998074788546	0.5260699181434233	0.07828949606964673	0.07571572477038795	0.0016772490906538096	0.05089444964144718	0.001651685498679445	0.05011874810860206
13.258141006655675	0.4273401720848583	0.42233224677513165	0.45997305774172176	0.45349884603634266	0.47825950850891813	0.4709263572809852	0.4974026756760444	0.48914292321991837	0.5364263977472578	0.5261948203056405	0.07826215113007982	0.07568928056899593	0.001652828925494898	0.050455633192186156	0.0016276391792238165	0.04968667015755557
13.338027975724735	0.42747395549907696	0.42246394188156317	0.4601053661688425	0.4536291026084152	0.47839057449307154	0.47105542583586857	0.49753213441945715	0.4892704678086132	0.5365516507871848	0.5263184124970163	0.07823475261876567	0.07566278455864055	0.0016286493809976044	0.05001707060964122	0.0016038297900653475	0.04925484210492925
13.418396303969553	0.42760675913939583	0.4225946673483329	0.4602365901537398	0.45375828951962477	0.47852049661857654	0.4711833680970087	0.49766038655564354	0.4893968264017257	0.5366755676878049	0.5264406957752852	0.07820730076633235	0.0756362369623445	0.0016047091846678185	0.04957878609654642	0.001580256078233866	0.04882328778127487
13.49924889182131	0.427738583449688	0.42272442362119556	0.46036673033609266	0.45388640740328456	0.47864927564259474	0.47131018480975556	0.4977874329705508	0.4895219998670518	0.5367981496154197	0.5265616712736405	0.07817979581024165	0.07560963800973568	0.001581007066882023	0.04914080402180332	0.0015569167935729489	0.04839203118041269
13.580588657187745	0.42786942892606367	0.4228532111976815	0.4604957874151553	0.45401345695149764	0.478776912386082	0.47143587678227095	0.497913274618417	0.4896459891394784	0.5369193978140337	0.5266813402012919	0.0781522379949026	0.07558298793716403	0.0015575417608877373	0.048703148920481	0.0015338106887599068	0.047961096459928854
13.662418535558457	0.42799929611719295	0.42298103062741543	0.4606237621501484	0.4541394389155449	0.4789034077342235	0.4715604448859586	0.498037912522254	0.4897687952214552	0.5370393136059284	0.5267997038440252	0.07812462757180733	0.0755562869878258	0.0015343120028146195	0.04826584549446977	0.0015109365193124447	0.04753050794172964
13.744741480110864	0.4281281856246232	0.4231078825124346	0.4607506553606528	0.4542643541062733	0.479028762636869	0.47168389005589173	0.49816134777432586	0.48989041918346693	0.5371578983922384	0.5269167635647656	0.07809696479965336	0.07552953541188814	0.0015113165316877897	0.04782891861268013	0.001488293043593103	0.04710029011205563
13.827560461816718	0.42825609810309767	0.4232337675075044	0.4608764679270018	0.45438820339448455	0.4791529781089692	0.47180621329124256	0.49828358153663216	0.4900108621645061	0.53727515365353	0.5270325208041416	0.07806924994447847	0.07550273346661496	0.0014885540894242766	0.047392393311227465	0.0014658790228185836	0.04667046762186544
13.910878469549415	0.42838303426087404	0.42335868632043683	0.4610012007906747	0.45451098771132253	0.47927605523101185	0.47192741565571283	0.49840461504139105	0.49013012537254763	0.5373910809503827	0.5271469770810527	0.07804148327979342	0.07547588141649833	0.0014660234208512257	0.04695629479392949	0.0014436932210624143	0.046241065287077276
13.9946985101918	0.4285089948600409	0.4234826397124036	0.46112485495469113	0.454632708048663	0.4793979951494608	0.4720474982779635	0.4985244495915246	0.490248210085023	0.5375056819239723	0.5272601339932377	0.07801366508671667	0.07544897953338571	0.0014437232737076755	0.04652064843247672	0.0014217344052704917	0.045812108089009485
14.079023608744702	0.42863398071683506	0.42360562849825506	0.4612474314840031	0.45475336545950296	0.4795187990771926	0.47216646235204845	0.49864308656114376	0.49036511764930096	0.5376189582966574	0.5273719932178479	0.07798579565411518	0.0754220280966203	0.0014216523986552154	0.04608547976673094	0.001400001345268187	0.045383621174622135
14.163856808436103	0.4287579927019573	0.4237276535468314	0.4613689315058916	0.45487296105834935	0.47963846829393764	0.47228430913784486	0.4987605273960366	0.4904808494831611	0.5377309118725674	0.52748255651202	0.0779578752787407	0.07539502739316914	0.0013998095492793183	0.04565081450502362	0.001378492813755905	0.044955629856573864
14.24920117083096	0.4288810317408881	0.42384871578127975	0.46148935621035836	0.45499149602160976	0.4797570041467182	0.4724010399614878	0.4988767736141569	0.4905954070752775	0.5378415445381934	0.527591825713454	0.07792990426537846	0.07536797771776775	0.0013781934821102126	0.045216678524667486	0.001357207586334841	0.04452815961398926
14.335059775941703	0.4290030988142023	0.42396881617936666	0.4616087068505228	0.4551089715879817	0.47987440805029175	0.47251665621580397	0.49899182680611487	0.4907087919856975	0.5379508582629844	0.5276998027409915	0.0779018829269892	0.07534087937305843	0.0013568029566228823	0.044783097872084454	0.0013361444415038726	0.04410123609241623
14.421435722339384	0.4291241949578839	0.42408795577379116	0.4617269847430165	0.45522538905884324	0.47999068148759044	0.4726311593607463	0.49910568863566795	0.49082100584632443	0.5380588550999404	0.5278064895951977	0.07787381158485646	0.07531373266973293	0.0013356367352388432	0.04435009876291929	0.0013153021606684412	0.043674885104223904
14.50833212726552	0.4292443212636378	0.42420613565249693	0.46184419126837667	0.4553407497986438	0.48010582601016466	0.47274455092383	0.49921836084021415	0.49093205036140214	0.538165537186214	0.5279118883589464	0.07784569056874183	0.07528653792668022	0.0013146935833479034	0.043917707582807	0.001294679528150322	0.043249132628901066
14.595752126744532	0.42936347887920473	0.42432335695898454	0.46196032787144387	0.455455055235294	0.4802198432386258	0.4728568325005684	0.49932984523128643	0.49104192730799906	0.5382709067437105	0.5280160011980062	0.0778175202170338	0.07525929547113455	0.001293972269305943	0.04348595088727336	0.0012742753311956179	0.042824004813340366
14.683698875697011	0.429481669008671	0.4244396208926221	0.4620753960617561	0.45556830686055827	0.48033273486309097	0.4729680057549109	0.4994401436950491	0.49115063853649543	0.5383749660796944	0.5281188303616299	0.07778930087690777	0.07523200563882478	0.0012734715644491246	0.043054855402360204	0.0012540883599796437	0.04239952797213675
14.772175548053516	0.42959889291278175	0.4245549287089551	0.46218939741394566	0.4556805062304442	0.4804445026436273	0.4730780724196796	0.4995492581927939	0.4912581859710699	0.5384777175873949	0.5282203781831475	0.07776103290448125	0.07520466877412961	0.0012531902430970021	0.04262444802456855	0.0012341174076224704	0.04197572858797116
14.861185336869132	0.4297151519092489	0.42466928172001694	0.4623023335681343	0.4557916549655961	0.4805551484106973	0.4731870342970102	0.49965719076144033	0.4913645716101911	0.538579163746618	0.5283206470805615	0.0777327166649797	0.0751772852302343	0.0012331270825614027	0.04219475582144128	0.0012143612701933648	0.04155263331196579
14.95073145443871	0.4298304473730623	0.42478268129463614	0.46241420623032964	0.4559017547516843	0.4806646740656061	0.4732948932587899	0.4997639435140334	0.4914697975271055	0.5386793071243573	0.5284196395571427	0.07770435253289676	0.07514985536928913	0.0012132808631664105	0.041765806032103114	0.001194818746707682	0.04113026896361305
15.040817132412794	0.4299447807367986	0.424895128858746	0.46252501717282324	0.4560108073397997	0.48077308158094934	0.4734016512470978	0.4998695186402493	0.491573865870332	0.5387781503754133	0.528517358202033	0.07767594089216548	0.07512237956257095	0.001193650368239041	0.04133762606696223	0.0011754886391566188	0.04070866253157135
15.131445621914246	0.4300581534909271	0.4250066258956896	0.46263476823458416	0.456118814546844	0.48088037300105924	0.4735073102746475	0.4999739184068946	0.49167677886415445	0.5388756962430086	0.5286138056908481	0.07764748213632787	0.07509485819064934	0.0011742343841265601	0.04091024350840655	0.0011563697525005523	0.04028784117383566
15.222620193655578	0.43017056718411817	0.4251171739465276	0.46274346132165906	0.45622577825592264	0.48098655044245575	0.473611872425228	0.5000771451584133	0.49177853880911665	0.5389719475594136	0.5287089847862836	0.07761897666870574	0.07506729164355343	0.0011550317002027022	0.04048368611104536	0.0011374608946801423	0.039867832217694854
15.31434413805701	0.43028202342354743	0.4252267746103422	0.46285109840756605	0.4563317004167368	0.48109161609429413	0.4737153398541462	0.5001792013173917	0.49187914808251876	0.5390669072465682	0.5288028983387228	0.07759042490258095	0.07503968032094287	0.0011360411088801037	0.040057981802192444	0.0011187608766265456	0.03944866316069806
15.406620765365147	0.4303925238752027	0.4253354295445435	0.462957681533695	0.45643658304597734	0.4811955722188184	0.4738177147886726	0.5002800893850688	0.4919786091389168	0.5391605783167132	0.5288955492868528	0.07756182726137369	0.07501202463228192	0.001117261405616965	0.039633158681951386	0.001100268512264968	0.03903036167022833
15.499453405772549	0.430502070264186	0.42544314046516973	0.463063212809702	0.45654042822771645	0.4812984211518099	0.47391899952848215	0.5003798119418424	0.4920769245106203	0.5392529638730188	0.5289869406582747	0.07753318417882399	0.07498432499701486	0.0010986913889232675	0.0392092450236845	0.0010819826185315407	0.03861295558439792
15.592845409537835	0.43061066437501666	0.4255499091471928	0.463167694413909	0.456643238113801	0.4814001653030422	0.474019196446104	0.5004783716477829	0.49217409680819524	0.5393440671102222	0.5290770755701264	0.07750449609917925	0.07495658184474839	0.0010803298603749845	0.038786269274382335	0.0010639020153790923	0.03819647291231831
15.686800147106629	0.43071830805193406	0.42565573742481805	0.4632711285937004	0.45674501492424563	0.48150080715673266	0.47411830798736426	0.5005757712431448	0.4922701287209656	0.5394338913152626	0.5291659572297013	0.07747576347738376	0.07492879561543264	0.0010621756246051994	0.038364260054507326	0.0010460255257749296	0.03778094183394387
15.781321009233178	0.43082500319919537	0.42576062719178465	0.46337351766592	0.45684576094762663	0.4816003492719958	0.4742163366718344	0.5006720135488797	0.492365023017518	0.539522439867923	0.5292535889350736	0.07744698677926921	0.07490096675954731	0.0010442274893387449	0.03794324615905964	0.0010283519757270376	0.037366390700981356
15.87641140710273	0.43093075178137896	0.42586458040166547	0.4634748640172706	0.45694547854147477	0.48169879428330076	0.4743132850932792	0.500767101467156	0.49245878254620856	0.5396097162414761	0.5293399740757264	0.07741816648175526	0.07487309573829393	0.0010264842653908701	0.037523256557733475	0.0010108801942791956	0.03695284803693255
15.972074772454643	0.4310355558236797	0.4259675990681651	0.46357517010471183	0.45704417013266935	0.4817961449009254	0.4744091559201051	0.5008610379818728	0.4925514102356694	0.5396957240033318	0.5294251161331829	0.0773893030730419	0.0748451830237859	0.0010089447666614682	0.03710432039464706	0.0009936090135225228	0.03654034253729321
16.06831455770623	0.431139417412206	0.4260696852654168	0.46367443845585493	0.45714183821783094	0.48189240391141225	0.47450395189580963	0.5009538261591809	0.492642909095318	0.5397804668156861	0.5295090186816399	0.07736039705282258	0.07481722909924739	0.0009916078101612769	0.03668646698932321	0.0009765372686096896	0.03612890307026362
16.165134236077357	0.4312423386942778	0.4261708411282784	0.4637726716693667	0.45723848536371775	0.48198757417802796	0.47459767583943285	0.5010454691480045	0.49273328221586926	0.5398639484361802	0.5295916853886067	0.07733144893247945	0.07478923445921004	0.0009744722160176522	0.036269725837016153	0.0009596637977575817	0.0357185586768054
16.262537301715792	0.4313443218787186	0.4262710688526272	0.46386987241536254	0.4573341142076164	0.4820816586412206	0.4746903306460076	0.501135970180563	0.4928225327698466	0.5399461727185559	0.5296731200155458	0.0773024592353035	0.07476119960972015	0.000957536807478121	0.035854126608654724	0.0009429874422579587	0.035309338571082094
16.36052726982327	0.43144536923615073	0.426370370695654	0.46396604343580755	0.45742872745773844	0.4821746603190792	0.47478191928701247	0.5012253325728965	0.49291066401209793	0.5400271436133192	0.5297533264185181	0.07727342849670404	0.07473312506854364	0.0009408004109232593	0.03543969915152445	0.0009265070464858915	0.034901272140729134
16.459107676782416	0.4315454830992858	0.4264687489761544	0.4640611875449153	0.457522327893614	0.4822665823077945	0.47487244481082486	0.5013135597253916	0.4929976792803107	0.5401068651684053	0.5298323085488306	0.07724435726442454	0.07470501136537622	0.0009242618558737981	0.03502647348959442	0.0009102214579082002	0.034494388947251764
16.55828208028434	0.43164466586321654	0.42656620607482054	0.46415530762954454	0.4576149183664854	0.4823574277821199	0.47496191034317464	0.5014006551233112	0.49308358199552954	0.5401853415298499	0.5299100704536887	0.07721524609877127	0.07467685904205867	0.000907919974995508	0.034614479823503075	0.0008941295270927796	0.03408871872646557
16.658054059457015	0.43174291998570374	0.42666274443453045	0.4642484066495991	0.45770650179970274	0.4824471999958325	0.4750503190876	0.5014866223373219	0.4931683756626782	0.5402625769424608	0.5299866162768522	0.07718609557283047	0.07464866865279639	0.000891773604120516	0.03420374853166663	0.0008782301077197019	0.03368429138883755
16.758427214994473	0.43184024798746834	0.42675836656063754	0.4643404876384274	0.4577970811891176	0.48253590228219967	0.475137674325903	0.5015714650240304	0.4932520638710786	0.5403385757504978	0.5300619502592946	0.07715690627270536	0.07462044076437935	0.0008758215822459725	0.03379431016998069	0.0008625220565874336	0.033281137019656626
16.859405169286727	0.4319366524524721	0.4268530750212557	0.46443155370321915	0.45788665960347846	0.4826235380544387	0.4752239794186064	0.5016551869265133	0.49333465029497586	0.5404133423983514	0.530136076739866	0.07712767879774539	0.07459217595640863	0.0008600627515384929	0.03338619547226074	0.0008470042336141681	0.03287928587943156
16.960991566550526	0.43203213602820656	0.4269468724475463	0.46452160802540593	0.45797524018482455	0.48271011080618537	0.47530923780541107	0.5017377918748563	0.49341613869406264	0.5404868814312308	0.53020900015596	0.07709841376078658	0.07456387482152703	0.0008444959573599142	0.03297943535108061	0.0008316755018653588	0.03247876840460151
17.063190072960847	0.43212670142597476	0.42703976153400264	0.4646106538610599	0.45806282614888166	0.48279562411195803	0.47539345300565644	0.5018192837866902	0.493496532914008	0.5405591974958521	0.5302807250441863	0.07706911178839057	0.07453553796565379	0.0008291200482628547	0.03257406089772985	0.0008165347275483903	0.032079615207692314
17.166004376783235	0.4322203514211733	0.42713174503873114	0.46469869454129187	0.45814942078545634	0.48288008162762647	0.47547662861877893	0.5018996666677329	0.4935758368869856	0.5406302953411339	0.5303512560410445	0.07703977352109669	0.07450716600822234	0.0008139338760009274	0.03217010338282478	0.0008015807800196839	0.03168185707743021
17.26943818850684	0.43231308885357156	0.4272228257837339	0.46478573347265206	0.4582350274588311	0.48296348709087833	0.475558768324773	0.50197894461233	0.4936540546322045	0.5407001798188941	0.5304205978836031	0.07701039961366543	0.07447875958242185	0.0007989362955438395	0.03176759425636533	0.0007868125318020169	0.03128552497946657
17.37349524097843	0.4324049166275913	0.4273130066551878	0.4648717741375267	0.4583196496081598	0.4830458443216889	0.4756398758846532	0.5020571218039995	0.49373119025644374	0.5407688558845523	0.5304887554101843	0.07698099073534079	0.07445031933544519	0.0007841261650818332	0.031366565148644554	0.000772228858595625	0.030890650056932145
17.478179289537028	0.43249583771258265	0.427402290603723	0.4649568200945398	0.4584032907478625	0.48312715722279215	0.4757199551409182	0.502134202515979	0.4938072479545875	0.5408363285978384	0.5305557335610515	0.0769515475701047	0.07442184592874104	0.0007695023460354555	0.030967047870277042	0.0007578286392768696	0.03049726363040861
17.583494112149474	0.4325858551430998	0.4274906806446988	0.4650408749789507	0.4584859544680211	0.4832074297801506	0.47579901001801284	0.5022101911117739	0.4938822320101621	0.5409026031235037	0.5306215373791002	0.076922070816946	0.0743933400382674	0.000755063703067993	0.030569074412824193	0.0007436107559120053	0.03010539719849703
17.689443509546752	0.4326749720191736	0.42757817985847946	0.465123942503054	0.45856764443477427	0.4832866660634293	0.47587704452279495	0.5022850920457076	0.4939561467958765	0.5409676847320367	0.5306861720105559	0.07689256119012469	0.07436480235475428	0.0007408091040899123	0.030172676949035804	0.0007295740937642847	0.029715082438229956
17.79603130536116	0.43276319150658304	0.42766479139070557	0.4652060264565784	0.45864836439071194	0.4833648702264678	0.4759540627449993	0.5023589098634754	0.4940289967741628	0.5410315788003848	0.5307496427056743	0.07686301941945024	0.07433623358396804	0.0007267374202681864	0.029777887833219552	0.0007157175413108341	0.029326351205611445
17.90326134626431	0.4328505168371256	0.4277505184525675	0.46528713070708555	0.45872811815527315	0.48344204650775535	0.4760300688577078	0.5024316492026994	0.4941007864977216	0.5410942908126783	0.5308119548194477	0.07683344625055907	0.07430763444697829	0.0007128475260405054	0.029384739602122067	0.0007020399902453178	0.02893923553600075
18.011137502105942	0.4329369513088848	0.4278353643210738	0.4653672592003716	0.4588069096251391	0.48351819923090744	0.4761050671178153	0.5025033147934873	0.4941715206100683	0.541155826360965	0.5308731138123142	0.07680384244519646	0.07427900568043735	0.0006991382991259343	0.028993264974985777	0.0006885403354872643	0.028553767644439176
18.119663666053608	0.43302249828649525	0.4279193323393197	0.4654464159608632	0.4588847427746296	0.48359333280514183	0.476179061866501	0.5025739114589913	0.494241203846081	0.5412161911459419	0.5309331252508745	0.07677420878150978	0.07425034803685626	0.0006856086205200285	0.028603496853918386	0.0006752174751891715	0.028169979926104816
18.228843754733095	0.4331071612014075	0.4280024259167529	0.46552460509201926	0.45896162165609944	0.48366745172575637	0.47625205752969707	0.5026434441159703	0.4943098410325525	0.5412753909776978	0.5309919948086107	0.07674454605433678	0.07422166228488973	0.0006722573745210347	0.02821546832460342	0.0006620703107493853	0.027787904956753096
18.338681708369887	0.43319094355215004	0.42808464852943706	0.46560183077673	0.4590375504003329	0.4837405605746095	0.47632405861856253	0.5027119177753575	0.49437743708874277	0.5413334317764602	0.5310497282666111	0.07671485507551075	0.07419294920962588	0.0006590834487307795	0.02782921265668392	0.0006490977468236458	0.027407575493370473
18.44918149093129	0.43327384890458853	0.42816600372031494	0.46567809727771536	0.4591125332169392	0.4838126640205994	0.4763950697299548	0.5027793375428251	0.49444399702693487	0.5413903195733449	0.531106331514301	0.0766851366741613	0.07416420961288155	0.0006460857340639947	0.027444763304245612	0.0006362986913281965	0.02702902447443023
18.56034709026951	0.4333558808921834	0.42824649509946927	0.46575340893792483	0.4591865743947503	0.4838837668201472	0.47646509554690547	0.5028457086193562	0.4945095259529951	0.5414460605111138	0.5311618105501785	0.07665539169702719	0.07413544431350148	0.0006332631247634168	0.02706215390631428	0.0006236720554544384	0.026652285020546174
18.672182518265565	0.433437043216247	0.4283261263443791	0.46582777018093857	0.4592596783022142	0.48395387381767885	0.47653414083909434	0.5029110363018172	0.4945740290669307	0.5415006608449369	0.5312161714825533	0.07662562100876812	0.07410665414766303	0.0006206145183971223	0.026681418287083147	0.0006112167536689306	0.026277390434572112
18.784691810974078	0.433517339646195	0.4284049012001775	0.4659011855113627	0.4593318493877923	0.4840229899461095	0.4766022104633267	0.5029753259835326	0.49463751166345654	0.5415541269431604	0.5312694205302937	0.07659582549229248	0.07407783996918937	0.0006081388158807322	0.026302590456822372	0.0005989317037369268	0.025904374202582403
18.897879028768923	0.4335967740197988	0.4284828234799054	0.46597365951523406	0.4594030921803552	0.48409112022733003	0.4766693093640122	0.5030385831548639	0.4946999791325592	0.5416064652880793	0.5313215640235782	0.0765660060490763	0.0740490026498628	0.0005958349214858494	0.025925704612319578	0.0005868158267205992	0.025533269994170382
19.01174825648978	0.43367535024343534	0.4285598970647636	0.4660451968604151	0.4594734112895781	0.48415826977269394	0.4767354425736433	0.5031008134037911	0.49476143696006686	0.5416576824767196	0.531372608404652	0.07653616359950456	0.0740201430797495	0.0005837017428356184	0.02555079513696512	0.0005748680469896961	0.025164111662689947
19.126303603589555	0.4337530722923316	0.4286361259043619	0.4661158022969958	0.4595428114063362	0.4842244437835037	0.4768006152132759	0.5031620224164947	0.49482189072821914	0.5417077852216191	0.531422560228589	0.07650629908320408	0.07399126216752552	0.0005717381909278174	0.025177896601746852	0.0005630872922353092	0.024796933246321373
19.241549204282624	0.4338299442108112	0.4287115140169679	0.4661854806576923	0.45961129730310285	0.48428964755150367	0.47686483249301287	0.5032222159779443	0.49488134611624424	0.5417567803516239	0.5314714261640623	0.0764764134593919	0.07396236084081158	0.0005599431801490695	0.024807043765946446	0.0005514724934765347	0.024431768968156575
19.357489217694134	0.433905970112535	0.428786065489752	0.4662542368582471	0.4596788738343437	0.48435388645936966	0.4769280997124857	0.5032813999724877	0.4949398089009336	0.5418046748126837	0.5315192129941164	0.07644650770722501	0.07393344004651187	0.000548315628262408	0.024438271576883608	0.0005400225850680229	0.024068653236923865
19.474127828010037	0.4339811541807407	0.4288597844790301	0.46632207589782715	0.4597455459369141	0.4844171659812004	0.47699042226134125	0.5033395803844424	0.49499728495722395	0.541851475668655	0.5315659276169499	0.07641658282615821	0.07390450075116094	0.0005368544564343658	0.024071615171152416	0.0005287365047128567	0.023707620647442695
19.59146924462811	0.43405550066847987	0.428932675210504	0.46638900285942464	0.4598113186304533	0.48447949168301374	0.47705180561972615	0.5033967632986934	0.49505378025877794	0.5418971901021135	0.5316115770466997	0.07638663983630974	0.07387554394127491	0.0005255585892443015	0.02370710987520397	0.0005176131934678807	0.023348705981291573
19.709517702309874	0.4341290138988526	0.4290047419795009	0.46645502291025553	0.459876197017783	0.48454086922324113	0.4771122553587768	0.5034529549012905	0.495109300878573	0.5419418254151709	0.5316561684142365	0.07635667977882998	0.07384657062371118	0.0005144269546857316	0.023344791205531124	0.0005066515957596884	0.022991944207461756
19.828277461333414	0.4342016982652389	0.42907598915120787	0.46652014130215924	0.45994018628530225	0.4846013043532249	0.4771717771411075	0.5035081614800505	0.49516385298948956	0.5419853890302977	0.5316997089679627	0.07632670371627967	0.07381758182603304	0.0005034584841787648	0.022984694869492728	0.0004958506593837342	0.022637370482570418
19.94775280764713	0.4342735582315279	0.4291464211609066	0.4665843633719989	0.46000329170338455	0.4846608029177168	0.4772303767213011	0.5035623894251636	0.49521744286490177	0.5420278884911548	0.5317422060746193	0.07629671273301358	0.07378857859687757	0.0004926521125843131	0.022626856766038372	0.00048520933552298473	0.022285020151855406
20.067948053024427	0.43434459833234484	0.4292160425142023	0.4666476945420599	0.46006551862677303	0.48471937085537914	0.4772880599464026	0.5036156452298014	0.4952700768792756	0.5420693314634321	0.5317836672200981	0.07626670793557219	0.07375956200634035	0.00048200677820853244	0.022271312986234193	0.0004747265787541366	0.021934928749715255
20.188867535219305	0.4344148231732734	0.4292848577872536	0.46671014032044944	0.46012687249497813	0.4847770141992861	0.47734483275641276	0.5036679354907287	0.4953217615087663	0.5421097257356922	0.5318241000102615	0.07623669045307993	0.07373053314635536	0.00047152142280926235	0.021918099813504455	0.0004644013470538333	0.021587132000007614
20.31051561812294	0.4344842374310772	0.42935287162699703	0.4667717063014958	0.46018735883267303	0.48483373907742633	0.47740070118478306	0.5037192669089188	0.49537250333182026	0.5421490792202219	0.5318635121717692	0.07620666143764923	0.07370149313108872	0.0004611949916162317	0.021567253725024216	0.0004542326018135423	0.021241665817157696
20.432896691921076	0.43455284585391823	0.42942008875137044	0.46683239816614935	0.4602469832500908	0.484889551713211	0.47745567135891476	0.5037696462901745	0.49542230902978235	0.5421873999538958	0.5319019115529124	0.07617662206479502	0.07367244309733928	0.0004510264333303926	0.021218811391804593	0.0004442193078435519	0.02089856630644249
20.55601517325261	0.4346206532615703	0.4294865139495319	0.46689222168237937	0.4603057514434207	0.4849444584259777	0.4775097495006562	0.5038190805457483	0.4954711853875029	0.5422246960990383	0.5319393061244532	0.07614657353385446	0.07364338420494156	0.00044101470013746535	0.020872809679545412	0.0004343604333902906	0.020557869764999737
20.679875505368887	0.43468766454563246	0.4295521520820787	0.46695118270557606	0.4603636691952055	0.4849984656315019	0.47756294192680643	0.5038675766929706	0.4955191392939531	0.5422609759443033	0.5319757039804768	0.07611651706841334	0.07361431763718317	0.0004311587477217049	0.020529285649530493	0.0004246549501341068	0.020219612682041088
20.804482158294064	0.43475388466973697	0.42961700808125963	0.46700928717894846	0.4604207423747363	0.48505157984250613	0.47761525504961366	0.5039151418558787	0.49556617774283795	0.5422962479055548	0.5320111133392426	0.07608645391674304	0.0735852446012237	0.00042145753526345864	0.020188276558755547	0.0004151018332074763	0.0198838317398895
20.92983962898646	0.434819318669755	0.42968108695118795	0.4670665411339243	0.460476976938452	0.48510380766917244	0.47766669537728457	0.5039617832658522	0.49561230783321975	0.5423305205267597	0.5320455425440522	0.07605638535224486	0.07355616632852353	0.00041191002546181466	0.019849819861306628	0.00040570006120344004	0.01955056381467557
21.055952441500814	0.43488397165399933	0.4297443937680477	0.46712295069055	0.4605323789303331	0.4851551558196579	0.47771726951448645	0.5040075082622497	0.4956575367701391	0.5423638024808853	0.5320790000641193	0.07602631267389946	0.07352708407528236	0.0004025151845385988	0.019513953208843304	0.0003964486161778247	0.019219845976735428
21.18282514715158	0.4349478488034238	0.4298069336803012	0.46717852205788923	0.4605869544823004	0.4852056311006102	0.47776698416285823	0.504052324293051	0.4957018718652449	0.54239610257081	0.5321114944954497	0.0759962372067273	0.07349799912288356	0.00039327198224481386	0.019180714451067615	0.0003873464836736673	0.018891715491974992
21.31046232467717	0.4350109553718189	0.42986871190889064	0.46723326153442335	0.4606407098146126	0.4852552404176855	0.47781584612152	0.5040962389155044	0.4957453205374255	0.5424274297302376	0.5321430345617311	0.07596616030225878	0.07346891277834465	0.00038417939187507244	0.018850141636931994	0.00037839265271455425	0.018566209822054702
21.438868580405217	0.43507329668600364	0.42992973374743537	0.46728717550845034	0.46069365123626094	0.48530399077607006	0.4778638622875848	0.504139259796775	0.4957878903134436	0.542457793024624	0.5321736291152268	0.07593608333900764	0.0734398263747814	0.0003752363902760347	0.01852227301517928	0.00036958611581972	0.01824336662515691
21.568048548418737	0.4351348781460161	0.4299900045624294	0.46734027045848453	0.46074578514536835	0.48535188928100126	0.47791103965667253	0.5041813947146017	0.4958295888285767	0.5424872016521116	0.5322032871376838	0.07590600772296045	0.0734107412718741	0.00036644195785395794	0.01819714703516695	0.0003609258690178141	0.017923223757222218
21.69800689072348	0.4351957052252981	0.4300495297934334	0.46739255295365634	0.46079711802958606	0.4853989431382935	0.47795738532342774	0.5042226515579536	0.4958704238272623	0.542515664944473	0.5322320177412461	0.07587593488806621	0.07338165885634887	0.00035779507858446635	0.017874802347677132	0.0003524109118513419	0.017605819272418444
21.828748297416116	0.43525578347087573	0.4301083149532624	0.46744402965411064	0.4608476564664897	0.4854451596548632	0.4780029064820362	0.5042630383276951	0.4959104031637445	0.5425431923680628	0.5322598301693757	0.07584586629674443	0.07335258054246274	0.00034929474002765026	0.017555277805939795	0.00034404024738732275	0.017291191423950636
21.960277486853503	0.43531511850354065	0.43016636562817323	0.46749470731140896	0.46089740712397853	0.48549054623925997	0.478047610426747	0.5043025631372544	0.4959495348027287	0.5425697935247838	0.5322867337977888	0.07581580344039442	0.073323507772499	0.00034093993333050854	0.017238612466243808	0.00033581288222839234	0.016979378665126887
22.092599205822967	0.4353737160180212	0.4302236874780447	0.4675445927689259	0.4609463767606712	0.4855351104021952	0.4780915045523944	0.5043412342132935	0.495987826820038	0.5425954781530555	0.5323127381353944	0.0757857478399181	0.07329444201727413	0.0003327296532349422	0.01692484558870433	0.00032772782651746546	0.01667041964989835
22.225718229713628	0.43543158178315544	0.4302802862365572	0.4675936929622514	0.4609945722263043	0.4855788597570773	0.4781345963549233	0.5043790598963889	0.4960252874032753	0.5426202561287996	0.5323378528252465	0.07575570104625283	0.07326538477664853	0.0003246628980966282	0.016614016638570206	0.00031978409395194696	0.01636435323401031
22.359639362688714	0.43548872164205626	0.43033616771136635	0.46764201491958873	0.46104200046212923	0.4856218020205464	0.4781768934319164	0.5044160486417113	0.4960619248524899	0.5426441374664314	0.5323620876455049	0.07572566464091059	0.0732363375800526	0.0003167386698890162	0.016306165286962937	0.000311980701795056	0.01606121847598274
22.494367437858962	0.43554514151227525	0.43039133778427535	0.4676895657621552	0.46108866850131064	0.48566394501301396	0.47821840348312505	0.5044522090197152	0.49609774758085035	0.5426671323198637	0.532385452510408	0.0756956402365321	0.07320730198701998	0.00030895597421132237	0.016001331411601427	0.00030431667087449377	0.015761054637465577
22.629907317457054	0.43560084738595967	0.4304458024113995	0.46773635270458086	0.4611345834693233	0.48570529665920137	0.47825913431099865	0.5044875497168286	0.4961327641153187	0.5426892509835212	0.5324079574712512	0.07566562947744528	0.07317827958772884	0.0003013138202987431	0.015699555097910434	0.00029679102560242754	0.015463901184787687
22.766263893012997	0.4356558453300091	0.4304995676233334	0.4677823830553094	0.4611797525843515	0.48574586498868505	0.478299093821223	0.5045220795361532	0.49616698309733487	0.5427105038933645	0.5324296127173824	0.07563563404023968	0.07314927200355677	0.0002938112210355559	0.015400876640100591	0.00028940279398304014	0.01516979778969585
22.903442085530802	0.4357101414862234	0.43055263952530504	0.4678276642169967	0.4612241831576847	0.48578565813644087	0.47833829002325406	0.5045558073981653	0.4962004132834993	0.5427309016279268	0.5324504285771999	0.07560565563434754	0.07312028088764175	0.00028644719296111454	0.015105336541992642	0.00028215100761630474	0.014878784330221606
23.041446845665973	0.4357637420714498	0.4306050242973353	0.4678722036869124	0.4612678825941181	0.4858246843433933	0.4783767310308602	0.5045887423414253	0.4962330635462688	0.5427504549093622	0.5324704155191707	0.07557569600263593	0.07309130792545815	0.00027922075628117327	0.014812975518196936	0.0002750347017141941	0.014590900891846559
23.180283153904217	0.43581665337772457	0.4306567281943864	0.467916009057338	0.4613108583923494	0.4858629519569663	0.4784144250626628	0.5046208935232911	0.4962649428746517	0.5427691746045042	0.5324895841528516	0.07554575692201392	0.07306235483540031	0.0002721309348749923	0.014523834494966081	0.000268052915103123	0.014306187768326595
23.31995602074116	0.4358688817724086	0.4307077575465093	0.4679590880159674	0.4613531181453775	0.4859004694316368	0.4784513804426823	0.5046522702206372	0.4962960603749107	0.5427870717259362	0.5325079452299266	0.07551584020404466	0.07303342336937683	0.0002651767563039975	0.014237954611175496	0.0002612046902426002	0.014024685463127184
23.460470486863187	0.4359204336983202	0.4307581187589863	0.46800144834630747	0.4613946695409019	0.48593724532949056	0.4784876056008863	0.5046828818305809	0.4963264252712716	0.542804157433076	0.5325255096452547	0.0754859476955743	0.07300451531341601	0.00025835725182754565	0.013955377219929233	0.00025448907322367376	0.013746434690020237
23.60183162332936	0.43597131567386355	0.43080781831246845	0.46804309792807697	0.4614355203617191	0.4859732883207841	0.47852310907373896	0.5047127378712128	0.49635604690663687	0.5428204430332717	0.5325422884379291	0.07545608127937016	0.07297563248828728	0.00025167145640758726	0.013676143889156833	0.00024790511378447455	0.0134714763743915
23.744044531754422	0.4360215342931502	0.43085686276310836	0.4680840447376076	0.4614756784861241	0.4860086071845041	0.47855789950475563	0.5047418479823347	0.49638493474330586	0.5428359399829092	0.5325582927923481	0.07542624287476993	0.07294677675012419	0.0002451184087164382	0.01340029640290652	0.00024145186531754348	0.01319985165429216
23.887114344492932	0.4360710962261168	0.43090525874269076	0.468124296848244	0.46151515188830694	0.48604321080893526	0.4785919856450583	0.5047702219262024	0.4964130983637004	0.5428506598885351	0.5325735340393011	0.07539643443834447	0.07291794999107043	0.00023869715114965828	0.013127876762538904	0.0002351283848849306	0.012931601881987831
24.031046224824397	0.436120008218639	0.430953012958755	0.468163862430743	0.4615539486387545	0.4860771081922265	0.4786253763539373	0.5047978695882755	0.4964405474710976	0.5428646145079896	0.5325880236570647	0.07536665796457359	0.07288915413992789	0.0002324067298367094	0.01285892718793491	0.00022893373321908328	0.012666768624455926
24.175845367139747	0.4361682770926384	0.431000132194714	0.4682027497536753	0.46159207690464593	0.48611030844296516	0.4786580805994105	0.5048248009779748	0.49646729189036637	0.542877815751558	0.5326017732725116	0.07533691548653157	0.07286039116282578	0.00022624619464317597	0.012593490118590012	0.00022286697473039574	0.012405393664792541
24.32151699712871	0.43621590974618407	0.4310466233099697	0.468240967183824	0.46162954495025527	0.48614282078074855	0.4786901074587917	0.5048510262294433	0.49649334156871305	0.5428902756831294	0.5326147946622356	0.07530720907659054	0.0728316630638937	0.00022021459918719621	0.012331608214907419	0.00021692717753074575	0.012147519003931961
24.468066371968433	0.4362629131535914	0.431092493240022	0.4682785231865871	0.4616663611373503	0.48617465453676534	0.4787214661192587	0.5048765556023173	0.49651870657643304	0.5429020065213765	0.5326270997536867	0.07527754084712898	0.07280297188595326	0.00021431100084812194	0.012073324359676008	0.00021111341342838763	0.011893186861257732
24.61549878051318	0.43630929436551213	0.4311377489965726	0.4683154263263761	0.4617025339255906	0.48620581915437416	0.4787521658784253	0.5049013994825023	0.4965433971076678	0.5429130206409447	0.5326387006263238	0.07524791295126372	0.07277431971122353	0.00020853446077095938	0.011818681658979813	0.00020542475794149695	0.011642439676123217
24.763819543485244	0.4363550605090209	0.4311823976676229	0.46835168526701787	0.46173807187292915	0.48623632418969054	0.4787822161449169	0.5049255683829568	0.49656742348116883	0.5429233305736589	0.5326496095127771	0.07521832758358607	0.07274570866203102	0.00020288404388080217	0.011567723443789646	0.00019986029030816255	0.011395320109102158
24.91303401366693	0.436400218787695	0.431226446417569	0.46838730877215307	0.4617729836360113	0.48626617931217325	0.4788116264389495	0.5049490729444817	0.4965907961410708	0.5429329490097436	0.5326598388000288	0.07518878698091949	0.072717140901546	0.00019735881888793827	0.011320493271171017	0.0001944190934981549	0.011151871043523442
25.063147576093755	0.43644477648169006	0.43126990248728975	0.4684223057056404	0.4618072779705763	0.48629539430521773	0.4788404063929128	0.5049719239365211	0.496613525657669	0.5429418887990616	0.5326694010306086	0.07515929342308507	0.0726886186345193	0.00019195785830428136	0.011077034925961016	0.0001891002542149245	0.010912135586494287
25.214165648248784	0.43648874094780643	0.43131277319422706	0.46845668503195337	0.4618409637318555	0.4863239790667513	0.47886856575195486	0.5049941322579652	0.49663562272820533	0.542950162952364	0.5326783089038	0.0751298492336871	0.0726601441080449	0.00018668023844181647	0.010837392421720438	0.0001839028629126993	0.01067615707059133
25.366093680258146	0.43653211961955357	0.43135506593246514	0.46849045581658416	0.4618740498749749	0.4863519436098311	0.4788961143745741	0.5050157089379654	0.4966570981776626	0.5429577846425602	0.5326865752768685	0.07510045678090913	0.07263171961232867	0.00018152503943058562	0.010601610002510142	0.0001788260138011477	0.01044397905519645
25.518937155087716	0.4365749200072048	0.43139678817279953	0.46852362722644253	0.4619065454553548	0.4863792980632492	0.4789230622332103	0.5050366651367549	0.49667796295956435	0.5429647672060034	0.5326942131663002	0.07507111847832845	0.07260334748147436	0.00017649134522623733	0.010369732144368982	0.00017386880485070755	0.010215645327619427
25.672701588741027	0.4366171496978471	0.43143794746280206	0.46855620853025765	0.4619384596291107	0.486406052672138	0.4789494194148433	0.5050570121464775	0.4966982281567845	0.5429711241437927	0.5327012357490591	0.07504183678574244	0.07257503009428758	0.00017157824361557772	0.010141803556578566	0.00016903033781301424	0.009991199905215353
25.827392530458226	0.436658816355425	0.4314785514268809	0.4685882090989791	0.4619698016534558	0.4864322177985815	0.4789751961215947	0.5050767613920264	0.49671790498236373	0.542976869123092	0.5327076563638624	0.07501261421001568	0.07254676987508686	0.0001667848262307814	0.009917869183524886	0.0001643097182200126	0.009770687036422032
25.983015562916506	0.43669992772077726	0.43151860776633144	0.4686196384061778	0.4620005808871	0.48645780392223115	0.4790004026713319	0.5050959244318887	0.4967370047803343	0.5429820159784681	0.5327134885124687	0.07498345330593612	0.07251856929454153	0.000162110188552278	0.009697974205906235	0.00015970605539372684	0.009554151202380012
26.139576302431465	0.4367404916116645	0.4315581242593823	0.46865050602844655	0.46203080679065295	0.48648282164092305	0.4790250494982781	0.505114512959	0.496755539026553	0.5429865787132456	0.5327187458609871	0.07495435667709525	0.07249043087051521	0.00015755342992407328	0.009482164042623253	0.00015521846245891702	0.009341637118552626
26.297080399159835	0.43678051592279427	0.43159710876123586	0.46868082164580194	0.462060488927025	0.48650728167130347	0.479049147153625	0.5051325388016087	0.4967735193295427	0.5429905715008809	0.5327234422412022	0.07492532697677985	0.07246235716893092	0.00015311365356107665	0.009270484352484232	0.0001508460563508507	0.009133189736402869
26.455533537303385	0.43682000862583653	0.4316355692041003	0.46871059504208606	0.4620896369618294	0.4865311948494553	0.4790727063061519	0.5051500139241476	0.4967909574313436	0.5429940086863567	0.532727591651919	0.07489636690888195	0.07243435080465276	0.00014878996655465215	0.009062981035512507	0.00014658795782573897	0.008928854245155549
26.614941435314055	0.43685897776943006	0.43167351359721595	0.4687398361053669	0.4621182606637849	0.4865545721315303	0.47909573774284697	0.5051669504281152	0.49680786520837134	0.5429969047875919	0.5327312082603249	0.07486747922882732	0.07240641444238008	0.00014458147988771763	0.008859700235092305	0.00014244329146539947	0.008728676073189945
26.77530984610034	0.43689743147918525	0.43171095002687315	0.4687685548283396	0.46214636990511626	0.48657742459438663	0.4791182523695338	0.5051833605529666	0.49682425467228564	0.5429992744968757	0.5327343064033696	0.07483866674452187	0.07237855079756605	0.0001404873084389635	0.008660688339404032	0.00013841118568747035	0.008532700889745115
26.93664455723489	0.4369353779576758	0.431747886656425	0.46879676130872944	0.46217397466195814	0.48659976343622874	0.47914026121150183	0.5051992566770139	0.4968401379708676	0.5430011326823186	0.5327369005891667	0.0748099323173124	0.07235076263734631	0.0001365065709924007	0.008465991983356957	0.00013449077275851096	0.008340974607150997
27.098951391163432	0.43697282548442595	0.4317843317262917	0.4688244657496917	0.46220108501475826	0.4866215999772548	0.47916177541414434	0.5052146513183366	0.4968555273889077	0.5430024943893279	0.5327390054984155	0.07478127886297246	0.07232305278148964	0.00013263839025068336	0.008275658050578727	0.00013068118880066315	0.00815354338232055
27.26223620541477	0.43700978241588606	0.4318202935539569	0.4688516784602143	0.4622277111486779	0.4866429456603069	0.4791828062435965	0.5052295571357021	0.496870435349101	0.5430033748421	0.53274063598584	0.07475270935270216	0.07229542410336866	0.00012888189283688511	0.008089733674751187	0.00012698157379498198	0.007970453618256101
27.426504892812353	0.4370462571854025	0.4318557805339564	0.4688784098555182	0.4622538633539967	0.4866638120515262	0.4792033650873818	0.5052439869294943	0.49688487441295426	0.5430037894451373	0.5327418070816509	0.074724226814148	0.0722678795309433	0.00012523620931026436	0.00790826624221097	0.00012339107159720086	0.007791751966536253
27.59176338168682	0.43708225830317937	0.4318908011378611	0.468904670457461	0.46227955202651577	0.48668421084101565	0.4792234634550623	0.5052579536426588	0.49689885728170385	0.5430037537847876	0.5327425339930298	0.07469583433244618	0.07224042204777062	0.00012170047417159324	0.007731303393413214	0.00011990882994461494	0.007617485328893281
27.758017636089992	0.43711779435622855	0.43192536391424824	0.46893047089493617	0.4623047876679601	0.4867041538435034	0.47924311297889377	0.505271470361649	0.49691239679724075	0.5430032836308032	0.5327428321056314	0.07466753505127888	0.07221305469402702	0.00011827382587181745	0.007558893025105817	0.00011653400046474083	0.007447700859273709
27.925273656010095	0.4371528740083163	0.43195947748866825	0.46895582190427726	0.46232958088638304	0.48672365299901665	0.47926232541448677	0.5052845503173939	0.49692550594305035	0.5430023949379287	0.5327427169851134	0.07463933217395967	0.07218578056755715	0.00011495540682404659	0.007391083292375811	0.0001132657386830882	0.0072824459657709895
28.09353747758831	0.4371875059998947	0.4319931505635998	0.4689807343296575	0.4623539423965694	0.4867427203735559	0.4792811126414716	0.5052972068862686	0.49693819784515963	0.5430011038475054	0.5327422043786832	0.07461122896453308	0.0721586028249378	0.00011174436340688487	0.007227922610567816	0.00011010320403137541	0.00712176831265765
28.2628151733366	0.4372216991480286	0.43202639191839837	0.4690052191234922	0.4623778830204392	0.4867613681597787	0.47929948666416994	0.5053094535910808	0.4969504857730963	0.5429994266891061	0.532741310216672	0.07458322874890065	0.07213152468256459	0.00010863984598019627	0.007069459657728316	0.0001070455598579656	0.00696571582257377
28.43311285235687	0.43725546234631185	0.4320592104092349	0.46902928734684163	0.4624014136874521	0.48677960867768666	0.4793174596122716	0.5053213041020683	0.4969623831408618	0.5429973799821928	0.532740050614133	0.07455533491596374	0.07210454941776308	0.00010564100888954542	0.006915743376524119	0.00010409197343674848	0.006814336678615973
28.604436660561465	0.4372888045647721	0.4320916149690262	0.469052950169811	0.4624245454350118	0.48679745437531924	0.4793350437415167	0.5053327722379081	0.49697390350791176	0.5429949804377988	0.5327384418724593	0.07452755091879634	0.07207768036991431	0.00010274701047396917	0.00676682297641662	0.0001012416159740237	0.006667679326440634
28.77679278089485	0.4373217348497679	0.4321236146073551	0.4690762188719528	0.4624472894088691	0.48681491782945185	0.4793522514343837	0.5053438719667354	0.4969850605801509	0.5429922449602378	0.532736500481032	0.07449988027583082	0.07205092094161059	9.995701307730087e-05	0.006622747935992379	9.849366261693859e-05	0.00652579247658025
28.950187433556945	0.4373542623238748	0.4321552184103816	0.46909910484266826	0.46246965686352765	0.48683201174630264	0.479369095200783	0.5053546174071806	0.49699586821093955	0.5429891906488405	0.5327342431188921	0.0744723265720779	0.0720242745998272	9.72701830572742e-05	0.0064835680055352896	9.58472924643683e-05	0.006388725106674542
29.124626876227456	0.43738639618576164	0.4321864355407443	0.4691216195816094	0.46249165916264773	0.4868487489622428	0.4793855876787578	0.5053650228294142	0.49700634040211267	0.5429858347997172	0.5327316866564363	0.07444489346036219	0.07199774487712313	9.468569079151834e-05	0.006349333208888197	9.330168857490939e-05	0.0062565264639147244
29.30011740429177	0.43741814571005433	0.43221727523745207	0.4691437746990794	0.46251330777945154	0.4868651424445139	0.4794017416351891	0.5053751026562059	0.4970164913050111	0.5429821949075478	0.5327288481571435	0.07441758466258572	0.07197133537286032	9.220271068910435e-05	0.0062200938463092825	9.085603797287511e-05	0.006129246067089866
29.476665351068124	0.4374495202471913	0.43224774681576433	0.46916558191643515	0.46253461429712667	0.486881205291953	0.4794175699665084	0.5053848714639997	0.49702633522152595	0.5429782886674042	0.5327257448793253	0.07439040397101801	0.07194504975445276	8.982042119698441e-05	0.006095900496617901	8.85095316580653e-05	0.006006933709258533
29.654277088036206	0.4374805292232664	0.4322778596670616	0.46918705306648745	0.46255559040923216	0.486896950735721	0.4794330856994159	0.5053943439839984	0.4970358866051549	0.542974133976596	0.5327223942779051	0.07436335524960729	0.07191889175863099	8.753800480931773e-05	0.005976804019937276	8.626136461620248e-05	0.0058896394602783175
29.832959025067048	0.4375111821398602	0.43230762325870653	0.469208200093903	0.46257624792010305	0.48691239214004206	0.4794483019916065	0.5054035351032664	0.49704516006207644	0.542969748936553	0.5327188140062286	0.07433644243532246	0.07189286519274571	8.535464807857274e-05	0.0058628555601671906	8.411073582625939e-05	0.005777413669122211
30.0127176106544	0.43754148857385944	0.43233704713389065	0.46922903505560454	0.46259659874525444	0.48692754300294494	0.47946323213250047	0.5054124598658435	0.49705417035223104	0.5429651518547316	0.532715021917899	0.07430966953951938	0.07186697393608316	8.326954161619327e-05	0.005754106547342985	8.205684826534387e-05	0.005670306966436556
30.193559332147448	0.4375714581772651	0.4323661409114726	0.46924957012117147	0.4626166549117874	0.48694241695701485	0.47947788954398246	0.5054211334738743	0.49706293239042293	0.542960361246557	0.5327110360686466	0.0742830406493339	0.07184122194121693	8.128188011280457e-05	0.005650608700875637	8.009890892402005e-05	0.005568370267482692
30.37549071598484	0.4376011006769885	0.4323949142858048	0.469269817573241	0.46263642855879367	0.4869570277701511	0.4794922877811475	0.5054295712887548	0.4970714612474331	0.5429553958373982	0.5327068747182273	0.07425655992910644	0.07181561323538217	7.939086233799131e-05	0.005552414031768649	7.82361288089728e-05	0.005471654774439116
30.55851832793038	0.43763042587463336	0.4324233770265451	0.4692897898079084	0.4626559319377597	0.48697138934633166	0.47950644053305236	0.5054377888322906	0.49707977215114674	0.5429502745645719	0.5327025563323512	0.07423023162182928	0.07179015192187847	7.75956911491793e-05	0.0054595748455454896	7.646772295211157e-05	0.005380211979286287
30.742648773309874	0.4376594436462648	0.43245153897846067	0.46930949933512583	0.46267517741297315	0.48698551572638504	0.47952036162347617	0.5054458017878731	0.4970878804876974	0.5429450165793829	0.5326980995846463	0.07420406005062917	0.07176484218149937	7.589557350584641e-05	0.0053721437452338705	7.479291042189473e-05	0.005294093666705635
30.92788869724955	0.4376881639421674	0.43247941006121443	0.4693289587791036	0.4626941774619251	0.48699942108877065	0.4795340650116871	0.5054536260016718	0.49709580180262586	0.5429396412491994	0.5326935233586526	0.07417804962027533	0.07173968827399642	7.428972047263116e-05	0.005290173634165285	7.321091432843652e-05	0.00521335191679384
31.114244784915854	0.4377165967865871	0.43250700026914357	0.469348180878708	0.4627129446757173	0.4870131197503656	0.47954756479321725	0.5054612774838418	0.4971035518020552	0.5429341681595623	0.5326888467498515	0.0741522048187219	0.07171469453956515	7.277734722932472e-05	0.0052137177187745465	7.172096183305499e-05	0.005138039107848158
31.30172376175672	0.43774475227745896	0.4325343196710203	0.4693671784878612	0.4627314917594644	0.4870266261672595	0.47956087520064383	0.5054687724097489	0.49711114635388026	0.5429286171163311	0.5326840890677293	0.07412653021867699	0.07168986540036602	7.13576730801968e-05	0.005142829511981972	7.032228415759789e-05	0.005068207919762813
31.4903323937443	0.437772640586123	0.43256137840980335	0.4693859645759392	0.46274983153270094	0.48703995493555874	0.4795740106043816	0.5054761271212109	0.49711860148897813	0.5429230081478671	0.5326792698378778	0.07410103047920764	0.07166520536207552	7.002992145999087e-05	0.005077562835836602	6.901411659043788e-05	0.005003911336601163
31.68007748761912	0.437800271957022	0.43258818670237015	0.46940455222816946	0.4627679769297815	0.4870531207921954	0.47958698551347745	0.5054833581277581	0.49712593340242844	0.5429173615072538	0.5326744088041255	0.07407571034737696	0.07164071901546921	6.879331994436022e-05	0.005017971824969436	6.779569849291178e-05	0.004945202649764724
31.870965891135747	0.43782765670738744	0.43261475483924156	0.46942295464603	0.46278594100028847	0.48706613861574943	0.4795998145764197	0.5054904821079107	0.497133158454759	0.5429116976745584	0.532669525930715	0.07405057465991217	0.07161641103803565	6.764710025985998e-05	0.004964110929861931	6.66662733166401e-05	0.004892135461560088
32.063004493309954	0.437854805226907	0.43264109318428556	0.46944118514764427	0.46280373690943355	0.4870790234272744	0.47961251258195114	0.5054975159104736	0.497140293173203	0.5429060373591305	0.5326646414045101	0.07402562834491053	0.07159228619562422	6.659049828727781e-05	0.004916034919801859	6.562508860041838e-05	0.00484476368789899
32.25620022466719	0.43788172797737757	0.4326672121744093	0.46945925716817893	0.4628213779384608	0.48709179039113515	0.47962509445989215	0.5055044765558522	0.4971473542529767	0.5429004015019422	0.5326597756372463	0.07400087642357696	0.07156834934412788	6.562275407140383e-05	0.004873798886364966	6.467139598220761e-05	0.004803141561652069
32.45056005749291	0.43790843549234104	0.43269312231923507	0.46947718426023843	0.4628388774850501	0.4871044548158524	0.4796375752819717	0.5055113812373844	0.4971543585585763	0.5428948112779713	0.5326549492678205	0.07397632401199965	0.07154460543120014	6.474311183302106e-05	0.004837458247010318	6.380445121156875e-05	0.004767323636471588
32.64609100608406	0.4379349383767049	0.4327188342007602	0.4694949800942613	0.46285624906372025	0.487117032154958	0.47964997026267003	0.5055182473226965	0.49716132312509287	0.542889288098627	0.5326501831646215	0.07395197632296233	0.07152105949800472	6.395081997445651e-05	0.004807068748334586	6.302351415188312e-05	0.004737364789576759
32.84280012700226	0.43796124730634234	0.4327443584729998	0.4695126584589124	0.46287350630622814	0.48712953800785735	0.47966229476006433	0.5055250923550743	0.4971682651595453	0.5428838536142174	0.5326454984279005	0.07392783866779394	0.07149771668100789	6.324513108557639e-05	0.004782686469653186	6.232784879034448e-05	0.004713320225562256
33.040694519328454	0.43798737302767826	0.43276970586161473	0.4695302332614777	0.4628906629619736	0.4871419881207031	0.4796745642766915	0.5055319340548583	0.49717520204223675	0.5428785297164648	0.5326409163921886	0.07390391645825484	0.07147458221380011	6.262530195577654e-05	0.004764367826709304	6.171672324906119e-05	0.004695245480121457
33.239781324919136	0.4380133263572541	0.4327948871635198	0.4695477185282563	0.4629077328983974	0.48715439838727687	0.47968679446041274	0.5055387903208587	0.4971821513281276	0.5428733385410653	0.5326364586287546	0.07388021520846522	0.07145166142896352	6.209059357931146e-05	0.004752169575198195	6.118940978794285e-05	0.004683196423371783
33.44006772866406	0.43803911818127483	0.43281991324647673	0.46956512840495096	0.4629247301013834	0.4871667848498816	0.47969900110529407	0.5055456792317911	0.4971891307482317	0.5428683024702963	0.5326321469481103	0.07385674053687251	0.07142895975997086	6.164027116462023e-05	0.004746148814774642	6.0745184814692266e-05	0.004677229263492677
33.64156095874556	0.43806475945513723	0.4328447950486664	0.4695824771570592	0.46294166867565556	0.48717916370024356	0.47971120015249025	0.5055526190477363	0.49719615821103136	0.5428634441356718	0.5326280034025586	0.0738334981682615	0.07140648274313172	6.127360414365235e-05	0.004746362992761988	6.038332889279907e-05	0.00467740055076149
33.84426828689945	0.4380902612029379	0.4328695435782446	0.46959977917026263	0.4629585628451786	0.48719155128042485	0.4797234076911453	0.5055596282116206	0.4972032518039183	0.5428587864206481	0.5326240502887939	0.0738104939358024	0.07138423601957532	6.098986617653068e-05	0.004752869907960644	6.010312675241991e-05	0.0046837671815467274
34.04819702867729	0.43811563451695984	0.43289416991287744	0.46961704895081363	0.46297542695355437	0.4872039640837449	0.47973563995929797	0.5055667253507192	0.49721042979465097	0.5428543524633794	0.5326203101505469	0.07378773378314764	0.07136222533727364	6.0788335162209606e-05	0.004765727714783452	5.99038672921548e-05	0.004696386401619179
34.25335454371064	0.4381408905571397	0.43291868519925636	0.46963430112592275	0.4629922754644188	0.4872164187557142	0.4797479133448	0.5055739292781856	0.49721771063284015	0.5428501656595255	0.5326168057812812	0.07376522376657141	0.07134045655311307	6.066829324669065e-05	0.004784994927518937	5.978484359059344e-05	0.004715315810699394
34.45974823597649	0.4381660405505135	0.4329431006525946	0.46965155044414464	0.46300912296183766	0.4872289320949786	0.47976024438624415	0.5055812589946025	0.4972251129514544	0.5428462496651155	0.5326135602269392	0.07374297005715139	0.07131893563500481	6.062902683012794e-05	0.004810730424026133	5.974535291608518e-05	0.00474061336645093
34.66738555406454	0.43819109579063686	0.4329674275561009	0.4696688117757596	0.46302598415070134	0.48724152105427226	0.47977264977390416	0.5055887336895573	0.4972326555683505	0.5428426283994604	0.5326105967887429	0.07372097894300077	0.07129766866404175	6.066982657215725e-05	0.004842993450239419	5.978469673029174e-05	0.004772337388530445
34.87627399144595	0.4382160676369879	0.4329916772604327	0.46968610011315703	0.4630428738571177	0.48725420274138515	0.4797851463506836	0.5055963727432456	0.4972403574878287	0.5428393260481287	0.532607939026046	0.07369925683154822	0.07127666183670359	6.078998740655095e-05	0.004881843624715998	5.9902180697068985e-05	0.004810546562779905
35.086421086743854	0.4382409675143419	0.4330158611831267	0.4697034305712156	0.4630598070288037	0.4872669944201398	0.47979775111307776	0.5056041957280986	0.49724823790221184	0.5428363670659745	0.5326056107592408	0.07367781025186362	0.0712559214671072	6.098880854232824e-05	0.004927340942614933	6.009711469245893e-05	0.0048552999457029955
35.29783442400536	0.43826580691212375	0.4330399908080073	0.46972081838768115	0.4630767987354761	0.48727991351137984	0.47981048121214603	0.5056122224104348	0.4972563161934498	0.5428337761802267	0.5326036360727227	0.07365664585703356	0.07123545398930414	6.126559347485738e-05	0.004979545780344097	6.036881281223927e-05	0.004906656968941547
35.51052163297529	0.43829059738373655	0.433064077684571	0.4697382789235433	0.463093864169241	0.48729297759397083	0.4798233539544968	0.5056204727521444	0.4972646119347533	0.5428315783936385	0.5326020393179127	0.07363577042659407	0.07121526595963239	6.161964999518155e-05	0.00503851890049134	6.0716593375698125e-05	0.004964677443609844
35.72449038937153	0.43831535054586357	0.4330881334273469	0.4697558276634103	0.46311101864498067	0.4873062044058143	0.47983638680328283	0.5056289669123972	0.4972731448922488	0.5428297989876985	0.5326008451163374	0.07361519086901025	0.07119536405911096	6.205029019468178e-05	0.00510432145598827	6.113977893851263e-05	0.005029421565012626
35.93974841516195	0.438340078077742	0.43311216971523236	0.46977348021587956	0.46312827760073894	0.48731961184487055	0.4798495973792102	0.5056377252493781	0.4972819350266665	0.5428284635259057	0.5326000783627712	0.07359491422421	0.07117575509589727	6.255683047373672e-05	0.005177014995055629	6.163769629674576e-05	0.005100949917135722
36.15630347884324	0.43836479172041454	0.43313619829080274	0.46979125231390917	0.4631456565981045	0.4873332179701987	0.4798630034615579	0.5056467683220559	0.49729100249505226	0.54282759785711	0.5325997642284392	0.07357494766617646	0.07115644600778884	6.313859155038237e-05	0.005256661466276569	6.220967649461784e-05	0.005179323477648268
36.374163395721176	0.4383895032759483	0.43316023095959555	0.4698091598151839	0.4631631713225931	0.48734704100300547	0.47987662298921224	0.505656116891978	0.4973003676525101	0.5428272281189186	0.5325999281642865	0.07355529850559411	0.07113744386478361	6.379489847052611e-05	0.0053433232234141315	6.285505483671905e-05	0.005264603622805453
36.59333602819267	0.43841422460662816	0.4331842795893681	0.46982721870248034	0.46318083758402684	0.48736109932771077	0.4798904740617124	0.5056657919250978	0.49731005105397463	0.5428273807411733	0.5326005959043099	0.07353597419255425	0.07111875587169685	6.452508061127737e-05	0.005437063030328204	6.357317089156211e-05	0.005356852132237577
36.813829286029524	0.4384389676341194	0.43320835610932534	0.46984544508402787	0.4631986713169109	0.4873754114930219	0.4799045749403095	0.5056758145936313	0.4973200734560114	0.5428280824494951	0.5326017934689604	0.07351698231931927	0.07110038937083388	6.532847168894129e-05	0.005537944066247746	6.436336849735547e-05	0.005456131193938063
37.03565112666392	0.43846374433859947	0.43323247250932	0.4698638551938682	0.4632166885808072	0.48738999621302664	0.4799189440490387	0.5056862062779481	0.4973304558186494	0.5428293602689037	0.5326035471686106	0.07349833062314812	0.07108235184472395	6.620440977300746e-05	0.005646029931227758	6.52249957762141e-05	0.005562503409819897
37.25880955547555	0.4384885667578606	0.43325664083902465	0.4698824653922093	0.4632349055607086	0.4874048723682964	0.4799335999758065	0.5056969885684931	0.49734121930724656	0.54283124152751	0.5326058836070969	0.07348002698918729	0.07106465091891305	6.715223728637199e-05	0.005761384651080448	6.61574051352698e-05	0.005676031800561532
37.483312626080554	0.43851344698637756	0.4332808732070707	0.469901292165779	0.46325333856740575	0.48742005900700425	0.47994856147348863	0.5057081832677423	0.4973523852943833	0.542833753860285	0.5326088296853309	0.07346207945342002	0.0710472943648173	6.817130101799407e-05	0.005884072683301156	6.715995327777335e-05	0.005796779811106489
37.70916844062219	0.43853839717434473	0.4333051817801581	0.46992035212817307	0.4632720040378534	0.4874355753460596	0.4799638474610464	0.5057198123921931	0.4973639753617935	0.542836925212907	0.5326124126049873	0.07344449620568598	0.07103029010264565	6.926095212844707e-05	0.006014158922283741	6.823200121286455e-05	0.00592481131651823
37.93638515006311	0.43856342952667726	0.43332957878213224	0.4699396620201982	0.46329091853553483	0.48745144077225316	0.47997947702465416	0.50573189817439	0.49737601130232817	0.5428407838456883	0.5326166598722686	0.07342728559277074	0.07101364620438251	7.042054615880033e-05	0.006151708705132819	6.937291425490599e-05	0.006060190626683948
38.164970954479706	0.4385885563019783	0.43335407649302665	0.4699592387102153	0.46331009875081847	0.4874676748434222	0.479995469418841	0.5057444630649852	0.4973885151219506	0.5428453583375848	0.5326215993017459	0.07341045612155593	0.07099737089683968	7.164944303816867e-05	0.006296787817575478	7.05820620401365e-05	0.006202982492823139
38.39493410335793	0.4386137898114694	0.4333786872480731	0.469979099194474	0.4633295615013161	0.4874842972896261	0.48001184406765196	0.5057575297348369	0.49740150904177216	0.5428506775902904	0.5326272590202833	0.07339401646224938	0.07098147256477702	7.294700709170598e-05	0.006449462499688252	7.185881853155607e-05	0.006353252113115104
38.626282895891045	0.43863914241788377	0.43340342343667543	0.4699992605974451	0.46334932373223425	0.4875013280143415	0.48002862056581896	0.505771121077146	0.49741501550012085	0.5428567708324172	0.5326336674710431	0.07337797545168631	0.07096595975409281	7.431260704726661e-05	0.006609799451936738	7.32025620242549e-05	0.006511065138312233
38.859025681279114	0.4386646265343209	0.43342829750134726	0.4700197401721479	0.46336940251672143	0.4875187870956695	0.4800458186799513	0.5057852602096291	0.49742905715464836	0.5428636676237659	0.5326408534175768	0.07336234209670087	0.07095084117508928	7.574561604539731e-05	0.006777865841399944	7.46126751549614e-05	0.006676487677935938
39.09317085903034	0.43869025462306277	0.4334533219366116	0.47004055530047223	0.46338981505621174	0.4875366947875632	0.48006345834973924	0.5057999704767339	0.4974436568844748	0.5428713978596859	0.5326488459480024	0.07334712557757989	0.07093612570581012	7.724541164466636e-05	0.006953729307937806	7.608854490870343e-05	0.006849586306458377
39.328726879264174	0.43871603919434693	0.43347850928786313	0.47006172349349495	0.4634105786807646	0.48755507152106736	0.48008155968917626	0.5058152754518928	0.4974588377923729	0.5428799917755315	0.5326576744792716	0.073332335251594	0.070921822395454	7.88113758314335e-05	0.007137457970614491	7.762956262702403e-05	0.007030428069455752
39.56570224301631	0.43874199280510046	0.43350387215018965	0.47008326239179254	0.46343171084939777	0.48757393790557896	0.4801001429877952	0.5058311989398211	0.49747462320699243	0.542889479951214	0.53266736876153	0.0733179806566103	0.07090794046787043	8.044289502850965e-05	0.007329120434349079	7.923512401641908e-05	0.007219080490060037
39.80410550254544	0.43876812805762794	0.43352942316715215	0.47010518976574495	0.4634532291504179	0.4875933147301219	0.48011922871192403	0.5058477649788539	0.4974910366851251	0.5428998933158512	0.5326779588825709	0.07330407151478703	0.07089448932513011	8.213936009715539e-05	0.007528785796026227	8.090462915599783e-05	0.0074156115756238705
40.04394526164196	0.43879445759825636	0.4335551750295245	0.47012752351583625	0.46347515130174327	0.4876132229646394	0.48013883750595665	0.5058649978433296	0.49750810201401235	0.5429112631525201	0.5326894752723863	0.07329061773635487	0.07088147855118442	8.390016635373421e-05	0.007736523651843186	8.263748250370018e-05	0.007620089824044385
40.28523017593832	0.43882099411593334	0.4335811404739872	0.47015028167294726	0.46349749515122207	0.4876336837613069	0.4801589901936414	0.505882922046018	0.49752584321369525	0.5429236211031158	0.5327019487078163	0.07327762942348676	0.07086891791560546	8.57247135723771e-05	0.007952404104059951	8.4433092903069e-05	0.007832584230541784
40.52796895322162	0.43884775034077894	0.43360733228177717	0.47017348239864165	0.46352027867694345	0.4876547184558599	0.4801797077793884	0.5059015623405922	0.4975442845394095	0.5429369991733137	0.5327154103173041	0.07326511687425522	0.070856817377418	8.76124059927541e-05	0.008176497767635738	8.629087359635079e-05	0.0080531642949353
40.77217035374772	0.43887473904258567	0.4336337632772919	0.4701971439854433	0.4635435199875456	0.4876763485689414	0.4802010114495944	0.5059209437241498	0.497563450484025	0.5429514297376462	0.5327298915857528	0.07325309058668909	0.07084518708901218	8.956265232962224e-05	0.008408875777789149	8.821024222527285e-05	0.008281900028123346
41.017843190557436	0.4389019730292718	0.4336604463266432	0.4702212848571103	0.46356723732251126	0.48769859580746905	0.480222922573985	0.5059410914397814	0.4975833657805319	0.542966945544691	0.5327454243594922	0.0732415612629165	0.0708340374001618	9.157486577848761e-05	0.008649609797089397	9.019062084203444e-05	0.00851886195954421
41.26499632979458	0.43892946514527936	0.43368739433616504	0.4702459235688961	0.4635914490524621	0.4877214820660197	0.4802454627069784	0.5059620309791882	0.4976040554045747	0.5429835797223759	0.5327620408513567	0.07323053981341235	0.07082337886212452	9.364846402770688e-05	0.008898772022945423	9.223143592007599e-05	0.008764121144551495
41.51363869102594	0.438957228269921	0.43371462025086777	0.47027107880780505	0.46361617367944263	0.4877450294282358	0.4802686535890655	0.5059837880853514	0.4976255445770354	0.5430013657834037	0.5327797736458771	0.0732200373613462	0.07081322223184768	9.57828692643714e-05	0.009156435195322388	9.433211835696564e-05	0.009017749171619016
41.763779247563185	0.43898527531566844	0.43374213705284126	0.47029676939283893	0.46364142983719664	0.4877692601682498	0.48029251714821186	0.5060063887552514	0.4976478587666653	0.5430203376308013	0.5327986557045894	0.07321006524702865	0.07080357847626995	9.797750817941431e-05	0.009422672604088689	9.64921034833921e-05	0.00927981816995782
42.0154270267867	0.4390136192263872	0.43376995775960203	0.47032301427523326	0.46366723629143447	0.4877941967521293	0.48031707550127734	0.5060298592426434	0.4976710236927693	0.5430405295635942	0.5328187203714649	0.0732006350324714	0.07079445877673024	0.00010023181198015596	0.009697558097187198	9.871083107282352e-05	0.009550400817303739
42.26859111047143	0.4390422729755095	0.43379809542238684	0.4703498325386853	0.4636936119400945	0.48781986183934406	0.4803423509554583	0.5060542260608851	0.49769506532794255	0.5430619762826128	0.532840001378465	0.07319175850604978	0.07078587453347616	0.00010254521639796454	0.009981166088678606	0.00010098774535061139	0.009829570348017569
42.523280635114425	0.4390712495641477	0.43382656312438705	0.47037724339957016	0.46372057581359283	0.48784627828425264	0.48036836600974997	0.5060795159858217	0.4977200099008611	0.5430847128964297	0.5328625328512226	0.07318344768728345	0.07077783737028641	0.00010491716169225285	0.010273571566628448	0.00010332229499587786	0.010117400560417877
42.77950479226489	0.4391005620191445	0.43385537397892215	0.47040526620714845	0.46374814707506334	0.48787346913761115	0.48039514335642736	0.5061057560587271	0.4977458838991266	0.5431087749274399	0.5328863493148545	0.07317571483172586	0.07077035913920297	0.00010734709266346787	0.010574850101662037	0.00010571393315617073	0.010413965825676996
43.03727282885567	0.43913022339105784	0.4338845411275561	0.4704339204437592	0.4637763450205898	0.4879014576481041	0.48042270588255265	0.506132973589307	0.4977727140721707	0.5431341983180771	0.5329114856999106	0.0731685724359846	0.07076345192537987	0.00010983445865830888	0.0108850778553915	0.00010816211745123816	0.0107193410957791
43.29659404753705	0.4391602467520798	0.43391407773814306	0.4704632257250051	0.4638051890794246	0.4879302672638976	0.48045107667149906	0.5061611961587581	0.4978005274342135	0.5431610194371798	0.532937977348459	0.07316203324284803	0.07075712805204658	0.00011237871358060758	0.011204331589141248	0.00011066630998290972	0.011033601911989876
43.55747780701245	0.4391906451938865	0.4339439970028152	0.4704932017999225	0.4638346988141989	0.48795992163421514	0.4804802790045015	0.5061904516228947	0.49782935126728634	0.5431892750865064	0.5329658600203184	0.07315611024655336	0.07075140008559837	0.00011497931589898869	0.011532688672787117	0.00011322597734408912	0.011356824413780942
43.81993352237618	0.43922143182541473	0.4339743121358978	0.47052386855114	0.4638648939211192	0.4879904446109373	0.48051033636222756	0.5062207681153341	0.4978592131243121	0.5432190025074042	0.5329951698994332	0.07315081669817201	0.07074628084080724	0.00011763572865286509	0.011870227093439212	0.00011584059062508256	0.011689085347384776
44.08397066545326	0.4392526197705674	0.43400503637175536	0.4705552459950222	0.4638957942301518	0.4880218602502231	0.4805412724263726	0.5062521740507504	0.4978901408322505	0.543250239387637	0.5330259436004012	0.07314616611113559	0.07074178338616532	0.0001203474194625409	0.012217025464863696	0.00011850962542181431	0.012030462074775983
44.349598765141174	0.4392842221658408	0.43403618296256624	0.47058735428179976	0.4639274197051956	0.48805419281415796	0.48057311108127737	0.5062846981281951	0.49792216249530674	0.5432830238683776	0.5330582181751587	0.0731421722668987	0.07073792104935678	0.0001231138605387594	0.012573163036833535	0.00012123256184570774	0.012381032583007823
44.6168274077539	0.43931625215787423	0.4340677651760221	0.47062021369568446	0.4639597904442393	0.4880874667724247	0.4806058764155723	0.5063183693344846	0.4979553064982077	0.5433173945513665	0.5330920311198234	0.07313884922073757	0.0707347074228718	0.00012593452869169575	0.012938719704663981	0.00012400888453190095	0.012740875493534531
44.88566623736761	0.43934872290092014	0.4340997962929506	0.4706538446549694	0.4639929266795065	0.488121706804001	0.480639592723843	0.5063532169476617	0.49798960150954497	0.5433533905062474	0.5331274203817041	0.0731362113076993	0.07073215636975555	0.00012880890533872869	0.013313776018847534	0.00012683808264646323	0.013110070071462587
45.15612495616904	0.43938164755422693	0.4341322896048584	0.47068826771211136	0.4640268487775837	0.48815693779888075	0.48067428450832417	0.5063892705405275	0.4980250764851879	0.5433910512780773	0.5331644243664788	0.07313427314869969	0.07073028202950478	0.00013173647650954745	0.013698413194646264	0.00012971964989472173	0.013488696235526731
45.42821332480542	0.43941503927933734	0.43416525841139103	0.47072350355379655	0.46406157723953406	0.48819318485982105	0.4807099764806156	0.5064265599842471	0.49806176067176927	0.5434304168950213	0.533203081945548	0.0731330496567712	0.07072909882411449	0.00013471673286169494	0.014092713122735745	0.00013265308453003222	0.013876834567696505
45.701941162736816	0.43944891123729807	0.4341987160177085	0.4707595730009892	0.46409713270099384	0.4882304733041199	0.4807466935634272	0.506465115452036	0.4980996836102427	0.543471527876239	0.5332434324635689	0.07313255604347688	0.07072862146427378	0.00013774916968734008	0.014496758379195285	0.00013563788936665766	0.014274566323706495
45.97731834859046	0.4394832765857749	0.43423267573177426	0.47079649700895865	0.46413353593225215	0.4882688286654147	0.4807844608923496	0.5065049674229188	0.4981388751395182	0.5435144252399625	0.533285515746174	0.0731328078254804	0.07072886495572504	0.00014083328691838481	0.014910632235768162	0.0001386735717819887	0.01468197344290445
46.25435482051728	0.43951814847607373	0.4342671508615503	0.4708342966672913	0.4641708078383131	0.4883082766955139	0.4808233038176507	0.5065461466855763	0.4981793654001727	0.5435591505117771	0.5333293721078813	0.07313382083128853	0.07072984460577882	0.00014396858914089705	0.01533441867088925	0.00014175964372886707	0.0150991385587389
46.533060576550575	0.4395535400500627	0.43430215471210104	0.47087299319987624	0.4642089694589363	0.4883488433662528	0.4808632479061008	0.5065886843422678	0.4982211848382418	0.5436057457331083	0.5333750423602006	0.07313561120816542	0.07073157603000495	0.00014715458560210504	0.015768202380471052	0.0001448956217446895	0.015526145009616243
46.813445674966815	0.43958946443699265	0.4343377005825986	0.4709126079648743	0.4642480419686607	0.4883905548713813	0.48090431894282604	0.5066326118128454	0.4982643642090939	0.5436542534699221	0.533422567819943	0.07313819542922574	0.07073407515909078	0.00015039079021972324	0.01621206878886028	0.00014808102695906822	0.015963076849629942
47.09552023464871	0.43962593475021	0.43437380176322987	0.47095316245466073	0.46428804667680607	0.4884334376284774	0.48094654293318934	0.5066779608388513	0.49830893458138703	0.5437047168216443	0.5334719903177393	0.07314159030071223	0.07073735824587676	0.00015367672158994594	0.016666104060092835	0.00015131538510460008	0.016410018859716047
47.37929443545016	0.4396629640837649	0.43441047153199663	0.4709946782957463	0.4643290050274525	0.48847751828089314	0.480989946104702	0.5067247634877083	0.4983549273411126	0.5437571794303067	0.533523352206773	0.07314581296946376	0.07074144187257775	0.00015701190300188017	0.017130395109717256	0.00015459822652652555	0.016867056559021876
47.66477851856398	0.43970056550890146	0.4344477231514119	0.4710371772486732	0.4643709385993973	0.48852282369973055	0.4810345549089645	0.5067730521570004	0.49840237419572975	0.5438116854899261	0.533576696371737	0.07315088093057484	0.07074634295819529	0.00016039586244209758	0.017605029616319712	0.000157929086189057	0.017334276216146804
47.951982786891236	0.43973875207043533	0.43448556986508247	0.47108068120788377	0.46441386910608784	0.4885693809858465	0.48108039602363584	0.50682285957885	0.4984513071783875	0.5438682797561244	0.533632066238016	0.07315681203526268	0.07075207876611825	0.00016382813260662488	0.01809009603340428	0.00016130750368659186	0.01781176486089464
48.24091760541319	0.4397775367830099	0.4345240248941788	0.4711252122015632	0.46445781839552897	0.4886172174718918	0.4811274963544363	0.5068742188243922	0.49850175865224483	0.5439270075559967	0.5336895057811065	0.07316362449893711	0.0707586669119331	0.00016730825091260115	0.01858568360198376	0.00016473302325581418	0.018299610296722335
48.53159340156531	0.4398169326272276	0.434563101433786	0.47117079239145493	0.4645028084501654	0.48866636072438113	0.48117588303718173	0.5069271633083521	0.49855376131488405	0.5439879147982342	0.5337490595362819	0.07317133690948813	0.0707661253714319	0.00017083575950660457	0.019091882362587853	0.00016820519378324406	0.01879790111243551
48.82402066561362	0.43985695254565144	0.4346028126491304	0.47121744407264327	0.4645488613867353	0.4887168385457952	0.481225583439847	0.5069817267937204	0.49860734820282576	0.5440510479835121	0.5338107726085041	0.07317996823579036	0.07077447248884217	0.00017441020527353412	0.019608783168123978	0.00017172356881323125	0.019306726694608756
49.11820995103327	0.4398976094386751	0.4346431716716826	0.4712651896733075	0.4645959994560948	0.4887686789767172	0.48127662516466546	0.5070379433965406	0.4986625526961437	0.5441164542151485	0.5338746906825963	0.07318953783643978	0.07078372698527222	0.00017803113985104257	0.020136477696908628	0.00017528770656216608	0.019826177240545917
49.41417187488941	0.4399389161602543	0.43468419159512467	0.4713140517544428	0.46464424504301416	0.4888219102980037	0.4813290360502597	0.5070958475908036	0.4987194085231865	0.5441841812100452	0.533940860033683	0.07320006546872444	0.0707939079673853	0.000181698119637419	0.02067505846575557	0.00017889716992647298	0.020356343771084084
49.71191711822035	0.43998088551349535	0.4347258854711868	0.4713640530095472	0.46469362066594117	0.48887656103298893	0.48138284417380806	0.5071554742134536	0.49877794976540707	0.5442542773099164	0.5340093275379039	0.07321157129783375	0.07080503493630824	0.00018541070580235797	0.021224618843334042	0.00018255152649382378	0.020897318143681787
50.01145642642306	0.44002353024609614	0.43476826630533844	0.4714152162642718	0.46474414897673044	0.48893265994972523	0.48143807785324366	0.5072168584695116	0.49883821086230085	0.5443267914928182	0.534080140683412	0.07322407590632443	0.07081712779678234	0.0001891684643001712	0.021785253064152243	0.00018625034855190847	0.021449193065819827
50.3128006096408	0.4400668630456353	0.43481134705233776	0.47146756447603705	0.4647958527603414	0.4889902360632605	0.4814947656494905	0.507280035937318	0.4989002266164621	0.5444017733849855	0.5341533475816662	0.07323760030383893	0.07083020686656302	0.0001929709658784473	0.022357056242128692	0.00018999321310197992	0.022012062108814234
50.61596054315354	0.44011089653470187	0.43485514061162805	0.4715211207336061	0.46484875493449695	0.48904931863794987	0.48155293636873525	0.5073450425738959	0.49896403219875457	0.544479273272987	0.5342289969790249	0.07325216593709391	0.0708442928860781	0.0001968177860915965	0.0229401243852152	0.00019377970186884586	0.0225860197217429
50.9209471677702	0.44015564326586465	0.43489965982257955	0.4715759082566213	0.4649028785493062	0.4891099371898089	0.4816126190647353	0.5074119147204442	0.49902966315360475	0.5445593421162103	0.5343071382686524	0.0732677947001433	0.07085940702835171	0.00020070850531150874	0.023534554409820885	0.00019760940131097193	0.023171161245656435
51.22777149022361	0.44020111571646686	0.4349449174595703	0.47163195039509626	0.4649582467868468	0.4891721214889007	0.48167384304116495	0.5074806891079573	0.49909715540441985	0.5446420315596847	0.5343878215027482	0.0732845089449245	0.07087557090920439	0.00020464270874009927	0.024140444155577256	0.00020148190263347132	0.023767582928016395
51.53644458356769	0.4402473262832516	0.43499092622689856	0.471689270628864	0.4650148829607075	0.48923590156176605	0.4817366378539991	0.5075514028629793	0.499166545259133	0.5447273939472569	0.5344710974051092	0.07330233149209651	0.07089280659773266	0.0002086199864199667	0.02475789240048698	0.00020539680179876285	0.02437538193760247
51.84697758757708	0.4402942872768017	0.43503769875352327	0.4717478925669788	0.46507281051548555	0.48930130769388974	0.481801033313937	0.507624093513498	0.49923786941588155	0.5448154823351262	0.5345570173840357	0.07332128564218679	0.07091113662708642	0.00021263993324838193	0.02538699887620055	0.00020935369953922756	0.024994656379561775
52.15938170914916	0.4403420109157942	0.4350852475876266	0.4718078399470707	0.4651320530262403	0.48936837043221054	0.4818670594888641	0.507698798994979	0.499311164968821	0.5449063505057558	0.5346456335455921	0.0733413951870437	0.07093058400554686	0.00021670214899005558	0.026027864284216662	0.0002133522013673117	0.025625505310671315
52.47366822270851	0.44039050932105983	0.4351335851909882	0.4718691366346493	0.46519263419789897	0.4894371205876716	0.48193474670635594	0.5077755576565464	0.4993864694140784	0.5450000529821701	0.534736998707236	0.07336268442161456	0.07095117222791533	0.00022080623828790724	0.026680590311201513	0.0002173919175910699	0.026268028755211503
52.789848470613855	0.44043979450943993	0.43518272393317065	0.4719318066223513	0.4652545778646141	0.4895075892378107	0.4820041255562231	0.5078544082673128	0.49946382065585126	0.54509664504265	0.5348311664118257	0.07338517815606264	0.07097292528722733	0.0002249518106781645	0.027345279645885512	0.00022147246332515635	0.02692232772101022
53.107933863567155	0.4404898783874368	0.43523267608550337	0.47199587402913995	0.4653179079890684	0.48957980772939885	0.48207522689309756	0.5079353900228687	0.4995432570126538	0.5451961827358445	0.5349281909420193	0.07340890172822094	0.07099586768679778	0.00022913848060557296	0.028022035995846295	0.00022559345850270418	0.027588504215472653
53.42793588102576	0.44054077274464826	0.4352834538148636	0.4720613630994411	0.46538264866172646	0.4896538076811181	0.4821480818390628	0.5080185425519276	0.4996248172237185	0.5452987228963053	0.5350281273350805	0.0734338810164083	0.07102002445261577	0.0002333658674315009	0.028710964103893843	0.00022975452788975836	0.02826666126244959
53.74986607161648	0.44059248924697514	0.43533506917723974	0.4721282982022203	0.4654488241000292	0.48972962098628525	0.48222272178632747	0.5081039059231358	0.49970854045555213	0.5454043231604642	0.5351310313981009	0.07346014245261061	0.071045421146089	0.00023763359545336815	0.029412169766061425	0.00023395530109870943	0.028956902919290428
54.073736053552395	0.44064503942960315	0.4353875341110781	0.4721967038299992	0.4655164586475314	0.48980727981562405	0.4822991783999441	0.5081915206520575	0.4997944663086582	0.545513041983068	0.5352369597236585	0.07348771303604903	0.07107208387716132	0.00024194129391763575	0.030125759849113365	0.0002381954126023933	0.029659334294052542
54.399557515052166	0.4406984346897381	0.43544086043039687	0.4722666045978052	0.4655855767729757	0.48988681662008005	0.482377483620573	0.508281427708328	0.49988263482442447	0.5456249386540826	0.5353459697059201	0.07351662034713055	0.07110003931780957	0.0002462885970334616	0.03085184230847915	0.00024247450174696983	0.030374061563023247
54.727342214761876	0.440752686279097	0.43549505981766573	0.47233802524205126	0.46565620306930305	0.4899682641336864	0.4824576696672926	0.508373668522992	0.49997308649218447	0.5457400733160871	0.5354581195572102	0.07354689256181816	0.07112931471593491	0.0002506751439885768	0.03159052620698333	0.0002467922127665778	0.031101191989037602
55.057101982179326	0.4408078052961399	0.435550143816437	0.4724109906193465	0.4657283622525976	0.49005165537647627	0.48253976904045875	0.5084682849960291	0.5000658622564585	0.5458585069821732	0.5355734683250588	0.07357855846641731	0.07115993790966044	0.0002551005789647176	0.03234192173343331	0.00025114819480087647	0.031840833939895674
55.38884871808102	0.44086380267803477	0.43560612382372266	0.4724855257052313	0.46580207916095906	0.49013702365744594	0.48262381452461095	0.5085653195040672	0.5001610035243763	0.5459803015543648	0.5356920759097423	0.07361164747279311	0.07119193734204998	0.0002595645511542788	0.03310614022204561	0.0002555421019063697	0.03259309690689349
55.722594394951685	0.4409206891923458	0.43566301108210764	0.4725616555928338	0.465877378753303	0.4902244025775684	0.48270983919142846	0.5086648149082986	0.5002585521732914	0.5461055198425817	0.5358140030823402	0.07364618963404662	0.07122534207626512	0.00026406671477541277	0.0338832941719005	0.00025997359307261547	0.03335809152390823
56.058351057416104	0.4409784754284337	0.43572081667158824	0.47263940549144584	0.46595428610808526	0.4903138260328578	0.48279787640273614	0.5087668145625986	0.5003585505585904	0.5462342255841589	0.5359393115033214	0.07368221566065276	0.07126018181116862	0.00026860672908901595	0.03467349726690827	0.0002644423322406553	0.03413592958732181
56.39613082267415	0.44103717178856033	0.4357795515011267	0.47271880072501304	0.466032826421945	0.4904053282174877	0.48288795981356486	0.5088713623218563	0.5004610415217051	0.5463664834639499	0.5360680637416813	0.0737197569370822	0.07129648689740017	0.0002731842584174915	0.035476864396613905	0.00026894798831889055	0.034926724076029814
56.7359458809379	0.44109678847868394	0.43583922629991145	0.47279986673053803	0.46611302500826574	0.49049894362696367	0.48298012337526086	0.5089785025505231	0.5005660683983325	0.5465023591350269	0.5362003232946468	0.07375884553892093	0.0713342883539284	0.0002777989721602925	0.03629351167664652	0.00027349023519629423	0.03573058917118033
57.07780849587155	0.44115733549893477	0.43589985160831096	0.4728826290563881	0.4661949072956481	0.49059470706134845	0.48307440133865026	0.5090882801313861	0.5006736750268714	0.5466419192400033	0.536336154607971	0.07379951425050836	0.07137361788511047	0.0002824505448115744	0.03712355647002141	0.00027806875176383805	0.03654764027757551
57.42173100503407	0.4412188226337575	0.435961437768512	0.4729671133605082	0.4662784988262921	0.4906926536285454	0.4831708282572594	0.5092007404745741	0.5007839057570793	0.5467852314329993	0.5364756230968395	0.07384179658311084	0.07141450789826076	0.0002871386559822886	0.037967117409280604	0.0002826832219309239	0.0373779940447605
57.7677258203244	0.4412812594417145	0.4360239949148284	0.4730533454085333	0.46636382525428305	0.49079281874763975	0.4832694389905892	0.5093159295268063	0.5008968054589619	0.5469323644022767	0.536618795167407	0.07388572679364896	0.07145699152176532	0.0002918629904161696	0.03882431441844858	0.000287333334641926	0.038221768388524424
58.115805428429454	0.44134465524492633	0.4360875329636684	0.47314135107179217	0.46645091234378	0.490895238152296	0.48337026870744837	0.5094338937808842	0.5010124195318955	0.5470833878935611	0.5367657382389895	0.07393133990399922	0.07150110262373878	0.0002966232380112732	0.03969526873568441	0.00029201878389839564	0.03907908251325409
58.465982391274686	0.44140901911814756	0.43615206160315034	0.4732311563252057	0.46653978596709983	0.4909999478942178	0.48347335288934423	0.5095546802854453	0.5011307939140011	0.5472383727340846	0.5369165207669383	0.07397867172088826	0.07154687583126904	0.00030141909383774035	0.040580102936388585	0.00029673926877449297	0.0399500569343445
58.818269346477535	0.44147435987745454	0.436217590282349	0.47332278724506593	0.46663047210268976	0.4911069843466658	0.4835787273339325	0.5096783366549769	0.5012519750917636	0.5473973908573653	0.5370712122662129	0.07402775885640436	0.07159434655024871	0.0003062502581614446	0.04147894095720517	0.00030149449343863655	0.04083481350143359
59.172679007803275	0.441540686068539	0.4362841282001624	0.47341627000669784	0.4667229968329924	0.49121638420804237	0.4836864281585292	0.509804911080109	0.5013760101099196	0.5475605153287622	0.5372298833356871	0.07407863874914973	0.0716435509858251	0.00031111643646553055	0.04239190811991023	0.0003062841671745975	0.04173347542185013
59.52922416562417	0.44160800595458416	0.4363516842937839	0.47351163088199405	0.466817386342187	0.49132818450553506	0.48379649180368384	0.5099344523381845	0.5015029465816129	0.5477278203718241	0.5373926056832106	0.07413134968604694	0.0716945261634941	0.00031601733946917676	0.04331913115603925	0.00031110800440237174	0.04264616728491433
59.887917687380885	0.4416763275037159	0.4364202672267633	0.4736088962368189	0.46691366691381064	0.491442422598829	0.483908955036817	0.5100670098041266	0.5016328326988285	0.5478993813954686	0.5375594521514537	0.07418593082483826	0.07174730995084883	0.0003209526831540188	0.04426073823248089	0.0003159657246977199	0.04357301508625255
60.24877251804685	0.44174565837600716	0.43648988537664196	0.47370809252827756	0.4670118649282476	0.49155913618388375	0.4840238549559211	0.5102026334616083	0.5017657172431187	0.5480752750220181	0.5377304967445672	0.07424242221729105	0.07180194108002394	0.00032592218878635393	0.04521685897695704	0.00032085705281648114	0.0445141462531069
60.6118016805955	0.4418160059100198	0.43656054682214757	0.47380924630184035	0.467112006860087	0.49167836329677966	0.4841412289933294	0.5103413739145336	0.5019016495966255	0.5482555791161284	0.537905814655686	0.07430086483313944	0.07185845917084216	0.0003309255829410107	0.04618762450454028	0.0003257817187176659	0.04546968967012788
60.97701827647021	0.441887377108868	0.4366322593299281	0.4739123841883177	0.4672141192753372	0.4918001423176322	0.48426111491955187	0.5104832823988428	0.5020406797534153	0.54844037281464	0.5380854822953083	0.07436130058479226	0.07191690475470792	0.0003359625975273284	0.04717316744461186	0.0003307394575864375	0.04643977570536606
61.34443548605718	0.441959778625785	0.43670503034081215	0.4740175329006838	0.46731822882849267	0.4919245119745792	0.48438355084718	0.5106284107946563	0.5021828583311315	0.5486297365573911	0.5382695773205839	0.0744237723528287	0.07197731929926421	0.00034103296981347064	0.04817362196827446	0.00033573000985853696	0.04742453623730114
61.71406656916102	0.44203321674916835	0.4367788669555706	0.4741247192307299	0.46742436225945	0.49205151134783837	0.484508575234863	0.5107768116387605	0.5023282365829795	0.5488237521190246	0.5384581786655468	0.07448832401232224	0.07203974523383837	0.0003461364424546254	0.049189123816674396	0.000340753121245263	0.04842410468215519
62.085924865483435	0.4421076973870949	0.436853775920169	0.4742339700455571	0.46753254639026026	0.4921811798738423	0.48463622689135566	0.5109285381374583	0.502476866410055	0.5490225026418317	0.5386513665723264	0.07455500046000718	0.07210422597572015	0.0003512727635207602	0.0502198103298781	0.00034580854276078377	0.04943861602211541
62.46002379510434	0.44218322605127347	0.4369297636104825	0.4743453122838845	0.4676428081217164	0.4923135573494464	0.48476654497964156	0.5110836441797879	0.5026288003740274	0.5492260726696696	0.538849222623378	0.07462384764233983	0.0721708059572887	0.00035644168652293473	0.051265820476160684	0.0003508960307486708	0.050468206833869544
62.83637685896657	0.4422598078404208	0.43700683601646	0.47445877295217675	0.4677551744297626	0.49244868393621705	0.48489956902113013	0.5112421843511284	0.5027840917101896	0.5494345481829929	0.5390518297747674	0.07469491258446728	0.07223953065402812	0.00036164297044527505	0.05232729488221821	0.00035601534690699044	0.05151301531775232
63.21499763936286	0.4423374474230344	0.43708499872570794	0.47457437912057604	0.4678696723617227	0.49258660016479705	0.48503533889993156	0.5114042139472051	0.5029427943408902	0.5496480166350481	0.5392592723905564	0.07476824342015702	0.0723104466134651	0.0003668763797733954	0.053404375864076314	0.00036116625832294247	0.052573181328369856
63.59589980042612	0.44241614901954296	0.43716425690648164	0.47469215791863373	0.46798632903233794	0.49272734693935516	0.4851738948672139	0.5115697889885084	0.5031049628893621	0.5498665669892708	0.5394716362783278	0.07484388942271053	0.07238360148506283	0.00037214168452737173	0.05449720745859565	0.0003663485374971742	0.053648846404641404
63.979097088622495	0.44249591638380537	0.43724461529004915	0.47481213653083043	0.4681051716196025	0.4928709655421156	0.48531527754563475	0.5117389662351389	0.5032706526939554	0.5500902897579363	0.5396890087258953	0.07492190103690154	0.072459044051104	0.00037743866029282813	0.05560593545574477	0.00037156196237542183	0.054740153801304814
64.36460333324754	0.4425767527839368	0.4373260781524129	0.4749343421918759	0.4682262273603921	0.49301749763797653	0.48545952793386254	0.5119118032021025	0.503439919822798	0.5503192770421124	0.5399114785392475	0.07500232991198862	0.07253682425860908	0.00038276708825679684	0.05673070743189612	0.00037680631638326023	0.05584724852148781
64.75243244692527	0.44265866098243256	0.43740864929535794	0.4750588021817795	0.4683495235458754	0.49316698527921277	0.4856066874111785	0.5120883581750596	0.5036128210888942	0.5505536225729657	0.5401391360817728	0.07508522893582457	0.07261699325231949	0.0003881267552400258	0.0578716727833779	0.0003820813884559682	0.05697027734913718
65.14259842611021	0.4427416432155647	0.4374923320268023	0.47518554382068035	0.46847508751669475	0.49331947091026956	0.4857567977421668	0.5122686902265574	0.5037894140656793	0.5507934217544781	0.540372073314817	0.07517065227012328	0.0726996034088008	0.0003935174537345043	0.059028982761233806	0.00038738697307416636	0.05810938888291162
65.53511535159264	0.44282570117201925	0.4375771291404232	0.47531459446342605	0.4686029466579124	0.49347499737264683	0.48590990108149357	0.5124528592327539	0.5039697571030467	0.551038771707626	0.5406103838396281	0.075258655386917	0.07278470837169215	0.00039893898194076627	0.060202790506863835	0.00039272287029856745	0.05926473357057205
65.92999738900669	0.4429108359707475	0.43766304289452507	0.4754459814938895	0.4687331283937059	0.4936336079098787	0.48606603997877657	0.5126409258906593	0.5041539093438648	0.5512897713160864	0.540854162940743	0.07534929510626112	0.07287236308816296	0.0004043911438066372	0.06139325108829041	0.0003980888858062803	0.060436463744295565
66.32725878934137	0.4429970481379998	0.4377500749901275	0.4755797323190131	0.4688656601818032	0.4937953461726069	0.48622525738354827	0.5128329517359089	0.5043419307410015	0.5515465212735271	0.5411035076308742	0.07544262963522115	0.07296262384661281	0.0004098737490687565	0.06260052153760398	0.000403484830930001	0.061624733656969966
66.72691388945532	0.4430843375835052	0.43783822654823396	0.47571587436256596	0.4690005695076483	0.49396025622375617	0.486387596650315	0.5130289991610916	0.5045338820748811	0.5518091241325527	0.541358516697362	0.07553871860820996	0.07305554831567648	0.00041538661329110216	0.06382476088882072	0.0004089105226957601	0.06282969951912776
67.12897711259382	0.4431727035757673	0.4379274980862525	0.47585443505860053	0.46913788387828115	0.4941283825438046	0.48655310154371273	0.51322913143465	0.504729824971582	0.5520776843553649	0.5416192907502504	0.07563762312871429	0.07315119558456508	0.0004209295579103989	0.0650661302172324	0.00041436578386444545	0.0640515195368323
67.53346296890952	0.44326214471644065	0.4380178894935351	0.47599544184460024	0.46927763081592294	0.4942997700361647	0.4867218162437641	0.5134334127203818	0.5049298219215094	0.5523523083662186	0.541885932272058	0.07573940581247378	0.07324962620481922	0.0004265024102827475	0.06632479267996416	0.00041985044297321306	0.06529035395070082
67.94038605598601	0.44335265891374714	0.4381094000059957	0.47613892215429904	0.46941983785124747	0.4944744640326652	0.4868937853512374	0.5136419080975593	0.5051339362986554	0.5526331046057424	0.5421585456693139	0.07584413083216927	0.07335090223352182	0.0004321050037263685	0.06760091355627651	0.00042536433438178367	0.06654636507589373
68.3497610593647	0.44344424335489646	0.4382020281797757	0.4762849034101589	0.4695645325163341	0.49465251029914276	0.4870690538931127	0.5138546835816917	0.5053422323804746	0.5529201835871999	0.5424372373259301	0.07595186396367905	0.07345508727801847	0.00043773717757189523	0.06889466029046787	0.0004309072983152973	0.06781971734292824
68.7616027530747	0.4435368944774713	0.4382957718639134	0.476433413015494	0.4697117423372776	0.49483395504114713	0.48724766732815367	0.5140718061459609	0.5055547753683967	0.5532136579547826	0.5427221156584922	0.076062672633969	0.07356224654222789	0.0004433987772144432	0.07020620253520349	0.00043647918091205273	0.06911057733944403
69.17592600016614	0.44363060793973264	0.43839062817197755	0.47658447834621903	0.4698614948264444	0.4950188449097592	0.4874296715525913	0.5142933437433495	0.5057716314090005	0.5535136425440104	0.5430132911735425	0.07617662597068331	0.07367244687458786	0.0004490896541635703	0.07153571219569699	0.000442079834274689	0.07041911385363164
69.59274575324658	0.4437253785898014	0.4384865934526273	0.4767381267422102	0.47001381747436166	0.49520722700752706	0.48761511290592285	0.5145193653294937	0.5059928676158811	0.5538202544443344	0.5433108765269492	0.07629379485350125	0.07378575681771583	0.0004548096660973444	0.07288336347544089	0.00044770911651881296	0.07174549791817242
70.01207705502031	0.44382120043367324	0.4385836632590459	0.47689438549825836	0.470168737741215	0.49539914889452186	0.48780403817682455	0.5147499408862889	0.5062185520922269	0.5541336130640372	0.5436149865854404	0.07641425196733749	0.07390224665984452	0.00046055867692162966	0.07424933292324454	0.00045336689182851053	0.073089902855628
70.43393503883172	0.44391806660201577	0.43868183231721153	0.477053281854598	0.4703262830479452	0.4955946585945201	0.4879964946091874	0.5149851414462783	0.5064487539541482	0.5544538401975284	0.5439257384904083	0.07653807185745906	0.07402198848811761	0.00046633655682604136	0.07563379948138049	0.00045905303050830515	0.07445250432486716
70.85833492921113	0.4440159693156996	0.4387810944929496	0.4772148429869891	0.4704864807669191	0.49579380460131023	0.48819252990827233	0.5152250391178539	0.5066835433547765	0.5547810600951387	0.544243251724069	0.07666533098659936	0.07414505624381129	0.00047214318234678476	0.07703694453491039	0.00046476740904310976	0.0758334803690417
71.2852920424243	0.44411489985001107	0.4388814427577206	0.4773790959963368	0.4706493582121596	0.49599663588513243	0.4883921922469959	0.5154697071113072	0.5069229915091715	0.5551153995355218	0.5445676481780908	0.07679610779415004	0.07427152577956689	0.0004779784364300488	0.07845895196265928	0.000470509910158623	0.07723301146474171
71.71482178702524	0.44421484849749004	0.43898286915308904	0.4775460678978224	0.470814942629111	0.4962032018992513	0.4885955302723425	0.5157192197657604	0.5071671707200683	0.5554569879007816	0.5448990522247933	0.07693048275752291	0.07440147491872194	0.0004838422084983973	0.07990000818945475	0.0004762804228816142	0.07865128057225945
72.14693966441222	0.4443158045293407	0.4390853647538193	0.47771578560952616	0.4709832611839225	0.4964135525866683	0.48880259311191204	0.5159736525770166	0.5074161544044969	0.5558059572544393	0.5452375907910343	0.07706853845576868	0.07453498351681843	0.0004897343945194921	0.0813603022399434	0.00048207884260587086	0.0800884731876721
72.58166126938723	0.44441775615534873	0.43918891962954165	0.4778882759405206	0.4711543409522237	0.49662773838697494	0.4890134303806038	0.5162330822263667	0.5076700171213137	0.556162442422372	0.5455833934348978	0.07721035963554577	0.07467213352539104	0.0004956548970792563	0.08284002579389949	0.00048790507115825665	0.08154477739593347
73.01900229071879	0.4445206904822498	0.43929352280492556	0.47806356557840385	0.47132820890736915	0.496845810243354	0.4892280921874413	0.5164975866103921	0.5079288345996777	0.5565265810768535	0.5459365924253146	0.0773560332795468	0.0748130090581257	0.0005016036254560374	0.0843393732430684	0.0004937590168728745	0.0830203839261685
73.45897851170821	0.4446245934704786	0.4393991622183035	0.4782416810762544	0.4715048919081334	0.4970678196097294	0.48944662914254483	0.5167672448718067	0.5081926837685192	0.5568985138238345	0.5462973228247447	0.07750564867747917	0.07495769645948672	0.0005075804956992114	0.08585854174972951	0.0004996405946603444	0.08451548620770666
73.90160581075892	0.44472944988923513	0.43950582467867155	0.4784226488389746	0.4716844166858181	0.4972938184580728	0.48966909236424816	0.5170421374313797	0.5084616427870312	0.5572783842936129	0.546665722575055	0.07765929749971574	0.07510628437593068	0.0005135854307108945	0.08739773130712081	0.0005055497260844088	0.0860302804279911
74.34690016194996	0.4448352432697926	0.4396134958210064	0.47860649510899894	0.47186680983075996	0.49752385928586923	0.48989553348637416	0.5173223460209884	0.5087357910762385	0.557666339235045	0.5470419325867449	0.07781707387372536	0.07525886382980047	0.000519618360332208	0.08895714480163974	0.0005114863394466429	0.08756496559327331
74.79487763561212	0.44494195585697766	0.4397221600598231	0.4787932459513357	0.4720520977782002	0.49775799512374735	0.4901260046656673	0.5176079537178458	0.509015209351685	0.558062528613463	0.5474260968316685	0.07797907446340552	0.07541552829603212	0.000525679221431874	0.0905369880767779	0.0005174503698652799	0.08911974358947816
75.24555439890803	0.4450495685587408	0.4398318005408975	0.47898292723791136	0.4722403067934884	0.49799627954327974	0.4903605585893873	0.517899044979958	0.5092999796572855	0.5584671057124637	0.5478183624394125	0.07814539855144542	0.07557637378178635	0.0005317679579985857	0.09213746999908778	0.0005234417593634744	0.09069481924592537
75.6989467164156	0.44515806089373877	0.43994239909107885	0.47917556463118305	0.4724314629565913	0.4982387666649567	0.49059924848307396	0.5181957056828581	0.5095901854003952	0.5588802272397553	0.5482188797975016	0.07831614812484947	0.07574149890913658	0.0005378845212392624	0.09375880252642332	0.0005294604569597849	0.09229040040058578
76.15507095071504	0.4452674109368425	0.44005393616610666	0.47937118356699177	0.47262559214587446	0.4984855111663427	0.49084212811848177	0.5184980231576819	0.5098859113881516	0.5593020534372446	0.5486278026556083	0.07849142796375812	0.07591100500094627	0.000544028869680635	0.0954012007781131	0.000535506418764653	0.09390669796779605
76.61394356297929	0.44537759526248155	0.44016639079635	0.47956980923661086	0.47282272002111964	0.4987365682904166	0.49108925182169727	0.5188060862306336	0.5101872438651393	0.5597327481955677	0.5490452882339553	0.07867134573371669	0.0760849961700766	0.0005502009692751608	0.09706488310742145	0.0005415796080796564	0.09554392600799133
77.07558111356816	0.4454885888857355	0.4402797405303768	0.4797714665679618	0.4730228720057444	0.4989919938541061	0.4913406744814382	0.5191199852639131	0.5104942705524417	0.5601724791732733	0.5494714973361045	0.07885601208154035	0.07626357941207425	0.0005564007935120463	0.09875007117639711	0.0005476799954990952	0.09720230179901534
77.54000026262605	0.4456003652010671	0.4403939613762597	0.47997618020594984	0.47322607326818455	0.49925184425701824	0.4915964515575428	0.5194398121981613	0.5108070806881364	0.5606214179208748	0.5499065944663446	0.07904554073493873	0.07644686470148958	0.0005626283235354856	0.10045699003339337	0.0005538075590215685	0.09888204591075578
78.00721777068286	0.4457128959186077	0.4405090277405207	0.48018397449188643	0.4734323487024031	0.49951617649037866	0.49185663908965804	0.5197656605964994	0.5111257650693033	0.5610797400100145	0.5503507479518942	0.07924004860606429	0.07663496509199151	0.0005688835482636767	0.10218586819269149	0.0005599622841612195	0.10058338228138552
78.47725049925933	0.4458261509978732	0.4406249123646131	0.48039487344194454	0.4736417229074778	0.4997850481461776	0.4921212937061274	0.5200976256902263	0.5114504160956084	0.5615476251679696	0.5508041300701491	0.07943965589916867	0.07682799682045097	0.0005751664645194943	0.1039369377174637	0.0005661441640696374	0.1023065382969719
78.95011541147531	0.44594009857881667	0.4407415862588309	0.4806089007246143	0.4738542201662345	0.5000585174265417	0.4923904726330939	0.5204358044262575	0.5117811278145414	0.5620252574177774	0.5512669171812242	0.07964448622254235	0.07702607941516419	0.0005814770771624955	0.10571043430506677	0.0005723531996586484	0.10405174487291902
79.42582957266194	0.44605470491008103	0.44085901863353305	0.480826079637098	0.4740698644228646	0.5003366431533256	0.49266423370381307	0.5207802955163764	0.5121179959683749	0.5625128252242335	0.5517392898660363	0.07985466670494214	0.07722933580842133	0.00058781539922792	0.10750659737517765	0.0005785893997294345	0.10581923653839453
79.90441015097758	0.44616993427434876	0.44097717682756643	0.4810464330806044	0.4742886792594961	0.5006194847779434	0.4929426353681968	0.521131199488391	0.5124611180429299	0.563010521646068	0.552221433070209	0.0800703281167068	0.07743789245359445	0.0005941814520771249	0.10932567016206463	0.0005848527811151971	0.1076092515246927
80.38587441802741	0.44628574891064804	0.44109602623376326	0.48126998353448447	0.4745106878716543	0.500907102391441	0.4932257367025868	0.5214886187392759	0.5128105933182303	0.5635185444945922	0.552713536254079	0.08029160499577422	0.07765187944697767	0.0006005752655484642	0.1111678998088621	0.0005911433688177148	0.10942203185496169
80.87023974948666	0.4464021089334854	0.4412155302213819	0.48149675302915385	0.47473591304256546	0.5011995567348209	0.49351359741976697	0.5218526575903968	0.5131665229211293	0.5640370964991427	0.5532157935491085	0.08051863577883171	0.07787143065457623	0.0006069968781223789	0.11303353746635025	0.0005974611961637732	0.1112578234386774
81.35752362572781	0.4465189722486659	0.441335650055358	0.4817267631177447	0.47496437711624667	0.5014969092096289	0.49380627787923004	0.5222234223449156	0.5135290098800103	0.5645663854796621	0.5537284039210235	0.08075156293783463	0.07809668384409509	0.0006134463370874865	0.11492283839444895	0.0006038063049607079	0.11311687616890254
81.8477436324513	0.44663629446565034	0.44145634481222124	0.4819600348464248	0.47519610196932066	0.5017992218888087	0.49410383909769723	0.5226010213474751	0.5138981591816468	0.5651066245267683	0.5542515713400097	0.08099053312214133	0.0783277808223501	0.0006199236987215473	0.11683606206825914	0.0006101787456624375	0.11499944402287099
82.34091746132043	0.44675402880630033	0.44157757129253095	0.4821965887233209	0.4754311089814967	0.5021065575278424	0.4944063427599094	0.5229855650462784	0.5142740778303367	0.5656580321897036	0.5547855049583297	0.08123569730653374	0.07856486757837311	0.000626429028479869	0.11877347228812596	0.0006165785775456012	0.11690578516703454
82.83706291059936	0.4468721260098444	0.4416992839296742	0.482436444685976	0.47566941900465365	0.5024189795761785	0.49471385122969525	0.5233771660576708	0.5146568749094107	0.5662208326725512	0.5553304192957337	0.08148721094539627	0.07880809443246255	0.000632962401188597	0.12073533729294184	0.000623005868891191	0.11883616206537795
83.33619788579601	0.4469905342338997	0.4418214346948605	0.4826796220672722	0.47591105233045194	0.5027365521889648	0.4950264275613277	0.5237759392333493	0.5150466616452325	0.5667952560391518	0.5558865344330605	0.08174523413334409	0.07905761619147521	0.0006395239012565446	0.12272192987956032	0.0006294606971783412	0.12079084159243791
83.83834040030794	0.4471091989513742	0.44194397299814686	0.4829261395597446	0.4761560286564072	0.5030593402390984	0.4953441355111818	0.5241820017303285	0.5154435514738144	0.5673815384271671	0.5564540762144549	0.08200993177261238	0.07931359231065388	0.0006461136228902986	0.12473352752543576	0.0006359431492867218	0.12277009515042892
84.34350857607244	0.4472280628430541	0.44206684558530585	0.4831760151782011	0.4764043670503488	0.5033874093295991	0.4956670395497019	0.5245954730837911	0.5158476601101666	0.5679799222717602	0.5570332764586419	0.08228147374752888	0.07957618706228844	0.0006527316703246466	0.12677041251703258	0.0006424533217103678	0.12477419879124341
84.85172064422062	0.44734706568569627	0.44218999643035733	0.4834292662205777	0.47665608591318287	0.5037208258063292	0.4959952048736965	0.5250164752829749	0.5162591056205289	0.5685906565394039	0.5576243731797358	0.08256003510640372	0.07984556971156768	0.0006593781580641611	0.12883287208335048	0.0006489913207814446	0.12680343334318422
85.36299494573534	0.44746614423540565	0.4423133666235567	0.483685909226926	0.4769112029398775	0.504059656771064	0.4963286974189667	0.5254451328502362	0.516678008497612	0.5692139969723417	0.5582276108180783	0.08284579625120957	0.08012191469993953	0.0006660532111384954	0.13092119853486395	0.0006555572629084461	0.12885808454306868
85.87734993211305	0.4475852321060999	0.4424368942546424	0.48394595993645845	0.4771697350785802	0.5044039700949362	0.4966675838732899	0.5258815729234584	0.5171044917390096	0.5698502063442705	0.55884324048164	0.08313894313541395	0.08040540183636713	0.0006727569653697807	0.13303568940855826	0.0006621512748243852	0.1309384431737044
86.39480416602983	0.44770425964282073	0.44256051429111626	0.48420943324253846	0.47743169848777967	0.5047538344322634	0.49701193168976654	0.5263259253419657	0.5175386809289361	0.5704995547278444	0.5594715201985465	0.08343966747037979	0.08069621649685277	0.0006794895676558443	0.1351766476189198	0.0006687734938482515	0.1330448052069073
86.91537632201124	0.4478231537896708	0.4426841584513332	0.4844763431455266	0.4776971084914036	0.5051093192347803	0.49736180910054933	0.5267783227361242	0.5179807043234547	0.571162319774627	0.5601127151813183	0.0837481669407394	0.08099454983264928	0.0006862511762694701	0.13734438161597495	0.0006754240681640655	0.13517747195329832
87.43908518710603	0.44794183795211945	0.44280775507216197	0.48474670270336806	0.4779659795317653	0.5054704947662905	0.49771728513097147	0.5272389006208172	0.5184306929393802	0.5718387870081753	0.5607670981034671	0.0840646454291974	0.08130059898756944	0.0006930419611727023	0.1395392055495961	0.0006821031571140335	0.13733675021835268
87.9659496615646	0.44806023185342386	0.44293122897096565	0.48502052397981205	0.47823832512023695	0.5058374321177569	0.49807842961409077	0.5277077974929935	0.5188887806470418	0.5725292501309628	0.5614349493891116	0.0843893132512265	0.08161456732487024	0.0006998621043496356	0.14176143944204966	0.0006888109315039692	0.13952295246481583
88.4959887595208	0.44817825138489126	0.44305450130163176	0.48529781799014327	0.478514157785541	0.506210203222853	0.49844531320566515	0.5281851549334976	0.5193551042670977	0.5732340113459018	0.5621165575163202	0.08472238740014827	0.0819366646641639	0.000706711800158133	0.14401140936772094	0.0006955475739321426	0.14173639698326213
89.0292216096782	0.44829580844969846	0.44317748940439	0.48557859464429837	0.4787934890195431	0.5065888808739918	0.4988180073995865	0.5286711177134082	0.5198298036716283	0.5739533816932718	0.5628122193349515	0.08506409180312952	0.0822671075288836	0.0007135912557001411	0.14628944764146468	0.0007023132791326159	0.14397740807008574
89.56566745600044	0.4484128107999709	0.4433001066491105	0.4858628626872427	0.4790763292204107	0.5069735387388591	0.49919658454378485	0.5291658339051188	0.5203130218897118	0.574687681403911	0.5635222403997759	0.08541465758863086	0.08260611940481784	0.000720500691215431	0.14859589301588016	0.0007091082543391192	0.14624631621336448
90.1053456584057	0.4485291618668035	0.44342226227179304	0.4861506296364564	0.4793626876330151	0.5073642513774724	0.4995811178566327	0.5296694549984088	0.5208049052177357	0.5754372402695774	0.5642469353197482	0.08577432336590651	0.08295393101028589	0.000727440340496488	0.15093109088796552	0.0007159327196697984	0.14854345828807425
90.6482756934654	0.4486447605828999	0.4435438612039177	0.48644190171639556	0.4796525722864237	0.5077610942597924	0.49997168144386717	0.5301821360217774	0.5213056033346838	0.5762023980314525	0.5649866281243286	0.08614333551716054	0.0833107805785527	0.0007344104513282157	0.15329539351576216	0.0007227869085356664	0.1508691777604554
91.19447715510712	0.44875950119748115	0.4436648038943269	0.48673668378976676	0.4799459899283469	0.5081641437839124	0.5003683503160609	0.5307040356693143	0.5218152694226704	0.5769835047878138	0.5657416526478218	0.08652194850300951	0.08367691415309643	0.0007414112859532862	0.15568916024550106	0.0007296710680709251	0.1532238249019997
91.74396975532183	0.44887327308309877	0.443784986123283	0.4870349792854527	0.48024294595637096	0.5085734772948548	0.5007712004066611	0.5312353164334089	0.5223340602930002	0.5777809214219727	0.5665123529327577	0.0869104251819453	0.08405258589641007	0.0007484431215641352	0.15811275775045885	0.0007365854595892118	0.15560775701440832
92.29677332487483	0.44898596053397904	0.4439042988083362	0.48733679012291875	0.48054344434582164	0.5089891731040066	0.5011803085906334	0.5317761447436168	0.522862136518057	0.5785950200516474	0.5672990836534118	0.08730903714452354	0.08443805841302815	0.0007555062508278199	0.1605665602817936	0.0007435303590691	0.15802133866552026
92.85290781402206	0.44909744255549355	0.44402262780161	0.4876421166329214	0.48084748757407725	0.509411310509226	0.5015957527037335	0.5323266911120185	0.5233996625693355	0.5794261845010128	0.5681022105606258	0.08771806506304063	0.08483360308752767	0.0007626009824373003	0.16305094993209934	0.0007505060576657452	0.1604649419374624
93.41239329322968	0.4492075926443354	0.44413985367809844	0.4879509574743194	0.48115507654115036	0.5098399698156515	0.502017611562444	0.5328871302854266	0.5239468069619576	0.5802748107967511	0.5689221109491721	0.08813779905752632	0.08523950043829201	0.0007697276417018006	0.16556631691317136	0.0007575128622561711	0.16293894668747555
93.97524995389855	0.44931627855896816	0.4442558515145476	0.48826330954679675	0.4814662104863449	0.5102752323572589	0.5024459649846083	0.5334576414048261	0.5245037424060268	0.5811413076895202	0.5697591741489837	0.08856853907890133	0.08565604048785684	0.0007768865711695327	0.1681130598480962	0.000764551096015309	0.16544374082212698
94.54149810909283	0.44942336207987615	0.44437049065847034	0.48857916789927397	0.48178088690078	0.5107171805191946	0.5028808938107983	0.5340384081724451	0.5250706459652085	0.5820260972023426	0.5706138020416609	0.089010595310221	0.08608352315074352	0.0007840781312891676	0.17069158607917245	0.0007716210990301731	0.1679797205868141
95.11115819427312	0.4495286987591406	0.44448363448682227	0.48889852563379155	0.4820991014355693	0.5111658977609385	0.5033224799264581	0.5346296190268932	0.5256476992229369	0.58292961520753	0.5714864096037607	0.08946428858696895	0.08652225863969079	0.0007913027011164919	0.17330231199309765	0.0007787232289515056	0.17054729087033138
95.68425076803395	0.44963213765882354	0.44459514015384544	0.4892213738046213	0.48242084780542166	0.5116214686403345	0.5037708062848614	0.53523146732682	0.5262350884566817	0.5838523120338552	0.5723774254784778	0.0899299508374295	0.08697256789128997	0.0007985606790609778	0.17594566336353523	0.0007858578616856127	0.17314686552631997
96.26079651284576	0.449733521077632	0.44470485832755297	0.489547701312361	0.4827461176874279	0.5120839788385415	0.5042259569309328	0.5358441515435829	0.5268330048207345	0.5847946531058106	0.5732872925774298	0.09040792554421818	0.08743478301206424	0.0008058524836814795	0.17862207571317867	0.0007930253921308306	0.17577886771249496
96.84081623580131	0.4498326842652949	0.44481263291431544	0.4898774947927412	0.483074900614773	0.5125535151859527	0.5046880170259748	0.5364678754634381	0.5274416445380032	0.5857571196169128	0.574216468714386	0.09089856822812754	0.0879092477461117	0.000813178554534888	0.18133199469707506	0.0008002262349592337	0.17844373024904314
97.42433086936633	0.44992945512407123	0.4449183007709657	0.49021073849987173	0.4834071838651072	0.5130301656891457	0.5051570728733591	0.5371028483998181	0.5280612091013358	0.5867402092391544	0.5751654272728971	0.09140224695551176	0.08839631796548787	0.000820539353076799	0.1840758765070376	0.0008074608254526883	0.1811418959977118
98.01136147213543	0.45002365389676036	0.44502169140382497	0.4905474141836242	0.4837429523432934	0.5135140195589144	0.5056332119452325	0.5377492854162687	0.5286919054849278	0.5877444368708414	0.5761346579099258	0.09191934287049994	0.08889636218457714	0.0008279353636217457	0.18685418830081346	0.0008147296203895316	0.1838738182628532
98.60192922959182	0.4501150928405761	0.44512262665401486	0.49088750096084843	0.48408218845822476	0.5140051672394562	0.5061165229103001	0.5384074075606892	0.5293339463664071	0.5887703354252247	0.5771246672977225	0.09245025075341888	0.08940976209978894	0.0008353670943686553	0.1896674086562058	0.0008220330989922586	0.18663996121610182
99.1960554548718	0.4502035758861938	0.44522092036838506	0.49123097518008013	0.4844248719933996	0.5145037004387749	0.5066070956627472	0.539077442111533	0.5299875503602258	0.5898184566624928	0.5781359799063498	0.09299537960688872	0.08993691315598484	0.0008428350784914218	0.19251602805290702	0.0008293717639341058	0.18944080034601996
99.79376158953411	0.450288898281261	0.4453163780553635	0.49157781027940517	0.4847709799709139	0.5150097121603816	0.5071050213523691	0.5397596228366932	0.5306529422630346	0.5908893720678874	0.5791691388294307	0.09355515327113581	0.09047822514113696	0.0008503398753045843	0.1954005493838622	0.0008367461424168554	0.1922768229356535
100.39506920433367	0.4503708462176143	0.44540879652498966	0.4919279766370982	0.48512048650851775	0.5155232967363654	0.5076103924159847	0.5404541902658284	0.5313303533117572	0.5919836737788927	0.5802247066558791	0.09413001107018087	0.09103412281080842	0.0008578820715062774	0.19832148849788211	0.0008441567873204714	0.1951485285692911
101.00000000000001	0.4504491964414214	0.44549796351236176	0.49228144141465585	0.48547336266935853	0.5160445498619268	0.5081233026102104	0.5411613919769507	0.5320200214551354	0.5931019755646724	0.5813032663905774	0.09472040849064907	0.09160504654415258	0.0008616739787354004	0.1997911278090128	0.000847882432007349	0.19659336538026684
