# Supplementary material for: White matter micro- and macrostructure brain charts for the human lifespan
Source: Nature. 2026 May 13;655(8124):979–89. doi: 10.1038/s41586-026-10454-2 (PMC13391363; doi:10.1038/s41586-026-10454-2)
Supplement: Supplementary file 12 — Centiles trajectories of brain charts. SDT.T9.1–5 contain the brain charts for the global metrics; SDT.T9.6–509 contain the brain charts for the tract-specific metrics (unnormalized); and SDT.T9.510–1157 contain the brain charts for the tract-specific macrostructural metrics (normalized). Included in each table are the male and female centile trajectories for the 2.5th, 25th, 50th, 75th and 97.5th percentiles; the interquartile range normalized by the 50th centile; and the derivatives of the 50th centiles with respect to both age and log(age). Charts are sampled in logarithmically spaced intervals. Age is reported in years, while centile trajectory values are reported in metric-specific units: diffusivities in mm2 s−1, volume in mm3, surface area in mm2, average length in mm, and FA is dimensionless (unitless). [file 41586_2026_10454_MOESM12_ESM.zip › plotted_curves/SDT.T9.247-SCP_left_md-mean_curve_metrics.csv]

ages	male_0.025th_percentile	female_0.025th_percentile	male_0.25th_percentile	female_0.25th_percentile	male_0.5th_percentile	female_0.5th_percentile	male_0.75th_percentile	female_0.75th_percentile	male_0.975th_percentile	female_0.975th_percentile	male_normalized_quantile_range	fwmale_normalized_quantile_range	male_median_centile_d_age	male_median_centile_d_log_age	female_median_centile_d_age	female_median_centile_d_log_age
0.25	0.0009195244151446958	0.0009178553580357059	0.0009518299791936017	0.0009497989232791733	0.0009702078903583385	0.0009679568492821165	0.0009896782884548608	0.0009871831576131744	0.0010301643558152784	0.001027125803366962	0.03901051479521585	0.038621798442489516	-0.00016901786938663553	-9.758733731140808e-05	-0.00016865246000496563	-9.737635767525967e-05
0.25150637576242696	0.0009192528362781776	0.000917584508236371	0.000951568629819683	0.0009495382044580822	0.0009699532859364775	0.0009677027953040913	0.0009894315571288507	0.0009869368714819993	0.0010299363636848949	0.0010268979661320773	0.039035825599179744	0.038646852324287176	-0.00016861438523824157	-9.76462707010517e-05	-0.00016824986116387164	-9.743517122259848e-05
0.2530218281966045	0.0009189809222631679	0.0009173133241929187	0.0009513069613164063	0.0009492771672719583	0.0009696983740013261	0.0009674484344381106	0.0009891845326611037	0.0009866902926334467	0.0010297081153623985	0.001026669872510543	0.039061188881240334	0.03867195814236624	-0.00016780632512886084	-9.776386118703906e-05	-0.0001674435740137148	-9.75525226574181e-05
0.25454641199404576	0.0009187086746180321	0.0009170418074195459	0.0009510449751523618	0.0009490158131857764	0.0009694431559945773	0.0009671937681225623	0.0009889372164666418	0.0009864434224795353	0.001029479612215845	0.0010264415238678472	0.0390866045935466	0.0386971158492991	-0.0001670009529270433	-9.788089897969088e-05	-0.00016663996877103182	-9.766932266563888e-05
0.2560801821758082	0.0009184360948619746	0.0009167699594312847	0.0009507826727968082	0.000948754143665179	0.0009691876333584813	0.0009669387977963915	0.0009886896099609113	0.0009861962624327118	0.0010292508556134145	0.0010262129215696091	0.03911207268787146	0.03872232539728636	-0.00016619827072433813	-9.799738387508694e-05	-0.00016583904752276446	-9.778557104336838e-05
0.25762319409447826	0.0009181631845149883	0.0009164977817439524	0.0009505200557196253	0.0009484921601764259	0.0009689318075357953	0.0009666835248990505	0.0009884417145597387	0.0009859488139058006	0.0010290218469233676	0.0010259840669815331	0.0391375931156151	0.03874758673815835	-0.00016539828049788596	-9.811331569101189e-05	-0.00016504081224194556	-9.790126760853002e-05
0.2591755034361701	0.000917889945097788	0.0009162252758740846	0.0009502571253912465	0.0009482298641863309	0.00096867567996972	0.0009664279508704344	0.000988193531679264	0.0009857010783119434	0.0010287925875139823	0.0010257549614693469	0.03916316582780672	0.03877289982337869	-0.00016460098411108515	-9.822869426695524e-05	-0.0001642452647883652	-9.801641220094637e-05
0.2607371662225343	0.0009176163781317574	0.0009159524433388831	0.0009499938832826095	0.000947967257162208	0.0009684192521038502	0.0009661720771508312	0.0009879450627358925	0.0009854530570645465	0.0010285630787535058	0.0010255256063987526	0.03918879077510661	0.03879826460404586	-0.00016380638331398023	-9.83435194641391e-05	-0.0001634524069087928	-9.813100468183955e-05
0.2623082388127803	0.000917342485138886	0.0009156792856561522	0.0009497303308650931	0.0009477043405718129	0.0009681625253821109	0.0009659159051808602	0.0009876963091462344	0.000985204751577224	0.001028333322010097	0.0010252960031353695	0.03921446790781019	0.03882368103089622	-0.0001630144797428179	-9.845779116424147e-05	-0.0001626622402361999	-9.824504493308184e-05
0.2638887779057103	0.0009170682676417207	0.0009154058043442503	0.00094946646961047	0.0009474411158832924	0.0009679055012487141	0.0009656594364014257	0.0009874472723270578	0.000984956163263749	0.001028103318651781	0.0010250661530446892	0.03924019717584829	0.03884914905430657	-0.00016222527492287808	-9.85715092707562e-05	-0.00016187476629320185	-9.835853285825036e-05
0.26547884054176485	0.0009167937271632957	0.000915132000922021	0.0009492023009908394	0.0009471775845651189	0.0009676481811480887	0.0009654026722536501	0.0009871979536952241	0.0009847072935379893	0.0010278730700463855	0.0010248360574920115	0.03926597852879126	0.038874668624295956	-0.00016143877026880693	-9.868467370910405e-05	-0.00016108998649139172	-9.847146838276588e-05
0.2670784841050822	0.0009165188652270847	0.0009148578769087442	0.0009489378264785788	0.0009469137480860425	0.0009673905665248353	0.0009651456141788273	0.0009869483546676415	0.0009844581438138611	0.0010276425775614954	0.0010246057178424002	0.03929181191585132	0.038900239690528374	-0.00016065496708195237	-9.879728442394042e-05	-0.00016030790212973045	-9.858385145097848e-05
0.26868776632556873	0.000916243683356944	0.0009145834338240808	0.0009486730475462904	0.0009466496079150364	0.000967132658823672	0.0009648882636183693	0.0009866984766612112	0.000984208715505276	0.0010274118425644034	0.0010243751354606309	0.039317697285883524	0.038925862202314976	-0.00015987386655530456	-9.890934138204188e-05	-0.0001595285143988212	-9.869568202960921e-05
0.2703067452809827	0.0009159681830770496	0.0009143086731880082	0.0009484079656667372	0.0009463851655212341	0.0009668744594893729	0.0009646306220137445	0.0009864483210927674	0.0009839590100260802	0.0010271808664220484	0.0010241443117111337	0.039343634587390125	0.038951536108617055	-0.00015909546977227462	-9.902084457069638e-05	-0.0001587518243804098	-9.880696010597378e-05
0.2719354793990299	0.0009156923659118483	0.000914033596520773	0.0009481425823127978	0.0009461204223738834	0.0009666159699667218	0.0009643726908064306	0.0009861978893790319	0.0009837090287900087	0.0010269496505009728	0.0010239132479579471	0.03936962376852121	0.038977261358046994	-0.00015831977770636163	-9.913179399756444e-05	-0.00015797783304621893	-9.89176856873164e-05
0.27357402745947257	0.0009154162333859979	0.0009137582053428305	0.0009478768989574058	0.0009458553799422872	0.0009663571917004536	0.000964114471437858	0.0009859471829365553	0.0009834587732106296	0.0010267181961672671	0.001023681945564664	0.03939566477707794	0.03900303789887277	-0.00015754679122353954	-9.924218969067922e-05	-0.00015720654126077926	-9.902785880158693e-05
0.2752224485962505	0.0009151397870243146	0.0009134825011747928	0.0009476109170735002	0.0009455900396957529	0.0009660981261352052	0.0009638559653493589	0.0009856962031816695	0.0009832082447012935	0.0010264865047865208	0.0010234504058943836	0.03942175756051434	0.03902886567901819	-0.0001567765110817576	-9.935203169841866e-05	-0.00015643794978065229	-9.913747949680252e-05
0.27688080229961526	0.0009148630283517169	0.0009132064855373724	0.0009473446381339695	0.0009453244031035371	0.0009658387747154593	0.0009635971739821133	0.0009854449515304333	0.0009829574446750791	0.0010262545777237713	0.0010232186303096589	0.039447902065940836	0.039054744646065745	-0.0001560089379329943	-9.946132008997743e-05	-0.00015567205925670624	-9.92465478416582e-05
0.2785491484182772	0.0009145859588931694	0.000912930159951326	0.0009470780636115966	0.0009450584716347905	0.0009655791388854918	0.0009633380987770947	0.0009851934293985778	0.000982706374544742	0.0010260224163434516	0.001022986620172445	0.039474098240124926	0.039080674747260125	-0.00015524407232209159	-9.957005495397908e-05	-0.00015490887023356104	-9.935506392469429e-05
0.28022754716156506	0.0009143085801736313	0.0009126535259374043	0.00094681119497901	0.0009447922467585096	0.0009653192200893229	0.0009630787411750208	0.0009849416382014607	0.0009824550357226654	0.001025790022009344	0.001022754376844053	0.039500346029495155	0.039106655929508564	-0.00015448191468797612	-9.96782363986981e-05	-0.00015414838314908863	-9.946302785349137e-05
0.2819160591015993	0.0009140308937180037	0.0009123765850162978	0.0009465440337086307	0.0009445257299434834	0.0009650590197706637	0.0009628191026163042	0.0009846895793540126	0.0009822034296208095	0.0010255573960845305	0.0010225219016851	0.03952664538014142	0.03913268813938476	-0.00015372246536543566	-9.97858645527816e-05	-0.0001533905983376882	-9.95704397561692e-05
0.28361474517547763	0.0009137529010510722	0.0009120993387085809	0.0009462765812726166	0.0009442589226582377	0.0009647985393728629	0.000962559184540994	0.0009844372542706854	0.0009819515576506568	0.0010253245399313392	0.0010222891960554573	0.03955299623781962	0.0391587713231298	-0.00015296572458534108	-9.98929395645276e-05	-0.0001526355160306192	-9.967729978083151e-05
0.2853236666874746	0.0009134746036974563	0.0009118217885346601	0.0009460088391428137	0.0009439918263709864	0.0009645377803388578	0.00096229898838873	0.0009841846643654014	0.0009816994212231654	0.0010250914549112995	0.0010220562613142028	0.039579398547950964	0.03918490542665588	-0.0001522116924741468	-9.999946160144102e-05	-0.00015188313635433603	-9.978360809423381e-05
0.2870428853112538	0.0009131960031815561	0.0009115439360147224	0.0009457408087907034	0.0009437244425495798	0.0009642767441111229	0.000962038515598691	0.000983931811051506	0.0009814470217487175	0.001024858142385091	0.0010218230988195737	0.03960585225562753	0.03921109039554652	-0.00015146036905594462	-0.00010010543085045565	-0.00015113345933304156	-9.9889364882505e-05
0.28877246309209376	0.0009129171010275028	0.0009112657826686851	0.0009454724916873541	0.0009434567726614563	0.0009640154321316206	0.0009617777676095459	0.0009836786957417181	0.000981194360637074	0.0010246246037125	0.001021589709928919	0.0396323573056117	0.039237326175060885	-0.00015071175425240835	-0.00010021084751757336	-0.00015038648488924222	-9.99945703511751e-05
0.2905124624491269	0.0009126378987591023	0.0009109873300161389	0.0009452038893033663	0.0009431888181735852	0.0009637538458417502	0.0009615167458594008	0.0009834253198480769	0.0009809414392973172	0.0010243908402523647	0.0010213560959986476	0.03965891364233947	0.0392636127101342	-0.00014996584788473655	-0.00010031571182853027	-0.0001496422128451913	-0.0001000992247254251
0.29226294617759224	0.0009123583978997852	0.0009107085795762993	0.0009449350031088241	0.0009429205805524217	0.0009634919866822958	0.0009612554517857494	0.0009831716847818954	0.0009806882591378084	0.0010241568533625321	0.0010211222583841844	0.03968552120992318	0.03928994994538105	-0.00014922264967182075	-0.00010042002402704808	-0.00014890064292044647	-0.000100203328247922
0.294023977451102	0.0009120785999725614	0.0009104295328679605	0.00094466583457325	0.0009426520612638599	0.0009632298560933857	0.0009609938868254319	0.0009829177919537168	0.0009804348215661416	0.0010239226443998137	0.0010208881984399261	0.03971217995215281	0.03931633782509702	-0.00014848215923368713	-0.00010052378437630516	-0.00014816177473642167	-0.00010030688118117803
0.29579561982392083	0.000911798506499958	0.0009101501914094336	0.0009443963851655451	0.0009423832617731729	0.0009629674555144303	0.0009607320524145723	0.0009826636427732547	0.0009801811279890845	0.0010236882147199285	0.001020653917519185	0.039738889812498096	0.03934277629326058	-0.00014774437609127444	-0.00010062699315821488	-0.0001474256078156655	-0.00010040988380632943
0.29757793723326015	0.0009115181190039808	0.0009098705567185092	0.0009441266563539509	0.0009421141835449765	0.000962704786384087	0.0009604699499885436	0.0009824092386493577	0.0009799271798125446	0.0010234535656774692	0.0010204194169741534	0.03976565073411129	0.03936926529353591	-0.00014700929966587895	-0.00010072965067256523	-0.00014669214158130606	-0.00010051233642233148
0.29937099400158496	0.0009112374390060562	0.000909590630312397	0.0009438566496059921	0.0009418448280431701	0.0009624418501402019	0.0009602075809819097	0.0009821545809899528	0.0009796729784415108	0.0010232186986258453	0.0010201846981558493	0.03979246265982897	0.0393958047692745	-0.000146276929282374	-0.00010083175723851756	-0.00014596137535988207	-0.00010061423934729086
0.3011748548389356	0.0009109564680269856	0.0009093104137076827	0.0009435863663884334	0.0009415751967308945	0.0009621786482197671	0.0009599449468283844	0.0009818996712020029	0.0009794185252800115	0.0010229836149172448	0.0010199497624140753	0.0398193255321734	0.039422394663516484	-0.00014554726416721175	-0.00010093331319241394	-0.0001452333083801216	-0.00010071559291671695
0.30298958484526295	0.0009106752075868956	0.0009090299084202775	0.00094331580816723	0.0009413052910704824	0.0009619151820588735	0.0009596820489607802	0.0009816445106914599	0.000979163821731069	0.0010227483159025844	0.0010197146110973727	0.03984623929335591	0.03944903491899505	-0.0001448203034508655	-0.00010103431888910941	-0.0001445079397750515	-0.00010081639748452109
0.30481524951277783	0.0009103936592051888	0.0009087491159653694	0.0009430449764074788	0.0009410351125234107	0.0009616514530926615	0.0009594188888109645	0.000981389100863217	0.0009789088691966503	0.0010225128029314667	0.0010194792455529744	0.03987320388527856	0.03947572547813566	-0.00014409604616849592	-0.00010113477470150012	-0.00014378526858177532	-0.00010091665342218392
0.3066519147283146	0.0009101118244004971	0.0009084680378573751	0.0009427738725733743	0.0009407646625502542	0.0009613874627552766	0.0009591554678098115	0.0009811334431210636	0.000978653669077623	0.0010222770773521356	0.0010192436671267642	0.03990021924953464	0.039502466283059104	-0.0001433744912601731	-0.00010123468102032906	-0.00014306529374386034	-0.0001010163611198378
0.3084996467757088	0.0009098297046906295	0.0009081866756098903	0.0009425024981281558	0.0009404939426106357	0.00096112321247982	0.0009588917873871527	0.0009808775388676376	0.0009783982227737076	0.0010220411405114282	0.001019007877163226	0.039927285327413214	0.03952925727558451	-0.00014265563757170918	-0.00010133403825374199	-0.0001423480141100053	-0.00010111552098432397
0.31035851233818973	0.0009095473015925308	0.0009079050307356464	0.0009422308545340693	0.0009402229541631851	0.0009608587036983077	0.0009586278489717395	0.0009806213895043844	0.0009781425316834364	0.001021804993754737	0.0010187718770054074	0.039954402059898454	0.03955609839723027	-0.0001419394838553245	-0.00010143284682737064	-0.0001416334284351506	-0.00010121413343996966
0.3122285785007863	0.0009092646166222295	0.0009076231047464597	0.0009419589432523138	0.0009399516986654887	0.0009605939378416198	0.0009583636539911892	0.0009803649964315083	0.0009778865972041046	0.001021568638425961	0.0010185356679948715	0.039981569387674804	0.03958298958921564	-0.00014122602877081336	-0.00010153110718441605	-0.00014092153538303176	-0.0001013121989290322
0.3141099127527488	0.0009089816512947941	0.0009073408991531879	0.0009416867657430012	0.000939680177574047	0.00096032891633946	0.0009580992038719456	0.0009801083610479304	0.0009776304207317291	0.0010213320758674655	0.0010182992514716552	0.04000878725112537	0.03960993079246353	-0.0001405152708858215	-0.00010162881978484362	-0.00014021233352473628	-0.00010140971791020026
0.31600258298998396	0.0009086984071242849	0.000907058415465681	0.0009414143234651067	0.0009394083923442269	0.0009600636406203076	0.0009578345000392325	0.000979851484751242	0.0009773740036610019	0.0010210953074200368	0.0010180626287742247	0.0400360555903364	0.039636921947601565	-0.00013980720867712293	-0.00010172598510643782	-0.0001395058213407574	-0.00010150669085978725
0.3179066575175057	0.0009084148856237091	0.0009067756551927378	0.0009411416178764275	0.0009391363444302183	0.0009597981121113741	0.0009575695439170087	0.0009795943689376635	0.0009771173473852488	0.0010208583344228418	0.001017825801239436	0.04006337434509768	0.0396639629949658	-0.00013910184053073094	-0.00010182260364313689	-0.00013880199722127173	-0.00010160311827064894
0.3198222050518999	0.0009081310883049758	0.0009064926198420596	0.000940868650433536	0.0009388640352849901	0.0009595323322385608	0.0009573043369279256	0.0009793370150019997	0.0009768604532963843	0.0010206211582133849	0.0010175887702024902	0.04009074345490591	0.03969105387459972	-0.00013839916474309155	-0.00010191867590600423	-0.0001381008594668054	-0.0001016990006524332
0.32174929472380437	0.0009078470166788491	0.0009062093109202048	0.0009405954225917367	0.0009385914663602451	0.0009592663024264128	0.0009570388804932832	0.0009790794243375958	0.000976603322784869	0.0010203837801274647	0.001017351536996892	0.04011816285896404	0.039718194526257515	-0.00013769917952233257	-0.00010201420242303416	-0.0001374024062898993	-0.00010179433853158004
0.32368799608040405	0.0009075626722549042	0.0009059257299325448	0.0009403219358050206	0.0009383186391063759	0.0009590000240980763	0.0009567731760329859	0.000978821598336297	0.0009763459572396682	0.001020146201499134	0.0010171141029544084	0.04014563249618743	0.039745384889407875	-0.0001370018829862929	-0.00010210918373726452	-0.0001367066358129443	-0.00010188913244976727
0.3256383790879404	0.0009072780565414891	0.0009056418783832244	0.0009400481915260304	0.0009380455549724288	0.0009587334986752627	0.0009565072249655067	0.0009785635383884094	0.0009760883580482131	0.0010199084236606638	0.0010168764694050338	0.04017315230520045	0.03977262490323187	-0.00013630727316787938	-0.000102203620409691	-0.00013601354607398197	-0.00010198338296674159
0.32760051413423674	0.0009069931710456669	0.0009053577577751066	0.0009397741912060011	0.0009377722154060459	0.0009584667275781912	0.0009562410287078299	0.0009783052458826457	0.0009758305265963467	0.0010196704479424883	0.001016638637676934	0.040200722224341616	0.03979991450662717	-0.00013561534801240227	-0.00010229751301685241	-0.00013532313502315207	-0.00010207709065751525
0.3295744720312385	0.0009067080172731886	0.0009050733696097433	0.0009394999362947362	0.0009374986218534401	0.0009581997122255643	0.0009559745886754277	0.0009780467222061011	0.0009755724642682999	0.0010194322756731816	0.0010164006090964243	0.04022834219166501	0.03982725363821005	-0.0001349261053782691	-0.00010239086215058091	-0.00013463540052371936	-0.00010217025611203301
0.33156032401756863	0.0009064225967284388	0.0009047887153873229	0.0009392254282405527	0.000937224775759342	0.0009579324540345139	0.0009557079062822064	0.0009777879687441994	0.0009753141724466377	0.0010191939081794063	0.0010161623849879173	0.04025601214494111	0.03985464223631572	-0.00013423954304064845	-0.00010248366841980605	-0.00013395034035651454	-0.00010226287993791994
0.33355814176109866	0.0009061369109143972	0.0009045037966066299	0.0009389506684902439	0.0009369506785669604	0.0009576649544205642	0.0009554409829404673	0.0009775289868806563	0.000975055652512222	0.0010189553467858765	0.0010159239666738859	0.04028373202165911	0.03988208023900093	-0.00013355565868944375	-0.00010257593244875074	-0.00013326795221701992	-0.00010235496275776135
0.33556799736153503	0.0009058509613325947	0.0009042186147650038	0.0009386756584890371	0.0009366763317179424	0.0009573972147975904	0.0009551738200608682	0.0009772697779974386	0.0009747969058441723	0.0010187165928153188	0.0010156853554748244	0.040311501759027944	0.039909567584045305	-0.00013287444993012598	-0.00010266765487626506	-0.00013258823371617434	-0.00010244650520868648
0.3375899633530214	0.0009055647494830778	0.0009039331713583007	0.0009384003996805576	0.0009364017366523358	0.0009571292365777831	0.0009549064190523859	0.0009770103434747295	0.0009745379338198294	0.0010184776475884378	0.0010154465527092156	0.0403393212939789	0.03993710420895336	-0.00013219591428623167	-0.00010275883635754712	-0.0001319111823838981	-0.00010253750794433913
0.3396241127067558	0.0009052782768643574	0.0009036474678808445	0.0009381248935067792	0.000936126894808541	0.000956861021171599	0.0009546387813222676	0.00097675068469088	0.0009742787378147073	0.0010182385124238677	0.0010152075596934799	0.040367190563167184	0.03996469005095552	-0.0001315200491991686	-0.00010284947756264429	-0.00013123679566742763	-0.00010262797163304582
0.3416705188336247	0.0009049915449733781	0.000903361505825395	0.0009378491414079946	0.0009358518076232799	0.0009565925699877319	0.0009543709082760025	0.0009764908030223786	0.0009740193192024647	0.0010179991886381465	0.0010149683777419512	0.040395109502972176	0.03999232504701078	-0.00013084685202924273	-0.00010293957917714702	-0.00013056507093323066	-0.00010271789695856515
0.343729255586852	0.0009047045553054667	0.0009030752866830969	0.0009375731448227637	0.0009355764765315463	0.0009563238844330612	0.0009541028013172703	0.0009762306998438033	0.000973759679354854	0.001017759677545663	0.0010147290081668242	0.040423078049500925	0.04002000913380662	-0.0001301763200562689	-0.00010302914190146728	-0.00012989600546786662	-0.00010280728461958821
0.34580039726466444	0.0009044173093543036	0.0009027888119434515	0.0009372969051878866	0.0009353009029665778	0.000956054965912626	0.0009538344618479143	0.0009759703765277934	0.0009734998196416958	0.0010175199804586354	0.0010144894522781313	0.04045109613858872	0.040047742247761954	-0.0001295084504790711	-0.0001031181664498948	-0.0001292295964764878	-0.00010289613532843411
0.3478840186129729	0.0009041298086118761	0.0009025020830942699	0.000937020423938358	0.0009350250883598098	0.000955785815829579	0.0009535658912678971	0.000975709834445005	0.0009732397414308342	0.0010172800986870637	0.0010142497113836979	0.04047916370579982	0.04007552432502883	-0.00012884324041867457	-0.00010320665355226244	-0.00012856584108705826	-0.0001029844498131871
0.34998019482807	0.0009038420545684412	0.0009022151016216354	0.0009367437025073297	0.0009347490341408389	0.0009555164355851505	0.0009532970909752631	0.0009754490749640755	0.0009729794460880996	0.001017040033538696	0.0010140097867891056	0.040507280686431016	0.04010335530149302	-0.0001281806869178892	-0.0001032946039527527	-0.00012790473634965993	-0.00010307222881639211
0.352089001559344	0.0009035540487124855	0.000901927869009865	0.0009364667423260724	0.0009344727417373853	0.0009552468265786102	0.0009530280623661004	0.0009751880994515853	0.0009727189349772721	0.0010167997863189913	0.001013769679797658	0.040535447015511636	0.04013123511277544	-0.00012752078694192037	-0.00010338201840998096	-0.00012724627923632603	-0.00010315947309441631
0.3542105149120084	0.0009032657925306892	0.0009016403867414713	0.0009361895448239391	0.000934196212575255	0.0009549769902072301	0.0009527588068345066	0.0009749269092720222	0.0009724582094600452	0.0010165593583310853	0.0010135293917103438	0.0405636626278054	0.04015916369423413	-0.00012686353737939582	-0.00010346889769657919	-0.00012659046664278972	-0.00010324618341781
0.35634481144984936	0.0009029772875078853	0.0009013526562971241	0.000935912111428327	0.0009339194480783027	0.0009547069278662482	0.0009524893257725489	0.0009746655057877445	0.0009721972708959898	0.0010163187508757515	0.001013288923825801	0.04059192745781221	0.040187140980966464	-0.00012620893504206032	-0.00010355524259847426	-0.00012593729538876164	-0.00010333236057102901
0.35849196819798806	0.0009026885351270277	0.0009010646791556168	0.0009356344435646447	0.0009336424496683985	0.0009544366409488355	0.000952219620570232	0.000974403890358948	0.0009719361206425207	0.001016077965251373	0.001013048277440286	0.04062024143976845	0.04021516690780875	-0.0001255569766679121	-0.00010364105391663658	-0.000125286762219734	-0.00010341800535271228
0.36065206264566085	0.0009023995368691444	0.0009007764567938207	0.0009353565426562664	0.0009333652187653831	0.0009541661308460505	0.0009519496926154553	0.0009741420643436221	0.0009716747600548523	0.001015837002753896	0.0010128074538476286	0.04064860450764997	0.04024324140933838	-0.0001249076589202036	-0.00010372633246538698	-0.00012463886380670308	-0.00010350311857512673
0.3628251727490157	0.0009021102942133118	0.000900487990686659	0.0009350784101245079	0.0009330877567870422	0.0009538953989468153	0.0009516795432939856	0.0009738800290975257	0.000971413190485976	0.0010155958646768076	0.0010125664543392096	0.040677016595171964	0.04027136441987661	-0.0001242609783879689	-0.00010381107907209142	-0.00012399359674680754	-0.00010358770106366766
0.3650113769339257	0.00090182080863661	0.000900199282307062	0.0009348000473885809	0.0009328100651490633	0.0009536244466378714	0.0009514091739894152	0.0009736177859741435	0.0009711514132866147	0.001015354552311092	0.001012325280203917	0.04070547763579224	0.0402995358734874	-0.0001236169315884661	-0.00010389529457829894	-0.00012335095756532688	-0.00010367175365774695
0.36721075409881926	0.0009015310816140909	0.0008999103331259362	0.0009345214558655634	0.0009325321452650038	0.0009533532753037492	0.000951138586083131	0.0009733553363246548	0.000970889429805194	0.0010151130669452018	0.001012083932728118	0.04073398756270965	0.04032775570398075	-0.0001229755149659839	-0.00010397897983807636	-0.00012271094271487648	-0.00010375527720929423
0.3694233836175272	0.0009012411146187433	0.0008996211446121286	0.0009342426369703646	0.0009322539985462575	0.0009530818863267337	0.0009508677809542797	0.0009730926814979022	0.000970627241387808	0.0010148714098650244	0.001011842413195624	0.040762546308868865	0.04035602384491313	-0.00012233672489397884	-0.00010406213571900746	-0.00012207354857740604	-0.00010383827258364509
0.37164934534214805	0.0009009509091214557	0.0008993317182323895	0.0009339635921156886	0.0009319756264020179	0.0009528102810868291	0.0009505967599797331	0.0009728298228403526	0.0009703648493781836	0.0010146295823538463	0.0010116007228876572	0.0407911538069583	0.040384340229588214	-0.00012170055767563026	-0.00010414476310177667	-0.00012143877146475468	-0.00010392074065940227
0.3738887196059291	0.0009006604665909823	0.000899042055451339	0.0009336843227120008	0.0009316970302392439	0.0009525384609617239	0.0009503255245340531	0.0009725667616960672	0.0009701022551176473	0.0010143875856923215	0.0010113588630828157	0.04081980998941398	0.040412704791059406	-0.00012106700954420124	-0.00010422686287958616	-0.00012080660761884521	-0.00010400268232751975
0.3761415872261661	0.0009003697884939104	0.0008987521577314352	0.0009334048301674963	0.0009314182114626307	0.0009522664273267623	0.0009500540759894628	0.0009723034994066687	0.0009698394599450961	0.0010141454211584414	0.0010111168350570474	0.04084851478841926	0.040441117462130236	-0.00012043607666392675	-0.00010430843595846118	-0.00012017705321284988	-0.00010408409849174682
0.3784080295071193	0.000900078876294624	0.000898462026532936	0.0009331251158880635	0.0009311391714745703	0.0009519941815549052	0.0009497824157158085	0.0009720400373113059	0.0009695764651969592	0.0010139030900274974	0.00101087464008361	0.04087726813590619	0.040469578175355445	-0.00011980775513056874	-0.00010438948325638964	-0.00011955010435166225	-0.00010416499006771218
0.3806881282429484	0.0008997877314552759	0.0008981716633138734	0.0009328451812772575	0.0009308599116751277	0.0009517217250167063	0.000949510545080535	0.0009717763767466288	0.000969313272207174	0.0010136605935720583	0.0010106322794330492	0.04090606996355784	0.040498086863042466	-0.00011918204097294272	-0.00010447000570429354	-0.00011892575707317388	-0.00010424535798408963
0.38298196572066395	0.0008994963554357462	0.0008978810695300104	0.0009325650277362588	0.0009305804334619975	0.0009514490590802692	0.0009492384654486432	0.0009715125190467458	0.0009690498823071439	0.0010134179330619267	0.001010389754373156	0.04093492020280738	0.04052664345725228	-0.00011855893015377816	-0.00010455000424575145	-0.00011830400734968993	-0.00010432520318218175
0.3852896247230969	0.0008992047496936168	0.0008975902466348165	0.0009322846566638488	0.0009303007382304806	0.0009511761851112241	0.0009489661781826663	0.0009712484655432014	0.0009687862968257159	0.0010131751097641186	0.001010147066168944	0.04096381878484109	0.0405552478898013	-0.0001179384185687471	-0.00010462947983524984	-0.00011768485108634708	-0.00010440452661417132
0.38761118853188686	0.0008989129156841373	0.0008972991960794333	0.0009320040694563746	0.0009300208273734497	0.000950903104472694	0.0009486936846426365	0.0009709842175649416	0.0009685225170891459	0.0010129321249428276	0.0010099042160826171	0.04099276564059877	0.04058390009226145	-0.0001173205020486845	-0.00010470843343959868	-0.00011706828412352821	-0.00010448332924428705
0.3899467409304866	0.000898620854860194	0.0008970079193126438	0.0009317232675077209	0.0009297407022813202	0.0009506298185252643	0.0009484209861860556	0.0009707197764382844	0.0009682585444210694	0.001012688979859397	0.001009661205373539	0.041021760700773895	0.04061259999596104	-0.00011670517636050426	-0.00010478686603748733	-0.00011645430223786168	-0.00010456161204877579
0.39229636620718694	0.0008983285686722766	0.0008967164177808396	0.0009314422522092761	0.0009294603643420163	0.0009503563286269514	0.000948148084167862	0.0009704551434868894	0.0009679943801424705	0.001012445675772289	0.0010094180352982025	0.041050803895816675	0.04064134753198744	-0.00011609243720778206	-0.00010486477861962329	-0.0001158429011430262	-0.0001046393760160691
0.3946601491581577	0.0008980360585684482	0.0008964246929279897	0.0009311610249499021	0.0009291798149409417	0.0009500826361331709	0.0009478749799403999	0.000970190320031725	0.0009677300255716502	0.0010122022139370521	0.0010091747071101992	0.04107989515593279	0.040670142631185915	-0.00011548228023050555	-0.00010494217218742774	-0.00011523407648900141	-0.00010471662214495137
0.3970381750905084	0.0008977433259943177	0.0008961327461956141	0.0009308795871159084	0.0009288990554609533	0.0009498087423967141	0.0009476016748533957	0.0009699253073910453	0.0009674654820242028	0.0010119585956062992	0.0010089312220601951	0.041109034411086036	0.04069898522416202	-0.0001148747010065454	-0.00010501904775339632	-0.00011462782386398307	-0.00010479335144561452
0.39943052982536675	0.0008974503723930065	0.0008958405790227501	0.0009305979400910183	0.0009286180872823272	0.0009495346487677132	0.0009473281702539227	0.0009696601068803556	0.0009672007508129815	0.001011714822029672	0.0010086875813958972	0.0411382215909987	0.04072787524128268	-0.0001142696950536537	-0.00010509540634254244	-0.00011402413879602058	-0.0001048695649404352
0.4018372997009759	0.0008971571992051175	0.0008955481928459221	0.0009303160852563394	0.0009283369117827298	0.0009492603565936111	0.0009470544674863725	0.0009693947198123829	0.0009669358332480695	0.0010114708944538133	0.0010084437863620236	0.04116745662515175	0.04075681261267598	-0.00011366725782790965	-0.00010517124898967722	-0.00011342301675151822	-0.0001049452636616155
0.40425857157581063	0.000896863807868713	0.000895255589099118	0.0009300340239903406	0.000928055530337195	0.0009489858672191404	0.0009467805678924328	0.0009691291474970551	0.0009666707306367578	0.001011226814122345	0.0010081998382002835	0.0411967394427874	0.04078579726823254	-0.00011306738472555145	-0.00010524657674026994	-0.00011282445313731682	-0.00010502044865204341
0.4066944328317112	0.0008965701998192792	0.0008949627692137556	0.0009297517576688183	0.0009277739443180899	0.0009487111819862888	0.0009465064728110527	0.0009688633912414656	0.0009664054442835117	0.0010109825822758331	0.0010079557381493427	0.04122606997290826	0.04081482913760663	-0.00011247007108472484	-0.0001053213906517525	-0.00011222844330260884	-0.00010509512096673612
0.4091449713770379	0.0008962763764896984	0.0008946697346186533	0.000929469287664868	0.0009274921550950859	0.000948436302234271	0.0009462321835784154	0.0009685974523498455	0.0009661399754899422	0.0010107382001517619	0.0010077114874447945	0.04125544814427879	0.04084390815021721	-0.00011187531218490032	-0.00010539569179141006	-0.00011163498253743964	-0.00010516928167011996
0.411610275649843	0.0008959823393102242	0.0008943764867400072	0.0009291866153488613	0.0009272101640351377	0.0009481612292995058	0.0009459577015279154	0.0009683313321235428	0.0009658743255547848	0.00101049366898451	0.0010074670873191397	0.04128487388542692	0.04087303423524805	-0.00011128310324690083	-0.00010546948123604794	-0.00011104406607365114	-0.00010524293183647448
0.41409043462106226	0.0008956880897084555	0.0008940830270013626	0.0009289037420884179	0.0009269279725024536	0.0009478859645155892	0.0009456830279901307	0.0009680650318609922	0.0009656084957738704	0.001010248990005324	0.001007222539001758	0.041314347124643255	0.04090220732164865	-0.00011069343943642673	-0.00010554276007432306	-0.00011045568908807368	-0.00010531607255168107
0.41658553779772634	0.0008953936291093002	0.0008937893568235805	0.0009286206692483723	0.0009266455818584631	0.0009476105092132595	0.0009454081642927897	0.0009677985528576843	0.0009653424874400933	0.0010100041644422843	0.0010069778437188743	0.041343867789983516	0.04093142733813524	-0.00011010631586219621	-0.00010561552940402397	-0.00010986984670080524	-0.00010538870491103025
0.41909567522619073	0.0008950989589349615	0.0008934954776248219	0.0009283373981907586	0.0009263629934618013	0.0009473348647203841	0.0009451331117607549	0.0009675318964061485	0.0009650763018433956	0.0010097591935202903	0.0010067330026935451	0.04137343580926752	0.04096069421319131	-0.00010952172757758283	-0.00010568779033293119	-0.00010928653397646038	-0.00010546083001938822
0.4216209374953856	0.0008948040806048998	0.0008932013908205108	0.0009280539302747735	0.0009260802086682728	0.0009470590323619214	0.0009448578717159895	0.0009672650637959187	0.0009648099402707317	0.0010095140784610248	0.0010064880171456216	0.04140305111008168	0.04099000787506851	-0.00010893966958233636	-0.00010575954397956666	-0.0001087057459261409	-0.00010553244899258463
0.42416141574008476	0.0008945089955358128	0.0008929070978233146	0.0009277702668567569	0.0009257972288308309	0.0009467830134599019	0.0009445824454775342	0.0009669980563135112	0.0009645434040060473	0.0010092688204829333	0.0010062428882917293	0.041432713619777725	0.04101936825178683	-0.00010836013682094525	-0.00010583079147066798	-0.00010812747750627016	-0.00010560356295474804
0.4267172016441951	0.0008942137051416121	0.0008926126000431193	0.000927486409290168	0.0009255140552995553	0.0009465068093334047	0.0009443068343614859	0.0009667308752424043	0.0009642766943302576	0.001009023420801202	0.0010059976173452465	0.0414624232654755	0.0410487752711358	-0.00010778312418582847	-0.00010590153394365864	-0.00010755172362067467	-0.00010567417304024884
0.42928838744406506	0.000893918210833391	0.0008923178988869993	0.0009272023589255538	0.0009252306894216198	0.0009462304212985257	0.0009440310396809664	0.0009664635218630043	0.0009640098125212155	0.0010087778806277255	0.0010057522055162717	0.04149217997406153	0.04107822886067499	-0.00010720862651678043	-0.00010597177254487167	-0.00010697847912094494	-0.00010574428039267225
0.43187506593181346	0.0008936225140194079	0.0008920229957591995	0.0009269181171105337	0.000924947132541277	0.0009459538506683623	0.0009437550627461056	0.0009661959974526312	0.0009637427598536953	0.0010085322011710906	0.0010055066540116079	0.04152198367219054	0.041107728947733756	-0.0001066366386017481	-0.00010604150842982718	-0.0001064077388071849	-0.0001058138861647906
0.4344773304586784	0.0008933266161050544	0.0008917278920611038	0.0009266336851897663	0.000924663385999825	0.0009456770987529806	0.0009434789048640097	0.0009659283032854861	0.0009634755375993618	0.0010082863836365444	0.0010052609640347305	0.04155183428628628	0.04113727545941376	-0.00010606715517849641	-0.00010611074276381527	-0.00010583949742917764	-0.0001058829915191184
0.4370952749383861	0.0008930305184928364	0.0008914325891912167	0.0009263490645049314	0.0009243794511355906	0.0009454001668593979	0.0009432025673387431	0.0009656604406326327	0.0009632081470267499	0.0010080404292259766	0.001005015136785769	0.041581731742541386	0.041166868322586266	-0.0001055001709334702	-0.00010617947671986983	-0.00010527374968546943	-0.00010595159762569195
0.4397289938505404	0.000892734222582351	0.0008911370885451394	0.0009260642563947075	0.0009240953292839057	0.0009451230562915594	0.0009429260514713063	0.0009653924107619756	0.0009629405894012451	0.0010077943391378957	0.001004769173461485	0.04161167596691849	0.04119650746389569	-0.00010493568050448654	-0.00010624771148085022	-0.00010471049022606205	-0.00010601970566434527
0.4423785822440318	0.0008924377297702596	0.0008908413915155437	0.0009257792621947443	0.0009238110217770798	0.0009448457683503102	0.0009426493585596078	0.0009651242149382314	0.0009626728659850537	0.0010075481145674018	0.001004523075255243	0.04164166688514993	0.04122619280975883	-0.00010437367848090129	-0.00010631544823824779	-0.00010414971365271808	-0.0001060873168238774
0.4450441357404687	0.0008921410414502668	0.0008905454994921508	0.0009254940832376429	0.0009235265299443808	0.0009445683043333781	0.0009423724898984449	0.0009648558544229114	0.0009624049780371844	0.0010073017567061675	0.0010042768433569924	0.04167170442273914	0.04125592428636503	-0.00010381415940319272	-0.00010638268819146424	-0.00010359141451857234	-0.00010615443230072019
0.44772575053762753	0.0008918441590131007	0.0008902494138617115	0.0009252087208529355	0.0009232418551120145	0.0009442906655353499	0.0009420954467794827	0.0009645873304742981	0.0009621369268134274	0.0010070552667424157	0.0010040304789532457	0.04170178850495958	0.04128570181967676	-0.00010325711776518198	-0.00010644943254889405	-0.00010303558732971396	-0.00010622105330013176
0.4504235234129248	0.0008915470838464865	0.00088995313600798	0.0009249231763670587	0.0009229569986030987	0.0009440128532476481	0.0009418182304912298	0.0009643186443474223	0.0009618687135663295	0.0010068086458608946	0.0010037839832270534	0.041731919056857206	0.041315525335430515	-0.00010270254801361678	-0.00010651568252670329	-0.00010248222654588024	-0.00010628718103550261
0.4531375517269096	0.0008912498173351298	0.000889656667311697	0.0009246374511033382	0.0009226719617376465	0.0009437348687585138	0.00094154084231902	0.0009640497972940442	0.0009616003395451758	0.0010065618952428603	0.0010035373573579857	0.04176209600324825	0.04134539475913602	-0.00010215044455000322	-0.00010658143934969	-0.00010193132658128934	-0.00010635281672866093
0.4558679334267773	0.0008909523608606897	0.0008893600091505626	0.0009243515463819612	0.0009223867458325389	0.0009434567133529781	0.0009412632835449863	0.000963780790562628	0.0009613318059959643	0.00100631501606605	0.001003290602522107	0.041792319268722	0.041375310016077985	-0.00010160080173027275	-0.00010664670425031275	-0.00010138288180458477	-0.0001064179616088734
0.45861476704990445	0.000890654715801765	0.0008890631628992241	0.0009240654635199629	0.000922101352201514	0.0009431783883128512	0.0009409855554480483	0.0009635116253983278	0.0009610631141613928	0.0010060680095046685	0.0010030437198919608	0.04182258877763915	0.04140527103131483	-0.00010105361386553158	-0.00010671147846846862	-0.00010083688654008438	-0.00010648261691306726
0.4613781517274047	0.0008903568835338678	0.0008887661299292475	0.0009237792038312003	0.0009218157821551369	0.0009428998949166945	0.0009407076593038842	0.0009632423030429611	0.0009607942652808308	0.0010058208767293594	0.0010027967106365442	0.041852904454133324	0.0414352777296803	-0.00010050887522405905	-0.0001067757632527977	-0.00010029333506894611	-0.0001065467838869405
0.4641581871877068	0.000890058865429406	0.0008884689116091015	0.0009234927686263344	0.0009215300370007849	0.0009426212344398031	0.0009404295963849145	0.0009629728247349914	0.0009605252605903031	0.0010055736189071894	0.0010025495759212887	0.04188326622211086	0.041465330035782504	-9.99665800305305e-05	-0.00010683955985874016	-9.975222162902919e-05	-0.0001066104637826304
0.4669549737601532	0.000889760662857664	0.0008881715093041379	0.0009232061592128115	0.0009212441180426275	0.0009423424081541872	0.000940151367960283	0.0009627031917095088	0.0009602561013224709	0.001005326237201628	0.0010023023169080409	0.04191367400525046	0.041495427874005286	-9.942672246718298e-05	-0.0001069028695493135	-9.921354041594888e-05	-0.00010667365786029559
0.46976861237862133	0.0008894622771847822	0.0008878739243765707	0.0009229193768948428	0.0009209580265816061	0.0009420634173285514	0.0009398729752958349	0.0009624334051982092	0.0009599867887066097	0.001005078732772525	0.0010020549347550414	0.041944127727003774	0.04152557116850699	-9.888929667464796e-05	-0.0001069656935949459	-9.867728558374256e-05	-0.00010673636738720016
0.4725992045851658	0.0008891637097737399	0.0008875761581854598	0.0009226324229733864	0.0009206717639154169	0.0009417842632282774	0.0009395944196541016	0.0009621634664293777	0.0009597173239685944	0.0010048311067760946	0.0010018074306169086	0.04197462731059611	0.04155575984322209	-9.835429675258966e-05	-0.00010702803327289345	-9.814345124531387e-05	-0.0001067985936374638
0.4754468525336833	0.0008888649619843361	0.0008872782120866912	0.0009223452987461292	0.0009203853313384918	0.0009415049471154045	0.0009393157022942799	0.0009618933766278688	0.0009594477083308776	0.0010045833603648947	0.001001559805644617	0.042005172679025794	0.04158599382185971	-9.782171676053775e-05	-0.00010708988986801726	-9.76120314737372e-05	-0.00010686033789272797
0.47831165899359906	0.0008885660351731691	0.0008869800874329569	0.0009220580055074661	0.0009200987301419783	0.0009412254702486101	0.0009390368244722137	0.0009616231370150855	0.000959177943012471	0.001004335494687806	0.001001312060985476	0.042035763755063724	0.04161627302790521	-9.729155071802609e-05	-0.00010715126467147895	-9.708302030234095e-05	-0.00010692160144110119
0.4811937273535759	0.0008882669306936239	0.0008866817855737426	0.0009217705445484876	0.0009198119616137265	0.0009409458338831968	0.0009387577874403783	0.0009613527488089677	0.0009589080292289318	0.0010040875108900187	0.0010010641977831198	0.04206640046125501	0.041646597384619226	-9.676379260581403e-05	-0.00010721215898137904	-9.655641172554019e-05	-0.00010698238557760309
0.4840931616252451	0.0008879676498958492	0.0008863833078553041	0.0009214829171569559	0.0009195250270382663	0.0009406660392710678	0.0009384785924478603	0.0009610822132239671	0.0009586379681923387	0.0010038394101130079	0.0010008162171774783	0.04209708271991734	0.041676966815037346	-9.62384363668578e-05	-0.00010727257410303448	-9.60321996998359e-05	-0.00010704269160402569
0.4870100664469608	0.000887668194126744	0.0008860846556206545	0.0009211951246172925	0.0009192379276967941	0.0009403860876607151	0.0009381992407403422	0.0009608115314710348	0.0009583677611112802	0.00100359119349452	0.0010005681203047677	0.042127810453141956	0.041707381241972014	-9.571547590545015e-05	-0.00010733251134703581	-9.551037814359287e-05	-0.00010710252082807292
0.4899445470875755	0.0008873685647299411	0.000885785830209548	0.0009209071682105617	0.0009189506648671565	0.000940105980297203	0.0009379197335600871	0.0009605407047576052	0.000958097409190836	0.0010033428621685555	0.0010003199082974704	0.04215858358279336	0.041737840588009764	-9.519490509010686e-05	-0.00010739197203174511	-9.499094093928795e-05	-0.00010716187456483173
0.49289670945023945	0.0008870687630457858	0.0008854868329584573	0.0009206190492144482	0.0009186632398238286	0.0009398257184221446	0.0009376400721459155	0.0009602697342875713	0.0009578269136325557	0.001003094417265345	0.0010000715822843132	0.042189402030508284	0.041768344775512674	-9.467671775229003e-05	-0.000107450957480687	-9.447388193237205e-05	-0.00010722075413460708
0.4958666600762229	0.0008867687904113297	0.0008851876652005686	0.0009203307689032515	0.0009183756538379072	0.0009395453032736975	0.000937360257733201	0.000959998621261282	0.0009575562756344534	0.0010028458599113446	0.000999823143390261	0.0422202657176978	0.041798893726618935	-9.416090768774033e-05	-0.00010750946902357561	-9.395919493271343e-05	-0.00010727916086375466
0.4988545061487607	0.000886468648160305	0.0008848883282657564	0.0009200423285478604	0.0009180879081770866	0.000939264736086537	0.0009370802915538434	0.0009597273668755126	0.0009572854963909803	0.001002597191229206	0.0009995745927364877	0.042251174565544294	0.04182948736324096	-9.364746865817009e-05	-0.00010756750799692516	-9.344687371598548e-05	-0.0001073370960854858
0.5018603554969207	0.0008861683376231154	0.0008845888234805731	0.0009197537294157432	0.0009178000041056483	0.0009389840180918464	0.0009368001748362594	0.0009594559723234572	0.0009570145770930155	0.0010023484123377682	0.000999325931440369	0.04228212849500333	0.04186012560706596	-9.313639439018084e-05	-0.00010762507574244018	-9.293691202327814e-05	-0.0001073945611383964
0.5048843165994948	0.000885867860126819	0.0008842891521682324	0.0009194649727709304	0.0009175119428844435	0.0009387031505173003	0.0009365199088053642	0.0009591844387947105	0.0009567435189278486	0.0010020995243520384	0.0009990771606154614	0.042313127426803175	0.04189080837955643	-9.26276785768454e-05	-0.00010768217360751509	-9.24293035620416e-05	-0.00010745155736666123
0.5079264985889148	0.0008855672169951155	0.000883989315648597	0.0009191760598740027	0.0009172237257708813	0.0009384221345870511	0.0009362394946825606	0.0009589127674752549	0.0009564723230791666	0.0010018505283831784	0.0009988282813714897	0.042344171281443785	0.041921535601948536	-9.212131487829067e-05	-0.00010773880294526195	-9.192404200650262e-05	-0.00010750808611978413
0.5109870112551897	0.0008852664095483303	0.000883689315238162	0.0009188869919820737	0.0009169353540189115	0.000938140971521713	0.0009359589336857219	0.000958640959547443	0.0009562009907270366	0.0010016014255384853	0.0009985792948143284	0.04237525997919729	0.041952307195253224	-9.161729692241938e-05	-0.00010779496511453823	-9.14211209992466e-05	-0.00010756414875345843
0.5140659650498691	0.0008849654391034008	0.0008833891522500425	0.0009185977703487769	0.0009166468288790123	0.0009378596625383478	0.0009356782270291772	0.0009583690161899835	0.0009559295230478927	0.0010013522169213796	0.000998330202045988	0.04240639344010643	0.04198312308025458	-9.111561830529857e-05	-0.00010785066147914191	-9.092053415082901e-05	-0.0001076197466282347
0.5171634710900281	0.0008846643069738657	0.0008830888279939612	0.0009183083962242544	0.0009163581515981776	0.0009375782088504535	0.0009353973759237004	0.0009580969385779308	0.0009556579212145234	0.0010011029036313891	0.0009980810041646014	0.042437571583985916	0.04201398317751051	-9.061627259146499e-05	-0.0001079058934079502	-9.042227504030276e-05	-0.00010767488110946521
0.5202796411622786	0.0008843630144698499	0.0008827883437762345	0.0009180188708551417	0.0009160693234199027	0.0009372966116679494	0.000935116381576496	0.0009578247278826682	0.0009553861863960568	0.0010008534867641354	0.000997831702264408	0.04246879433042086	0.04204488740735196	-9.011925331584014e-05	-0.00010796066227569678	-8.992633721729981e-05	-0.00010772955356863623
0.5234145877268029	0.000884061562898049	0.0008824877008997568	0.0009177291954845521	0.000915780345584169	0.0009370148721971596	0.000934835245191182	0.0009575523852718923	0.000955114319757944	0.0010006039674113148	0.0009975822974357365	0.042500061598767104	0.04207583568988238	-8.962455398300873e-05	-0.00010801496946158395	-8.943271420133736e-05	-0.00010778376538170265
0.5265684239214125	0.0008837599535617228	0.0008821869006639936	0.0009174393713520697	0.000915491219327436	0.0009367329916408069	0.0009345539679677826	0.0009572799119096046	0.0009548423224619515	0.0010003543466606906	0.0009973327907649959	0.042531373308149566	0.0421068279449775	-8.913216806805124e-05	-0.00010806881634925491	-8.894139948201207e-05	-0.00010783751792883822
0.5297412635656308	0.0008834581877606799	0.0008818859443649671	0.000917149399693734	0.0009152019458826277	0.0009364509711979959	0.0009342725511027145	0.0009570073089560974	0.0009545701956661463	0.0010001046255960757	0.0009970831833346603	0.042562729377463804	0.04213786409228508	-8.864208901790405e-05	-0.00010812220432787623	-8.845238652116505e-05	-0.00010789081259560129
0.5329332211648017	0.0008831562667912657	0.0008815848332952433	0.0009168592817420276	0.000914912526479118	0.0009361688120642006	0.000933990995788772	0.0009567345775679386	0.0009542979405248814	0.0009998548052973196	0.000996833476223252	0.042594129725373055	0.04216894405122361	-8.815431025172016e-05	-0.00010817513479111085	-8.796566875296508e-05	-0.00010794365077251844
0.5361444119142209	0.0008828541919463508	0.0008812835687439204	0.000916569018725864	0.0009146229623427205	0.0009358865154312534	0.000933709303215116	0.0009564617188979603	0.0009540255581887841	0.0009996048868402925	0.0009965836705053304	0.0426255742703098	0.04220006774098263	-8.766882516036967e-05	-0.00010822760913631324	-8.748123958313148e-05	-0.0001079960338533914
0.5393749517032939	0.0008825519645153252	0.0008809821519966238	0.0009162786118705822	0.0009143332546956819	0.000935604082487337	0.0009334274745672679	0.0009561887340952523	0.0009537530498047496	0.0009993548712968804	0.000996333767251484	0.042657062930473395	0.042231235080521436	-8.718562710838262e-05	-0.00010827962876561181	-8.699909239129333e-05	-0.00010804796323687915
0.5426249571197181	0.0008822495857840801	0.0008806805843354873	0.0009159880623979273	0.0009140434047566634	0.0009353215144169675	0.0009331455110270905	0.0009559156243051427	0.0009534804165159222	0.0009991047597349627	0.000996083767528309	0.04268859562383134	0.042262445988569756	-8.670470943480946e-05	-0.00010833119508629752	-8.651922053162786e-05	-0.0001080994403271085
0.5458945454536906	0.0008819470570350005	0.0008803788670391461	0.0009156973715260432	0.0009137534137407332	0.0009350388124009844	0.0009328634137727785	0.0009556423906691889	0.0009532076594616848	0.0009988545532184034	0.0009958336723984002	0.04272017226811715	0.042293700383625094	-8.622606545227729e-05	-0.0001083823095086589	-8.604161733183346e-05	-0.00010815046653056548
0.5491838347021408	0.0008816443795469586	0.0008800770013827295	0.0009154065404694661	0.0009134632828593598	0.0009347559776165451	0.0009325811839788556	0.000955369034325171	0.0009529347797776545	0.0009986042528070417	0.0009955834829203428	0.042751792780830286	0.04232499818395387	-8.574968844848874e-05	-0.0001084329734470646	-8.556627609482281e-05	-0.00010820104325837132
0.5524929435729888	0.0008813415545952989	0.0008797749886378471	0.0009151155704391086	0.0009131730133203958	0.0009344730112371086	0.0009322988228161536	0.0009550955564070754	0.0009526617785956636	0.0009983538595566763	0.0009953332001486949	0.042783457079235476	0.042356339307590085	-8.527557168705457e-05	-0.00010848318832037962	-8.509319009952776e-05	-0.00010825117192594935
0.55582199148943	0.0008810385834518327	0.0008794728300725826	0.0009148244626422538	0.0009128826063280732	0.0009341899144324291	0.0009320163314518103	0.0009548219580450874	0.000952388657043755	0.0009981033745190557	0.0009950828251339794	0.04281516508036191	0.042387723672333996	-8.480370840791007e-05	-0.00010853295555107723	-8.462235260095485e-05	-0.00010830085395210909
0.5591710985942444	0.0008807354673848254	0.000879170526951481	0.0009145332182825427	0.0009125920630829899	0.0009339066883685426	0.000931733711049254	0.0009545482403655787	0.0009521154162461681	0.0009978527987418633	0.0009948323589226691	0.0428469167010025	0.042419151195752784	-8.4334091827315e-05	-0.00010858227656512787	-8.415375683099025e-05	-0.00010835009075946256
0.5625403857541326	0.000880432207658993	0.0008788680805355458	0.0009142418385599698	0.0009123013847821056	0.0009336233342077631	0.0009314509627681997	0.0009542744044911015	0.000951842057323333	0.0009976021332687131	0.0009945818025571807	0.04287871185771269	0.04245062179517811	-8.38667151388528e-05	-0.00010863115279161062	-8.36873959984552e-05	-0.00010839888377356388
0.565929974564078	0.0008801288055354895	0.0008785654920822256	0.000913950324670871	0.0009120105726187289	0.0009333398531086696	0.0009311680877646368	0.0009540004515403758	0.0009515685813918583	0.0009973513791391327	0.0009943311570758606	0.042910550466810256	0.0424821353877069	-8.340157151465188e-05	-0.00010867958566418423	-8.322326329088248e-05	-0.00010844723442454685
0.569339987351735	0.0008798252622718985	0.0008782627628454067	0.0009136586778079134	0.0009117196277825088	0.0009330562462260951	0.0009308850871908184	0.0009537263826282786	0.0009512949895645199	0.0009971005373885528	0.0009940804235129713	0.04294243244437383	0.042513691890198664	-8.293865410502477e-05	-0.00010872757661925525	-8.276135187423872e-05	-0.00010849514414534855
0.5727705471818436	0.0008795215791222291	0.0008779598940754077	0.0009133668991600914	0.0009114285514594295	0.0009327725147111239	0.0009306019621952566	0.0009534521988658393	0.0009510212829502568	0.0009968496090483002	0.0009938296028986883	0.04297435770624325	0.042545291219276464	-8.247795603874564e-05	-0.00010877512709575599	-8.230165489273022e-05	-0.00010854261437137636
0.5762217778606706	0.0008792177573369066	0.0008776568870189718	0.0009130749899127176	0.0009111373448318019	0.0009324886597110803	0.0009303187139227144	0.0009531779013602289	0.0009507474626541605	0.0009965985951455876	0.0009935786962590857	0.043006326168016536	0.04257693329132488	-8.201947042496549e-05	-0.00010882223853656003	-8.18441654709956e-05	-0.00010858964654184011
0.5796938039404782	0.0008789137981627648	0.0008773537429192572	0.0009127829512474134	0.0009108460090782534	0.0009322046823695197	0.0009300353435141943	0.0009529034912147503	0.0009504735297774645	0.0009963474967034987	0.0009933277046161254	0.04303833774505042	0.042608618022489435	-8.15631903527958e-05	-0.00010886891238762186	-8.138887671393924e-05	-0.00010863624209930811
0.5831867507240184	0.0008786097028430387	0.000877050463015832	0.000912490784342102	0.0009105545453737225	0.0009319205838262217	0.0009297518521069321	0.000952628969528831	0.0009501994854175379	0.0009960963147409832	0.0009930766289876487	0.04307039235246007	0.04264034532867568	-8.110910889211342e-05	-0.00010891515009733843	-8.093578170698112e-05	-0.00010868240248856909
0.5867007442690553	0.00087830547261736	0.000876747048544668	0.0009121984903710035	0.0009102629548894521	0.0009316363652171833	0.0009294682408343911	0.0009523543373980153	0.000949925330667877	0.0009958450502728462	0.0009928254703873679	0.04310248990511518	0.04267211512554708	-8.065721909389367e-05	-0.00010896095311715981	-8.048487351677847e-05	-0.00010872812915746488
0.5902359113929144	0.0008780011087217497	0.000876443500738134	0.0009119060705046261	0.0009099712387929822	0.0009313520276746115	0.0009291845108262527	0.000952079595913957	0.0009496510666180983	0.0009955937043097376	0.0009925742298248553	0.04313463031764222	0.04270392732852582	-8.020751399107073e-05	-0.00010900632290108958	-8.003614519214164e-05	-0.00010877342355652964
0.5937923796770596	0.0008776966123886127	0.0008761398208249897	0.0009116135259097611	0.0009096793982481436	0.0009310675723269159	0.0009289006632084111	0.0009518047461644115	0.0009493766943539313	0.0009953422778581453	0.0009923229083055357	0.04316681350442146	0.042735781852791144	-7.975998659881522e-05	-0.0001090512609054628	-7.958958976381214e-05	-0.00010881828713846242
0.597370277471697	0.0008773919848467319	0.0008758360100303821	0.0009113208577494763	0.0009093874344150529	0.0009307830002987039	0.0009286166991029675	0.0009515297892332293	0.0009491022149572104	0.0009950907719203854	0.0009920715068306779	0.043199039379586086	0.04276767861327665	-7.931462991533911e-05	-0.00010909576858972314	-7.914520024598914e-05	-0.00010886272135912645
0.6009697339004076	0.0008770872273212616	0.0008755320695758349	0.000911028067183108	0.0009090953484501022	0.0009304983127107703	0.0009283326196282196	0.0009512547262003463	0.0009488276295058666	0.0009948391874945908	0.000991820026397383	0.04323130785702145	0.042799617524671756	-7.887143692228427e-05	-0.00010913984741517391	-7.870296963602419e-05	-0.00010890672767621679
0.6045908788648067	0.0008767823410337263	0.0008752280006792519	0.0009107351553662603	0.0009088031415059616	0.0009302135106800975	0.0009280484258986624	0.0009509795581417825	0.0009485529390739259	0.0009945875255747104	0.000991568467998582	0.043263618850363394	0.042831598501417815	-7.843040058477802e-05	-0.00010918349884500578	-7.826289091500405e-05	-0.00010895030754942692
0.6082338430492322	0.000876477327202013	0.0008749238045549056	0.000910442123450796	0.000908510814731567	0.000929928595319845	0.0009277641190249766	0.0009507042861296317	0.0009482781447314991	0.0009943357871504935	0.0009913168326230227	0.043295972272997675	0.0428636214577097	-7.799151385315395e-05	-0.0001092267243454903	-7.782495704916625e-05	-0.00010899346244139241
0.611898757925461	0.0008761721870403663	0.0008746194824134339	0.0009101489725848321	0.0009082183692721172	0.0009296435677393443	0.0009274797001140255	0.0009504289112320552	0.0009480032475447749	0.0009940839732074853	0.0009910651212552645	0.0433283680380575	0.042895686307491666	-7.755476966239683e-05	-0.00010926952538473089	-7.738916098937176e-05	-0.00010903619381644192
0.6155857557574533	0.0008758669217593856	0.000874315035461838	0.0009098557039127343	0.0009079258062690689	0.0009293584290440948	0.0009271951702688491	0.0009501534345132775	0.0009477282485760163	0.0009938320847270182	0.000990813334875668	0.04336080605842463	0.042927792964458915	-7.712016093303076e-05	-0.00010931190343232977	-7.69554956721874e-05	-0.00010907850314079148
0.6192949696061266	0.0008755615325660212	0.0008740104649034764	0.0009095623185751157	0.0009076331268601333	0.0009290731803357591	0.0009269105305886595	0.0009498778570335796	0.0009474531488835539	0.0009935801226862051	0.0009905614744603916	0.04339328624672417	0.04295994134205362	-7.668768057100817e-05	-0.00010935385995944347	-7.65239540196222e-05	-0.00010912039188196165
0.6230265333341571	0.0008752560206635736	0.0008737057719380665	0.0009092688177088319	0.000907340332179274	0.0009287878227121605	0.0009266257821688396	0.0009496021798492989	0.000947177949521785	0.0009933280880579359	0.0009903095409813847	0.04342580851532828	0.0429921313534661	-7.625732146986086e-05	-0.00010939539643997631	-7.609452894102864e-05	-0.00010916186151005425
0.6267805816108112	0.0008749503872516822	0.0008734009577616718	0.0009089752024469716	0.0009070474233566951	0.0009285023572672703	0.0009263409261009304	0.0009493264040128117	0.0009469026515411582	0.0009930759818108602	0.000990057535406373	0.04345837277634928	0.04302436291163131	-7.582907650936777e-05	-0.00010943651434902613	-7.566721333238102e-05	-0.00010920291349658662
0.6305572499168048	0.0008746446335263328	0.0008730960235667101	0.0009086814739188624	0.0009067544015188488	0.0009282167850912158	0.0009260559634726369	0.0009490505305725442	0.0009466272559881812	0.0009928238049093942	0.0009898054586988641	0.04349097894164319	0.04305663592922861	-7.540293855703983e-05	-0.0001094772151627732	-7.52420000772469e-05	-0.00010924354931424185
0.634356674549194	0.0008743387606798453	0.0008727909705419406	0.0009083876332500578	0.0009064612677884214	0.0009279311072702644	0.000925770895367815	0.000948774560572954	0.0009463517639054051	0.0009925715583137015	0.0009895533118181288	0.04352362692280486	0.043088950318679965	-7.497890046839761e-05	-0.000109517500359535	-7.481888204738385e-05	-0.00010928377043770143
0.6381789926262927	0.0008740327699008793	0.0008724857998724699	0.0009080936815623426	0.0009061680232843383	0.0009276453248868303	0.000925485722866475	0.0009484984950545359	0.000946076176331429	0.0009923192429796975	0.0009893010957192053	0.04355631663116777	0.04312130599214923	-7.455695508754023e-05	-0.00010955737141868371	-7.439785210283656e-05	-0.00010932357834259054
0.642024342092622	0.0008737266623744249	0.0008721805127397433	0.0009077996199737219	0.0009058746691217551	0.0009273594390194612	0.0009252004470447732	0.0009482223350538093	0.0009458004943008883	0.0009920668598590331	0.0009890488113528837	0.0435890479778026	0.04315370286153907	-7.413709524747847e-05	-0.00010959682982097929	-7.397890309272792e-05	-0.00010936297450589438
0.6458928617238878	0.0008734204392818078	0.0008718751103215485	0.0009075054495984263	0.0009055812064120604	0.000927073450742845	0.0009249150689750131	0.0009479460816033231	0.0009455247188444577	0.000991814409899099	0.0009887964596657088	0.043621820873516126	0.043186140838490705	-7.371931377039842e-05	-0.00010963587704782007	-7.356202785560595e-05	-0.0001094019604055696
0.6497846911319898	0.000873114101800682	0.0008715695937920098	0.000907211171546904	0.0009052876362628694	0.0009267873611277996	0.0009246295897256387	0.0009476697357316447	0.0009452488509888424	0.0009915618940430125	0.0009885440415999696	0.04365463522884804	0.04321861983438206	-7.330360346895215e-05	-0.00010967451458257504	-7.314721922019318e-05	-0.00010944053752129368
0.6536999707700591	0.0008728076511050306	0.0008712639643215885	0.0009069167869258206	0.0009049939597780229	0.0009265011712412724	0.000924344010361233	0.0009473932984633593	0.0009449728917567768	0.0009913093132296142	0.0009882915580936929	0.04368749095407036	0.043251139760326	-7.288995714582747e-05	-0.00010971274390883523	-7.273447000545608e-05	-0.00010947870733296616
0.6576388419375281	0.0008725010883651668	0.0008709582230770825	0.0009066222968380585	0.000904700178057587	0.00092621488214634	0.0009240583319425176	0.000947116770819069	0.000944696842167022	0.0009910566683934657	0.0009880390100806427	0.04372038795918678	0.04328370052716863	-7.24783675944557e-05	-0.00010975056651119086	-7.232377302096582e-05	-0.00010951647132143028
0.661601446785229	0.0008721944147477298	0.0008706523712216246	0.0009063277023827131	0.00090440629219785	0.0009259284949022032	0.0009237725555263486	0.0009468401538153856	0.0009444207032343618	0.0009908039604648393	0.000987786398490311	0.04375332615392872	0.043316302045488156	-7.2068827599997e-05	-0.00010978798387534239	-7.191512106818898e-05	-0.00010955383096883375
0.6655879283205246	0.0008718876314156861	0.0008703464099146815	0.0009060330046550934	0.0009041123032913207	0.0009256420105641863	0.0009234866821657135	0.000946563448464931	0.0009441444759695996	0.0009905511903697175	0.0009875337242479154	0.0437863054477551	0.04334894422559248	-7.16613299392016e-05	-0.00010982499748754537	-7.15085069401683e-05	-0.00010959078775774067
0.6695984304124688	0.0008715807395283288	0.0008700403403120554	0.0009057382047467189	0.000903818212426729	0.000925355430183735	0.0009232007129097328	0.0009462866557763334	0.0009438681613795574	0.0009902983590297856	0.0009872809882743923	0.04381932574985083	0.0433816269775177	-7.125586738082612e-05	-0.00010986160883436069	-7.110392342186966e-05	-0.0001096273431709649
0.6736330977969988	0.0008712737402412786	0.000869734163565882	0.0009054433037453217	0.0009035240206890242	0.0009250687548084166	0.0009229146488036567	0.0009460097767542261	0.0009435917604670731	0.00099004546736243	0.000987028191486396	0.043852386969124045	0.04341435021102696	-7.085243268668828e-05	-0.00010989781940340393	-7.070136329145882e-05	-0.0001096634986925138
0.6776920760821589	0.0008709666347064814	0.0008694278808246313	0.0009051483027348415	0.000903229729159373	0.0009247819854819146	0.000922628490888862	0.0009457328123992424	0.0009433152742309957	0.0009897925162807286	0.0009867753347962888	0.043885489014204665	0.04344711383560695	-7.045101861176406e-05	-0.00010993363068256823	-7.030081932021814e-05	-0.00010969925580661677
0.6817755117533548	0.0008706594240722116	0.0008691214932331088	0.0009048532027954296	0.0009029353389151616	0.0009244951232440324	0.0009223422402028543	0.0009454557637080178	0.0009430387036661882	0.0009895395066934535	0.0009865224191121433	0.04391863179344285	0.04347991776046882	-7.005161790411829e-05	-0.00010996904415952469	-6.990228427247724e-05	-0.00010973461599711465
0.6858835521786408	0.0008703521094830731	0.000868815001932457	0.0009045580050034483	0.0009026408510299951	0.0009242081691306906	0.0009220558977792676	0.000945178631673187	0.0009427620497635237	0.0009892864395050637	0.000986269445337735	0.043951815214906084	0.04351276189454328	-6.96542233061398e-05	-0.00011000406132272156	-6.950575090691746e-05	-0.00010976958074884746
0.6900163456140378	0.0008700446920799977	0.0008685084080601544	0.0009042627104314674	0.0009023462665736963	0.0009239211241739262	0.0009217694646478597	0.0009449014172833814	0.0009424853135098834	0.0009890333156156999	0.0009860164143725395	0.04398503918637954	0.04354564614648113	-6.92588275545275e-05	-0.00011003868366057934	-6.911121197679393e-05	-0.0001098041515467385
0.6941740412088835	0.0008697371730002491	0.0008682017127500183	0.0009039673201482692	0.0009020515866123075	0.0009236339894018934	0.0009214829418345165	0.0009446241215232292	0.0009422084958881564	0.0009887801359211841	0.0009857633271117283	0.044018303615361375	0.04357857042464976	-6.886542338123414e-05	-0.0001100729126621014	-6.871866023017148e-05	-0.00010983832987573883
0.6983567890112157	0.0008694295533774209	0.0008678949171322036	0.0009036718352188444	0.0009017568122080882	0.0009233467658388594	0.0009211963303612471	0.0009443467453733518	0.0009419315978772368	0.0009885269013130127	0.0009855101844461647	0.04405160840906212	0.043611534637132174	-6.847400351318866e-05	-0.00011010674981573598	-6.83280884103965e-05	-0.00010987211722082724
0.702564739973187	0.000869121834341443	0.0008675880223332097	0.0009033762567043973	0.0009014619444195207	0.0009230594545052114	0.0009209096312461888	0.0009440692898103677	0.0009416546204520264	0.0009882736126783566	0.0009852569872624043	0.04408495347440337	0.04364453869172423	-6.808456067278201e-05	-0.00011014019660968155	-6.79394892563745e-05	-0.00010990551506659396
0.7067980459565127	0.0008688140170185803	0.0008672810294758777	0.0009030805856623446	0.0009011669843013074	0.0009227720564174517	0.0009206228455036045	0.0009437917558068876	0.0009413775645834317	0.0009880202709000572	0.0009850037364426882	0.04411833871801351	0.04367758249593312	-6.769708757892179e-05	-0.00011017325453246962	-6.755285550318069e-05	-0.00010993852489765699
0.7110568597379514	0.0008685061025314363	0.0008669739396793954	0.0009027848231463171	0.0009008719329043737	0.0009224845725882003	0.0009203359741438845	0.0009435141443315165	0.0009411004312383644	0.0009877668768566226	0.0009847504328649422	0.04415176404622768	0.04371066595697523	-6.731157694690737e-05	-0.00011020592507218763	-6.716817988258739e-05	-0.00010997114819844
0.7153413350148182	0.0008681980919989549	0.0008666667540592982	0.0009024889702061609	0.0009005767912758688	0.0009221970040261948	0.000920049018173546	0.000943236456348853	0.0009408232213797403	0.0009875134314222256	0.0009844970774027738	0.04418522936508553	0.04374378898177355	-6.692802148892951e-05	-0.00011023820971634013	-6.678545512317502e-05	-0.00011000338645286711
0.7196516264105322	0.0008678899865364242	0.0008663594737274733	0.0009021930278879397	0.000900281560459168	0.0009219093517362927	0.0009197619785952362	0.0009429586928194887	0.000940545935966481	0.0009872599354667016	0.0009842436709254696	0.044218734580327546	0.04377695147695632	-6.654641391473648e-05	-0.00011027010995262598	-6.640467395106764e-05	-0.0001100352411448624
0.7239878894801961	0.0008675817872554768	0.0008660520997921599	0.0009018969972339354	0.000899986241493873	0.0009216216167194695	0.0009194748564077293	0.000942680854700008	0.000940268575953512	0.0009870063898555438	0.000983990214297991	0.04425227959739439	0.04381015334885484	-6.616674693160629e-05	-0.0001103016272677726	-6.602582908984966e-05	-0.00011006671375732302
0.7283502807162107	0.0008672734952640974	0.0008657446333579568	0.0009016008792826527	0.0008996908354158176	0.000921333799972825	0.0009191876526059347	0.0009424029429429915	0.0009399911422917651	0.0009867527954499058	0.0009837367083809776	0.044285864321424374	0.04384339450349941	-6.578901324477693e-05	-0.00011033276314759144	-6.564891326135691e-05	-0.00011009780577267425
0.7327389575539218	0.0008669651116666228	0.0008654370755258221	0.0009013046750688202	0.0008993953432570663	0.0009210459024895817	0.0009189003681808916	0.0009421249584970132	0.0009397136359281795	0.000986499153106596	0.0009834831540307403	0.04431948865724938	0.04387667484662085	-6.541320555836228e-05	-0.00011036351907797726	-6.52739191859264e-05	-0.0001101285186728973
0.7371540783773028	0.000866656637563746	0.000865129427393078	0.0009010083856233915	0.0008990997660459192	0.0009207579252590855	0.000918613004119776	0.0009418469023066426	0.0009394360578056993	0.0009862454636780748	0.00098322955209926	0.04435315250939577	0.04390999428364373	-6.503931657522721e-05	-0.00011039389654379783	-6.49008395827988e-05	-0.00011015885393900193
0.74159580252467	0.0008663480740525217	0.0008648216900534151	0.0009007120119735509	0.0008988041048069138	0.0009204698692668116	0.0009183255614058996	0.0009415687753124468	0.0009391584088632786	0.000985991728012457	0.0009829759034341887	0.04438685578207992	0.043943352719687793	-6.46673389975011e-05	-0.00011042389702897726	-6.452966717061803e-05	-0.0001101888130514983
0.746064290294433	0.0008660394222263679	0.0008645138645968957	0.0009004155551427133	0.0008985083605608277	0.0009201817354943623	0.0009180380410187127	0.000941290578450989	0.0009388806900358791	0.0009857379469535065	0.0009827222088788449	0.044420598379205936	0.04397675005956369	-6.42972655269386e-05	-0.00011045352201646819	-6.416039466745904e-05	-0.00011021839748950879
0.7505597029508803	0.0008657306831750746	0.0008642059521099605	0.0009001190161505322	0.0008982125343246848	0.000919893524919475	0.0009177504439338096	0.0009410123126548348	0.0009386029022544763	0.0009854841213406385	0.000982468469272216	0.04445438020436367	0.044010186207771064	-6.392908886548865e-05	-0.0001104827729886404	-6.379301479160493e-05	-0.00011024760873162842
0.7550822027299987	0.0008654218579848018	0.000863897953675428	0.0008998223960128962	0.0008979166271117532	0.0009196052385160173	0.0009174627711229246	0.000940733978852547	0.000938325046446054	0.0009852302520089126	0.0009822146854489519	0.04448820116082694	0.04404366106849557	-6.356280171551654e-05	-0.00011051165142691999	-6.342752026193554e-05	-0.00011027644825567506
0.7596319528453285	0.0008651129477380899	0.0008635898703725041	0.000899525695741938	0.0008976206399315531	0.0009193168772539962	0.0009171750235539413	0.0009404555779686922	0.0009380471235336125	0.0009849763397890377	0.000981960858239368	0.04452206115154978	0.04407717454560824	-6.319839677970673e-05	-0.0001105401588105126	-6.30639037975389e-05	-0.0001103049175373294
0.7642091174938536	0.0008648039535138636	0.0008632817032767874	0.0008992289163460388	0.0008973245737898616	0.0009190284420995606	0.0009168872021908939	0.0009401771109238439	0.0009377691344361693	0.00098472238550737	0.000981706988469446	0.044555960079164875	0.044110726542660676	-6.283586676250619e-05	-0.00011056829661890144	-6.270215811905733e-05	-0.00011033301805193907
0.7688138618619275	0.0008644948763874333	0.0008629734534602678	0.0008989320588298262	0.0008970284296887105	0.0009187399340149981	0.0009165993079939675	0.0009398985786345775	0.0009374910800687567	0.0009844683899859067	0.0009814530769608257	0.0445898978459802	0.04414431696288435	-6.247520436948595e-05	-0.0001105960663295158	-6.234227594845154e-05	-0.00011036075127335288
0.7734463521312342	0.0008641857174305074	0.0008626651219913417	0.0008986351241941869	0.0008967322086263999	0.0009184513539587482	0.0009163113419195057	0.0009396199820134826	0.0009372129613424319	0.0009842143540422948	0.0009811991245308144	0.044623874353977536	0.044177945709186706	-6.211640230774362e-05	-0.00011062346941789758	-6.19842500094725e-05	-0.00011038811867380982
0.7781067554847866	0.0008638764777111921	0.0008623567099348098	0.0008983381134362645	0.0008964359115974939	0.000918162702885399	0.0009160233049200115	0.0009393413219691575	0.0009369347791642723	0.0009839602784898224	0.0009809451319923786	0.044657889504809034	0.04421161268414983	-6.175945328744381e-05	-0.00011065050735967197	-6.162807302834139e-05	-0.00011041512172477175
0.7827952401129585	0.0008635671582939978	0.0008620482183518852	0.0008980410275494659	0.0008961395395928291	0.0009178739817456904	0.0009157351979441506	0.0009390625994062144	0.0009366565344373815	0.000983706164137421	0.0009806911001541462	0.04469194319979548	0.044245317790027223	-6.140435002072175e-05	-0.00011067718162827145	-6.127373773361089e-05	-0.0001104417618959519
0.7875119752195561	0.0008632577602398477	0.0008617396483002001	0.0008977438675234668	0.0008958430935995193	0.0009175851914865223	0.000915447021936757	0.0009387838152252816	0.0009363782280608912	0.0009834520117896664	0.000980437029820407	0.044726035339921456	0.04427906092874072	-6.105108522241887e-05	-0.00011070349369493582	-6.0921236856553707e-05	-0.00011046804065520388
0.792257131027923	0.0008629482846060833	0.0008614310008338125	0.0008974466343442178	0.0008955465746009612	0.0009172963330509574	0.0009151587778388374	0.0009385049703230098	0.0009360998609299659	0.0009831978222467788	0.0009801829217911135	0.044760165825835904	0.04431284200187858	-6.069965161063784e-05	-0.0001107294450295726	-6.0570563131578936e-05	-0.00011049395946857721
0.7970308787870847	0.0008626387324464716	0.0008611222770032129	0.0008971493289939494	0.0008952499835768395	0.0009170074073782258	0.0009148704665875754	0.0009382260655920729	0.0009358214339358056	0.000982943596304623	0.0009799287768618807	0.044794334557846364	0.04434666091069228	-6.035004190746429e-05	-0.00011075503710125667	-6.022170929706472e-05	-0.00011051951980142749
0.8018333907779276	0.0008623291048112072	0.0008608134778553265	0.0008968519524511726	0.0008949533215031281	0.0009167184154037246	0.000914582089116332	0.0009379471019211675	0.0009355429479656455	0.0009826893347547037	0.0009796745958239824	0.044828541435918016	0.044380517556094914	-6.000224883848104e-05	-0.00011078027137648161	-5.987466809494191e-05	-0.0001105447231166401
0.8066648403194178	0.0008620194027469262	0.0008605046044335273	0.0008965545056906923	0.0008946565893521032	0.0009164293580590315	0.0009142936463546573	0.000937668080195025	0.0009352644039027659	0.0009824350383841748	0.0009794203794643588	0.04486278635967096	0.044414411838656506	-5.965626513344813e-05	-0.00011080514932004792	-5.9529432271290816e-05	-0.00011056957087526853
0.8115254017748545	0.0008617096272967068	0.0008601956577776385	0.0008962569896836067	0.0008943597880923417	0.0009161402362719008	0.0009140051392282888	0.0009373890012944064	0.0009349858026264892	0.000982180707975831	0.0009791661285656094	0.044897069228375386	0.044448343658602195	-5.931208352688566e-05	-0.00011082967239525732	-5.9185994576799184e-05	-0.00011059406453675646
0.8164152505581643	0.0008613997795000807	0.0008598866389239436	0.000895959405397316	0.0008940629186887322	0.000915851050966274	0.0009137165686591608	0.0009371098660961116	0.0009347071450121889	0.0009819263443081136	0.0009789118439060003	0.044931389940951194	0.04448231291580965	-5.8969696757685264e-05	-0.00011085384206260818	-5.884434776673442e-05	-0.00011061820555807733
0.8213345631402307	0.0008610898603930409	0.0008595775489051943	0.0008956617537955305	0.0008937659821024804	0.0009155618030622855	0.0009134279355654087	0.000936830675472984	0.0009344284319312923	0.0009816719481551125	0.0009786575262594624	0.044965748395963595	0.044516319509805655	-5.862909757041457e-05	-0.00011087765978162745	-5.85044846020677e-05	-0.00011064199539526087
0.8262835170552626	0.0008607798710080428	0.0008592683887506122	0.0008953640358382697	0.0008934689792911098	0.00091527249347626	0.0009131392408613692	0.0009365514302939072	0.0009341496642512805	0.000981417520286559	0.0009784031763955877	0.04500014449162048	0.044550363339764455	-5.829027871478987e-05	-0.00011090112700917754	-5.816639784855804e-05	-0.00011066543550111718
0.8312622909072027	0.0008604698123740232	0.0008589591594859064	0.0008950662524818798	0.0008931719112084789	0.0009149831231207309	0.000912850485457597	0.0009362721314238206	0.0009338708428357007	0.0009811630614678384	0.0009781487950796409	0.04503457812576916	0.04458444430450195	-5.795323294602306e-05	-0.00011092424519937305	-5.7830080277682105e-05	-0.00011068852732615264
0.8362710643761712	0.000860159685516399	0.0008586498621332738	0.0008947684046790313	0.0008928747788047786	0.0009146936929044348	0.0009125616702608598	0.0009359927797237158	0.0009335919685441649	0.000980908572459983	0.0009778943830725515	0.045069049195894634	0.04461856230247664	-5.761795302620942e-05	-0.00011094701580599553	-5.749552466784158e-05	-0.00011071127232059608
0.8413100182249524	0.0008598494914570757	0.0008583404977114067	0.0008944704933787262	0.0008925775830265395	0.0009144042037323198	0.0009122727961741455	0.0009357133760506395	0.0009333130422323516	0.0009806540540196714	0.0009776399411309158	0.04510355759911476	0.044652717231783	-5.72844317229676e-05	-0.00011096944027857991	-5.716272380285048e-05	-0.00011073367193026318
0.8463793343055166	0.0008595392312144639	0.0008580310672355089	0.0008941725195263127	0.0008922803248166467	0.0009141146565055583	0.000911983864096677	0.0009354339212577075	0.0009330340647520207	0.00098039950689924	0.0009773854700070048	0.04513810323217797	0.04468690899015047	-5.69526618107441e-05	-0.00011099152006496804	-5.6831670473281304e-05	-0.00011075572759922103
0.8514791955655843	0.000859228905803479	0.0008577215717172963	0.0008938744840634842	0.0008919830051143382	0.0009138250521215437	0.0009116948749239074	0.0009351544161941011	0.0009327550369510084	0.0009801449318466745	0.0009771309704487583	0.04517268599146093	0.04472113747493995	-5.662263607122964e-05	-0.00011101325661114214	-5.6502357477103415e-05	-0.0001107774407699269
0.8566097860552276	0.0008589185162355551	0.0008574120121650097	0.0008935763879282913	0.0008916856248552173	0.0009135353914739037	0.0009114058295475331	0.0009348748617050758	0.0009324759596732384	0.0009798903296056166	0.0009768764431997915	0.04520730577296338	0.044755402583140695	-5.6294347292942803e-05	-0.00011103465135986479	-5.6174777618878124e-05	-0.00011079881288128535
0.861771290933513	0.0008586080635186525	0.0008571023895834235	0.0008932782320551475	0.0008913881849712593	0.0009132456754525029	0.0009111167288554988	0.0009345952586319671	0.0009321968337587249	0.0009796357009153648	0.0009766218889993958	0.04524196247230782	0.0447897042113664	-5.5967788272187624e-05	-0.00011105570575173362	-5.58489237110632e-05	-0.00011081984537031353
0.8669638964751838	0.000858297548657266	0.0008567927049738529	0.0008929800173748372	0.0008910906863908173	0.0009129559049434521	0.0009108275737320023	0.0009343156078121926	0.0009319176600435773	0.0009793810465108753	0.000976367308582538	0.04527665598473319	0.044824042255853694	-5.56429518130952e-05	-0.00011107642122529238	-5.552478857395737e-05	-0.00011084053967186369
0.8721877900773816	0.0008579869726524337	0.0008564829593341633	0.0008926817448145219	0.00089079313003863	0.00091266608082911	0.0009105383650575016	0.0009340359100792593	0.0009316384393600049	0.0009791263671227626	0.0009761127026798636	0.04531138620509406	0.04485841661245704	-5.5319830727457164e-05	-0.00011109679921522675	-5.520236503545051e-05	-0.00011086089721709658
0.877443160266411	0.0008576763365017522	0.000856173153658785	0.0008923834152977548	0.0008904955168358356	0.0009123762039881007	0.000910249103708727	0.0009337561662627732	0.0009313591725363291	0.0009788716634773081	0.0009758580720177039	0.045346153027855565	0.04489282717664677	-5.499841783561388e-05	-0.0001111168411542518	-5.488164593195344e-05	-0.00011088091943492473
0.8827301967045416	0.0008573656411993762	0.0008558632889387135	0.0008920850297444784	0.0008901978476999702	0.0009120862752953073	0.0009099597905586796	0.0009334763771884359	0.0009310798603969782	0.0009786169362964526	0.0009756034173180687	0.04538095634709137	0.044927273843504666	-5.46787059667736e-05	-0.00011113654847291765	-5.456262410870327e-05	-0.00011090060775220678
0.8880490901968541	0.0008570548877360373	0.0008555533661615273	0.0008917865890710419	0.0008899001235449842	0.0009117962956218894	0.0009096704264766452	0.0009331965436780596	0.0009308005037625029	0.000978362186297806	0.0009753487392986568	0.04541579605647995	0.044961756507722134	-5.4360687958540654e-05	-0.00011115592259783313	-5.424529241937481e-05	-0.00011091996359191558
0.8934000326981257	0.0008567440770990498	0.0008552433863113941	0.0008914880941902057	0.0008896023452812466	0.000911506265835286	0.0009093810123281997	0.0009329166665495677	0.0009305211034495775	0.000978107414194646	0.0009750940386728541	0.04545067204930037	0.044996275063595804	-5.4044356657859116e-05	-0.00011117496495319235	-5.3929643726843834e-05	-0.00011093898837460925
0.8987832173197573	0.0008564332102723221	0.0008549333503690827	0.0008911895460111512	0.0008893045138155562	0.000911216186799225	0.0009090915489752161	0.0009326367466170039	0.0009302416602710084	0.0009778526206959232	0.0009748393161497388	0.04548558421842989	0.045030829405024196	-5.372970492087403e-05	-0.00011119367696019178	-5.3615670903367496e-05	-0.0001109576835178483
0.904198838336744	0.000856122288236367	0.0008546232593119725	0.0008908909454394896	0.0008890066300511491	0.0009109260593737303	0.0009088020372758737	0.0009323567846905379	0.0009299621750357392	0.0009775978065062626	0.000974584572434083	0.04552053245634056	0.04506541942550434	-5.341672561366695e-05	-0.0001112120600374189	-5.330336683093129e-05	-0.00011097605043672298
0.9096470911946843	0.0008558113119683096	0.0008543131141140614	0.000890592293377268	0.0008887086948877054	0.0009106358844151268	0.000908512478084662	0.0009320767815764677	0.000929682648548855	0.000977342972325962	0.000974329808226352	0.04555551665509422	0.045100045018128275	-5.310541161204774e-05	-0.00011123011560029705	-5.2992724401304536e-05	-0.00011099409054274312
0.915128172516836	0.0008555002824419029	0.0008540029157459818	0.0008902935907229833	0.0008884107092213627	0.0009103456627760532	0.0009082228722523943	0.0009317967380772332	0.0009294030816115937	0.000977088118851002	0.0009740750242227132	0.04559053670634081	0.04513470607558011	-5.27957558018044e-05	-0.00011124784506075236	-5.2683736516165314e-05	-0.00011101180524436538
0.9206422801112097	0.0008551892006275337	0.0008536926651750067	0.0008899948383715879	0.0008881126739447219	0.000910055395305467	0.0009079332206262113	0.0009315166549914173	0.0009291234750213488	0.000976833246773044	0.0009738202211150345	0.045625592501313886	0.04516940249013168	-5.2487751079188794e-05	-0.00011126524982790764	-5.237639608771105e-05	-0.00011102919594699334
0.9261896129777101	0.0008548780674922379	0.0008533823633650636	0.0008896960372145016	0.0008878145899468592	0.0009097650828486542	0.0009076435240495926	0.0009312365331137565	0.0009288438295716791	0.0009765783567794355	0.0009735653995908902	0.045660683930826826	0.04520413415363952	-5.218139035106928e-05	-0.00011128233130761056	-5.207069603860304e-05	-0.00011104626405283868
0.931770371315315	0.0008545668839997082	0.0008530720112767437	0.0008893971881396186	0.0008875164581133329	0.0009094747262472362	0.0009073537833623625	0.0009309563732351452	0.0009285641460523131	0.0009763234495532111	0.0009733105603335621	0.04569581088527023	0.045238900957541184	-5.1876666535125016e-05	-0.00011129909090254464	-5.176662930242437e-05	-0.00011106301096103222
0.9373847565293029	0.0008542556511103078	0.0008527616098673147	0.0008890982920313194	0.000887218279326196	0.0009091843263391806	0.0009070639994006999	0.0009306761761426432	0.0009282844252491575	0.0009760685257730968	0.0009730557040220429	0.045730973254605685	0.045273702792850395	-5.157357256013739e-05	-0.00011131553001200722	-5.146418882384651e-05	-0.00011107943806737408
0.9430329712385201	0.000853944369781079	0.0008524511600907299	0.0008887993497704789	0.0008869200544640022	0.0009088938839588064	0.0009067741729971456	0.0009303959426194839	0.0009280046679443035	0.0009758135861135132	0.0009728008313310402	0.04576617092836579	0.04530853955015605	-5.12721013660733e-05	-0.00011133165003193723	-5.1163367558476613e-05	-0.00011109554676388966
0.9487152192826929	0.0008536330409657594	0.0008521406628976439	0.0008885003622344784	0.0008866217844018211	0.0009086033999367976	0.0009064843049806155	0.0009301156734450818	0.0009277248749160369	0.0009755586312445796	0.0009725459429309808	0.0458014037956475	0.045343411119616324	-5.097224590458471e-05	-0.00011134745235502619	-5.086415847377346e-05	-0.00011111133843977328
0.9544317057297852	0.0008533216656147882	0.0008518301192354187	0.0008882013302972129	0.0008863234700112421	0.0009083128751002062	0.0009061943961764011	0.0009298353693950373	0.0009274450469388395	0.0009753036618321137	0.0009722910394880103	0.04583667174510907	0.04537831739095479	-5.067399913899484e-05	-0.00011136293837049616	-5.056655454885317e-05	-0.00011112681448066652
0.9601826368833979	0.0008530102446753227	0.0008515195300481408	0.0008879022548291045	0.0008860251121603905	0.0009080223102724675	0.000905904447406188	0.0009295550312411478	0.0009271651847834036	0.0009750486785376408	0.0009720361216640022	0.04587197466496681	0.04541325825345773	-5.0377354044298106e-05	-0.00011137810946337812	-5.0270548774405954e-05	-0.00011114197626807543
0.9659682202902156	0.0008526987790912491	0.0008512088962766317	0.000887603136697112	0.0008857267117139353	0.0009077317062734061	0.0009056144594880595	0.0009292746597514146	0.0009268852892166372	0.0009747936820183942	0.0009717811901165585	0.045907312442991045	0.045448233595970534	-5.008230360817323e-05	-0.00011139296701628831	-4.997613415376467e-05	-0.00011115682518089698
0.9717886647474951	0.0008523872698031923	0.0008508982188584571	0.0008873039767647385	0.0008854282695330976	0.0009074410639192432	0.0009053244332365057	0.0009289942556900472	0.0009266053610016682	0.0009745386729273162	0.0009715262454990109	0.045942684966501425	0.04548324330689251	-4.978884083051138e-05	-0.00011140751240779068	-4.968330370244689e-05	-0.00011117136259403138
0.9776441803106027	0.0008520757177485307	0.0008505874987279429	0.0008870047758920455	0.0008851297864756647	0.0009071503840226094	0.0009050343694624357	0.0009287138198174746	0.0009263254008978564	0.0009742836519130667	0.0009712712884604295	0.04597809212236362	0.045518287274173674	-4.949695872345783e-05	-0.00011142174701225804	-4.939205044826589e-05	-0.00011118558987846527
0.9835349783005937	0.0008517641238614102	0.0008502767368161879	0.0008867055349356642	0.0008848312633960007	0.0009068596673925549	0.0009047442689731864	0.0009284333528903547	0.0009260454096608026	0.000974028619620026	0.0009710163196456253	0.04601353379698566	0.045553365385311205	-4.920665031232785e-05	-0.00011143567220092687	-4.910236743210783e-05	-0.00011119950840185466
0.9894612713118381	0.0008514524890727521	0.0008499659340510718	0.0008864062547488022	0.000884532701145054	0.0009065689148345551	0.0009044541325725297	0.0009281528556615774	0.0009257653880423511	0.0009737735766882946	0.0009707613396951509	0.046049009876313475	0.045588477527345087	-4.891790863532919e-05	-0.00011144928934139764	-4.8814247707751335e-05	-0.00011121311952796975
0.9954232732196957	0.0008511408143102717	0.0008496550913572748	0.0008861069361812601	0.0008842341005703732	0.0009062781271505245	0.0009041639610606868	0.0009278723288802783	0.0009254853367906046	0.0009735185237537039	0.0009705063492453097	0.046084520245826634	0.04562362358685365	-4.86307267437841e-05	-0.00011146259979696871	-4.8527684342047905e-05	-0.00011122642461680599
1.0014211991882311	0.0008508291004984855	0.000849344209656284	0.0008858075800794377	0.0008839354625161135	0.0009059873051388241	0.0009038737552343334	0.0009275917732918419	0.000925205256649927	0.0009732634614478124	0.0009702513489281552	0.04612006479053437	0.045658803449950984	-4.834509770267059e-05	-0.00011147560492788533	-4.824267041542152e-05	-0.0001112394250247506
1.0074552656779823	0.0008505173485587281	0.0008490332898664101	0.0008855081872863474	0.0008836367878230512	0.0009056964495942714	0.0009035835158866126	0.0009273111896379133	0.0009249251483609547	0.0009730083903979163	0.0009699963393714975	0.0461556433949726	0.045694017002280714	-4.806101459023382e-05	-0.0001114883060896188	-4.795919902164658e-05	-0.0001112521221039442
1.013525690453769	0.0008502055594091658	0.0008487223329028008	0.0008852087586416281	0.0008833380773285947	0.0009054055613081539	0.0009032932438071446	0.0009270305786564075	0.0009246450126606052	0.0009727533112270512	0.0009697413211989089	0.04619125594319761	0.045729264129013694	-4.7778470498610615e-05	-0.00011150070463422646	-4.7677263268292025e-05	-0.00011126451720289143
1.0196326925925556	0.0008498937339648065	0.0008484113396774518	0.0008849092949815521	0.0008830393318667947	0.0009051146410682348	0.0009030029397820368	0.0009267499410815144	0.0009243648502820848	0.0009724982245539955	0.000969486295029725	0.04622690231878373	0.04576454471484334	-4.749745853389886e-05	-0.0001115128019096856	-4.7396856276818444e-05	-0.00011127661166590586
1.0257764924913542	0.0008495818731375172	0.0008481003110992231	0.0008846097971390409	0.0008827405522683577	0.0009048236896587671	0.000902712604593894	0.0009264692776437117	0.0009240846619548983	0.0009722431309932768	0.000969231261479052	0.04626258240481865	0.045799858643981346	-4.721797181646281e-05	-0.00011152459926014324	-4.71179711829528e-05	-0.0001112884068334985
1.0319573118751795	0.0008492699778360345	0.0008477892480738494	0.0008843102659436742	0.000882441739360656	0.0009045327078605011	0.0009024222390218293	0.0009261885890697701	0.0009238044484048565	0.0009719880311551736	0.0009689762211577695	0.04629829608389838	0.0458352058001531	-4.694000348073879e-05	-0.00011153609802527775	-4.684060113652189e-05	-0.00011129990404204482
1.0381753738050519	0.0008489580489659807	0.0008474781515039573	0.000884010702221704	0.0008821428939677412	0.0009042416964506986	0.000902131843841474	0.0009259078760827652	0.0009235242103540867	0.0009717329256457225	0.0009687211746725353	0.04633404323812384	0.04587058606659398	-4.66635466758597e-05	-0.00011154729954110376	-4.6564739301979685e-05	-0.00011131110462395122
1.0444309026860459	0.0008486460874298757	0.0008471670222890763	0.0008837111067960651	0.0008818440169103552	0.0009039506562031392	0.0009018414198249889	0.0009256271394020838	0.0009232439485210404	0.0009714778150667205	0.0009684661226257903	0.04636982374909542	0.04590599932604477	-4.638859456565503e-05	-0.00011155820513925052	-4.6290378858296344e-05	-0.00011132200990718322
1.05072412427539	0.0008483340941271528	0.0008468558613256543	0.0008834114804863876	0.0008815451090059428	0.0009036595878881356	0.000901550967741076	0.0009253463797434363	0.0009229636636205036	0.0009712227000157308	0.0009682110656157632	0.04640563749791125	0.045941445460747486	-4.611514032852593e-05	-0.00011156881614701741	-4.601751299920798e-05	-0.00011133262121568177
1.057055265690613	0.000848022069954173	0.0008465446695070724	0.0008831118241090116	0.0008812461710686645	0.0009033684922725424	0.0009012604883549878	0.000925065597818864	0.0009226833563636063	0.0009709675810860884	0.000967956004236476	0.04644148436515889	0.04597692435244153	-4.584317715818076e-05	-0.00011157913388787355	-4.574613493360524e-05	-0.00011134293986928001
1.0634245554177415	0.0008477100158042376	0.0008462334477236574	0.0008828121384769959	0.0008809472039094085	0.0009030773701197663	0.0009009699824285396	0.0009247847943367477	0.0009224030274578306	0.0009707124588669027	0.0009677009390777473	0.0464773642309135	0.046012435882357657	-4.557269826345467e-05	-0.00011158915968090266	-4.5476237885408444e-05	-0.0001113529671834812
1.0698322233195456	0.0008473979325676028	0.0008459221968626963	0.0008825124244001318	0.0008806482083358019	0.0009027862221897784	0.0009006794507201194	0.0009245039700018184	0.00092212267760702	0.0009704573339430616	0.0009674458707251966	0.04651327697473361	0.046047979931215365	-4.5303696868378984e-05	-0.00011159889484060881	-4.5207815093886716e-05	-0.00011136270446951424
1.0762785006438331	0.0008470858211314966	0.0008456109178084529	0.0008822126826849577	0.0008803491851522256	0.0009024950492391267	0.0009003888939847005	0.0009242231255151667	0.0009218423075113907	0.0009702022068952403	0.0009671907997602521	0.046549222475654656	0.04608355637921734	-4.503616621254203e-05	-0.00011160834067738823	-4.494085981369966e-05	-0.00011137215303416714
1.0827636200317978	0.000846773682380131	0.0008452996114421803	0.0008819129141347698	0.0008800501351598258	0.0009022038520209449	0.0009000983129738523	0.0009239422615742526	0.0009215619178675398	0.0009699470782999025	0.0009669357267601533	0.04658520061218606	0.046119165106045384	-4.4770099551227904e-05	-0.00011161749849714075	-4.4675365315133275e-05	-0.00011138131417973152
1.089287815526412	0.0008464615171947191	0.0008449882786421377	0.0008816131195496368	0.0008797510591565279	0.0009019126312849663	0.0008998077084357525	0.0009236613788729152	0.0009212815093684564	0.0009696919487293079	0.0009666806522979574	0.046621211262305645	0.0461548059908556	-4.4505490155527516e-05	-0.00011162636960140859	-4.44113248843081e-05	-0.00011139018920436339
1.0958513225808764	0.0008461493264534868	0.0008446769202836018	0.0008813132997264097	0.000879451957937047	0.0009016213877775331	0.0008995170811151968	0.0009233804781013808	0.0009210010827035286	0.0009694368187515137	0.0009664255769425426	0.04665725430345576	0.04619047891227375	-4.4242331312407956e-05	-0.00011163495528723755	-4.4148731823207e-05	-0.0001113987794015836
1.1024543780671139	0.0008458371110316925	0.0008443655372388875	0.0008810134554587399	0.0008791528322929053	0.0009013301222416117	0.0008992264317536136	0.0009230995599462771	0.0009207206385585585	0.0009691816889303851	0.0009661705012586165	0.04669332961253852	0.04622618374839182	-4.3980616324976185e-05	-0.00011164325684709375	-4.3887579449841674e-05	-0.00011140708606047212
1.1090972202843215	0.0008455248718016373	0.0008440541303773568	0.000880713587537087	0.0008788536830124403	0.0009010388354167993	0.0008989357610890722	0.0009228186250906372	0.0009204401776157661	0.0009689265598255942	0.000965915425806717	0.046729437065910026	0.04626192037676108	-4.3720338512687196e-05	-0.00011165127556911347	-4.362786109859962e-05	-0.00011141511046558472
1.115780088967567	0.0008452126096326845	0.000843742700565439	0.0008804136967487368	0.0008785545108808225	0.0009007475280393409	0.0008986450698562978	0.0009225376742139158	0.000920159700553804	0.0009686714319926306	0.0009656603511432215	0.04676557653937767	0.04629768867438912	-4.3461491211232994e-05	-0.00011165901273663126	-4.3369570120008194e-05	-0.00011142285389678652
1.1225032252964444	0.0008449003253912718	0.0008434312486666421	0.0008801137838778112	0.0008782553166800651	0.0009004562008421378	0.0008983543587866818	0.0009222567079919937	0.0009198792080477647	0.000968416305982802	0.0009654052778203487	0.04680174790819255	0.04633348851773473	-4.320406777288954e-05	-0.00011166646962834648	-4.3112699881248107e-05	-0.00011143031762944622
1.1292668719037753	0.0008445880199409294	0.0008431197755415726	0.0008798138497052843	0.0008779561011890407	0.0009001648545547623	0.0008980636286082943	0.0009219757270971927	0.0009195987007691939	0.0009681611823432433	0.0009651502063861682	0.04683795104704723	0.046369319782703596	-4.2948061566600026e-05	-0.00011167364751835107	-4.285724376600075e-05	-0.00011143750293415855
1.1360712728843656	0.0008442756941422946	0.0008428082820479475	0.0008795138950089953	0.0008776568651834936	0.0008998734899034677	0.0008977728800458967	0.000921694732198284	0.0009193181793860979	0.0009679060616169204	0.000964895137384602	0.046874185830070005	0.04640518234464203	-4.269346597812751e-05	-0.00011168054767612956	-4.260319517473965e-05	-0.00011144441107685532
1.1429166738038161	0.0008439633488531277	0.0008424967690406121	0.0008792139205636616	0.0008773576094360534	0.0008995821076112019	0.0008974821138209541	0.0009214137239604983	0.0009190376445629557	0.0009676509443426345	0.000964640071355432	0.04691045213081907	0.04644107607833323	-4.244027441016596e-05	-0.00011168717136647577	-4.235054752493861e-05	-0.00011145104331891642
1.1498033217073829	0.0008436509849283273	0.0008421852373715546	0.0008789139271408932	0.000877058334716248	0.0008992907083976188	0.0008971913306516454	0.0009211327030455361	0.0009187570969607284	0.0009673958310550292	0.0009643850088343048	0.04694674982227887	0.04647700085799297	-4.218848028243738e-05	-0.0001116935198490765	-4.2099294250974584e-05	-0.00011145740091675349
1.1567314651288954	0.0008433386032199482	0.0008418736878899236	0.0008786139155092075	0.0008767590417905207	0.0008989992929790933	0.00089690053125288	0.0009208516701115809	0.0009184765372368717	0.0009671407222845961	0.0009641299503527383	0.04698307877685469	0.046512956557262744	-4.193807703178898e-05	-0.00011169959437906662	-4.184942880433584e-05	-0.00011146348512189319
1.1637013540997225	0.000843026204577215	0.0008415621214420424	0.0008783138864340413	0.00087645973142224	0.0008987078620687298	0.000896609716336306	0.0009205706258133055	0.0009181959660453448	0.0009668856185576777	0.0009638748964381255	0.04701943886636714	0.04654894304920751	-4.1689058112567845e-05	-0.0001117053962069181	-4.1600944653913396e-05	-0.0001114692971814768
1.1707132401577995	0.0008427137898465401	0.0008412505388714267	0.0008780138406777674	0.0008761604043717172	0.0008984164163763786	0.000896318886610326	0.0009202895708018867	0.0009179153840366209	0.0009666305203964759	0.0009636198476137421	0.0470558299620479	0.04658496020630735	-4.1441416996274016e-05	-0.00011171092657769055	-4.135383528586223e-05	-0.00011147483833709448
1.177767376356704	0.0008424013598715407	0.0008409389410188007	0.0008777137789997075	0.0008758610613962194	0.000898124956608647	0.0008960280427801087	0.0009200085057250144	0.0009176347918577005	0.0009663754283190573	0.0009633648043987511	0.047092251934534084	0.04662100790045543	-4.1195147172198854e-05	-0.00011171618673205819	-4.1108094203920476e-05	-0.00011148010982614531
1.1848640172747877	0.0008420889154930527	0.0008406273287221123	0.0008774137021561465	0.000875561703249983	0.0008978334834689117	0.0008957371855476005	0.0009197274312269021	0.0009173541901521193	0.000966120342839356	0.0009631097673082084	0.047128704653863276	0.04665708600295177	-4.09502421470781e-05	-0.00011172117790528291	-4.086371492932617e-05	-0.00011148511288044949
1.1920034190243662	0.0008417764575491513	0.0008403157028165523	0.0008771136109003496	0.0008752623306842309	0.0008975419976573346	0.0008954463156115424	0.0009194463479483009	0.0009170735795599626	0.0009658652644671848	0.0009628547368530706	0.04716518798946849	0.046693194384497407	-4.070669544564004e-05	-0.00011172590132810245	-4.062069100119886e-05	-0.00011148984872716428
1.1991858392609598	0.0008414639868751623	0.0008400040641345672	0.0008768135059825711	0.0008749629444471824	0.0008972504998708702	0.0008951554336674774	0.0009191652565265042	0.0009167929607178719	0.0009656101937082337	0.000962599713540197	0.04720170181017262	0.04672933291519077	-4.046450061043205e-05	-0.00011173035822617527	-4.037901597649107e-05	-0.00011149431858870074
1.2064115371925936	0.0008411515043036842	0.0008396924135058796	0.0008765133881500754	0.0008746635452840732	0.0008969589908032849	0.000894864540407768	0.0009188841575953662	0.0009165123342590605	0.0009653551310640816	0.0009623446978723596	0.04723824598418378	0.04676550146452087	-4.022365120173038e-05	-0.00011173454981933117	-4.013868342989807e-05	-0.00011149852368169677
1.2136807735891502	0.0008408390106646035	0.0008393807517575045	0.00087621325814715	0.0008743641339371678	0.0008966674711451682	0.0008945736365216089	0.0009186030517853099	0.0009162317008133233	0.0009651000770322012	0.0009620896903482475	0.04727482037908918	0.04680169990136321	-3.998414079825485e-05	-0.00011173847732337538	-3.989968695435747e-05	-0.00011150246521826612
1.2209938107917835	0.000840526506785109	0.0008390690797137635	0.0008759131167151165	0.0008740647111457716	0.0008963759415839427	0.0008942827226950378	0.000918321939723336	0.0009159510610070458	0.0009648450321059611	0.0009618346914624706	0.04731142486185082	0.04683792809397477	-3.9745962996946826e-05	-0.00011174214194881182	-3.966202016109782e-05	-0.00011150614440563755
1.2283509127223842	0.0008402139934897116	0.0008387573981963037	0.00087561296459235	0.0008737652776462497	0.0008960844028038809	0.0008939917996109496	0.0009180408220330368	0.000915670415463217	0.0009645899967746349	0.0009615797017055683	0.04734805929879868	0.04687418590998681	-3.9509111412740217e-05	-0.00011174554490042676	-3.94256766793194e-05	-0.00011150956244537769
1.2357523448931043	0.0008399014716002631	0.0008384457080241175	0.0008753128025142939	0.0008734658341720422	0.0008957928554861196	0.0008937008679491132	0.0009177596993346097	0.0009153897648014439	0.0009643349715234082	0.0009613247215640161	0.047384723555627374	0.04691047321640155	-3.927357967898476e-05	-0.00011174868737776067	-3.919065015656198e-05	-0.00011151272053366856
1.2431983744159416	0.0008395889419359707	0.0008381340100135563	0.0008750126312134742	0.000873166381453677	0.0008955013003086719	0.0008934099283861815	0.0009174785722448663	0.0009151091096379597	0.0009640799568333829	0.0009610697515202305	0.04742141749738886	0.046946789879586774	-3.903936144788317e-05	-0.00011175157057596863	-3.8956934259128106e-05	-0.00011151561986219583
1.2506892700123766	0.000839276405313414	0.0008378223049783479	0.0008747124514195115	0.0008728669202187843	0.0008952097379464379	0.0008931189815957046	0.0009171974413772413	0.0009148284505856338	0.0009638249531815805	0.000960814792052573	0.0474581409884884	0.04698313576526867	-3.880645038995684e-05	-0.00011175419568440481	-3.872452267163207e-05	-0.00011151826161703848
1.2582253020230734	0.0008389638625465664	0.0008375105937296175	0.0008744122638591439	0.0008725674511921163	0.0008949181690712249	0.0008928280282481471	0.0009169163073418104	0.0009145477882539884	0.0009635699610409549	0.0009605598436353609	0.047494893892676804	0.047019510738527476	-3.85748401943789e-05	-0.00011175656388709432	-3.8493409097326015e-05	-0.00011152064697886321
1.2658067424176331	0.0008386513144468086	0.0008371988770759014	0.0008741120692562348	0.0008722679750955578	0.000894626594351755	0.0008925370690108983	0.0009166351707452963	0.0009142671232492064	0.0009633149808803914	0.0009603049067388691	0.0475316760730478	0.04705591466379278	-3.834452456923099e-05	-0.00011175867636292747	-3.8263587258273446e-05	-0.00011152277712320191
1.2734338648044117	0.0008383387618229494	0.0008368871558231678	0.0008738118683317937	0.0008719684926481455	0.0008943350144536838	0.0008922461045482887	0.0009163540321910852	0.000913986456174145	0.0009630600131647182	0.0009600499818293401	0.04756848739203052	0.04709234740483589	-3.811549724126728e-05	-0.00011176053428510468	-3.803505089525899e-05	-0.00011152465322006311
1.2811069444403917	0.0008380262054812428	0.000836575430774833	0.0008735116618039893	0.0008716690045660808	0.0008940434300396118	0.0008919551355216025	0.0009160728922792347	0.0009137057876283472	0.0009628050583547094	0.0009597950693689876	0.04760532771138388	0.04712880882476657	-3.788775195655292e-05	-0.00011176213882249653	-3.780779376825333e-05	-0.00011152627643506996
1.2888262582411194	0.0008377136462254018	0.0008362637027317769	0.0008732114503881631	0.0008713695115627446	0.0008937518417690956	0.0008916641625890886	0.0009157917516064861	0.0009134251182080502	0.0009625501169070894	0.0009595401698160003	0.047642196892192616	0.04716529878602545	-3.766128247969375e-05	-0.00011176349113703465	-3.758180965571928e-05	-0.00011152764792665693
1.296592084790695	0.0008374010848566272	0.0008359519724923697	0.0008729112347968539	0.0008710700143487208	0.0008934602502986723	0.0008913731864059856	0.000915510610766283	0.0009131444485062084	0.000962295189274549	0.000959285283624559	0.047679094794859204	0.047201817150380694	-3.7436082594689835e-05	-0.00011176459238626535	-3.735709235550694e-05	-0.0001115287688491784
1.3044047043518285	0.000837088522173612	0.0008356402408524774	0.0008726110157398012	0.0008707705136317998	0.000893168656281859	0.0008910822076245198	0.000915229470348771	0.0009128637791124889	0.000962040275905736	0.0009590304112448275	0.04771602127909945	0.047238363778918754	-3.721214610469953e-05	-0.00011176544372207275	-3.7133635684576116e-05	-0.00011152964035124335
1.312264398875954	0.0008367759589725724	0.0008353285086054927	0.0008723107939239735	0.0008704710101170071	0.0008928770603691817	0.0008907912268939358	0.0009149483309408245	0.0009125831106133007	0.0009617853772452776	0.0009587755531229738	0.047752976203937286	0.04727493853204251	-3.6989466831970075e-05	-0.00011176604629037357	-3.691143347891307e-05	-0.00011153026357535456
1.320171452013404	0.0008364633960472565	0.0008350167765423435	0.0008720105700535749	0.000870171504506609	0.0008925854632081787	0.0008905002448604983	0.0009146671931260453	0.0009123024435917934	0.0009615304937337739	0.0009585207097011653	0.047789959427696364	0.04731154126946306	-3.676803861836497e-05	-0.00011176640123233827	-3.6690479594120307e-05	-0.00011153063965971266
1.3281261491236485	0.0008361508341889686	0.0008347050454515168	0.000871710344830066	0.0008698719975001352	0.000892293865443421	0.0008902092621675134	0.0009143860574847847	0.0009120217786278778	0.000961275625807812	0.0009582658814175816	0.047826970807998574	0.04734817185019496	-3.6547855324933765e-05	-0.00011176650968311441	-3.6470767904875356e-05	-0.00011153076973596798
1.3361287772855897	0.0008358382741865852	0.0008343933161190754	0.0008714101189521795	0.0008695724897943921	0.000892002267716524	0.0008899182794553407	0.0009141049245941496	0.0009117411162982339	0.0009610207738999681	0.0009580110687064187	0.04786401020175259	0.04738483013254929	-3.6328910832071626e-05	-0.00011176637277174328	-3.6252292305201383e-05	-0.00011153065492994219
1.3441796253079266	0.0008355257168265776	0.0008340815893286796	0.0008711098931159389	0.0008692729820834834	0.0008917106706661673	0.0008896272973614115	0.0009138237950280227	0.0009114604571763294	0.0009607659384388208	0.0009577562719978993	0.04790107746515327	0.04742151597412968	-3.6111199040060604e-05	-0.00011176599162260326	-3.603504670895985e-05	-0.00011153029636279399
1.352278983739575	0.0008352131628930227	0.0008337698658615981	0.000870809668014667	0.0008689734750588171	0.0008914190749280992	0.0008893363165202352	0.0009135426693570626	0.0009111798018324206	0.0009605111198489454	0.00095750149171827	0.04793817245367155	0.04745822923182415	-3.589471386872961e-05	-0.00011176536735441056	-3.5819025049489694e-05	-0.00011152969514993671
1.3604271448801535	0.0008349006131676301	0.0008334581464967362	0.0008705094443390119	0.0008686739694091334	0.0008911274811351618	0.0008890453375634228	0.0009132615481487284	0.0009108991508335775	0.0009602563185509318	0.0009572467282898185	0.04797529502205095	0.04749496976180002	-3.567944925712829e-05	-0.00011176450107883151	-3.5604221279385284e-05	-0.00011152885240003907
1.3686244027905345	0.0008345880684297588	0.0008331464320106503	0.0008702092227769597	0.0008683744658205142	0.000890835889917303	0.0008887543611196993	0.000912980431967288	0.0009106185047436907	0.0009600015349613876	0.0009569919821308764	0.04801244502430047	0.047531737419499426	-3.546539916454011e-05	-0.00011176339390328582	-3.5390629371322146e-05	-0.00011152776921716234
1.3768710533034536	0.0008342755294564321	0.0008328347231775648	0.0008699090040138483	0.0008680749649764003	0.0008905443019015861	0.0008884633878149143	0.0009126993213738272	0.0009103378641234821	0.0009597467694929402	0.0009567372536558218	0.04804962231368885	0.04756853205963066	-3.52525575700105e-05	-0.0001117620469294478	-3.51782433177239e-05	-0.00011152644669965017
1.3851673940341884	0.0008339629970223619	0.0008325230207693946	0.0008696087887323882	0.0008677754675576097	0.0008902527177122107	0.0008881724182720617	0.0009124182169262661	0.0009100572295305207	0.0009594920225542484	0.000956482543275091	0.04808682674273709	0.047605353536163755	-3.504091847208318e-05	-0.00011176046125213612	-3.496705713050552e-05	-0.0001115248859391571
1.3935137243912972	0.0008336504718999669	0.0008322113255557654	0.0008693085776126795	0.0008674759742423561	0.0008899611379705278	0.0008878814531112949	0.0009121371191793744	0.0009097766015192371	0.0009592372945500096	0.0009562278513951852	0.048124058163215216	0.04764220170232423	-3.48304758893761e-05	-0.0001117586379608404	-3.475706484161456e-05	-0.0001115230880222029
1.4019103455874267	0.0008333379548593903	0.0008318996383040288	0.0008690083713322263	0.0008671764857062618	0.0008896695632950511	0.0008875904929499383	0.0009118560286847782	0.0009094959806409314	0.0009589825858809616	0.0009559731784186737	0.04816131642613242	0.04767907641058578	-3.462122386058142e-05	-0.00011175657813969342	-3.454826050296872e-05	-0.0001115210540295064
1.410357560650181	0.0008330254466685208	0.0008315879597792845	0.0008687081705659546	0.0008668770026223773	0.0008893779943014751	0.0008872995384025062	0.0009115749459909771	0.0009092153674437901	0.0009587278969438934	0.000955718524744204	0.048198601381733555	0.04771597751266591	-3.44131564442296e-05	-0.00011175428286638867	-3.434063818631011e-05	-0.00011151878503551371
1.4188556744330574	0.0008327129480930118	0.0008312762907444004	0.0008684079759862313	0.0008665775256611989	0.0008890864316026904	0.0008870085900807164	0.0009112938716433569	0.0009089347624728985	0.0009584732281316508	0.0009554638907665075	0.048235912879491784	0.04775290485951796	-3.420626771898777e-05	-0.00011175175321292974	-3.413419198348283e-05	-0.00011151628210928632
1.4274049936264492	0.0008324004598963006	0.0008309646319600299	0.0008681077882628788	0.0008662780554906832	0.0008887948758087973	0.0008867176485935052	0.0009110128061842007	0.0009086541662702517	0.0009582185798331417	0.0009552092768764047	0.04827325076810167	0.047789858301325976	-3.400055178371525e-05	-0.00011174899024585239	-3.3928916006474574e-05	-0.00011151354631405708
1.4360058267687137	0.0008320879828396276	0.0008306529841846319	0.0008678076080631924	0.0008659785927762657	0.0008885033275271215	0.000886426714547042	0.0009107317501527021	0.0009083735793747688	0.0009579639524333436	0.0009549546834608137	0.048310614895473704	0.04782683768749761	-3.379600275721373e-05	-0.00011174599502492	-3.372480438717379e-05	-0.000111510578706564
1.4446584842573071	0.0008317755176820594	0.0008303413481744941	0.0008675074360519611	0.0008656791381808805	0.0008882117873622333	0.0008861357885447495	0.0009104507040849825	0.0009080930023223087	0.0009577093463133121	0.0009547001109027585	0.04834800510872766	0.047863842866658214	-3.359261477853259e-05	-0.00011174276860417831	-3.352185127763335e-05	-0.00011150738033754992
1.453363278359986	0.0008314630651805056	0.0008300297246837492	0.0008672072728914822	0.0008653796923649749	0.0008879202559159587	0.0008858448711873141	0.0009101696685141005	0.0009078124356456801	0.000957454761850187	0.0009544455595813742	0.04838542125418592	0.04790087368664431	-3.339038200714933e-05	-0.00011173931203237175	-3.33200508503273e-05	-0.00011150395225265064
1.4621205232260774	0.000831150626089738	0.0008297181144643942	0.0008669071192415768	0.0008650802559865254	0.0008876287337873955	0.0008855539630727024	0.0009098886439700628	0.0009075318798746543	0.0009572001994171945	0.0009541910298719111	0.048422863177366375	0.047937929994497315	-3.3189298622574026e-05	-0.00011173562635113932	-3.311939729766511e-05	-0.00011150029549036877
1.470930534897817	0.0008308382011624163	0.0008294065182663167	0.0008666069757596144	0.0008647808297010623	0.0008873372215729345	0.0008852630647961822	0.0009096076309798467	0.0009072513355359843	0.0009569456593836637	0.00095393652214575	0.04846033072297743	0.0479750116364565	-3.2989358824786486e-05	-0.00011173171259690196	-3.291988483260233e-05	-0.00011149641108407216
1.4797936313217521	0.0008305257911490999	0.0008290949368373049	0.0008663068431005213	0.0008644814141616766	0.0008870457198662654	0.0008849721769503275	0.0009093266300674016	0.000906970803153408	0.0009566911421150213	0.000953682036770397	0.04849782373490975	0.04801211845795276	-3.279055683413912e-05	-0.00011172757179989112	-3.272150768827281e-05	-0.00011149230006085586
1.48871013236022	0.0008302133967982766	0.0008287833709230785	0.000866006721916807	0.0008641820100190486	0.0008867542292584032	0.0008846813001250472	0.0009090456417536728	0.0009066902832476733	0.0009564366479728097	0.0009534275741095036	0.04853534205623064	0.04804925030360223	-3.2592886891134876e-05	-0.00011172320498342714	-3.252426011798176e-05	-0.00011148796344082057
1.4976803598028874	0.0008299010188563782	0.0008284718212673024	0.0008657066128585773	0.0008638826179214593	0.0008864627503376984	0.0008843904349075922	0.0009087646665566092	0.0009064097763365444	0.0009561821773146875	0.0009531731345228645	0.04857288552917642	0.048086407017200086	-3.2396343256975435e-05	-0.00011171861316555676	-3.232813639572618e-05	-0.00011148340223907094
1.5067046373783677	0.0008295886580678023	0.0008281602886116091	0.000865406516573553	0.0008635832385148097	0.0008861712836898533	0.0008840995818825746	0.0009084837049911796	0.0009061292829348165	0.0009559277304944377	0.0009529187183664281	0.04861045399514763	0.04812358844171215	-3.220092021323506e-05	-0.00011171379735799847	-3.213313081573688e-05	-0.00011147861746418908
1.5157832907659001	0.0008292763151749322	0.000827848773695619	0.0008651064337070886	0.0008632838724426391	0.0008858798298979394	0.0008838087416319829	0.0009082027575693833	0.000905848803554331	0.0009556733078619753	0.0009526643259923028	0.0486480472946988	0.0481607944192703	-3.2006612061943884e-05	-0.00011170875856605922	-3.1939237692714395e-05	-0.0001114736101183178
1.5249166476071065	0.0008289639909181587	0.0008275372772569615	0.0008648063649021901	0.0008629845203461435	0.0008855883895424134	0.0008835179147351993	0.0009079218248002684	0.0009055683387039884	0.000955418909763354	0.0009524099577487654	0.04868566526753599	0.048198024791164314	-3.181341312562952e-05	-0.00011170349778893973	-3.17464513618429e-05	-0.00011146838119768798
1.5341050375178134	0.0008286516860359002	0.0008272258000312949	0.0008645063107995328	0.0008626851828641925	0.000885296963201133	0.0008832271017690144	0.000907640907189941	0.0009052878888897614	0.0009551645365407725	0.0009521556139802665	0.048723307752506474	0.04823527939783554	-3.162131774738647e-05	-0.00011169801601937368	-3.155476617873465e-05	-0.00011146293169195243
1.5433487920999491	0.0008283394012646256	0.0008269143427523299	0.0008642062720374821	0.0008623858606333508	0.0008850055514493748	0.0008829363033076466	0.0009073600052415836	0.0009050074546147124	0.0009549101885325844	0.0009519012950274401	0.04876097458759276	0.04827255807887046	-3.14303202909455e-05	-0.00011169231424437709	-3.136417651966594e-05	-0.00011145726258499078
1.5526482449535108	0.0008280271373388697	0.0008266029061518444	0.0008639062492521059	0.0008620865542878905	0.0008847141548598466	0.0008826455199227526	0.0009070791194554628	0.0009047270363790003	0.000954655866073299	0.0009516470012271059	0.04879866560990664	0.04830986067299318	-3.1240415140527944e-05	-0.00011168639344402709	-3.1174676781320354e-05	-0.00011145137485388257
1.5620037316886017	0.000827714894991263	0.0008262914909597131	0.0008636062430772016	0.000861787264459817	0.0008844227740027104	0.0008823547521834522	0.0009067982503289517	0.000904446634679903	0.0009544015694935975	0.0009513927329122846	0.04883638065568139	0.0483471870180584	-3.105159670099139e-05	-0.0001116802545921558	-3.098626138095528e-05	-0.00011144526946943456
1.5714155899375468	0.0008274026749525438	0.0008259800979039208	0.0008633062541443067	0.0008614879917788811	0.0008841314094455927	0.0008820640006563364	0.0009065173983565357	0.0009041662500118247	0.0009541472991203312	0.0009511384904121963	0.048874119560264426	0.04838453695104556	-3.0863859397912974e-05	-0.0001116738986568222	-3.0798924756596235e-05	-0.00011143894739670812
1.580884159367074	0.0008270904779515861	0.0008256687277105883	0.0008630062830827222	0.000861188736872601	0.0008838400617536046	0.0008817732659054896	0.0009062365640298322	0.000903885882866314	0.000953893055276534	0.0009508842740522738	0.04891188215811114	0.04842191030805128	-3.067719767741589e-05	-0.0001116673265988688	-3.061266136664825e-05	-0.00011143240959349265
1.5904097816905756	0.0008267783047154183	0.000825357381103992	0.0008627063305195299	0.0008608895003662806	0.0008835487314893585	0.000881482548492505	0.0009059557478376023	0.0009036055337320763	0.0009536388382814285	0.0009506300841541682	0.04894966828277693	0.04845930692428091	-3.049160600637063e-05	-0.00011166053937328169	-3.0427465690277544e-05	-0.00011142565701163787
1.5999928006804371	0.0008264661559692437	0.0008250460588065851	0.00086240639707961	0.0008605902828830268	0.0008832574192129826	0.0008811918489764998	0.0009056749502657649	0.0009033252030949878	0.0009533846484504314	0.0009503759210357543	0.048987477766910724	0.048496726634043884	-3.0307078872263138e-05	-0.00011165353792819133	-3.024333222722414e-05	-0.00011141869059655418
1.6096335621804478	0.0008261540324364658	0.0008247347615390212	0.0008621064833856639	0.0008602910850437714	0.0008829661254821418	0.000880901167914135	0.0009053941717974142	0.0009030448914381132	0.0009531304860951647	0.0009501217850111435	0.04902531044224728	0.04853416927074523	-3.01236107833891e-05	-0.00011164632320562196	-3.0060255497961486e-05	-0.00011141151128696292
1.6193324141182788	0.0008258419348387045	0.0008244234900201718	0.000861806590058227	0.000859991907467285	0.0008826748508520489	0.0008806105058596285	0.0009051134129128278	0.0009027645992417136	0.0009528763515234571	0.0009498676763906826	0.04906316613960004	0.048571634666878104	-2.994119626874292e-05	-0.00011163889614113076	-2.9878230043613174e-05	-0.00011140412001556244
1.6290897065180392	0.0008255298638958229	0.0008241122449671525	0.0008615067177156937	0.0008596927507702014	0.0008823835958754877	0.0008803198633647756	0.0009048326740894878	0.0009024843269832677	0.0009526222450393568	0.0009496135954809698	0.04910104468885417	0.048609122654017414	-2.9759829877927524e-05	-0.00011163125766308624	-2.9697250425925192e-05	-0.00011139651770775139
1.6389057915129117	0.0008252178203259467	0.0008238010270953415	0.0008612068669743329	0.0008593936155670331	0.0008820923611028259	0.0008800292409789645	0.0009045519558020918	0.0009022040751374824	0.0009523681669431362	0.0009493595425848567	0.04913894591895935	0.04864663306281275	-2.957950618150129e-05	-0.00011162340869416698	-2.9517311227460208e-05	-0.00011138870528315525
1.6487810233578566	0.0008249058048454852	0.0008234898371184026	0.0008609070384483082	0.0008590945024701912	0.0008818011470820331	0.0008797386392491923	0.0009042712585225666	0.0009019238441763079	0.0009521141175312983	0.0009491055180014574	0.049176869657921105	0.04868416572298002	-2.940021977063112e-05	-0.00011161535014997392	-2.9338407051437976e-05	-0.00011138068365459941
1.6587157584424002	0.0008245938181691555	0.0008231786757483074	0.0008606072327496971	0.0008587954120900054	0.0008815099543586994	0.0008794480587200844	0.0009039905827200851	0.0009016436345689525	0.0009518600970965857	0.0009488515220261556	0.04921481573279507	0.04872172046329468	-2.922196525721732e-05	-0.00011160708293925237	-2.9160532521686766e-05	-0.0001113724537278038
1.6687103553034934	0.0008242818610100043	0.0008228675436953574	0.0008603074504885118	0.0008584963450347435	0.0008812187834760526	0.0008791574999339114	0.000903709928861081	0.0009013634467818988	0.0009516061059279891	0.0009485975549506145	0.04925278396967883	0.048759297111584284	-2.9044737274032395e-05	-0.00011159860796455812	-2.8983682282900103e-05	-0.00011136401640235438
1.6787651746384535	0.0008239699340794287	0.0008225564416682057	0.0008600076922727162	0.0008581973019106297	0.0008809276349749733	0.0008788669634306049	0.000903429297409261	0.0009010832812789163	0.0009513521443107511	0.0009483436170627805	0.049290774193703646	0.04879689549472161	-2.8868530474596144e-05	-0.0001115899261218134	-2.8807851000442475e-05	-0.00011135537257109251
1.6888805793179813	0.0008236580380871991	0.0008222453703738787	0.0008597079587082466	0.0008578982833218641	0.0008806365093940146	0.0008785764497477768	0.0009031486888256224	0.0009008031385210772	0.0009510982125263768	0.0009480897086468935	0.049328786229029184	0.048834515438617054	-2.8693339533231166e-05	-0.00011158103830000154	-2.8633033360460358e-05	-0.00011134652312017046
1.6990569343992543	0.0008233461737414816	0.0008219343305177992	0.0008594082503990312	0.0008575992898706428	0.0008803454072694182	0.0008782859594207344	0.0009028681035684652	0.0009005230189667705	0.0009508443108526392	0.0009478358299834926	0.04936681989883283	0.04887215676820983	-2.8519159144889394e-05	-0.00011157194538094495	-2.8459224069701805e-05	-0.00011133746892869056
1.7092946071391046	0.0008230343417488629	0.0008216233228038106	0.0008591085679470124	0.0008573003221571797	0.0008800543291351355	0.0008779954929825028	0.0009025875420934118	0.0009002429230717197	0.0009505904395635896	0.0009475819813494271	0.04940487502530432	0.04890981930746179	-2.834598402542965e-05	-0.000111562648240221	-2.828641785572461e-05	-0.00011132821086912159
1.7195939670072704	0.0008227225428143686	0.0008213123479341955	0.0008588089119521613	0.0008570013807797218	0.0008797632755228401	0.0008777050509638368	0.000902307004853416	0.0008999628512889943	0.0009503365989295613	0.0009473281630178608	0.049442951429637665	0.04894750287935006	-2.8173808911576004e-05	-0.00011155314774694003	-2.8114609466951823e-05	-0.00011131874980771506
1.7299553856997325	0.0008224107776414878	0.0008210014066097005	0.0008585092830125013	0.0008567024663345717	0.0008794722469619484	0.0008774146338932411	0.0009020264922987814	0.0008996828040690253	0.0009500827892171794	0.0009470743752582796	0.049481048932022695	0.04898520730585758	-2.800262856076513e-05	-0.00011154344476291267	-2.7943793672421946e-05	-0.00011130908660342276
1.7403792371521247	0.0008220990469321962	0.0008206904995295585	0.0008582096817241264	0.0008564035794161068	0.0008791812439796362	0.0008771242422969887	0.0009017460048771755	0.0008994027818596225	0.0009498290106893674	0.0009468206183365009	0.04951916735163822	0.04902293240796828	-2.783243775113242e-05	-0.00011153354014295513	-2.777396526181669e-05	-0.00011129922210798004
1.7508658975532332	0.0008217873513869806	0.0008203796273915133	0.0008579101086812244	0.0008561047206168014	0.0008788902671008603	0.0008768338766991399	0.0009014655430336474	0.0008991227851059896	0.000949575263605357	0.0009465668925146829	0.049557306506643355	0.04906067800565673	-2.7663231281616074e-05	-0.00011152343473511128	-2.7605119045689963e-05	-0.00011128915716682175
1.76141574535857	0.0008214756917048578	0.0008200687908918392	0.0008576105644760922	0.0008558058905272429	0.0008785993168483714	0.0008765435376215562	0.0009011851072106389	0.000898842814250736	0.0009493215482206925	0.0009463131980513277	0.04959546621417046	0.0490984439178811	-2.7495003972040355e-05	-0.00011151312938081914	-2.7437249855329082e-05	-0.00011127889261855484
1.7720291613040315	0.000821164068583401	0.0008197579907253667	0.0008573110496991602	0.0008555070897361555	0.0008783083937427355	0.0008762532255839225	0.0009009046978480029	0.0008985628697338968	0.0009490678647872407	0.0009460595352012935	0.049633646290316226	0.04913622996257676	-2.7327750662838046e-05	-0.00011150262491402274	-2.727035254259519e-05	-0.00011126842929404246
1.7827065284196406	0.0008208524827187632	0.0008194472275855054	0.000857011564939011	0.0008552083188304197	0.0008780174983023519	0.0008759629411037643	0.0009006243153830194	0.0008982829519929458	0.0009488142135531992	0.0009458059042158015	0.049671846550135665	0.04917403595664616	-2.716146621540433e-05	-0.0001114919221624211	-2.710442198025631e-05	-0.00011125776801818033
1.7934482320433673	0.0008205409348056958	0.0008191365021642631	0.0008567121107823975	0.0008549095783950889	0.0008777266310434673	0.0008756726846964624	0.0009003439602504052	0.0008980030614628084	0.0009485605947630998	0.0009455523053424395	0.04971006680763105	0.04921186171595289	-2.6996145511694325e-05	-0.0001114810219460527	-2.6939453061654295e-05	-0.00011124690960831463
1.8042546598350382	0.0008202294255375793	0.0008188258151522769	0.0008564126878142689	0.0008546108690134171	0.0008774357924802024	0.0008753824568752774	0.0009000636328823391	0.0008977231985758845	0.0009483070086578231	0.0009452987388251787	0.049748306875747876	0.04924970705531276	-2.6831783454521474e-05	-0.00011146992507821141	-2.6775440700912978e-05	-0.00011123585487488041
1.8151262017903238	0.0008199179556064385	0.0008185151672388271	0.000856113296617784	0.0008543121912668707	0.00087714498312456	0.0008750922581513611	0.000899783333708466	0.000897443363762054	0.0009480534554745982	0.0009450452049043702	0.0497865665663628	0.049287571788485675	-2.666837496742569e-05	-0.00011145863236530773	-2.661237983276471e-05	-0.00011122460462129058
1.8260632502548164	0.0008196065257029743	0.0008182045591118699	0.0008558139377743396	0.0008540135457351582	0.0008768542034864534	0.0008748020890337825	0.0008995030631559245	0.0008971635574487034	0.0009477999354470196	0.0009447917038167648	0.049824845690278785	0.04932545572816857	-2.6505914994541524e-05	-0.00011144714460584182	-2.6450265412612806e-05	-0.00011121315964351952
1.8370661999381863	0.0008192951365165814	0.0008178939914580544	0.0008555146118635858	0.0008537149329962432	0.0008765634540737182	0.0008745119500295394	0.0008992228216493527	0.0008968837800607328	0.000947546448805047	0.0009445382357955123	0.04986314405721404	0.049363358685986465	-2.63443985008896e-05	-0.00011143546259217985	-2.6289092416607873e-05	-0.0001112015207308803
1.848135447928429	0.0008189837887353746	0.0008175834649627495	0.0008552153194634492	0.0008534163536263702	0.0008762727353921336	0.0008742218416435824	0.0008989426096109105	0.0008966040320205769	0.0009472929957750187	0.0009442848010701739	0.04990146147579643	0.04940128047248465	-2.618382047211293e-05	-0.00011142358710899969	-2.612885584148822e-05	-0.00011118968866533074
1.8592713937061955	0.0008186724830462115	0.000817272980310066	0.0008549160611501523	0.000853117808200083	0.0008759820479454406	0.0008739317643788291	0.0008986624274602914	0.0008963243137482179	0.0009470395765796561	0.0009440313998667283	0.04993979775355374	0.049439220897120266	-2.6024175914567127e-05	-0.00011141151893406809	-2.596955070474638e-05	-0.00011117766422205633
1.8704744391592067	0.0008183612201347168	0.0008169625381828806	0.0008546168374982349	0.0008528192972902446	0.00087569139223536	0.0008736417187361852	0.0008983822756147397	0.0008960446256612014	0.000946786191438072	0.0009437780324075797	0.04997815269690568	0.049477179768254144	-2.5865459855209383e-05	-0.00011139925883749124	-2.5811172044282182e-05	-0.00011116544816816565
1.8817449885967616	0.0008180500006853081	0.0008166521392628625	0.0008543176490805783	0.0008525208214680637	0.0008754007687616144	0.0008733517052145656	0.0008981021544890698	0.0008957649681746579	0.0009465328405657828	0.00094352469891157	0.05001652611115618	0.049515156893144216	-2.570766734167479e-05	-0.00011138680758243646	-2.565371491875662e-05	-0.00011115304126407821
1.8930834487643238	0.0008177388253812166	0.0008163417842304932	0.0008540184964684211	0.0008522223813031085	0.0008751101780219426	0.0008730617243109078	0.000897822064495676	0.00089548534170131	0.0009462795241747102	0.0009432713995939803	0.05005491780048362	0.049553152077933864	-2.5550793442269404e-05	-0.00011137416592471583	-2.5497174407362877e-05	-0.0001111404442629138
1.9044902288582053	0.0008174276949045158	0.0008160314737650955	0.0008537193802313858	0.0008519239773633351	0.0008748196205121232	0.0008727717765201973	0.0008975420060445552	0.0008952057466514979	0.0009460262424731955	0.0009430181346665466	0.050093327567933894	0.049591165127646906	-2.539483324590086e-05	-0.0001113613346128417	-2.5341545609923466e-05	-0.00011112765791054802
1.9159657405403292	0.0008171166099361399	0.0008157212085448511	0.0008534203009374948	0.000851625610215101	0.0008745290967259891	0.0008724818623354795	0.0008972619795433166	0.000894926183433186	0.0009457729956660006	0.0009427649043374596	0.05013175521541102	0.04962919584617728	-2.523978186208531e-05	-0.00011134831438808224	-2.518682364679309e-05	-0.00011111468294541793
1.9275103979530908	0.000816805571155914	0.0008154109892468331	0.0008531212591531974	0.0008513272804231944	0.0008742386071554514	0.0008721919822478868	0.0008969819853972041	0.0008946466524519881	0.0009455197839543237	0.0009425117088113817	0.050170200543668844	0.04966724403628131	-2.5085634420780878e-05	-0.00011133510598360097	-2.50330036586921e-05	-0.00011110152009791152
1.9391246177343011	0.0008164945792425775	0.0008151008165470258	0.0008528222554433891	0.0008510289885508524	0.000873948152290517	0.0008719021367466533	0.0008967020240091108	0.0008943671541111803	0.0009452666075358046	0.0009422585482894513	0.05020866335230279	0.04970530949956895	-2.493238607276238e-05	-0.00011132171012651071	-2.488008080712978e-05	-0.00011108817009242156
1.9508088190322228	0.0008161836348738028	0.0008147906911203457	0.0008525232903714287	0.0008507307351597782	0.0008736577326193032	0.0008716123263191317	0.00089642209577959	0.0008940876888117126	0.0009450134666045277	0.000942005422969287	0.05024714343974131	0.049743392036495575	-2.478003198912171e-05	-0.00011130812753526453	-2.472805027391861e-05	-0.00011107463364476433
1.9625634235206988	0.0008158727387262314	0.0008144806136406769	0.0008522243644991709	0.000850432520810173	0.0008733673486280681	0.0008713225514508212	0.0008961422011068833	0.0008938082569522372	0.0009447603613510416	0.0009417523330450071	0.05028564060323621	0.04978149144635377	-2.4628567361399678e-05	-0.00011129435892062722	-2.457690726126449e-05	-0.00011106091146315111
1.9743888554143678	0.0008155618914754877	0.0008141705847808854	0.0008519254783869773	0.0008501343460607482	0.0008730770008012198	0.0008710328126253784	0.0008958623403869257	0.0008935288589291128	0.000944507291962357	0.000941499278707227	0.05032415463885506	0.0498196075272633	-2.4477987401939905e-05	-0.00011128040498739611	-2.4426646992072032e-05	-0.00011104700424943714
1.9862855414839768	0.0008152510937962096	0.0008138606052128478	0.0008516266325937429	0.0008498362114687508	0.0008727866896213392	0.0008707431103246408	0.000895582514013368	0.0008932494951364277	0.0009442542586219588	0.0009412462601430724	0.05036268534147276	0.049857740076164385	-2.4328287343292065e-05	-0.00011126626643140347	-2.4277264709472723e-05	-0.00011103291269690119
1.9982539110717792	0.0008149403463620732	0.0008135506756074784	0.0008513278276769199	0.0008495381175899876	0.0008724964155692033	0.0008704534450286474	0.000895302722377594	0.0008929701659660171	0.0009440012615098166	0.00094099327753619	0.050401232504761154	0.049895888888807916	-2.417946243844782e-05	-0.00011125194394115412	-2.412875567696371e-05	-0.00011101863749146679
2.010294396107033	0.0008146296498458165	0.000813240796634751	0.0008510290641925362	0.000849240064978844	0.0008722061791238006	0.0008701638172156564	0.0008950229658687343	0.0008926908718074768	0.0009437483008023905	0.0009407403310667523	0.05043979592118164	0.049934053759746445	-2.4031507960937948e-05	-0.00011123743819804743	-2.3981115178525747e-05	-0.00011100417931170226
2.0224074311215867	0.0008143190049192654	0.0008129309689637255	0.0008507303426952198	0.0008489420541883073	0.0008719159807623524	0.0008698742273621662	0.0008947432448736855	0.0008924116130481818	0.0009434953766726398	0.0009404874209114677	0.050478375381975873	0.049972234482326294	-2.388441920453399e-05	-0.00011122274987512837	-2.3834338518401166e-05	-0.0001109895388281823
2.0345934532655616	0.0008140084122533604	0.0008126211932625743	0.0008504316637382221	0.0008486440857699908	0.0008716258209603353	0.0008695846759429358	0.0008944635597771283	0.0008921323900733052	0.0009432424892900344	0.0009402345472435913	0.05051697067715705	0.05001043084867813	-2.3738191483456406e-05	-0.00011120787963816992	-2.3688421021156314e-05	-0.00011097471670401537
2.0468529023231294	0.0008136978725181797	0.0008123114701986057	0.0008501330278734374	0.0008483461602741529	0.0008713357001914968	0.0008692951634310036	0.0008941839109615411	0.0008918532032658315	0.0009429896388205595	0.0009399817102329308	0.05055558159550046	0.05004864264970891	-2.3592820132145587e-05	-0.00011119282814472942	-2.3543358031508088e-05	-0.00011095971359398327
2.059186220728381	0.0008133873863829685	0.0008120018004382926	0.0008498344356514301	0.000848048278249725	0.000871045618927882	0.0008690056902977118	0.0008939042988072221	0.0008915740530065793	0.0009427368254267291	0.0009397289100458588	0.05059420792453432	0.05008686967509131	-2.3448300505470032e-05	-0.00011117759604536981	-2.3399144914684755e-05	-0.00011094453014617867
2.0715938535812968	0.0008130769545161578	0.0008116921846472915	0.0008495358876214497	0.0008477504402443242	0.0008707555776398442	0.0008687162570127175	0.0008936247236922993	0.0008912949396742094	0.0009424840492675867	0.0009394761468453144	0.050632849450532466	0.05012511171325731	-2.3304627978490422e-05	-0.00011116218398232736	-2.3255777055967986e-05	-0.00011092916700028432
2.084076248663807	0.0008127665775853997	0.0008113826234904781	0.0008492373843314632	0.0008474526468042894	0.0008704655767960772	0.0008684268640440245	0.0008933451859927571	0.0008910158636452543	0.0009422313104987252	0.0009392234207908237	0.050671505958502706	0.05016336855138604	-2.316179794643186e-05	-0.00011114659258965043	-2.3113249860734486e-05	-0.00011091362478768407
2.0966338564559543	0.0008124562562575853	0.0008110731176319642	0.0008489389263281703	0.0008471548984746927	0.0008701756168636256	0.0008681375118579959	0.0008930656860824461	0.0008907368252941255	0.0009419786092722864	0.0009389707320384985	0.05071017723217974	0.050201639975397894	-2.301980582487123e-05	-0.00011113082249430972	-2.297155875471968e-05	-0.00011089790413265632
2.109267130152151	0.0008121459911988753	0.000810763667735129	0.0008486405141570307	0.0008468571957993684	0.0008698856983079119	0.0008678482009193775	0.0008927862243331045	0.000890457824993137	0.0009417259457369741	0.000938718080741051	0.050748863054014354	0.050239925769943655	-2.2878647049390244e-05	-0.00011111487431469946	-2.283069918363606e-05	-0.00011088200565112505
2.1219765256775314	0.0008118357830747245	0.0008104542744626431	0.0008483421483622848	0.0008465595393209345	0.0008695958215927538	0.0008675589316913188	0.0008925068011143757	0.0008901788631125205	0.0009414733200380631	0.0009384654670478008	0.050787563205166815	0.05027822571839534	-2.2738317075825243e-05	-0.00011109874866152558	-2.2690666613353616e-05	-0.00011086592995132594
2.1347625017044103	0.0008115256325499083	0.0008101449384764949	0.0008480438294869785	0.0008462619295808151	0.0008693059871803873	0.000867269704635392	0.0008922274167938236	0.0008898999400204432	0.0009412207323174071	0.000938212891104685	0.050826277465493536	0.0503165396028378	-2.2598811380010464e-05	-0.00011108244613722285	-2.255145652974716e-05	-0.000110849677633168
2.147625519668832	0.0008112155402885497	0.0008098356604380183	0.0008477455580729863	0.0008459643671192654	0.0008690161955314866	0.0008669805202116159	0.0008919480717369542	0.0008896210560830277	0.0009409681827134491	0.000937960353054268	0.05086500561354195	0.05035486720405949	-2.2460125457916813e-05	-0.00011106596733648222	-2.241306443869634e-05	-0.00011083324928853888
2.160566043787228	0.0008109055069541453	0.0008095264410079171	0.0008474473346610338	0.0008456668524753937	0.0008687264471051844	0.0008666913788784743	0.0008916687663072303	0.0008893422116643673	0.0009407156713612289	0.0009377078530357494	0.05090374742653859	0.05039320830154206	-2.2322254825547783e-05	-0.00011104931284594555	-2.227548586616196e-05	-0.00011081664550177672
2.1735845410731627	0.0008105955332095914	0.0008092172808462925	0.0008471491597907214	0.0008453693861871843	0.0008684367423590942	0.0008664022810929374	0.0008913895008660903	0.0008890634071265451	0.000940463198392393	0.0009374553911849738	0.050942502680380274	0.05043156267345258	-2.218519501877292e-05	-0.00011103248324351167	-2.213871635789455e-05	-0.00011079986684822685
2.1866814813541975	0.0008102856197172135	0.000808908180612672	0.0008468510340005509	0.0008450719687915252	0.0008681470817493329	0.0008661132273104864	0.0008911102757729692	0.0008887846428296551	0.000940210763935207	0.0009372029676344432	0.05098127114962491	0.05046993009663351	-2.204894159357068e-05	-0.00011101547909961318	-2.2002751479691107e-05	-0.00011078291389582384
2.199857337288837	0.000809975767138788	0.0008085991409660303	0.0008465529578279434	0.0008447746008242243	0.0008678574657305376	0.0008658242179851282	0.0008908310913853111	0.0008885059191318131	0.0009399583681145583	0.0009369505825133205	0.0510200526074817	0.05050831034659274	-2.1913490125778645e-05	-0.00011099830097632823	-2.1867586817159168e-05	-0.00011076578720395358
2.213112584383593	0.0008096659761355755	0.0008082901625648239	0.000846254931809269	0.0008444772828200417	0.0008675678947558922	0.0008655352535694247	0.0008905519480585939	0.0008882272363891842	0.0009397060110519725	0.0009366982359474458	0.05105884682580235	0.05054670319749516	-2.1778836211017172e-05	-0.00011098094942682546	-2.173321797567518e-05	-0.00011074848732359199
2.2264477010101436	0.0008093562473683438	0.0008079812460670125	0.0008459569564798686	0.0008441800153127081	0.0008672783692771475	0.0008652463345145087	0.0008902728461463442	0.0008879485949559954	0.0009394536928656194	0.0009364459280593423	0.05109765357507026	0.05058510842215357	-2.1644975464849003e-05	-0.00011096342499661294	-2.1599640580516333e-05	-0.00011073101479777692
2.2398631684225956	0.000809046581497396	0.0008076723921300887	0.000845659032374077	0.0008438827988349503	0.0008669888897446408	0.000864957461270108	0.0008899937860001561	0.000887669995184555	0.0009392014136703228	0.0009361936589682271	0.051136472624392325	0.05062352579201675	-2.1511903522626608e-05	-0.00011094572822295534	-2.1466850276659344e-05	-0.00011071337016096972
2.2533594707748548	0.0008087369791825985	0.0008073636014111036	0.0008453611600252481	0.0008435856339185162	0.0008666994566073197	0.0008646686342845666	0.00088971476796971	0.0008873914374252725	0.0009389491735775705	0.0009359414287900202	0.05117530374148758	0.05066195507716267	-2.1379616039429727e-05	-0.00011092785963431884	-2.133484272881514e-05	-0.00011069555393947161
2.2669370951380965	0.0008084274410834074	0.0008070548745666961	0.0008450633399657794	0.0008432885210941973	0.0008664100703127639	0.0008643798540048658	0.0008894357924027921	0.0008871129220266763	0.0009386969726955244	0.0009356892376373557	0.05121414669267949	0.050700396046287635	-2.124810869000293e-05	-0.00011090981975067637	-2.1203613621290085e-05	-0.00011067756665078532
2.2805965315183476	0.000808117967858899	0.0008067462122531204	0.0008447655727271376	0.0008429914608918569	0.0008661207313072079	0.0008640911208766498	0.0008891568596453139	0.000886834449335435	0.0009384448111290311	0.0009354370856195924	0.0512530012428845	0.05073884846669639	-2.111737716889439e-05	-0.00011089160908395179	-2.1073158658124758e-05	-0.00011065940880439218
2.294338272874165	0.0008078085601677924	0.0008064376151262703	0.0008444678588398793	0.0008426944538404481	0.0008658314400355596	0.0008638024353442414	0.0008888779700413274	0.0008865560196963713	0.0009381926889796284	0.0009351849728428203	0.05129186715560263	0.05077731210429329	-2.098741719015057e-05	-0.00011087322813710387	-2.0943473562871906e-05	-0.00011064108090072522
2.308162815134429	0.0008074992186684846	0.0008061290838417141	0.0008441701988336827	0.0008423975004680477	0.0008655421969414297	0.0008635137978506732	0.0008885991239330514	0.0008862776334524891	0.0009379406063455618	0.0009349328994098777	0.05133074419290872	0.05081578672357195	-2.085822448746888e-05	-0.00011085467740476473	-2.0814554078624203e-05	-0.00011062258343202958
2.3220706572162446	0.0008071899440190702	0.0008058206190547134	0.0008438725932373633	0.0008421006013018708	0.0008652530024671449	0.0008632252088376995	0.0008883203216608818	0.0008859992909449832	0.0009376885633217864	0.0009346808654203525	0.05136963211544161	0.05085427208760541	-2.072979481412829e-05	-0.00011083595737315655	-2.0686395968087107e-05	-0.00011060391688227922
2.336062301042938	0.000806880736877377	0.000805512221420259	0.0008435750425789077	0.0008418037568683045	0.000864963857053779	0.0008629366687458282	0.0008880415635634186	0.0008857209925132666	0.0009374365599999841	0.0009344288709706006	0.05140853068239383	0.05089276795803607	-2.060212394276381e-05	-0.00011081706851900908	-2.055899501323885e-05	-0.00011058508172578918
2.3501382515621807	0.00080657159790099	0.000805203891593095	0.0008432775473854935	0.0008415069676929274	0.0008646747611411708	0.0008626481780143376	0.0008877628499774807	0.0008854427384949865	0.0009371845964685708	0.0009341769161537519	0.05144743965150189	0.050931274095067786	-2.0475207665644063e-05	-0.00011079801131122502	-2.0432347015611474e-05	-0.00011056607842896415
2.3642990167642037	0.0008062625277472812	0.0008048956302277483	0.0008429801081835158	0.0008412102343005373	0.0008643857151679474	0.0008623597370813024	0.000887484181238128	0.0008851645292260438	0.0009369326728127062	0.0009339250010597226	0.05148635877903799	0.050969790257453185	-2.0349041794268802e-05	-0.00011077878620927017	-2.030644779600632e-05	-0.00011054690744904949
2.378545107700138	0.0008059535270734388	0.0008045874379785581	0.0008426827254986144	0.0008409135572151769	0.0008640967195715503	0.0008620713463836153	0.000887205557678681	0.0008848863650406146	0.0009366807891143072	0.0009336731257752259	0.05152528781979703	0.051008316202485325	-2.0223622159701998e-05	-0.00011075939366453347	-2.018129319467793e-05	-0.00011052756923501939
2.392877038500453	0.0008056445965364926	0.0008042793154997006	0.0008423853998556944	0.0008406169369601554	0.0008638077747882513	0.0008617830063570079	0.0008869269796307358	0.000884608246271166	0.0009364289454520531	0.0009334212903837801	0.05156422652708822	0.05104685168598746	-2.0098944612231828e-05	-0.00011073983411916122	-2.0056879071073813e-05	-0.00011050806422660542
2.4072953263935135	0.0008053357367933482	0.000803971263445223	0.0008420881317789586	0.00084032037405808	0.0008635188812531847	0.0008614947174360784	0.0008866484474241929	0.0008843301732484819	0.0009361771419014028	0.0009331694949657235	0.05160317465272567	0.05108539646230318	-1.9975005021304754e-05	-0.00011072010800580734	-1.993320130376855e-05	-0.0001104883928542133
2.4218004917242455	0.0008050269485008121	0.0008036632824690698	0.0008417909217919286	0.0008400238690308777	0.0008632300394003647	0.0008612064800543128	0.0008863699613872701	0.0008840521463016791	0.0009359253785346016	0.000932917739598224	0.05164213194701597	0.05112395028428569	-1.9851799275702464e-05	-0.00011070021574874356	-1.9810255790658066e-05	-0.00011046855553981105
2.436393057972914	0.0008047182323156223	0.0008033553732251118	0.000841493770417473	0.000839727422399823	0.0008629412496627117	0.0008609182946441071	0.0008860915218465259	0.0008837741657582291	0.0009356736554206936	0.0009326660243552893	0.05168109815874994	0.05116251290328836	-1.9729323283448202e-05	-0.00011068015776335982	-1.968803844881392e-05	-0.00011044855269670695
2.4510735517740176	0.0008044095888944761	0.0008030475363671747	0.0008411966781778302	0.000839431034685561	0.0008626525124720724	0.000860630161636791	0.0008858131291268778	0.0008834962319439763	0.0009354219726255298	0.0009324143493077768	0.05172007303519212	0.05120108406915438	-1.960757297163329e-05	-0.00011065993445602551	-1.9566545214261266e-05	-0.00011042838472855032
2.46584250293529	0.0008041010188940614	0.0008027397725490698	0.0008408996455946394	0.0008391347064081373	0.0008623638282592471	0.0008603420814626543	0.0008855347835516244	0.000883218345183161	0.0009351703302117837	0.0009321627145234085	0.05175905632206857	0.05123966353020618	-1.948654428632693e-05	-0.00011063954622306249	-1.9445772042058634e-05	-0.00011040805202952586
2.4807004444568266	0.0008037925229710871	0.0008024320824246244	0.0008406026731889649	0.000838838438087024	0.0008620751974540141	0.0008600540545509694	0.0008852564854424678	0.0008829405057984412	0.0009349187282389613	0.0009319111200667816	0.05179804776355927	0.05127825103323625	-1.9366233192787824e-05	-0.00011061899345266024	-1.9325714906426317e-05	-0.0001103875549858524
2.4956479125503126	0.0008034841017823069	0.0008021244666477061	0.0008403057614813193	0.0008385422302411408	0.0008617866204851483	0.0008597660813300111	0.0008849782351195276	0.0008826627141109066	0.0009346671667634066	0.0009316595659993745	0.05183704710228582	0.051316846323495126	-1.9246635675172763e-05	-0.00011059827652340481	-1.9206369800330025e-05	-0.00011036689397356247
2.510685446658382	0.0008031757559845584	0.0008018169258722616	0.0008400089109916968	0.0008382460833888903	0.0008614980977804528	0.0008594781622270899	0.0008847000329013714	0.0008823849704401092	0.0009344156458383239	0.0009314080523795685	0.051876054079301966	0.051355449144683006	-1.912774773659559e-05	-0.00011057739580422332	-1.9087732735713347e-05	-0.00011034606935941826
2.5258135894740787	0.0008028674862347844	0.0008015094607523367	0.0008397121222395939	0.0008379499980481768	0.0008612096297667767	0.0008591902976685665	0.0008844218791050265	0.0008821072751040757	0.0009341641655137789	0.0009311565792626496	0.051915068434081973	0.051394059238937806	-1.9009565399026596e-05	-0.00011055635165527211	-1.8969799743358967e-05	-0.00011032508150135567
2.54103288696045	0.0008025592931900698	0.0008012020719421148	0.0008394153957440409	0.0008376539747364389	0.0008609212168700447	0.000858902488079884	0.0008841437740460089	0.000881829628419335	0.0009339127258367176	0.0009309051467008276	0.051954089904511856	0.051432676346825884	-1.8892084703275164e-05	-0.00011053514442679879	-1.885256687279846e-05	-0.0001103039307473741
2.556343888370238	0.000802251177507667	0.0008008947600959411	0.0008391187320236256	0.0008373580139706727	0.0008606328595152777	0.0008586147338855867	0.0008838657180383387	0.0008815520307009349	0.0009336613268509738	0.000930653754743244	0.051993118226877105	0.05147130020733054	-1.8775301709010594e-05	-0.00011051377446019695	-1.87360301924476e-05	-0.00011028261743689649
2.571747146265715	0.0008019431398450279	0.0008005875258683551	0.000838822131596521	0.0008370621162674597	0.0008603445581266191	0.0008583270355093471	0.0008835877113945633	0.0008812744822624658	0.0009334099685972821	0.000930402403435984	0.052032153135853264	0.05150993055784343	-1.8659212494481076e-05	-0.00011049224208659059	-1.8620185789155336e-05	-0.00011026114189860436
2.5872432165386163	0.0008016351808598376	0.0008002803699141245	0.0008385255949805173	0.0008367662821429985	0.0008600563131273621	0.0008580393933739944	0.000883309754425783	0.0008809969834160837	0.000933158651113293	0.0009301510928220941	0.05207119436449478	0.0515485671341506	-1.8543813156707972e-05	-0.00011047054762794439	-1.8505029768575015e-05	-0.0001102395044522142
2.602832658430207	0.0008013273012100403	0.0007999732928882692	0.0008382291226930429	0.0008364705121131253	0.0008597681249399704	0.0008577518079015328	0.0008830318474416663	0.000880719534472529	0.0009329073744335799	0.0009298998229415871	0.05211024164422414	0.051587209670426445	-1.842909981135052e-05	-0.00011044869139664737	-1.839055825497704e-05	-0.00011021770540825537
2.6185160345514573	0.0008010195015538734	0.0007996662954460977	0.0008379327152511964	0.0008361748066933469	0.0008594799939861068	0.000857464279513171	0.0008827539907504759	0.0008804421357411501	0.000932656138589656	0.0009296485938314596	0.052149294704821325	0.05162585789921914	-1.831506859263643e-05	-0.00011042667369545733	-1.827676739110315e-05	-0.00011019574506720975
2.6342939109033563	0.0008007117825498958	0.0007993593782432336	0.0008376363731717714	0.0008358791663988645	0.0008591919206866551	0.0008571768086293452	0.0008824761846590885	0.000880164787529923	0.0009324049436099817	0.0009293974055257011	0.05218835327441358	0.05166451155144143	-1.820171565322312e-05	-0.00011040449481672376	-1.8163653338083147e-05	-0.00011017362371923412
2.6501668568973313	0.0008004041448570252	0.0007990525419356544	0.0008373400969712905	0.0008355835917446087	0.0008589039054617528	0.0008568893956697507	0.0008821984294730221	0.0008798874901454813	0.0009321537895199861	0.0009291462580553139	0.05222741707946414	0.05170317035636125	-1.8089037164291388e-05	-0.00011038215504341475	-1.8051212275584094e-05	-0.00011015134164524265
2.666135445375801	0.0008000965891345612	0.0007987457871797119	0.0008370438871660253	0.0008352880832452574	0.0008586159487308074	0.000856602041053357	0.0008819207254964499	0.0008796102438931268	0.000931902676342068	0.0009288951514483152	0.05226648584476081	0.05174183404158925	-1.7977029315566218e-05	-0.00011035965464928355	-1.7939440401706225e-05	-0.00011012889911676815
2.6822002526328483	0.0007997891160422225	0.0007984391146321723	0.0008367477442720306	0.0008349926414152724	0.0008583280509125279	0.0008563147451984432	0.0008816430730322298	0.0008793330490768613	0.0009316516040956174	0.0009286440857297585	0.05230555929340639	0.05178050233306854	-1.7865688314838007e-05	-0.00011033699389648155	-1.7828333932635998e-05	-0.00011010629639401914
2.6983618584350144	0.0007994817262401795	0.000798132524950247	0.000836451668805174	0.0008346972667689272	0.0008580402124249534	0.0008560275085226209	0.0008813654723819268	0.0008790559059994086	0.0009314005727970289	0.0009283930609217475	0.052344637146806344	0.05181917495506427	-1.775501038844135e-05	-0.00011031417303847268	-1.7717889103065904e-05	-0.00011008353372851665
2.71462084604223	0.0007991744203890803	0.0007978260187916181	0.0008361556612811573	0.0008344019598203291	0.0008577524336854707	0.0008557403314428565	0.0008810879238458299	0.00087877881496223	0.0009311495824597065	0.0009281420770434408	0.05238371912465925	0.05185785163015207	-1.764499178095666e-05	-0.0001102911923187011	-1.7608102165792006e-05	-0.00011006061136123457
2.730977802228858	0.0007988671991500888	0.000797519596814478	0.0008358597222155535	0.0008341067210834562	0.0008574647151108487	0.0008554532143755045	0.000880810427722982	0.000878501776265556	0.000930898633094086	0.0009278911341110751	0.052422804944944584	0.0518965320792078	-1.7535628754977717e-05	-0.0001102680519693422	-1.7498969391689656e-05	-0.00011003752952257195
2.747433317304874	0.0007985600631849141	0.0007972132596775578	0.0008355638521238319	0.0008338115510721817	0.0008571770571172626	0.0008551661577363292	0.0008805329843112	0.0008782247902084058	0.0009306477247076447	0.0009276402321379739	0.052461894323912454	0.05193521602139681	-1.7426917591430863e-05	-0.00011024475221343977	-1.7390487069921662e-05	-0.00011001428843354644
2.763987985137163	0.0007982530131558428	0.0007969070080401588	0.0008352680515213868	0.0008335164503003029	0.0008568894601203175	0.0008548791619405314	0.0008802555939070974	0.0008779478570886091	0.0009303968573049135	0.0009273893711345613	0.0525009869760725	0.051973903174162325	-1.7318854589210703e-05	-0.00011022129326310193	-1.7282651507501134e-05	-0.00010999088830412895
2.780642403170963	0.0007979460497257748	0.0007966008425621897	0.0008349723209235712	0.0008332214192815755	0.0008566019245350818	0.0008545922274027801	0.0008799782568061112	0.0008776709772028351	0.0009301460308874967	0.0009271385511083798	0.052540082614181506	0.052012593253214806	-1.7211436065242558e-05	-0.00011019767532008395	-1.7175459029513535e-05	-0.00010996732933410414
2.797397172451417	0.0007976391735582508	0.0007962947639041928	0.0008346766608457205	0.0008329264585297364	0.0008563144507761078	0.0008543053545372334	0.000879700973302522	0.0008773941508466097	0.000929895245454078	0.0009268877720641	0.05257918094923469	0.052051285972520775	-1.710465835451022e-05	-0.00011017389857623239	-1.706890597900912e-05	-0.00010994361171334788
2.8142528976452668	0.0007973323853174903	0.0007959887727273826	0.0008343810718031872	0.0008326315685585386	0.0008560270392574628	0.0008540185437575696	0.0008794237436894804	0.0008771173783143444	0.0009296445010004413	0.000926637034003538	0.05261828169045242	0.052089981044292216	-1.699851780986167e-05	-0.00011014996321268011	-1.6962988716898858e-05	-0.00010991973562107793
2.831210187062679	0.00079702568566842	0.0007956828696936734	0.0008340855543113668	0.0008323367498817769	0.0008557396903927543	0.0008537317954770118	0.000879146568259028	0.0008768406598993561	0.0009293937975194795	0.0009263863369256664	0.052657384545269546	0.05212867817897446	-1.689301080197783e-05	-0.00011012586939956881	-1.685770362185382e-05	-0.00010989570122546533
2.848269652679189	0.0007967190752767127	0.0007953770554657196	0.0008337901088857332	0.0008320420030133236	0.0008554524045951613	0.0008534451101083608	0.0008788694473021275	0.000876563995893898	0.0009291431350012159	0.0009261356808266358	0.05269648921932476	0.05216737708523688	-1.6788133719330967e-05	-0.00011010161729660406	-1.675304709032599e-05	-0.00010987150868410622
2.865431910157798	0.0007964125548088165	0.0007950713307069424	0.0008334947360418642	0.0008317473284671533	0.0008551651822774582	0.0008531584880640171	0.0008785923811086818	0.0008762873865891767	0.0009288925134328128	0.0009258850656997824	0.05273559541644863	0.05220607746995927	-1.6683882968188124e-05	-0.00011007720705280555	-1.6649015536503164e-05	-0.00010984715814432722
2.882697578871184	0.0007961061249319913	0.0007947656960815684	0.000833199436295476	0.000831452726757378	0.0008548780238520465	0.000852871929756013	0.0008783153699675622	0.0008760108322753837	0.0009286419327985906	0.000925634491535649	0.052774702838652494	0.05224477903822291	-1.658025497253482e-05	-0.00011005263880675686	-1.6545605392256912e-05	-0.00010982264974263023
2.900067281924058	0.000795799786314338	0.0007944601522546576	0.0008329042101624482	0.0008311581983982717	0.0008545909297309772	0.0008525854355960366	0.0008780384141666284	0.0008757343332417125	0.0009283913930800375	0.0009253839583219935	0.052813811186117283	0.05228348149329805	-1.6477246173953602e-05	-0.00011002791268602263	-1.6442813107021143e-05	-0.00010979798360472026
2.9175416461756507	0.0007954935396248392	0.0007941546998921441	0.0008326090581588615	0.0008308637439043081	0.0008543039003259868	0.0008522990059954644	0.0008777615139927598	0.0008754578897763917	0.0009281408942558314	0.0009251334660438121	0.052852920157181724	0.05232218453663308	-1.6374853031454056e-05	-0.00011000302880612156	-1.63406351476221e-05	-0.00010977315984431191
2.9351213022623317	0.0007951873855333904	0.0007938493396608681	0.0008323139808010278	0.0008305693637901904	0.0008540169360485226	0.0008520126413653909	0.00087748466973188	0.0008751815021667079	0.0009278904363018542	0.0009248830146833526	0.05289202944833129	0.05236088786784241	-1.6273072021791984e-05	-0.00010997798727307995	-1.623906799855246e-05	-0.0001097481785653498
2.952806884620376	0.0007948813247108317	0.0007935440722286056	0.0008320189786055148	0.0008302750585708763	0.0008537300373097687	0.0008517263421166504	0.0008772078816689751	0.0008749051706990262	0.0009276400191912005	0.0009246326042201241	0.05293113875418665	0.05239959118469706	-1.6171899639080833e-05	-0.00010995278818118348	-1.613810816171804e-05	-0.00010972303986062082
2.970599031508854	0.0007945753578289879	0.00079323889826411	0.0008317240520891869	0.000829980828761618	0.0008534432045206801	0.0008514401086598533	0.0008769311500881295	0.0008746288956588238	0.0009273896428942035	0.0009243822346309235	0.05297024776749184	0.052438294183111446	-1.6071332394788224e-05	-0.00010992743161317153	-1.603775215620884e-05	-0.00010969774381067166
2.9884983850326714	0.0007942694855606994	0.000792933818437143	0.000831429201769231	0.000829686674877989	0.0008531564380920088	0.0008511539414054135	0.0008766544752725455	0.0008743526773307107	0.0009271393073784447	0.0009241319058898443	0.05300935617910353	0.052476996557132546	-1.5971366817763705e-05	-0.00010990191764093105	-1.593799651857311e-05	-0.00010967229048575167
3.006505591165733	0.0007939637085798589	0.0007926288334185101	0.0008311344281631903	0.0008293925974359176	0.0008528697384343353	0.0008508678407635748	0.000876377857504571	0.0008740765159984575	0.0009268890126087726	0.000923881617968296	0.05304846367797823	0.05251569799892811	-1.587199945415202e-05	-0.00010987624632496917	-1.5838837802567562e-05	-0.00010964667994470267
3.0246212997742656	0.0007936580275614461	0.0007923239438800958	0.0008308397317889965	0.0008290985969517173	0.0008525831059580956	0.0008505818071444443	0.0008761012970657258	0.0008738004119450221	0.0009266387585473179	0.00092363137083502	0.053087569951161914	0.052554398198777386	-1.577322686729596e-05	-0.00010985041771424675	-1.574027257909144e-05	-0.00010962091223440384
3.0428461646402667	0.000793352443181564	0.0007920191504948997	0.0008305451131650024	0.0008288046739421224	0.0008522965410736145	0.0008502958409580209	0.0008758247942367298	0.0008735243654525757	0.000926388545153512	0.0009233811644561074	0.05312667468377829	0.052593096845055747	-1.5675045637653096e-05	-0.00010982443184587298	-1.5642297436162245e-05	-0.00010959498739038231
3.0611808434850984	0.0007930469561174753	0.0007917144539370727	0.0008302505728100157	0.000828510828924319	0.0008520100441911349	0.0008500099426142265	0.000875548349297529	0.0008732483768025315	0.0009261383723841045	0.0009231309987950175	0.053165777559016046	0.052631793624226424	-1.5577452362920685e-05	-0.0001097982887461324	-1.5544908978957356e-05	-0.00010956890543714626
3.079625997993227	0.0007927415670476334	0.0007914098548819486	0.0008299561112433269	0.0008282170624159742	0.0008517236157208438	0.0008497241125229319	0.000875271962527318	0.0008729724462755666	0.0009258882401931751	0.0009228808738125892	0.053204878258117434	0.05267048822082774	-1.5480443657723414e-05	-0.00010977198842912483	-1.544810382957812e-05	-0.0001095426663870469
3.0981822938360946	0.0007924362766517263	0.000791105354006087	0.00082966172898475	0.0008279233749352766	0.0008514372560729111	0.0008494383510939948	0.0008749956342045772	0.000872696574151657	0.0009256381485321599	0.0009226307894670685	0.05324397646036895	0.05270918031746144	-1.5384016153630747e-05	-0.00010974553089654338	-1.535187862700821e-05	-0.00010951627024002875
3.116850400696155	0.0007921310856107084	0.000790800951987305	0.0008293674265546511	0.0008276297670009643	0.0008511509656575146	0.0008491526587372862	0.0008747193646070922	0.0008724207607101008	0.0009253880973498633	0.0009223807457141188	0.05328307184308564	0.05274786959478155	-1.5288166499261013e-05	-0.0001097189161393397	-1.5256230027266282e-05	-0.0001094897169854614
3.135630992291033	0.0007918259946068354	0.0007904966495047128	0.0008290732044739811	0.0008273362391323578	0.0008508647448848716	0.0008488670358627193	0.0008744431540119833	0.0008721450062295432	0.0009251380865924748	0.0009221307425068405	0.0533221640816028	0.05278655573148203	-1.519289136004548e-05	-0.00010969214413594774	-1.5161154703138835e-05	-0.00010946300660008568
3.1545247463978408	0.0007915210043237059	0.0007901924472387546	0.0008287790632643132	0.0008270427918493982	0.0008505785941652725	0.0008485814828802864	0.0008741670026957358	0.0008718693109880118	0.0009248881162035932	0.0009218807797957926	0.053361252849261576	0.05282523840428591	-1.5098187418169373e-05	-0.00010966521485247793	-1.5066649344083055e-05	-0.0001094361390480969
3.1735323448776414	0.0007912161154462953	0.0007898883458712422	0.0008284850034478745	0.0008267494256726771	0.0008502925139091111	0.0008482960002000874	0.0008738909109342268	0.0008715936752629392	0.0009246381861242396	0.0009216308575290084	0.05340033781739942	0.052863917287933375	-1.5004051372603106e-05	-0.00010963812824316133	-1.497271065637254e-05	-0.00010940911428239386
3.192654473700048	0.0007909113286609931	0.000789584346085393	0.0008281910255475805	0.0008264561411234721	0.0008500065045269168	0.0008480105882323607	0.0008736148790027534	0.0008713180993311931	0.000924388296292879	0.0009213809756520149	0.05343941865533629	0.05290259205516956	-1.4910479939015536e-05	-0.0001096108842500998	-1.4879335362927293e-05	-0.00010938193224335757
3.211891822967991	0.0007906066446556418	0.0007892804485658678	0.0008278971300870704	0.0008261629387237825	0.0008497205664293859	0.000847725247387517	0.0008733389071760624	0.000871042583469106	0.0009241384466454382	0.0009211311341078535	0.053478495030364025	0.05294126237673307	-1.4817469849714993e-05	-0.00010958348280309949	-1.4786520203223519e-05	-0.00010935459285912885
3.2312450869426166	0.000790302064119572	0.0007889766539988067	0.0008276033175907398	0.0008258698189963603	0.0008494347000274136	0.0008474399780761699	0.0008730629957283777	0.0008707671279525018	0.0009238886371153246	0.0009208813328370963	0.053517566607734185	0.0529799279213448	-1.4725017853448041e-05	-0.00010955592381869939	-1.4694261933206887e-05	-0.00010932709604474788
3.2507149640683446	0.0007899975877436459	0.000788672963071872	0.0008273095885837812	0.0008255767824647523	0.0008491489057321317	0.0008471547807091732	0.0008727871449334346	0.0008704917330567313	0.0009236388676334506	0.0009206315717778727	0.053556633050645966	0.05301858835569533	-1.4633120715569492e-05	-0.00010952820720153134	-1.4602557325337634e-05	-0.00010929944170337547
3.2703021569980693	0.0007896932162202882	0.0007883693764742786	0.0008270159435922117	0.0008252838296533264	0.0008488631839549328	0.0008468696556976461	0.0008725113550645016	0.0008702163990566936	0.0009233891381282448	0.0009203818508658804	0.05359569402023371	0.05305724334443412	-1.4541775217907088e-05	-0.00010950033284407024	-1.4511403168528114e-05	-0.00010927162972565463
3.2900073726185273	0.0007893889502435299	0.0007880658948968394	0.0008267223831429142	0.000824990961087314	0.0008485775351075108	0.0008465846034530127	0.0008722356263944175	0.0008699411262268713	0.0009231394485256804	0.0009201321700344131	0.05363474917555648	0.053095892550155774	-1.4450978158570688e-05	-0.00010947230062507973	-1.442079626795198e-05	-0.0001092436599890445
3.3098313220758016	0.0007890847905090441	0.0007877625190319982	0.0008264289077636697	0.0008246981772928413	0.0008482919596018899	0.0008462996243870316	0.0008719599591956163	0.000869665914841359	0.0009228897987492902	0.0009198825292143767	0.053673798173584836	0.053134535633390385	-1.4360726352007774e-05	-0.0001094441104107502	-1.4330733445078875e-05	-0.00010921553235820891
3.329774720800988	0.000788780737714188	0.0007874592495738744	0.0008261355179831983	0.0008244054787969697	0.0008480064578504623	0.0008460147189118334	0.0008716843537401631	0.0008693907651738955	0.0009226401887201922	0.0009196329283343143	0.053712840669188494	0.0531731722525905	-1.4271016628968763e-05	-0.00010941576205461545	-1.4241211537618925e-05	-0.00010918724668504409
3.349838288536016	0.0007884767925580373	0.0007871560872182954	0.000825842214331188	0.0008241128661277262	0.000847721030266017	0.0008457298874399493	0.000871408810299778	0.000869115677497891	0.0009223906183571045	0.0009193833673204222	0.05375187631512578	0.05321180206411966	-1.418184583639251e-05	-0.00010938725539696992	-1.4152227399481104e-05	-0.00010915880280859547
3.370022749359618	0.0007881729557414304	0.0007868530326628415	0.000825548997338338	0.0008238203398141455	0.000847435677261779	0.0008454451303843497	0.0008711333291458731	0.0008688406520864614	0.0009221410875763727	0.0009191338460965764	0.053790904762030425	0.053250424722239606	-1.4093210837267528e-05	-0.00010935859026459105	-1.4063777900554658e-05	-0.00010913020055403067
3.390328831713469	0.000787869227967006	0.0007865500866068835	0.0008252558675363934	0.0008235279003863046	0.0008471503992514417	0.0008451604481584782	0.000870857910549582	0.0008685656892124596	0.0009218915962919892	0.0009188843645843533	0.05382992565839949	0.05328903987909986	-1.4005108510770775e-05	-0.00010932976647151649	-1.3975859926889517e-05	-0.00010910143973405506
3.4107572684284713	0.0007875656099392413	0.0007862472497516199	0.0008249628254581803	0.0008232355483753572	0.0008468651966492	0.0008448758411762824	0.0008705825547817893	0.0008682907891485035	0.0009216421444156133	0.0009186349227030485	0.053868938650582204	0.053327647184724616	-1.3917535752003968e-05	-0.00010930078381793384	-1.3888470380432616e-05	-0.000109072520147524
3.431308796751202	0.0007872621023644966	0.0007859445228001229	0.0008246698716376464	0.0008229432843135772	0.0008465800698697901	0.0008445913098522556	0.000870307262113166	0.0008680159521670132	0.0009213927318565977	0.000918385520369705	0.05390794338276703	0.053366246287000735	-1.3830489472101137e-05	-0.00010927164209101337	-1.3801606179104225e-05	-0.00010904344158010892
3.4519841583705158	0.0007869587059510491	0.0007856419064573703	0.0008243770066098947	0.0008226511087343879	0.0008462950193285171	0.0008443068546014638	0.0008700320328141972	0.0008677411785402368	0.0009211433585220054	0.0009181361574991294	0.05394693949696995	0.05340483683166673	-1.3743966597985768e-05	-0.00010924234106376995	-1.371526425660019e-05	-0.00010901420380335369
3.47278409944432	0.0007866554214091429	0.0007853394014302973	0.0008240842309112288	0.0008223590221724105	0.0008460100454413023	0.0008440224758395922	0.0008697568671552219	0.0008674664685402921	0.0009208940243166416	0.0009178868340039239	0.053985926633021236	0.053443418462299656	-1.3657964072408962e-05	-0.0001092128804952297	-1.3629441562426625e-05	-0.0001089848065752852
3.4937093706264992	0.0007863522494510207	0.000785037008427826	0.0008237915450791821	0.0008220670251634922	0.0008457251486247078	0.0008437381739829693	0.0008694817654064583	0.0008671918224391897	0.0009206447291430672	0.0009176375497945013	0.05402490442855606	0.05348199082030434	-1.3572478854039643e-05	-0.0001091832601319287	-1.35441350619242e-05	-0.00010895524964088521
3.514760727094002	0.0007860491907909693	0.0007847347281609126	0.0008234989496525612	0.0008217751182447492	0.0008454403292959771	0.0008434539494486112	0.0008692067278380396	0.0008669172405088707	0.000920395472901628	0.0009173883047791119	0.05406387251899916	0.053520553544899596	-1.3487507917107205e-05	-0.00010915347970530398	-1.3459341735987118e-05	-0.00010892553273025851
3.535938928574102	0.0007857462461453614	0.0007844325613425882	0.0008232064451714853	0.0008214833019546061	0.0008451555878730743	0.000843169802654255	0.0008689317547200493	0.0008666427230212412	0.0009201462554904783	0.0009171390988638696	0.05410283053755429	0.05355910627310847	-1.3403048251460492e-05	-0.00010912353893238746	-1.3375058581108212e-05	-0.0001088956555593823
3.557244739371806	0.0007854434162326981	0.0007841305086880016	0.0008229140321774251	0.0008211915768328353	0.0008448709247747191	0.000842885734018398	0.000868656846322555	0.0008663682702482065	0.0009198970768056062	0.0009168899319527772	0.054141778115191955	0.053597648639744463	-1.331909686261984e-05	-0.00010909343751686063	-1.329128260938589e-05	-0.00010886561783057802
3.578678928397448	0.0007851407017736473	0.0007838285709144569	0.0008226217112132393	0.0008208999434205929	0.000844586340420422	0.0008426017439603314	0.0008683820029156394	0.0008660938824617004	0.0009196479367408553	0.0009166408039477456	0.05418071488063774	0.05363618027739941	-1.3235650771600133e-05	-0.00010906317514791652	-1.3208010848392293e-05	-0.00010883541923167872
3.600242269194432	0.0007848381034910892	0.0007835267487414595	0.0008223294828232174	0.0008206084022604613	0.0008443018352305243	0.0008423178329001808	0.0008681072247694369	0.0008658195599337245	0.0009193988351879522	0.000916391714748625	0.05421964046035808	0.05367470081643275	-1.3152707014848358e-05	-0.00010903275150001002	-1.3125240341107375e-05	-0.00010880505943614005
3.6219355399671502	0.0007845356221101579	0.0007832250428907573	0.0008220373475531183	0.0008203169538964885	0.0008440174096262352	0.0008420340012589418	0.0008678325121541688	0.0008655453029363818	0.000919149772036531	0.000916142664253228	0.05425855447855092	0.05371320988495899	-1.3070262644177683e-05	-0.00010900216623269121	-1.3042968145835637e-05	-0.00010877453810237414
3.643759523609069	0.0007842332583582859	0.0007829234540863857	0.0008217453059502138	0.0008200255988742298	0.0008437330640296722	0.0008417502494585219	0.0008675578653401802	0.0008652711117419128	0.0009189007471741633	0.0009158936523573589	0.054297456557131314	0.05375170710883477	-1.2988314726777861e-05	-0.00010897141899143814	-1.2961191336216538e-05	-0.00010874385487455451
3.6657150077309777	0.0007839310129652439	0.0007826219830547065	0.0008214533585633237	0.0008197343377407853	0.000843448798863895	0.0008414665779217739	0.0008672832845979699	0.0008649969866227282	0.000918651760486377	0.0009156446789548349	0.05433634631571953	0.05379019211164757	-1.290686034513891e-05	-0.00010894050940690736	-1.2879907001162039e-05	-0.00010871300938231077
3.6878027846894206	0.0007836288866631865	0.0007823206305244539	0.0008211615059428608	0.0008194431710448427	0.0008431646145529479	0.0008411829870725377	0.0008670087701982317	0.0008647229278514463	0.0009184028118566889	0.0009153957439375164	0.05437522337163012	0.05382866451470334	-1.2825896596874165e-05	-0.00010890943709415679	-1.2799112244676197e-05	-0.00010868200123950733
3.710023651615288	0.0007833268801866971	0.0007820193972267787	0.0008208697486408726	0.0008191520993367195	0.0008428805115218992	0.0008408994773356806	0.0008667343224118897	0.0008644489357009318	0.0009181539011666314	0.0009151468471953355	0.05441408733985833	0.05386712393701503	-1.2745420594768853e-05	-0.00010887820165331186	-1.2718804185900268e-05	-0.00010865083004538145
3.732378410442586	0.0007830249942728294	0.0007817182838952909	0.0008205780872110811	0.0008188611231684031	0.0008425964901968799	0.0008406160491371343	0.0008664599415101331	0.0008641750104443288	0.0009179050282957783	0.0009148979886163216	0.054452937833067976	0.05390556999528966	-1.2665429466752337e-05	-0.00010884680266984303	-1.2638979959081476e-05	-0.0001086194953840991
3.7548678679373717	0.0007827232296611532	0.0007814172912661038	0.0008202865222089245	0.0008185702430935927	0.0008423125510051213	0.0008403327029039351	0.0008661856277644547	0.0008639011523550986	0.0009176561931217727	0.0009146491680866288	0.05449177446158123	0.05394400230391612	-1.2585920355707297e-05	-0.00010881523971317808	-1.2559636713399547e-05	-0.0001085879968242831
3.777492835726878	0.0007824215870937993	0.0007811164200778806	0.0008199950541916023	0.0008182794596677428	0.0008420286943750012	0.0008400494390642664	0.0008659113814466884	0.0008636273617070601	0.0009174073955203585	0.0009144003854905687	0.054530596833362865	0.053982420474954995	-1.250689041946626e-05	-0.00010878351233714612	-1.248077161294242e-05	-0.00010855633391879116
3.8002541303288	0.000782120067315504	0.0007808156710718768	0.0008197036837181155	0.0008179887734481047	0.0008417449207360787	0.0008397662580474974	0.0008656372028290466	0.0008633536387744235	0.0009171586353654056	0.0009141516407106349	0.054569404554011075	0.054020824118123825	-1.2428336830811598e-05	-0.00010875162008036621	-1.2402381836692372e-05	-0.00010852450620504883
3.823152573180761	0.0007818186710736549	0.0007805150449919882	0.0008194124113493119	0.0008176981849937711	0.0008414612305191392	0.000839483160284225	0.0008653630921841592	0.000863079983831832	0.0009169099125289429	0.0009139029336275366	0.05460819722674344	0.05405921284078631	-1.2350256777329816e-05	-0.00010871956246547021	-1.2324464578453154e-05	-0.00010849251320493858
3.8461889906699622	0.000781517399118335	0.0007802145425847924	0.000819121237647925	0.0008174076948657162	0.0008411776241562329	0.0008392001462063135	0.0008650890497851102	0.0008628063971543968	0.0009166612268811836	0.0009136542641202237	0.054646974452386865	0.05409758624794076	-1.2272647461435832e-05	-0.00010868733899946359	-1.2247017046784076e-05	-0.00010846035442454993
3.8693642141629967	0.0007812162522023698	0.0007799141645995973	0.0008188301631786227	0.0008171173036268416	0.0008408941020807174	0.0008389172162469368	0.0008648150759054777	0.0008625328790177383	0.000916412578290559	0.0009134056320659209	0.0546857358293623	0.054135943942207276	-1.2195506100154407e-05	-0.00010865494917244867	-1.2170036464830003e-05	-0.00010842802935301377
3.892679080035866	0.0007809152310813761	0.0007796139117884897	0.0008185391885080516	0.0008168270118420225	0.0008406106647273038	0.000838634370840625	0.0008645411708193768	0.0008622594296980278	0.0009161639666237509	0.0009131570373401602	0.054724480953674756	0.0541742855238154	-1.2118829925193003e-05	-0.0001086223924585683	-1.2093520070401154e-05	-0.00010839553746361252
3.9161344297041563	0.0007806143365138038	0.0007793137849063769	0.0008182483142048769	0.0008165368200781478	0.0008403273125320934	0.0008383516104233004	0.0008642673348014945	0.0008619860494720231	0.0009159153917457178	0.000912908479816808	0.054763209418901386	0.05421261059059339	-1.2042616182945248e-05	-0.0001085896683163945	-1.2017465115924525e-05	-0.00010836287821416879
3.9397311096534064	0.0007803135692609844	0.0007790137847110342	0.0008179575408398293	0.0008162467289041656	0.0008400440459326224	0.0008380689354323225	0.00086399356812713	0.0008617127386171089	0.0009156668535197289	0.0009126599593680979	0.05480192081617725	0.054250918737954915	-1.1966862134192569e-05	-0.00010855677618673565	-1.1941868868239197e-05	-0.00010833005104463056
3.963469971469652	0.000780012930087182	0.0007787139119631573	0.0008176668689857543	0.000815956738891133	0.00083976086536791	0.0008377863463065352	0.0008637198710722419	0.0008614394974113433	0.0009154183518074	0.0009124114758646676	0.05484061473418525	0.05428920955888764	-1.1891565054236025e-05	-0.00010852371549432971	-1.1866728608637966e-05	-0.0001082970553790974
3.987351871870168	0.0007797124197596353	0.0007784141674264028	0.0008173762992176508	0.0008156668506122549	0.0008394777712784943	0.0008375038434863036	0.0008634462439134807	0.0008611663261334907	0.0009151698864687196	0.0009121630291755847	0.05487929075914301	0.05432748264394063	-1.1816722232833865e-05	-0.00010849048564715025	-1.1792041632818773e-05	-0.0001082638906247102
4.01137767273438	0.0007794120390486091	0.0007781145518674406	0.0008170858321127232	0.0008153770646429349	0.0008391947641064835	0.000837221427413565	0.0008631726869282367	0.0008608932250630693	0.0009149214573620876	0.0009119146191683863	0.0549179484747901	0.05436573758121285	-1.1742330973993353e-05	-0.00010845708603579585	-1.1717805250732044e-05	-0.00010823055617126265
4.035548241134971	0.0007791117887274415	0.0007778150660560006	0.0008167954682504232	0.0008150873815608192	0.0008389118442955956	0.0008369390985318685	0.0008628992003946793	0.0008606201944803912	0.0009146730643443464	0.0009116662457091098	0.05495658746237852	0.05440397395634182	-1.1668388596033225e-05	-0.00010842351603379541	-1.1644016786604983e-05	-0.00010819705139172853
4.059864449369175	0.0007788116695725935	0.0007775157107649214	0.0008165052082125011	0.0008147978019458449	0.0008386290122912078	0.0008366568572864232	0.0008626257845918008	0.0008603472346666054	0.0009144247072708173	0.0009114179086623288	0.05499520730065644	0.05444219135249011	-1.1594892431507353e-05	-0.00010838977499744162	-1.1570673578858298e-05	-0.00010816337564176215
4.08432717499025	0.0007785116823636953	0.0007772164867701984	0.000816215052583048	0.0008145083263802842	0.0008383462685403966	0.0008363747041241404	0.0008623524397994572	0.0008600743459037385	0.0009141763859953323	0.0009111696078911857	0.055033807565860314	0.05448038935033499	-1.1521839827138836e-05	-0.00010835586226556893	-1.1497772980040288e-05	-0.00010812952825958733
4.108937300839158	0.0007782118278835991	0.0007769173948510342	0.0008159250019485472	0.0008142189554487952	0.0008380636134919895	0.0008360926394936825	0.0008620791662984142	0.0008598015284747412	0.0009139281003702724	0.0009109213432574305	0.055072387831700285	0.054518567528054895	-1.1449228143677742e-05	-0.00010832177715891511	-1.1425312356719286e-05	-0.00010809550856533123
4.133695715076422	0.0007779121069184273	0.0007766184357898885	0.0008156350568979216	0.0008139296897384689	0.0008377810475966074	0.0008358106638455081	0.0008618059643703908	0.0008595287826635315	0.0009136798502466033	0.0009106731146214561	0.055110947669349264	0.054556725461319414	-1.1377054755967037e-05	-0.00010828751898084299	-1.1353289089490598e-05	-0.00010806131586166279
4.15860331121418	0.0007776125202576217	0.0007763196103725261	0.0008153452180225804	0.0008136405298388759	0.0008374985713067129	0.0008355287776319184	0.0008615328342981014	0.000859256108755037	0.0009134316354739106	0.0009104249218423327	0.0551494866474297	0.05459486272327583	-1.1305317052803798e-05	-0.00010825308701656322	-1.1281700572924463e-05	-0.00010802694943348734
4.183660988148428	0.0007773130686939944	0.0007760209193880684	0.0008150554859164688	0.000813351476342116	0.0008372161850766563	0.0008352469813071033	0.0008612597763653027	0.0008589835070352407	0.0009131834559004368	0.0009101767647778474	0.055188004332003465	0.05463297888453765	-1.123401243689412e-05	-0.00010821848053296779	-1.1210544215434215e-05	-0.00010799240854733605
4.208869650191461	0.0007770137530237794	0.000775722363629044	0.0008147658611761176	0.000813062529842868	0.0008369338893627254	0.0008349652753271913	0.0008609867908568386	0.0008587109777912282	0.0009129353113731212	0.0009099286432845415	0.055226500286558414	0.05467107351317381	-1.1163138324776778e-05	-0.00010818369877860223	-1.1139817439227706e-05	-0.0001079576924509773
4.2342302071045115	0.0007767145740466838	0.0007754239438914412	0.0008144763444006939	0.0008127736909384394	0.0008366516846231922	0.0008346836601502973	0.0008607138780586871	0.0008584385213112322	0.000912687201737637	0.0009096805572177501	0.05526497407199685	0.05470914617469592	-1.1092692146785071e-05	-0.00010814874098347138	-1.1069517680283025e-05	-0.00010792280037402735
4.259743574130585	0.0007764155325659389	0.0007751256609747568	0.0008141869361920487	0.0008124849602288157	0.0008363695713183621	0.0008344021362365699	0.0008604410382580047	0.0008581661378846779	0.0009124391268384308	0.0009094325064316383	0.05530342524662397	0.05474719643204593	-1.1022671347001717e-05	-0.00010811360635898382	-1.099964238832421e-05	-0.00010788773152770048
4.285410672027485	0.0007761166293883509	0.0007748275156820492	0.000813897637154769	0.0008121963383167098	0.0008360875499106217	0.0008341207040482395	0.0008601682717431746	0.0008578938278022308	0.0009121910865187601	0.0009091844907792441	0.055341853366136125	0.05478522384558655	-1.0953073383147827e-05	-0.00010807829409759107	-1.093018902666859e-05	-0.0001078524851040874
4.311232427101037	0.0007758178653243551	0.0007745295088199904	0.0008136084478962284	0.000811907825807615	0.0008358056208644904	0.0008338393640496706	0.0008598955788038535	0.0008576215913558439	0.0009119430806207359	0.000908936510112516	0.05538025798360799	0.05482322797308695	-1.0883895726551684e-05	-0.00010804280337248229	-1.0861155072188627e-05	-0.0001078170602759887
4.337209771238533	0.0007755192411880684	0.00077423164119892	0.0008133193690266394	0.0008116194233098551	0.000835523784646669	0.0008335581167074099	0.0008596229597310213	0.0008573494288388066	0.0009116951089853638	0.0009086885642823561	0.05541863864948267	0.05486120836971382	-1.0815135862086295e-05	-0.00010800713333766754	-1.0792538015291092e-05	-0.00010778145619719237
4.363343641942354	0.0007752207577973416	0.0007739339136328958	0.0008130304011591038	0.0008113311314346368	0.0008352420417260915	0.0008332769624902374	0.0008593504148170265	0.0008570773405457911	0.0009114471714525833	0.0009084406531386612	0.05545699491155737	0.0548991645880169	-1.0746791288103463e-05	-0.0001079712831276447	-1.072433535985115e-05	-0.00010774567200200202
4.389634982363801	0.0007749224159738131	0.0007736363269397487	0.0008127415449096666	0.0008110429507961011	0.0008349603925739745	0.0008329959018692171	0.0008590779443556387	0.0008568053267729042	0.0009111992678613125	0.0009081927765303639	0.05549532631497468	0.05493709617792079	-1.067885951641298e-05	-0.00010793525185759378	-1.0656544623115216e-05	-0.00010770970680518133
4.416084741337141	0.0007746242165429623	0.0007733388819411353	0.0008124528008973662	0.0008107548820113761	0.0008346788376638691	0.0008327149353177479	0.0008588055486420945	0.0008565333878177324	0.0009109513980494875	0.0009079449343054762	0.05553363240220886	0.05497500268670952	-1.0611338072133436e-05	-0.00010789903862223893	-1.0589163335659318e-05	-0.00010767355970148218
4.442693873413836	0.0007743261603341662	0.0007730415794625948	0.000812164169744292	0.0008104669257006315	0.0008343973774717154	0.0008324340633116174	0.000858533227973152	0.0008562615239793983	0.0009107035618541107	0.0009076971263111348	0.0555719127130549	0.05501288365901933	-1.05442244936714e-05	-0.00010786264249640354	-1.0522189041326652e-05	-0.00010763722976570023
4.469463338897009	0.0007740282481807515	0.0007727444203336002	0.0008118756520756343	0.0008101790824871308	0.0008341160124758926	0.0008321532863290522	0.0008582609826471378	0.0008559897355586053	0.0009104557591112912	0.0009074493523936426	0.055610166784616416	0.05505073863682358	-1.0477516332731834e-05	-0.0001078260625349825	-1.0455619297177268e-05	-0.0001076007160523973
4.49639410387609	0.0007737304809200513	0.0007724474053876156	0.0008115872485197404	0.0008098913529972863	0.0008338347431572723	0.0008318726048507734	0.0008579888129640011	0.0008557180228576931	0.0009102079896562915	0.0009072016123985166	0.05564839415129618	0.0550885671594239	-1.0411211154167169e-05	-0.00010778929777202628	-1.038945167341869e-05	-0.0001075640175957071
4.523487140261684	0.0007734328593934599	0.0007721505354621512	0.0008112989597081688	0.0008096037378607132	0.0008335535699992734	0.0008315920193600476	0.0008577167192253633	0.0008554463861806871	0.0009099602533235732	0.0009069539061705307	0.05568659434478209	0.055126368763437836	-1.034530653593567e-05	-0.00010775234722101845	-1.0323683753353866e-05	-0.00010752713340919651
4.550743425820648	0.0007731353844464894	0.0007718538113988184	0.000811010786275745	0.0008093162377102849	0.0008332724934879154	0.0008313115303427424	0.0008574447017345723	0.0008551748258333518	0.0009097125499468425	0.000906706233553765	0.05572476689403738	0.05516414298278749	-1.027980006909103e-05	-0.0001077152098748202	-1.025831313332913e-05	-0.00010749006248569892
4.578163944211368	0.0007728380569288246	0.0007715572340433862	0.0008107227288606151	0.0008090288531821878	0.0008329915141118726	0.0008310311382873802	0.000857172760796754	0.0008549033421232429	0.000909464879359097	0.0009064585943916501	0.05576291132528929	0.05520188934868905	-1.0214689357659207e-05	-0.00010767788470497641	-1.0193337422628387e-05	-0.00010745280379675926
4.605749685019276	0.0007725408776943825	0.000771260804245839	0.0008104347881043056	0.0008087415849159794	0.0008327106323625309	0.0008307508436851954	0.0008569008967188675	0.0008546319353597624	0.0009092172413926758	0.0009062109885270177	0.05580102716201695	0.055239607389640705	-1.014997201859158e-05	-0.00010764037066152143	-1.012875424344882e-05	-0.00010741535629260612
4.633501643792551	0.0007722438476013671	0.0007709645228604332	0.0008101469646517772	0.000808454433554643	0.0008324298487340432	0.0008304706470301875	0.0008566291098097589	0.0008543606058542123	0.0009089696358793064	0.0009059634158021479	0.055839113924941064	0.05527729663141307	-1.0085645681716382e-05	-0.00010760266667303453	-1.006456123083671e-05	-0.00010737771890198533
4.6614208220780515	0.0007719469675123306	0.0007706683907457558	0.0008098592591514851	0.0008081673997446473	0.0008321491637233862	0.0008301905488191809	0.0008563574003802182	0.0008540893539198507	0.0009087220626501559	0.0009057158760588212	0.055877171132012925	0.05531495659703717	-1.0021707989726555e-05	-0.00010756477164680645	-1.0000756032652741e-05	-0.00010733989053235415
4.689508227457455	0.000771650238294225	0.0007703724087647787	0.0008095716722554313	0.0008078804841359991	0.0008318685778304143	0.0008299105495518762	0.0008560857687430289	0.0008538181798719426	0.0009084745215358768	0.0009054683691383628	0.05591519829840244	0.05535258680679309	-9.958156598046178e-06	-0.0001075266844678402	-9.93733630949567e-06	-0.00010730187006899317
4.717764873583629	0.0007713536608184689	0.0007700765777849222	0.0008092842046192294	0.0008075936873823078	0.0008315880915579227	0.0008296306497309141	0.0008558142152130318	0.0008535470840278228	0.0009082270123666646	0.0009052208948817006	0.05595319493648797	0.05539018677820028	-9.894989174776686e-06	-0.00010748840399871229	-9.874299734575695e-06	-0.00010726365637475643
4.746191780217212	0.000771057235961	0.0007697808986781107	0.0008089968569021593	0.0008073070101408394	0.0008313077054117002	0.0008293508498619287	0.0008555427401071772	0.0008532760667069476	0.0009079795349723041	0.0009049734531294128	0.0559911605558453	0.05542775602600661	-9.83220340067259e-06	-0.00010744992907979478	-9.81164399376823e-06	-0.00010722524829040458
4.774789973263409	0.0007707609646023398	0.0007694853723208347	0.0008087096297672293	0.0008070204530725792	0.0008310274199005933	0.0008290711504536098	0.0008552713437445851	0.000853005128230956	0.0009077320891822265	0.0009047260437217834	0.05602909466323687	0.05546529406217693	-9.769796969075553e-06	-0.00010741125852889444	-9.749366785475125e-06	-0.00010718664463418848
4.803560484809025	0.0007704648476276485	0.000769189999594207	0.0008084225238812323	0.0008067340168422879	0.0008307472355365595	0.0008287915520177582	0.0008550000264466002	0.000852734268923724	0.0009074846748255582	0.0009044786664988521	0.05606699676260088	0.05550280039588341	-9.70776758586929e-06	-0.0001073723911410307	-9.687465820614263e-06	-0.00010714784420132184
4.832504353159697	0.0007701688859267899	0.0007688947813840266	0.0008081355399148102	0.0008064477021185654	0.0008304671528347327	0.0008285120550693493	0.0008547287885368545	0.0008524634891114268	0.00090723729173118	0.0009042313213004727	0.05610486635504129	0.055540274533494596	-9.646112969358134e-06	-0.00010733332568774179	-9.625938822518942e-06	-0.00010710884576400903
4.861622622877388	0.0007698730803943896	0.0007685997185808378	0.0008078486785425129	0.0008061615095739097	0.0008301871723134807	0.0008282326601265914	0.0008544576303413241	0.0008521927891225966	0.0009069899397277784	0.000903984007966366	0.056142702938815854	0.055577715978564826	-9.584830850239284e-06	-0.00010729406091711247	-9.56478352688063e-06	-0.00010706964807083441
4.890916344818065	0.0007695774319298993	0.0007683048120799929	0.0008075619404428619	0.0008058754398847806	0.0008299072944944696	0.0008279533677109892	0.0008541865521883936	0.0008519221692881842	0.0009067426186439065	0.0009037367263361778	0.056180506009328036	0.05561512423182394	-9.523918971595866e-06	-0.00010725459555407935	-9.503997681745494e-06	-0.00010703024984742848
4.9203865761696335	0.000769281941437655	0.0007680100627817119	0.0008072753262984092	0.0008055894937316586	0.0008296275199027208	0.0008276741783474014	0.0008539155544089106	0.0008516516299416184	0.0009064953283080352	0.0009034894762495335	0.05621827505911364	0.055652498791168084	-9.4633750888206e-06	-0.00010721492829990353	-9.443579047425932e-06	-0.00010699064979541317
4.950034380490085	0.0007689866098269412	0.0007677154715911455	0.000806988836795802	0.0008053036717991091	0.0008293478490666767	0.0008273950925641067	0.0008536446373362528	0.0008513811714188674	0.0009062480685486146	0.0009032422575460967	0.05625600957783366	0.05568983915164831	-9.403196969447539e-06	-0.00010717505783092163	-9.383525396365264e-06	-0.00010695084659181897
4.979860827745887	0.0007686914380120563	0.0007674210394184404	0.0008067024726258484	0.0008050179747758481	0.000829068282518266	0.0008271161108928674	0.0008533738013063908	0.0008511107940585046	0.0009060008391941343	0.0009029950700656315	0.05629370905226269	0.05572714480546085	-9.343382393185024e-06	-0.00010713498279912859	-9.323834513181098e-06	-0.0001069108388897233
5.009866994350591	0.0007683964269123728	0.0007671267671788005	0.0008064162344835784	0.0008047324033548032	0.0008287888207929649	0.0008268372338689907	0.0008531030466579485	0.0008508404982017686	0.0009057536400731823	0.000902747913648059	0.05633137296627779	0.05576441524193759	-9.283929151978135e-06	-0.00010709470183328795	-9.264504194644516e-06	-0.00010687062531830605
5.040053963203681	0.0007681015774523992	0.000766832655792547	0.0008061301230683058	0.0008044469582331753	0.0008285094644298569	0.0008265584620313914	0.000852832373732265	0.000850570284192625	0.0009055064710144993	0.0009025007881335151	0.05636900080085087	0.05580164994753629	-9.22483504967389e-06	-0.0001070542135356567	-9.20553224943721e-06	-0.00010683020448068459
5.070422823729659	0.0007678068905618538	0.000766538706185193	0.0008058441390837038	0.0008041616401125137	0.0008282302139717119	0.0008262797959226655	0.0008525617828734693	0.00085030015237784	0.0009052593318470544	0.0009022536933624231	0.05640659203403706	0.05583884840583043	-9.166097902151352e-06	-0.00010701351648381707	-9.146916498259036e-06	-0.00010678957495557917
5.100974671917351	0.0007675123671757171	0.0007662449192874958	0.0008055582832378573	0.0008038764496987689	0.0008279510699650352	0.0008260012360891445	0.000852291274428533	0.0008500301031070334	0.000905012222400093	0.000902006629175542	0.05644414614096613	0.05587601009749999	-9.107715537309477e-06	-0.00010697260923092644	-9.088654773769037e-06	-0.00010674873529681328
5.131710610359471	0.0007672180082343063	0.000765951296035532	0.0008052725562433395	0.0008035913877023689	0.0008276720329601469	0.0008257227830809703	0.0008520208487473459	0.0008497601367327553	0.0009047651425032107	0.0009017595954140421	0.05648166259383255	0.055913134500321884	-9.049685794810386e-06	-0.00010693149030310822	-9.030744920375533e-06	-0.0001067076840315373
5.1626317482924104	0.0007669238146833391	0.0007656578373707586	0.0008049869588172749	0.0008033064548382816	0.0008273931035112425	0.0008254444374521596	0.0008517505061827797	0.0008494902536105475	0.000904518091986414	0.0009015125919195639	0.05651914086188586	0.055950221089160423	-8.992006526171298e-06	-0.00010689015820086745	-8.973184794329805e-06	-0.00010666641966144974
5.193739201636265	0.0007666297874739999	0.000765364544240082	0.0008047014916814092	0.0008030216518260847	0.0008271142821764663	0.0008251661997606727	0.0008514802470907577	0.0008492204540990151	0.0009042710706801885	0.0009012656185342867	0.05655658041142151	0.055987269335958954	-8.934675594714225e-06	-0.00010684861139922952	-8.915972263651498e-06	-0.00010662494066249195
5.225034093035115	0.0007663359275630034	0.0007650714175959202	0.0008044161555621724	0.000802736979390029	0.0008268355695179716	0.0008248880705684783	0.0008512100718303183	0.0008489507385598884	0.0009040240784155602	0.0009010186751009904	0.05659398070577182	0.056024278709729425	-8.877690875448013e-06	-0.00010680684834615817	-8.859105208010656e-06	-0.00010658324548390441
5.256517551897525	0.0007660422359126701	0.000764778458396278	0.000804130951190756	0.0008024524382591157	0.0008265569661020006	0.0008246100504416291	0.0008509399807636932	0.0008486811073581021	0.0009037771150241724	0.0009007717614631316	0.05663134120529674	0.056061248676544946	-8.821050254950377e-06	-0.00010676486746233338	-8.802581518653138e-06	-0.00010654133254761611
5.288190714437326	0.0007657487134909876	0.0007644856676048082	0.0008038458793031765	0.0008021680291671584	0.0008262784724989478	0.0008243321399503279	0.0008506699742563714	0.0008484115608618576	0.0009035301803383473	0.0009005248774649051	0.05666866136737522	0.056098178699529655	-8.764751631491069e-06	-0.00010672266714223388	-8.74639909845612e-06	-0.00010649920024924375
5.320054723714605	0.0007654553612716821	0.0007641930461908838	0.000803560940640348	0.0008018837528528573	0.0008260000892834332	0.0008240543396689989	0.000850400052677172	0.0008481420994426979	0.0009032832741911595	0.0009002780229513185	0.056705940646395885	0.05613506823885102	-8.7087929148532e-06	-0.00010668024575288815	-8.690555861801466e-06	-0.00010645684695720359
5.352110729676963	0.000765162180234286	0.0007639005951296644	0.0008032761359481515	0.000801599610059867	0.0008257218170343717	0.0008237766501763585	0.0008501302163983161	0.000847872723475577	0.0009030363964165053	0.0009000311977682593	0.056743178493749574	0.05617191675171126	-8.653172026243036e-06	-0.00010663760163290292	-8.635049734457764e-06	-0.00010641427101140688
5.384359889201005	0.0007648691713642133	0.0007636083154021716	0.0008029914659775128	0.0008013156015368754	0.0008254436563350526	0.0008234990720554934	0.0008498604657955042	0.0008476034333389389	0.0009027895468491806	0.0008997844017625746	0.056780374357819206	0.05620872369233747	-8.597886898309079e-06	-0.0001065947330934347	-8.579878653639308e-06	-0.00010637147072467545
5.41680336613411	0.0007645763356528206	0.0007633162079953512	0.000802706931484465	0.0008010317280376645	0.0008251656077732032	0.0008232216058939237	0.0008495908012479815	0.000847334229414782	0.000902542725324945	0.0008995376347821346	0.05681752768397312	0.056245488511976555	-8.542935475112576e-06	-0.00010655163841774562	-8.525040567922831e-06	-0.00010632844438168698
5.44944233133642	0.0007642836740974865	0.0007630242739021506	0.0008024225332302303	0.0008007479903211937	0.0008248876719410707	0.0008229442522836863	0.0008493212231386212	0.0008470651120887415	0.0009022959316806051	0.0008992908966759149	0.05685463791455635	0.056282210658883496	-8.488315711941904e-06	-0.00010650831585953813	-8.470533437082706e-06	-0.00010628519023767047
5.482277962723094	0.0007639911877016806	0.000762732514121589	0.0008021382719812912	0.0008004643891516698	0.0008246098494354942	0.0008226670118214058	0.0008490517318539963	0.0008467960817501632	0.0009020491657540882	0.0008990441872940713	0.056891704488881395	0.0563188895783165	-8.434025575385432e-06	-0.00010646476364456481	-8.416355232186354e-06	-0.00010624170651998832
5.515311445306831	0.0007636988774750328	0.0007624409296588259	0.000801854148509462	0.0008001809252986191	0.0008243321408579794	0.0008223898851083685	0.0008487823277844555	0.0008465271387921763	0.0009018024273845158	0.0008987975064880116	0.05692872684322346	0.05635552471252737	-8.380063043222225e-06	-0.00010642097996910183	-8.36250393545894e-06	-0.0001061979914266653
5.548543971240616	0.0007634067444334103	0.0007621495215252385	0.000801570163591969	0.0007998975995369663	0.000824054546814777	0.0008221128727506019	0.0008485130113242035	0.0008462582836117763	0.0009015557164122872	0.0008985508541104811	0.056965704410809864	0.05639211550075567	-8.326426104342255e-06	-0.00010637696299944932	-8.308977540215715e-06	-0.00010615404312577792
5.581976739860765	0.0007631147895989894	0.0007618582907384924	0.0008012863180115244	0.0007996144126471093	0.0008237770679169607	0.0008218359753589507	0.0008482437828713775	0.0008459895166098996	0.0009013090326791559	0.0008983042300156373	0.05700263662181304	0.05642866137921886	-8.273112758741194e-06	-0.0001063327108726253	-8.255774050853343e-06	-0.00010610985975628706
5.615610957730194	0.0007628230140003284	0.0007615672383226158	0.000801002612556402	0.0007993313654149946	0.0008234997047805025	0.0008215591935491539	0.0008479746428281279	0.0008457208381915045	0.0009010623760283115	0.0008980576340591318	0.05703952290334575	0.05646516178110833	-8.220121017433676e-06	-0.00010628822169533869	-8.202891482756228e-06	-0.0001060654394266225
5.649447838681973	0.0007625314186724433	0.000761276365308074	0.0008007190480205168	0.0007990484586321961	0.0008232224580263552	0.000821282527941926	0.0008477055916006978	0.0008454522487656507	0.0009008157463044617	0.000897811066098193	0.05707636267945058	0.05650161613657974	-8.167448902399524e-06	-0.00010624349354354523	-8.150327862253143e-06	-0.0001060207802148494
5.6834886038631165	0.0007622400046568839	0.0007609856727318456	0.000800435625203503	0.0007987656930959936	0.0008229453282805302	0.0008210059791630348	0.0008474366295995063	0.0008451837487455816	0.000900569143353917	0.0008975645259917095	0.057113155371095826	0.05653802387274741	-8.115094446545582e-06	-0.00010619852446278055	-8.098081226584272e-06	-0.00010597588016844628
5.717734481778674	0.0007619487730018076	0.0007606951616374964	0.0008001523449107916	0.0007984830696094499	0.000822668316174179	0.0008207295478433829	0.0008471677572392285	0.0008449153385488056	0.0009003225670246731	0.0008973180136003127	0.05714990039616716	0.05657438441367804	-8.063055693627655e-06	-0.00010615331246713322	-8.046149623807536e-06	-0.00010593073730366664
5.75218670833605	0.0007616577247620573	0.0007604048330752569	0.0007998692079536921	0.000798200588981493	0.0008223914223436752	0.0008204532346190895	0.0008468989749388808	0.0008446470185971803	0.0009000760171664995	0.0008970715287864657	0.057186597169462144	0.0566106971803834	-8.011330698201938e-06	-0.00010610785553902269	-7.994531112753486e-06	-0.00010588534960509488
5.786846526889619	0.0007613668609992393	0.0007601146881021006	0.0007995862151494737	0.0007979182520269954	0.000822114647430698	0.0008201770401315733	0.0008466302831219066	0.0008443787893169966	0.0008998294936310269	0.0008968250714145498	0.057223245102683305	0.05664696159081461	-7.959917525571236e-06	-0.0001060621516291993	-7.943223762987145e-06	-0.00010583971502578504
5.821715188285586	0.0007610761827817994	0.0007598247277818185	0.0007993033673214445	0.0007976360595668555	0.0008218379920823142	0.0008199009650276344	0.0008463616822162586	0.0008441106511390643	0.0008995829962718344	0.0008965786413509518	0.05725984360443245	0.05668317705985682	-7.908814251786703e-06	-0.0001060161986566055	-7.89222565478892e-06	-0.00010579383148698329
5.856793950907131	0.0007607856911851005	0.0007595349531850991	0.0007990206652990345	0.0007973540124280783	0.0008215614569510616	0.0008196250099595386	0.0008460931726544873	0.0008438426044987962	0.0008993365249445397	0.0008963322384641542	0.05729639208020537	0.05671934299932213	-7.858018963479568e-06	-0.00010596999450701583	-7.841534878991543e-06	-0.00010574769687679564
5.892084080719833	0.0007604953872915054	0.0007592453653896087	0.0007987381099178809	0.0007970721114438622	0.000821285042695039	0.0008193491755851058	0.0008458247548738293	0.0008435746498363	0.0008990900795068944	0.0008960858626248291	0.05733288993238447	0.05675545881794524	-7.807529757852469e-06	-0.00010592353703306467	-7.79114953699915e-06	-0.00010570130905043773
5.927586851317345	0.0007602052721904542	0.0007589559654800698	0.0007984557020199107	0.0007967903574536802	0.0008210087499779893	0.0008190734625677931	0.0008455564293162969	0.0008433067875964651	0.0008988436598188749	0.0008958395137059301	0.05736933656023635	0.05679152392137823	-7.757344742686384e-06	-0.00010587682405457932	-7.741067740754323e-06	-0.00010565466583029037
5.963303543967366	0.0007599153469785448	0.0007586667545483413	0.0007981734424534256	0.0007965087513033652	0.0008207325794693874	0.0008187978715767833	0.0008452881964287659	0.0008430390182290505	0.0008985972657427764	0.0008955931915827863	0.05740573135990348	0.05682753771218352	-7.707462036255636e-06	-0.0001058298533579416	-7.69128761265829e-06	-0.00010560776500534441
5.999235447657878	0.0007596256127596125	0.000758377733693498	0.0007978913320731855	0.0007962272938451934	0.0008204565318445268	0.0008185224032870708	0.0008450200566630657	0.0008427713421887765	0.000898350897143309	0.000895346896133196	0.05744207372440164	0.05686349958983252	-7.657879767216866e-06	-0.00010578262269514416	-7.641807285499805e-06	-0.00010556060433025705
6.035383859143656	0.0007593360706448151	0.0007580889040219153	0.0007976093717404989	0.0007959459859379745	0.0008201806077846122	0.0008182470583795537	0.0008447520104760757	0.0008425037599354184	0.0008981045538876974	0.0008951006272375289	0.05747836304361509	0.056899408950697956	-7.608596074591689e-06	-0.00010573512978326316	-7.592624902385756e-06	-0.00010551318152496325
6.071750082993084	0.0007590467217527147	0.0007578002666473514	0.00079732756232331	0.0007956648284471379	0.0008199048079768497	0.0008179718375411244	0.0008444840583298167	0.0008422362719338992	0.0008978582358457808	0.0008948543847788234	0.05751459870429032	0.05693526518805106	-7.559609107737203e-06	-0.0001056873723052909	-7.543738616755044e-06	-0.0001054654942752864
6.108335431635222	0.0007587575672093578	0.0007575118226910267	0.0007970459046962829	0.0007953838222448179	0.0008196291331145343	0.0008176967414647564	0.0008442162006915433	0.0008419688786543811	0.0008976119428901097	0.000894608168642884	0.05755078009003483	0.05697106769205722	-7.510917026281802e-06	-0.00010563934790874807	-7.495146592274501e-06	-0.00010541754023171701
6.145141225407182	0.0007584686081483635	0.0007572235732817124	0.000796764399740896	0.0007951029682099471	0.0008193535838971465	0.0008174217708496013	0.0008439484380338431	0.0008417015805723651	0.0008973656748960533	0.0008943619787183887	0.05758690658131067	0.05700681584977225	-7.462518000048851e-06	-0.00010559105420546167	-7.446847002811133e-06	-0.00010536931700935726
6.182168792601758	0.0007581798457110039	0.0007569355195558102	0.0007964830483455277	0.0007948222672283421	0.0008190781610304431	0.0008171469264010775	0.0008436807708347302	0.0008414343781687834	0.0008971194317418987	0.000894115814896987	0.057622977555432914	0.05704250904513926	-7.414410209041072e-06	-0.00010554248877167605	-7.398838032357524e-06	-0.00010532082218719929
6.2194194695153895	0.0007578912810462933	0.0007566476626574419	0.0007962018514055513	0.000794541720192798	0.0008188028652265523	0.000816872208830969	0.0008434131995777468	0.0008411672719301008	0.0008968732133089607	0.0008938696770734107	0.05765899238656517	0.057078146658984634	-7.3665918433139105e-06	-0.00010549364914641535	-7.351117874952046e-06	-0.00010527205330759792
6.256894600496366	0.0007576029153110728	0.0007563600037385335	0.0007959208098234247	0.000794261328003179	0.0008185276972040713	0.0008165976188575183	0.0008431457247520605	0.0008409002623484134	0.0008966270194816884	0.0008936235651455782	0.05769495044571706	0.05711372806901619	-7.319061103017166e-06	-0.00010544453283253818	-7.3036847347274225e-06	-0.00010522300787693672
6.294595537993358	0.000757314749670095	0.0007560725439589004	0.0007956399245087829	0.0007939810915665092	0.0008182526576881588	0.0008163231572055208	0.0008428783468525645	0.0008406333499215455	0.0008963808501477714	0.000893377479014702	0.0577308511007421	0.057149252649819175	-7.271816198290912e-06	-0.00010539513729551642	-7.256536825745938e-06	-0.00010517368336387944
6.332523642604218	0.000757026785296116	0.0007557852844863382	0.0007953591963785348	0.0007937010117970698	0.0008179777474106371	0.0008160488246064278	0.0008426110663799819	0.0008403665351531562	0.0008961347051982554	0.000893131418585403	0.057766693716333986	0.057184719772855185	-7.224855349222126e-06	-0.00010534545996324085	-7.209672372021983e-06	-0.00010512407719981409
6.370680283125076	0.0007567390233699781	0.0007554982264967062	0.0007950786263569532	0.0007934210896164894	0.0008177029671100863	0.0008157746217984376	0.0008423438838409646	0.0008400998185528372	0.0008958885845276494	0.0008928853837658171	0.05780247765402577	0.05722012880646012	-7.178176785773566e-06	-0.00010529549822527184	-7.163089607409301e-06	-0.0001050741867778815
6.40906683659976	0.0007564514650807054	0.0007552113711740226	0.0007947982153757769	0.0007931413259538453	0.0008174283175319497	0.0008155005495266039	0.0008420767997482038	0.0008398332006362227	0.0008956424880340455	0.0008926393744677159	0.05783820227218767	0.057255479115841064	-7.131778747771628e-06	-0.0001052452494328393	-7.116786775607925e-06	-0.0001050240094529753
6.447684688369473	0.000756164111625587	0.0007549247197105475	0.0007945179643743005	0.0007928617217457536	0.0008171537994286285	0.0008152266085429273	0.0008418098146205296	0.0008395666819250883	0.0008953964156192297	0.0008923933906066155	0.05787386692602613	0.05729077006307665	-7.085659484823079e-06	-0.0001051947108981488	-7.070762130089586e-06	-0.0001049735425412146
6.486535232122802	0.0007558769642102733	0.0007546382733068792	0.0007942378742994787	0.0007925822779364729	0.000816879413559591	0.0008149527996064656	0.0008415429289830231	0.0008393002629474642	0.0008951503671888047	0.0008921474321019003	0.05790947096758189	0.057326001007114866	-7.039817256268219e-06	-0.00010514387989415952	-7.025013934021385e-06	-0.00010492278331922233
6.525619869945995	0.0007555900240488617	0.0007543520331720396	0.000793957946106019	0.0007923029954779962	0.0008166051606914681	0.0008146791234834302	0.0008412761433671197	0.0008390339442377372	0.0008949043426523047	0.000891901498876935	0.05794501374572936	0.05736117130377346	-6.99425033115833e-06	-0.0001050927536540569	-6.979540460262321e-06	-0.00010487172902418074
6.564940012373588	0.0007553032923639953	0.0007540660005235725	0.0007936781807564873	0.000792023875330158	0.0008163310415981655	0.0008144055809472955	0.0008410094583107253	0.0008387677263367665	0.0008946583419233228	0.0008916555908591946	0.05798049460617789	0.057396280305738186	-6.9489569881203694e-06	-0.00010504132937003141	-6.934339991238395e-06	-0.00010482037685241585
6.604497078439295	0.0007550167703869504	0.0007537801765876322	0.0007933985792214045	0.0007917449184607295	0.0008160570570609647	0.0008141321727789016	0.0008407428743583225	0.00083850160979199	0.0008944123649196296	0.00089140970798038	0.05801591289146964	0.05743132736256383	-6.903935515433293e-06	-0.00010498960419449976	-6.8894108189946485e-06	-0.00010476872396042447
6.644292495727218	0.0007547304593577321	0.0007534945625990777	0.0007931191424793497	0.0007914661258455218	0.0008157832078686301	0.0008138588997665609	0.0008404763920610845	0.0008382355951575374	0.0008941664115633009	0.0008911638501765462	0.05805126794098091	0.05746631182067365	-6.85918421087367e-06	-0.00010493757523807878	-6.844751245054653e-06	-0.00010471676746307002
6.684327700423376	0.0007544443605251705	0.0007532091598015693	0.0007928398715170645	0.0007911874984684895	0.0008155094948175204	0.0008135857627061681	0.0008402100119769913	0.0008379696829943464	0.000893920481780846	0.00089091801738823	0.05808655909092319	0.057501233023361825	-6.814701381691393e-06	-0.00010488523956977969	-6.800359580406631e-06	-0.0001046645044338046
6.724604137367524	0.0007541584751470129	0.0007529239694476603	0.0007925607673295539	0.0007909090373218326	0.0008152359187116935	0.000813312762401306	0.0008399437346709412	0.0008377038738702742	0.0008936745755033345	0.0008906722095605768	0.05812178567434308	0.057536090310792404	-6.770485344581925e-06	-0.00010483259421634195	-6.75623414544968e-06	-0.00010461193190383633
6.76512326010531	0.0007538728044900243	0.000752638992798898	0.000792281830920196	0.0007906307434061048	0.0008149624803630225	0.0008130398996633606	0.0008396775607148733	0.0008374381683602189	0.0008934286926665321	0.0008904264266434743	0.058156947021125546	0.057570883020002815	-6.726534425630787e-06	-0.00010477963616231656	-6.712373269955607e-06	-0.00010455904686212936
6.805886530940724	0.000753587349830078	0.0007523542311259139	0.0007920030633008409	0.0007903526177303131	0.0008146891805913001	0.0008127671753116259	0.0008394114906878785	0.0008371725670462299	0.0008931828332110269	0.0008901806685916797	0.05819204245799443	0.057605610484903515	-6.682846960244168e-06	-0.00010472636234876154	-6.6687752930030125e-06	-0.00010450584625459891
6.846895420988873	0.0007533021124522609	0.0007520696857085284	0.0007917244654919266	0.0007900746613120328	0.0008144160202243607	0.0008124945901734245	0.0008391455251763274	0.000836907070517637	0.000892936997082374	0.000889934935364963	0.05822707130851485	0.057640272036282685	-6.639421293083009e-06	-0.00010467276967279782	-6.62543856289749e-06	-0.00010445232698308438
6.888151410229076	0.000753017093650967	0.0007517853578358455	0.0007914460385225812	0.0007897968751775098	0.0008141430000981877	0.0008122221450842163	0.0008388796647739866	0.0008366416793711651	0.0008926911842312269	0.000889689226928238	0.058262032893097115	0.05767486700180782	-6.59625577808555e-06	-0.00010461885498810886	-6.582361437202852e-06	-0.00010439848590615419
6.92965598755826	0.0007527322947299991	0.0007515012488063526	0.0007911677834307344	0.0007895192603617721	0.0008138701210570328	0.0008119498408877158	0.0008386139100821431	0.0008363763942110577	0.0008924453946134791	0.0008894435432517028	0.058296926528998164	0.057709394706027706	-6.55334877833029e-06	-0.00010456461510330306	-6.539542282612762e-06	-0.00010434431983744052
6.971410650844719	0.0007524477170026687	0.0007512173599280216	0.0007908897012632282	0.0007892418179087394	0.0008135973839535325	0.0008116776784360092	0.0008383482617097296	0.0008361112156492025	0.0008921996281904063	0.0008891978843109824	0.058331751530326846	0.05774385447037792	-6.510698666032516e-06	-0.00010451004678169173	-6.496979474926445e-06	-0.00010428982554527844
7.01341690698215	0.0007521633617918989	0.0007509336925184115	0.0007906117930759298	0.0007889645488713373	0.0008133247896488275	0.0008114056585896741	0.0008380827202734511	0.0008358461443052594	0.0008919538849288125	0.000888952250087273	0.05836650720804666	0.05777824561318464	-6.4683038225044065e-06	-0.00010445514674123357	-6.454671399026141e-06	-0.00010423499975306671
7.055676271944047	0.0007518792304303224	0.0007506502479047656	0.0007903340599338407	0.0007886874543116046	0.0008130523390126792	0.0008111337822178937	0.0008378172863979094	0.0008355811808067801	0.0008917081648011718	0.000888706640567483	0.058401192869981064	0.05781256744966708	-6.426162638096047e-06	-0.00010439991165378526	-6.412616448809444e-06	-0.00010417983913790785
7.098190270838397	0.0007515953242603899	0.0007503670274241207	0.000790056502911216	0.000788410535300813	0.000812780032923595	0.0008108620501985844	0.0008375519607157375	0.0008353163257893468	0.0008914624677857823	0.0008884610557443883	0.05843580782081828	0.05784681929194526	-6.384273512103494e-06	-0.00010434433814404676	-6.370813027104308e-06	-0.00010412434032994189
7.1409604379627405	0.0007513116446344702	0.0007500840324234066	0.0007897791230916754	0.0007881337929195786	0.0008125078722689487	0.0008105904634185136	0.000837286743867726	0.0008350515798966956	0.000891216793866914	0.0008882154956167758	0.05847035136211587	0.05788100044904304	-6.342634852765303e-06	-0.00010428842278936701	-6.3292595456690415e-06	-0.00010406849991229095
7.183988316859528	0.0007510281929149589	0.0007498012642595539	0.0007895019215683241	0.0007878572282579812	0.0008122358579451066	0.0008103190227734265	0.0008370216365029612	0.0008347869437808543	0.0008909711430349648	0.0008879699601896025	0.05850482279230846	0.05791511022689529	-6.301245077233036e-06	-0.00010423216211974395	-6.287954425121187e-06	-0.0001040123144204208
7.227275460371831	0.0007507449704743792	0.000749518724299597	0.0007892248994438652	0.0007875808424156781	0.000811963990857549	0.0008100477291681684	0.0008367566392789528	0.0008345224181022709	0.0008907255152866126	0.0008877244494741444	0.05853922140671205	0.05794914792835322	-6.260102611484533e-06	-0.00010417555261688083	-6.246896094928844e-06	-0.00010395578034194664
7.270823430699384	0.0007504619786954923	0.0007492364139207818	0.000788948057830723	0.0007873046365020248	0.000811692271921001	0.0008097765835168124	0.000836491752861776	0.0008342580035299533	0.0008904799106249766	0.0008874789634881573	0.05857354649753311	0.05798311285319316	-6.219205890264923e-06	-0.00010411859071296492	-6.2060829932996525e-06	-0.00010389889411527298
7.31463379945495	0.0007501792189714041	0.0007489543345106735	0.0007886713978511606	0.0007870286116361952	0.0008114207020595593	0.0008095055867427877	0.0008362269779262055	0.0008339937007416051	0.0008902343290597764	0.0008872335022560361	0.05860779735387419	0.05801700429812183	-6.178553357064076e-06	-0.00010406127279072308	-6.165513567135683e-06	-0.00010384165212895535
7.358708147721062	0.0007498966927056757	0.0007486724874672678	0.0007883949206374061	0.0007867527689473054	0.000811149282206824	0.0008092347397790122	0.0008359623151558602	0.0008337295104237681	0.0008899887706074988	0.0008869880658089794	0.05864197326174229	0.0580508215567849	-6.138143464073237e-06	-0.00010400359518333846	-6.1251862720559935e-06	-0.00010378405072244967
7.403048066107065	0.0007496144013124281	0.0007483908741990933	0.0007881186273317671	0.0007864771095745291	0.0008108780133060251	0.0008089640435680155	0.0008356977652433364	0.000833465433271956	0.0008897432352915556	0.0008867426541851477	0.058676073504058526	0.058084563919776074	-6.097974672112164e-06	-0.00010394555417261864	-6.0850995722804e-06	-0.00010372608618405832
7.447655154806527	0.0007493323462164602	0.0007481094961253316	0.0007878425190867652	0.0007862016346672315	0.0008106068963101642	0.0008086934990620832	0.0008354333288903624	0.0008332014699908074	0.0008894977231424624	0.0008864972674298412	0.05871009736066628	0.05811823067464502	-6.058045450613517e-06	-0.000103887145989634	-6.045251940612131e-06	-0.00010366775475129097
7.49253102365499	0.0007490505288533514	0.0007478283546759187	0.0007875665970652508	0.0007859263453850833	0.0008103359321821374	0.0008084231072233778	0.0008351690068079313	0.0008329376212942196	0.0008892522341979988	0.0008862519055956571	0.05874404410834017	0.05815182110590814	-6.018354277567348e-06	-0.00010382836681394059	-6.005641858401398e-06	-0.00010360905261014297
7.537677292188054	0.0007487689506695814	0.0007475474512916645	0.0007872908624405376	0.0007856512428981963	0.0008100651218948813	0.0008081528690240855	0.0008349047997164567	0.0008326738879055032	0.0008890067685033889	0.0008860065687426723	0.058777913020797615	0.05818533449505758	-5.978899639399668e-06	-0.00010376921277116535	-5.966267815418758e-06	-0.00010354997589320791
7.583095589699846	0.0007484876131226424	0.0007472667874243661	0.0007870153163965298	0.0007853763283872492	0.0008097944664315089	0.0008078827854465496	0.0008346407083459218	0.0008324102705575292	0.0008887613261114777	0.0008857612569386168	0.05881170336870918	0.0582187701205719	-5.939680031069594e-06	-0.00010370967993547642	-5.927128309952262e-06	-0.00010349052068164832
7.628787555301809	0.0007482065176811478	0.0007469863645369146	0.0007867399601278449	0.0007851016030436102	0.000809523966785441	0.0008076128574834042	0.000834376733436021	0.0008321467699928725	0.0008885159070829023	0.0008855159702590434	0.058845414419709044	0.05825212725792815	-5.900693955908018e-06	-0.00010364976432672424	-5.888221848635716e-06	-0.0001034306830022258
7.674754837981857	0.0007479256658249574	0.0007467061841034217	0.000786464794839955	0.0007848270680694788	0.0008092536239605594	0.0008073430861377255	0.0008341128757363253	0.0008318833869639758	0.0008882705114862842	0.0008852707087875219	0.05887904543840821	0.05828540517961363	-5.861939925574239e-06	-0.00010358946190980323	-5.849546946407047e-06	-0.00010337045882699569
7.720999096663877	0.0007476450590452858	0.0007464262476093277	0.0007861898217493103	0.0007845527246780089	0.0008089834389713397	0.0008070734724231648	0.0008338491360064278	0.0008316201222332943	0.0008880251393984059	0.0008850254726158115	0.05891259568640685	0.05831860315513753	-5.82341646010974e-06	-0.00010352876859595628	-5.811102126577691e-06	-0.00010330984407450061
7.767522000267617	0.0007473646988448228	0.0007461465565515211	0.0007859150420834761	0.0007842785740934442	0.0008087134128429991	0.0008068040173640952	0.0008335855150161033	0.0008313569765734537	0.0008877797909043998	0.0008847802618440501	0.058946064422306994	0.058351720451044684	-5.785122087750838e-06	-0.00010346768023961062	-5.772885920648715e-06	-0.00010324883460685608
7.814325227768903	0.000747084586737854	0.00074586711243846	0.0007856404570812699	0.0007840046175512571	0.0008084435466116446	0.0008065347219957601	0.0008333220135454691	0.000831093950767413	0.0008875344660979414	0.0008845350765809465	0.05897945090172659	0.05838475633092884	-5.747055344972052e-06	-0.00010340619263921047	-5.734896868324693e-06	-0.00010318742623011135
7.861410468260233	0.000746804724250378	0.0007455879167902885	0.0007853660679928941	0.0007837308562982801	0.0008081738413244168	0.0008062655873644158	0.0008330586323851429	0.0008308310456086202	0.0008872891650814394	0.000884289916943969	0.059012754377314756	0.058417710055448206	-5.709214776477428e-06	-0.00010334430153721708	-5.697133517522379e-06	-0.00010312561469438819
7.908779421011744	0.0007465251129202251	0.0007453089711389557	0.0007850918760800744	0.0007834572915928426	0.0008079042980396387	0.0008059966145274816	0.0008327953723364045	0.0008305682619011731	0.0008870438879662293	0.0008840447830595383	0.0590459740987659	0.058450580882339634	-5.671598935025335e-06	-0.00010328200261733311	-5.659594424195502e-06	-0.00010306339569135514
7.956433795532517	0.0007462457542971861	0.0007450302770283443	0.0007848178826162036	0.0007831839247049179	0.0008076349178269733	0.000805727804553695	0.0008325322342113673	0.000830305600459991	0.00088679863487278	0.0008837996750632323	0.05907910931283678	0.058483368066433464	-5.634206381478768e-06	-0.00010321929150533538	-5.6222781523954796e-06	-0.00010300076485506016
8.004375311632296	0.0007459666499431267	0.0007447518360143851	0.000784544088886476	0.0007829107569162537	0.0008073657017675678	0.0008054591585232567	0.0008322692188331369	0.0008300430621109725	0.0008865534059308873	0.0008835545930999794	0.05911215926336256	0.05851607085967223	-5.597035684756779e-06	-0.00010315616376835313	-5.585183274200295e-06	-0.00010293771776070937
8.052605699483543	0.0007456878014321189	0.000744473649665188	0.0007842704961880364	0.0007826377895205229	0.0008070966509542163	0.0008051906775279924	0.0008320063270359881	0.0008297806476911714	0.0008863082012798866	0.0008833095373242688	0.05914512319127384	0.05854868851112546	-5.560085421732128e-06	-0.00010309261491353583	-5.5483083696416385e-06	-0.00010287424992388994
8.101126699683881	0.0007454092103505596	0.0007441957195611608	0.0007839971058301178	0.0007823650238234607	0.0008068277664915095	0.0008049223626715022	0.000831743559665529	0.0008295183580489617	0.0008860630210688536	0.000883064507900351	0.05917800033461496	0.05858122026700951	-5.523354177276382e-06	-0.0001030286403880809	-5.511652026706643e-06	-0.00010281035680054229
8.149940063318896	0.0007451308782973012	0.000743918047295139	0.0007837239191341913	0.0007820924611430135	0.0008065590494959977	0.0008046542150693232	0.0008314809175788806	0.0008292561940442145	0.0008858178654568212	0.000882819505002453	0.05921078992856337	0.05861366537070552	-5.486840544081245e-06	-0.00010296423557729084	-5.475212841214716e-06	-0.0001027460337846009
8.199047552025359	0.0007448528068837793	0.000743640634472515	0.0007834509374341139	0.0007818201028094872	0.0008062905010963514	0.0008043862358490894	0.0008312184016448525	0.0008289941565484734	0.0008855727346129953	0.0008825745288149929	0.05924349120544871	0.05864602306277718	-5.450543122774779e-06	-0.00010289939580571117	-5.438989416873055e-06	-0.00010268127620949308
8.248450938054788	0.0007445749977341352	0.0007433634827113585	0.0007831781620762705	0.0007815479501656889	0.0008060221224335169	0.0008041184261506882	0.0008309560127441139	0.0008287322464451271	0.000885327628716965	0.0008823295795327879	0.05927610339477283	0.05867829258099361	-5.414460521758341e-06	-0.00010283411633513206	-5.402980365179499e-06	-0.00010261607934616834
8.298152004337403	0.0007442974524853522	0.0007430865936425545	0.0007829055944197317	0.0007812760045670839	0.0008057539146608889	0.0008038507871264296	0.0008306937517693829	0.0008284704646295951	0.0008850825479589312	0.0008820846573612839	0.05930862572323142	0.05871047316034838	-5.378591357184034e-06	-0.0001027683923633671	-5.367184305349673e-06	-0.00010255043840187716
8.348152544546481	0.0007440201727873831	0.0007428099689099294	0.0007826332358364022	0.0007810042673819438	0.0008054858789444713	0.0008035833199412097	0.0008304316196256051	0.0008282088120095068	0.0008848374925399296	0.0008818397625167738	0.05934105741473596	0.058742564033081854	-5.342934252942563e-06	-0.00010270221902486387	-5.331599864303108e-06	-0.00010248434852017096
8.398454363163072	0.000743743160303283	0.0007425336101703845	0.0007823610877111748	0.0007807327399915016	0.0008052180164630473	0.0008033160257726788	0.0008301696172301396	0.000827947289504888	0.0008845924626720574	0.0008815948952266263	0.05937339769043631	0.05877456442870364	-5.307487840600783e-06	-0.0001026355913892607	-5.296225676654567e-06	-0.0001024178047805413
8.449059275541144	0.0007434664167093407	0.0007422575190940273	0.0007820891514420847	0.0007804614237901033	0.0008049503284083471	0.0008030489058114088	0.0008299077455129453	0.0008276858980483443	0.0008843474585787048	0.0008813500557295134	0.05940564576874419	0.058806473574016006	-5.2722507593756796e-06	-0.00010256850446094257	-5.261060384627314e-06	-0.00010235080219708759
8.49996910797308	0.0007431899436952136	0.000741981697364306	0.0007818174284404663	0.0007801903201853667	0.000804682815985221	0.000802781961261066	0.0008296460054167713	0.0008274246385852522	0.0008841024804947895	0.0008811052442756441	0.059437800865357805	0.05883829069313733	-5.237221656037225e-06	-0.00010250095317729246	-5.226102637989789e-06	-0.00010228333571726811
8.551185697755594	0.0007429137429640654	0.0007417061466781471	0.0007815459201311147	0.0007799194305983408	0.0008044154804118159	0.0008025151933385863	0.0008293843978973524	0.0008271635120739533	0.0008838575286669986	0.0008808604611270053	0.05946986219328735	0.05887001500752885	-5.202399184914448e-06	-0.00010243293240902451	-5.191351094059951e-06	-0.00010221540022195552
8.602710893256043	0.0007426378162326993	0.0007414308687460888	0.0007812746279524413	0.0007796487564636631	0.0008041483229197467	0.0008022486032743477	0.0008291229239235997	0.0008269025194859445	0.000883612603354027	0.0008806157065575981	0.05950182896288098	0.05890164573601872	-5.167782007840793e-06	-0.00010236443695893493	-5.156804417625477e-06	-0.00010214699052421561
8.654546553979111	0.0007423621652316981	0.0007411558652924214	0.0007810035533566403	0.0007793782992297231	0.0008038813447542786	0.0008019821923123512	0.0008288615844778014	0.0008266416618060781	0.0008833677048268256	0.0008803709808536856	0.05953370038185152	0.05893318209483027	-5.133368794109014e-06	-0.00010229546156109715	-5.1224612809350895e-06	-0.00010207810136872442
8.706694550633951	0.0007420867917055625	0.0007408811380553242	0.0007807326978098487	0.000779108060358825	0.0008036145471745049	0.0008017159617103971	0.000828600380555821	0.0008263809400327583	0.0008831228333688501	0.0008801262843140373	0.059565475655305504	0.05896462329760828	-5.099158220433012e-06	-0.00010222600088038991	-5.088320363639577e-06	-0.00010200872743115763
8.759156765201672	0.0007418116974128497	0.0007406066887870057	0.0007804620627923123	0.0007788380413273513	0.0008033479314535289	0.0008014499127402687	0.000828339313167299	0.0008261203551781435	0.0008828779892763121	0.0008798816172501828	0.05959715398577128	0.058995968555448954	-5.0651489708949254e-06	-0.00010215604951108181	-5.054380352732812e-06	-0.00010193886331663626
8.811935091003267	0.0007415368841263184	0.0007403325192538473	0.000780191649798556	0.0007785682436259328	0.0008030814988786511	0.0008011840466879166	0.0008280783833358623	0.0008258599082683534	0.0008826331728584416	0.0008796369799866676	0.059628734573229425	0.05902721707692968	-5.0313397368774784e-06	-0.00010208560197583205	-5.0206399425066495e-06	-0.00010186850355911603
8.865031432767935	0.0007412623536330694	0.0007400586312365446	0.00077992146033755	0.0007782986687596163	0.0008028152507515551	0.0008009183648536457	0.0008278175920993284	0.0008255996003436741	0.0008823883844377436	0.0008793923728613131	0.05966021661514338	0.059058368068137856	-4.997729217076988e-06	-0.00010201465272588472	-4.987097834540516e-06	-0.00010179764262102653
8.918447706701835	0.0007409881077346901	0.0007397850265302515	0.0007796514959328821	0.0007780293182480344	0.0008025491883884951	0.0008006528685523017	0.000827556940509918	0.000825339432458768	0.0008821436243502652	0.0008791477962254782	0.05969159930649134	0.05908942073270436	-4.964316117440047e-06	-0.0001019431961396533	-4.95375273765284e-06	-0.00010172627489243857
8.972185840557227	0.0007407141482473987	0.0007395117069447241	0.0007793817581229283	0.0007777601936255775	0.0008022833131204876	0.0008003875591134621	0.000827296429634466	0.0008250794056828861	0.0008818988929458631	0.0008789032504443265	0.059722881839799444	0.05912037427183526	-4.931099151107149e-06	-0.0001018712265216104	-4.920603367842939e-06	-0.00010165439468959314
9.02624777370205	0.0007404404770021923	0.0007392386743044698	0.0007791122484610297	0.0007774912964415694	0.0008020176262935062	0.0008001224378816299	0.0008270360605546403	0.0008248195211000835	0.0008816541905884776	0.0008786587358970982	0.0597540634051755	0.059151227884345216	-4.898077038373652e-06	-0.00010179873810170492	-4.887648448248516e-06	-0.00010158199625442954
9.080635457189915	0.000740167095844994	0.0007389659304488927	0.0007788429685156679	0.0007772226282604421	0.0008017521292686756	0.0007998575062164285	0.0008267758343671591	0.0008245597798094373	0.0008814095176564092	0.0008784142529773856	0.05978514319034428	0.059181980766692364	-4.865248506636874e-06	-0.00010172572503397426	-4.85488670909015e-06	-0.00010150907375305884
9.135350853830497	0.0007398940066368043	0.0007386934772324466	0.000778573919870646	0.0007769541906619177	0.0008014868234224733	0.0007995927654928019	0.0008265157521840157	0.0008243001829252707	0.0008811648745426035	0.0008781698020934145	0.0598161203806828	0.059212632113014224	-4.832612290383946e-06	-0.00010165218139637777	-4.8223168876660935e-06	-0.00010143562127595818
9.190395938260405	0.0007396212112538483	0.0007384213165247813	0.0007783051041252646	0.0007766859852411832	0.0008012217101469252	0.0007993282171012093	0.0008262558151326985	0.0008240407315773715	0.0008809202616549307	0.0008779253836683238	0.059846994159258156	0.05924318111516438	-4.8001671311536515e-06	-0.00010157810118976984	-4.7899377283141045e-06	-0.0001013616328366107
9.245772697014415	0.0007393487115877293	0.0007381494502108961	0.0007780365228945072	0.0007764180136090757	0.0008009567908498121	0.0007990638624478318	0.0008259960243564224	0.0008237814269112221	0.0008806756794164801	0.0008776809981404561	0.059877763706866656	0.05927362696274921	-4.767911777443616e-06	-0.0001015034783363733	-4.757747982309969e-06	-0.00010128710237009009
9.301483128597186	0.0007390765095455826	0.0007378778801912939	0.000777768177809224	0.0007761502773922657	0.0008006920669548735	0.000798799702954776	0.0008257363810143576	0.0008235222700882288	0.0008804311282658528	0.000877436645963649	0.059908428202070686	0.059303968843169554	-4.735844984721585e-06	-0.00010142830667927982	-4.725746407890051e-06	-0.00010121202373253313
9.357529243555355	0.0007388046070502294	0.0007376066083821353	0.000777500070516318	0.0007758827782334437	0.000800427539902017	0.000798535740060281	0.0008254768862818645	0.0008232632622859542	0.0008801866086574603	0.0008771923276075335	0.05993898682124244	0.059334205941657385	-4.703965515366441e-06	-0.00010135257998189484	-4.693931770187974e-06	-0.0001011363907007512
9.413913064550128	0.0007385330060403317	0.0007373356367153926	0.0007772322026789323	0.0007756155177915055	0.0008001632111475248	0.0007982719752189263	0.0008252175413507272	0.0008230044046983512	0.0008799421210618267	0.000876948043557831	0.05996943873860242	0.0593643374413204	-4.672272138603155e-06	-0.00010127629192560605	-4.662302841162633e-06	-0.00010106019696953794
9.47063662643026	0.0007382617084705548	0.0007370649671390132	0.0007769645759766455	0.0007753484977417494	0.0007998990821642745	0.0007980084099018509	0.0008249583474294006	0.0008227456985360077	0.0008796976659659018	0.0008767037943166658	0.0599997831262652	0.05939436252318169	-4.640763630492373e-06	-0.00010119943611025528	-4.630858399599057e-06	-0.00010098343615272398
9.527701976305488	0.0007379907163117184	0.00073679460161707	0.0007766971921056563	0.0007750817197760587	0.0007996351544419442	0.0007977450455969576	0.0008246993057432438	0.0008224871450263799	0.0008794532438733647	0.0008764595804028672	0.06003001915428245	0.05942428036622582	-4.609438773910471e-06	-0.00010112200605325028	-4.599597231082393e-06	-0.00010090610178153936
9.585111173620431	0.000737720031550963	0.0007365245421299282	0.0007764300527789849	0.0007748151856031035	0.000799371429487238	0.0007974818838091393	0.0008244404175347733	0.0008222287454140436	0.0008792088553049481	0.0008762154023522905	0.06006014599068794	0.05945409014744153	-4.578296358459348e-06	-0.00010104399518715002	-4.568518127903362e-06	-0.00010082818730289267
9.642866290228868	0.0007374496561919068	0.0007362547906744025	0.0007761631597266646	0.000774548896948532	0.000799107908824102	0.0007972189260604928	0.0008241816840639064	0.0008219705009609384	0.0008789645007987543	0.0008759712607181312	0.06009016280154423	0.05948379104187013	-4.547335180411782e-06	-0.00010096539685919281	-4.5376198890252975e-06	-0.00010074968607859391
9.700969410468568	0.0007371795922548169	0.0007359853492639273	0.0007758965146959489	0.0007742828555551769	0.0007988445939939551	0.0007969561738905488	0.0008239231066082234	0.0008217124129466264	0.0008787201809105907	0.000875727156071258	0.06012006875099149	0.059513382222650686	-4.516554042760003e-06	-0.00010088620433140738	-4.506901320100627e-06	-0.00010067059138541001
9.75942263123647	0.0007369098417767611	0.0007357162199287093	0.0007756301194514999	0.0007740170631832438	0.0007985814865559016	0.0007966936288564857	0.0008236646864632091	0.0008214544826685345	0.0008784758962142877	0.0008754830890005284	0.060149863001296454	0.05954286286107095	-4.4859517551055356e-06	-0.00010080641077836461	-4.476361233387606e-06	-0.00010059089641295538
9.818228062064373	0.0007366404068117876	0.000735447404715907	0.0007753639757756052	0.0007737515216105272	0.0007983185880869753	0.0007964312925333707	0.0008234064249425263	0.0008211967114422256	0.0008782316473020491	0.000875239060113137	0.06017954471290221	0.059572232126615596	-4.455527133607161e-06	-0.00010072600928598407	-4.445998447681794e-06	-0.00010051059426244291
9.877387825195074	0.0007363712894310817	0.0007351789056897876	0.0007750980854683732	0.000773486232632606	0.0007980559001823582	0.00079616916651438	0.0008231483233782676	0.0008209391006016508	0.0008779874347847837	0.0008749950700349439	0.06020911304448078	0.05960148918701914	-4.425279001022547e-06	-0.0001006449928520059	-4.415811788359425e-06	-0.00010042967794707258
9.936904055658934	0.0007361024917231412	0.0007349107249319017	0.0007748324503479456	0.0007732211980630561	0.0007977934244556216	0.0007959072524110377	0.0008228903831212276	0.0008206816514994182	0.0008777432592924563	0.0008747511194108239	0.06023856715298774	0.05963063320831712	-4.39520618654779e-06	-0.00010056335438254904	-4.385800087232557e-06	-0.00010034814038883955
9.996778901350961	0.0007358340157939467	0.0007346428645412543	0.0007745670722507098	0.0007729564197336608	0.0007975311625389634	0.0007956455518534531	0.0008226326055411722	0.000820424365507063	0.0008774991214744403	0.0008745072089050166	0.060267906193714575	0.059659663354902	-4.365307525911084e-06	-0.00010048108669352684	-4.355962182628001e-06	-0.00010026597441975538
10.05701452310831	0.0007355658637671269	0.0007343753266344706	0.0007743019530315027	0.0007726918994946157	0.0007972691160834411	0.0007953840664905526	0.0008223749920271044	0.0008201672440153114	0.0008772550219998678	0.0008742633392014732	0.06029712932034664	0.05968857878957734	-4.335581861227011e-06	-0.00010039818250784371	-4.326296919245076e-06	-0.00010018317277907252
10.117613094788254	0.0007352980377841427	0.000734108113345978	0.0007740370945638367	0.0007724276392147534	0.000797007286759225	0.0007951227979903319	0.0008221175439875515	0.0008199102884343669	0.0008770109615580029	0.0008740195110042278	0.06032623568501942	0.05971737867361566	-4.3060280410026075e-06	-0.00010031463445439592	-4.29680314815821e-06	-0.00010009972811236834
10.178576803346665	0.0007350305400044534	0.0007338412268281753	0.0007737724987401075	0.0007721636407817517	0.000796745676255834	0.0007948617480400928	0.0008218602628508371	0.0008196535001941801	0.0008767669408585988	0.0008737757250377518	0.06035522443837985	0.059746062166817146	-4.276644920123487e-06	-0.00010023043506832141	-4.267479726807397e-06	-0.00010001563297160065
10.239907848916916	0.0007347633726056975	0.0007335746692516115	0.0007735081674718186	0.0007718999061023574	0.0007964842862823901	0.0007946009183466945	0.0008216031500653683	0.0008193968807447362	0.0008765229606322768	0.0008735319820473292	0.06038409472964514	0.05977462842756905	-4.247431359748026e-06	-0.00010014557678814096	-4.238325518900188e-06	-9.993087981249871e-05
10.301608444889292	0.0007344965377838708	0.0007333084428051637	0.0007732441026898013	0.0007716364371026055	0.0007962231185678683	0.0007943403106368046	0.0008213462070999222	0.0008191404315563389	0.0008762790216309031	0.0008732882827994328	0.060412845706665816	0.059803076612907284	-4.218386227335114e-06	-0.00010006005195559164	-4.209339394425568e-06	-9.984546099445213e-05
10.363680817990868	0.0007342300377535051	0.0007330425496962175	0.0007729803063444403	0.000771373235728045	0.000795962174861351	0.0007940799266571513	0.0008210894354439379	0.0008188841541199019	0.0008760351246279737	0.0008730446280821032	0.06044147651598858	0.05983140587857977	-4.189508396552216e-06	-9.997385281401705e-05	-4.180520229568954e-06	-9.975936877842928e-05
10.426127208365882	0.0007339638747478506	0.0007327769921508487	0.0007727167804058997	0.0007711103039439647	0.0007957014569322871	0.000793819768174784	0.0008208328366078116	0.000818628049947243	0.0008757912704190048	0.0008728010187053386	0.06046998630292377	0.05985961537911187	-4.160796747281446e-06	-9.988697150753456e-05	-4.1518669067121955e-06	-9.967259532664419e-05
10.488949869656532	0.0007336980510190587	0.0007325117724140051	0.0007724535268643529	0.000770847643735621	0.0007954409665707511	0.0007935598369773284	0.0008205764121231951	0.0008183721205713796	0.0008755474598219266	0.0008725574555014852	0.06049837421161017	0.059887704267871635	-4.132250165565787e-06	-9.979940007992516e-05	-4.123378314398879e-06	-9.958513270133529e-05
10.552151069084381	0.0007334325688383657	0.0007322468927496916	0.0007721905477302126	0.0007705852571084701	0.0007951807055877076	0.0007933001348732527	0.0008203201635432973	0.0008181163675468309	0.000875303693677486	0.000872313939325636	0.060526639385085124	0.059915671697137594	-4.1038675435423055e-06	-9.971113047246849e-05	-4.095053347234583e-06	-9.949697286240622e-05
10.615733087532126	0.000733167430496282	0.0007319823554411594	0.0007719278450343698	0.0007703231460884047	0.0007949206758152804	0.0007930406636921361	0.0008200640924431954	0.0008178607924499268	0.0008750599728496567	0.0008720704710560393	0.060554780965354126	0.05994351681816978	-4.075647779453427e-06	-9.962215452402612e-05	-4.0668909059311115e-06	-9.94081076676756e-05
10.679698219625935	0.0007329026383027758	0.0007317181627910888	0.0007716654208284247	0.0007700613127219849	0.0007946608791070196	0.0007927814252849325	0.0008198082004201396	0.0008176053968791107	0.0008748162982260474	0.0008718270515945016	0.06058279809346366	0.05997123878127963	-4.047589777581885e-06	-9.95324639690709e-05	-4.0388898972336384e-06	-9.931852887112846e-05
10.744048773818252	0.0007326381945874662	0.0007314543171217833	0.0007714032771849312	0.0007697997590766826	0.0007944013173381783	0.0007925224215242485	0.0008195524890938732	0.0008173501824552598	0.0008745726707183264	0.0008715836818668115	0.060610689909574786	0.05999883673590459	-4.019692448194341e-06	-9.944205043599386e-05	-4.011049233842642e-06	-9.922822812064025e-05
10.808787072471103	0.0007323741016998144	0.0007311908207753606	0.000771141416197638	0.0007695384872411226	0.0007941419924059891	0.000792263654304619	0.0008192969601069498	0.0008170951508219991	0.0008743290912626457	0.0008713403628231594	0.06063845555303827	0.06002630983068084	-3.991954707551794e-06	-9.935090544679892e-05	-3.983367834445133e-06	-9.913719695817114e-05
10.87391545193992	0.0007321103620093149	0.0007309276761139434	0.0007708798399817326	0.0007692774993253245	0.0007938829062299433	0.0007920051255427849	0.0008190416151250559	0.0008168403036460237	0.0008740855608200734	0.0008710970954385658	0.06066609416247272	0.06005365721352236	-3.964375477845394e-06	-9.925902041563184e-05	-3.955844623653934e-06	-9.904542681818396e-05
10.93943626265785	0.0007318469779056905	0.0007306648855198556	0.0007706185506740888	0.0007690167974609516	0.0007936240607520743	0.0007917468371779757	0.0008187864558373383	0.0008165856426174236	0.0008738420803770306	0.0008708538807133159	0.06069360487584433	0.06008087803169715	-3.936953687148741e-06	-9.916638664667077e-05	-3.9284785319417675e-06	-9.895290902545151e-05
11.00535186922059	0.0007315839517990911	0.0007304024513958199	0.0007703575504335192	0.0007687563838015624	0.0007933654579372482	0.0007914887911721994	0.0008185314839567377	0.0008163311694500171	0.0008735986509457404	0.0008706107196734048	0.0607209868305469	0.06010797143190894	-3.909688269393592e-06	-9.907299533326586e-05	-3.901268495636913e-06	-9.885963479436266e-05
11.071664650471687	0.0007313212861202896	0.0007301403761651549	0.0007700968414410272	0.0007684962605228613	0.000793107099773451	0.0007912309895105287	0.0008182767012203231	0.0008160768858816833	0.000873355273564676	0.0008703676133709825	0.060748239163485436	0.06013493656037956	-3.882578164337777e-06	-9.897883755713432e-05	-3.874213456877239e-06	-9.876559522786765e-05
11.138376999588447	0.0007310589833208831	0.0007298786622719754	0.0007698364259000624	0.0007682364298229553	0.0007928489882720847	0.0007909734342013966	0.0008180221093896327	0.0008158227936747011	0.0008731119492990207	0.00087012456288481	0.060775361011161814	0.060161772562932134	-3.8556223175270285e-06	-9.888390428616778e-05	-3.847312363572039e-06	-9.867078131556295e-05
11.205491324168262	0.0007307970458734936	0.0007296173121813946	0.0007695763060367806	0.0007679768939226114	0.0007925911254682642	0.0007907161272768915	0.0008177677102510189	0.0008155688946160921	0.0008728686792411317	0.0008698815693207191	0.06080235150976078	0.06018847858507763	-3.828819680249014e-06	-9.878818637343301e-05	-3.820564169367338e-06	-9.857518393247e-05
11.273010046315514	0.0007305354762719738	0.0007293563283797282	0.0007693164841003056	0.0007677176550655202	0.0007923335134211202	0.0007904590707930604	0.0008175135056159986	0.000815315190517971	0.0008726254645110148	0.0008696386338120842	0.06082920979524012	0.060215053772103184	-3.802169209501244e-06	-9.869167455581196e-05	-3.7939678336042573e-06	-9.847879383778624e-05
11.340935602728974	0.000730274277031609	0.0007290957133746983	0.0007690569623629925	0.0007674587155185573	0.0007920761542141024	0.00079020226683021	0.0008172594973216054	0.0008150616832178949	0.0008723823062567994	0.0008693957575202934	0.06085593500342077	0.060241497269161774	-3.77566986796158e-06	-9.859435945239192e-05	-3.7675223212929945e-06	-9.838160167346954e-05
11.409270444789758	0.0007300134506893286	0.0007288354696956435	0.000768797743120698	0.0007672000775720528	0.0007918190499552908	0.0007899457174932176	0.0008170056872307518	0.0008148083745792231	0.0008721392056552283	0.0008691529416352331	0.060882526270081276	0.06026780822136555	-3.749320623941399e-06	-9.849623156321652e-05	-3.741226603065119e-06	-9.828359796248964e-05
11.478017038649782	0.0007297529998039114	0.0007285755998937257	0.0007685388286930479	0.0007669417435400604	0.0007915622027777061	0.0007896894249118407	0.0008167520772325882	0.0008145552664914768	0.0008718961639121475	0.0008689101873757767	0.060908982731051345	0.060293985773877956	-3.7231204513552343e-06	-9.839728126764813e-05	-3.7150796551432136e-06	-9.818477310771789e-05
11.547177865320764	0.0007294929269561997	0.000728316106542143	0.0007682802214237144	0.0007666837157606319	0.0007913056148396282	0.0007894333912410343	0.0008164986692428761	0.0008143023608707087	0.0008716531822630101	0.0008686674959902818	0.06093530352231102	0.060320029072012775	-3.697068329700827e-06	-9.82974988234242e-05	-3.6890804593243953e-06	-9.808511739073378e-05
11.616755420763786	0.0007292332347493075	0.0007280569922363388	0.0007680219236806869	0.0007664259965960886	0.0007910492883249126	0.0007891776186612664	0.0008162454652043546	0.0008140496596598678	0.0008714102619733781	0.0008684248687570891	0.060961487780089585	0.060345937261330806	-3.6711632439906036e-06	-9.819687436427027e-05	-3.663228002905722e-06	-9.798462096954896e-05
11.686752215979308	0.0007289739258088418	0.0007277982595942236	0.0007677639378565596	0.0007661685884333091	0.0007907932254433214	0.0007889221093788471	0.0008159924670871271	0.000813797164829185	0.0008711674043394456	0.000868182306985042	0.06098753464096809	0.06037170948774137	-3.6454041847334626e-06	-9.809539789903954e-05	-3.6375212786720484e-06	-9.788327387758033e-05
11.75717077709787	0.0007287150027831126	0.0007275399112563846	0.0007675062663688078	0.0007659114936840039	0.0007905374284308441	0.0007886668656262504	0.0008157396768890356	0.0008135448783765461	0.0008709246106885541	0.0008679398120139968	0.0610134432419821	0.06039734489760557	-3.6197901479130892e-06	-9.799305931021407e-05	-3.6119592848674054e-06	-9.778106602220671e-05
11.82801364547121	0.0007284564683433559	0.000727281949886309	0.0007672489116600776	0.0007656547147850052	0.0007902818995500355	0.0007884118896624488	0.0008154870966360552	0.0008132928023278832	0.0008706818823797275	0.0008676973852153544	0.06103921272073052	0.06042284263784229	-3.5943201349263737e-06	-9.788984835187864e-05	-3.5865410251472926e-06	-9.767798718315901e-05
11.899283377763982	0.0007281983251839518	0.0007270243781706022	0.0007669918761984733	0.0007653982541985537	0.000790026641090348	0.000788157183773246	0.0008152347283826829	0.0008130409387375624	0.000870439220804208	0.0008674550279925902	0.06106484221548232	0.06044820185603428	-3.568993152562594e-06	-9.778575464849948e-05	-3.56126550853271e-06	-9.757402701041085e-05
11.970982546046038	0.0007279405760226491	0.0007267671988192131	0.0007667351624778527	0.0007651421144125938	0.0007897716553684757	0.0007879027502716205	0.0008149825742123403	0.0008127892896887843	0.0008701966273860045	0.000867212741781801	0.06109033086528955	0.06047342170053946	-3.54380821297913e-06	-9.768076769359202e-05	-3.5361317494162284e-06	-9.74691750238732e-05
12.043113737885237	0.0007276832236007852	0.0007265104145656535	0.0007664787730181171	0.0007648862979410625	0.0007895169447286938	0.000787648591498061	0.0008147306362377704	0.0008125378572939792	0.0008699541035824418	0.0008669705280522462	0.06111567781009994	0.06049850132060313	-3.5187643336476865e-06	-9.757487684769472e-05	-3.511138767492601e-06	-9.736342061084091e-05
12.115679556440844	0.0007274262706835178	0.0007262540281672309	0.0007662227103655177	0.0007646308073241955	0.0007892625115432128	0.0007873947098209228	0.0008144789166014538	0.0008122866436952211	0.0008697116508847286	0.0008667283883069142	0.061140882190872964	0.06052343986647299	-3.4938605373143958e-06	-9.746807133645397e-05	-3.4862855877101917e-06	-9.725675302371672e-05
12.188682620557461	0.0007271697200600508	0.0007259980424052734	0.0007659669770929526	0.0007643756451288249	0.0007890083582125284	0.0007871411076367754	0.0008142274174760188	0.0008120356510646367	0.0008694692708185248	0.000866486324083083	0.06116594314970059	0.06054823648951694	-3.46909585199201e-06	-9.736034024968032e-05	-3.4615712402779122e-06	-9.714916137990026e-05
12.26212556485955	0.0007269135745438643	0.0007257424600853614	0.0007657115758002757	0.000764120813948685	0.0007887544871657802	0.0007868877873707592	0.0008139761410646623	0.0008117848816048226	0.0008692269649445206	0.0008662443369528969	0.06119085982992627	0.060572890342342645	-3.444469310915667e-06	-9.725167253968325e-05	-3.4369947606253254e-06	-9.704063465978963e-05
12.336011039846525	0.0007266578369729459	0.0007254872840375578	0.0007654565091146027	0.00076386631640472	0.0007885009008611105	0.000786634751476944	0.0008137250896015729	0.0008115343375492677	0.000868984734859022	0.000866002428523944	0.06121563137626955	0.06059740057892012	-3.419979952496051e-06	-9.714205701891188e-05	-3.412555189333255e-06	-9.693116170397809e-05
12.41034171198835	0.000726402510210029	0.0007252325171166476	0.0007652017796906276	0.0007636121551454	0.0007882476017860351	0.0007863820024386995	0.0008134742653523656	0.0008112840211627856	0.0008687425821945511	0.0008657606004398546	0.06124025693495396	0.060621766354707195	-3.3956268202951084e-06	-9.703148235876147e-05	-3.38825157212945e-06	-9.682073121275447e-05
12.485120263821853	0.0007261475971428239	0.0007249781622023687	0.0007649473902109348	0.000763358332847031	0.0007879945924578092	0.0007861295427690574	0.0008132236706145139	0.0008110339347419439	0.0008685005086204442	0.0008655188543808925	0.061264735653834876	0.0606459868267775	-3.3714089629818117e-06	-9.691993708746405e-05	-3.3640829598426125e-06	-9.670933174363294e-05
12.560349394047481	0.0007258931006842634	0.0007247242221996575	0.000764693343386325	0.0007631048522140815	0.000787741875423808	0.000785877375011094	0.0008129733077177974	0.0008107840806155112	0.0008682585158434728	0.0008652771920645727	0.061289066682531694	0.06067006115395108	-3.3473254343269546e-06	-9.68074095889504e-05	-3.340048408379849e-06	-9.659695171010396e-05
12.63603181762671	0.0007256390237727344	0.0007244707000388821	0.0007644396419561299	0.0007628517159794964	0.0007874894532618989	0.0007856255017382993	0.0008127231790247425	0.0008105344611448939	0.000868016605608457	0.000865035615246267	0.06131324917256357	0.06069398849692776	-3.3233752931450394e-06	-9.669388810065738e-05	-3.3161469787015146e-06	-9.64835793800245e-05
12.712170265880024	0.0007253853693723289	0.0007242175986760918	0.0007641862886885466	0.0007625989269050312	0.0007872373285808338	0.0007853739255549674	0.0008124732869310835	0.0008102850787245963	0.0008677747796989043	0.0008647941257198404	0.06133728227748631	0.06071776801842344	-3.2995576032370313e-06	-9.657936071105766e-05	-3.2923777367232024e-06	-9.636920287234285e-05
12.78876748658549	0.0007251321404730861	0.0007239649210932609	0.0007639332863809664	0.0007623464877815796	0.0007869855040206344	0.0007851226490965835	0.0008122236338662204	0.0008100359357826752	0.0008675330399376483	0.0008645527253182821	0.06136116515303418	0.06074139888330871	-3.27587143342592e-06	-9.646381535952098e-05	-3.2687397533868665e-06	-9.625381015754275e-05
12.865826244077915	0.0007248793400912365	0.0007237126702985322	0.0007636806378603054	0.0007620944014295035	0.0007867339822529849	0.0007848716750302117	0.0008119742222936813	0.000809787034781201	0.0008672913881874936	0.0008643114159143477	0.06138489695726213	0.06076488025875271	-3.2523158574604416e-06	-9.634723983292792e-05	-3.2452321045437285e-06	-9.613738905422942e-05
12.943349319348618	0.0007246269712694565	0.000723460849326473	0.0007634283459833489	0.0007618426706989784	0.0007864827659816347	0.0007846210060548992	0.0008117250547116007	0.0008095383782167334	0.0008670498263518833	0.0008640701994212179	0.06140847685069253	0.060788211314365084	-3.2288899540090094e-06	-9.622962176453198e-05	-3.2218538709568798e-06	-9.601992722765851e-05
13.0213395101458	0.0007243750370771139	0.0007232094612383199	0.0007631764136370865	0.0007615912984703262	0.0007862318579427973	0.0007843706449020727	0.0008114761336531914	0.0008092899686207904	0.00086680835637556	0.0008638290777931572	0.06143190399646587	0.060811391222346536	-3.2055928066284864e-06	-9.611094863190561e-05	-3.1986041382665864e-06	-9.590141218809856e-05
13.099799631075467	0.0007241235406105276	0.0007229585091222392	0.0007629248437390642	0.0007613402876543673	0.0007859812609055638	0.0007841205943359505	0.0008112274616872355	0.0008090418085603376	0.0008665669802452507	0.0008635880530261904	0.06145517756049265	0.060834419157639104	-3.1824235037086757e-06	-9.599120775480308e-05	-3.175481996938248e-06	-9.578183128833295e-05
13.178732513703073	0.0007238724849932188	0.0007227079960935787	0.00076267363923773	0.0007610896411927661	0.0007857309776723137	0.0007838708571539524	0.0008109790414185716	0.000808793900638273	0.0008663256999903517	0.0008633471271587839	0.061478296711609585	0.060857294298080664	-3.1593811384792586e-06	-9.587038629388367e-05	-3.1524865422641324e-06	-9.5661171722633e-05
13.258141006655675	0.0007236218733761706	0.0007224579252951272	0.0007624228031127881	0.0007608393620583838	0.0007854810110791327	0.0007836214361871167	0.0008107308754885923	0.0008085462474939208	0.0008660845176836279	0.0008631063022725367	0.06150126062173822	0.0608800158245611	-3.136464808936937e-06	-9.57484712478529e-05	-3.1296168742948535e-06	-9.553942052384357e-05
13.338027975724735	0.0007233717089380898	0.0007222082998973776	0.0007621723383755589	0.0007605894532556391	0.0007852313639962411	0.0007833723343005254	0.0008104829665757522	0.0008082988518035391	0.000865843435441923	0.000862865580492888	0.06152406846604844	0.060902582921185035	-3.11367361782635e-06	-9.562544945199147e-05	-3.1068720978280964e-06	-9.541656456196757e-05
13.418396303969553	0.000723121994885667	0.000721959123098786	0.0007619222480693372	0.0007603399178208644	0.0007849820393284181	0.0007831235543937289	0.0008102353173960739	0.0008080517162808214	0.0008656024554268764	0.0008626249639898241	0.06154671942312263	0.06092499477543368	-3.0910066726314023e-06	-9.55013075762956e-05	-3.084251322373055e-06	-9.529259054213979e-05
13.49924889182131	0.0007228727344538431	0.0007217103981260404	0.0007616725352697602	0.0007600907588226748	0.0007847330400154391	0.0007828750994011818	0.0008099879307036692	0.0008078048436774161	0.0008653615798456541	0.0008623844549786068	0.061569212675126314	0.06094725057833317	-3.06846308551368e-06	-9.537603212322887e-05	-3.061753662120942e-06	-9.516748500246197e-05
13.580588657187745	0.0007226239309060756	0.0007214621282343255	0.0007614232030851764	0.0007598419793623345	0.0007844843690325139	0.0007826269722926781	0.0008097408092912608	0.0008075582367834457	0.0008651208109516874	0.0008621440557205031	0.061591547407978835	0.06096934952462484	-3.046041973276889e-06	-9.524960942511318e-05	-3.039378235896416e-06	-9.504123431181011e-05
13.662418535558457	0.0007223755875346102	0.0007212143167075961	0.000761174254657021	0.0007595935825741337	0.0007842360293907351	0.0007823791760737996	0.0008094939559907179	0.0008073118984280393	0.000864880151045427	0.0008619037685235337	0.061613722811531546	0.060991290812940156	-3.023742457351243e-06	-9.512202564268546e-05	-3.017124167135031e-06	-9.491382466755849e-05
13.744741480110864	0.0007221277076607502	0.0007209669668588469	0.000760925693160193	0.0007593455716257632	0.0007839880241375255	0.000782131713786362	0.0008092473736735908	0.0008070658314798651	0.0008646396024751011	0.0008616635957432262	0.061635738079745664	0.061013073645977495	-3.001563663777851e-06	-9.499326676343234e-05	-2.99499058387543e-06	-9.478524209460826e-05
13.827560461816718	0.0007218802946351317	0.0007207200820303869	0.0007606775218034365	0.000759097949718697	0.000783740356357095	0.0007818845885088688	0.0008090010652516569	0.000806820038847673	0.0008643991676374891	0.0008614235397833794	0.06165759241087593	0.061034697230682965	-2.9795047231445312e-06	-9.486331859845376e-05	-2.9729766186951598e-06	-9.465547244211225e-05
13.910878469549415	0.0007216333518379997	0.000720473665594118	0.0007604297438297298	0.0007588507200885793	0.0007834930291709038	0.0007816378033569749	0.0008087550336774752	0.0008065745234808461	0.0008641588489787064	0.0008611836030968434	0.061679285007657916	0.061056160778435786	-2.9575647705580577e-06	-9.473216678035357e-05	-2.951081408677711e-06	-9.452450138106028e-05
13.9946985101918	0.0007213868826794891	0.000720227720951815	0.0007601823625166765	0.0007586038860056155	0.0007832460457381303	0.0007813913614839519	0.0008085092819449463	0.0008063292883699599	0.0008639186489950006	0.0008609437881863088	0.061700815077497924	0.06107746350523813	-2.9357429456346174e-06	-9.45997967617962e-05	-2.929304095415121e-06	-9.439231440344642e-05
14.079023608744702	0.0007211408905999036	0.0007199822515354048	0.0007599353811768988	0.0007583574507749652	0.0007829994092561426	0.0007811452660811574	0.0008082638130898782	0.000806084336547342	0.0008636785702335549	0.0008607040976051027	0.06172218183266816	0.061098604631904876	-2.9140383924443e-06	-9.446619381264787e-05	-2.9076438249394515e-06	-9.425889681885513e-05
14.163856808436103	0.0007208953790700013	0.0007197372608072541	0.0007596888031584409	0.0007581114177371447	0.0007827531229609807	0.0007808995203785173	0.0008080186301905634	0.0008058396710876488	0.000863438615293312	0.0008604645339580046	0.061743384490503934	0.061119583384260885	-2.892450259494618e-06	-9.433134301781165e-05	-2.886099747711514e-06	-9.412423375246282e-05
14.24920117083096	0.0007206503515912805	0.0007194927522604543	0.0007594426318451713	0.0007578657902684289	0.0007825071901278394	0.0007806541276450059	0.0008077737363683603	0.0008055952951084439	0.0008631987868257999	0.0008602250999020671	0.061764422273606324	0.061140398993342004	-2.8709776997001488e-06	-9.419522927522905e-05	-2.8646710185861735e-06	-9.398831014309494e-05
14.335059775941703	0.0007204058116962687	0.0007192487294191118	0.000759196870657193	0.0007576205717812605	0.0007822616140715608	0.0007804090911891375	0.000807529134788285	0.0008053512117707852	0.0008629590875359768	0.0008599857981474528	0.06178529441004962	0.06116105069559832	-2.8496198703339623e-06	-9.405783729299344e-05	-2.8433567967759213e-06	-9.385111074053376e-05
14.421435722339384	0.0007201617629488141	0.0007190051958386399	0.0007589515230512582	0.0007573757657246648	0.0007820163981471325	0.0007801644143594622	0.0008072848286596085	0.0008051074242798205	0.0008627195201830865	0.0008597466314582813	0.06180600013358876	0.0611815377331005	-2.8283759330258867e-06	-9.391915158782349e-05	-2.8221562458361285e-06	-9.371262010365866e-05
14.50833212726552	0.0007199182089443779	0.0007187621551060512	0.0007587065925211842	0.0007571313755846644	0.0007817715457501884	0.0007799201005450657	0.0008070408212364625	0.0008048639358853891	0.0008624800875815221	0.0008595076026534858	0.06182653868387694	0.06120185935375395	-2.8072450536983234e-06	-9.377915648178803e-05	-2.8010685336095353e-06	-9.357282259733757e-05
14.595752126744532	0.000719675153310334	0.0007185196108402589	0.0007584620825982813	0.0007568874048847061	0.0007815270603175231	0.0007796761531760817	0.0008067971158184562	0.0008046207498826374	0.000862240792601711	0.000859268714607692	0.061846909306681075	0.061222014811515194	-2.7862264025697164e-06	-9.363783610064069e-05	-2.7800928322245164e-06	-9.343170239092813e-05
14.683698875697011	0.0007194325997062628	0.000718277566692371	0.0007582179968517751	0.0007566438571860837	0.0007812829453276018	0.0007794325757242002	0.0008065537157512946	0.0008043778696126314	0.0008620016381710007	0.0008590299702520936	0.06186711125410746	0.06124200336661087	-2.7653191540895003e-06	-9.349517437076682e-05	-2.7592283180300284e-06	-9.328924345475276e-05
14.772175548053516	0.0007191905518242599	0.0007180360263459983	0.0007579743388892468	0.0007564007360883768	0.0007810392043010912	0.0007791893717031973	0.0008063106244274153	0.0008041352984629923	0.0008617626272745729	0.0008587913725753603	0.061887143784827105	0.0612618242857631	-2.744522486930294e-06	-9.335115501707403e-05	-2.738474171594743e-06	-9.314542955871086e-05
14.861185336869132	0.0007189490133892312	0.0007177949935175522	0.0007577311123570627	0.0007561580452298801	0.0007807958408013795	0.0007789465446694513	0.0008060678452866195	0.0008038930398685233	0.0008615237629563513	0.0008585529246245369	0.061907006164307735	0.06128147684241885	-2.7238355839540734e-06	-9.320576156038318e-05	-2.7178295776654135e-06	-9.300024426908693e-05
14.95073145443871	0.0007187079881592098	0.0007175544719565607	0.000757488320940827	0.0007559157882880552	0.0007805528584351214	0.0007787040982224892	0.0008058253818167296	0.0008036510973118641	0.000861285048319945	0.0008583146295059792	0.06192669766505033	0.06130096031698315	-2.7032576321766102e-06	-9.305897731484714e-05	-2.697293725130445e-06	-9.285367094602481e-05
15.040817132412794	0.0007184674799256553	0.0007173144654459693	0.0007572459683658197	0.0007556739689799683	0.0007803102608527716	0.0007784620360055158	0.0008055832375542356	0.0008034094743241338	0.0008610464865295832	0.0008580764903862792	0.06194621756683029	0.06132027399705757	-2.6827878227492566e-06	-9.291078538598008e-05	-2.6768658070164264e-06	-9.270569274202889e-05
15.131445621914246	0.0007182274925137722	0.0007170749778024603	0.0007570040583974568	0.0007554325910627493	0.0007800680517491398	0.0007782203617059678	0.0008053414160849661	0.0008031681744855988	0.0008608080808110802	0.0008578385104932227	0.06196556515694087	0.061339417177682654	-2.66242535089823e-06	-9.276116866635542e-05	-2.656545020405729e-06	-9.255629259716236e-05
15.222620193655578	0.0007179880297828243	0.0007168360128767667	0.0007567625948417482	0.0007551916583340493	0.0007798262348639469	0.0007779790790560685	0.0008050999210447627	0.000802927201426343	0.0008605698344528097	0.0008576006931167548	0.06198473973044476	0.06135838916158495	-2.6421694159358897e-06	-9.261010983524498e-05	-2.6363305664642636e-06	-9.240545323890847e-05
15.31434413805701	0.0007177490956264471	0.0007165975745539867	0.0007565215815457553	0.0007549511746324972	0.0007795848139823822	0.0007777381918333823	0.0008048587561201564	0.0008026865588269418	0.000860331750806684	0.0008573630416099502	0.062003740590428555	0.06137718925943031	-2.6220192211991525e-06	-9.245759135384501e-05	-2.616221650375561e-06	-9.225315717770188e-05
15.406620765365147	0.0007175106939729762	0.0007163596667539117	0.0007562810223980691	0.0007547111438381782	0.0007793437929356831	0.0007774977038613926	0.0008046179250490703	0.0008024462504191594	0.0008600938332891663	0.0008571255593900171	0.06202256704826326	0.06139581679007914	-2.6019739740408207e-06	-9.230359546433253e-05	-2.5962174813260255e-06	-9.209938670512452e-05
15.499453405772549	0.0007172728287857589	0.0007161222934313408	0.000756040921329274	0.0007544715698730953	0.0007791031756016997	0.0007772576190100664	0.000804377431621508	0.0008022062799866357	0.0008598560853822744	0.000856888249939291	0.06204121842386768	0.061414271080850284	-2.582032885783611e-06	-9.214810418597952e-05	-2.5763172724711098e-06	-9.194412389101903e-05
15.592845409537835	0.0007170355040634916	0.0007158854585764154	0.0007558012823124375	0.0007542324567016596	0.0007788629659054917	0.0007770179411964457	0.0008041372796802755	0.0008019666513656026	0.0008596185106346218	0.0008566511168062677	0.062059694045978234	0.061432551467784965	-2.562195171698471e-06	-9.199109931248839e-05	-2.5565202409006185e-06	-9.178735058035237e-05
15.686800147106629	0.0007167987238405374	0.0007156491662149426	0.0007555621093635862	0.0007539938083311657	0.0007786231678199097	0.0007767786743852306	0.0008038974731216927	0.0008017273684455935	0.0008593811126624547	0.0008564141636066311	0.06207799325242544	0.06145065729592255	-2.5424600509776907e-06	-9.18325624097438e-05	-2.536825607620495e-06	-9.162904839085662e-05
15.781321009233178	0.0007165624921872663	0.0007154134204087309	0.0007553234065422048	0.000753755628812288	0.0007783837853662022	0.0007765398225893812	0.0008036580158963301	0.000801488435170174	0.0008591438951507195	0.0008561773940243093	0.06209611539041196	0.06146858791957435	-2.5228267466854623e-06	-9.167247481201013e-05	-2.517232597502514e-06	-9.146919870964276e-05
15.87641140710273	0.0007163268132103824	0.0007151782252559224	0.0007550851779517254	0.0007535179222395729	0.0007781448226146172	0.0007763013898707192	0.0008034189120097428	0.0008012498555376743	0.0008589068618541334	0.0008559408118125387	0.0621140598167998	0.061486342702607326	-2.5032944857743614e-06	-9.15108176205437e-05	-2.497740439296424e-06	-9.130778269139661e-05
15.972074772454643	0.0007160916910532628	0.0007149435848913308	0.0007548474277400327	0.0007532806927519397	0.0007779062836850166	0.0007760633803405395	0.0008031801655232214	0.0008010116336019348	0.000858670016598277	0.0008557044207949447	0.06213182589839986	0.061503921018732484	-2.4838624989986097e-06	-9.134757169890206e-05	-2.478348365552753e-06	-9.114478125415992e-05
16.06831455770623	0.0007158571298962983	0.0007147095034867835	0.0007546101600999726	0.0007530439445331907	0.0007776681727475018	0.000775825798160233	0.0008029417805545534	0.0008007737734730634	0.000858433363280704	0.0008554682248666418	0.06214941301226871	0.06152132225179626	-2.464530020920147e-06	-9.11827176709179e-05	-2.4590556126089305e-06	-9.098017507663814e-05
16.165134236077357	0.0007156231339572353	0.000714475985251464	0.0007543733792698641	0.0007528076818125218	0.0007774304940230393	0.0007755886475419124	0.0008027037612787911	0.0008005362793182	0.0008581969058720628	0.000855232227995346	0.062166820546010984	0.061538545796080625	-2.4452962898843453e-06	-9.101623591822872e-05	-2.4398614205927566e-06	-9.081394459645176e-05
16.262537301715792	0.0007153897074915174	0.0007142430344322554	0.0007541370895340169	0.000752571908865039	0.0007771932517840989	0.000775351932749045	0.0008024661119290283	0.0008002991553622887	0.0008579606484172325	0.0008549964342224997	0.06218404789808567	0.06155559105660654	-2.426160547964497e-06	-9.084810657575271e-05	-2.4207650333469416e-06	-9.064607000550118e-05
16.36052726982327	0.00071515685479264	0.0007140106553140953	0.0007539012952232618	0.0007523366300122888	0.0007769564503553023	0.0007751156580971017	0.0008022288367971973	0.0008000624058888712	0.0008577245950364868	0.0008547608476644259	0.062201094478120715	0.06157245744944501	-2.4071220409470698e-06	-9.067830952971812e-05	-2.401765698418698e-06	-9.047653124741317e-05
16.459107676782416	0.0007149245801924965	0.0007137788522203223	0.0007536660007154776	0.0007521018496227836	0.0007767200941140728	0.0007748798279542039	0.0008019919402348642	0.0007998260352408763	0.0008574887499266599	0.0008545254725134828	0.06221795970723164	0.06158914440203137	-2.388180018320432e-06	-9.050682441474889e-05	-2.3828626670488982e-06	-9.030530801518166e-05
16.55828208028434	0.0007146928880617322	0.0007135476295130336	0.0007534312104361292	0.0007518675721125404	0.0007764841874912984	0.0007746444467417838	0.0008017554266540411	0.0007995900478214301	0.000857253117362337	0.0008542903130392451	0.062234643018346684	0.06160565135348762	-2.3693337332071976e-06	-9.033363060936828e-05	-2.364055194110492e-06	-9.013237974675459e-05
16.658054059457015	0.0007144617828101055	0.0007133169915934444	0.0007531969288588141	0.0007516338019456248	0.0007762487349720047	0.000774409518935255	0.000801519300528012	0.0007993544480946752	0.0008570177016970659	0.0008540553735897027	0.06225114385653795	0.061621977754950756	-2.350582442363792e-06	-9.015870723391717e-05	-2.345342538104169e-06	-8.995772562267468e-05
16.758427214994473	0.0007142312688868423	0.0007130869429022447	0.0007529631605058085	0.0007514005436346981	0.0007760137410960293	0.0007741750490646854	0.0008012835663921618	0.0007991192405865969	0.0008567825073645759	0.0008538206585924701	0.06226746167935937	0.06163812306990503	-2.33192540614836e-06	-8.998203314708464e-05	-2.326723961121064e-06	-8.978132456266552e-05
16.859405169286727	0.0007140013507810041	0.0007128574879199687	0.0007527299099486275	0.0007511678017415745	0.0007757792104587128	0.000773941041715485	0.0008010482288448253	0.0007988844298858664	0.0008565475388800245	0.0008535861725560207	0.06228359595718938	0.06165408677452393	-2.3133618884908433e-06	-8.980358694243851e-05	-2.308198728815866e-06	-8.960315522221762e-05
16.960991566550526	0.0007137720330218485	0.0007126286311673565	0.0007524971818085828	0.0007509355808777814	0.0007755451477115911	0.0007737075015290971	0.0008008132925481385	0.0007986500206446891	0.0008563128008412533	0.0008533519200709334	0.06229954617358198	0.061669868358014475	-2.294891156852212e-06	-8.962334694503915e-05	-2.2897661103712594e-06	-8.942319598925774e-05
17.063190072960847	0.0007135433201792045	0.00071240037720573	0.0007522649807573585	0.0007507038857051313	0.0007753115575631044	0.0007734744332037032	0.0008005787622289127	0.0007984160175796719	0.0008560782979300721	0.0008531179058111623	0.06231531182562295	0.06168546732297104	-2.276512482214492e-06	-8.944129120821986e-05	-2.2714253784853443e-06	-8.924142498092924e-05
17.166004376783235	0.000713315216863838	0.00071217273063736	0.0007520333115175792	0.0007504727209362908	0.0007750784447793058	0.0007732418414949306	0.0008003446426795056	0.0007981824254726923	0.0008558440349135495	0.0008528841345353175	0.06233089242429182	0.06170088318573521	-2.25822513904737e-06	-8.925739751011741e-05	-2.2531758093343422e-06	-8.905782004009488e-05
17.26943818850684	0.0007130877277278317	0.0007119456961058477	0.0007518021788633987	0.0007502420913353681	0.0007748458141845885	0.0007730097312165763	0.0008001109387587198	0.0007979492491717894	0.000855610016645334	0.0008526506110879736	0.062346287494834014	0.06171611547675977	-2.240028405271332e-06	-8.907164335034135e-05	-2.2350166825379006e-06	-8.887235873195065e-05
17.37349524097843	0.0007128608574649591	0.0007117192782964998	0.0007515715876210838	0.0007500120017184964	0.0007746136706624127	0.0007727781072413324	0.0007998776553927001	0.0007977164935920576	0.0008553762480669843	0.0008524173404009886	0.062361496577135425	0.061731163740982434	-2.2219215622264372e-06	-8.88840059455609e-05	-2.2169472811326384e-06	-8.868501833986242e-05
17.478179289537028	0.0007126346108110727	0.0007114934819367169	0.0007513415426696173	0.0007497824569544355	0.0007743820191560541	0.0007725469745015303	0.0007996447975758559	0.0007974841637165645	0.0008551427342093316	0.0008521843274948522	0.062376519226106215	0.06174602753820572	-2.2039038946705843e-06	-8.869446222742328e-05	-2.1989668915678093e-06	-8.849577586317325e-05
17.583494112149474	0.0007124089925444774	0.0007112683117963703	0.0007511120489412901	0.0007495534619651636	0.0007741508646693435	0.0007723163379898794	0.0007994123703717784	0.0007972522645972619	0.0008549094801938413	0.0008519515774800369	0.06239135501207297	0.061760706443482374	-2.1859746907305043e-06	-8.85029888380573e-05	-2.18107480364502e-06	-8.83046080124017e-05
17.689443509546752	0.0007121840074863295	0.0007110437726882018	0.0007508831114223221	0.0007493250217264978	0.0007739202122674373	0.0007720862027602351	0.0007991803789141922	0.0007970208013559334	0.00085467649123402	0.0008517190955583908	0.06240600352117475	0.06177520004750963	-2.1681332418575262e-06	-8.830956212568797e-05	-2.163270310493945e-06	-8.811149120541151e-05
17.79603130536116	0.00071195966050102	0.0007108198694682069	0.0007506547351534723	0.0007490971412687018	0.000773690067077581	0.0007718565739283581	0.0007989488284079005	0.0007967897791851338	0.0008544437726368217	0.0008514868870245319	0.0624204643557684	0.06178950795702978	-2.150378842847092e-06	-8.811415814283241e-05	-2.1455527085818653e-06	-8.7916401565441e-05
17.90326134626431	0.00071173595649657	0.0007105966070360331	0.0007504269252306622	0.0007488698256771111	0.000773460434289888	0.0007716274566726922	0.0007987177241297525	0.0007965592033491512	0.0008542113298040829	0.0008512549572672695	0.062434737134842544	0.06180362979523796	-2.132710791765899e-06	-8.791675264066545e-05	-2.1279212976373432e-06	-8.771931491519114e-05
18.011137502105942	0.0007115129004250296	0.0007103739903353808	0.0007501996868056116	0.0007486430800927657	0.0007732313191581341	0.0007713988562351544	0.0007984870714296245	0.0007963290791849831	0.0008539791682339834	0.000851023311771052	0.062448821494435126	0.06181756520219783	-2.1151283899375865e-06	-8.771732106602204e-05	-2.1103753806411135e-06	-8.75202067741887e-05
18.119663666053608	0.0007112904972828764	0.0007101520243544016	0.0007499730250864732	0.0007484169097130449	0.000773002727000551	0.0007711707779219277	0.0007982568757314102	0.0007960994121033211	0.0008537472935225184	0.0008507919561174251	0.06246271708806359	0.06183131383526498	-2.097630941937101e-06	-8.75158385578445e-05	-2.09291426381741e-06	-8.731905235503934e-05
18.228843754733095	0.0007110687521114192	0.000709930714126105	0.0007497469453384792	0.0007481913197923137	0.0007727746632006382	0.0007709432271042689	0.000798027142534026	0.0007958702075895508	0.0008535157113649986	0.0008505608959865185	0.06247642358715851	0.06184487536951744	-2.080217755526508e-06	-8.73122799424364e-05	-2.075537256577588e-06	-8.711582655890338e-05
18.338681708369887	0.0007108476699972053	0.0007097100647287671	0.0007495214528845959	0.000747966315642575	0.0007725471332079839	0.0007707162092193263	0.0007977978774124317	0.0007956414712047659	0.0008532844275575714	0.0008503301371585526	0.062489940681507816	0.06185824949819339	-2.0628881416536946e-06	-8.71066197301873e-05	-2.058243671506678e-06	-8.691050397208189e-05
18.44918149093129	0.0007106272560724292	0.0007094900812863403	0.000749296553106182	0.000747741902634129	0.0007723201425390917	0.0007704897297709652	0.0007975690860186613	0.0007954132085867958	0.0008530534479987609	0.0008500996855153652	0.06250326807970814	0.061871435933140144	-2.0456414144185385e-06	-8.689883211113192e-05	-2.0410328243382347e-06	-8.670305886154805e-05
18.56034709026951	0.0007104075155153481	0.0007092707689688707	0.0007490722514436605	0.0007475180861962426	0.0007720936967782255	0.000770263794330608	0.0007973407740828727	0.0007951854254512469	0.0008528227786910356	0.0008498695470419643	0.06251640550962391	0.06188443440526669	-2.0284768910347473e-06	-8.668889095095333e-05	-2.0239040339153046e-06	-8.649346517108913e-05
18.672182518265565	0.0007101884535506956	0.0007090521329929147	0.0007488485533971921	0.0007472948718178228	0.0007718678015782575	0.0007700384085380808	0.0007971129474144071	0.0007949581275925575	0.0008525924257423951	0.0008496397278280991	0.06252935271885626	0.06189724466500766	-2.011393891814678e-06	-8.647676978681962e-05	-2.00685662217091e-06	-8.628169651705986e-05
18.784691810974078	0.0007099700754501056	0.0007088341786219626	0.0007486254645273623	0.0007470722650481035	0.0007716424626615341	0.0007698135781024754	0.0007968856119028671	0.0007947313208850702	0.0008523623953679817	0.0008494102340698592	0.0625421094752185	0.06190986648279469	-1.994391740150255e-06	-8.626244182385889e-05	-1.9898899141137377e-06	-8.606772618499625e-05
18.897879028768923	0.0007097523865325281	0.000708616911166858	0.0007484029904558678	0.0007468502714973298	0.0007714176858207427	0.0007695893088030138	0.0007966587735192017	0.000794505011284109	0.0008521326938917107	0.000849181072071287	0.06255467556722216	0.0619222996495356	-1.9774697624548587e-06	-8.604587992952495e-05	-1.9730032377704605e-06	-8.585152712384247e-05
19.01174825648978	0.0007095353921646662	0.000708400335986236	0.000748181136866226	0.0007466288968374682	0.0007711934769198067	0.0007693656064899392	0.0007964324383168206	0.0007942792048270905	0.0008519033277479383	0.0008489522482460328	0.06256705080457002	0.06193454397710383	-1.9606272881589858e-06	-8.582705663018331e-05	-1.956195924177062e-06	-8.563307194278669e-05
19.126303603589555	0.0007093190977613955	0.0007081844584869441	0.000747959909504473	0.0007464081468029024	0.0007709698418947704	0.0007691424770853985	0.0007962066124327045	0.0007940539076346253	0.0008516743034831333	0.0008487237691190084	0.0625792350186594	0.0619465992988355	-1.9438636496911695e-06	-8.56059441070589e-05	-1.939467307363659e-06	-8.541233290695893e-05
19.241549204282624	0.0007091035087862053	0.0007079692841244865	0.0007477393141798892	0.0007461880271911586	0.0007707467867547148	0.0007689199265843549	0.00079598130208855	0.0007938291259116579	0.000851445627757594	0.0008484956413280902	0.0625912280630934	0.061958465470035896	-1.9271781824185645e-06	-8.538251419071274e-05	-1.922816724290316e-06	-8.518928193188002e-05
19.357489217694134	0.0007088886307516316	0.000707754818403457	0.0007475193567657188	0.0007459685438636247	0.0007705243175826725	0.0007686979610554998	0.0007957565135919148	0.0007936048659486051	0.0008512173073471751	0.0008482678716258294	0.06260302981420231	0.061970142368494054	-1.9105702246599576e-06	-8.515673835787774e-05	-1.906243514867862e-06	-8.496389058079701e-05
19.474127828010037	0.0007086744692196951	0.0007075410668779818	0.0007473000431999032	0.0007457497027462817	0.0007703024405365575	0.0007684765866421786	0.0007955322533373853	0.0007933811341225174	0.0008509893491450453	0.0008480404668811926	0.06261464017157438	0.06198162989500941	-1.8940391176250522e-06	-8.49285877258521e-05	-1.8897470218889358e-06	-8.473613005849367e-05
19.59146924462811	0.0007084610298023498	0.0007073280351521683	0.0007470813794858265	0.0007455315098304501	0.0007700811618501122	0.0007682558095633356	0.0007953085278077633	0.0007931579368982588	0.0008507617601634763	0.0008478134340813347	0.06262605905859533	0.061992927973924195	-1.8775842053966874e-06	-8.469803304794743e-05	-1.873326591018444e-06	-8.450597120715497e-05
19.709517702309874	0.0007082483181619262	0.0007071157288805501	0.0007468633716930632	0.000745313971173535	0.0007698604878338595	0.0007680356361144609	0.0007950853435752615	0.0007929352808296957	0.0008505345475356476	0.0008475867803333867	0.06263728642299783	0.06200403655366803	-1.8612048349182612e-06	-8.446504470960292e-05	-1.8569815707731793e-06	-8.427338450242572e-05
19.828277461333414	0.0007080363400115825	0.0007069041537685424	0.0007466460259581387	0.0007450970928997863	0.0007696404248760696	0.000767816072668557	0.0007948627073027209	0.0007927131725609074	0.000850307718517485	0.0008473605128662784	0.06264832223742164	0.06201495560731189	-1.8449003559507966e-06	-8.422959272297303e-05	-1.84071131248539e-06	-8.403834004785948e-05
19.94775280764713	0.0007078251011157575	0.0007066933155728952	0.0007464293484852968	0.0007448808812010657	0.0007694209794437413	0.0007675971256771125	0.0007946406257448418	0.0007924916188274106	0.0008500812804895241	0.0008471346390325816	0.06265916649998252	0.062025685133130906	-1.8286701210408485e-06	-8.399164672184822e-05	-1.8245151702672192e-06	-8.380080757003361e-05
20.067948053024427	0.0007076146072906316	0.0007064832201021572	0.0007462133455472798	0.0007446653423376265	0.0007692021580835956	0.000767378801671096	0.0007944191057494374	0.0007922706264574053	0.0008498552409588046	0.0008469091663103895	0.06266981923485276	0.06203622515517807	-1.8125134855174682e-06	-8.375117595776915e-05	-1.8083925010059336e-06	-8.356075641452465e-05
20.188867535219305	0.0007074048644045808	0.0007062738732171327	0.0007459980234861092	0.0007444504826388915	0.0007689839674230758	0.0007671611072619507	0.000794198154258693	0.0007920502023730277	0.0008496296075607827	0.0008466841023052088	0.06268028049285104	0.06204657572386947	-1.796429807448402e-06	-8.350814929458661e-05	-1.79234266432576e-06	-8.331815554049604e-05
20.31051561812294	0.0007071958783786469	0.0007060652808313534	0.0007457833887138873	0.0007442363085042559	0.0007687664141713709	0.0007669440491426153	0.0007939777783104573	0.000791830353591633	0.0008494043880612845	0.000846459454751898	0.0626905503520431	0.06205673691657632	-1.7804184476023603e-06	-8.326253520249405e-05	-1.776365022547119e-06	-8.307297351520249e-05
20.432896691921076	0.0007069876551870025	0.000705857448911546	0.0007455694477135989	0.0007440228264038867	0.0007685495051204458	0.0007667276340885485	0.0007937579850395401	0.0007916110872270872	0.0008491795903584811	0.0008462352315166199	0.06270062891835343	0.06206670883823208	-1.7644787694472835e-06	-8.301430175461366e-05	-1.7604589406866253e-06	-8.282517850988214e-05
20.55601517325261	0.0007067802008574218	0.0007056503834781062	0.0007453562070399259	0.0007438100428795374	0.0007683332471460837	0.0007665118689587711	0.0007935387816790332	0.00079139241049108	0.000848955222484892	0.0008460114405988301	0.0627105163261878	0.06207649162194761	-1.7486101391108767e-06	-8.276341662097342e-05	-1.744623786408949e-06	-8.257473829403894e-05
20.679875505368887	0.000706573521471756	0.0007054440906055758	0.0007451436733200714	0.0007435979645453706	0.0007681176472089467	0.0007662967606969199	0.0007933201755616484	0.000791174330694454	0.0008487312926094225	0.0008457880901332922	0.06272021273906722	0.062086085429637436	-1.732811925346349e-06	-8.250984706292819e-05	-1.7288589300090348e-06	-8.232162023028011e-05
20.804482158294064	0.0007063676231664121	0.0007052385764231241	0.0007449318532545948	0.0007433865980887918	0.0007679027123556474	0.000766082316332317	0.0007931021741210737	0.0007909568552485561	0.0008485078090394293	0.0008455651883921254	0.06272971835027101	0.062095490452659066	-1.717083499516367e-06	-8.225355992852457e-05	-1.713163744381744e-06	-8.206579126901481e-05
20.92983962898646	0.0007061625121328328	0.0007050338471150312	0.0007447207536182522	0.0007431759502712903	0.0007676884497198342	0.0007658685429810509	0.0007928847848933497	0.0007907399916666025	0.0008482847802228153	0.0008453427437868802	0.06273903338349682	0.062104706912461706	-1.701424235558361e-06	-8.199452164658894e-05	-1.6975376049927979e-06	-8.180721794298629e-05
21.055952441500814	0.0007059581946179848	0.0007048299089211785	0.0007445103812608538	0.0007429660279292948	0.0007674748665232935	0.0007656554478470754	0.0007926680155182648	0.0007905237475650688	0.0008480622147501611	0.0008451207648706476	0.06274815809352546	0.06211373506124742	-1.6858335099680447e-06	-8.173269822184248e-05	-1.6819798898609975e-06	-8.154586636249794e-05
21.18282514715158	0.0007057546769248422	0.0007046267681375351	0.0007443007431081221	0.0007427568379750305	0.0007672619700770601	0.0007654430382233151	0.0007924518737407646	0.0007903081306650902	0.0008478401213568776	0.0008448992603401937	0.0627570927669027	0.06212257518264439	-1.6703107017673226e-06	-8.146805522940559e-05	-1.6664899795330694e-06	-8.128170220955688e-05
21.31046232467717	0.0007055519654128838	0.0007044244311166576	0.0007440918461625685	0.0007425483873973961	0.0007670497677825494	0.0007652313214927942	0.0007922363674123904	0.0007900931487938912	0.0008476185089254022	0.0008446782390381342	0.06276583772263182	0.06213122759239133	-1.6548551924617898e-06	-8.120055780772018e-05	-1.6510672570272875e-06	-8.101469073112932e-05
21.438868580405217	0.0007053500664985886	0.0007042229042681893	0.0007438836975043798	0.0007423406832628472	0.0007668382671327025	0.0007650203051297779	0.0007920215044927327	0.0007898788098862329	0.0008473973864874255	0.0008444577099551389	0.06277439331287653	0.06213969263903566	-1.6394663660350937e-06	-8.093017065471941e-05	-1.6357111078430138e-06	-8.074479673522705e-05
21.568048548418737	0.000705148986655931	0.0007040221940593571	0.0007436763042923056	0.000742133732716285	0.0007666274757131406	0.0007648099967009216	0.0007918072930509008	0.0007896651219858711	0.0008471767632261416	0.000844237682232163	0.06278275992368028	0.0621479707046419	-1.62414360892248e-06	-8.065685802155498e-05	-1.6204209199242696e-06	-8.047198458466243e-05
21.69800689072348	0.0007049487324168879	0.0007038223070154832	0.0007434696737645687	0.0007419275429819649	0.0007664174012033416	0.0007646004038664448	0.0007915937412670218	0.0007894520932470494	0.0008469566484785459	0.0008440181651627207	0.06279093797569586	0.06215606220551474	-1.6088863099622194e-06	-8.038058370588019e-05	-1.6051960836111628e-06	-8.019621819019274e-05
21.828748297416116	0.000704749310371944	0.0007036232497204926	0.000743263813239779	0.0007417221213644094	0.0007662080513778299	0.0007643915343813156	0.0007913808574337544	0.0007892397319360032	0.0008467370517377593	0.0008437991681951894	0.06279892792492736	0.06216396759293477	-1.5936938603873692e-06	-8.010131104685403e-05	-1.5900359916424904e-06	-7.991746100599606e-05
21.960277486853503	0.0007045507271706001	0.0007034250288174237	0.0007430587301178578	0.0007415174752493313	0.0007659994341073788	0.0007641833960964488	0.0007911686499578236	0.0007890280464324851	0.000846517982655386	0.0008435807009351437	0.06280673026348706	0.06217168735390504	-1.5785656537993173e-06	-7.981900291903488e-05	-1.5749400391132373e-06	-7.963567602303767e-05
22.092599205822967	0.0007043529895218879	0.0007032276510089492	0.000742854431880977	0.0007413136121045733	0.0007657915573602326	0.0007639759969599253	0.0007909571273615821	0.0007888170452313182	0.0008462994510439144	0.0008433627731477337	0.0628143455203664	0.062179222011914524	-1.5635010861226803e-06	-7.953362172549716e-05	-1.559907623442918e-06	-7.935082576254748e-05
22.225718229713628	0.0007041561041948888	0.0007030311230578949	0.0007426509260945081	0.0007411105394810541	0.0007655844292033446	0.0007637693450182234	0.0007907462982845897	0.0007886067369439662	0.0008460814668791485	0.0008431453947600938	0.06282177426221802	0.06218657212771328	-1.5484995555909917e-06	-7.924512939216921e-05	-1.5449381443577957e-06	-7.906287227044118e-05
22.359639362688714	0.0007039600780192519	0.0007028354517877632	0.0007424482204079803	0.0007409082650137271	0.0007653780578036289	0.0007635634484174673	0.000790536171485215	0.0007883971303001251	0.0008458640403026764	0.0008429285758637867	0.06282901709415414	0.06219373830010021	-1.5335604627258852e-06	-7.895348736203234e-05	-1.530031003866162e-06	-7.877177711118621e-05
22.494367437858962	0.0007037649178857181	0.0007026406440832602	0.0007422463225560502	0.0007407067964225488	0.0007651724514292287	0.0007633583154046913	0.00079032675584226	0.000788188234149339	0.0008456471816243771	0.0008427123267172875	0.06283607466055877	0.06220072116672771	-1.518683210300232e-06	-7.865865658804316e-05	-1.5151856062232093e-06	-7.8477501361085e-05
22.629907317457054	0.0007035706307466494	0.0007024467068908287	0.0007420452403594865	0.0007405061415134629	0.0007649676184508046	0.000763153954329123	0.0007901180603566091	0.0007879800574626401	0.0008454309013249663	0.000842496657748504	0.06284294764591282	0.06220752140491862	-1.503867203306048e-06	-7.836059752658331e-05	-1.5004013579028412e-06	-7.818000560161353e-05
22.766263893012997	0.0007033772236165597	0.0007022536472191816	0.0007418449817261631	0.0007403063081793915	0.0007647635673428378	0.0007629503736434815	0.0007899100941529005	0.0007877726093342091	0.0008452152100585805	0.0008422815795573365	0.06284963677563657	0.062214139732498605	-1.4891118489414844e-06	-7.805927013154745e-05	-1.4856776675820603e-06	-7.78792499136205e-05
22.903442085530802	0.0007031847035726474	0.00070206147213984	0.0007416455546520637	0.00074010730440124	0.0007645603066849488	0.0007627475819052919	0.0007897028664812204	0.0007875658989830601	0.000845000118655398	0.0008420671029182737	0.06285614281694536	0.06222057690864353	-1.4744165565726622e-06	-7.775463384712689e-05	-1.471013946097166e-06	-7.7575193869861e-05
23.041446845665973	0.0007029930777553368	0.0007018701887876765	0.0007414469672223018	0.0007399091382489153	0.0007643578451632379	0.0007625455877782218	0.0007894963867188232	0.000787359935754751	0.0008447856381243045	0.0008418532387830329	0.06286246657972071	0.062226833734740875	-1.4597807377002801e-06	-7.74466476008151e-05	-1.4564096064238058e-06	-7.726779652844629e-05
23.180283153904217	0.0007028023533688189	0.0007016798043614613	0.0007412492276121502	0.0007397118178823546	0.0007641561915716414	0.0007623444000334302	0.0007892906643718758	0.0007871547291231174	0.000844571779655597	0.0008416399982832375	0.06286860891739773	0.062232911055268944	-1.4452038059600478e-06	-7.713526979785668e-05	-1.4418640636661324e-06	-7.69570164271538e-05
23.31995602074116	0.0007026125376815917	0.0007014903261244065	0.0007410523440880781	0.0007395153515525627	0.0007639553548133	0.000762144027550934	0.0007890857090772205	0.0007869502886920258	0.0008443585546237238	0.0008414273927331309	0.06287457072786806	0.062238809758688333	-1.4306851770611029e-06	-7.682045831280959e-05	-1.4273767349986914e-06	-7.664281157471198e-05
23.460470486863187	0.0007024236380270174	0.0007013017614047258	0.0007408563250088148	0.0007393197476026724	0.0007637553439019603	0.0007619444793210018	0.0007888815306041786	0.0007867466241971647	0.0008441459745900814	0.000841215433632346	0.0628803529543992	0.06224453077835313	-1.4162242687773378e-06	-7.650217048293939e-05	-1.4129470396568797e-06	-7.632513944466623e-05
23.60183162332936	0.0007022356618038656	0.0007011141175961836	0.0007406611788264067	0.000739125014469003	0.0007635561679633757	0.0007617457644455525	0.0007886781388563588	0.0007865437455078446	0.0008439340513058345	0.0008410041326686994	0.0628859565865694	0.062250075093434845	-1.401820500918343e-06	-7.618036310155785e-05	-1.3985743989130932e-06	-7.600395696860662e-05
23.744044531754422	0.0007020486164768757	0.0007009274021586608	0.0007404669140873048	0.0007389311606821457	0.0007633578362367446	0.000761547892139585	0.0007884755438735115	0.0007863416626288405	0.0008437227967147984	0.0008407935017210441	0.06289138266122088	0.0622554437298671	-1.3874732952942788e-06	-7.585499241008486e-05	-1.3842582360355273e-06	-7.567922052820197e-05
23.887114344492932	0.0007018625095773101	0.0007007416226187124	0.000740273539433452	0.0007387381948680501	0.000763160358076152	0.0007613508717326181	0.0007882737558333947	0.0007861403857022461	0.0008435122229563525	0.0008405835528621556	0.06289663226342929	0.06226063776130193	-1.3731820757006963e-06	-7.552601409122062e-05	-1.3699979762729977e-06	-7.535088594812223e-05
24.031046224824397	0.0007016773487035203	0.0007005567865701381	0.000740081063603392	0.0007385461257491327	0.0007629637429520428	0.0007611547126701561	0.0007880727850536762	0.0007859399250093663	0.0008433023423684072	0.0008403742983616704	0.0629017065274892	0.06226565831008872	-1.3589462678695319e-06	-7.51933832607854e-05	-1.3557930468120066e-06	-7.501890848857218e-05
24.175845367139747	0.0007014931415215106	0.0007003729016745507	0.0007398894954333862	0.0007383549621453917	0.0007627680004527075	0.0007609594245151696	0.0007878726419938587	0.0007857402909726291	0.0008430931674904106	0.0008401657506890642	0.06290660663792157	0.06227050654826707	-1.344765299470408e-06	-7.485705446103053e-05	-1.3416428767724052e-06	-7.468324283807504e-05
24.32151699712871	0.0007013098957655054	0.0007001899756619473	0.0007396988438585451	0.0007381647129755389	0.000762573140285788	0.0007607650169495972	0.0007876733372572316	0.0007855414941575279	0.0008428847110664074	0.0008399579225166784	0.06291133383049288	0.06227518369857937	-1.3306386000520865e-06	-7.45169816518676e-05	-1.3275468971527503e-06	-7.434384310497921e-05
24.468066371968433	0.0007011276192385253	0.0007000080163312917	0.0007395091179139778	0.0007379753872581476	0.0007623791722798112	0.0007605714997758713	0.0007874748815928589	0.0007853435452745951	0.0008426769860481446	0.0008397508267227989	0.06291588939325915	0.06227969103549914	-1.316565601035529e-06	-7.417311820384631e-05	-1.3135045408198959e-06	-7.400066281038065e-05
24.61549878051318	0.0007009463198129571	0.000699827031551087	0.0007393203267359448	0.0007377869941128047	0.0007621861063857306	0.0007603788829184564	0.0007872772858975827	0.000785146455181396	0.0008424700055982196	0.0008395444763947714	0.06292027466762504	0.062284029886282524	-1.30254573567877e-06	-7.382541688996658e-05	-1.2995152424769008e-06	-7.365365488001818e-05
24.763819543485244	0.0007007660054311369	0.0006996470292599658	0.0007391324795630381	0.0007375995427612892	0.0007619939526785028	0.0007601871764254176	0.0007870805612180701	0.0007849502348845624	0.0008422637830932891	0.00083933888483218	0.06292449104942173	0.06228820163203428	-1.2885784390422213e-06	-7.347382987726858e-05	-1.2855784386279004e-06	-7.330277163589138e-05
24.91303401366693	0.0007005866841059285	0.0006994680174672724	0.0007389455857373629	0.0007374130425287542	0.0007618027213586727	0.0007599963904700024	0.0007868847187528789	0.0007847548955418454	0.0008420583321273169	0.0008391340655500628	0.06292853999000782	0.062292207708794074	-1.2746631479791312e-06	-7.311830871958858e-05	-1.2716935675672648e-06	-7.29479647889053e-05
25.063147576093755	0.0007004083639213085	0.0006992900042536532	0.000738759654705741	0.0007372275028449284	0.000761612422753988	0.0007598065353522474	0.0007866897698545581	0.0007845604484642045	0.00084185366651488	0.0008389300322821859	0.06293242299738487	0.062296049608644766	-1.260799301080074e-06	-7.275880434789994e-05	-1.2578600693240877e-06	-7.258918542946136e-05
25.214165648248784	0.0007002310530329561	0.000699112997771652	0.0007385746960209275	0.0007370429332453324	0.0007614230673210349	0.0007596176215006093	0.0007864957260317809	0.0007843669051179275	0.0008416498002945265	0.0008387267989843685	0.06293614163733856	0.06229972888083822	-1.2469863386616736e-06	-7.239526706262489e-05	-1.2440773856517776e-06	-7.222638401965797e-05
25.366093680258146	0.0007000547596688421	0.0006989370062463045	0.0007383907193428401	0.0007368593433725072	0.0007612346656468924	0.0007594296594736125	0.000786302598951505	0.0007841742771267776	0.0008414467477321839	0.0008385243798378581	0.06293969753459633	0.06230324713294195	-1.2332237027410167e-06	-7.202764652552984e-05	-1.2303449600063743e-06	-7.185951038535254e-05
25.518937155087716	0.0006998794921298217	0.0006987620379757361	0.0007382077344398022	0.0007366767429772557	0.0007610472284508108	0.0007592426599615214	0.0007861104004411657	0.0007839825762741722	0.0008412445233246227	0.0008383227892527584	0.06294309237400976	0.062306606032008195	-1.2195108369935856e-06	-7.165589175003872e-05	-1.2166622374988438e-06	-7.148851370639142e-05
25.672701588741027	0.0006997052587902338	0.0006985881013317672	0.0007380257511898069	0.0007364951419199064	0.0007608607665859161	0.0007590566337880392	0.0007859191424909031	0.0007837918145053996	0.0008410431418029774	0.0008381220418715188	0.06294632790175304	0.06230980730576218	-1.2058471867259363e-06	-7.127995109260099e-05	-1.2030286648699248e-06	-7.11133425081445e-05
25.827392530458226	0.0006995320680984988	0.000698415204760517	0.0007378447795817891	0.0007363145501715849	0.0007606752910409333	0.000758871591912024	0.000785728837255822	0.0007836020039298614	0.0008408426181363222	0.0008379221525724718	0.06294940592655092	0.06231285274381251	-1.1922321988605197e-06	-7.089977224461474e-05	-1.1894436904732152e-06	-7.073394465303973e-05
25.983015562916506	0.0006993599285777206	0.0006982433567830109	0.0007376648297169162	0.0007361349778155034	0.0007604908129419342	0.0007586875454292315	0.0007855394970582814	0.0007834131568233518	0.0008406429675353025	0.0008377231364734303	0.06295232832092153	0.06231574419888556	-1.17866532189188e-06	-7.051530222215718e-05	-1.1759067642344058e-06	-7.035026733093197e-05
26.139576302431465	0.0006991888488262926	0.0006980725659957923	0.0007374859118098953	0.0007359564350482658	0.0007603073435541126	0.0007585045055740822	0.000785351134390223	0.0007832252856303693	0.0008404442054558284	0.0008375250089353447	0.06295509702244644	0.062318483588080426	-1.1651460058606337e-06	-7.012648735740812e-05	-1.1624173376282958e-06	-6.996225705047099e-05
26.297080399159835	0.0006990188375185034	0.0006979028410715356	0.0007373080361902916	0.0007357789321811878	0.0007601248942835779	0.0007583224837214488	0.0007851637619155297	0.0007830384029664619	0.0008402463476028235	0.0008373277855660135	0.06295771403506302	0.06232107289414575	-1.1516737023239791e-06	-6.973327328890777e-05	-1.1489748636419293e-06	-6.95698596288874e-05
26.455533537303385	0.000698849903405151	0.0006977341907596651	0.000737131213303871	0.0007356024796416361	0.0007599434766791808	0.0007581414913884765	0.0007849773924724256	0.0007828525216206132	0.0008400494099340414	0.0008371314822238638	0.0629601814303795	0.06232351416678488	-1.138247864327941e-06	-6.933560495220314e-05	-1.1355787967490087e-06	-6.917302018305538e-05
26.614941435314055	0.0006986820553141505	0.0006975666238869702	0.000736955453713948	0.0007354270879743773	0.0007597631024343565	0.0007579615402364168	0.0007847920390759035	0.0007826676545576532	0.0008398534086639356	0.0008369361150217803	0.0629625013490157	0.06232580952397798	-1.124867946377013e-06	-6.89334265703001e-05	-1.122228592885608e-06	-6.877168312008353e-05
26.77530984610034	0.0006985153021511527	0.0006974001493582302	0.0007367807681027592	0.0007352527678429493	0.0007595837833889986	0.0007577826420724975	0.0007846077149201957	0.0007824838149207149	0.000839658360267599	0.0008367417003310084	0.062964676001967	0.06232796115333427	-1.1115334043981621e-06	-6.85266816432828e-05	-1.1089237094068054e-06	-6.83657921267955e-05
26.93664455723489	0.0006983496529001601	0.0006972347761568375	0.0007366071672728479	0.0007350795300310458	0.0007594055315313576	0.0007576048088518115	0.000784424433381278	0.0007823010160337249	0.0008394642814847657	0.0008365482547851139	0.06296670767199374	0.06232997131346842	-1.0982436957161085e-06	-6.811531293873796e-05	-1.095663605066733e-06	-6.795529016026536e-05
27.098951391163432	0.0006981851166241477	0.000697070513345424	0.0007364346621484685	0.0007349073854439189	0.0007592283589999653	0.0007574280526792354	0.0007842422080194144	0.0007821192714039282	0.0008392711893238787	0.0008363557952840115	0.06296859871503831	0.06233184233539751	-1.0849982790229681e-06	-6.76992624815409e-05	-1.0824477399856182e-06	-6.754011943757576e-05
27.26223620541477	0.0006980217024656828	0.000696907370066489	0.0007362632637770038	0.000734736345109797	0.0007590522780855846	0.0007572523858113721	0.0007840610525817355	0.0007819385947244543	0.000839079101066223	0.0008361643389980563	0.06297035156166456	0.062333576623970016	-1.0717966143452932e-06	-6.727847154355815e-05	-1.0692755756176904e-06	-6.712022142552065e-05
27.426504892812353	0.000697859419647551	0.0006967453555430321	0.0007360929833304049	0.0007345664201813227	0.00075887730123319	0.0007570778206585237	0.0007838809810048624	0.0007817589998769239	0.0008388880342701316	0.0008359739033722068	0.06297196871852824	0.06233517665931893	-1.0586381630106785e-06	-6.685288063293382e-05	-1.0561465747195228e-06	-6.669553683005813e-05
27.59176338168682	0.00069769827747338	0.0006965844790791842	0.0007359238321066429	0.000734397621937004	0.0007587034410439717	0.0007569043697866876	0.0007837020074175643	0.0007815805009340888	0.0008386980067752557	0.000835784506130254	0.06297345276987136	0.0623366449983398	-1.045522387619572e-06	-6.642242948345922e-05	-1.043060201323144e-06	-6.626600558590212e-05
27.758017636089992	0.000697538285328269	0.0006964247500608443	0.0007357558215311832	0.0007342299617826877	0.0007585307102773721	0.0007567320459195858	0.0007835241461434609	0.0007814031121625194	0.0008385090367069109	0.0008355961652791226	0.06297480637904596	0.06233798427619988	-1.0324487520131827e-06	-6.598705704402574e-05	-1.0300159206965732e-06	-6.583156684555891e-05
27.925273656010095	0.000697379452679416	0.0006962661779563146	0.0007355889631584722	0.0007340634512530455	0.0007583591218531449	0.000756560861940717	0.0007833474117037624	0.0007812268480253265	0.0008383211424804925	0.0008354088991132421	0.0629760322900667	0.062339197207873294	-1.0194167212426893e-06	-6.55467014674116e-05	-1.0170131993230032e-06	-6.539215896853023e-05
28.09353747758831	0.00069722178907675	0.0006961087723169402	0.0007354232686734474	0.0007338981020130833	0.0007581886888534499	0.0007563908308954419	0.0007831718188200563	0.0007810517231849305	0.000838134342805968	0.000835222726218994	0.06297713332919182	0.062340286589705377	-1.0064257615336782e-06	-6.510130009898529e-05	-1.0040515048565651e-06	-6.494771950979472e-05
28.2628151733366	0.0006970653041535627	0.0006959525427777495	0.0007352587498930623	0.0007337339258596648	0.0007580194245249717	0.0007562219659930959	0.0007829973824171312	0.000780877752505869	0.000837948656692443	0.0008350376654792328	0.0629781124065327	0.06234125530100578	-9.934753402575207e-07	-6.465078946563119e-05	-9.911303061032467e-07	-6.449818520912198e-05
28.43311285235687	0.0006969100076271413	0.000695797499058094	0.0007350954187678294	0.0007335709347230544	0.0007578513422810718	0.0007560542806091305	0.0007828241176258494	0.0007807049510576489	0.0008377641034528054	0.0008348537360778808	0.06297897251769777	0.06234210630567425	-9.805649258975459e-07	-6.419510526395333e-05	-9.782490729805596e-07	-6.40434919792765e-05
28.604436660561465	0.0006967559092994038	0.0006956436509622927	0.0007349332873833841	0.0007334091406684797	0.0007576844557039682	0.0007558877882872872	0.0007826520397860591	0.0007805333341176432	0.000837580702708448	0.0008346709575046055	0.06297971674546135	0.06234284265385332	-9.676939880152134e-07	-6.373418234859041e-05	-9.65407276478942e-07	-6.35835748936664e-05
28.77679278089485	0.0006966030190575347	0.000695491008380277	0.0007347723679620675	0.000733248555897714	0.0007575187785469498	0.0007557225027418032	0.0007824811644495574	0.0007803629171740326	0.0008373984743940745	0.0008344893495595742	0.06298034826146956	0.06234346748361355	-9.548619972154192e-07	-6.326795472025304e-05	-9.526043886413753e-07	-6.311836817557426e-05
28.950187433556945	0.0006964513468746203	0.0006953395812882327	0.0007346126728645242	0.0007330891927506733	0.0007573543247366177	0.0007555584378596415	0.0007823115073830922	0.0007801937159287911	0.0008372174387625821	0.0008343089323582892	0.06298087032797496	0.06234398402267366	-9.420684251217754e-07	-6.279635551398322e-05	-9.398398825321598e-07	-6.264780518580593e-05
29.124626876227456	0.0006963009028102863	0.0006951893797492479	0.0007344542145913252	0.0007329310637070374	0.000757191108375161	0.0007553956077027613	0.0007821430845714175	0.0007800257463007192	0.0008370376163900332	0.000834129726336507	0.06298128629960631	0.06234439559014878	-9.293127443310741e-07	-6.231931698602589e-05	-9.271132321814028e-07	-6.217181840953434e-05
29.30011740429177	0.0006961516970113354	0.0006950404139139602	0.0007342970057846065	0.0007327741813878897	0.0007570291437426662	0.000755234026510417	0.0007819759122203942	0.0007798590244285265	0.0008368590281807122	0.0008339517522552443	0.0629815996251725	0.062344705598334674	-9.165944283833632e-07	-6.183677050178304e-05	-9.144239125720086e-07	-6.169033944455893e-05
29.476665351068124	0.0006960037397123848	0.0006948926940212024	0.0007341410592297292	0.0007326185585573749	0.0007568684452994563	0.0007550737087014888	0.0007818100067601379	0.0007796935666739602	0.0008366816953722688	0.0008337750312058689	0.06298181384949716	0.06234491755452699	-9.039129517350586e-07	-6.134864652357352e-05	-9.017713996049836e-07	-6.120329898912091e-05
29.654277088036206	0.0006958570412365025	0.0006947462303986483	0.0007339863878569571	0.0007324642081243766	0.0007567090276884644	0.0007549146688768464	0.0007816453848482162	0.0007795293896249802	0.0008365056395409486	0.0008335995846152752	0.06298193261529345	0.062345035062872284	-8.912677897164427e-07	-6.0854874596560915e-05	-8.891551700530333e-07	-6.071062682788675e-05
29.832959025067048	0.0006957116119958479	0.0006946010334634635	0.0007338330047431604	0.0007323111431442201	0.0007565509057376453	0.0007547569218217524	0.0007814820633729024	0.0007793665100989925	0.0008363308826069229	0.0008334254342511609	0.0629819596650719	0.062345061826256765	-8.786584184917665e-07	-6.0355383336152535e-05	-8.765747015289024e-07	-6.021225181912504e-05
30.0127176106544	0.0006955674624923055	0.0006944571137229497	0.0007336809231135328	0.0007321593768203889	0.0007563940944624154	0.0007546004825082923	0.0007813200594564718	0.0007792049451461256	0.0008361574468397035	0.0008332526022273846	0.06298189884308542	0.06234500164823264	-8.660843150406008e-07	-5.985010041503758e-05	-8.640294724619572e-07	-5.970810188227205e-05
30.193559332147448	0.0006954246033181245	0.0006943144817751918	0.0007335301563433341	0.0007320089225062669	0.0007562386090681323	0.0007544453660978443	0.0007811593904585583	0.0007790447120525635	0.000835985354863659	0.0008330811110094259	0.06298175409731437	0.06234485843497975	-8.535449571049278e-07	-5.93389525486987e-05	-8.515189620478779e-07	-5.919810398308245e-05
30.37549071598484	0.0006952830451565517	0.0006941731483097057	0.0007333807179596533	0.0007318597937068998	0.0007560844649526094	0.0007542915879435847	0.0007810000739795596	0.00077888582834393	0.0008358146296636262	0.0008329109834199383	0.06298152948148597	0.06234463619730497	-8.410398231566141e-07	-5.882186548172852e-05	-8.390426502143979e-07	-5.868218412036219e-05
30.55851832793038	0.0006951427987824706	0.0006940331241080828	0.0007332326216431925	0.0007317120040807796	0.0007559316777086676	0.0007541391635930289	0.0007808421278641008	0.00077872831178873	0.0008356452945906248	0.0008327422426444046	0.06298122915713655	0.06234433905268287	-8.285683923770285e-07	-5.829876397475675e-05	-8.266000176017883e-07	-5.816026731256252e-05
30.742648773309874	0.0006950038750630275	0.0006938944200446314	0.0007330858812300689	0.0007315655674416452	0.000755780263126718	0.0007539881087906051	0.0007806855702045476	0.0007785721804018389	0.0008354773733676669	0.0008325749122368856	0.0629808573957135	0.06234397122733433	-8.161301446054335e-07	-5.7769571789129115e-05	-8.141905455125512e-07	-5.7632277582958524e-05
30.92788869724955	0.0006948662849582695	0.0006937570470870225	0.0007329405107136449	0.0007314204977603124	0.0007556302371973931	0.0007538384394802738	0.0007805304193445832	0.0007784174524480576	0.0008353108900956803	0.0008324090161258825	0.062980418580717	0.06234353705834736	-8.037245602873777e-07	-5.7234211671475244e-05	-8.018137158585098e-07	-5.70981379440505e-05
31.114244784915854	0.0006947300395217739	0.0006936210162969329	0.0007327965242463799	0.0007312768091665243	0.0007554816161142108	0.000753690171808183	0.000780376693882844	0.0007782641464457227	0.0008351458692595381	0.0008322445786203024	0.06297991720988635	0.06234304099583895	-7.913511204651544e-07	-5.669260534074683e-05	-7.894690111521357e-07	-5.655777038454657e-05
31.30172376175672	0.0006945951499012725	0.0006934863388306794	0.0007326539361416962	0.0007311345159508172	0.0007553344162762725	0.000753543322125354	0.0007802244126766038	0.0007781122811703677	0.0008349823357341877	0.0008320816244155232	0.06297935789742716	0.06234248760515938	-7.790093067348673e-07	-5.614467347256347e-05	-7.771559144640477e-07	-5.6011095854041626e-05
31.4903323937443	0.0006944616273392775	0.0006933530259398583	0.0007325127608758762	0.0007309936325664179	0.0007551886542910095	0.0007533979069904185	0.0007800735948455288	0.000777961875658453	0.000834820314790903	0.0008319201785995812	0.06297874537628466	0.06234188156914063	-7.666986011891849e-07	-5.55903356828924e-05	-7.648739093666333e-07	-5.54580342467248e-05
31.68007748761912	0.0006943294831737057	0.0006932210889719799	0.0007323730130899802	0.0007308541736311588	0.000755044346976965	0.0007532539431723883	0.0007799242597754907	0.0007778129492111537	0.0008346598321036469	0.0008317602666594647	0.06297808450046076	0.06234122769039128	-7.544184863939214e-07	-5.5029510513254776e-05	-7.526224799080279e-07	-5.489850438655797e-05
31.870965891135747	0.000694198728838496	0.0006930905393710994	0.0007322347075917855	0.0007307161539294192	0.0007549015113666192	0.0007531114476534704	0.000779776427122442	0.0007776655213982093	0.0008345009137555519	0.0008316019144875274	0.06297738024737881	0.06234053089363336	-7.421684453455361e-07	-5.446211541493273e-05	-7.404011105730836e-07	-5.4332424011399594e-05
32.063004493309954	0.0006940693758642244	0.0006929613886784445	0.0007320978593577505	0.0007305795884140867	0.0007547601647092536	0.0007529704376319188	0.0007796301168163556	0.0007775196120618364	0.0008343435862455196	0.0008314451483880175	0.06297663772029546	0.062339796228090105	-7.299479614273317e-07	-5.3888066731871964e-05	-7.282092862378325e-07	-5.375970975649014e-05
32.25620022466719	0.0006939414358787177	0.0006928336485330423	0.0007319624835350036	0.0007304444922085467	0.0007546203244738628	0.0007528309305249355	0.0007794853490652317	0.00077737524132071	0.0008341878764949459	0.0008312899950837314	0.06297586215076051	0.06233902886992079	-7.177565183728082e-07	-5.3307279685277376e-05	-7.160464921363106e-07	-5.318027713871465e-05
32.45056005749291	0.0006938149206076576	0.0006927073306723361	0.0007318285954433521	0.0007303108806086908	0.0007544820083521034	0.0007526929439716069	0.0007793421443591663	0.0007772324295740048	0.0008340338118545688	0.0008311364817227893	0.06297505890112683	0.062338234124703115	-7.055936002235957e-07	-5.271966835632136e-05	-7.039122138141531e-07	-5.2594040539394316e-05
32.64609100608406	0.0006936898418751859	0.0006925824469328045	0.000731696210577321	0.0007301787690849542	0.0007543452342612929	0.000752556495835891	0.0007792005234744954	0.0007770911975055094	0.0008338814201114491	0.0008309846358855396	0.06297423346711259	0.06233741742996704	-6.934586912860866e-07	-5.212514566885207e-05	-6.918059370873957e-07	-5.200091318738331e-05
32.84280012700226	0.0006935662116045008	0.0006924590092505711	0.0007315653446082111	0.0007300481732843751	0.0007542100203474488	0.0007524216042096444	0.0007790605074780018	0.0007769515660878076	0.00083373072949608	0.0008308344855915938	0.06297339148041377	0.06233658435778248	-6.813512760924043e-07	-5.15236233726013e-05	-6.797271480064784e-07	-5.140080714202688e-05
33.040694519328454	0.0006934440418184477	0.000692337029662011	0.0007314360133861856	0.0007299191090326792	0.0007540763849883772	0.0007522882874156975	0.0007789221177311977	0.0007768135565865296	0.0008335817686896343	0.0008306860593069954	0.06297253871137198	0.06233574061739648	-6.692708393553001e-07	-5.091501202508786e-05	-6.676753328048544e-07	-5.079363327523123e-05
33.239781324919136	0.0006933233446401061	0.0006922165203043504	0.0007313082329423802	0.0007297915923363906	0.0007539443467968051	0.0007521565640109761	0.0007787853758946765	0.0007766771905646764	0.0008334345668313493	0.0008305393859515249	0.0629716810716957	0.06233489205792745	-6.57216865923918e-07	-5.029922097343764e-05	-6.556499778627781e-07	-5.017930125369996e-05
33.44006772866406	0.0006932041322933688	0.0006920974934162612	0.000731182019491039	0.0007296656393849665	0.000753813924623563	0.0007520264527896677	0.0007786503039325417	0.0007765424898870164	0.0008332891535260544	0.0008303944949061465	0.0629708246172385	0.06233404467111316	-6.45188840738475e-07	-4.9676158336176e-05	-6.436505696582988e-07	-4.955771952044885e-05
33.64156095874556	0.0006930864171035137	0.0006919799613384493	0.0007310573894316776	0.0007295412665529606	0.0007536851375608137	0.0007518979727864407	0.000778516924116911	0.0007764094767245598	0.0008331455588518459	0.0008302514160205994	0.06296997555083665	0.062333204594117286	-6.331862487933982e-07	-4.904573098510334e-05	-6.316765947280128e-07	-4.8928795276598214e-05
33.84426828689945	0.0006929702114977675	0.0006918639365142316	0.0007309343593512677	0.0007294184904022071	0.0007535580049453292	0.0007517711432797054	0.0007783852590324933	0.0007762781735591045	0.0008330038133679069	0.0008301101796211323	0.06296914022520154	0.062332378112394074	-6.21208575085283e-07	-4.840784452547764e-05	-6.197275396217436e-07	-4.8292434462277045e-05
34.04819702867729	0.0006928555280058636	0.0006917494314901116	0.0007308129460264541	0.0007292973276840377	0.0007534325463618218	0.0007516459837949325	0.0007782553315812527	0.0007761486031878665	0.0008328639481224857	0.0008299708165183954	0.0629683251458789	0.06233157166261252	-6.092553045675738e-07	-4.776240327708514e-05	-6.078028908537529e-07	-4.764854173749944e-05
34.25335454371064	0.000692742379260587	0.0006916364589163401	0.0007306931664257926	0.0007291777953415189	0.0007533087816463215	0.0007515225141080151	0.0007781271649871446	0.0007760207887281846	0.0008327259946610266	0.0008298333580154818	0.06296753697426336	0.06233079183564297	-5.973259221054607e-07	-4.710931025420084e-05	-5.959021348593725e-07	-4.6997020462097305e-05
34.45974823597649	0.0006926307779983162	0.0006915250315474736	0.0007305750377120206	0.0007290599105117228	0.0007531867308896101	0.00075140075424869	0.0007780007828009433	0.0007758947536223134	0.0008325899850344676	0.0008296978359161343	0.06296678253068369	0.06233004537960545	-5.85419912426657e-07	-4.644846714563222e-05	-5.840247579416615e-07	-4.633777267584738e-05
34.66738555406454	0.0006925207370595489	0.0006914151622429165	0.0007304585772443492	0.0007289436905280184	0.0007530664144407033	0.000751280724504005	0.0007778762089051451	0.0007757705216422931	0.000832455951807696	0.0008295642825331076	0.06296606879754763	0.06232933920298542	-5.73536760074345e-07	-4.577977429418012e-05	-5.72170246229773e-07	-4.5670699078126376e-05
34.87627399144595	0.0006924122693894215	0.0006913068639674597	0.0007303438025807879	0.0007288291529223972	0.0007529478529103923	0.0007511624454218456	0.0007777534675189662	0.0007756481168949117	0.000832323928068182	0.0008294327306967068	0.06296540292255867	0.062328680377812785	-5.616759493594706e-07	-4.51031306757943e-05	-5.603380856318996e-07	-4.4995699007538414e-05
35.086421086743854	0.0006923053880382141	0.0006912001497918016	0.0007302307314804923	0.0007287163154278198	0.0007528310671748343	0.0007510459378145087	0.0007776325832034205	0.000775527563826747	0.0008321939474347775	0.0008293032137634882	0.0629647922219976	0.062328076142911665	-5.498369643106536e-07	-4.441843387845146e-05	-5.485277617830152e-07	-4.431267042034892e-05
35.29783442400536	0.0006922001061618464	0.0006910950328930632	0.000730119381906144	0.0007286051959805963	0.0007527160783792047	0.0007509312227623422	0.0007775135808664953	0.0007754088872293062	0.0008320660440667009	0.0008291757656251449	0.06296424418407996	0.062327533907219713	-5.380192886188934e-07	-4.3725580080006266e-05	-5.367387599887127e-07	-4.362150986855773e-05
35.51052163297529	0.0006920964370223582	0.0006909915265552876	0.0007300097720263569	0.0007284958127227922	0.0007526029079414026	0.0007508183216174329	0.0007773964857684132	0.0007752921122442496	0.0008319402526727013	0.0008290504207175679	0.06296376647237963	0.06232706125317719	-5.262224055944172e-07	-4.302446402640325e-05	-5.249705651902935e-07	-4.292211247880484e-05
35.72449038937153	0.0006919943939883795	0.0006908896441699283	0.0007299019202181124	0.0007283881840046641	0.0007524915775558167	0.0007507072560073554	0.0007772813235269931	0.0007751772643687141	0.0008318166085204119	0.0008289272140300947	0.06296336692933457	0.06232666594019387	-5.144457981098687e-07	-4.2314979009333564e-05	-5.132226618953777e-07	-4.2214371929277794e-05
35.93974841516195	0.0006918939905355821	0.0006907893992363213	0.0007297958450692238	0.0007282823283871236	0.0007523821091971483	0.0007505980478389818	0.0007771681201231033	0.0007750643694607273	0.000831695147445896	0.0008288061811149494	0.06296305357982192	0.062326355908188275	-5.026889485465307e-07	-4.159701684294803e-05	-5.0149453413432e-07	-4.1498180426979836e-05
36.15630347884324	0.0006917952402471207	0.000690690805362146	0.0007296915653808303	0.0007281782646442321	0.0007522745251242978	0.0007504907193023486	0.0007770569019062177	0.0007749534537447232	0.0008315759058633933	0.000828687358096877	0.06296283463481796	0.0623261392812066	-4.909513387418504e-07	-4.0870467840320446e-05	-4.897856654094684e-07	-4.0773428684748314e-05
36.374163395721176	0.0006916981568140546	0.0006905938762638665	0.0007295891001699207	0.0007280760117657235	0.0007521688478843107	0.0007503852928745862	0.0007769476956000702	0.0007748445438171556	0.0008314589207752672	0.0008285707816829797	0.06296271849513446	0.0623260243711208	-4.792324499376145e-07	-4.0135220790188386e-05	-4.780955386344491e-07	-4.004000589730161e-05
36.59333602819267	0.0006916027540357527	0.0006904986257671594	0.0007294884686718857	0.0007279755889595578	0.0007520651003163856	0.0007502817913239109	0.0007768405283084131	0.0007747376666522155	0.0008313442297821636	0.0008284564891727596	0.06296271375524119	0.06232601968141003	-4.6753176271164404e-07	-3.939116293152911e-05	-4.6642363607648715e-07	-3.929779971664771e-05
36.813829286029524	0.0006915090458202848	0.0006904050678073251	0.0007293896903431044	0.0007278770156545075	0.0007519633055559527	0.0007501802377136826	0.0007767354275208843	0.0007746328496076546	0.0008312318710933864	0.0008283445184683762	0.06296282920717199	0.062326133911024394	-4.558487569391971e-07	-3.863817992996732e-05	-4.547694393106528e-07	-3.854669622818663e-05
37.03565112666392	0.0006914170461847863	0.0006903132164296752	0.000729292784863554	0.0007277803115027672	0.0007518634870388056	0.0007500806554065221	0.0007766324211189764	0.0007745301204307112	0.0008311218835374881	0.000828234908085115	0.06296307384451963	0.06232637595833879	-4.4418291172227883e-07	-3.7876155851657156e-05	-4.431324291522074e-07	-3.778657992481449e-05
37.25880955547555	0.0006913267692558114	0.0006902230857899086	0.0007291977721394603	0.0007276854963826049	0.0007517656685053146	0.000749983068068503	0.000776531537382126	0.000774429507264155	0.0008310143065730953	0.0008281276971620904	0.06296345686652095	0.0623267549251933	-4.3253370533326285e-07	-3.710497313755279e-05	-4.315120856054292e-07	-3.701733368180471e-05
37.483312626080554	0.0006912382292696573	0.0006901346901544576	0.0007291046723059689	0.0007275925904010326	0.0007516698740046942	0.0007498874996734003	0.0007764328049939061	0.000774331038652432	0.0008309091802999602	0.0008280229254731681	0.06296398768223309	0.06232728012102542	-4.209006151593801e-07	-3.6324512577595724e-05	-4.199078878002957e-07	-3.623883873041245e-05
37.70916844062219	0.000691151440572674	0.0006900480439008225	0.0007290135057298561	0.0007275016138965201	0.0007515761278993507	0.0007497939745070211	0.0007763362530483454	0.000774234743547939	0.0008308065454702602	0.000827920633438134	0.06296467591480845	0.06232796106709885	-4.092831176298606e-07	-3.553465328240413e-05	-4.0831931392526326e-07	-3.54509746302023e-05
37.93638515006311	0.0006910664176215462	0.0006899631615178779	0.0007289242930122703	0.000727412587441733	0.0007514844548692969	0.0007497025171715961	0.0007762419110563611	0.0007741406513174071	0.0008307064435001389	0.0008278208621341029	0.06296553140586332	0.062328807500827275	-3.976806881682282e-07	-3.473527265768217e-05	-3.967458411810801e-07	-3.465361924376298e-05
38.164970954479706	0.0006909831749835489	0.0006898800576061512	0.0007288370549914979	0.0007273255318463023	0.000751394879916634	0.0007496131525902433	0.0007761498089523119	0.0007740487917484053	0.0008306089164815001	0.0008277236533071726	0.06296656421995221	0.062329829380199105	-3.86092801119009e-07	-3.392624637485464e-05	-3.851869457053257e-07	-3.384664870700882e-05
38.39493410335793	0.0006909017273367843	0.000689798746878088	0.000728751812745774	0.0007272404681596346	0.0007513074283701186	0.0007495259060115133	0.0007760599771006846	0.0007739591950559776	0.0008305140071940718	0.0008276290493843487	0.06296778464914235	0.062331036888303826	-3.7451892968593144e-07	-3.3107448343172585e-05	-3.7364210251082837e-07	-3.302993740170179e-05
38.626282895891045	0.0006908220894703818	0.0006897192441582753	0.0007286685875961131	0.0007271574176737434	0.0007512221258897911	0.0007494408030139978	0.0007759724463028981	0.000773871891889394	0.000830421759117725	0.0008275370934857175	0.0629692032176975	0.06233244043796487	-3.62958545868609e-07	-3.227875068040342e-05	-3.6211078542516643e-07	-3.220335792650242e-05
38.859025681279114	0.0006907442762846808	0.0006896415643836524	0.0007285874011091844	0.0007270764019261253	0.0007511389984716952	0.0007493578695110255	0.00077588724780425	0.0007737869133390462	0.0008303322164450851	0.0008274478294369083	0.06297083068686919	0.06233405067648199	-3.514111203859957e-07	-3.144002368257737e-05	-3.50592467015208e-07	-3.136678106682722e-05
39.09317085903034	0.0006906683027913715	0.0006895657226036789	0.0007285082751002107	0.0007269974427026586	0.0007510580724526641	0.0007492771317554271	0.0007758044133009884	0.0007737042909434623	0.0008302454240944141	0.0008273613017818243	0.06297267805980286	0.06233587849048277	-3.398761226143694e-07	-3.059113579392814e-05	-3.39086618521842e-07	-3.052007576456739e-05
39.328726879264174	0.0006905941841136178	0.0006894917339804854	0.0007284312316359098	0.0007269205620405475	0.0007509793745151971	0.0007491986163443899	0.0007757239749475329	0.0007736240566964758	0.0008301614277227994	0.0008272775557956732	0.06297475658656208	0.06233793501089409	-3.283530205198948e-07	-2.9731953576250802e-05	-3.275927097981784e-07	-2.966310908830705e-05
39.56570224301631	0.0006905219354861308	0.0006894196137889756	0.0007283562930374579	0.0007268457822312846	0.000750902931692405	0.0007491223502243781	0.0007756459653638222	0.0007735462430545121	0.0008300802737396264	0.0008271966374982796	0.06297707776926856	0.06234023161802578	-3.168412805792595e-07	-2.8862341676455516e-05	-3.1611020922758283e-07	-2.8795746200627192e-05
39.80410550254544	0.0006904515722552258	0.0006893493774169134	0.0007282834818835033	0.0007267731258236667	0.000750828771373057	0.000749048360696158	0.0007755704176428262	0.000773470882944046	0.0008300020093203862	0.0008271185936677271	0.0629796533673693	0.062342779946783174	-3.0534036771245367e-07	-2.7982162794704113e-05	-3.04638583657757e-07	-2.791785032654759e-05
40.04394526164196	0.0006903831098788248	0.0006892810403649544	0.0007282128210131962	0.0007267026156268242	0.0007507569213066922	0.0007489766754198835	0.0007754973653581875	0.0007733980097691806	0.0008299266824207766	0.0008270434718542891	0.06298249540302941	0.06234559189200182	-2.9384974520340647e-07	-2.709127765096464e-05	-2.931772983233265e-07	-2.7029282720414383e-05
40.28523017593832	0.0006903165639264403	0.0006892146182466613	0.000728144333529272	0.0007266342747133079	0.0007506874096088398	0.0007489073224202927	0.0007754268425720362	0.0007733276574194029	0.0008298543417911594	0.0008269713203947121	0.06298561616665667	0.0623486796139113	-2.823688746253928e-07	-2.6189544951205068e-05	-2.817258167701637e-07	-2.6129902632093804e-05
40.52796895322162	0.0006902519500790983	0.0006891501267884583	0.0007280780428011514	0.0007265681264221873	0.0007506202647663086	0.0007488403300919707	0.0007753588838429425	0.0007732598602774703	0.0008297850369913336	0.0008269021884268078	0.06298902822256089	0.062352055543734505	-2.708972157655729e-07	-2.527682135339271e-05	-2.702836007831798e-07	-2.52195672735267e-05
40.77217035374772	0.0006901892841292383	0.0006890875818295642	0.0007280139724680914	0.0007265041943622051	0.000750555515642584	0.0007487757272047213	0.0007752935242340472	0.0007731946532274798	0.0008297188184056781	0.0008268361259044137	0.06299274441475206	0.062355732389424885	-2.5943422653652154e-07	-2.4352961431162168e-05	-2.5885011029872125e-07	-2.4298131782507504e-05
41.017843190557436	0.000690128581980556	0.000689026999321867	0.000727952146442361	0.0007264425024149528	0.0007504931914833067	0.0007487135429090179	0.0007752307993213452	0.0007731320716630832	0.0008296557372586427	0.0008267731836126917	0.06299677787288212	0.062359723141543276	-2.4797936291269355e-07	-2.3417817639259653e-05	-2.474248033351809e-07	-2.336544918801753e-05
41.26499632979458	0.000690069859647807	0.0006889683953297632	0.0007278925889124563	0.0007263830747380888	0.0007504333219218503	0.000748653806741556	0.0007751707452021473	0.000773072151495881	0.0008295958456306162	0.0008267134131838035	0.06300114201833718	0.062364041079283304	-2.365320788239554e-07	-2.247124027504599e-05	-2.3600713589693768e-07	-2.2421370372421867e-05
41.51363869102594	0.0006900131332565621	0.0006889117860299466	0.0007278353243463557	0.0007263259357685929	0.0007503759369850008	0.0007485965486309018	0.0007751133985037142	0.0007730149291639869	0.0008295391964741811	0.0008266568671129623	0.06300585057047686	0.06236869977664583	-2.250918260827267e-07	-2.1513077441526196e-05	-2.245965618995465e-07	-2.1465744034970813e-05
41.763779247563185	0.0006899584190429078	0.0006888571877111457	0.0007277803774948027	0.0007262711102260521	0.0007503210670987277	0.0007485417989032357	0.0007750587963920667	0.0007729604416407656	0.0008294858436307572	0.0008266035987748712	0.06301091755303607	0.062373713108770525	-2.1365805429962928e-07	-2.0543175009019032e-05	-2.131925330814844e-07	-2.049841665296981e-05
42.0154270267867	0.0006899057333530999	0.0006888046167738141	0.0007277277733946341	0.0007262186231159907	0.0007502687430940625	0.0007484895882882021	0.0007750069765809861	0.0007729087264437613	0.0008294358418476594	0.000826553662440569	0.06301635730068592	0.062379095258426984	-2.0223021078482478e-07	-1.9561376575299994e-05	-2.0179449891199325e-07	-1.9519232442755108e-05
42.26859111047143	0.0006898550926431578	0.0006887540897297611	0.0007276775373721381	0.0007261684997332287	0.0007502189962130785	0.0007484399479248574	0.0007749579773411995	0.0007728598216438035	0.0008293892467955739	0.0008265071132946858	0.0630221844657645	0.06238486072267035	-1.9080774046691638e-07	-1.8567523425855326e-05	-1.9040190650694566e-07	-1.85280333200033e-05
42.523280635114425	0.0006898065134784013	0.0006887056232017291	0.0007276296950464524	0.0007261207656652828	0.0007501718581149765	0.0007483929093677267	0.0007749118375097593	0.000772813765874314	0.0008293461150864683	0.00082646400745313	0.06302841402517681	0.06239102431967095	-1.793900857875643e-07	-1.756145449163804e-05	-1.7901420053039949e-07	-1.7524658858264486e-05
42.77950479226489	0.0006897600125329324	0.0006886592339229126	0.0007275842723330016	0.0007260754467958055	0.0007501273608822852	0.0007483485045929692	0.0007748685964996285	0.0007727705983408069	0.000829306504291955	0.0008264244019812179	0.06303506128747523	0.06239760119571448	-1.679766866149665e-07	-1.6543006307823127e-05	-1.6763082310287426e-07	-1.6508946247523193e-05
43.03727282885567	0.0006897156065890429	0.0006886149387364095	0.0007275412954469642	0.0007260325693080541	0.0007500855370271614	0.0007483067660046494	0.0007748282943094615	0.0007727303588305917	0.0008292704729621081	0.0008263883549122542	0.06304214190012448	0.06240460683239022	-1.565669801443289e-07	-1.551201297037008e-05	-1.5625121370615828e-07	-1.5480730250982955e-05
43.29659404753705	0.0006896733125365702	0.0006885727545946153	0.0007275007909067877	0.0007259921596884073	0.0007500464194978181	0.0007482677264411285	0.0007747909715336088	0.0007726930877226903	0.0008292380806447714	0.000826355925266591	0.06304967185695451	0.062412057053963126	-1.451604007898788e-07	-1.446830609130867e-05	-1.448748090755389e-07	-1.4439843161101473e-05
43.55747780701245	0.0006896331473721713	0.0006885326985585426	0.0007274627855377321	0.000725954244729912	0.0007500100416850572	0.0007482314191815658	0.0007747566693723271	0.000772658825997963	0.0008292093879053475	0.0008263271730711672	0.06305766750581	0.062419968034939835	-1.3375638009249097e-07	-1.341171475424674e-05	-1.3350104310764534e-07	-1.3386114755375988e-05
43.81993352237618	0.0006895951281985332	0.0006884947877970735	0.0007274273064754572	0.0007259188515358717	0.0007499764374289298	0.0007481978779525407	0.0007747254296422216	0.0007726276152494599	0.0008291844563471052	0.0008263021593795518	0.06306614555640162	0.0624283563078362	-1.2235434660562948e-07	-1.2342065467685348e-05	-1.22129346752679e-07	-1.2319372249769422e-05
44.08397066545326	0.0006895592722235031	0.0006884590395861358	0.0007273943811696444	0.0007258860075234713	0.0007499456410255137	0.0007481671369347957	0.0007746972947869143	0.0007725994976929971	0.0008291633486320099	0.0008262809462925065	0.06307512308836874	0.06243723877115027	-1.1095372578996329e-07	-1.1259182117473454e-05	-1.1075914790339113e-07	-1.1239440251692434e-05
44.349598765141174	0.0006895255967591428	0.0006884254713078033	0.0007273640373876584	0.0007258557404274417	0.00074991768723382	0.0007481392307701057	0.0007746723078879495	0.0007725745161779701	0.000829146128502099	0.0008262635969790847	0.0630846175595545	0.06244663269755007	-9.955393990581339e-08	-1.0162885918818532e-05	-9.938987129251738e-08	-1.014614071231934e-05
44.6168274077539	0.0006894941192206969	0.0006883941004493112	0.0007273363032182452	0.0007258280783037593	0.0007498926112828219	0.0007481141945682684	0.000774650512675942	0.0007725527141984024	0.0008291328608014186	0.0008262501756982803	0.06309464681450529	0.06245655574227883	-8.815440789107162e-08	-9.05299536571591e-06	-8.802093837243126e-08	-9.039292876655836e-06
44.88566623736761	0.0006894648571254828	0.0006883649446019947	0.0007273112070752736	0.0007258030495333912	0.0007498704488786255	0.0007480920639142348	0.000774631953541982	0.0007725341359042518	0.0008291236114985473	0.0008262407478212577	0.06310522909320274	0.06246702595179261	-7.67545452501784e-08	-7.929326180655671e-06	-7.665176720520611e-08	-7.9187132333014e-06
45.15612495616904	0.0006894378280916779	0.0006883380214601271	0.0007272887777015055	0.0007257806828260678	0.0007498512362117605	0.0007480728748753617	0.000774616675549287	0.000772518826112959	0.0008291184477097096	0.0008262353798541612	0.06311638304002998	0.06247806177262924	-6.535376393767937e-08	-6.791691262747479e-06	-6.528177234508756e-08	-6.784215462990462e-06
45.42821332480542	0.0006894130498370275	0.0006883133488196767	0.0007272690441724146	0.0007257610072241046	0.0007498350099646219	0.0007480566640088102	0.00077460472444513	0.0007725068303212704	0.0008291174377225231	0.0008262341394615484	0.06312812771298676	0.062489682060522675	-5.3951472221399135e-08	-5.639900632681272e-06	-5.391036470882293e-08	-5.635610384607803e-06
45.701941162736816	0.000689390540177445	0.0006882909445769622	0.0007272520359000393	0.0007257440521062578	0.0007498218073190476	0.0007480434683690805	0.0007745961466730384	0.0007724981947173276	0.0008291206510203826	0.0008262370954904501	0.0631404825931587	0.06250190608976952	-4.254707457011786e-08	-4.4737613796863585e-06	-4.253695145921797e-08	-4.4727059018701e-06
45.97731834859046	0.0006893703170255114	0.0006882708267272041	0.0007272377826368704	0.0007257298471916165	0.0007498116659640374	0.0007480333255156885	0.0007745909893852702	0.000772492966193031	0.0008291281583075077	0.0008262443179950831	0.06315346759444926	0.06251475356285283	-3.113997151869656e-08	-3.2930776046047328e-06	-3.1160935873731505e-08	-3.2953069470653684e-06
46.25435482051728	0.0006893523983888715	0.000688253013362978	0.0007272263144797856	0.0007257184225435389	0.0007498046241036273	0.0007480262735209941	0.0007745893004555886	0.0007724911923567006	0.0008291400315346823	0.0008262558782622471	0.06316710307358299	0.06252824462033953	-1.9729559532551816e-08	-2.0976503621039644e-06	-1.978171721285331e-08	-2.1032154239875034e-06
46.533060576550575	0.0006893368023685139	0.0006882375226725496	0.0007272176618740142	0.0007257098085736204	0.0007498007204649097	0.0007480223509781751	0.0007745911284923292	0.0007724929215460208	0.000829156343925703	0.0008262718488374138	0.06318140984039249	0.0625423998510511	-8.315230870829457e-09	-8.872776016133344e-07	-8.39869058241044e-09	-8.962301492887459e-07
46.813445674966815	0.0006893235471569388	0.0006882243729381029	0.0007272118556171471	0.0007257040360457087	0.0007497999943062168	0.0007480215970093626	0.0007745965228517823	0.0007724982028413028	0.000829177170004569	0.0008262923035515507	0.06319640916839404	0.06255724030252621	3.103626551939631e-09	3.3824589285025297e-07	2.9887532006570017e-09	3.2585320738909296e-07
47.09552023464871	0.0006893126510361998	0.0006882135825338401	0.000727208926863178	0.0007257011360799481	0.0007498024854254543	0.0007480240512739259	0.0007746055336518866	0.0007725070860790513	0.0008292025856234275	0.0008263173175486869	0.06321212280566757	0.06257278749177927	1.452762931068892e-08	1.5791285652433373e-06	1.43812277537958e-08	1.5632421851152767e-06
47.37929443545016	0.0006893041323758235	0.0006882051699239641	0.0007272089071265912	0.0007257011401568693	0.0007498082341686102	0.0007480297539769309	0.000774618211786258	0.0007725196218658614	0.0008292326679913181	0.0008263469673142636	0.06322857298604413	0.06258906341636768	2.5957398625073985e-08	2.8355821512504598e-06	2.577935128149529e-08	2.816147595341434e-06
47.66477851856398	0.000689298009630593	0.0006881991536605252	0.00072721182828648	0.0007257040801215148	0.0007498172814384237	0.0007480387458777575	0.0007746346089385525	0.0007725358615926485	0.0008292674957037294	0.000826381330704286	0.06324578244062105	0.06260609056577787	3.739356050106932e-08	4.107821743398743e-06	3.718374671233052e-08	4.084783585739382e-06
47.951982786891236	0.0006892943013381931	0.0006881955523811304	0.000727217722590706	0.0007257099881875997	0.0007498296687032313	0.0007480510682988896	0.0007746547775971782	0.0007725558574492213	0.0008293071487730043	0.0008264204869753082	0.0632637744096079	0.06262389193314263	4.883674590227226e-08	5.396065858948029e-06	4.859504186874829e-08	5.369367707785955e-06
48.24091760541319	0.0006892930261167164	0.0006881943848065168	0.0007272266226600988	0.0007257188969417174	0.0007498454380059906	0.0007480667631348867	0.000774678771070373	0.0007725796624392154	0.0008293517086596278	0.000826464516815289	0.06328257265451966	0.06264249102729932	6.028759090255867e-08	6.700536508225108e-06	6.001386962189124e-08	6.670120985013961e-06
48.53159340156531	0.0006892942026620111	0.000688195669737968	0.0007272385614926882	0.0007257308393475746	0.000749864631973484	0.0007480858728615289	0.0007747066435016462	0.0007726073303953893	0.0008294012583044193	0.0008265135023753347	0.06330220147072688	0.06266191188520363	7.174673685760372e-08	8.021459265761255e-06	7.144086805552924e-08	7.987267982650925e-06
48.82402066561362	0.0006892978497448785	0.0006881994260545826	0.0007272535724679776	0.0007257458487502704	0.0007498872938257129	0.0007481084405451532	0.0007747384498856127	0.0007726389159953039	0.0008294558821616742	0.0008265675273023774	0.06332268570038124	0.06268217908470869	8.321483057380057e-08	9.359063343095109e-06	8.287668063497802e-08	9.321036880199918e-06
49.11820995103327	0.0006893039862081026	0.0006882056727103745	0.0007272716893512517	0.000725763958880609	0.0007499134673854807	0.0007481345098521757	0.0007747742460842156	0.0007726744747773901	0.0008295156662332798	0.0008266266767728113	0.06334405074571892	0.06270331775772549	9.469252448867163e-08	1.0713581663351901e-05	9.432195638274e-08	1.067165954499183e-05
49.41417187488941	0.0006893126309633103	0.0006882144287312087	0.0007272929462979224	0.0007257852038594482	0.0007499431970881773	0.0007481641250588126	0.0007748140888433644	0.0007727140631574225	0.0008295806981038475	0.0008266910375271284	0.0633663225827682	0.06272535360377687	1.0618047685258085e-07	1.208525093832069e-05	1.0577735006195126e-07	1.2039371609123828e-05
49.71191711822035	0.0006893238029876545	0.0006882257132115612	0.0007273173778579122	0.0007258096182020901	0.0007499765279917637	0.000748197331061004	0.0007748580358099942	0.0007727577384454133	0.0008296510669769005	0.000826760697905593	0.06338952777546676	0.06274831290395945	1.1767935191565014e-07	1.3474311747252443e-05	1.172435223580938e-07	1.3424412547063946e-05
50.01145642642306	0.0006893375213203073	0.00068823954531109	0.0007273450189800684	0.0007258372368226998	0.0007500135057869674	0.0007482341733845388	0.0007749061455495602	0.0007728055588629314	0.0008297268637121472	0.0008268357478849829	0.06341369349020888	0.06277222253532819	1.2918982012356632e-07	1.4881008617934066e-05	1.2872114006938148e-07	1.482702575572592e-05
50.3128006096408	0.0006893538050587643	0.0006882559442510199	0.0007273759050166194	0.0007258680950387658	0.0007500541768076913	0.0007482746981953978	0.0007749584775639864	0.0007728575835608744	0.0008298081808638934	0.0008269162791164519	0.06343884751083359	0.06279710998572104	1.4071255831577326e-07	1.6305590110454737e-05	1.402108763060364e-07	1.6247458637735912e-05
50.61596054315354	0.0006893726733549427	0.0006882749293103235	0.0007274100717276602	0.0007259022285755918	0.0007500985880416441	0.0007483189523103122	0.0007750150923100804	0.0007729138726376961	0.0008298951127206291	0.0008270023849645444	0.06346501825407676	0.06282300336903614	1.5224824993233764e-07	1.774830890249879e-05	1.5171341069325148e-07	1.768596268614253e-05
50.9209471677702	0.0006893941454110689	0.0006882965198216958	0.0007274475552856745	0.000725939673570825	0.0007501467871411961	0.0007483669832075482	0.0007750760512184291	0.0007729744871581138	0.0008299877553458346	0.0008270941605474141	0.06349223478549634	0.06284993144098187	1.6379758523100627e-07	1.9209421878690902e-05	1.632294295830436e-07	1.9142793572013428e-05
51.22777149022361	0.0006894182404753502	0.0006883207351673107	0.0007274883922800929	0.0007259804665790182	0.0007501988224344752	0.0007484188390379243	0.0007751414167127987	0.0007730394891723094	0.0008300862066200593	0.0008271917027782882	0.06352052683589483	0.06287792361531747	1.7536126149970965e-07	2.068919022032989e-05	1.7475962626545619e-07	2.0618211234030293e-05
51.53644458356769	0.0006894449778374082	0.0006883475947743471	0.0007275326197218777	0.0007260246445762223	0.0007502547429366906	0.0007484745686360614	0.0007752112522300436	0.0007731089417356335	0.0008301905662843105	0.0008272951104082231	0.06354992481825505	0.06290700998059627	1.8693998328381083e-07	2.218787949884171e-05	1.8630470119277223e-07	2.2112479970942678e-05
51.84697758757708	0.0006894743768234813	0.000688377118110283	0.0007275802750481455	0.0007260722449646135	0.0007503145983617167	0.0007485342215318835	0.0007752856222405547	0.0007731829089288448	0.0008303009359848165	0.0008274044840702096	0.0635804598452062	0.062937221317442	1.9853446263091816e-07	2.3705759773728907e-05	1.9786536221868926e-07	2.3625868537713313e-05
52.15938170914916	0.0006895064567913758	0.0006884093246779407	0.0007276313961268217	0.0007261233055771547	0.0007503784391339279	0.0007485978479623702	0.0007753645922692631	0.0007732614558788933	0.0008304174193192115	0.0008275199263246782	0.06361216374704755	0.06296858911636634	2.1014541932138676e-07	2.5243105689909395e-05	2.0944232482600182e-07	2.515865024277364e-05
52.47366822270851	0.0006895412371251506	0.0006884442340102722	0.0007276860212613195	0.0007261778646822804	0.0007504463164002907	0.0007486654988835634	0.000775448228917207	0.0007733446487802619	0.0008305401218841928	0.0008276415417064468	0.06364506909033982	0.06300114559615513	2.2177358112180495e-07	2.6800196580467617e-05	2.210363123761848e-07	2.6711103049054108e-05
52.789848470613855	0.0006895787372295386	0.0006884818656648787	0.0007277441891952558	0.000726235960988619	0.000750518282042734	0.0007487372259828479	0.0007755365998837015	0.0007734325549169023	0.0008306691513247204	0.0008277694367731885	0.06367920919709773	0.06303492372284489	2.334196840410828e-07	2.8377316571653877e-05	2.326480563630967e-07	2.8283509678123098e-05
53.107933863567155	0.0006896189765240782	0.0006885222392182468	0.0007278059391171892	0.0007262976336497374	0.0007505943886907896	0.0007488130816915012	0.0007756297739891128	0.0007735252426847673	0.0008308046173848079	0.0008279037201554629	0.0637146181645982	0.06306995722930885	2.450844726049721e-07	2.9974754692019268e-05	2.4427829668142824e-07	2.9876157718156104e-05
53.42793588102576	0.0006896619744369571	0.0006885653742596994	0.0007278713106653944	0.0007263629222689228	0.0007506746897345319	0.000748893119197538	0.0007757278211982791	0.0007736227816149812	0.0008309466319599858	0.0008280445026083883	0.06375133088583108	0.06310628063547814	2.5676870012603277e-07	3.159280498343797e-05	2.5592778189168115e-07	3.1489339733570265e-05
53.74986607161648	0.0006897077503985372	0.0006886112903850292	0.0007279403439326511	0.0007264318669039769	0.0007507592393377975	0.0007489773924588309	0.0007758308126445764	0.0007737252423976449	0.0008310953091514772	0.0008281918970649986	0.0637893830706191	0.06314392926922362	2.6847312898552536e-07	3.323176661623739e-05	2.675972694988083e-07	3.312335337868344e-05
54.073736053552395	0.0006897563238345707	0.0006886600071898282	0.0007280130794710705	0.0007265045080720506	0.0007508480924517256	0.0007490659562165493	0.0007759388206546804	0.0007738326969063303	0.0008312507653221883	0.0008283460186913841	0.06382881126742852	0.06318293928792233	2.801985309402403e-07	3.4891944008741405e-05	2.7928752625557343e-07	3.477850151659134e-05
54.399557515052166	0.0006898077141590726	0.0006887115442624757	0.0007280895582969363	0.0007265808867544922	0.0007509413048286019	0.0007491588660088996	0.0007760519187740265	0.0007739452182232609	0.0008314131191545606	0.0008285069849436594	0.06386965288590352	0.06322334770073461	2.919456874200029e-07	3.657364694928389e-05	2.9099932845159937e-07	3.6455092338960604e-05
54.727342214761876	0.000689861940766849	0.0006887659211767864	0.0007281698218955764	0.0007266610444017242	0.0007510389330360354	0.0007492561781851893	0.0007761701817930106	0.0007740628806652235	0.0008315824917103776	0.000828674915626852	0.06391194622014504	0.0632651923916245	3.0371538984577846e-07	3.8277190722968424e-05	3.0273346222865413e-07	3.815343949176153e-05
55.057101982179326	0.0006899190230256581	0.0006888231574842936	0.0007282539122262473	0.0007267450229381385	0.000751141034471463	0.0007493579499202233	0.0007762936857739443	0.0007741857598102255	0.0008317590064925985	0.0008288499329557834	0.06395573047277325	0.06330851214314547	3.155084399577516e-07	4.00028962418697e-05	3.1449072390461047e-07	3.9873862204165e-05
55.38884871808102	0.0006899789802679939	0.0006888832727061604	0.0007283418717270458	0.0007268328647670118	0.0007512476673770069	0.000749464239229041	0.0007764225080788054	0.0007743139325249335	0.0008319427895093077	0.000829032161618028	0.06400104577979447	0.06335334666102888	3.273256501592353e-07	4.175109018070278e-05	3.262719203091149e-07	4.1616685421963506e-05
55.722594394951685	0.000690041831782476	0.0006889462863246973	0.0007284337433198352	0.0007269246127754421	0.0007513588908546864	0.000749575104982008	0.0007765567273978069	0.0007744474769929203	0.0008321339693398679	0.0008292217288390352	0.06404793323631378	0.06339973659960171	3.3916784386643466e-07	4.352210511560095e-05	3.380778691272797e-07	4.33822399451278e-05
56.058351057416104	0.000690107596804822	0.0006890122177744705	0.0007285295704151882	0.0007270203103392974	0.0007514747648819992	0.0007496906069202718	0.0007766964237788137	0.0007745864727437499	0.0008323326772033678	0.0008294187644495057	0.06409643492311941	0.06344772358807353	3.5103585587013646e-07	4.531627966750107e-05	3.499093992581203e-07	4.517086256947134e-05
56.39613082267415	0.0006901762945083926	0.000689081086432984	0.0007286293969173426	0.0007271200013281801	0.0007515953503278826	0.0007498108056715917	0.0007768416786576439	0.0007747310006829302	0.0008325390470294608	0.000829623400955119	0.06414659393418112	0.0634973502577171	3.6293053271561383e-07	4.7133958651190966e-05	3.617673511851355e-07	4.698289623367158e-05
56.7359458809379	0.0006902479439942887	0.000689152911610917	0.0007287332672291726	0.000727223730110405	0.000751720708969071	0.0007499357627665627	0.0007769925748892886	0.0007748811431227737	0.0008327532155317031	0.0008298357736087087	0.0641984544050943	0.06354866026999073	3.748527331044315e-07	4.897549323015782e-05	3.7365257737355904e-07	4.881869017211993e-05
57.07780849587155	0.0006903225642809827	0.0006892277125419028	0.0007288412262571717	0.0007273315415579902	0.0007518509035068659	0.0007500655406552428	0.0007771491967800871	0.0007750369838141992	0.0008329753222834948	0.0008300560204850017	0.06425206154251072	0.06360169834563312	3.8680332829343217e-07	5.084124107401777e-05	3.8556594266110633e-07	5.06786000710191e-05
57.42173100503407	0.0006904001742934553	0.0006893055083718154	0.0007289533194164372	0.0007274434810516506	0.0007519859975843151	0.0007502002027241903	0.0007773116301208838	0.0007751986079795028	0.0008332055097967303	0.0008302842825580112	0.06430746165459622	0.06365651029477172	3.987832025149733e-07	5.273156652324529e-05	3.9750832467235625e-07	5.2562988230142604e-05
57.7677258203244	0.0006904807928518316	0.0006893863181475586	0.0007290695926356676	0.0007275595944858003	0.0007521260558038415	0.0007503398133139366	0.0007774799622212222	0.0007753661023461471	0.0008334439236032867	0.0008305207037812186	0.06436470218255577	0.06371314304808831	4.107932534275216e-07	5.464684076023074e-05	4.094806142578532e-07	5.447222373211602e-05
58.115805428429454	0.0006905644386594839	0.0006894701608053291	0.0007291900923621606	0.0007276799282735614	0.0007522711437453153	0.0007504844377369061	0.0007776542819446074	0.0007755395551816059	0.0008336907123394697	0.0008307654311706604	0.06442383173327546	0.06377164468908338	4.228343925653799e-07	5.658744198464016e-05	4.214837159420993e-07	5.6406682615833814e-05
58.465982391274686	0.0006906511302905816	0.0006895570551583295	0.0007293148655668136	0.0007278045293517689	0.0007524213279845982	0.0007506341422957937	0.00077783467974488	0.0007757190563293048	0.0008339460278335453	0.000831018614891041	0.0644849001131179	0.06383206448748882	4.3490754581074903e-07	5.855375559574161e-05	4.3351854838108786e-07	5.836674805564934e-05
58.818269346477535	0.0006907408861770636	0.0006896470198839096	0.0007294439597491183	0.0007279334451859757	0.0007525766761125667	0.0007507889943024204	0.0007780212477037457	0.0007759046972456982	0.0008342100251964952	0.0008312804083450118	0.06454795836293163	0.06389445293386861	4.4701365389484583e-07	6.054617438225329e-05	4.4558604485843423e-07	6.035281054933561e-05
59.172679007803275	0.000690833724595017	0.0006897400735101175	0.0007295774229421606	0.0007280667237754585	0.0007527372567546456	0.0007509490620970906	0.000778214079569519	0.000776096571038542	0.0008344828629161481	0.0008315509682657633	0.06461305879431381	0.06395886177546577	4.591536729040089e-07	6.256509871704896e-05	4.5768715378259085e-07	6.236526810998733e-05
59.52922416562417	0.0006909296636504168	0.000689836234401619	0.0007297153037175999	0.0007282044136582041	0.0007529031395908498	0.0007511144150684505	0.0007784132707971069	0.0007762947725063901	0.0008347647029548197	0.0008318304548130613	0.06468025502718837	0.06402534405334691	4.7132857481746275e-07	6.461093676068952e-05	4.698228392131191e-07	6.44045264669435e-05
59.887917687380885	0.0006910287212642266	0.0006899355207449816	0.0007298576511906517	0.0007283465639159004	0.0007530743953763781	0.0007512851236738917	0.0007786189185893124	0.0007764993981793911	0.0008350557108506451	0.0008321190316729059	0.06474960202874819	0.0640939541408946	4.835393480578758e-07	6.668410467164376e-05	4.81994081400405e-07	6.64709992725665e-05
60.24877251804685	0.0006911309151568048	0.0006900379505332695	0.0007300045150250439	0.0007284932241788979	0.0007532510959627523	0.0007514612594604911	0.0007788311219394862	0.0007767105463614072	0.0008353560558227466	0.0008324168661609533	0.06482115615382619	0.06416474778370715	4.957869980735767e-07	6.878502682450272e-05	4.942018773605034e-07	6.85651083181249e-05
60.6118016805955	0.0006912362628316124	0.0006901435415499472	0.000730155945437968	0.0007286444446311692	0.0007534333143195493	0.0007516428950865387	0.0007790499816756054	0.0007769283171735466	0.0008356659108804378	0.0008327241293299002	0.06489497518674926	0.0642377821409705	5.080725479398533e-07	7.091413603702024e-05	5.064472414651605e-07	7.068728375750344e-05
60.97701827647021	0.0006913447815581719	0.0006902523113520379	0.0007303119932050002	0.0007288002760152356	0.0007536211245567258	0.0007518301043436459	0.0007792756005058212	0.0007771528125991362	0.0008359854529366267	0.0008330409960809857	0.06497111838474677	0.06431311582835972	5.203970389847535e-07	7.307187380456437e-05	5.187312060528707e-07	7.283796433801837e-05
61.34443548605718	0.000691456488354259	0.0006903642772525225	0.0007304727096650059	0.0007289607696370771	0.0007538146019475732	0.0007520229621794781	0.0007795080830655524	0.0007773841365302175	0.0008363148629256317	0.000833367645279824	0.06504964652297468	0.06439080896253752	5.327615314428599e-07	7.525869054453294e-05	5.310548220731088e-07	7.50175976417522e-05
61.71406656916102	0.0006915713999672848	0.0006904794563019345	0.0007306381467250089	0.0007291259773710086	0.0007540138229523173	0.000752221544721121	0.0007797475359661767	0.0007776223948156182	0.0008366543259256041	0.0008337042598767562	0.06513062194122855	0.06447092320732338	5.451671051326986e-07	7.747504584967868e-05	5.43419159750513e-07	7.722664033482651e-05
62.085924865483435	0.0006916895328548415	0.0006905978652691239	0.0007308083568650339	0.0007292959516645259	0.0007542188652423955	0.0007524259292991153	0.0007799940678454024	0.0007778676953106753	0.0008370040312857838	0.0008340510270319385	0.06521410859241875	0.06455352182160172	5.576148601725301e-07	7.972140875223133e-05	5.558253092891822e-07	7.94655584281101e-05
62.46002379510434	0.0006918109031643729	0.0006907195206211538	0.0007309833931429123	0.0007294707455431167	0.0007544298077254349	0.0007526361944721825	0.0007802477894193863	0.0007781201479286768	0.0008373641727588114	0.000834408138245398	0.0653001720928863	0.06463866970904518	5.701059177197747e-07	8.199825799787286e-05	5.682743815941041e-07	8.173482754683659e-05
62.83637685896657	0.0006919355267119296	0.0006908444385022878	0.0007311633091990449	0.000729650412615028	0.0007546467305709585	0.0007528524200526661	0.0007805088135366738	0.0007783798646941009	0.0008377349486383423	0.0008347757894922791	0.06538887977463907	0.0647264334697417	5.826414207433985e-07	8.430608233053749e-05	5.807675090333496e-07	8.403493321140765e-05
63.21499763936286	0.0006920634189599744	0.0006909726347120342	0.0007313481592611234	0.0007298350070759892	0.0007548697152368499	0.000753074687132724	0.0007807772552340462	0.0007786469597977249	0.0008381165619022141	0.0008351541813635444	0.06548030073959688	0.0648168814537953	5.952225348288247e-07	8.664538078864692e-05	5.933058462258538e-07	8.636637112910406e-05
63.59589980042612	0.0006921945949941905	0.0006911041246822004	0.000731537998148796	0.0007300245837138811	0.0007550988444966051	0.0007533030781112911	0.0007810532317943498	0.0007789215496536929	0.0008385092203614368	0.0008355435192123765	0.06557450591592892	0.06491008381700511	6.078504490236118e-07	8.901666301436295e-05	6.058905708684458e-07	8.872964749837009e-05
63.979097088622495	0.0006923290694992607	0.0006912389234529256	0.0007317328812782851	0.0007302191979133558	0.0007553342024674103	0.0007535376767218584	0.000781336862806413	0.0007792037529586307	0.0008389131368152968	0.0008359440133065823	0.06567156811658896	0.06500611257870229	6.205263767191261e-07	9.14204495749138e-05	6.18522884606571e-07	9.112527932586545e-05
64.36460333324754	0.0006924668567335616	0.0006913770456476356	0.0007319328646669414	0.0007304189056603896	0.0007555758746390716	0.0007537785680610916	0.0007816282702271278	0.0007794936907528944	0.0008393285292128652	0.0008363558789872699	0.06577156210013357	0.0651050416818529	6.332515565694039e-07	9.385727229732632e-05	6.312040139299507e-07	9.355379475536885e-05
64.75243244692527	0.0006926079705027334	0.0006915185054468822	0.0007321380049377343	0.0007306237635467742	0.0007558239479038384	0.0007540258386183263	0.0007819275784458048	0.0007797914864840549	0.0008397556208212336	0.0008367793368341246	0.06587456463393923	0.0652069470555219	6.460272534548981e-07	9.632767461750791e-05	6.439352111188741e-07	9.601573341161407e-05
65.14259842611021	0.0006927524241320763	0.0006916633165610147	0.000732348359323671	0.0007308338287745338	0.0007560785105871547	0.0007542795763059795	0.0007822349143509024	0.0007800972660727173	0.0008401946404008113	0.0008372146128376047	0.06598065455992201	0.06531190667981109	6.588547594868835e-07	9.883221194392777e-05	6.567177552322312e-07	9.851164675869772e-05
65.53511535159264	0.0006929002304377189	0.0006918114922016351	0.0007325639856721406	0.0007310491591602654	0.0007563396524793806	0.0007545398704909154	0.000782550407399241	0.000780411157980784	0.0008406458223880369	0.0008376619385784046	0.06608991286287631	0.06542000065338224	6.717353950668305e-07	0.00010137145203781284	6.695529531423839e-07	0.00010104209847355827
65.92999738900669	0.0006930514016965152	0.000691963045051786	0.0007327849424491775	0.0007312698131393983	0.0007566074648685273	0.0007548068120268066	0.0007828741896878184	0.0007807332932822783	0.000841109407085885	0.0008381215514145579	0.06620242274155295	0.0655313112636871	6.846705099835095e-07	0.00010394597540858141	6.824421406115624e-07	0.00010360766483522021
66.32725878934137	0.0006932059496145999	0.00069211798723481	0.0007330112887436321	0.0007314958497703582	0.0007568820405740415	0.0007550804932875303	0.0007832063960283437	0.0007810638057368393	0.0008415856408625512	0.0008385936946765555	0.06631826968260764	0.06564592306002778	6.97661484572328e-07	0.00010655637572751231	6.953866834297348e-07	0.00010620893513232921
66.72691388945532	0.000693363885294566	0.0006922763302818361	0.0007332430842712565	0.0007317273287386445	0.0007571634739817003	0.0007553610082016558	0.0007835471640246293	0.0007814028318660277	0.0008420747763587574	0.000839078617870909	0.06643754153754725	0.06576392292957953	7.107097309217228e-07	0.00010920326025992688	7.083879785956286e-07	0.00010884651208745155
67.12897711259382	0.0006935252192011802	0.0006924380850978164	0.0007334803893786789	0.0007319643103607947	0.0007574518610796487	0.0007556484522880548	0.0007838966341529604	0.0007817505110325615	0.0008425770727040953	0.0008395765768925714	0.06656032860282322	0.06588540017652053	7.238166941503496e-07	0.00011188725031704982	7.214474555690929e-07	0.00011152101230199607
67.53346296890952	0.0006936899611256024	0.0006926032619260741	0.0007337232650472863	0.0007322068555882548	0.000757747299495654	0.0007559429226927111	0.0007842549498456108	0.0007821069855226413	0.0008430927957429116	0.0008400878342467048	0.06668672370321557	0.066010446604407	7.369838537266658e-07	0.00011460898172679923	7.34566577563359e-07	0.00011423306671887179
67.94038605598601	0.0006938581201480097	0.0006927718703112659	0.0007339717728969744	0.0007324550260111135	0.0007580498885355987	0.0007562445182267446	0.0007846222575776193	0.0007824724006314838	0.0008436222182701921	0.0008406126592802435	0.06681682227866494	0.06613915660195713	7.502127248712378e-07	0.00011736910532805789	7.477468429208925e-07	0.00011698332110890441
68.3497610593647	0.0006940297045985965	0.0006929439190607323	0.0007342259751898004	0.000732708883861739	0.0007583597292233151	0.0007565533394057581	0.0007849987069570348	0.0007828469047522636	0.0008441656202780284	0.0008411513284238227	0.06695072247472057	0.06627162723239839	7.635048600197628e-07	0.00012016828748712127	7.609897865448658e-07	0.00011977243657804171
68.7616027530747	0.0006942047220168402	0.0006931194162041201	0.0007344859348334868	0.0007329684920182604	0.0007586769243417722	0.0007568694884905102	0.0007853844508187481	0.0007832306494685818	0.0008447232892131692	0.0008417041254445641	0.06708852523677433	0.0664079583265584	7.768618503589501e-07	0.00012300721063812636	7.742969814039224e-07	0.0001226010900985397
69.17592600016614	0.0006943831791089959	0.0006932983689512476	0.000734751715384811	0.0007332339140079346	0.0007590015784757303	0.0007571930695290316	0.0007857796453221393	0.0007836237896506821	0.0008452955202463096	0.0008422713417103574	0.06723033440827014	0.06654825257987323	7.902853274501138e-07	0.00012588657385070867	7.876700401238937e-07	0.0001254699750672661
69.59274575324658	0.0006945650817037131	0.0006934807836481007	0.000735023381052843	0.0007335052140103564	0.0007593337980558906	0.0007575241884002123	0.0007861844500526915	0.0007840264835555676	0.0008458826165537085	0.0008428532764662124	0.06737625683307562	0.06669261565350837	8.037769649099028e-07	0.00012880709342125152	8.011106166342687e-07	0.00012837980188626363
70.01207705502031	0.0006947504347057082	0.000693666665730897	0.0007353009967020353	0.0007337824568605167	0.0007596736914046336	0.0007578629528589474	0.0007865990281277895	0.0007844388929312265	0.0008464848896118244	0.0008434502371233594	0.06752640246222608	0.06684115627979229	8.17338480209426e-07	0.00013176950349688688	8.146204079274204e-07	0.00013133129857600956
70.43393503883172	0.0006949392420474147	0.000693856019678135	0.0007355846278551656	0.0007340657080517101	0.0007600213687834266	0.0007582094725829236	0.0007870235463069213	0.0007848611831251869	0.0008471026595056912	0.0008440625395618018	0.06768088446525457	0.0669939863721781	8.309716365464525e-07	0.00013477455672863958	8.282011558955697e-07	0.0001343252114168192
70.85833492921113	0.0006951315066385089	0.0006940488489605366	0.0007358743406961123	0.0007343550337382705	0.000760376942441968	0.0007585638592211122	0.0007874581751064947	0.0007852935231976036	0.0008477362552517786	0.0008446905084470481	0.06783981934633593	0.06715122113995294	8.446782448161662e-07	0.00013782302495493615	8.41854649258171e-07	0.00013736230562036433
71.2852920424243	0.0006953272303132285	0.0006942451559887884	0.0007361702020724596	0.0007346505007381303	0.0007607405266691637	0.0007589262264440597	0.0007879030889195127	0.0007857360860391172	0.0008483860151361505	0.000845334477561817	0.06800332706548574	0.06731297920793677	8.584601656883885e-07	0.00014091569992161213	8.555827255968523e-07	0.00014044336603658003
71.71482178702524	0.0006955264137753895	0.0006944449420589954	0.0007364722794979302	0.0007349521765352018	0.0007611122378460265	0.0007592966899960694	0.0007883584661403651	0.0007861890484937413	0.0008490522870687853	0.000845994790153564	0.06817153116506783	0.06747938274142187	8.723193118048223e-07	0.00014405339403869566	8.693872735054953e-07	0.00014356919789659806
72.14693966441222	0.000695729056541004	0.0006946482072957487	0.0007367806411546365	0.000735260129281573	0.0007614921945006019	0.0007596753677493682	0.0007888244892950058	0.0007866525914870362	0.0008497354289549751	0.0008466717992987196	0.06834455890188143	0.06765055757661285	8.862576500746336e-07	0.00014723694117332875	8.832702348396306e-07	0.00014674062759159612
72.58166126938723	0.0006959351568783835	0.0006948549505926892	0.000737095355895134	0.000735574427799497	0.0007618805173650056	0.0007600623797603524	0.0007893013451767872	0.0007871269001598395	0.0008504358090847614	0.000847365868284578	0.06852254138511073	0.06782663335685292	9.002772041093524e-07	0.00015046719748593174	8.972336070983212e-07	0.00014995850349333595
73.01900229071879	0.0006961447117456406	0.0006950651695504835	0.0007374164932442922	0.0007358951415831907	0.0007622773294347115	0.0007604578483280366	0.0007897892249882799	0.0007876121640078735	0.0008511538065414762	0.0008480773710098803	0.0687056137204372	0.06800774367493122	9.143800567884205e-07	0.00015374504230941666	9.112794459339817e-07	0.0001532236968166123
73.45897851170821	0.0006963577167254538	0.0006952788604120755	0.0007377441234009475	0.0007362223408004114	0.0007626827560301776	0.0007608618980547992	0.00079028832448937	0.0007881085770275172	0.0008518898116304617	0.0008488066924051377	0.06889391516063531	0.06819402622178465	9.285683529519162e-07	0.0001570713790732814	9.254098677908933e-07	0.0001565371025268325
73.90160581075892	0.0006965741659569953	0.0006954960179951142	0.0007380783172393588	0.0007365560962938238	0.0007630969248609554	0.0007612746559095668	0.0007907988441519997	0.0007886163378680982	0.0008526442263291778	0.0008495542288738783	0.06908758926298542	0.06838562294192378	9.428443022654496e-07	0.0001604471362799953	9.396270527074323e-07	0.0001598996402976116
74.34690016194996	0.0006967940520648955	0.000695716635621431	0.0007384191463104472	0.0007368964795821443	0.0007635199660924108	0.000761696251293557	0.0007913209893219069	0.0007891356499910589	0.0008534174647599483	0.0008503203887560369	0.06928678405386572	0.06858268019594288	9.57210182234245e-07	0.00016387326853214979	9.539332472634741e-07	0.00016331225551824424
74.79487763561212	0.0006970173660851131	0.0006959407050434362	0.0007387666828428176	0.0007372435628610548	0.0007639520124151935	0.0007621268161087198	0.0007918549703877483	0.0007896667218363644	0.0008542099536866877	0.0008511055928147976	0.06949165220089526	0.06878534893047415	9.716683413746492e-07	0.00016735075761420415	9.683307676874994e-07	0.00016677592035518884
75.24555439890803	0.0006972440973875759	0.0006961682163673006	0.0007391209997435507	0.0007375974190038788	0.0007643931991176016	0.0007625664848290183	0.0007924010029580139	0.0007902097669965628	0.0008550221330370477	0.0008519102747482955	0.06970235119303587	0.0689937848559928	9.86221202588602e-07	0.00017088061363659812	9.828220031543036e-07	0.000170291634873726
75.6989467164156	0.0006974742335954686	0.0006963991579727968	0.0007394821705987812	0.0007379581215620287	0.0007648436641610215	0.000763015394574724	0.0007929593080461896	0.0007907650043989371	0.0008558544564515341	0.0008527348817276897	0.0699190435290707	0.06920814863288692	1.000871266721771e-06	0.00017446387624242554	9.974094192677797e-07	0.0001738604282214007
76.15507095071504	0.0006977077605010048	0.0006966335164296393	0.0007398502696740372	0.0007383257447652031	0.0007653035482585891	0.000763473685189872	0.0007935301122646125	0.0007913326584961856	0.0008567073918612179	0.0008535798749631921	0.07014189691491846	0.06942860606623252	1.0156211163252996e-06	0.00017810161588097118	1.012095561741676e-06	0.00017748335987696762
76.61394356297929	0.0006979446619775488	0.0006968712764101882	0.0007402253719143564	0.0007387003635213458	0.0007657729949572743	0.0007639414993230734	0.0007941136480275342	0.0007919129594661399	0.000857581422095818	0.0008544457302997863	0.07037108447025418	0.06965532830975352	1.0304734196419849e-06	0.00018179493515499412	1.026883060296544e-06	0.0001811615209705575
77.07558111356816	0.0006981849198879184	0.0006971124205983486	0.0007406075529441655	0.0007390820534163544	0.0007662521507235729	0.0007644189825118595	0.000794710153763912	0.0007925061434210242	0.0008584770455240247	0.0008553329388444611	0.0706067849449523	0.06988849207946107	1.0454309348251244e-06	0.00018554497024406147	1.0417746327870793e-06	0.0001848960356794771
77.54000026262605	0.0006984285139887168	0.0006973569295945115	0.0007409968890669372	0.0007394708907135459	0.0007667411650330183	0.0007649062832707769	0.000795319874140501	0.0007931124526268194	0.0008593947767280923	0.0008562420076269344	0.07084918294588306	0.07012827987750282	1.060496514411393e-06	0.00018935289241212017	1.056773089576986e-06	0.0001886880627053611
78.00721777068286	0.0006986754218305174	0.000697604781816365	0.0007413934572646168	0.0007398669523528777	0.0007672401904637385	0.0007654035531834392	0.0007959430602958533	0.0007937321357333254	0.0008603351472148586	0.0008571734602959765	0.07109846917464709	0.07037488022679482	1.0756731100626006e-06	0.0001932199096021936	1.0718813381733984e-06	0.00019253879683661657
78.47725049925933	0.0006989256186537297	0.0006978559533953966	0.0007417973351968303	0.0007402703159499278	0.0007677493827942907	0.0007659109469987765	0.0007965799700858641	0.0007943654480155486	0.0008612987061655135	0.0008581278378535921	0.07135484067684641	0.07062848791702571	1.09096377758956e-06	0.00019714726812589123	1.0871023881443885e-06	0.00019644947060465379
78.95011541147531	0.0006991790772799572	0.000698110418068906	0.0007422086011998758	0.000740681059794638	0.0007682689011060324	0.0007664286227317271	0.000797230868341561	0.0007950126516270947	0.0008622860212266015	0.0008591056994294889	0.07161850110354963	0.07088930426268075	1.1063716822887464e-06	0.00020113625445400407	1.1024393563317022e-06	0.00020042135603728917
79.42582957266194	0.0006994357679986645	0.0006983681470673368	0.0007426273342855113	0.0007410992628498277	0.0007687989078903008	0.0007669567417686379	0.0007978960271398732	0.0007956740158662882	0.0008632976793449348	0.000860107623098437	0.07188966098563729	0.07115753737376194	1.1219001046046525e-06	0.00020518819711562442	1.117895472390381e-06	0.0002044557665196456
79.90441015097758	0.0006996956584489477	0.0006986291089967296	0.0007430536141395491	0.0007415250047494929	0.0007693395691606927	0.0007674954689776654	0.0007985757260881705	0.000796349817455793	0.0008643342876492878	0.0008611342067433233	0.07216853802176453	0.07143340243992431	1.137552446149495e-06	0.000209304468713839	1.1334740846731615e-06	0.00020855405876801791
80.38587441802741	0.0006999587134962087	0.0006988932697160881	0.0007434875211202741	0.0007419583657968971	0.0007698910545707615	0.000768044972824476	0.0007992702526234189	0.0007970403408365611	0.0008653964743819612	0.0008621860689669046	0.07245535738072102	0.071717122028806	1.153332236093177e-06	0.00021348648806479575	1.1491786664727692e-06	0.00021271763492441975
80.87023974948666	0.0007002248951035118	0.0006991605922094446	0.0007439291362566993	0.0007423994269624715	0.0007704535375374594	0.0007686054254935761	0.0007999799023268549	0.0007977458784769934	0.0008664848898835313	0.0008632638500554969	0.07275035201902795	0.07200892639936807	1.1692431379629713e-06	0.00021773572247071882	1.1650128226750166e-06	0.00021694794478319124
81.35752362572781	0.0007004941621974077	0.0006994310364524034	0.0007443785412466903	0.0007428482698815512	0.0007710271953706945	0.0007691770030156309	0.0008007049792551574	0.0007984667311982681	0.0008676002076343679	0.0008643682129980852	0.0730537630146579	0.07230905383112016	1.1852889568803515e-06	0.00022205369013761356	1.1809802968284523e-06	0.00022124648815735615
81.8477436324513	0.0007007664705279908	0.0006997045592729308	0.0007448358184549803	0.0007433049768519652	0.0007716122094093887	0.0007697598854011427	0.0008014457962891505	0.0007992032085168512	0.0008687431253567671	0.0008654998445646085	0.07336583991782723	0.07261775097016904	1.2014736472568772e-06	0.0002264419627447667	1.1970849786653625e-06	0.00022561481739419298
82.34091746132043	0.000701041772522945	0.0006999811142061447	0.0007453010509111056	0.0007437696308315095	0.0007722087651644425	0.0007703542567808946	0.0008022026755011548	0.0007999556290052776	0.000869914366181847	0.0008666594564474527	0.0736868411198777	0.07293527319308199	1.2178013209983513e-06	0.00023090216818169584	1.2133309121202052e-06	0.00023005454005436965
82.83706291059936	0.0007013200171353416	0.0007002606513428682	0.0007457743223073101	0.0007442423154353462	0.0007728170524690731	0.0007709603055536088	0.0008029759485421948	0.0008007243206723883	0.0008711146798856919	0.0008678477864705267	0.07401703424132687	0.07326188498963467	1.2342762562408873e-06	0.00023543599346137478	1.2297223038668353e-06	0.00023456732176307948
83.33619788579601	0.0007016011496849139	0.0007005431171716695	0.0007462557169964485	0.000744723114933355	0.0007734372656369831	0.0007715782245412693	0.0008037659570503347	0.0008015096213642649	0.0008723448441995647	0.000869065599870608	0.07435669654024532	0.07359786036557922	1.2509029066698442e-06	0.00024004518782666517	1.2462635324230918e-06	0.00023915488924988737
83.83834040030794	0.0007018851116925628	0.0007008284544141429	0.00074674531998996	0.000745212114247506	0.0007740696036289046	0.0007722082111526397	0.0008045730530815494	0.000802311879187237	0.000873605666199424	0.0008703136906560638	0.07470611534219662	0.07394348326664495	1.2676859114613094e-06	0.00024473156606175106	1.262959157864816e-06	0.0002438190335890822
84.34350857607244	0.0007021718407077933	0.0007011166018531283	0.0007472432169559479	0.0007457093989492846	0.0007747142702280495	0.0007728504675554954	0.0008053975995645921	0.0008031314529543946	0.0008748979837803637	0.0008715928830484089	0.07506558849306541	0.0742990480250783	1.2846301058926438e-06	0.0002494970120264228	1.2798139321919082e-06	0.00024856161365763296
84.85172064422062	0.0007024612701288206	0.0007014074941536064	0.0007477494942174633	0.0007462150552572596	0.0007753714742250937	0.0007735052008581835	0.0008062399707814944	0.0008039687126571997	0.0008762226672221079	0.0008729040330126728	0.07543542483618769	0.07466485983011349	1.3017405326716351e-06	0.00025434348242947546	1.2968328103960805e-06	0.0002533845598261808
85.36299494573534	0.0007027533290150211	0.000701701061675948	0.0007482642387510403	0.0007467291700348406	0.0007760414296133177	0.0007741726233011164	0.0008071005528753891	0.0008048240399638509	0.0008775806208521293	0.0008742480298829663	0.07581594471530398	0.07504123522385801	1.3190224540486628e-06	0.00025927301085995613	1.3140209622911287e-06	0.00025828987790244007
85.87734993211305	0.0007030479418914529	0.0007019972302812311	0.0007487875381856044	0.0007472518307883368	0.0007767243557946262	0.0007748529524589073	0.0008079797443875475	0.0008056978287462547	0.0008789727848135823	0.000875625798090246	0.07620748050495553	0.0754285026242028	1.336481364766517e-06	0.00026428771209940916	1.3313837851631864e-06	0.0002632796533486026
86.39480416602983	0.0007033450285451058	0.0007022959211282956	0.0007493194808018361	0.0007477831256653966	0.0007774204777971888	0.0007755464114538702	0.0008088779568256211	0.0008065904856375375	0.0008804001369457823	0.000877038298999794	0.07661037717007813	0.07582700287646003	1.3541230059130327e-06	0.0002693897867329931	1.3489269173013515e-06	0.0002683560557910636
86.91537632201124	0.0007036445038125687	0.0007025970504622108	0.0007498601555321171	0.000748323143453946	0.0007781300265055212	0.0007762532291816872	0.0008097956152652515	0.0008075024306222248	0.0008818636947856582	0.0008784865328666121	0.07702499285665222	0.07623708983557409	1.3719533797498318e-06	0.00027458152608705877	1.3666562524773142e-06	0.0002735213438480877
87.43908518710603	0.0007039462773587719	0.0007029005293938181	0.0007504096519611895	0.0007488719735817492	0.0007788532389038893	0.0007769736405500978	0.0008107331589873937	0.0008084340976613674	0.0008833645176993096	0.0008799715409176078	0.0774516995154309	0.07665913098087623	1.3899787656000044e-06	0.0002798653175190291	1.384577955461483e-06	0.00027877787030169965
87.9659496615646	0.0007042502534464645	0.0007032062636700032	0.0007509680603276829	0.0007494297061167401	0.0007795903583339945	0.0007777078867315562	0.0008116910421538768	0.0008093859353550871	0.0008849037091536061	0.000881494407570235	0.07789088356090047	0.07709350806550626	1.408205736877781e-06	0.00028524365008933406	1.4026984786533452e-06	0.0002841280876432206
88.4959887595208	0.0007045563306960706	0.0007035141534343398	0.0007515354715266811	0.0007499964317682848	0.0007803416347679714	0.0007784562154308541	0.0008126697345239324	0.0008103584076452069	0.0008864824191386227	0.0008830562627980803	0.0783429465677928	0.0775406178027796	1.4266411793419434e-06	0.00029071912064335126	1.4210245799041238e-06	0.000289574554017874
89.0292216096782	0.0007048644018355522	0.000703824092977727	0.0007521119771135102	0.0007505722418895517	0.0007811073250978106	0.0007792188811687982	0.000813669722214642	0.0008113519945608458	0.0008881018467526581	0.0008846582846548112	0.07880830600765842	0.07800087259195616	1.4452923106983082e-06	0.0002962944403435974	1.439563341653705e-06	0.00029511993960956717
89.56566745600044	0.000705174353439924	0.0007041359704786679	0.0007526976693089922	0.0007511572284812153	0.0007818876934424406	0.0007799961455831482	0.000814691508508522	0.000812367193010122	0.0008897632429626633	0.000886301701968953	0.0792873960281784	0.07847470128604846	1.4641667016445249e-06	0.00030197244168633786	1.4583221914780042e-06	0.00030076703349826706
90.1053456584057	0.0007054860656600186	0.0007044496677327749	0.0007532926410063814	0.000751751484196709	0.0007826830114737629	0.0007807882777480764	0.0008157356147116972	0.0008134045176213338	0.0008914679135540212	0.0008879877972230311	0.07978066827812966	0.07896255000451903	1.48327229847027e-06	0.00030775608604205473	1.477308924150854e-06	0.000306518751028384
90.6482756934654	0.0007057994119401203	0.0007047650598711245	0.0007538969857802749	0.000752355102349298	0.00078349355876308	0.0007815955545135533	0.0008168025810664319	0.0008144645016372969	0.0008932172222849187	0.0008897179096318912	0.08028859278111687	0.07946488299393455	1.5026174473781791e-06	0.0003136484717720378	1.4965317253834778e-06	0.00031237814173940004
91.19447715510712	0.000706114258724081	0.0007050820150670635	0.000754510797897818	0.000752968176921282	0.0007843196231494828	0.0007824182608661893	0.0008178929677221207	0.0008155476978668391	0.0008950125942619781	0.0008914934384363738	0.08081165886145722	0.07998218353988489	1.522210920637838e-06	0.0003196528429633416	1.5159991973540902e-06	0.00031834839790001457
91.74396975532183	0.0007064304651494933	0.0007054003942310396	0.0007551341723325285	0.0007535908025756398	0.0007851615011318574	0.0007832566903131519	0.0008190073557691473	0.0008166546796977593	0.0008968555195553102	0.0008933158464299837	0.08135037612585656	0.08051495493374737	1.5420619447443574e-06	0.0003257725988403959	1.5357203861888439e-06	0.0003244328637024563
92.29677332487483	0.0007067478827295339	0.0007057200506930629	0.0007557672047811618	0.000754223074670515	0.0007860194982863822	0.0007841111452909813	0.0008201463483404673	0.0008177860421759842	0.0008987475570729418	0.0008951866637379164	0.08190527550481862	0.08106372149815717	1.562180230754457e-06	0.00033201130391161127	1.5557048115675967e-06	0.00033063504517311104
92.85290781402206	0.0007070663550220387	0.000706040829872351	0.0007564099916840246	0.0007548650892769385	0.0007868939297114796	0.0007849819376012234	0.0008213105717861356	0.0008189424031560141	0.0009006903387163931	0.000897107491869578	0.08247691035805457	0.08162902967536487	1.5825760069920758e-06	0.0003383726989178437	1.5759624986395708e-06	0.0003369586208662456
93.41239329322968	0.0007073857172854251	0.0007063625689337687	0.0007570626302492684	0.0007555169432002945	0.0007877851205024415	0.0007858693888750436	0.0008225006769265293	0.0008201244045282738	0.0009026855738413722	0.0008990800080678537	0.0830658576484982	0.08221144918300437	1.6032600543393685e-06	0.00034486071265518725	1.5965040124584808e-06	0.00034340745340977197
93.97524995389855	0.00070770579612101	0.0007066850964306002	0.0007577252184816794	0.0007561787340060299	0.0007886934062580726	0.0007867738310691057	0.0008237173403904666	0.0008213327135294074	0.0009047350540497973	0.0009011059699805439	0.08367271918993785	0.08281157424217211	1.6242437443191992e-06	0.00035147947474750696	1.6173404951395519e-06	0.000349985601977687
94.54149810909283	0.0007080264091013312	0.0007070082319332534	0.0007583978552166081	0.0007568505600502217	0.0007896191336219626	0.0007876956069952671	0.0008249612660450432	0.0008225680241421719	0.0009068406583420228	0.0009031872206819827	0.08429812297368033	0.0834300248831336	1.645539080249829e-06	0.00035823332946180453	1.6384837060114295e-06	0.0003566973357793657
95.11115819427312	0.0007083473643840404	0.0007073317856434548	0.0007590806401597205	0.0007575325205156607	0.0007905626608612173	0.0007886350708868434	0.0008262331865245968	0.0008238310585921557	0.0009090043586609795	0.0009053256940755782	0.08494272458013913	0.08406744833442453	1.667158741734719e-06	0.00036512685065825945	1.6599460650160332e-06	0.00036354714865521887
95.68425076803395	0.0007086684603109677	0.0007076555579935236	0.0007597736739333485	0.000758224715454203	0.0007915243584857408	0.0007895925890044643	0.0008275338648669178	0.0008251225689492313	0.0009112282258631676	0.000907523420711146	0.08560720868174006	0.08472452050161038	1.6891161327954683e-06	0.0003721648579838588	1.681740699661016e-06	0.0003705397748845207
96.26079651284576	0.0007089894849919522	0.0007079793392303062	0.0007604770581303105	0.0007589272458362208	0.0007925046099114638	0.0007905685402848239	0.0008288640962655802	0.0008264433388423917	0.0009135144361550028	0.0009097825340543495	0.08629229064410063	0.0854019475425197	1.7114254339829077e-06	0.0003793524344240795	1.703881495847704e-06	0.0003776802063180096
96.84081623580131	0.0007093102158730403	0.0007083029089833624	0.0007611908953761615	0.0007596402136080887	0.000793503812171211	0.0007915633170359329	0.0008302247099481019	0.0008277941852974296	0.0009158652780369897	0.000912105277249402	0.08699871823305781	0.08610046754635936	1.7341016588474445e-06	0.00038669494534646076	1.7263831529472666e-06	0.0003849737109641038
97.42433086936633	0.0007096304192886925	0.0007086260358170275	0.0007619152894009789	0.0007603637217587631	0.0007945223766772965	0.0007925773256828506	0.0008316165711905967	0.0008291759607078512	0.0009182831598026746	0.0009144940104205075	0.08772727343578357	0.08682085232479039	1.757160715167537e-06	0.00039419805917378925	1.7492612435088132e-06	0.00039242585316356937
98.01136147213543	0.0007099498499976172	0.0007089484767659517	0.0007626503451218664	0.0007610978743966016	0.0007955607300402667	0.0007936109875682114	0.0008330405834805754	0.0008305895549503722	0.0009207706176442458	0.0009169512185622824	0.08847877440499892	0.08756390932377014	1.7806194713932896e-06	0.00040186776984985073	1.7725322780551105e-06	0.0004000425155119558
98.60192922959182	0.0007102682507019239	0.0007092699768537953	0.0007633961687375668	0.0007618427768377646	0.0007966193149487183	0.0007946647398123448	0.0008344976908407514	0.0008320358976575213	0.0009233303244222925	0.0009194795200748272	0.08925407753609595	0.08833048366576879	1.8044958288146364e-06	0.00040971042127152524	1.7962137754478453e-06	0.0004078299226979165
99.1960554548718	0.0007105853515492657	0.0007095902685947275	0.0007641528678366682	0.0007625985357076347	0.0007976985911155294	0.00079573903623819	0.0008359888803279183	0.0008335159606610448	0.0009259650991633881	0.0009220816760050879	0.09005407968790827	0.08912146033286003	1.8288087999953446e-06	0.00041773273388179266	1.8203243393562956e-06	0.00041579466744642857
99.79376158953411	0.0007109008696177267	0.0007099090714774628	0.0007649205515211255	0.0007633652590569161	0.0007987990362964384	0.0007968343483667886	0.0008375151847224411	0.0008350307606212419	0.0009286779173562506	0.0009247606000629629	0.0908797205588707	0.08993776650217603	1.8535785941007016e-06	0.00042594183364058624	1.8448837414441512e-06	0.0004239437387804357
100.39506920433367	0.0007112145083832067	0.0007102260914315698	0.0007656993305469727	0.0007641430564942341	0.0007999211473874449	0.0007979511664896668	0.0008390776854254262	0.000836581361858842	0.0009314719221250378	0.0009275193694881666	0.0917319852314298	0.09078037404629319	1.878826709785994e-06	0.00043434528361174785	1.8699130119142733e-06	0.00043228455283003675
101.00000000000001	0.000711525957169138	0.0007105410202758533	0.0007664893174843543	0.0007649320393372875	0.0008010654416082089	0.0007990900008250897	0.0008406775155824221	0.0008381688794077673	0.0009343504363672426	0.0009303612368524367	0.09261190689880278	0.09165030221234167	1.8916117826395425e-06	0.0004385965698825214	1.88258614635163e-06	0.0004365038502488121
