# Supplementary material for: White matter micro- and macrostructure brain charts for the human lifespan
Source: Nature. 2026 May 13;655(8124):979–89. doi: 10.1038/s41586-026-10454-2 (PMC13391363; doi:10.1038/s41586-026-10454-2)
Supplement: Supplementary file 12 — Centiles trajectories of brain charts. SDT.T9.1–5 contain the brain charts for the global metrics; SDT.T9.6–509 contain the brain charts for the tract-specific metrics (unnormalized); and SDT.T9.510–1157 contain the brain charts for the tract-specific macrostructural metrics (normalized). Included in each table are the male and female centile trajectories for the 2.5th, 25th, 50th, 75th and 97.5th percentiles; the interquartile range normalized by the 50th centile; and the derivatives of the 50th centiles with respect to both age and log(age). Charts are sampled in logarithmically spaced intervals. Age is reported in years, while centile trajectory values are reported in metric-specific units: diffusivities in mm2 s−1, volume in mm3, surface area in mm2, average length in mm, and FA is dimensionless (unitless). [file 41586_2026_10454_MOESM12_ESM.zip › plotted_curves/SDT.T9.248-SCP_left_rd-mean_curve_metrics.csv]

ages	male_0.025th_percentile	female_0.025th_percentile	male_0.25th_percentile	female_0.25th_percentile	male_0.5th_percentile	female_0.5th_percentile	male_0.75th_percentile	female_0.75th_percentile	male_0.975th_percentile	female_0.975th_percentile	male_normalized_quantile_range	fwmale_normalized_quantile_range	male_median_centile_d_age	male_median_centile_d_log_age	female_median_centile_d_age	female_median_centile_d_log_age
0.25	0.0007294918258693492	0.0007352432752462024	0.0007739222321250745	0.0007789067135176562	0.0007985339127998748	0.0008030617044658272	0.0008240913460454315	0.000828121702206426	0.000875572414201053	0.0008785315505217665	0.06282652886268855	0.06128419325076159	-0.00028448089230899176	-0.00016425324077954027	-0.0002861009743820311	-0.00016518864184871478
0.25150637576242696	0.0007290798748471539	0.0007348285640185415	0.0007734993425641614	0.0007784812757138602	0.0007981053776788269	0.0008026307288924114	0.0008236572502706705	0.0008276852700891901	0.0008751280194765098	0.0008780850033427267	0.06284622195177546	0.06130340218001484	-0.0002837362397558052	-0.00016431425459978444	-0.0002853520821416988	-0.00016525000372510923
0.2530218281966045	0.0007286676189467634	0.0007344135458243246	0.0007730761390940223	0.0007780555220980299	0.000797676524188842	0.000802199433133908	0.000823222831902613	0.000827248513638975	0.0008746832948973341	0.0008776381246774689	0.06286595040462664	0.06132264560293394	-0.00028224521185332696	-0.0001644356558682114	-0.0002838525650532553	-0.00016537209754211024
0.25454641199404576	0.0007282550613019507	0.0007339982238184371	0.0007726526249363715	0.000777629455911356	0.0007972473555983171	0.0008017678204773102	0.0008227880942567006	0.0008268114361889207	0.0008742382438696054	0.0008771909179480192	0.06288571416170269	0.061341923461439914	-0.0002807597293060793	-0.00016455580467375497	-0.0002823586248876242	-0.00016549293177051116
0.2560801821758082	0.0007278422050449314	0.0007335826011541985	0.000772228803311424	0.0007772030803935217	0.0007968178751741825	0.000801335894208134	0.000822353040646942	0.0008263740410707239	0.0008737928697980363	0.0008767433865750266	0.06290551316329465	0.06136123569728787	-0.0002792797929603852	-0.00016467470159811648	-0.00028087026249595803	-0.00016561250699539953
0.25762319409447826	0.0007274290533062635	0.0007331666809832646	0.0007718046774377938	0.0007767763987826021	0.0007963880861817995	0.0008009036576103191	0.0008219176743858099	0.0008259363316145368	0.0008733471760858694	0.000876295533977659	0.06292534734952873	0.06138058225207106	-0.0002778054034361377	-0.00016479234726551883	-0.00027938747850175805	-0.00016573082384438442
0.2591755034361701	0.0007270156092147356	0.0007327504664555125	0.0007713802505323786	0.0007763494143149457	0.0007959579918848418	0.000800471113966107	0.0008214819987841189	0.0008254983111488439	0.0008729011661347512	0.0008758473635734772	0.06294521666036484	0.061399963067223486	-0.00027633656112940885	-0.00016490874234226238	-0.0002779102733032057	-0.00016584788298773523
0.2607371662225343	0.0007266018758972669	0.0007323339607189422	0.0007709555258102571	0.0007759221302250736	0.0007955275955451935	0.0008000382665559401	0.0008210460171509251	0.0008250599830003593	0.0008724548433446299	0.0008753988787783307	0.06296512103560627	0.061419378084023056	-0.0002748732662111175	-0.0001650238875356702	-0.00027643864707249666	-0.00016596368513688287
0.2623082388127803	0.0007261878564787993	0.0007319171669195658	0.0007705305064845801	0.0007754945497455672	0.0007950969004228375	0.0007996051186583476	0.0008206097327934105	0.0008246213504939121	0.0008720082111136359	0.00087495008300624	0.06298506041489775	0.061438827243595555	-0.00027341551863041547	-0.0001651377835943657	-0.0002749725997580055	-0.00016607823104436426
0.2638887779057103	0.0007257735540822002	0.0007315000882013126	0.000770105195766469	0.0007750666761069685	0.0007946659097757522	0.0007991716735498448	0.0008201731490167812	0.0008241824169523435	0.0008715612728379802	0.0008745009796692919	0.06300503473773145	0.061458310486916495	-0.0002719633181153813	-0.00016525043130735662	-0.00027351213108689487	-0.0001661915215041554
0.26547884054176485	0.0007253589718281553	0.000731082727705916	0.0007696795968649053	0.0007746385125376676	0.0007942346268598025	0.0007987379345048186	0.000819736269124154	0.0008237431856963918	0.0008711140319118352	0.0008740515721775204	0.0630250439434501	0.06147782775481531	-0.00027051666417485243	-0.0001653618315045069	-0.0002720572405651156	-0.00016630355735067215
0.2670784841050822	0.0007249441128350705	0.0007306650885728211	0.0007692537129866331	0.0007742100622638054	0.0007938030549286373	0.0007983039047954298	0.0008192990964164547	0.0008233036600445935	0.000870666491727234	0.000873601863938808	0.06304508797124833	0.061497378987978975	-0.00026907555610028444	-0.00016547198505575955	-0.00027060792747943263	-0.00016641433945846495
0.26868776632556873	0.0007245289802189687	0.0007302471739390772	0.0007688275473360505	0.0007737813285091636	0.0007933711972335819	0.0007978695876915018	0.0008188616341923085	0.0008228638433131694	0.0008702186556739556	0.0008731518583587674	0.06306516676017809	0.061516964126954045	-0.00026763999296675056	-0.00016558089287099786	-0.00026916419090036725	-0.00016652386874305147
0.2703067452809827	0.0007241135770933932	0.0007298289869392391	0.0007684011031151115	0.0007733523144950659	0.0007929390570235377	0.0007974349864604187	0.000818423885747939	0.0008224237388159233	0.0008697705271394225	0.0008727015588406385	0.063085280249151	0.06153658311214961	-0.0002662099736345236	-0.00016568855589949028	-0.00026772602968175296	-0.00016663214615914024
0.2719354793990299	0.0007236979065693043	0.0007294105307052674	0.0007679743835232202	0.000772923023440273	0.0007925066375448761	0.0007970001043670223	0.0008179858543770595	0.0008219833498641361	0.0008693221095085901	0.0008722509687851798	0.06310542837694198	0.06155623588384206	-0.000264785496750769	-0.00016579497512986263	-0.0002662934424625951	-0.00016673917270057514
0.27357402745947257	0.0007232819717549869	0.000728991808366432	0.0007675473917571353	0.0007724934585608857	0.0007920739420413406	0.0007965649446735104	0.0008175475433707749	0.0008215426797664638	0.000868873406163846	0.0008718000915905662	0.06312561108219096	0.06157592238217559	-0.0002633665607498503	-0.0001659001515885994	-0.0002648664276688195	-0.00016684494940008565
0.2752224485962505	0.0007228657757559514	0.0007285728230492136	0.0007671201310108708	0.0007720636230702427	0.000791640973753946	0.0007961295106393361	0.0008171089560174796	0.0008211017318288355	0.0008684244204849052	0.0008713489306522809	0.0631458283034072	0.06159564254716858	-0.0002619531638581307	-0.00016600408634226405	-0.00026344498351649204	-0.00016694947733023047
0.27688080229961526	0.0007224493216748322	0.0007281535778772012	0.0007666926044755874	0.0007716335201788166	0.0007912077359208707	0.0007956938055211011	0.0008166700956027484	0.0008206605093543457	0.0008679751558486983	0.0008708974893630078	0.06316607997897437	0.06161539631871491	-0.00026054530409233556	-0.00016610678049477912	-0.00026202910801090273	-0.00016705275760098282
0.2785491484182772	0.0007220326126113008	0.0007277340759710058	0.0007662648153395093	0.0007712031530941247	0.0007907742317773692	0.0007952578325724661	0.0008162309654092474	0.0008202190156431615	0.0008675256156292817	0.0008704457711125371	0.06318636604714917	0.061635183636585454	-0.0002591429792619948	-0.00016620823518789796	-0.00026061879894942463	-0.00016715479136086842
0.28022754716156506	0.000721615651661963	0.0007273143204481542	0.0007658367667878132	0.0007707725250206206	0.0007903404645556622	0.0007948215950440401	0.0008157915687166232	0.0008197772539924145	0.0008670758031977224	0.0008699937792876526	0.06320668644606865	0.06165500444043498	-0.0002577461869719688	-0.00016630845160114927	-0.00025921405392320684	-0.00016725557979604955
0.2819160591015993	0.0007211984419202728	0.0007268943144230055	0.0007654084620025434	0.0007703416391596085	0.0007899064374848495	0.0007943850961832945	0.0008153519088014151	0.0008193352276961096	0.0008666257219220094	0.0008695415172720408	0.06322704111375162	0.06167485866980118	-0.00025635492462269815	-0.00016640743095097665	-0.0002578148703178129	-0.00016735512412996423
0.28361474517547763	0.0007207809864764306	0.000726474061006647	0.0007649799041625071	0.0007699104987091358	0.0007894721537908041	0.0007939483392344544	0.0008149119889369469	0.0008188929400450184	0.0008661753751669428	0.00086908898844618	0.06324742998810175	0.06169474626411176	-0.00025496918941286806	-0.00016650517449104396	-0.00025642124531616295	-0.0001674534256232707
0.2853236666874746	0.0007203632884173006	0.00072605356330681	0.0007645510964431882	0.0007694791068639092	0.0007890376166960849	0.0007935113274384128	0.0008144718123932387	0.0008184503943265895	0.0008657247662940435	0.0008686361961872497	0.06326785300691001	0.06171466716268281	-0.0002535889783399359	-0.000166601683510903	-0.0002550331758985058	-0.00016755048557298702
0.2870428853112538	0.0007199453508263118	0.0007256328244277729	0.0007641220420166472	0.0007690474668151919	0.0007886028294198356	0.0007930740640326271	0.0008140313824369053	0.000818007593824846	0.0008652738986614491	0.0008681831438690255	0.06328831010785961	0.061734621304725824	-0.00025221428820373926	-0.000166696959337298	-0.00025365065884647153	-0.00016764630531340696
0.28877246309209376	0.0007195271767833699	0.0007252118474702702	0.0007636927440514298	0.0007686155817507138	0.0007881677951776918	0.0007926365522510283	0.000813590702331062	0.0008175645418202932	0.0008648227756238175	0.0008677298348617839	0.06330880122852871	0.06175460862934968	-0.0002508451156054692	-0.00016679100333197305	-0.0002522736907420442	-0.0001677408862140184
0.2905124624491269	0.0007191087693647702	0.0007247906355314058	0.0007632632057124791	0.0007681834548545796	0.0007877325171816923	0.0007921987953239276	0.0008131497753352335	0.0008171212415898222	0.000864371400532234	0.0008672762725322055	0.06332932630639135	0.06177462907556187	-0.00024948145695088964	-0.0001668838168923381	-0.00025090226797058746	-0.00016783422968030814
0.29226294617759224	0.0007186901316431058	0.0007243691917045597	0.0007628334301610393	0.0007677510893071758	0.0007872969986401809	0.0007917607964779223	0.0008127086047052564	0.000816677696406617	0.0008639197767341112	0.0008668224602432787	0.06334988527882308	0.06179468258227338	-0.000248123308452447	-0.0001669754014514968	-0.0002495363867227318	-0.0001679263371533457
0.294023977451102	0.0007182712666871804	0.000723947519079302	0.0007624034205545678	0.0007673184882850797	0.0007868612427577181	0.000791322558935804	0.0008122671936931883	0.0008162339095400603	0.000863467907573096	0.0008663684013542026	0.0633704780831022	0.06181476908830155	-0.00024677066612874277	-0.00016706575847655336	-0.00024817604299451346	-0.00016801721010858972
0.29579561982392083	0.0007178521775619225	0.0007235256207413049	0.0007619731800466476	0.0007668856549609732	0.0007864252527349929	0.000790884085916471	0.0008118255455472185	0.0008157898842556447	0.0008630157963889791	0.000865914099220299	0.06339110465641412	0.06183488853237145	-0.00024542352580850246	-0.00016715488946966728	-0.0002468212325911767	-0.00016810685005691495
0.29757793723326015	0.0007174328673282969	0.000723103499772254	0.0007615427117868951	0.0007664525925035469	0.0007859890317687275	0.0007904453806348314	0.0008113836635115723	0.0008153456238148755	0.0008625634465175958	0.0008654595571929097	0.06341176493585302	0.061855040853121386	-0.0002440818831309921	-0.0001672427959667766	-0.0002454719511270631	-0.00016819525854311346
0.29937099400158496	0.000717013339043224	0.0007226811592497672	0.0007611120189208773	0.0007660193040774221	0.0007855525830515958	0.0007900064463017229	0.000810941550826429	0.0008149011314751892	0.0008621108612907424	0.0008650047786193156	0.06343245885842731	0.06187522598910269	-0.00024274573354873819	-0.00016732947953851385	-0.00024412819402860886	-0.00016828243714639424
0.3011748548389356	0.0007165935957594862	0.0007222586022473008	0.0007606811045900177	0.00076558579284305	0.0007851159097721252	0.0007895672861238128	0.0008104992107278205	0.000814456410489851	0.0008616580440360729	0.0008645497668426306	0.06345318636105875	0.06189544387878483	-0.00024141507232777748	-0.0001674149417882631	-0.0002427899565350944	-0.00016836838747952276
0.30298958484526295	0.0007161736405256555	0.0007218358318340763	0.0007602499719315204	0.0007651520619566398	0.0007846790151146229	0.0007891279033035239	0.0008100566464475581	0.0008140114641078825	0.0008612049980770242	0.0008640945252017275	0.06347394738058872	0.06191569446055921	-0.0002400898945483232	-0.00016749918435152167	-0.00024145723369883854	-0.00016845311118743322
0.30481524951277783	0.0007157534763860049	0.0007214128510749907	0.0007598186240782798	0.0007647181145700648	0.0007842419022590821	0.0007886883010389404	0.0008096138612131373	0.0008135662955739626	0.0008607517267327183	0.0008636390570311382	0.06349474185377961	0.061935977672738465	-0.00023877019511070463	-0.00016758220889845354	-0.00024013002039097175	-0.00016853660994950448
0.3066519147283146	0.0007153331063804247	0.0007209896630305337	0.0007593870641587937	0.0007642839538307798	0.0007838045743810955	0.0007882484825237216	0.00080917085824765	0.0008131209081283451	0.0008602982333178722	0.0008631833656609671	0.06351556971731946	0.06195629345356279	-0.00023745596873298025	-0.00016766401713058654	-0.00023880831129946545	-0.00016861888547706205
0.3084996467757088	0.000714912533544348	0.0007205662707567102	0.0007589552952970884	0.000763849582881739	0.0007833670346517773	0.0007878084509470221	0.000808727640769706	0.0008126753050067727	0.0008598445211427179	0.000862727454416806	0.06353643090782149	0.061976641741200426	-0.00023614720995449034	-0.00016774461078195024	-0.00023749210093290674	-0.00016869993951418305
0.31035851233818973	0.0007144917609086613	0.0007201426773049534	0.0007585233206126263	0.000763415004861308	0.0007829292862376725	0.0007873682094934011	0.0008082842119933399	0.0008122294894403886	0.0008593905935129076	0.0008622713266196409	0.06355732536183072	0.061997022473752474	-0.00023484391313666197	-0.00016782399161799355	-0.00023618138362044294	-0.00016877977383628062
0.3122285785007863	0.0007140707914996355	0.0007197188857220528	0.0007580911432202351	0.000762980222903191	0.0007824913323006829	0.0007869277613427489	0.0008078405751279376	0.0008117834646556616	0.0008589364537294374	0.0008618149855857761	0.06357825301582459	0.06201743558925494	-0.00023354607246495185	-0.00016790216143558467	-0.00023487615351430735	-0.00016885839025035376
0.3141099127527488	0.0007136496283388389	0.0007192948990500682	0.0007576587662300186	0.0007625452401363414	0.0007820531759979777	0.0007864871096701958	0.0008073967333781445	0.0008113372338742919	0.0008584821050885545	0.0008613584346267399	0.06359921380621633	0.06203788102567995	-0.00023225368195084473	-0.00016797912206262255	-0.00023357640459223394	-0.0001689357905948763
0.31600258298998396	0.0007132282744430679	0.0007188707203262586	0.0007572261927472851	0.0007621100596848888	0.0007816148204819208	0.0007860462576460387	0.0008069526899437937	0.0008108908003131403	0.0008580275508816827	0.0008609016770492098	0.06362020766935908	0.06205835872094145	-0.00023096673543296364	-0.00016805487535762054	-0.00023228213065765169	-0.00016901197673893642
0.3179066575175057	0.0007128067328242624	0.0007184463525829988	0.0007567934258724618	0.0007616746846680541	0.0007811762688999835	0.0007856052084356555	0.0008065084480198155	0.0008104441671841373	0.0008575727943953305	0.0008604447161549202	0.06364123454154606	0.06207886861289523	-0.00022968522658034507	-0.00016812942321020596	-0.000230993325343265	-0.0001690869505826531
0.3198222050518999	0.000712385006489434	0.0007180217988477052	0.00075636046870102	0.000761239118200074	0.0007807375243946698	0.0007851639651994282	0.0008060640107961629	0.0008099973376942089	0.0008571178389110147	0.0008599875552405864	0.06366229435901596	0.062099410639343974	-0.00022840914889132868	-0.00016820276753889973	-0.0002297099821107762	-0.00016916071405578825
0.32174929472380437	0.0007119630984405929	0.0007175970621427641	0.0007559273243234005	0.0007608033633901245	0.0007802985901034402	0.0007847225310926649	0.0008056193814577339	0.000809550315045196	0.0008566626877051809	0.0008595301975978238	0.06368338705795434	0.06211998473803876	-0.00022713849569783173	-0.0001682749102926706	-0.00022843209425421618	-0.0001692332691183851
0.32368799608040405	0.0007115410116746687	0.0007171721454854497	0.0007554939958249324	0.0007603674233422422	0.0007798594691586289	0.0007842809092655206	0.0008051745631842888	0.0008091031024337737	0.0008562073440491182	0.000859072646513062	0.06370451257449697	0.06214059084668085	-0.00022587326016554332	-0.00016834585344946418	-0.00022715965489997214	-0.0001693046177594637
0.3256383790879404	0.0007111187491834431	0.0007167470518878589	0.0007550604862857633	0.000759931301155251	0.0007794201646873755	0.0007838391028629244	0.0008047295591503791	0.0008086557030513788	0.0008557518112088868	0.0008586149052674736	0.06372567084473371	0.06216122890292779	-0.0002246134352958118	-0.0001684155990159253	-0.00022589265700984074	-0.00016937476199715973
0.32760051413423674	0.0007106963139534747	0.000716321784356833	0.0007546267987807838	0.000759494999922688	0.0007789806798115437	0.0007833971150245006	0.0008042843725252671	0.0008082081200841292	0.0008552960924452374	0.000858156977136891	0.06374686180470712	0.062181898844390904	-0.00022335901392814272	-0.0001684841490278144	-0.00022463109338285991	-0.00016944370387914076
0.3295744720312385	0.0007102737089660261	0.0007158963458938868	0.0007541929363795518	0.0007590585227327259	0.0007785410176476505	0.0007829549488844941	0.000803839006472852	0.0008077603567127487	0.0008548401910135328	0.0008576988653917286	0.0637680853904204	0.06220260060864315	-0.00022210998874139243	-0.00016855150554900833	-0.00022337495665580853	-0.00016951144548071895
0.33156032401756863	0.000709850937196997	0.0007154707394951401	0.0007537589021462225	0.0007586218726681049	0.0007781011813067904	0.0007825126075716998	0.0008033934641515965	0.0008073124161124954	0.0008543841101636741	0.0008572405732969105	0.06378934153783791	0.06222333413321919	-0.00022086635225523898	-0.00016861767067138933	-0.00022212423930578762	-0.0001695779889056559
0.33355814176109866	0.000709428001616852	0.0007150449681512436	0.0007533246991394755	0.0007581850528060569	0.0007776611738945649	0.0007820700942093857	0.0008029477487144508	0.0008068643014530829	0.0008539278531400231	0.0008567821041117898	0.06381063018288635	0.06224409935561728	-0.00021962809683154227	-0.0001686826465138458	-0.0002208789336515249	-0.000169643336285219
0.33556799736153503	0.0007090049051905535	0.0007146190348473144	0.0007528903304124479	0.0007577480662182395	0.0007772209985110121	0.0007816274119152254	0.0008025018633087865	0.0008064160158986144	0.0008534714231813339	0.0008563234610900796	0.06383195126146048	0.06226489621330395	-0.00021839521467753586	-0.00016874643522346577	-0.00021963903185548417	-0.00016970748977832018
0.3375899633530214	0.0007085816508774906	0.0007141929425628621	0.0007524557990126573	0.000757310915970658	0.0007767806582505304	0.0007811845638012216	0.0008020558110763142	0.0008059675626075019	0.0008530148235206698	0.0008558646474797735	0.06385330470942241	0.06228572464371551	-0.000217167697845827	-0.00016880903897334432	-0.0002184045259254197	-0.00016977045157082205
0.3396241127067558	0.0007081582416314182	0.000713766694271728	0.0007520211079819424	0.0007568736051236063	0.0007763401562018181	0.0007807415529736425	0.0008016095951530261	0.0008055189447324053	0.0008525580573853438	0.0008554056665230805	0.06387469046260788	0.06230658458426033	-0.00021594553823670037	-0.00016887045996336059	-0.00021717540771543087	-0.00016983222387498276
0.3416705188336247	0.0007077346804003843	0.0007133402929420125	0.0007515862603563865	0.0007564361367315896	0.0007758994954477952	0.0007802983825329473	0.0008011632186691152	0.0008050701654201537	0.0008521011279968348	0.0008549465214563449	0.06389610845682578	0.062327475972322126	-0.00021472872760047723	-0.00016893070041992808	-0.00021595166892879325	-0.00016989280892981684
0.343729255586852	0.0007073109701266693	0.0007129137415360127	0.0007511512591662574	0.000755998513843263	0.0007754586790655428	0.0007798550555737207	0.0008007166847489143	0.0008046212278116821	0.0008516440385707274	0.0008544872155099837	0.06391755862786284	0.062348398745262414	-0.00021351725753837592	-0.00016898976259499543	-0.00021473330111893008	-0.00016995220900012376
0.34580039726466444	0.0007068871137467177	0.0007124870430101565	0.0007507161074359344	0.0007555607395013604	0.0007750177101262297	0.0007794115751846043	0.0008002699965108207	0.0008041721350419589	0.000851186792316633	0.0008540277519084087	0.06393904091148489	0.062369352840423026	-0.0002123111195044547	-0.0001690476487661019	-0.00021352029569132736	-0.00017001042637657116
0.3478840186129729	0.0007064631141910796	0.0007120602003149393	0.0007502808081838506	0.0007551228167426332	0.0007745765916950528	0.0007789679444482304	0.000799823157067238	0.0008037228902399216	0.0008507293924381308	0.0008535681338699652	0.06396055524344069	0.062390338195127557	-0.0002111103048070273	-0.00016910436123590555	-0.0002123126439048939	-0.00017006746337477896
0.34998019482807	0.0007060389743843426	0.0007116332163948597	0.0007498453644224219	0.0007546847485977825	0.0007741353268311663	0.0007785241664411575	0.0007993761695245017	0.0008032734965284094	0.0008502718421326926	0.0008531083646068588	0.06398210155946309	0.06241135474668568	-0.00020991480461104994	-0.0001691599023318502	-0.0002111103368739875	-0.00017012332233537486
0.352089001559344	0.0007056146972450749	0.0007112060941883594	0.0007494097791579885	0.0007542465380913978	0.0007736939185876221	0.0007780802442338047	0.0007989290369828209	0.0008028239570240987	0.0008498141445916209	0.0008526484473250915	0.06400367979527326	0.06243240243239473	-0.00020872460993853759	-0.00016921427440544368	-0.00020991336557008022	-0.000170178005623689
0.3542105149120084	0.0007051902856857618	0.0007107788366277601	0.0007489740553907514	0.0007538081882418919	0.0007732523700113042	0.0007776361808903881	0.0007984817625362107	0.0008023742748374368	0.0008493563029999822	0.0008521883852243945	0.06402528988658072	0.062453481189541644	-0.00020753971167269958	-0.00016926747983364576	-0.0002087217208240899	-0.00017023151562978178
0.35634481144984936	0.0007047657426127428	0.0007103514466392021	0.0007485381961147044	0.0007533697020614372	0.0007728106841428621	0.0007771919794688558	0.0007980343492724251	0.0008019244530725769	0.0008488983205365365	0.0008517281814981605	0.06404693176908872	0.062474590955406806	-0.0002063601005567739	-0.00016931952101598147	-0.00020753539332657445	-0.0001702838547668617
0.35849196819798806	0.0007043410709261603	0.0007099239271425884	0.000748102204317585	0.0007529310825559115	0.0007723688640166586	0.0007767476430208313	0.0007975868002729048	0.0008014744948273215	0.0008484402003736846	0.0008512678393333855	0.06406860537849496	0.06249573166726447	-0.00020518576719663617	-0.00016937040037542928	-0.00020635437363020204	-0.00017033502547203483
0.36065206264566085	0.0007039162735198922	0.0007094962810515217	0.0007476660829808036	0.0007524923327248296	0.0007719269126607003	0.0007763031745915466	0.0007971391186127054	0.0008010244031930533	0.0008479819456773944	0.0008508073619105996	0.06409031065049499	0.06251690326238708	-0.00020401670206407485	-0.00016942012035892073	-0.00020517865215222142	-0.0001703850302058052
0.3628251727490157	0.0007034913532815015	0.0007090685112732492	0.0007472298350793903	0.0007520534555612883	0.000771484833096582	0.0007758585772197858	0.0007966913073604422	0.0008005741812546787	0.000847523559607145	0.0008503467524038075	0.06411204752078369	0.06253810567804731	-0.00020285289549581975	-0.00016946868343520327	-0.0002040082191746284	-0.00017043387145129762
0.3650113769339257	0.0007030663130921762	0.0007086406207086052	0.0007467934635819361	0.0007516144540519079	0.0007710426283394282	0.0007754138539378243	0.0007962433695782302	0.000800123832090567	0.0008470650453158639	0.0008498860139804277	0.06413381592505835	0.0625593388515197	-0.00020169433769784417	-0.00016951609209647778	-0.00020284306484757986	-0.00017048155171472956
0.36721075409881926	0.0007026411558266713	0.0007082126122519523	0.0007463569714505318	0.0007511753311767713	0.00077060030139783	0.0007749690077713685	0.0007957953083216207	0.000799673358772488	0.0008466064059498642	0.0008494251498012273	0.06415561579902095	0.06258060272008276	-0.00020054101874469876	-0.00016956234885612265	-0.0002016831791891438	-0.00017052807352382904
0.3694233836175272	0.0007022158843532609	0.0007077844887911322	0.000745920361640719	0.0007507360899093729	0.0007701578552737966	0.0007745240417395045	0.0007953471266395524	0.0007992227643655606	0.0008461476446487914	0.0008489641630202713	0.06417744707838097	0.06260189722102283	-0.00019939292858242585	-0.0001696074562493599	-0.00020052855208801956	-0.0001705734394283065
0.37164934534214805	0.0007017905015336776	0.0007073562532074043	0.0007454836371014269	0.0007502967332165573	0.0007697152929626905	0.0007740789588546343	0.0007948988275742842	0.0007987720519281883	0.0008456887645455582	0.0008485030567848546	0.06419930969885587	0.06262322229163489	-0.0001982500570305301	-0.0001696514168335328	-0.00019937917330584143	-0.0001706176519999103
0.3738887196059291	0.0007013650102230613	0.000706927908375396	0.0007450468007749217	0.0007498572640584664	0.0007692726174531769	0.0007736337621224244	0.000794450414161347	0.0007983212245120072	0.0008452297687662919	0.0008480418342354496	0.06422120359617804	0.06264457786922642	-0.0001971123937827557	-0.00016969423318646815	-0.00019823503247787255	-0.0001706607138313998
0.3761415872261661	0.0007009394132699072	0.0007064994571630489	0.0007446098555967507	0.000749417685388485	0.0007688298317271671	0.0007731884545417482	0.0007940018894294817	0.0007978702851618275	0.0008447706604302746	0.0008475804985056462	0.06424312870609139	0.06266596389111807	-0.00019597992840919565	-0.00016973590790694826	-0.0001970961191147258	-0.00017070262753635101
0.3784080295071193	0.0007005137135160143	0.0007060709024315666	0.0007441728044956926	0.0007489780001531882	0.0007683869387597658	0.0007727430391046344	0.0007935532564005912	0.0007974192369155811	0.0008443114426498894	0.000847119052722099	0.06426508496435711	0.0626873802946462	-0.00019485265035812382	-0.00016977644361435007	-0.0001959624226044454	-0.00017074339574876807
0.3806881282429484	0.0007000879137964327	0.000705642247035364	0.0007437356503937002	0.0007485382112922873	0.0007679439415192169	0.0007722975187962121	0.000793104518089681	0.0007969680828042659	0.0008438521185305642	0.0008466575000044694	0.06428707230675557	0.06270882701716668	-0.00019373054895666098	-0.00016981584294764596	-0.0001948339322135617	-0.0001707830211228334
0.38298196572066395	0.0006996620169394181	0.0007052134938220183	0.0007432983962058551	0.0007480983217385812	0.0007675008429668543	0.0007718518965946607	0.0007926556775048121	0.0007965168258518962	0.0008433926911707199	0.0008461958434653743	0.0643090906690881	0.06273030399605549	-0.0001926136134139389	-0.00016985410856606986	-0.00019371063708975567	-0.00017082150633293547
0.3852896247230969	0.0006992360257663763	0.0007047846456322164	0.0007428610448403114	0.0007476583344179014	0.0007670576460570465	0.0007714061754711544	0.0007922067376470439	0.0007960654690754446	0.0008429331636617137	0.0008457340862103289	0.06433113998717978	0.06275181116871076	-0.00019150183282110045	-0.00016989124314770176	-0.00019259252626221968	-0.00017085885407255863
0.38761118853188686	0.0006988099430918234	0.0007043557052997104	0.0007424235991982531	0.0007472182522490672	0.0007666143537371532	0.0007709603583898182	0.0007917577015103898	0.0007956140154847993	0.0008424735390877937	0.0008452722313376997	0.0643532201968812	0.06277334847255767	-0.00019039519615426936	-0.00016992724939021708	-0.00019147958864423886	-0.00017089506705450508
0.3899467409304866	0.0006983837717233279	0.0007039266756512663	0.0007419860621738365	0.0007467780781438318	0.0007661709689474666	0.0007705144483076704	0.0007913085720817581	0.0007951624680827043	0.0008420138205260376	0.0008448102819386468	0.06437533123407001	0.06279491584504635	-0.00018929369227596582	-0.00016996213001019278	-0.00019037181303493966	-0.00017093014801097817
0.39229636620718694	0.0006979575144614744	0.0007034975595066181	0.0007415484366541506	0.0007463378150068365	0.0007657274946211712	0.0007700684481745802	0.0007908593523409119	0.0007947108298647168	0.0008415540110463124	0.0008443482410970776	0.06439747303465555	0.06281651322365801	-0.00018819730993596684	-0.0001699958877422747	-0.00018926918812015026	-0.00017096409969216686
0.3946601491581577	0.0006975311740998092	0.0007030683596784225	0.0007411107255191631	0.0007458974657355631	0.0007652839336842896	0.0007696223609332147	0.0007904100452604135	0.0007942591038191554	0.0008410941137112167	0.0008438861118895946	0.06441964553457932	0.06283814054590461	-0.00018710603777313817	-0.00017002852533901103	-0.0001881717024738161	-0.00017099692486619023
0.3970381750905084	0.0006971047534248041	0.0007026390789722156	0.0007406729316416834	0.000745457033220291	0.000764840289055644	0.0007691761895189997	0.0007899606538055852	0.0007938072929270568	0.0008406341315760416	0.0008434238973854526	0.06444184866981552	0.06285979774933152	-0.00018601986431798778	-0.00017006004557137966	-0.00018707934456133057	-0.00017102862631990234
0.39943052982536675	0.0006966782552158011	0.0007022097201863609	0.0007402350578873038	0.0007450165203440411	0.0007643965636467978	0.0007687299368600602	0.0007895111809344511	0.0007933554001621194	0.000840174067688709	0.0008429616006464982	0.06446408237637788	0.06288148477152115	-0.00018493877799349856	-0.00017009045122787225	-0.00018599210273995137	-0.00017105920685772658
0.4018372997009759	0.0006962516822449803	0.0007017802861120155	0.0007397971071143687	0.0007445759299825435	0.0007639527603620234	0.0007682836058771887	0.0007890616295977029	0.0007929034284906684	0.0008397139250897399	0.0008424992247271358	0.06448634659031617	0.06290320155009284	-0.00018386276711607197	-0.00017011974511321748	-0.0001849099652593833	-0.0001710886693003788
0.40425857157581063	0.0006958250372773095	0.0007013507795330791	0.0007393590821739208	0.0007441352650041844	0.0007635088820982484	0.0007678371994837918	0.0007886120027386467	0.0007924513808716022	0.0008392537068121971	0.0008420367726742735	0.06450864124772303	0.06292494802270598	-0.00018279181989830362	-0.00017014793004957451	-0.00018383292026524778	-0.0001711170164860054
0.4066944328317112	0.0006953983230705086	0.0007009212032261595	0.0007389209859096661	0.0007436945282699707	0.0007630649317450197	0.0007673907205858524	0.0007881623032931664	0.000791999260256356	0.0008387934158816484	0.0008415742475272836	0.0645309662847335	0.06294672412706248	-0.000181725924450038	-0.00017017500887550607	-0.00018276095579963791	-0.00017114425126937838
0.4091449713770379	0.0006949715423750023	0.0007004915599605242	0.0007384828211579249	0.0007432537226334798	0.0007626209121844533	0.0007669441720818813	0.0007877125341896727	0.0007915470695888498	0.0008383330553161151	0.0008411116523179514	0.06455332163752775	0.06296852980090724	-0.0001806650687811162	-0.0001702009844466723	-0.00018169405980403286	-0.0001711703765223671
0.411610275649843	0.0006945446979338828	0.0007000618524980616	0.0007380445907475919	0.0007428128509408202	0.0007621768262911953	0.0007664975568628758	0.0007872626983490632	0.0007910948118054491	0.0008378726281260307	0.0008406489900704333	0.06457570724233377	0.06299036498203271	-0.00017960924080009932	-0.0001702258596330275	-0.00018063222011840963	-0.00017119539513138493
0.41409043462106226	0.0006941177924828739	0.0006996320835932479	0.000737606297500102	0.0007423719160305974	0.0007617326769323863	0.0007660508778122852	0.0007868127986846864	0.0007906424898349283	0.000837412137314204	0.000840186263801221	0.06459812303542821	0.06301222960827832	-0.0001785584283181263	-0.00017024963732054088	-0.00017957542448451824	-0.00017121930999891566
0.41658553779772634	0.0006936908287502872	0.0006992022559931001	0.0007371679442293841	0.000741930920733866	0.0007612884669676135	0.0007656041378059623	0.0007863628381022942	0.0007901901065984225	0.0008369515858757704	0.0008397234765190912	0.06462056895313903	0.06303412361753397	-0.00017751261905121773	-0.00017027232041177953	-0.000178523660548352	-0.0001712421240438189
0.41909567522619073	0.0006932638094569844	0.0006987723724371398	0.0007367295337418203	0.0007414898678740911	0.000760844199248872	0.0007651573397121255	0.0007859128195000017	0.0007897376650093879	0.00083649097679815	0.000839260631225065	0.06464304493184886	0.0630560469477416	-0.0001764718006193322	-0.00017029391182266096	-0.0001774769158593148	-0.00017126384019869323
0.4216209374953856	0.0006928367373163465	0.0006983424356573609	0.0007362910688362189	0.0007410487602671174	0.0007603998766205337	0.0007647104863913255	0.0007854627457682552	0.0007892851679735697	0.0008360303130610173	0.0008387977309123753	0.0646655509079925	0.06307799953689694	-0.00017543596054916955	-0.00017031441448411844	-0.00017643517787327423	-0.00017128446141126408
0.42416141574008476	0.0006924096150342299	0.0006979124483781865	0.000735852552303763	0.0007406076007211228	0.0007599555019193002	0.0007642635806963992	0.0007850126197897857	0.0007888326183889546	0.0008355695976362506	0.0008383347785664183	0.06468808681806605	0.06309998132305217	-0.00017440508627647455	-0.00017033383134196223	-0.0001753984339545045	-0.0001713039906440783
0.4267172016441951	0.0006919824453089357	0.0006974824133164377	0.0007354139869279858	0.0007401663920365871	0.0007595110779741721	0.000763816625472439	0.0007845624444395767	0.0007883800191457385	0.0008351088334879008	0.0008378717771647203	0.06471065259862106	0.06312199224431658	-0.00017337916514628682	-0.00017035216535554731	-0.00017436667137579742	-0.00017132243087322752
0.42928838744406506	0.0006915552308311738	0.0006970523331812966	0.0007349753754847269	0.000739725137006255	0.0007590666076064094	0.0007633696235567526	0.0007841122225848258	0.0007879273731262886	0.0008346480235721513	0.0008374087296768986	0.0647332481862742	0.06314403223885943	-0.0001723581844151334	-0.00017036941949793993	-0.00017333987732129352	-0.00017133978508893088
0.43187506593181346	0.0006911279742840288	0.0006966222106742731	0.000734536720742103	0.0007392838384151001	0.0007586220936294991	0.0007629225777788297	0.0007836619570849091	0.0007874746832051063	0.0008341871708372823	0.0008369456390646244	0.064755873517702	0.06316610124491122	-0.00017134213125236109	-0.0001703855967557233	-0.00017231803888753672	-0.0001713560562948413
0.4344773304586784	0.0006907006783429258	0.0006961920484891699	0.0007340980254604694	0.0007388424990402905	0.0007581775388491173	0.0007624754909603047	0.000783211650791345	0.0007870219522487928	0.0008337262782236326	0.0008364825082815859	0.06477852852964762	0.0631881992007669	-0.00017033099274180175	-0.00017040070012860897	-0.00017130114308447353	-0.00017137124750749022
0.4370952749383861	0.0006902733456756014	0.0006957618493120544	0.0007336592923923912	0.0007384011216511583	0.0007577329460630987	0.0007620283659149273	0.0007827613065477626	0.000786569183116016	0.0008332653486635685	0.0008360193402734569	0.06480121315892015	0.0632103260447856	-0.0001693247558834099	-0.00017041473262924267	-0.00017028917683803435	-0.0001713853617566763
0.4397289938505404	0.0006898459789420668	0.0006953316158212192	0.0007332205242826049	0.0007379597090091609	0.0007572883180613992	0.0007615812054485222	0.0007823109271898646	0.0007861163786574727	0.0008328043850814447	0.0008355561379778554	0.06482392734239908	0.0632324817153945	-0.00016832340759384556	-0.00017042769728223273	-0.00016928212699079959	-0.00017139840208454937
0.4423785822440318	0.0006894185807945843	0.0006949013506871602	0.0007327817238679948	0.0007375182638678571	0.0007568436576260714	0.0007611340123589655	0.0007818605155454001	0.0007856635417158621	0.0008323433903935776	0.0008350929043243189	0.06484667101703233	0.06325466615108873	-0.00016732693470936089	-0.0001704395971249273	-0.00016827998030385927	-0.0001714103715455273
0.4450441357404687	0.0006889911538776273	0.0006944710565725369	0.0007323428938775507	0.0007370767889728673	0.0007563989675312223	0.000760686789436144	0.000781410074434124	0.0007852106751258459	0.0008318823675082024	0.0008346296422342618	0.06486944411984258	0.0632768792904339	-0.00016633532398671602	-0.00017045043520672043	-0.00016728272345856166	-0.00017142127320640688
0.44772575053762753	0.0006885637008278609	0.0006940407361321505	0.0007319040370323502	0.0007366352870618496	0.0007559542505429928	0.0007602395394619312	0.0007809596066677763	0.0007847577817140249	0.0008314213193254523	0.0008341663546209516	0.06489224658792518	0.06329912107206968	-0.0001653485621037898	-0.00017046021458794192	-0.00016629034305712387	-0.0001714311101450039
0.4504235234129248	0.000688136224274106	0.0006936103920129102	0.0007314651560455191	0.0007361937608644663	0.000755509509419521	0.0007597922652101536	0.0007805091150500423	0.0007843048642989022	0.0008309602487373195	0.0008337030443894735	0.06491507835845112	0.06332139143470841	-0.00016436663566268828	-0.00017046893834107846	-0.00016530282562512988	-0.00017143988545123556
0.4531375517269096	0.0006877087268373145	0.0006931800268538069	0.0007310262536222077	0.0007357522131023569	0.000755064746910916	0.0007593449694465622	0.0007800586023765302	0.0007838519256908571	0.0008304991586276283	0.0008332397144366997	0.06493793936867166	0.06334369031713867	-0.00016338953118938404	-0.00017047660954869204	-0.00016432015761200236	-0.00017144760222523314
0.4558679334267773	0.0006872812111305438	0.0006927496432858878	0.0007305873324595637	0.0007353106464891108	0.0007546199657592307	0.0007588976549288067	0.0007796080714347394	0.0007833989686921167	0.0008300380518720074	0.0008327763676512641	0.06496082955591492	0.06336601765822705	-0.0001624172351367137	-0.0001704832313048077	-0.00016334232539358395	-0.00017145426357867422
0.45861476704990445	0.0006868536797589251	0.0006923192439322243	0.0007301483952467005	0.0007348690637302358	0.0007541751686984302	0.0007584503244064015	0.0007791575250040306	0.0007829459960967231	0.0008295769313378556	0.0008323130069135263	0.06498374885759102	0.06338837339691893	-0.00016144973388534933	-0.00017048880671383104	-0.00016236931527294218	-0.00017145987263378348
0.4613781517274047	0.0006864261353196428	0.0006918888314078925	0.0007297094446646736	0.0007344274675231363	0.0007537303584543682	0.0007580029806207048	0.0007787069658556018	0.0007824930106905115	0.0008291157998843192	0.0008318496350955507	0.06500669721119443	0.06341075747224093	-0.00016048701374501984	-0.00017049333889049278	-0.00016140111348175723	-0.00017146443252272214
0.4641581871877068	0.0006859985804019044	0.0006914584083199407	0.0007292704833864534	0.0007339858605570822	0.0007532855377447573	0.000757555626304887	0.000778256396752458	0.0007820400152510785	0.0008286546603622597	0.0008313862550610719	0.06502967455430281	0.06343316982330263	-0.00015952906095551	-0.00017049683095854418	-0.00016043770618173747	-0.0001714679463874491
0.4669549737601532	0.0006855710175869243	0.0006910279772673739	0.0007288315140769047	0.0007335442455131908	0.0007528407092791514	0.000757108264183912	0.0007778058204493927	0.000781587012547762	0.0008281935156142356	0.0008309228696654778	0.06505268082458118	0.06345561038929699	-0.00015857586168877003	-0.00017049928605186726	-0.0001594790794659795	-0.0001714704173794157
0.46976861237862133	0.0006851434494478906	0.0006905975408411228	0.0007283925393927556	0.0007331026250643954	0.0007523958757589109	0.0007566608969745057	0.0007773552396929539	0.000781134005341611	0.000827732368474468	0.0008304594817557749	0.065075715959782	0.06347807910950352	-0.00015762740205096937	-0.00017050070731441935	-0.00015852521936152164	-0.00017147184866045384
0.4725992045851658	0.000684715878549947	0.000690167101624022	0.0007279535619825769	0.0007326610018754242	0.0007519510398771845	0.0007562135273851338	0.0007769046572214239	0.0007806809963853622	0.000827271221768819	0.0008299960941705661	0.06509877989774719	0.06350057592328917	-0.00015668366808249679	-0.0001705010978983179	-0.0001575761118293717	-0.0001714722434007776
0.4754468525336833	0.0006842883074501719	0.00068973666219079	0.0007275145844867602	0.0007322193786027773	0.0007515062043188847	0.0007557661581159801	0.0007764540757647973	0.0007802279884234176	0.0008268100783147688	0.0008295327097400278	0.0651218725764116	0.06352310077011011	-0.00015574464575957014	-0.00017050046096436788	-0.00015663174276589475	-0.0001714716047791498
0.47831165899359906	0.0006838607386975541	0.000689306225108007	0.0007270756095374959	0.0007317777578947063	0.0007510613717606674	0.0007553187918589236	0.0007760034980447562	0.0007797749841918223	0.000826348940921393	0.0008290693312858873	0.06514499393380017	0.06354565358951225	-0.00015481032099676217	-0.00017049879968242254	-0.0001556920980055887	-0.00017146993598349258
0.4811937273535759	0.0006834331748329712	0.0006888757929340897	0.0007266366397587469	0.0007313361423911869	0.0007506165448709048	0.0007548714312975135	0.0007755529267746467	0.0007793219864182381	0.000825887812389334	0.0008286059616213942	0.06516814390803595	0.06356823432113543	-0.00015388067964722252	-0.00017049611723027325	-0.00015475716332094547	-0.00017146724020969395
0.4840931616252451	0.0006830056183891752	0.0006884453682192788	0.0007261976777662371	0.0007308945347239066	0.000750171726309671	0.0007544240791069527	0.0007751023646594623	0.0007788689978219283	0.0008254266955107884	0.0008281426035513076	0.06519132243733401	0.06359084290471131	-0.00015295570750434306	-0.00017049241679345517	-0.00015382692442456047	-0.00017146352066144122
0.4870100664469608	0.000682578071890765	0.0006880149535056114	0.0007257587261674204	0.0007304529375162357	0.0007497269187287163	0.0007539767379540736	0.0007746518143958173	0.0007784160211137301	0.0008249655930694771	0.0008276792598718661	0.06521452946001062	0.06361347928006761	-0.0001520353903037286	-0.00017048770156577464	-0.0001529013669709367	-0.00017145878055080388
0.4899445470875755	0.0006821505378541731	0.0006875845513269072	0.0007253197875614698	0.0007300113533832137	0.0007492821247714496	0.0007535294104973186	0.000774201278671931	0.0007779630589960399	0.0008245045078406301	0.0008272159333707713	0.06523776491447905	0.06363614338712915	-0.00015111971372391841	-0.0001704819747482822	-0.0001519804765569288	-0.00017145302309692911
0.49289670945023945	0.0006817230187876445	0.0006871541642087471	0.0007248808645392526	0.0007295697849315268	0.0007488373470729182	0.0007530820993867228	0.0007737507601676055	0.00077751011416279	0.0008240434425909634	0.0008267526268271676	0.06526102873925468	0.0636588351659185	-0.00015020866338727457	-0.00017047523954849542	-0.00015106423872304764	-0.00017144625152559767
0.4958666600762229	0.000681295517191224	0.00068672379466846	0.0007244419596833196	0.0007291282347594949	0.0007483925882597939	0.0007526348072638963	0.0007733002615542123	0.0007770571892994351	0.000823582400078666	0.0008262893430116252	0.06528432087295367	0.0636815545565578	-0.00014930222486257694	-0.00017046749918150916	-0.00015015263895606923	-0.00017143846907044513
0.4988545061487607	0.0006808680355567313	0.0006862934452150994	0.0007240030755678786	0.0007286867054570463	0.0007479478509503482	0.0007521875367620015	0.0007728497854946661	0.0007766042870829268	0.0008231213830533717	0.0008258260846861155	0.06530764125429661	0.06370430149927105	-0.00014840038366555064	-0.00017045875686907963	-0.00014924566268928463	-0.0001714296789714076
0.5018603554969207	0.0006804405763677529	0.0006858631183494327	0.000723564214758786	0.0007282451996057091	0.0007475031377544415	0.0007517402905057422	0.0007723993346434162	0.0007761514101817038	0.0008226603942561517	0.0008253628546040007	0.06533098982210934	0.06372707593438318	-0.00014750312526033704	-0.00017044901583920802	-0.0001483432953040542	-0.00017141988447491596
0.5048843165994948	0.0006800131420996198	0.0006854328165639213	0.0007231253798135234	0.0007278037197785871	0.0007470584512735018	0.0007512930711113411	0.0007719489116464223	0.0007756985612556685	0.0008221994364194889	0.0008248996555100102	0.06535436651532409	0.06374987780232494	-0.0001466104350604236	-0.00017043827932558542	-0.00014744552213079298	-0.00017140908883309103
0.5079264985889148	0.0006795857352194001	0.0006850025423427115	0.000722686573281191	0.0007273622685403531	0.0007466137941005162	0.0007508458811865327	0.0007714985191411469	0.0007752457429561791	0.0008217385122672706	0.0008244364901402322	0.0653777712729807	0.06377270704363143	-0.00014572229843061446	-0.00017042655056814793	-0.000146552328450969	-0.00017139729530421532
0.5109870112551897	0.0006791583581858766	0.0006845722981616131	0.000722247797702484	0.0007269208484472263	0.0007461691688200066	0.0007503987233305377	0.0007710481597565319	0.0007747929579260263	0.0008212776245147646	0.0008239733612220889	0.0654012040342284	0.06379556359894449	-0.00014483870068826565	-0.00017041383281277134	-0.0001456636994985605	-0.00017138450715295517
0.5140659650498691	0.0006787310134495389	0.0006841420864880893	0.0007218090556096835	0.0007264794620469618	0.0007457245780080231	0.0007499516001340561	0.0007705978361129902	0.000774340208799423	0.0008208167758686097	0.0008235102714743281	0.06542466473832882	0.06381844740901411	-0.00014395962710370136	-0.00017040012930982784	-0.0001447796204598062	-0.0001713707276478349
0.5171634710900281	0.000678303703452569	0.0006837119097812456	0.0007213703495266432	0.0007260381118788385	0.0007452800242321274	0.0007495045141792529	0.0007701475508223887	0.0007738874982019915	0.0008203559690267998	0.0008230472236070082	0.06544815332465308	0.06384135841469966	-0.00014308506290265643	-0.0001703854433157126	-0.00014390007647638314	-0.00017135596006387366
0.5202796411622786	0.0006778764306288265	0.0006832817704918115	0.0007209316819687732	0.0007255968004736408	0.0007448355100513781	0.0007490574680397396	0.000769697306488035	0.0007734348287507449	0.0008198952066786684	0.0008225842203214806	0.0654716697326877	0.06386429655697146	-0.0001422149932668315	-0.00017036977809126164	-0.00014302505264585097	-0.00017134020768072578
0.5234145877268029	0.0006774491974038403	0.0006828516710621345	0.0007204930554430311	0.0007251555303536522	0.0007443910380163214	0.0007486104642805677	0.0007692471057046666	0.0007729822030540801	0.0008194344915048796	0.0008221212643103806	0.06549521390203318	0.0638872617769116	-0.0001413494033347118	-0.00017035313690136333	-0.0001421545340220126	-0.00017132347378176482
0.5265684239214125	0.0006770220061947973	0.0006824216139261667	0.000720054472447911	0.0007247143040326422	0.00074394661066898	0.0007481635054582164	0.0007687969510584405	0.0007725296237117655	0.0008189738261774162	0.0008216583582576169	0.06551878577240747	0.06391025401571626	-0.0001404882782040512	-0.00017033552301590205	-0.00014128850561766215	-0.00017130576165544364
0.5297412635656308	0.0006765948594105284	0.0006819916015094542	0.0007196159354734296	0.000724273124015854	0.0007435022305428379	0.0007477165941205782	0.0007683468451269173	0.0007720770933149256	0.0008185132133595628	0.0008211955048383551	0.06554238528364444	0.06393327321469426	-0.0001396316029324829	-0.00017031693970917527	-0.00014042695240547298	-0.00017128707459462822
0.5329332211648017	0.0006761677594515012	0.000681561636229125	0.0007191774470011164	0.0007238319927999924	0.0007430579001628326	0.0007472697328069496	0.0007678967904790528	0.0007716246144460323	0.0008180526557058994	0.0008207327067190084	0.06556601237569783	0.0639563193152729	-0.00013877936253844925	-0.0001702973902588667	-0.0001395698593186917	-0.00017126741589595929
0.5361444119142209	0.0006757407087098108	0.0006811317204938825	0.0007187390095040066	0.0007233909128732186	0.0007426136220453451	0.0007468229240480219	0.000767446789675189	0.0007711721896788964	0.0008175921558622898	0.0008202699665572283	0.06558966698864072	0.06397939225899466	-0.0001379315420023952	-0.00017027687794601842	-0.00013871721125219283	-0.00017124678885901967
0.5393749517032939	0.0006753137095691714	0.0006807018567039982	0.0007183006254466313	0.0007229498867151405	0.0007421693986981924	0.0007463761703658742	0.000766996845267046	0.0007707198215786587	0.0008171317164658747	0.0008198072870018979	0.06561334906266768	0.06400249198752066	-0.00013708812626865574	-0.00017025540605572487	-0.00013786899306454659	-0.00017122519678744452
0.5426249571197181	0.0006748867644049052	0.0006802720472512975	0.0007178622972850061	0.0007225089167967989	0.0007417252326206144	0.0007459294742739595	0.000766546959797708	0.0007702675127017768	0.0008166713401450573	0.0008193446706931162	0.06563705853809572	0.06402561844263235	-0.0001362491002461219	-0.00017023297787588376	-0.00013702518957879606	-0.00017120264298806087
0.5458945454536906	0.0006744598755839393	0.0006798422945191595	0.0007174240274666273	0.0007220680055806669	0.0007412811263032715	0.0007454828382771019	0.0007660971358016221	0.000769815265596023	0.0008162110295195014	0.0008188821202621959	0.06566079535536662	0.06404877156623169	-0.00013541444880967035	-0.00017020959669758473	-0.0001361857855838311	-0.00017117913077074887
0.5491838347021408	0.0006740330454647939	0.0006794126008825011	0.0007169858184304605	0.0007216271555206353	0.0007408370822282309	0.0007450362648714836	0.0007656473758045835	0.0007693630828004694	0.0008157507872001167	0.0008184196383316496	0.0656845594550459	0.06407195130034161	-0.00013458415680120406	-0.00017018526581458193	-0.00013535076583519323	-0.00017115466344796992
0.5524929435729888	0.0006736062763975796	0.0006789829687077799	0.0007165476726069388	0.0007211863690620128	0.0007403931028689662	0.0007445897565446442	0.000765197682323735	0.0007689109668454883	0.0008152906157890587	0.0008179572275151898	0.06570835077782484	0.06409515758710815	-0.0001337582090302769	-0.00017015998852262793	-0.00013452011505589445	-0.00017112924433418386
0.55582199148943	0.0006731795707239916	0.0006785534003529833	0.0007161095924179528	0.0007207456486415157	0.0007399491906903474	0.0007441433157754715	0.0007647480578675578	0.000768458920252743	0.0008148305178797186	0.0008174948904177183	0.0657321692645234	0.06411839036880329	-0.00013293659027649452	-0.00017013376812027858	-0.00013369381793899848	-0.00017110287674682034
0.5591710985942444	0.0006727529307773008	0.0006781238981676226	0.0007156715802768467	0.0007203049966872631	0.0007395053481486362	0.0007436969450341944	0.0007642985049358664	0.0007680069455351809	0.0008143704960567179	0.0008170326296353203	0.06575601485608992	0.06414164958782306	-0.0001321192852898334	-0.00017010660790828247	-0.00013287185914764854	-0.00017107556400536295
0.5625403857541326	0.0006723263588823522	0.0006776944644927301	0.000715233638588412	0.0007198644156187721	0.0007390615776914799	0.0007432506467823798	0.0007638490260198012	0.000767555045197028	0.0008139105528959014	0.0008165704477552592	0.0657798874936015	0.0641649351866888	-0.00013130627879155699	-0.00017007851118838735	-0.00013205422331610817	-0.00017104730943037771
0.565929974564078	0.0006718998573555617	0.0006772651016608555	0.0007147957697488871	0.0007194239078469554	0.000738617881757911	0.0007428044234729298	0.0007633996236018292	0.0007671032217337893	0.0008134506909643387	0.000816108347355975	0.06580378711826602	0.06418824710805111	-0.00013049755547585307	-0.00017004948126453368	-0.00013124089505162084	-0.00017101811634478992
0.569339987351735	0.000671473428504908	0.0006768358119960595	0.0007143579761459478	0.0007189834757741126	0.0007381742627783375	0.0007423582775500726	0.0007629503001557347	0.0007666514776322375	0.0008129909128203122	0.0008156463310070758	0.06582771367142394	0.06421158529468905	-0.00012969310001124945	-0.00017001952144227173	-0.00013043185893520104	-0.00017098798807282933
0.5727705471818436	0.0006710470746299344	0.0006764065978139131	0.0007139202601587084	0.0007185431217939327	0.0007377307231745434	0.0007419122114493647	0.0007625010581466181	0.000766199815370416	0.0008125312210133194	0.000815184401269337	0.06585166709454734	0.06423494968951039	-0.000128892897040489	-0.00016998863502754036	-0.00012962709952234197	-0.0001709569279393086
0.5762217778606706	0.0006706207980217438	0.000675977461421495	0.0007134826241577177	0.0007181028482914868	0.0007372872653596861	0.000741466227597685	0.0007620519000308953	0.0007657482374176321	0.0008120716180840686	0.0008147225606946985	0.06587564732924431	0.0642583402355547	-0.00012809693118290277	-0.00016995682532769396	-0.00012882660134468094	-0.0001709249392703449
0.5796938039404782	0.0006701946009629965	0.0006755484051173885	0.0007130450705049564	0.0007176626576432307	0.0007368438917382922	0.0007410203284132348	0.0007616028282562917	0.0007652967462344579	0.0008116121065644752	0.0008142608118262626	0.06589965431725629	0.06428175687599186	-0.00012730518703510385	-0.00016992409565111388	-0.00012803034891122056	-0.00017089202539324888
0.5831867507240184	0.0006697684857279088	0.0006751194311916789	0.0007126076015538348	0.0007172225522169959	0.0007364006047062559	0.000740574516305531	0.0007611538452618405	0.0007648453442727235	0.0008111526889776599	0.0008137991571982884	0.06592368800046057	0.06430519955412617	-0.00012651764917144537	-0.00016989044930595942	-0.00012723832670862023	-0.00017085818963508137
0.5867007442690553	0.0006693424545822549	0.0006746905419259573	0.000712170219649196	0.0007167825343719985	0.0007359574066508421	0.0007401287936754141	0.0007607049534778883	0.0007643940339755237	0.000810693367837953	0.0008133375993361981	0.06594774832087323	0.06432866821339399	-0.0001257343021460744	-0.00016985588960130582	-0.00012645051920297246	-0.00017082343532365263
0.5902359113929144	0.0006689165097833611	0.0006742617395933125	0.0007117329271273074	0.0007163426064588284	0.0007355142999506782	0.0007396831629150369	0.0007602561553260835	0.0007639428177772087	0.0008102341456508841	0.0008128761407565679	0.06597183522064765	0.06435216279736768	-0.00012495513049348705	-0.0001698204198462283	-0.0001256669108408437	-0.00017078776578707822
0.5937923796770596	0.0006684906535801111	0.0006738330264583401	0.00071129572631587	0.0007159027708194572	0.0007350712869757622	0.0007392376264078738	0.0007598074532193871	0.0007634916981033911	0.0008097750249131916	0.0008124147839671354	0.06599594864207596	0.06437568324975482	-0.0001241801187290975	-0.000169784043349136	-0.0001248874860493021	-0.00017075118435236347
0.597370277471697	0.0006680648882129451	0.0006734044047771368	0.0007108586195340132	0.0007154630297872363	0.0007346283700874584	0.0007387921865287175	0.0007593588495620665	0.0007630406773709445	0.0008093160081128186	0.0008119535314667972	0.06602008852759034	0.0643992295143998	-0.00012340925135144454	-0.00016974676341902084	-0.00012411222923887355	-0.00017071369434748518
0.6009697339004076	0.0006676392159138569	0.0006729758767973013	0.000710421609092295	0.0007150233856868943	0.0007341855516384985	0.0007383468456436766	0.0007589103467496975	0.0007625897579880002	0.0008088570977289126	0.0008114923857456073	0.06604425481976478	0.06442280153528453	-0.00012264251284248295	-0.00016970858336415318	-0.00012334112480315296	-0.00017067529909969847
0.6045908788648067	0.0006672136389064013	0.0006725474447579393	0.0007099846972927076	0.0007145838408345433	0.0007337428339729846	0.0007379016061101827	0.0007584619471691675	0.0007621389423539542	0.0008083982962318302	0.0008110313492847817	0.06606844746131418	0.06444639925652901	-0.00012187988766805546	-0.00016966950649133228	-0.00012257415711944275	-0.00017063600193439887
0.6082338430492322	0.0006667881594056946	0.0006721191108896667	0.0007095478864286783	0.0007141443975376821	0.0007333002194263934	0.0007374564702769923	0.0007580136531986789	0.0007616882328594702	0.0008079396060831402	0.0008105704245567035	0.06609266639509777	0.06447002262239332	-0.00012112136028034903	-0.00016962953610755171	-0.00012181131055148675	-0.000170595806177537
0.611898757925461	0.0006663627796184128	0.0006716908774146037	0.0007091111787850679	0.0007137050580951895	0.0007328577103255711	0.0007370114404841824	0.0007575654672077456	0.0007612376318864726	0.0008074810297356202	0.0008101096140249166	0.06611691156411778	0.06449367157727759	-0.00012036691511754793	-0.0001695886755180287	-0.0001210525694489567	-0.00017055471515325937
0.6155857557574533	0.0006659375017428022	0.0006712627465463901	0.0007086745766381817	0.0007132658247973415	0.0007324153089887477	0.0007365665190631642	0.0007571173915572048	0.0007607871418081645	0.000807022569633268	0.0008096489201441405	0.06614118291152123	0.06451734606572283	-0.0001196165366054297	-0.00016954692802673144	-0.00012029791814890944	-0.00017051273218418594
0.6192949696061266	0.0006655123279686761	0.000670834720490178	0.0007082380822557651	0.0007128266999258014	0.0007319730177255298	0.000736121708336677	0.0007566694285992123	0.0007603367649890172	0.0008065642282112989	0.0008091883453602639	0.06616548038060015	0.06454104603241283	-0.00011887020915871127	-0.00016950429693685098	-0.00011954734097732733	-0.0001704698605923538
0.6230265333341571	0.0006650872604774222	0.0006704068014426422	0.0007078016978970115	0.0007123876857536328	0.0007315308388369112	0.0007356770106187981	0.0007562215806772518	0.0007598865037847829	0.0008061060078961527	0.000808727892110354	0.06618980391479445	0.06456477142217278	-0.00011812791718084081	-0.00016946078554877508	-0.00011880082224886845	-0.00017042610369696898
0.6267805816108112	0.0006646623014420076	0.0006699789915919843	0.0007073654258125691	0.0007119487845453011	0.0007310887746152768	0.0007352324282149468	0.00075577385012614	0.0007594363605424985	0.0008056479111054998	0.0008082675628226636	0.06621415345769062	0.06458852217997414	-0.00011738964506606553	-0.00016941639716178125	-0.00011805834626905931	-0.00017038146481626604
0.6305572499168048	0.0006642374530269817	0.0006695512931179332	0.0007069292682445397	0.0007115099985566766	0.0007306468273444055	0.0007347879634218865	0.0007553262392720271	0.000758986337600486	0.0008051899402482424	0.0008078073599166288	0.06623852895302382	0.06461229825093136	-0.00011665537720034758	-0.00016937113507328738	-0.00011731989733494708	-0.0001703359472663979
0.634356674549194	0.000663812717388482	0.0006691237081917552	0.0007064932274264892	0.0007110713300350441	0.0007302049992994757	0.0007343436185277325	0.0007548787504324053	0.0007585364372883626	0.0008047320977245236	0.0008073472858028822	0.06626293034467703	0.06463609958030297	-0.00011592509796150285	-0.00016932500257815786	-0.00011658545973526613	-0.00017028955436068638
0.6381789926262927	0.0006633880966742417	0.0006686962389762593	0.0007060573055834527	0.0007106327812191056	0.0007297632927470741	0.0007338993958119594	0.0007544313859161166	0.0007580866619270466	0.0008042743859257331	0.0008068873428832557	0.0662873575766844	0.06465992611349658	-0.00011519879172085246	-0.0001692780029689811	-0.00011585501775256135	-0.00017024228941081576
0.642024342092622	0.0006629635930235928	0.0006682688876257991	0.0007056215049319378	0.0007101943543389865	0.0007293217099451984	0.000733455297545402	0.0007539841480233547	0.0007576370138287597	0.0008038168072345117	0.0008064275335507851	0.06631181059323045	0.06468377779606456	-0.00011447644284373615	-0.00016923013953565325	-0.00011512855566320201	-0.0001701941557254727
0.6458928617238878	0.0006625392085674766	0.0006678416562862865	0.0007051858276799366	0.0007097560516162468	0.0007288802531432687	0.0007330113259902704	0.0007535370390456766	0.0007571874952970406	0.0008033593640247629	0.0008059678601897246	0.06633628933864953	0.06470765457370752	-0.00011375803569046994	-0.0001691814155651561	-0.00011440605773828383	-0.0001701451566101242
0.6497846911319898	0.0006621149454284495	0.0006674145470951947	0.000704750276026929	0.0007093178752638845	0.0007284389245821313	0.000732567483400152	0.0007530900612660092	0.0007567381086267483	0.0008029020586616575	0.0008055083251755478	0.06636079375743167	0.06473155639227486	-0.00011304355461769222	-0.0001691318343420567	-0.00011368750824554408	-0.00017009529536823886
0.6536999707700591	0.0006616908057206883	0.0006669875621815648	0.0007043148521638918	0.0007088798274863424	0.0007279977264940672	0.0007321237720200187	0.0007526432169586535	0.0007562888561040693	0.000802444893501641	0.0008050489308749571	0.06638532379421595	0.06475548319776532	-0.00011233298397889113	-0.000169081399147758	-0.00011297289144936162	-0.00017004457529978811
0.6576388419375281	0.0006612667915500008	0.000666560703666017	0.0007038795582733058	0.0007084419104795207	0.000727556661102801	0.0007316801940862391	0.0007521965083892968	0.0007558397400065287	0.0008019878708924435	0.0008045896796458953	0.06640987939379756	0.0647794349363261	-0.00011162630812501517	-0.00016903011325999917	-0.00011226219161156181	-0.00016999299970116288
0.661601446785229	0.0006608429050138345	0.0006661339736607582	0.0007034443965291671	0.0007080041264307823	0.00072711573062351	0.0007312367518265845	0.0007517499378150224	0.0007553907626029991	0.0008015309931730911	0.0008041305738375521	0.06643446050112639	0.06480341155425769	-0.00011092351140586099	-0.00016897797995324426	-0.0001115553929930263	-0.00016994057186578426
0.6655879283205246	0.0006604191482012831	0.0006657073742695893	0.0007030093690969932	0.0007075664775189629	0.0007266749372628326	0.0007307934474602387	0.0007513035074843135	0.0007549419261537064	0.0008010742626739107	0.0008036716157903735	0.06645906706130517	0.06482741299800876	-0.0001102245781706701	-0.00016892500249843234	-0.00011085247985380409	-0.00016988729508299327
0.6695984304124688	0.0006599955231930997	0.0006652809075879168	0.0007025744781338353	0.000707128965914381	0.0007262342832188789	0.0007303502831978089	0.00075085721963707	0.0007544932329102452	0.0008006176817165454	0.0008032128078360754	0.06648369901959417	0.06485143921418315	-0.00010952949276936408	-0.00016887118416322733	-0.00011015343645459641	-0.00016983317263893905
0.6736330977969988	0.0006595720320616994	0.0006648545757027596	0.0007021397257882833	0.0007066915937788457	0.0007257937706812366	0.0007299072612413323	0.000750411076504611	0.0007540446851155815	0.0008001612526139573	0.000802754152297647	0.06650835632141043	0.06487549014953455	-0.00010883823955244731	-0.00016881652821040816	-0.00010945824705696494	-0.00016977820781510777
0.6776920760821589	0.0006591486768711799	0.0006644283806927652	0.0007017051142004842	0.0007062543632656726	0.0007253534018309904	0.0007294643837842931	0.0007499650803096939	0.000753596285004073	0.0007997049776704492	0.0008022956514893723	0.06653303891232654	0.06489956575097125	-0.00010815080287290835	-0.0001687610378991733	-0.00010876689592488609	-0.00016972240388943294
0.6817755117533548	0.0006587254596773218	0.0006640023246282108	0.0007012706455021437	0.0007058172765196858	0.000724913178840722	0.0007290216530116242	0.000749519233266517	0.00075314803480147	0.0007992488591816652	0.0008018373077168296	0.0665577467380745	0.06492366596555606	-0.00010746716708678883	-0.00016870471648486318	-0.00010807936732523671	-0.00016966576413568468
0.6858835521786408	0.0006583023825276051	0.0006635764095710235	0.0007008363218165438	0.0007053803356772372	0.0007244731038745292	0.0007285790710997275	0.0007490735375807369	0.0007526999367249341	0.0007987928994346087	0.0008013791232769123	0.06658247974454447	0.06494779074050532	-0.00010678731655305862	-0.00016864756721746144	-0.00010739564552804393	-0.0001696082918223596
0.6900163456140378	0.0006578794474612214	0.0006631506375747866	0.0007004021452585528	0.0007049435428662155	0.0007240331790880358	0.000728136640216481	0.000748627995449479	0.0007522519929830484	0.0007983371007076547	0.0008009211004578381	0.06660723787778565	0.06497194002319091	-0.00010611123563590563	-0.00016858959334326018	-0.0001067157148084974	-0.00016954999021437378
0.6941740412088835	0.0006574566565090794	0.0006627250106847521	0.0006999681179346354	0.0007045069002060549	0.0007235934066284001	0.0007276943625212501	0.0007481826090613464	0.0007518042057758273	0.0007978814652705577	0.0008004632415391594	0.06663202108400561	0.06499611376114128	-0.00010543890870477746	-0.0001685307981039441	-0.00010603955944693544	-0.00016949086257164736
0.6983567890112157	0.0006570340116938228	0.0006622995309378528	0.000699534241942865	0.0007040704098077511	0.0007231537886343314	0.0007272522401649029	0.0007477373805964361	0.0007513565772947303	0.0007974259953844684	0.0008000055487917794	0.0666568293095751	0.06502031190203982	-0.00010477032013463117	-0.00016847118473525824	-0.00010536716372940014	-0.00016943091214841055
0.702564739973187	0.0006566115150298433	0.0006618742003627184	0.0006991005193729417	0.0007036340737738758	0.0007227143272361036	0.0007268102752898241	0.0007472923122263538	0.0007509091097226804	0.0007969706933019497	0.0007995480244779671	0.06668166250102348	0.06504453439372905	-0.00010410545430761253	-0.00016841075646872872	-0.00010469851194927493	-0.000169370142194758
0.7067980459565127	0.0006561891685232877	0.0006614490209796815	0.0006986669523061985	0.0007031978941985848	0.000722275024555564	0.0007263684700299228	0.0007468474061142216	0.0007504618052340683	0.0007965155612669839	0.0007990906708513656	0.06670652060504213	0.06506878118420605	-0.000103444295613625	-0.00016834951653074692	-0.00010403358840761767	-0.0001693085559555385
0.7110568597379514	0.0006557669741720768	0.0006610239948007968	0.0006982335428156188	0.000702761873167635	0.0007218358827061513	0.0007259268265106521	0.0007464026644146965	0.000750014665994774	0.0007960606015149921	0.0007986334901570112	0.06673140356848493	0.06509305222162863	-0.00010278682845107912	-0.00016828746814273599	-0.00010337237741384064	-0.0001692461566701886
0.7153413350148182	0.0006553449339659124	0.0006605991238298502	0.0006978002929658457	0.0007023260127583953	0.0007213969037929037	0.0007254853468490184	0.00074595808927398	0.000749567694162175	0.0007956058162728439	0.0007981764846313444	0.0667563113383687	0.06511734745431216	-0.00010213303722714229	-0.00016822461451973525	-0.00010271486328637669	-0.0001691829475722606
0.7196516264105322	0.0006549230498863009	0.0006601744100623787	0.0006973672048132053	0.0007018903150398666	0.0007209580899124833	0.0007250440331536015	0.0007455136828298405	0.0007491208918851681	0.000795151207758881	0.0007977196565022302	0.06678124386187224	0.06514166683073108	-0.00010148290635877966	-0.00016816095887142724	-0.00010206103035370617	-0.0001691189318898667
0.7239878894801961	0.0006545013239065582	0.0006597498554856781	0.0006969342804057113	0.0007014547820726903	0.0007205194431531807	0.0007246028875245634	0.0007450694472116197	0.0007486742613041779	0.0007946967781829227	0.0007972630079889682	0.06680620108633906	0.06516601029952003	-0.0001008364202741141	-0.00016809650440249846	-0.00010141086295507862	-0.00016905411284576233
0.7283502807162107	0.0006540797579918293	0.0006593254620788221	0.0006965015217830864	0.0007010194159091663	0.000720080965594936	0.0007241619120536687	0.0007446253845402542	0.0007482278045511759	0.0007942425297462885	0.000796806541302312	0.06683118295927663	0.06519037780947382	-0.00010019356341225971	-0.00016803125431111288	-0.00010076434544110946	-0.00016898849365629132
0.7327389575539218	0.0006536583540991008	0.0006589012318126754	0.0006960689309767741	0.0007005842185932681	0.0007196426593093517	0.0007237211088242954	0.0007441814969282862	0.0007477815237496939	0.0007937884646418105	0.0007963502586444828	0.06685618942835632	0.06521476930954669	-9.9554320224432e-05	-0.00016796521178963353	-0.00010012146217452944	-0.0001689220775321909
0.7371540783773028	0.0006532371141772189	0.0006584771666499097	0.0006956365100099554	0.0007001491921606585	0.0007192045263597102	0.000723280479911455	0.0007437377864798843	0.000747335421014843	0.0007933345850538523	0.0007958941622091879	0.06688122044141732	0.06523918474885576	-9.891867517451691e-05	-0.00016789838002409518	-9.948219753082299e-05	-0.00016885486767770352
0.74159580252467	0.0006528160401669024	0.0006580532685450197	0.0006952042608975669	0.0006997143386387051	0.0007187665688009893	0.0007228400273818062	0.0007432942552908567	0.0007468894984533279	0.0007928808931583254	0.0007954382541816377	0.0669062759464608	0.06526362407667932	-9.828661274023653e-05	-0.00016783076219481496	-9.884653589926906e-05	-0.00016878686729110415
0.746064290294433	0.0006523951340007586	0.0006576295394443368	0.0006947721856463117	0.0006992796600464961	0.0007183287886798767	0.0007223997532936713	0.0007428509054486675	0.0007464437581634625	0.0007924273911227033	0.00079498253673856	0.06693135589165722	0.0652880872424567	-9.76581174129687e-05	-0.00016776236147494905	-9.821446168301051e-05	-0.00016871807956361784
0.7505597029508803	0.0006519743976033032	0.0006572059812860509	0.000694340286254684	0.0006988451583948615	0.0007178911880347925	0.0007219596596970576	0.000742407739032459	0.0007459982022351935	0.0007919740811060459	0.0007945270120482241	0.06695646022534181	0.06531257419579094	-9.703317369925968e-05	-0.0001676931810317417	-9.75859593003725e-05	-0.000168648507680641
0.7550822027299987	0.000651553832890971	0.0006567825960002193	0.0006939085647129766	0.0006984108356863818	0.0007174537688958982	0.0007215197486336663	0.0007419647581130605	0.0007455528327501078	0.0007915209652590089	0.0007940716822704501	0.06698158889601821	0.06533708488644743	-9.641176612094904e-05	-0.00016762322402527619	-9.696101318508454e-05	-0.00016857815482015925
0.7596319528453285	0.0006511334417721398	0.0006563593855087927	0.0006934770230033087	0.0006979766939154157	0.0007170165332851244	0.0007210800221369216	0.0007415219647530165	0.0007451076517814623	0.0007910680457238719	0.0007936165495566377	0.06700674185235626	0.06536161926435566	-9.579387921614113e-05	-0.00016755249360911328	-9.633960778727968e-05	-0.0001685070241537745
0.7642091174938536	0.0006507132261471404	0.0006559363517256231	0.0006930456630996332	0.000697542735068108	0.0007165794832161773	0.0007206404822319754	0.0007410793610065947	0.0007446626613941902	0.0007906153246345464	0.0007931616160497741	0.06703191904319519	0.06538617727960797	-9.5179497540121e-05	-0.00016748099293051322	-9.572172757425779e-05	-0.0001684351188466493
0.7688138618619275	0.0006502931879082778	0.0006555134965564883	0.0006926144869677615	0.0006971089611224135	0.0007161426206945651	0.0007202011309357361	0.0007406369489198099	0.000744217863644927	0.0007901628041166026	0.0007927068838844594	0.06705712041754044	0.06541075888246141	-9.456860566477154e-05	-0.00016740872512829852	-9.510735703016637e-05	-0.00016836244205564732
0.7734463521312342	0.000649873328939852	0.0006550908218991084	0.0006921834965653805	0.0006966753740481154	0.000715705947717616	0.0007197619702568836	0.0007401947305304451	0.0007437732605820292	0.0007897104862872875	0.0007922523551869275	0.06708234592456896	0.06543536402333756	-9.396118818062738e-05	-0.00016733569333501896	-9.44964806578047e-05	-0.0001682889969310819
0.7781067554847866	0.0006494536511181697	0.0006546683296431623	0.0006917526938420697	0.0006962419758068413	0.0007152694662744925	0.0007193230021958877	0.0007397527078680642	0.000743328854245591	0.0007892583732555411	0.0007917980320750614	0.06710759551362408	0.06545999265282343	-9.335722969726346e-05	-0.00016726190067645197	-9.388908297904008e-05	-0.0001682147866163275
0.7827952401129585	0.0006490341563115651	0.0006542460216703058	0.0006913220807393188	0.0006958087683520824	0.0007148331783462125	0.0007188842287450261	0.0007393108829540341	0.0007428846466674629	0.0007888064671220187	0.0007913439166584133	0.06713286913422056	0.06548464472167105	-9.275671484289261e-05	-0.00016718735026985398	-9.328514853471082e-05	-0.00016813981424665392
0.7875119752195561	0.0006486148463804235	0.0006538238998541946	0.0006908916591905532	0.0006953757536292172	0.0007143970859056725	0.0007184456518884089	0.0007388692578015492	0.000742440639871276	0.0007883547699791135	0.0007908900110382299	0.06715816673604245	0.06550932018079642	-9.215962826608637e-05	-0.00016711204522559808	-9.268466188591673e-05	-0.00016806408295011455
0.792257131027923	0.0006481957231771915	0.0006534019660604978	0.0006904614311211442	0.0006949429335755236	0.000713961190917661	0.0007180072736019919	0.0007384278344156419	0.0007419968358724572	0.0007879032839109706	0.000790436317307468	0.06718348826894364	0.06553401898128496	-9.156595463610806e-05	-0.00016703598864678537	-9.208760761476864e-05	-0.00016798759584762957
0.7970308787870847	0.0006477767885464021	0.0006529802221469208	0.0006900313984484357	0.000694510310120204	0.0007135254953388821	0.0007175690958536002	0.0007379866147932104	0.0007415532366782513	0.0007874520109935149	0.0007899828375508162	0.06720883368294894	0.06555874107438575	-9.097567864278788e-05	-0.00016695918362766293	-9.149397032377771e-05	-0.0001679103560507933
0.8018333907779276	0.0006473580443246968	0.0006525586699632268	0.0006896015630817652	0.0006940778851844084	0.0007130900011179789	0.0007171311206029531	0.00073754560092304	0.0007411098442877475	0.0007870009532944714	0.0007895295738447227	0.0672342029282536	0.06558348641151608	-9.038878499820213e-05	-0.00016688163325564997	-9.090373463811752e-05	-0.0001678323666647885
0.8066648403194178	0.0006469394923408359	0.0006521373113512498	0.000689171926922475	0.000693645660681244	0.0007126547101955453	0.0007166933498016731	0.0007371047947858158	0.0007406666606918872	0.0007865501128733793	0.0007890765282574048	0.06725959595522557	0.0656082549442591	-8.980525843682585e-05	-0.0001668033406102276	-9.03168852053049e-05	-0.0001677536307866656
0.8115254017748545	0.0006465211344157275	0.0006517161481449223	0.0006887424918639438	0.0006932136385158076	0.0007122196245041557	0.0007162557853933196	0.0007366641983541526	0.0007402236878734993	0.0007860994917816237	0.0007886237028488825	0.06728501271440211	0.06563304662436603	-8.92250837154357e-05	-0.0001667243087619119	-8.973340669531094e-05	-0.00016767415150431564
0.8164152505581643	0.0006461029723624441	0.0006512951821702917	0.0006883132597916006	0.0006927818205852002	0.0007117847459683821	0.0007158184293134018	0.0007362238135926126	0.0007397809278073137	0.0007856490920624527	0.0007881710996709945	0.06731045315649427	0.06565786140375579	-8.864824561490015e-05	-0.00016664454077419677	-8.915328380247611e-05	-0.00016759393189877403
0.8213345631402307	0.0006456850079862423	0.0006508744152455406	0.0006878842325829468	0.0006923502087785479	0.0007113500765048138	0.0007153812834894025	0.0007357836424577248	0.0007393383824599835	0.0007851989157509972	0.0007877187207674201	0.06733591723238377	0.06568269923451471	-8.807472893945789e-05	-0.00016656403970122247	-8.857650124455274e-05	-0.0001675129750417781
0.8262835170552626	0.0006452672430845883	0.0006504538491810121	0.0006874554121075822	0.0006919188049770295	0.0007109156180220861	0.0007149443498408029	0.000735343686898015	0.0007388960537901126	0.0007847489648743028	0.0007872665681737082	0.06736140489312616	0.06570756006889707	-8.750451851829988e-05	-0.00016648280858938547	-8.800304376427315e-05	-0.00016743128399682172
0.8312622909072027	0.0006448496794471722	0.0006500334857792256	0.0006870268002272194	0.0006914876110538901	0.0007104813724208924	0.0007145076302791005	0.0007349039488540176	0.0007384539437482715	0.0007842992414513408	0.0007868146439172923	0.06738691608994851	0.06573244385932657	-8.693759920569422e-05	-0.00016640085047681108	-8.743289612965499e-05	-0.0001673488618192942
0.8362710643761712	0.0006444323188559352	0.0006496133268349022	0.000686598398795712	0.0006910566288744687	0.0007100473415940153	0.0007140711267078334	0.0007344644302583061	0.0007380120542770238	0.0007838497474930411	0.0007863629500175195	0.0674124507742506	0.06575735055839499	-8.637395588123598e-05	-0.00016631816839246527	-8.686604313440371e-05	-0.00016726571155575853
0.8413100182249524	0.0006440151630850874	0.0006491933741349831	0.0006861702096590725	0.000690625860296218	0.0007096135274263429	0.0007136348410226021	0.0007340251330355124	0.0007375703873109475	0.00078340048500231	0.0007859114884856712	0.0674380088976069	0.06578228011886364	-8.581357345083251e-05	-0.00016623476535698734	-8.630246959830112e-05	-0.00016718183624370164
0.8463793343055166	0.0006435982139011331	0.0006487736294586568	0.000685742234655498	0.0006901953071687308	0.0007091799317948963	0.0007131987751110954	0.0007335860591023516	0.0007371289447766611	0.0007829514559740574	0.0007854602613249905	0.06746359041176407	0.06580723249366129	-8.525643684695328e-05	-0.00016615064438210703	-8.574216036816296e-05	-0.00016709723891236705
0.8514791955655843	0.0006431814730628886	0.0006483540945773744	0.0006853144756153895	0.0006897649713337554	0.000708746556568848	0.0007127629308531075	0.0007331472103676429	0.0007366877285928412	0.000782502662395218	0.0007850092705306997	0.06748919526864303	0.06583220763588786	-8.470253102921266e-05	-0.00016606580847089436	-8.518510031799154e-05	-0.00016701192258164466
0.8566097860552276	0.0006427649423215092	0.000647934771254879	0.0006848869343613794	0.000689334854625227	0.0007083134036095499	0.0007123273101205686	0.0007327085887323366	0.0007362467406702534	0.0007820541062447789	0.0007845585180900336	0.06751482342033784	0.06585720549881215	-8.415184098474471e-05	-0.00016598026061703797	-8.46312743493921e-05	-0.0001669258902625148
0.861771290933513	0.0006423486234205078	0.0006475156612472235	0.0006844596127083494	0.0006889049588692857	0.0007078804747705527	0.0007118919147775626	0.0007322701960895348	0.0007358059829117718	0.0007816057894938012	0.0007841080059822572	0.06754047481911742	0.06588222603587342	-8.360435172914682e-05	-0.00016589400380601083	-8.408066739273856e-05	-0.00016683914495729812
0.8669638964751838	0.0006419325180957792	0.0006470967663027937	0.0006840325124634564	0.0006884752858842997	0.0007074477718976308	0.0007114567466803529	0.000731832034324516	0.0007353654572124015	0.0007811577141054438	0.0007836577361786904	0.06756614941742473	0.06590726920067974	-8.306004830610503e-05	-0.00016580704101312738	-8.353326440654896e-05	-0.00016675168965840648
0.8721877900773816	0.0006415166280756251	0.0006466780881623366	0.0006836056354261586	0.0006880458374808943	0.0007070152968288094	0.0007110218076774095	0.0007313941053147629	0.0007349251654593102	0.0007807098820349952	0.0007832077106427409	0.06759184716787725	0.06593233494701059	-8.251891578869852e-05	-0.00016571937520507007	-8.298905037890103e-05	-0.0001666635273493422
0.877443160266411	0.000641100955080773	0.0006462596285589766	0.000683178983388234	0.0006876166154619693	0.0007065830513943831	0.0007105870996094283	0.0007309564109299811	0.0007344851095318447	0.0007802622952298895	0.0007827579313299204	0.06761756802326671	0.06595742322881536	-8.198093927964945e-05	-0.0001656310093393898	-8.244801032773752e-05	-0.0001665746610045593
0.8827301967045416	0.0006406855008244028	0.0006458413892182438	0.0006827525581338077	0.0006871876216227275	0.0007061510374169441	0.0007101526243093576	0.0007305189530321284	0.0007340452913015606	0.0007798149556297382	0.0007823084001878751	0.06764331193656115	0.06598253400021357	-8.144610391125351e-05	-0.00016554194636372865	-8.191012930076902e-05	-0.00016648509358851982
0.8880490901968541	0.0006402702670121702	0.0006454233718580967	0.0006823263614393778	0.0006867588577506986	0.000705719256711407	0.0007097183836024257	0.0007300817334754389	0.0007336057126322472	0.0007793678651663552	0.0007818591191564113	0.0676690788609016	0.06600766721549593	-8.091439484658736e-05	-0.0001654521892164862	-8.137539237647318e-05	-0.00016639482805616557
0.8934000326981257	0.0006398552553422292	0.0006450055781889462	0.0006819003950738352	0.0006863303256257612	0.0007052877110850311	0.0007092843793061616	0.0007296447541064462	0.0007331663753799509	0.00077892102576378	0.0007814100901675199	0.06769486874960569	0.06603282282912501	-8.038579727935591e-05	-0.00016536174082623645	-8.084378466448328e-05	-0.00016630386735316804
0.8987832173197573	0.0006394404675052585	0.0006445880099136792	0.000681474660798494	0.0006859020270201723	0.0007048564023374494	0.0007088506132304234	0.0007292080167640127	0.0007327272813930027	0.0007784744393383083	0.0007809613151454054	0.0677206815561652	0.06605800079573201	-7.986029643496095e-05	-0.0001652706041126717	-8.031529130593518e-05	-0.00016621221441562306
0.904198838336744	0.0006390259051844805	0.000644170668727682	0.0006810491603671085	0.0006854739636985858	0.0007044253322606869	0.0007084170871774195	0.000728771523279349	0.0007322884325120407	0.0007780281077985115	0.0007805127960065067	0.0677465172342495	0.06608320107012108	-7.933787757018196e-05	-0.00016517878198499258	-7.978989747366161e-05	-0.00016611987216919033
0.9096470911946843	0.0006386115700556945	0.0006437535563188698	0.0006806238955259095	0.0006850461374180868	0.0007039945026391964	0.0007079838029417422	0.0007283352754760489	0.0007318498305700435	0.0007775820330452735	0.0007800645346595343	0.06777237573770072	0.06610842360726726	-7.881852597385608e-05	-0.00016508627734240777	-7.926758837289993e-05	-0.00016602684352978736
0.915128172516836	0.0006381974637872921	0.0006433366743677056	0.0006801988680136185	0.0006846185499282071	0.0007035639152498747	0.0007075507623103841	0.0007278992751701064	0.0007314114773923469	0.0007771362169718079	0.0007796165330054857	0.06779825702053927	0.06613366836231725	-7.830222696808553e-05	-0.0001649930930754384	-7.87483492420693e-05	-0.00016593313140442212
0.9206422801112097	0.000637783588040287	0.0006429200245472262	0.0006797740795614782	0.0006841912029709574	0.0007031335718620917	0.0007071179670627694	0.0007274635241699455	0.0007309733747966758	0.0007766906614636882	0.0007791687929376783	0.06782416103695986	0.06615893529058864	-7.778896590730777e-05	-0.00016489923206372548	-7.823216535227107e-05	-0.0001658387386889726
0.9261896129777101	0.0006373699444683397	0.0006425036085230714	0.0006793495318932801	0.000683764098280851	0.0007027034742377188	0.0007066854189707797	0.0007270280242764491	0.0007305355245931707	0.0007762453683988785	0.0007787213163417779	0.06785008774133344	0.06618422434757154	-7.727872817928083e-05	-0.00016480469717633506	-7.771902200816305e-05	-0.0001657436682691582
0.931770371315315	0.0006369565347177839	0.000642087427953507	0.0006789252267253887	0.0006833372375849327	0.0007022736241311545	0.0007062531197987817	0.0007265927772829851	0.0007300979285844154	0.000775800339647759	0.000778274105095826	0.06787603708820789	0.0662095354889267	-7.677149920606863e-05	-0.00016470949127367351	-7.720890454877838e-05	-0.0001656479230215946
0.9373847565293029	0.0006365433604276454	0.000641671484489446	0.0006785011657667625	0.0006829106226027976	0.0007018440232893455	0.0007058210713036473	0.0007261577849754254	0.0007296605885654569	0.0007753555770731483	0.0007778271610702611	0.06790200903230575	0.0662348686704868	-7.626726444366627e-05	-0.00016461361720523926	-7.67017983472687e-05	-0.00016555150581187839
0.9430329712385201	0.0006361304232296756	0.0006412557797744826	0.0006780773507189899	0.0006824842550466263	0.0007014146734518208	0.0007053892752347896	0.0007257230491321854	0.0007292235063238436	0.0007749110825303405	0.0007773804861279569	0.06792800352852638	0.06626022384825754	-7.576600938236089e-05	-0.00016451707780990033	-7.619768881129974e-05	-0.00016545441949508688
0.9487152192826929	0.0006357177247483736	0.0006408403154449116	0.0006776537832763078	0.0006820581366212062	0.0007009855763507142	0.0007049577333341834	0.000725288571524242	0.0007287866836396444	0.0007744668578671263	0.0007769340821242439	0.0679540205319457	0.06628560097841582	-7.526771954752959e-05	-0.00016441987591675478	-7.569656138395331e-05	-0.00016535666691647188
0.9544317057297852	0.000635305266601012	0.0006404250931297576	0.0006772304651256321	0.0006816322690239603	0.0007005567337107934	0.0007045264473363954	0.0007248543539151664	0.0007283501222854795	0.000774022904923826	0.0007764879509069392	0.06798005999781676	0.0663110000173102	-7.477238049975743e-05	-0.0001643220143440205	-7.519840154362328e-05	-0.00016525825091051605
0.9601826368833979	0.0006348930503976638	0.0006400101144508003	0.0006768073979465834	0.0006812066539449736	0.0007001281472494857	0.00070409541896861	0.0007244203980611481	0.0007279138240265487	0.0007735792255333147	0.0007760420943163758	0.06800612188156765	0.06633642092146223	-7.427997783551743e-05	-0.00016422349590031193	-7.470319480468862e-05	-0.00016515917430151572
0.9659682202902156	0.0006344810777412262	0.0006395953810225991	0.0006763845834115129	0.0006807812930670184	0.0006996998186769037	0.0007036646499506564	0.0007239867057110231	0.0007274777906206552	0.0007731358215210499	0.0007755965141854294	0.06803220613880293	0.06636186364756468	-7.379049718707342e-05	-0.0001641243233832801	-7.421092671764523e-05	-0.00016505943990327565
0.9717886647474951	0.0006340693502274502	0.0006391808944525227	0.00067596202318553	0.0006803561880655846	0.000699271749695877	0.0007032341419950375	0.000723553278606303	0.0007270420238182388	0.0007726926947051042	0.0007751512123395502	0.06805831272530473	0.06638732815248279	-7.330392422279924e-05	-0.00016402449957941823	-7.372158286941127e-05	-0.00016495905051830406
0.9776441803106027	0.0006336578694449661	0.0006387666563407747	0.0006755397189265327	0.0006799313406089061	0.000698843942001978	0.0007028038968069583	0.0007231201184812052	0.0007266065253624026	0.000772249846896193	0.0007747061905967901	0.06808444159703075	0.06641281439325449	-7.282024464792813e-05	-0.00016392402726519983	-7.32351488836741e-05	-0.00016485800893858982
0.9835349783005937	0.0006332466369753097	0.00063835266828042	0.0006751176722852297	0.0006795067523579879	0.0006984163972835488	0.0007023739160843533	0.0007226872270626763	0.0007261712969889402	0.0007718072798977019	0.0007742614507678332	0.06811059271011642	0.06643832232708938	-7.233944420487193e-05	-0.00016382290920674558	-7.275161042175765e-05	-0.00016475631794612977
0.9894612713118381	0.0006328356543929473	0.0006379389318574102	0.0006746958849051708	0.0006790824249666317	0.0006979891172217285	0.0007019442015179111	0.0007222546060704229	0.000725736340426363	0.0007713649955057162	0.0007738169946560219	0.06813676602087217	0.06646385191137008	-7.186150867289492e-05	-0.00016372114815835226	-7.227095318207422e-05	-0.00016465398031123568
0.9954232732196957	0.0006324249232653077	0.0006375254486506156	0.0006742743584227772	0.0006786583600814707	0.0006975621034904869	0.0007015147547911111	0.0007218222572169439	0.0007253016573959354	0.0007709229955090551	0.0007733728240573939	0.0681629614857871	0.06648940310365044	-7.138642386923799e-05	-0.0001636187468643524	-7.179316290097798e-05	-0.00016455099879350565
1.0014211991882311	0.0006320144451528032	0.0006371122202318461	0.0006738530944673628	0.0006782345593419883	0.0006971353577566434	0.0007010855775802419	0.0007213901822075506	0.0007248672496116939	0.000770481281689293	0.0007729289407607016	0.06818917906152462	0.06651497586165686	-7.09141756491255e-05	-0.00016351570805828164	-7.131822535315357e-05	-0.00016444737614201843
1.0074552656779823	0.0006316042216088619	0.0006366992481658851	0.0006734320946611687	0.0006778110243805549	0.0006967088816799044	0.0007006566715544387	0.0007209583827404047	0.0007244331187804866	0.0007700398558207969	0.0007724853465474525	0.06821541870492685	0.06654057014328914	-7.044474990573063e-05	-0.00016341203446201824	-7.084612635164383e-05	-0.00016434311509455624
1.013525690453769	0.0006311942541799504	0.0006362865340105099	0.000673011360619387	0.0006773877568224481	0.0006962826769128864	0.000700228038375704	0.0007205268605065406	0.0007239992666019919	0.0007695987196707512	0.0007720420431919301	0.06824168037301076	0.06656618590661832	-6.997813257098723e-05	-0.0001633077287870599	-7.037685174818287e-05	-0.00016423821837782682
1.0196326925925556	0.0006307845444056068	0.0006358740793165267	0.0006725908939501922	0.00067696475828589	0.0006958567451011475	0.0006997996796989453	0.0007200956171898997	0.000723565694768758	0.0007691578749991923	0.0007715990324612325	0.0682679640229719	0.06659182310988732	-6.951430961548571e-05	-0.00016320279373338575	-6.991038743349443e-05	-0.00016413268870726916
1.0257764924913542	0.0006303750938184638	0.0006354618856277937	0.0006721706962547674	0.0006765420303820679	0.0006954310878832152	0.000699371597171996	0.0007196646544673559	0.000723132404966225	0.0007687173235590353	0.0007711563161152962	0.0682942696121808	0.06661748171151302	-6.905326704913228e-05	-0.00016309723199040005	-6.94467193378609e-05	-0.00016402652878746982
1.0319573118751795	0.0006299659039442778	0.0006350499544812509	0.0006717507691273345	0.000676119574715169	0.0006950057068906152	0.0006989437924356512	0.0007192339740087471	0.0007226993988727586	0.0007682770670961057	0.0007707138959069309	0.06832059709818458	0.06664316167008245	-6.859499092117666e-05	-0.000162991046236155	-6.898583343108167e-05	-0.0001639197413118576
1.0381753738050519	0.0006295569763019572	0.0006346382874069454	0.00067133111415518	0.0006756973928824032	0.0006945806037479003	0.0006985162671236899	0.0007188035774769036	0.0007222666781596758	0.0007678371073491689	0.0007702717735818461	0.0683469464387085	0.06666886294435624	-6.813946732037862e-05	-0.00016288423913721206	-6.852771572284089e-05	-0.00016381232896237052
1.0444309026860459	0.0006291483124035914	0.0006342268859280657	0.0006709117329186893	0.0006752754864740399	0.0006941557800726823	0.0006980890228629127	0.0007183734665276803	0.0007218342444912813	0.0007673974460499648	0.0007698299508786877	0.06837331759165279	0.06669458549326643	-6.768668237563946e-05	-0.00016277681334925242	-6.807235226297115e-05	-0.00016370429440965006
1.05072412427539	0.0006287399137544754	0.0006338157515609625	0.0006704926269913687	0.0006748538570734284	0.0006937312374756568	0.0006976620612731635	0.0007179436428099819	0.0007214020995248899	0.0007669580849232321	0.000769388429529062	0.0683997105150944	0.06672032927591845	-6.72366222561338e-05	-0.00016266877151702164	-6.761972914196696e-05	-0.00016359564031356855
1.057055265690613	0.0006283317818531408	0.000633404885815181	0.0006700737979398789	0.0006744325062570327	0.0006933069775606354	0.0006972353839673637	0.0007175141079657964	0.0007209702449108607	0.0007665190256867432	0.0007689472112575711	0.06842612516728708	0.06674609425158831	-6.678927317101818e-05	-0.00016256011627263645	-6.716983249042963e-05	-0.00016348636932125848
1.0634245554177415	0.0006279239181913867	0.0006329942901934934	0.0006696552473240668	0.0006740114355944635	0.0006928830019245791	0.0006968089925515448	0.000717084863630229	0.0007205386822926317	0.0007660802700513396	0.0007685062977818475	0.06845256150666093	0.06677188037972477	-6.634462137059677e-05	-0.0001624508502380828	-6.67226484804273e-05	-0.00016337648406955507
1.0698322233195456	0.0006275163242543012	0.0006325839661919174	0.0006692369766969858	0.0006735906466484983	0.0006924593121576186	0.0006963828886248688	0.0007166559114315213	0.0007201074133067394	0.0007656418197209518	0.0007680656908125758	0.06847901949182235	0.06679768761994817	-6.590265314624505e-05	-0.0001623409760238559	-6.62781633252868e-05	-0.00016326598718396923
1.0762785006438331	0.0006271090015202951	0.0006321739152997542	0.0006688189876049338	0.0006731701409751184	0.0006920359098430928	0.0006959570737796675	0.0007162272529910917	0.000719676439582858	0.0007652036763926407	0.0007676253920535315	0.06850549908155332	0.06682351593205163	-6.54633548299588e-05	-0.00016223049622801633	-6.583636327919806e-05	-0.0001631548812774386
1.0827636200317978	0.0006267019514611305	0.000631764138999614	0.0006684012815874796	0.0006727499201235384	0.000691612796557576	0.0006955315496014689	0.0007157988899235628	0.0007192457627438285	0.000764765841756626	0.0007671854032016127	0.06853200023481267	0.0668493652759988	-6.502671279550593e-05	-0.0001621194134377446	-6.539723463840769e-05	-0.0001630431689517986
1.089287815526412	0.0006262951755419479	0.0006313546387674442	0.0006679838601774923	0.0006723299856362332	0.000691189973870907	0.0006951063176690278	0.0007153708238367915	0.0007188153844056884	0.0007643283174963168	0.0007667457259468684	0.06855852291073547	0.06687523561192706	-6.459271345846812e-05	-0.00016200773022911896	-6.496076374108012e-05	-0.0001629308527977269
1.0958513225808764	0.0006258886752212932	0.0006309454160725581	0.0006675667249011686	0.0006719103390489675	0.0006907674433462184	0.0006946813795543545	0.0007149430563318968	0.0007183853061776991	0.0007638911052883414	0.0007663063619725303	0.0685850670686326	0.06690112690014204	-6.416134327597023e-05	-0.00016189544916589416	-6.452693696724215e-05	-0.0001628179353936332
1.1024543780671139	0.0006254824519511533	0.0006305364723776687	0.000667149877278071	0.0006714909818908297	0.0006903452065399717	0.0006942567368227501	0.0007145155890032987	0.0007179555296623855	0.0007634542068025857	0.0007658673129550493	0.06861163266798931	0.06692703910112527	-6.373258874725618e-05	-0.00016178257280019537	-6.409574073937274e-05	-0.0001627044193063254
1.1090972202843215	0.0006250765071769771	0.0006301278091389098	0.0006667333188211458	0.0006710719156842582	0.000689923265001982	0.0006938323910328306	0.0007140884234387399	0.0007175260564555579	0.0007630176237022178	0.0007654285805641222	0.06863821966847004	0.06695297217552588	-6.330643641407063e-05	-0.00016166910367299003	-6.36671615226389e-05	-0.0001625903070914536
1.115780088967567	0.0006246708423377106	0.0006297194278058733	0.0006663170510367632	0.0006706531419450727	0.0006895016202754523	0.0006934083437365624	0.0007136615612193225	0.0007170968881463492	0.0007625813576437244	0.000764990166462727	0.0686648280299116	0.06697892608416792	-6.288287286050631e-05	-0.00016155504431328294	-6.324118582461125e-05	-0.00016247560129201144
1.1225032252964444	0.000624265458865822	0.0006293113298216339	0.0006659010754247415	0.0006702346621825057	0.0006890802738970014	0.0006929845964792919	0.000713235003919537	0.0007166680263172427	0.0007621454102769406	0.0007645520723071534	0.06869145771232829	0.0670049007880431	-6.246188471329545e-05	-0.0001614403972380607	-6.281780019590927e-05	-0.0001623603044393629
1.1292668719037753	0.000623860358187336	0.0006289035166227807	0.0006654853934783819	0.0006698164778992324	0.0006886592273966988	0.0006925611507997767	0.0007128087531072959	0.0007162394725441076	0.0007617097832450857	0.0007641142997470391	0.06871810867590925	0.06703089624831751	-6.204345864220528e-05	-0.00016132516495298566	-6.23969912305275e-05	-0.00016224441905374198
1.1360712728843656	0.0006234555417218557	0.0006284959896394448	0.0006650700066844926	0.0006693985905913987	0.0006882384822980887	0.000692138008230213	0.0007123828103439596	0.0007158112283962238	0.0007612744781847892	0.0007636768504253944	0.0687447808810187	0.06705691242632605	-6.162758136011443e-05	-0.0001612093499520073	-6.197874556566896e-05	-0.00016212794764330907
1.1429166738038161	0.0006230510108825998	0.0006280887502953307	0.0006646549165234245	0.0006689810017486546	0.0006878180401182275	0.000691715170296271	0.0007119571771843736	0.00071538329543632	0.000760839496726129	0.0007632397259786421	0.06877147428819742	0.06708294928357676	-6.121423962287403e-05	-0.00016109295471633533	-6.156304988177985e-05	-0.00016201089270331814
1.1498033217073829	0.0006226467670764283	0.0006276818000077465	0.0006642401244691005	0.0006685637128541858	0.0006873979023677119	0.0006912926385171263	0.0007115318551768976	0.0007149556752206025	0.0007604048404926626	0.0007628029280366484	0.06879818885816032	0.06710900678174571	-6.0803420230022553e-05	-0.00016097598171610494	-6.114989090320183e-05	-0.00016189325671792099
1.1567314651288954	0.0006222428117038717	0.0006272751401876323	0.000663825631989045	0.000668146725384741	0.0006869780705507096	0.0006908704144054869	0.0007111068458634368	0.000714528369298787	0.0007599705111014574	0.0007623664582227542	0.06882492455179715	0.06713508488268202	-6.0395110024653864e-05	-0.00016085843340937767	-6.073925539822056e-05	-0.00016177504215936223
1.1637013540997225	0.0006218391461591626	0.0006268687722395897	0.0006634114405444149	0.000667730040810664	0.0006865585461649909	0.0006904484994676284	0.0007106821507794738	0.0007141013792141301	0.0007595365101631263	0.0007619303181538075	0.0688516813301731	0.06716118354840482	-5.9989295893646266e-05	-0.00016074031224219687	-6.033113017896857e-05	-0.00016165625148742424
1.1707132401577995	0.0006214357718302642	0.0006264626975619145	0.0006629975515900306	0.0006673136605959271	0.0006861393307019606	0.0006900268952034239	0.0007102577714541004	0.0007136747065034628	0.0007591028392818582	0.0007614945094401995	0.06887845915452745	0.06718730274110281	-5.95859647678082e-05	-0.00016062162064869878	-5.992550210191794e-05	-0.0001615368871503431
1.177767376356704	0.0006210326900988996	0.000626056917546623	0.0006625839665744054	0.0006668975861981568	0.0006857204256466875	0.000689605603106374	0.0007098337094100488	0.0007132483526972189	0.0007586695000554517	0.0007610590336858925	0.0689052579862752	0.0672134424231357	-5.9185103622114155e-05	-0.00016050236105100146	-5.952235806791495e-05	-0.0001614169515840591
1.1848640172747877	0.0006206299023405834	0.0006256514335794845	0.0006621706869397783	0.0006664818190686695	0.0006853018324779372	0.0006891846246636407	0.0007094099661637242	0.0007128223193194714	0.0007582364940753479	0.0007606238924884576	0.06893207778700444	0.06723960255703407	-5.878669947563531e-05	-0.0001603825358592048	-5.9121685022131554e-05	-0.0001612964472123557
1.1920034190243662	0.0006202274099246512	0.0006252462470400516	0.0006617577141221442	0.000666066360652501	0.0006848835526682037	0.0006887639613560781	0.0007089865432252371	0.000712396607887962	0.0007578038229266646	0.0007601890874391068	0.06895891851847873	0.06726578310549715	-5.839073939198358e-05	-0.00016026214747122403	-5.872346995446781e-05	-0.00016117537644666502
1.1991858392609598	0.0006198252142142881	0.0006248413593016897	0.0006613450495512844	0.0006656512123884382	0.0006844655876837398	0.0006883436146582646	0.0007085634420984345	0.0007119712199141344	0.0007573714881882274	0.0007597546201227246	0.06898578014263522	0.06729198403139432	-5.799721047924228e-05	-0.00016014119827295614	-5.832769989966291e-05	-0.00016105374168673414
1.2064115371925936	0.0006194233165665611	0.0006244367717316076	0.0006609326946507983	0.0006652363757090487	0.0006840479389845898	0.0006879235860385332	0.0007081406642809326	0.000711546156903166	0.0007569394914326047	0.0007593204921179031	0.06901266262158533	0.06731820529776594	-5.760609989036852e-05	-0.00016001969063869637	-5.7934361937551915e-05	-0.00016093154532031972
1.2136807735891502	0.0006190217183324459	0.0006240324856908848	0.0006605206508381318	0.0006648218520407116	0.0006836306080246177	0.0006875038769590027	0.0007077182112641456	0.0007111214203539979	0.0007565078342261374	0.0007588867049969719	0.06903956591761347	0.06734444686782065	-5.7217394822776935e-05	-0.00015989762692966702	-5.7543443192649424e-05	-0.00016080878972205004
1.2209938107917835	0.0006186204208568628	0.0006236285025345101	0.0006601089195246156	0.0006644076428036551	0.0006832135962515471	0.0006870844888756153	0.0007072960845333266	0.0007106970117593743	0.0007560765181289798	0.0007584532603260391	0.06906648999317852	0.06737070870493642	-5.683108251913066e-05	-0.00015977500949559964	-5.7154930835023876e-05	-0.00016068547725517357
1.2283509127223842	0.0006182194254786991	0.0006232248236114008	0.0006596975021154853	0.000663993749411977	0.0006827969051069807	0.0006866654232381581	0.0007068742855675876	0.0007102729326058645	0.0007556455446951215	0.0007580201596650144	0.06909343481091305	0.06739699077266093	-5.6447150267147084e-05	-0.00015965184067409655	-5.676881207996448e-05	-0.00016056161027055982
1.2357523448931043	0.0006178187335308473	0.0006228214502644442	0.0006592864000099244	0.0006635801732736877	0.0006823805360264448	0.0006862466814903073	0.000706452815839944	0.0007098491843739067	0.0007552149154724336	0.0007575874045676529	0.06912040033362221	0.06742329303471102	-5.606558539951456e-05	-0.00015952812279004802	-5.638507418811306e-05	-0.00016043719110642174
1.2431983744159416	0.0006174183463402295	0.0006224183838305186	0.0006588756146010862	0.0006631669157907321	0.000681964490439411	0.0006858282650696486	0.000706031676817337	0.0007094257685378306	0.0007547846320026906	0.0007571549965815801	0.06914738652428458	0.06744961545497213	-5.568637529450304e-05	-0.00015940385815679803	-5.600370446588038e-05	-0.0001603122220892872
1.2506892700123766	0.0006170182652278316	0.0006220156256405323	0.0006584651472761315	0.0006627539783590282	0.0006815487697693346	0.0006854101754077187	0.0007056108699606733	0.0007090026865658975	0.0007543546958216135	0.0007567229372483329	0.06917439334605208	0.06747595799749845	-5.53095073755408e-05	-0.00015927904907461765	-5.5624690265050625e-05	-0.00016018670553250014
1.2582253020230734	0.0006166184915087318	0.0006216131770194477	0.0006580549994162573	0.0006623413623684951	0.000681133375433684	0.0006849924139300323	0.0007051903967248544	0.000708579939920329	0.0007539251084588974	0.0007562912281033884	0.06920142076224883	0.06750232062651267	-5.493496911194995e-05	-0.00015915369783284228	-5.524801898367654e-05	-0.0001600606437384966
1.2658067424176331	0.0006162190264921289	0.0006212110392863136	0.0006576451723967244	0.0006619290692030814	0.0006807183088439692	0.0006845749820561119	0.0007047702585588051	0.0007081575300573373	0.0007534958714382431	0.000755859870676196	0.06922846873637192	0.06752870330640666	-5.456274801832889e-05	-0.00015902780670723482	-5.487367806519816e-05	-0.00015993403899594583
1.2734338648044117	0.0006158198714813803	0.0006208092137543007	0.0006572356675869	0.0006615171002408086	0.0006803035714057837	0.00068415788119953	0.0007043504569055173	0.0007077354584271676	0.0007530669862774019	0.0007554288664902217	0.06925553723209038	0.06755510600173831	-5.4192831654940876e-05	-0.00015890137796131798	-5.4501654999150606e-05	-0.0001598068935813879
1.2811069444403917	0.0006154210277740247	0.0006204077017307257	0.0006568264863502775	0.0006611054568537889	0.0006798891645188265	0.0006837411127679302	0.0007039309932020717	0.0007073137264741199	0.0007526384544881973	0.000754998217062969	0.0692826262132462	0.06758152867723581	-5.382520762842874e-05	-0.00015877441384770652	-5.413193732160121e-05	-0.0001596792097603994
1.2888262582411194	0.0006150224966618143	0.0006200065045170836	0.0006564176300445123	0.0006606941404082631	0.0006794750895769368	0.0006833246781630634	0.0007035118688796726	0.0007068923356365858	0.0007522102775765624	0.0007545679239060189	0.06930973564385226	0.06760797129779393	-5.345986359080179e-05	-0.00015864691660535946	-5.376451261421278e-05	-0.00015955098978434612
1.296592084790695	0.0006146242794307499	0.0006196056234090839	0.0006560091000214564	0.0006602831522646367	0.0006790613479681309	0.0006829085787808252	0.0007030930853636872	0.0007064712873470864	0.0007517824570425787	0.0007541379885250674	0.06933686548809494	0.06763443382847516	-5.3096787240157484e-05	-0.00015851888846091233	-5.3399368505117895e-05	-0.00015942223589296423
1.3044047043518285	0.000614226377361107	0.0006192050596966737	0.0006556008976271874	0.0006598724937775033	0.0006786479410746295	0.0006824928160112802	0.0007026746440736712	0.0007060505830322975	0.0007513549943805048	0.0007537084124199522	0.06936401571033005	0.06766091623451022	-5.2735966320917316e-05	-0.00015839033162959315	-5.30364926689883e-05	-0.00015929295031413826
1.312264398875954	0.0006138287917274663	0.0006188048146640738	0.0006551930242020372	0.0006594621662956823	0.0006782348702728894	0.0006820773912386987	0.0007022565464234028	0.0007056302241130856	0.0007509278910788088	0.0007532791970846913	0.06939118627508711	0.06768741848129428	-5.237738862355623e-05	-0.0001582612483138346	-5.267587282665326e-05	-0.0001591631352622913
1.320171452013404	0.000613431523798748	0.0006184048895898075	0.0006547854810806292	0.0006590521711622484	0.0006778221369336398	0.00068166230584159	0.0007018387938209181	0.0007052102120045432	0.0007505011486202087	0.0007528503440075163	0.0694183771470649	0.06771394053439331	-5.202104198454016e-05	-0.00015813164070299646	-5.231749674547426e-05	-0.00015903279293988382
1.3281261491236485	0.0006130345748382403	0.0006180052857467334	0.0006543782695919086	0.0006586425097145655	0.0006774097424219131	0.0006812475611927326	0.0007014213876685438	0.00070479054811602	0.0007500747684817026	0.0007524218546709078	0.06944558829113376	0.0677404823595379	-5.166691428682563e-05	-0.00015800151097469795	-5.1961352239469905e-05	-0.0001589019255369417
1.3361287772855897	0.0006126379461036304	0.0006176060044020742	0.000653971391059172	0.0006582331832843163	0.0006769976880970757	0.0006808331586592081	0.0007010043293629282	0.0007043712338511546	0.0007496487521346022	0.0007519937305516265	0.06947281967233557	0.06776704392262534	-5.1314993459936065e-05	-0.00015787086129462335	-5.160742716928818e-05	-0.00015877053523125073
1.3441796253079266	0.0006122416388470341	0.0006172070468174477	0.0006535648468000993	0.0006578241931975351	0.0006765859753128596	0.0006804190996024317	0.0007005876202950731	0.0007039522706079086	0.0007492231010445667	0.0007515659731207494	0.06950007125588158	0.06779362518971918	-5.096526747958713e-05	-0.00015773969381549513	-5.125570944228275e-05	-0.00015863862418777352
1.352278983739575	0.0006118456543150277	0.0006168084142489001	0.0006531586381267871	0.0006574155407746405	0.0006761746054173982	0.0006800053853781874	0.0007001712618503698	0.0007035336597786008	0.0007487978166716389	0.0007511385838437041	0.06952734300715435	0.06782022612704974	-5.06177243678671e-05	-0.00015760801067710162	-5.090618701232563e-05	-0.00015850619455867743
1.3604271448801535	0.0006114499937486811	0.0006164101079469355	0.0006527527663457826	0.0006570072273304686	0.0006757635797532581	0.0006795920173366612	0.0006997552554086331	0.0007031154027499414	0.0007483729004702806	0.000750711564180305	0.06955463489170662	0.06784684670101324	-5.027235219368098e-05	-0.00015747581400779587	-5.0558847880452507e-05	-0.00015837324848452794
1.3686244027905345	0.000611054658383584	0.0006160121291565455	0.0006523472327581086	0.0006565992541743001	0.0006753528996574671	0.0006791789968224675	0.0006993396023441273	0.0007026975009030587	0.0007479483538894001	0.0007502849155847807	0.06958194687525993	0.06787348687817024	-4.9929139072500683e-05	-0.00015734310592341316	-5.0213680094397806e-05	-0.00015823978809295647
1.3768710533034536	0.0006106596494498792	0.0006156144791172436	0.0006519420386593027	0.0006561916226098982	0.0006749425664615516	0.0006787663251746902	0.0006989243040256072	0.0007022799556135413	0.0007475241783723943	0.0007498586395058176	0.06960927892370648	0.06790014662524932	-4.958807316611524e-05	-0.00015720988852629958	-4.987067174865717e-05	-0.00015810581549863256
1.3851673940341884	0.0006102649681722956	0.0006152171590630939	0.0006515371853394464	0.0006557843339355378	0.0006745325814915691	0.0006783540037269095	0.0006985093618163481	0.0007018627682514648	0.0007471003753571793	0.000749432737386588	0.06963663100310717	0.06792682590914155	-4.924914268335939e-05	-0.00015707616390739365	-4.952981098493153e-05	-0.00015797133280442965
1.3935137243912972	0.0006098706157701738	0.0006148201702227423	0.0006511326740831939	0.000655377389444037	0.0006741229460681356	0.0006779420338072364	0.0006980947770741762	0.0007014459401814272	0.0007466769462762228	0.0007490072106647858	0.06966400307969295	0.0679535246969052	-4.8912335879690294e-05	-0.00015694193414511615	-4.919108599171079e-05	-0.00015783634210025932
1.4019103455874267	0.0006094765934575025	0.0006144235138194483	0.0006507285061698096	0.000654970790422791	0.0006737136615064635	0.0006775304167383461	0.0006976805511515064	0.0007010294727625831	0.0007462538925565829	0.000748582060772663	0.06969139511986334	0.06798024295576308	-4.857764105724999e-05	-0.0001568072013049815	-4.885448500463463e-05	-0.00015770084546376517
1.410357560650181	0.0006090829024429457	0.000614027191071116	0.0006503246828731967	0.0006545645381538041	0.0006733047291163911	0.0006771191538375088	0.0006972666853953722	0.0007006133673486758	0.0007458312156199383	0.0007481572891370618	0.06971880709018585	0.0680069806531011	-4.824504656494866e-05	-0.0001566719674399586	-4.85199963062774e-05	-0.00015756484495957346
1.4188556744330574	0.0006086895439298757	0.0006136312031903258	0.0006499212054619292	0.0006541586339137207	0.000672896150202418	0.000676708246416626	0.0006968531811474607	0.0007001976252880706	0.0007454089168826263	0.0007477328971794503	0.0697462389573988	0.0680337377564707	-4.7914540798645044e-05	-0.00015653623459116472	-4.818760822641183e-05	-0.00015742834264034777
1.4274049936264492	0.0006082965191164015	0.0006132355513843634	0.000649518075199285	0.0006537530789738569	0.0006724879260637325	0.0006762976957822574	0.0006964400397441432	0.0006997822479237879	0.0007449869977556722	0.0007473088863159554	0.06977369068840548	0.06806051423358775	-4.758611220107012e-05	-0.0001564000047871439	-4.785730914198122e-05	-0.0001572913405462617
1.4360058267687137	0.0006079038291954027	0.0006128402368552526	0.0006491152933432761	0.0006533478746002347	0.0006720800579942491	0.000675887503235659	0.0006960272625165107	0.0006993672365935372	0.0007445654596448288	0.0007468852579573998	0.06980116225028059	0.06808731005233151	-4.725974926150095e-05	-0.00015626328004289536	-4.752908747677337e-05	-0.00015715384070394411
1.4446584842573071	0.0006075114753545599	0.0006124452607997882	0.0006487128611466852	0.0006529430220536149	0.0006716725472826417	0.0006754776700728153	0.0006956148507904086	0.0006989525926297526	0.0007441443039506102	0.0007464620135093364	0.06982865361026426	0.06811412518074503	-4.693544051648929e-05	-0.0001561260623623162	-4.7202931702065853e-05	-0.00015701584512867184
1.453363278359986	0.0006071194587763824	0.0006120506244095618	0.0006483107798570892	0.0006525385225895236	0.0006712653952123687	0.0006750681975844668	0.0006952028058864634	0.0006985383173596192	0.0007437235320683197	0.0007460391543720779	0.06985616473576581	0.06814095958703495	-4.6613174549452185e-05	-0.0001559883537367024	-4.6878830336244404e-05	-0.00015687735582300966
1.4621205232260774	0.0006067277806382424	0.000611656328870998	0.0006479090507168992	0.0006521343774582906	0.0006708586030617136	0.0006746590870561489	0.0006947911291201219	0.0006981244121051138	0.0007433031453880925	0.0007456166819407378	0.0698836955943604	0.06816781323957118	-4.6292939990429105e-05	-0.00015585015614366649	-4.655677194462249e-05	-0.0001567383747758111
1.470930534897817	0.0006063364421124063	0.000611262375365385	0.0006475076749633907	0.0006517305879050808	0.0006704521721038153	0.0006742503397682238	0.0006943798218016846	0.0006977108781830365	0.0007428831452949274	0.000745194597605263	0.06991124615379134	0.06819468610688664	-4.597472551656767e-05	-0.00015571147154924692	-4.623674513996173e-05	-0.0001565989039646054
1.4797936313217521	0.0006059454443660632	0.0006108687650689021	0.000647106653828732	0.0006513271551699226	0.0006700461036066988	0.0006738419569959085	0.0006939688852363346	0.0006972977169050407	0.0007424635331687187	0.0007447729027504662	0.06993881638196896	0.06822157815767649	-4.565851985212366e-05	-0.00015557230190740845	-4.591873858228457e-05	-0.00015645894535440408
1.48871013236022	0.0006055547885613553	0.000610475499152653	0.000646705988540018	0.0006509240804877418	0.0006696403988333072	0.0006734339400093117	0.0006935583207241714	0.0006968849295776682	0.0007420443103842913	0.0007443515987560601	0.0699664062469689	0.068248489360799	-4.5344311768100165e-05	-0.00015543264915901522	-4.5602740978610556e-05	-0.00015631850089686816
1.4976803598028874	0.0006051644758554127	0.0006100825787826992	0.0006463056803193043	0.0006505213650883961	0.0006692350590415382	0.0006730262900734668	0.0006931481295602487	0.0006964725175023856	0.0007416254783114381	0.0007439306869966969	0.06999401571703523	0.06827541968527495	-4.5032090082233744e-05	-0.00015529251523163645	-4.52887410831021e-05	-0.00015617757253105768
1.5067046373783677	0.0006047745074003833	0.0006096900051200887	0.0006459057303836401	0.0006501190101967065	0.0006688300854842764	0.0006726190084483645	0.0006927383130346056	0.0006960604819756152	0.0007412070383149554	0.0007435101688420006	0.07002164476057585	0.06830236910028613	-4.472184365954257e-05	-0.0001551519020418779	-4.49767276974114e-05	-0.00015603616218434757
1.5157832907659001	0.0006043848843434582	0.0006092977793208855	0.0006455061399450921	0.0006497170170324849	0.0006684254794094193	0.0006722120963889812	0.0006923288724322947	0.0006956488242887657	0.0007407889917546684	0.0007430900456565963	0.07004929334616679	0.06832933757517809	-4.4413561412041946e-05	-0.00015501081149366103	-4.46666896702988e-05	-0.00015589427177123416
1.5249166476071065	0.0006039956078269086	0.0006089059025362034	0.0006451069102107849	0.0006493153868105721	0.0006680212420599165	0.0006718055551453172	0.0006919198090334212	0.0006952375457282693	0.0007403713399854751	0.0007426703188001519	0.07007696144254884	0.06835632507945531	-4.410723229827246e-05	-0.0001548692454774181	-4.4358615897549525e-05	-0.00015575190319330745
1.5341050375178134	0.0006036066789881163	0.0006085143759122373	0.0006447080423829313	0.0006489141207408677	0.0006676173746738015	0.0006713993859624276	0.0006915111241131752	0.0006948266475756153	0.0007399540843573782	0.0007422509896274111	0.07010464901862673	0.06838333158278591	-4.3802845323938355e-05	-0.00015472720587175748	-4.405249532229982e-05	-0.00015560905833986172
1.5433487920999491	0.0006032180989596004	0.0006081232005902918	0.0006443095376588602	0.0006485132200283612	0.0006672138784842212	0.0006709935900804535	0.0006911028189418623	0.0006944161311073802	0.0007395372262155164	0.0007418320594882241	0.07013235604347333	0.06841035705499829	-4.350038954163693e-05	-0.00015458469454293633	-4.374831693476633e-05	-0.00015546573908767347
1.5526482449535108	0.0006028298688690531	0.0006077323777068145	0.0006439113972310538	0.0006481126858731662	0.0006668107547194712	0.0006705881687346573	0.00069069489478494	0.0006940059975952641	0.0007391207669002034	0.0007414135297275874	0.07016008248632424	0.06843740146608125	-4.319985405074056e-05	-0.00015444171334438872	-4.344606977228771e-05	-0.00015532194730083493
1.5620037316886017	0.0006024419898393667	0.0006073419083934259	0.0006435136222871759	0.0006477125194705504	0.000666408004603027	0.0006701831231554535	0.0006902873529030478	0.0006935962483061224	0.0007387047077469587	0.0007409954016856747	0.07018782831657998	0.06846446478618497	-4.2901227997604874e-05	-0.00015429826411728076	-4.3145742919414865e-05	-0.0001551776848310038
1.5714155899375468	0.0006020544629886666	0.0006069517937769503	0.000643116214010105	0.0006473127220109694	0.0006660056293535769	0.0006697784545684419	0.0006898801945520424	0.0006931868845019999	0.0007382890500865439	0.0007405776766978728	0.0702155935038062	0.06849154698562017	-4.2604500575402215e-05	-0.00015415434869053835	-4.284732550782766e-05	-0.00015503295351768087
1.580884159367074	0.0006016672894303399	0.0006065620349794467	0.000642719173577965	0.0006469132946800967	0.0006656036301850534	0.0006693741641944394	0.000689473420983029	0.0006927779074401617	0.0007378737952449955	0.0007401603560948154	0.07024337801773302	0.06851864803485656	-4.230966102396205e-05	-0.00015400996887998675	-4.255080671605738e-05	-0.00015488775518679443
1.5904097816905756	0.0006012804702730709	0.0006061726331182436	0.0006423225021641621	0.0006465142386588608	0.0006652020083066699	0.0006689702532495176	0.0006890670334423994	0.0006923693183731338	0.0007374589445436642	0.0007397434412024221	0.0702711818282533	0.06854576790452534	-4.20166986301318e-05	-0.00015386512648982165	-4.2256175770034876e-05	-0.00015474209165317054
1.5999928006804371	0.0006008940066208629	0.0006057835893059601	0.0006419262009374065	0.000646115555123467	0.0006648007649229445	0.0006685667229450239	0.0006886610331718542	0.0006919611185487229	0.0007370444992992383	0.0007393269333419212	0.07029900490542397	0.06857290656541656	-4.1725602727325783e-05	-0.00015371982331105483	-4.196342194239672e-05	-0.00015459596471792403
1.6096335621804478	0.0006005078995730816	0.0006053949046505507	0.0006415302710617579	0.0006457172452454449	0.000664399901233745	0.0006681635744876317	0.0006882554214084523	0.0006915533092100673	0.0007366304608237953	0.0007389108338299028	0.07032684721946689	0.06860006398847901	-4.1436362695768114e-05	-0.0001535740611226799	-4.1672534552908425e-05	-0.00015444937617001275
1.6193324141182788	0.0006001221502244717	0.0006050065802553227	0.0006411347136966417	0.0006453193101916624	0.0006639994184343069	0.0006677608090793532	0.0006878501993846253	0.0006911458915956523	0.0007362168304248156	0.0007384951439783324	0.07035470874076583	0.06862724014482281	-4.114896796236778e-05	-0.00015342784169122825	-4.13835029683049e-05	-0.00015430232778637643
1.6290897065180392	0.0005997367596652015	0.0006046186172189783	0.0006407395299968981	0.0006449217511243747	0.0006635993177152803	0.0006673584279175905	0.0006874453683282281	0.0006907388669393587	0.0007358036094052378	0.0007380798650946041	0.07038258943986635	0.06865443500571444	-4.086340800064925e-05	-0.00015328116677071346	-4.1096316602179384e-05	-0.00015415482133085412
1.6389057915129117	0.0005993517289808798	0.0006042310166356354	0.0006403447211127958	0.0006445245692012419	0.0006631996002627483	0.0006669564321951518	0.000687040929462557	0.0006903322364704833	0.0007353907990634736	0.0007376649984815602	0.07041048928747992	0.06868164854258137	-4.0579672330801064e-05	-0.0001531340381027979	-4.0810964915094505e-05	-0.000154006858555239
1.6487810233578566	0.0005989670592525991	0.0006038437795948677	0.0006399502881900797	0.0006441277655753727	0.0006628002672582727	0.000666554823100298	0.0006866368840063952	0.0006899260014137831	0.0007349784006934583	0.0007372505454375374	0.07043840825447832	0.06870888072700822	-4.029775051944684e-05	-0.0001529864574165707	-4.0527437414214496e-05	-0.00015385844119822356
1.6587157584424002	0.0005985827515569571	0.0006034569071817285	0.0006395562323699921	0.0006437313413953475	0.000662401319878915	0.0006661536018167653	0.0006862332331740365	0.0006895201629894999	0.0007345664155846752	0.0007368365072563929	0.07046634631189566	0.06873613153073863	-4.001763217988119e-05	-0.0001528384264289362	-4.024572365374235e-05	-0.000153709570986732
1.6687103553034934	0.0005981988069660928	0.0006030704004767864	0.0006391625547893088	0.0006433352978052565	0.0006620027592972773	0.0006657527695238034	0.0006858299781753237	0.0006891147224133998	0.0007341548450221935	0.000736422885227544	0.07049430343092968	0.06876340092567436	-3.9739306971806054e-05	-0.00015268994684439208	-3.996581323451737e-05	-0.00015356024963500414
1.6787651746384535	0.0005978152265477124	0.0006026842605561518	0.0006387692565803701	0.0006429396359447265	0.0006616045866815278	0.0006653523273962039	0.0006854271202156787	0.0006887096808968006	0.0007337436902867016	0.0007360096806359986	0.07052227958293769	0.06879068888387449	-3.9462764601309874e-05	-0.00015254102035483497	-3.9687695804015155e-05	-0.00015341047884456782
1.6888805793179813	0.000597432011365125	0.0006022984884915109	0.0006383763388711129	0.0006425443569489579	0.0006612068031954399	0.0006649522766043376	0.0006850246604961378	0.0006883050396466104	0.0007333329526545432	0.0007355968947623943	0.07055027473943974	0.06881799537755574	-3.918799482097168e-05	-0.00015239164864017107	-3.9411361056479466e-05	-0.00015326026030490492
1.6990569343992543	0.0005970491624772679	0.000601913085350154	0.0006379838027850995	0.0006421494619487504	0.0006608094099984161	0.0006645526183141803	0.0006846226002133817	0.0006879007998653552	0.0007329226333977476	0.0007351845288830263	0.07057828887211812	0.06884532037909302	-3.8914987429541914e-05	-0.00015224183336765007	-3.913679873259607e-05	-0.00015310959569281302
1.7092946071391046	0.0005966666809387418	0.0006015280521950096	0.0006375916494415547	0.0006417549520705421	0.0006604124082455305	0.0006641533536873538	0.000684220940559772	0.0006874969627512183	0.0007325127337840695	0.0007347725842698905	0.07060632195281417	0.06887266386101686	-3.8643732272032605e-05	-0.00015209157619194835	-3.886399861953438e-05	-0.00015295848667237766
1.7195939670072704	0.000596284567799838	0.0006011433900846713	0.0006371998799553919	0.0006413608284364351	0.0006600157990875514	0.0006637544838811505	0.0006838196827233816	0.0006870935294980681	0.000732103255077019	0.0007343610621907096	0.07063437395353252	0.06890002579601658	-3.837421923984924e-05	-0.00015194087875614048	-3.859295055119033e-05	-0.00015280693489616581
1.7299553856997325	0.0005959028241065685	0.000600759100073429	0.0006368084954372471	0.0006409670921642296	0.0006596195836709789	0.000663356010048569	0.0006834188278880269	0.0006866905012954923	0.000731694198535896	0.0007339499639089712	0.07066244484643625	0.06892740615693675	-3.810643827038135e-05	-0.00015178974269053347	-3.832364440764513e-05	-0.00015265494200369933
1.7403792371521247	0.0005955214509006985	0.0006003751832113014	0.0006364174969935098	0.0006405737443674554	0.0006592237631380749	0.0006629579333383466	0.0006830183772333024	0.0006862878793288321	0.0007312855654158262	0.0007335392906839619	0.0706905346038504	0.06895480491677902	-3.7840379347016395e-05	-0.00015163816961263898	-3.8056070115290164e-05	-0.00015250250962189904
1.7508658975532332	0.0005951404492197777	0.0005999916405440664	0.000636026885726357	0.0006401807861554057	0.000658828338626899	0.0006625602548949932	0.0006826183319346147	0.0006858856647792165	0.0007308773569677961	0.0007331290437708034	0.07071864319825949	0.06898222204870165	-3.75760324992612e-05	-0.00015148616112825586	-3.779021764685475e-05	-0.00015234963936561208
1.76141574535857	0.0005947598200971657	0.0005996084731132888	0.0006356366627337805	0.0006397882186331646	0.0006584333112713344	0.0006621629758588194	0.0006822186931632116	0.0006854838588235907	0.0007304695744386834	0.0007327192244204823	0.07074677060230791	0.06900965752601802	-3.731338780268989e-05	-0.0001513337188311925	-3.7526077021413085e-05	-0.00015219633283777845
1.7720291613040315	0.0005943795645620665	0.0005992256819563537	0.00063524682910962	0.0006393960429016409	0.0006580386822011243	0.000661766097365971	0.0006818194620862167	0.0006850824626347525	0.0007300622190712938	0.0007323098338798872	0.0707749167888007	0.06903711132219885	-3.7052435378572696e-05	-0.00015118084430235101	-3.726363830398524e-05	-0.00015204259162829303
1.7827065284196406	0.0005939996836395572	0.0005988432681064954	0.000634857385943596	0.0006390042600576008	0.0006576444525419024	0.0006613696205484627	0.0006814206398666627	0.0006846814773813846	0.0007296552921043941	0.000731900873391844	0.07080308173070128	0.06906458341086856	-3.679316539395919e-05	-0.0001510275391102267	-3.70028916056378e-05	-0.00015188841731472724
1.7934482320433673	0.0005936201783506195	0.0005984612325928293	0.0006344683343213403	0.0006386128711936986	0.0006572506234152275	0.0006609735465342089	0.0006810222276635248	0.0006842809042280878	0.0007292487947727492	0.0007314923441951487	0.07083126540113374	0.06909207376580795	-3.653556806180666e-05	-0.00015087380481185186	-3.674382708365731e-05	-0.0001517338114630229
1.8042546598350382	0.0005932410497121657	0.0005980795764403783	0.000634079675324424	0.0006382218773985048	0.0006568571959386091	0.0006605778764470526	0.0006806242266317482	0.0006838807443354109	0.0007288427283071487	0.0007310842475245985	0.07085946777337929	0.06911958236095396	-3.627963364063319e-05	-0.0001507196429514912	-3.648643494105763e-05	-0.00015157877562610444
1.8151262017903238	0.000592862298737075	0.0005976983006701094	0.0006336914100303952	0.0006378312797565446	0.000656464171225548	0.0006601826114068051	0.0006802266379222892	0.0006834809988598886	0.0007284370939344504	0.0007306765846110329	0.07088768882088078	0.06914710917039675	-3.6025352434403135e-05	-0.0001505650550607529	-3.623070542664239e-05	-0.00015142331134454512
1.8260632502548164	0.0005924839264342194	0.0005973174062989587	0.0006333035395128057	0.0006374410793483231	0.0006560715503855617	0.0006597877525292713	0.0006798294626821413	0.0006830816689540699	0.0007280318928776087	0.0007302693566813622	0.07091592851723727	0.06917465416838256	-3.577271479290184e-05	-0.00015041004266019842	-3.597662883521313e-05	-0.00015126742014742733
1.8370661999381863	0.0005921059338084926	0.0005969368943398626	0.0006329160648412406	0.0006370512772503585	0.0006556793345242166	0.0006593933009262833	0.0006794327020543673	0.0006826827557665519	0.0007276271263557066	0.0007298625649586023	0.07094418683620822	0.06920221732931237	-3.5521711111090315e-05	-0.00015025460725728856	-3.572419550709055e-05	-0.00015111110355101043
1.848135447928429	0.0005917283218608446	0.0005965567658017905	0.0006325289870813558	0.0006366618745352156	0.0006552875247431646	0.0006589992577057345	0.0006790363571781375	0.0006822842604420136	0.000727222795583996	0.0007294562106619113	0.07097246375170946	0.06922979862773977	-3.5272331829309944e-05	-0.0001500987503474105	-3.547339582818734e-05	-0.00015095436305917476
1.8592713937061955	0.0005913510915883072	0.0005961770216897718	0.0006321423072949027	0.0006362728722715337	0.0006548961221401689	0.0006586056239716097	0.0006786404291887571	0.0006818861841212477	0.0007268189017739258	0.000729050295006621	0.0710007592378175	0.0692573980383749	-3.502456743321655e-05	-0.0001499424734139887	-3.522422022998045e-05	-0.000150797200163727
1.8704744391592067	0.0005909742439840267	0.0005957976630049281	0.000631756026539763	0.0006358842715240599	0.000654505127809141	0.0006582124008240176	0.0006782449192177003	0.0006814885279411928	0.0007264154461331796	0.000728644819204272	0.07102907326876402	0.06928501553608041	-3.4778408453516735e-05	-0.00014978577792779113	-3.497665918928902e-05	-0.00015063961634403933
1.8817449885967616	0.0005905977800372932	0.0005954186907445038	0.0006313701458699801	0.000635496073353682	0.0006541145428401696	0.0006578195893592241	0.0006778498283926443	0.000681091293034969	0.0007260124298657086	0.0007282397844626497	0.07105740581893984	0.06931265109587398	-3.453384546625235e-05	-0.0001496286653486778	-3.473070322846522e-05	-0.00015048161306810415
1.8930834487643238	0.0005902217007335658	0.0005950401059018905	0.0006309846663357841	0.0006351082788174532	0.0006537243683195491	0.0006574271906696783	0.0006774551578374961	0.0006806944805319024	0.0007256098541717603	0.0007278351919858103	0.07108575686289335	0.06934030469292501	-3.429086909222112e-05	-0.00014947113712301952	-3.4486342914960555e-05	-0.0001503231917907577
1.9044902288582053	0.000589846007054513	0.0005946619094666661	0.0006305995889836328	0.0006347208889686325	0.0006533346053298207	0.0006570352058440542	0.0006770609086724341	0.0006802980915575697	0.0007252077202479231	0.0007274310429741272	0.0711141263753301	0.06936797630255873	-3.4049469997118886e-05	-0.00014931319468530768	-3.4243568861311996e-05	-0.00015016435395465155
1.9159657405403292	0.00058947069997803	0.0005942841024246176	0.0006302149148562337	0.0006343339048567083	0.0006529452549497935	0.0006566436359672734	0.0006766670820139316	0.0006799021272338199	0.0007248060292871494	0.0007270273386243143	0.07114251433111304	0.06939566590025197	-3.380963889170613e-05	-0.00014915483945890373	-3.400237172537096e-05	-0.00015000510099116848
1.9275103979530908	0.0005890957804782768	0.0005939066857577727	0.0006298306449925784	0.0006339473275274321	0.0006525563182545819	0.0006562524821205408	0.0006762736789747926	0.0006795065886788112	0.0007244047824787939	0.0007266240801294633	0.07117092070526153	0.06942337346163475	-3.357136653128062e-05	-0.00014899607285431826	-3.376274220982106e-05	-0.00014984543431892372
1.9391246177343011	0.0005887212495257033	0.0005935296604444303	0.000629446780427974	0.0006335611580228494	0.0006521677963156351	0.0006558617453813759	0.0006758807006641843	0.0006791114770070438	0.000724003981008647	0.0007262212686790788	0.07119934547295152	0.06945109896249162	-3.333464371566702e-05	-0.00014883689626959962	-3.3524671062150346e-05	-0.00014968535534420901
1.9508088190322228	0.0005883471080870839	0.0005931530274591915	0.0006290633221940738	0.0006331753973813331	0.0006517796902007721	0.0006554714268236457	0.0006754881481876708	0.0006787167933293925	0.0007236036260589708	0.000725818905459112	0.07122778860951684	0.06947884237875765	-3.3099461289438914e-05	-0.00014867731109168003	-3.328814907478661e-05	-0.00014952486546171428
1.9625634235206988	0.0005879733571255393	0.0005927767877729855	0.0006286802713189053	0.000632790046637608	0.0006513920009742055	0.0006550815275175918	0.0006750960226472399	0.0006783225387531352	0.0007232037188085259	0.0007254169916519906	0.07125625009044682	0.06950660368652273	-3.286581014150594e-05	-0.00014851731869504337	-3.305316708475739e-05	-0.00014936396605380597
1.9743888554143678	0.0005875999976005736	0.0005924009423531032	0.000628297628826905	0.0006324051068227892	0.000651004729696582	0.0006546920485298686	0.0006747043251413416	0.0006779287143819901	0.0007228042604326127	0.0007250155284366581	0.07128472989138751	0.06953438286202751	-3.2633681205027076e-05	-0.00014835692044178062	-3.2819715973599756e-05	-0.000149202658490305
1.9862855414839768	0.0005872270304680998	0.0005920254921632255	0.0006279153957389459	0.0006320205789644085	0.000650617877425007	0.0006543029909235697	0.0006743130567649159	0.0006775353213161463	0.0007224052521031007	0.0007246145169886042	0.07131322798814109	0.06956217988166653	-3.240306545756674e-05	-0.000148196117682714	-3.258778666751297e-05	-0.00014904094412973579
1.9982539110717792	0.0005868544566804688	0.000591650438163451	0.0006275335730723694	0.0006316364640864458	0.0006502314452130786	0.0006539143557582604	0.0006739222186094258	0.0006771423606522928	0.0007220066949884617	0.0007242139584798975	0.07134174435666518	0.06958999472198414	-3.217395392068195e-05	-0.0001480349117562174	-3.2357370136962965e-05	-0.00014887882431835475
2.010294396107033	0.0005864822771865	0.0005912757813103284	0.0006271521618410157	0.0006312527632093601	0.0006498454341109186	0.0006535261440900104	0.0006735318117628899	0.0006767498334836555	0.0007216085902538049	0.0007238138540792219	0.07137027897307328	0.06961782735967957	-3.1946337660033325e-05	-0.00014787330398893794	-3.212845739675521e-05	-0.0001487163003903169
2.0224074311215867	0.00058611049293151	0.000590901522556883	0.0006267711630552524	0.0006308694773501194	0.0006494598451652025	0.0006531383569714226	0.0006731418373099127	0.0006763577409000246	0.0007212109390609087	0.0007234142049519063	0.07139883181363597	0.06964567777160191	-3.172020778513182e-05	-0.00014771129569526864	-3.190103950576062e-05	-0.00014855337366742605
2.0345934532655616	0.0005857391048573431	0.0005905276628526496	0.0006263905777220098	0.0006304866075222349	0.0006490746794191939	0.0006527509954516699	0.0006727522963317208	0.0006759660839877925	0.0007208137425682572	0.0007230150122599646	0.07142740285477853	0.06967354593475292	-3.1495555449369966e-05	-0.0001475488881779452	-3.167510756699535e-05	-0.00014839004545991186
2.0468529023231294	0.0005853681139023975	0.000590154203143698	0.0006260104068448052	0.0006301041547357853	0.0006486899379127705	0.0006523640605765184	0.0006723631899061876	0.000675574863829978	0.0007204170019310685	0.0007226162771621202	0.07145599207308108	0.06970143182628505	-3.127237184982409e-05	-0.0001473860827278517	-3.1450652727475076e-05	-0.00014822631706624956
2.059186220728381	0.0005849975210016578	0.0005897811443726656	0.0006256306514237784	0.0006297221199974531	0.0006483056216824601	0.0006519775533883657	0.0006719745191078718	0.0006751840815062659	0.0007200207183013334	0.0007222180008138475	0.07148459944527928	0.06972933542350392	-3.105064822712944e-05	-0.0001472228806235487	-3.122766617792705e-05	-0.00014806218977210517
2.0715938535812968	0.0005846273270867216	0.0005894084874787844	0.0006252513124557186	0.0006293405043105531	0.0006479217317614689	0.0006515914749262691	0.0006715862850080458	0.0006747937380930343	0.0007196248928278445	0.0007218201843674017	0.07151322494826474	0.06975725670386414	-3.0830375865473214e-05	-0.00014705928313227257	-3.1006139152918444e-05	-0.00014789766485200084
2.084076248663807	0.0005842575330858289	0.0005890362333979119	0.0006248723909340961	0.000628959308675061	0.0006475382691797124	0.0006512058262259761	0.0006711984886747278	0.0006744038346633876	0.0007192295266562314	0.0007214228289718517	0.07154186855908383	0.06978519564497393	-3.06115460924003e-05	-0.00014689529150907488	-3.078606293063085e-05	-0.00014773274356824628
2.0966338564559543	0.0005838881399238923	0.0005886643830625583	0.0006244938878490925	0.0006285785340876464	0.0006471552349638478	0.0006508206083199569	0.0006708111311727137	0.0006740143722871887	0.000718834620928994	0.000721025935773114	0.07157053025493752	0.06981315222459145	-3.0394150278771626e-05	-0.0001467309069975442	-3.0567428832822124e-05	-0.000147567427171591
2.109267130152151	0.0005835191485225227	0.0005882929374019152	0.0006241158041876286	0.0006281981815417002	0.0006467726301373017	0.0006504358222374329	0.0006704242135636068	0.0006736253520310885	0.0007184401767855325	0.0007206295059139847	0.07159921001318117	0.0698411264206258	-3.017817983843457e-05	-0.00014656613082864034	-3.0350228224427372e-05	-0.00014740171690000303
2.1219765256775314	0.0005831505598000646	0.0005879218973418912	0.0006237381409334006	0.0006278182520273707	0.000646390455720308	0.0006500514690044144	0.0006700377369058564	0.0006732367749585642	0.0007180461953621882	0.0007202335405341791	0.07162790781132693	0.06986911821113832	-2.996362622843113e-05	-0.0001464009642222347	-3.013445251386429e-05	-0.00014723561398027885
2.1347625017044103	0.0005827823746716158	0.0005875512638051289	0.0006233608990669017	0.0006274387465315855	0.0006460087127299282	0.0006496675496437215	0.000669651702254778	0.0006728486421299408	0.0007176526777922655	0.0007198380407703541	0.07165662362703894	0.06989712757433882	-2.975048094877239e-05	-0.0001462354083866385	-2.9920093152738247e-05	-0.00014706911962768243
2.147625519668832	0.0005824145940490635	0.0005871810377110455	0.0006229840795654581	0.0006270596660380887	0.0006456274021800912	0.0006492840651750234	0.0006692661106625946	0.000672460954602432	0.0007172596252060748	0.0007194430077561504	0.0716853574381383	0.06992515448858999	-2.9538735542036093e-05	-0.00014606946451738156	-2.9707141635526568e-05	-0.00014690223504471023
2.160566043787228	0.0005820472188411103	0.000586811219975855	0.0006226076834032583	0.0006266810115274679	0.0006452465250816203	0.0006489010166148653	0.0006688809631784638	0.0006720737134301672	0.0007168670387309607	0.0007190484426222221	0.07171410922259856	0.06995319893240462	-2.932838159374479e-05	-0.00014590313379930775	-2.9495589499817926e-05	-0.0001467349614229646
2.1735845410731627	0.0005816802499533015	0.0005864418115125976	0.0006222317115513796	0.0006263027839771833	0.0006448660824422618	0.000648518404976699	0.0006684962608485086	0.0006716869196642223	0.0007164749194913347	0.0007186543464962679	0.07174287895854922	0.06998126088444566	-2.9119410731925227e-05	-0.00014573641740527055	-2.928542832593764e-05	-0.00014656729994183548
2.1866814813541975	0.0005813136882880549	0.0005860728132311708	0.0006218561649778211	0.0006259249843616002	0.0006444860752667192	0.0006481362312709155	0.0006681120047158503	0.0006713005743526541	0.0007160832686087091	0.0007182607205030686	0.07177166662427327	0.07000934032352726	-2.8911814626910587e-05	-0.00014556931649581384	-2.9076649736857474e-05	-0.0001463992517687085
2.199857337288837	0.000580947534744691	0.0005857042260383566	0.0006214810446475332	0.000625547613652018	0.0006441065045566831	0.0006477544965048751	0.0006677281958206408	0.0006709146785405306	0.0007156920872017316	0.0007178675657645169	0.07180047219820881	0.07003743722861387	-2.870558499145151e-05	-0.00014540183222012948	-2.8869245398119303e-05	-0.00014623081805928417
2.213112584383593	0.0005805817902194584	0.0005853360508378514	0.0006211063515224474	0.0006251706728167015	0.0006437273713108604	0.0006473732016829384	0.0006673448352000919	0.0006705292332699631	0.000715301376386216	0.0007174748833996523	0.07182929565894688	0.07006555157881976	-2.8500713580677933e-05	-0.0001452339657166124	-2.8663207017925324e-05	-0.00014606199995852165
2.2264477010101436	0.0005802164556055614	0.0005849682885302887	0.0006207320865615003	0.0006247941628209035	0.0006433486765250017	0.0006469923478064914	0.0006669619238885029	0.0006701442395801312	0.0007149111372751714	0.0007170826745246879	0.07185813698523406	0.07009368335341037	-2.8297192191599485e-05	-0.000145065718111001	-2.8458526346610696e-05	-0.00014589279859877902
2.2398631684225956	0.0005798515317931933	0.0005846009400132776	0.000620358250720674	0.0006244180846269064	0.0006429704211919396	0.000646611935873986	0.0006665794629173014	0.0006697596985073257	0.0007145213709788442	0.0007166909402530536	0.07188699615597002	0.07012183253180106	-2.8095012663143654e-05	-0.00014489709051723754	-2.825519517659497e-05	-0.00014572321510011865
2.2533594707748548	0.0005794870196695607	0.000584234006181424	0.0006199848449530173	0.0006240424391940432	0.0006425926063016125	0.000646231966880964	0.0006661974533150666	0.000669375611084971	0.000714132078604743	0.0007162996816954217	0.07191587315020942	0.07014999909355789	-2.789416687624946e-05	-0.0001447280840384535	-2.8053205342607607e-05	-0.0001455532505720697
2.2669370951380965	0.0005791229201189118	0.0005838674879263599	0.0006196118702086773	0.0006236672274787298	0.0006422152328410968	0.0006458524418200875	0.0006658158961075616	0.0006689919783436589	0.0007137432612576736	0.0007159088999597405	0.07194476794716036	0.07017818301839755	-2.76946467535448e-05	-0.0001445586997661369	-2.7852548721316733e-05	-0.00014538290611250393
2.2805965315183476	0.0005787592340225638	0.0005835013861367725	0.0006192393274349285	0.0006232924504344941	0.0006418383017946354	0.0006454733616811697	0.0006654347923177646	0.0006686088013111777	0.0007133549200397703	0.0007155185961512673	0.07197368052618479	0.07020638428618457	-2.7496444259124397e-05	-0.00014438893877950776	-2.7653217231027316e-05	-0.00014521218280667825
2.294338272874165	0.0005783959622589366	0.0005831357016984364	0.0006188672175762059	0.0006229181090120086	0.0006414618141436733	0.0006450947274512099	0.0006650541429659045	0.0006682260810125507	0.0007129670560505342	0.0007151287713726058	0.07200261086680017	0.0702346028769377	-2.7299551398598382e-05	-0.00014421880214665617	-2.7455202831865033e-05	-0.0001450410817288722
2.308162815134429	0.0005780331057035723	0.0005827704354942328	0.0006184955415741279	0.0006225442041591143	0.0006410857708668805	0.0006447165401144158	0.0006646739490694831	0.0006678438184700564	0.0007125796703868567	0.0007147394267237291	0.07203155894867613	0.07026283877082314	-2.7103960219057588e-05	-0.0001440482909248475	-2.7258497525651376e-05	-0.00014486960394251291
2.3220706572162446	0.0005776706652291678	0.0005824055884041842	0.000618124300367529	0.0006221707368208526	0.0006407101729401847	0.0006443388006522375	0.000664294211643311	0.0006674620147032649	0.0007121927641430568	0.0007143505633020194	0.07206052475163736	0.07029109194815808	-2.6909662808525386e-05	-0.00014387740615846856	-2.7063093355369355e-05	-0.00014469775049795464
2.336062301042938	0.0005773086417056055	0.0005820411613054846	0.0006177534948924927	0.0006217977079395005	0.0006403350213368068	0.0006439615100434022	0.0006639149316995425	0.0006670806707290741	0.000711806338410918	0.0007139621822023027	0.07208950825566289	0.07031936238940978	-2.6716651296238708e-05	-0.00014370614888106759	-2.6868982405427178e-05	-0.00014452552243465755
2.3501382515621807	0.0005769470359999736	0.0005816771550725194	0.0006173831260823725	0.0006214251184545893	0.0006399603170272809	0.000643584669263936	0.0006635361102476967	0.0006666997875617299	0.0007114203942797108	0.0007135742845168725	0.07211850944088567	0.07034765007519668	-2.6524917852498858e-05	-0.00014353452011545142	-2.6676156801543754e-05	-0.00014435292078114614
2.3642990167642037	0.0005765858489766007	0.0005813135705769004	0.0006170131948678281	0.0006210529693029419	0.0006395860609794915	0.0006432082792871994	0.0006631577482946955	0.0006663193662128645	0.000711034932836233	0.0007131868713355303	0.072147528287592	0.07037595498628618	-2.6334454688234366e-05	-0.00014336252087203405	-2.648460871031849e-05	-0.00014417994655380184
2.378545107700138	0.0005762250814970791	0.0005809504086874898	0.00061664370217685	0.0006206812614186987	0.0006392122541587001	0.0006428323410839151	0.0006627798468448908	0.0006659394076915248	0.0007106499551648378	0.0007127999437456135	0.07217656477622278	0.07040427710359717	-2.614525405515017e-05	-0.00014319015215015496	-2.6294330339352717e-05	-0.0001440066007577373
2.392877038500453	0.0005758647344202942	0.0005805876702704306	0.0006162746489347909	0.0006203099957333471	0.0006388388975275765	0.0006424568556221987	0.0006624024069000974	0.0006655599130042033	0.0007102654623474677	0.0007124135028320293	0.07220561888737419	0.0704326164081993	-2.5957308245439653e-05	-0.00014301741493748243	-2.6105313936947844e-05	-0.0001438328843862552
2.4072953263935135	0.0005755048086024539	0.0005802253561891726	0.0006159060360643956	0.000619939173175753	0.0006384659920462289	0.0006420818238675899	0.0006620254294596229	0.0006651808831548702	0.0007098814554636887	0.0007120275496772894	0.07223469060179488	0.07046097288131134	-2.5770609591767302e-05	-0.00014284431021070743	-2.591755179212271e-05	-0.00014365879842161144
2.4218004917242455	0.0005751453048971114	0.0005798634673045007	0.000615537864485825	0.0006195687946721855	0.0006380935386722307	0.000641707246783079	0.0006616489155202959	0.0006648023191450006	0.0007094979355907173	0.0007116420853615369	0.07226377990038967	0.07048934650430358	-2.5585150467091755e-05	-0.00014267083893511334	-2.573103623442624e-05	-0.00014348434383468223
2.436393057972914	0.0005747862241551968	0.0005795020044745619	0.000615170135116691	0.0006191988611463496	0.000637721538360653	0.0006413331253291398	0.0006612728660764995	0.0006644242219736087	0.0007091149038034575	0.0007112571109625831	0.07229288676421634	0.07051773725869674	-2.5400923284523563e-05	-0.00014249700206452054	-2.5545759633743143e-05	-0.0001433095215847141
2.4510735517740176	0.000574427567225042	0.0005791409685548935	0.0006148028488720798	0.0006188293735194134	0.0006373499920640923	0.0006409594604637569	0.0006608972821201993	0.000664046592637276	0.0007087323611745298	0.0007108726275559374	0.07232201117448851	0.07054614512616185	-2.521792049711702e-05	-0.0001423228005413557	-2.5361714400186364e-05	-0.0001431343326196155
2.46584250293529	0.00057406933495241	0.0005787803603984516	0.000614436006664586	0.0006184603327100375	0.0006369789007327025	0.0006405862531424586	0.0006605221646409764	0.0006636694321301835	0.0007083503087743062	0.0007104886362148412	0.07235115311257334	0.07057457008852178	-2.5036134597884036e-05	-0.0001421482352968323	-2.517889298403464e-05	-0.00014295877787597056
2.4807004444568266	0.0005737115281805195	0.0005784201808556355	0.0006140696094043353	0.0006180917396344034	0.0006366082653142203	0.0006402135043183417	0.0006601475146260535	0.0006632927414441404	0.0007079687476709378	0.0007101051380102983	0.07238031255999292	0.07060301212774962	-2.4855558119561694e-05	-0.0001419733072509921	-2.499728787550004e-05	-0.00014278285827903914
2.4956479125503126	0.0005733541477500758	0.0005780604307743194	0.0006137036579990198	0.0006177235952062439	0.0006362380867539995	0.0006398412149421068	0.0006597733330603313	0.0006629165215686165	0.0007075876789303933	0.0007097221340111092	0.07240948949842457	0.07063147122596913	-2.4676183634515098e-05	-0.00014179801731271924	-2.481689160466552e-05	-0.00014260657474299276
2.510685446658382	0.0005729971944992927	0.0005777011109998729	0.0006133381533539182	0.0006173559003368667	0.0006358683659950341	0.0006394693859620807	0.0006593996209264104	0.000662540773490768	0.000707207103616482	0.0007093396252838974	0.07243868390970085	0.07065994736545644	-2.4498003754553493e-05	-0.00014162236637928205	-2.4637696741287157e-05	-0.0001424299281702901
2.5258135894740787	0.0005726406692639254	0.0005773422223751986	0.0006129730963719343	0.000616988655935192	0.0006354991039779958	0.0006390980183242548	0.0006590263792046314	0.0006621654981954768	0.0007068270227908963	0.000708957612893152	0.0724678957758086	0.0706884405286385	-2.432101113079843e-05	-0.0001414463553369577	-2.4459695894627626e-05	-0.00014225291945212104
2.54103288696045	0.000572284572877292	0.0005769837657407479	0.0006126084879536149	0.0006166218629077719	0.0006351303016412542	0.0006387271129723057	0.0006586536088730945	0.0006617906966653692	0.0007064474375132331	0.0007085760979012478	0.07249712507889072	0.07071695069809218	-2.4145198453628253e-05	-0.00014126998506086563	-2.4282881713477006e-05	-0.00014207554946889245
2.556343888370238	0.0005719289061703061	0.0005766257419345573	0.000612244328997188	0.0006162555221588251	0.0006347619599209145	0.0006383566708476311	0.0006582813109076995	0.0006614163698808567	0.0007060683488410353	0.0007081950813684868	0.07252637180124545	0.07074547785654928	-2.3970558452421353e-05	-0.00014109325641470383	-2.410724688582319e-05	-0.00014189781908920118
2.571747146265715	0.0005715736699714974	0.0005762681517922695	0.0006118806203985832	0.0006158896345902623	0.0006343940797508397	0.0006379866928893749	0.0006579094862821672	0.0006610425188201584	0.0007056897578298146	0.000707814564353124	0.07255563592532585	0.07077402198689044	-2.3797083895611693e-05	-0.00014091617025190073	-2.393278413889352e-05	-0.0001417197291712774
2.5872432165386163	0.0005712188651070424	0.0005759109961471615	0.0006115173630514634	0.0006155242011017145	0.0006340266620626817	0.0006376171800344569	0.0006575381359680741	0.0006606691444593335	0.0007053116655330884	0.0007074345479113999	0.0725849174337419	0.070802583072149	-2.3624767590244705e-05	-0.0001407387274136307	-2.375948623881477e-05	-0.0001415412805611943
2.602832658430207	0.0005708644924007915	0.0005755542758301753	0.0006111545578472542	0.0006151592225905647	0.0006336597077859143	0.0006372481332176059	0.0006571672609348829	0.0006602962477723148	0.0007049340730024127	0.0007070550330975767	0.07261421630925975	0.07083116109551137	-2.3453602382025873e-05	-0.00014056092873006298	-2.3587345990557645e-05	-0.0001413624740940339
2.6185160345514573	0.0005705105526742944	0.000575197991669941	0.0006107922056751706	0.000614794699951973	0.0006332932178478576	0.0006368795533713847	0.0006567968621499699	0.0006599238297309345	0.0007045569812874107	0.0007066760209639669	0.07264353253480045	0.0708597560403157	-2.3283581155310318e-05	-0.00014038277502126384	-2.3416356237954128e-05	-0.00014118331059441436
2.6342939109033563	0.0005701570467468242	0.0005748421444928028	0.0006104303074222425	0.0006144306340789035	0.0006329271931737062	0.0006365114414262187	0.0006564269405786538	0.0006595518913049535	0.0007041803914358029	0.0007062975125609616	0.07267286609344267	0.07088836789005344	-2.311469683272116e-05	-0.00014020426709560052	-2.324650986335053e-05	-0.0001410037908754075
2.6501668568973313	0.000569803975435409	0.0005744867351228494	0.0006100688639733477	0.0006140670258621579	0.0006325616346865624	0.0006361437983104284	0.0006560574971842294	0.0006591804334620953	0.0007038043044934437	0.0007059195089370691	0.07270221696842125	0.07091699662836722	-2.2946942375062784e-05	-0.00014002540575014377	-2.307779978747565e-05	-0.00014082391573877473
2.666135445375801	0.0005694513395548547	0.0005741317643819374	0.0006097078762112358	0.0006137038761903974	0.0006321965433074615	0.0006357766249502558	0.0006556885329279939	0.0006588094571680723	0.0007034287215043493	0.0007055420111389415	0.07273158514312851	0.07094564223905525	-2.2780310781289614e-05	-0.00013984619177134783	-2.2910218969413032e-05	-0.00014064368597539734
2.6822002526328483	0.0005690991399177726	0.00057377723308972	0.0006093473450165585	0.000613341185950176	0.0006318319199554022	0.0006354099222698944	0.0006553200487692785	0.0006584389633866179	0.0007030536435107303	0.0007051650202114093	0.07276097060111326	0.07097430470606703	-2.2614795088225087e-05	-0.00013966662593435653	-2.2743760406368496e-05	-0.00014046310236498494
2.6983618584350144	0.000568747377334606	0.0005734231420636724	0.0006089872712678965	0.0006129789560259658	0.0006314677655473751	0.0006350436911915177	0.0006549520456654769	0.0006580689530795151	0.0007026790715530234	0.0007047885371975108	0.07279037332608233	0.07100298401350623	-2.2450388370599816e-05	-0.00013948670900378046	-2.2578417133611167e-05	-0.00014028216567645024
2.71462084604223	0.0005683960526136546	0.0005730694921191183	0.0006086276558417859	0.0006126171873001839	0.0006311040809983892	0.000634677932635307	0.0006545845245720747	0.0006576994272066253	0.0007023050066699211	0.0007044125631385235	0.07281979330190097	0.07103168014563088	-2.2287083740732405e-05	-0.00013930644173304474	-2.2414182224258367e-05	-0.0001401008766675066
2.730977802228858	0.0005680451665611035	0.0005727162840692562	0.0006082684996127489	0.0006122558806532228	0.0006307408672215035	0.000634312647519482	0.0006542174864426794	0.0006573303867259202	0.0007019314498984061	0.0007040370990739982	0.07284923051259054	0.07106039308685391	-2.2124874348397605e-05	-0.00013912582486425018	-2.225104878910908e-05	-0.00013991923608483448
2.747433317304874	0.0005676947199810475	0.0005723635187251875	0.0006079098034533191	0.0006118950369634777	0.0006303781251278549	0.0006339478367603281	0.0006538509322290509	0.0006569618325935095	0.0007015584022737802	0.000703662146041788	0.07287868494233347	0.07108912282174067	-2.196375338081591e-05	-0.00013894485912903376	-2.208900997659885e-05	-0.00013973724466413706
2.763987985137163	0.0005673447136755175	0.0005720111968959394	0.00060755156823407	0.0006115346571073726	0.000630015855626685	0.0006335835012722258	0.0006534848628811283	0.000656593765763671	0.0007011858648296965	0.0007032877050780805	0.07290815657546869	0.07111786933501338	-2.180371406246967e-05	-0.00013876354524829104	-2.1928058972595088e-05	-0.00013955490313027896
2.780642403170963	0.0005669951484445058	0.0005716593193884939	0.0006071937948236419	0.00061117474195939	0.0006296540596253689	0.0006332196419676783	0.0006531192793470613	0.0006562261871888805	0.0007008138385981899	0.0007029137772174292	0.07293764539649611	0.07114663261154817	-2.164474965486718e-05	-0.0001385818839316072	-2.1768189000268695e-05	-0.0001393722121971891
2.797397172451417	0.0005666460250859933	0.0005713078870078123	0.0006068364840887701	0.0006108152923920964	0.0006292927380294452	0.000632856259757341	0.0006527541825732382	0.0006558590978198399	0.0007004423246097099	0.0007025403634927838	0.07296715139007304	0.07117541263637776	-2.1486853456431643e-05	-0.00013839987587782598	-2.160939331989631e-05	-0.0001391891725676525
2.8142528976452668	0.0005662973443959753	0.0005709569005568634	0.0006064796368943119	0.0006104563092761729	0.000628931891742643	0.0006324933555500497	0.0006523895735043172	0.0006554924986055087	0.0007000713238931506	0.0007021674649355246	0.07299667454101944	0.07120420939468987	-2.1330018802417916e-05	-0.00013821752177492486	-2.1451665228766625e-05	-0.00013900578493365734
2.831210187062679	0.0005659491071684863	0.0005706063608366469	0.0006061232541032745	0.00061009779348044	0.0006285715216669108	0.0006321309302528492	0.0006520254530832532	0.0006551263904931321	0.0006997008374758821	0.0007017950825754899	0.0730262148343127	0.07123302287182959	-2.117423906475291e-05	-0.00013803482230026476	-2.1294998061114484e-05	-0.00013882204997654746
2.848269652679189	0.0005656013141956257	0.0005702562686462198	0.000605767336576841	0.0006097397458718853	0.0006282116287024433	0.00063176898477102	0.000651661822251328	0.0006547607744282691	0.0006993308663837813	0.0007014232174410092	0.07305577225509333	0.07126185305329823	-2.1019507651858643e-05	-0.00013785177812025706	-2.1139385187801674e-05	-0.00013863796836655062
2.865431910157798	0.0005652539662675849	0.0005699066247827246	0.0006054118851743996	0.0006093821673156939	0.0006278522137477116	0.0006314075200081098	0.0006512986819481797	0.0006543956513548248	0.0006989614116412647	0.0007010518705589349	0.07308534678866108	0.07129069992475348	-2.086581800848919e-05	-0.00013766838989041907	-2.0984820016261424e-05	-0.000138453540762834
2.882697578871184	0.0005649070641726716	0.0005695574300414126	0.0006050569007535693	0.000609025058675272	0.00062749327769949	0.0006310465368659594	0.0006509360331118315	0.0006540310222150772	0.0006985924742713171	0.0007006810429546728	0.07311493842047818	0.0713195634720121	-2.071316361570985e-05	-0.0001374846582560263	-2.0831295990446363e-05	-0.00013826876781453112
2.900067281924058	0.000564560608697334	0.0005692086852156684	0.0006047023841702257	0.0006086684208122744	0.0006271348214528826	0.0006306860362447292	0.000650573876678719	0.000653666887949705	0.0006982240552955221	0.0007003107356522109	0.07314454713616893	0.07134844368104823	-2.056153799058491e-05	-0.00013730058385115484	-2.0678806590530147e-05	-0.00013808365015943735
2.9175416461756507	0.0005642146006261903	0.0005688603910970406	0.0006043483362785323	0.0006083122545866355	0.000626776845901355	0.0006303260190429323	0.0006502122135837228	0.0006533032494978212	0.0006978561557340978	0.0006999409496741554	0.07317417292151986	0.07137734053799441	-2.0410934686090898e-05	-0.00013711616729907006	-2.0527345332772146e-05	-0.00013789818842435686
2.9351213022623317	0.0005638690407420502	0.0005685125484752625	0.0006039947579309628	0.0006079565608565925	0.000626419351936759	0.0006299664861574584	0.0006498510447601944	0.0006529401077969982	0.0006974887766059216	0.0006995716860417573	0.07320381576248143	0.07140625402914239	-2.0261347291019444e-05	-0.0001369314092124485	-2.037690576946194e-05	-0.0001377123832255328
2.952806884620376	0.0005635239298259431	0.000568165158138281	0.0006036416499783331	0.000607601340478716	0.0006260623404493637	0.000629607438483605	0.0006494903711399873	0.0006525774637832998	0.000697121918928568	0.0006992029457749475	0.07323347564516612	0.07143518414094312	-2.011276942984544e-05	-0.00013674631019360006	-2.0227481488794413e-05	-0.00013752623516878615
2.970599031508854	0.0005631792686571395	0.0005678182208722782	0.0006032890132698215	0.0006072465943079323	0.0006257058123278778	0.0006292488769151005	0.0006491301936534821	0.0006522153183913063	0.0006967555837183312	0.0006988347298923624	0.07326315255585202	0.07146413086000836	-1.9965194762511934e-05	-0.00013656087083398216	-2.007906611460955e-05	-0.0001373397448490854
2.9884983850326714	0.0005628350580131811	0.0005674717374617006	0.0006029368486530025	0.0006068923231975552	0.0006253497684594839	0.0006288908023441382	0.0006487705132296202	0.0006518536725541472	0.0006963897719902639	0.0006984670394113803	0.07329284648098058	0.0714930941731097	-1.9818616984274007e-05	-0.00013637509171417206	-1.9931653306239777e-05	-0.00013715291285013032
3.006505591165733	0.0005624912986699022	0.000567125708689283	0.0006025851569738688	0.0006065385279993108	0.0006249942097298615	0.0006285332156614003	0.0006484113307959286	0.0006514925272035283	0.0006960244847582028	0.0006980998753481491	0.07332255740715914	0.07152207406717992	-1.9673029825639787e-05	-0.00013618897340454683	-1.9785236758527308e-05	-0.0001369657397457258
3.0246212997742656	0.0005621479914014559	0.0005667801353360729	0.00060223393907686	0.0006061852095633639	0.0006246391370232173	0.0006281761177560864	0.0006480526472785508	0.0006511318832697606	0.0006956597230348017	0.0006977332387176183	0.07335228532116106	0.07155107052931446	-1.952842705215882e-05	-0.0001360025164645201	-1.9639810201550062e-05	-0.00013677822609879653
3.0428461646402667	0.0005618051369803393	0.0005664350181814567	0.0006018831958048888	0.0006058323687383457	0.0006242845512223114	0.0006278195095159413	0.0006476944636022745	0.0006507717416817891	0.0006952954878315622	0.0006973671305335693	0.07338203020992592	0.07158008354677026	-1.938480246431104e-05	-0.00013581572144323595	-1.9495367400448188e-05	-0.00013659037246134542
3.0611808434850984	0.0005614627361774188	0.0005660903580031849	0.000601532927999368	0.0006054800063713812	0.0006239304532084851	0.000627463391827284	0.0006473367806905608	0.0006504121033672223	0.0006949317801588638	0.0006970015518086472	0.07341179206056084	0.0716091131069669	-1.9242149897284733e-05	-0.00013562858887880558	-1.935190215533733e-05	-0.00013640217937470334
3.079625997993227	0.0005611207897619546	0.0005657461555773971	0.0006011831365002376	0.0006051281233081149	0.0006235768438616907	0.0006271077655750349	0.0006469795994655726	0.000650052969252361	0.0006945686010259964	0.0006966365035543919	0.07344157086033912	0.07163815919748918	-1.9100463221000813e-05	-0.00013544111929955638	-1.920940830123577e-05	-0.0001362136473703618
3.0981822938360946	0.0005607792985016234	0.0005654024116786444	0.0006008338221459876	0.0006047767203927359	0.000623223724060513	0.0006267526316427398	0.0006466229208482006	0.0006496943402622226	0.0006942059514411863	0.0006962719867812647	0.0734713665967038	0.07166722180608336	-1.895973633980405e-05	-0.0001352533132228384	-1.906787970777299e-05	-0.00013602477696855741
3.116850400696155	0.000560438263162547	0.0005650591270799192	0.00060048498577369	0.0006044257984680085	0.0006228710946822043	0.0006263979909126041	0.0006462667457580971	0.0006493362173205781	0.0006938438324116329	0.0006959080024986858	0.07350117925726754	0.07169630092066429	-1.8819963192306943e-05	-0.00013506517115520478	-1.8927310279071713e-05	-0.0001358355686788687
3.135630992291033	0.0005600976845093144	0.0005647163025526769	0.0006001366282190215	0.0006040753583752958	0.0006225189566027064	0.000626043844265515	0.0006459110751137002	0.000648978601349973	0.0006934822449435355	0.0006955445517150599	0.0735310088298115	0.0717253965293092	-1.8681137751407062e-05	-0.00013487669359328602	-1.8787693953720153e-05	-0.00013564602300093764
3.1545247463978408	0.0005597575633050062	0.0005643739388668589	0.0005997887503162904	0.000603725400954586	0.0006221673106966803	0.0006256901925810706	0.0006455559098322626	0.000648621493271759	0.0006931211900421249	0.0006951816354378087	0.07356085530228808	0.07175450862026389	-1.8543254023978273e-05	-0.00013468788102284635	-1.8649024704452816e-05	-0.00013545614042315135
3.1735323448776414	0.0005594179003112218	0.000564032036790924	0.0005994413528984645	0.0006033759270445222	0.0006218161578375329	0.0006253370367376096	0.0006452012508298827	0.0006482648940061242	0.0006927606687116959	0.0006948192546734034	0.07359071866282096	0.07178363718193996	-1.8406306050797877e-05	-0.00013449873391926936	-1.8511296538108873e-05	-0.00013526592142371063
3.192654473700048	0.0005590786962881004	0.000563690597091866	0.0005990944367971956	0.0006030269374824246	0.0006214654988974447	0.0006249843776122352	0.0006448470990215298	0.0006479088044721184	0.0006924006819556339	0.0006944574104273914	0.07362059889970561	0.0718127822029181	-1.8270287906456406e-05	-0.00013430925274791894	-1.837450349558359e-05	-0.0001350753664708243
3.211891822967991	0.0005587399519943466	0.0005633496205352394	0.0005987480028428448	0.0006026784331043181	0.0006211153347473946	0.0006246322160808427	0.0006444934553210732	0.0006475532255876808	0.0006920412307764482	0.0006940961037044288	0.07365049600141144	0.07184194367194609	-1.813519369910435e-05	-0.0001341194379634314	-1.8238639651446675e-05	-0.0001348844760216822
3.2312450869426166	0.000558401668187256	0.0005630091078851885	0.0005984020518645115	0.0006023304147449606	0.0006207656662571905	0.0006242805530181499	0.0006441403206413111	0.0006471981582696732	0.0006916823161758022	0.0006937353355083124	0.0736804099565804	0.07187112157794243	-1.8001017570316857e-05	-0.0001339292900099237	-1.810369911394577e-05	-0.00013469325052305192
3.2507149640683446	0.0005580638456227372	0.0005626690599044671	0.000598056584690057	0.000601982883237866	0.000620416494295494	0.0006239293892977208	0.0006437876958939982	0.0006468436034339029	0.0006913239391545426	0.0006933751068420079	0.07371034075402932	0.07190031590999583	-1.7867753695006983e-05	-0.00013373880932117388	-1.7969676024815612e-05	-0.0001345016904112234
3.2703021569980693	0.0005577264850553396	0.0005623294773544659	0.0005977116021461322	0.0006016358394153348	0.0006200678197298495	0.0006235787257919963	0.0006434355819898755	0.0006464895619951562	0.0006909661007127338	0.0006930154187076837	0.0737402883827518	0.07192952665736559	-1.7735396281300803e-05	-0.0001335479963210373	-1.783656455921906e-05	-0.00013430979611256388
3.2900073726185273	0.0005573895872382711	0.0005619903609952329	0.0005973671050582004	0.0006012892841084728	0.0006197196434267072	0.0006232285633723162	0.0006430839798386938	0.0006461360348672199	0.0006906088018496809	0.0006926562721067355	0.07377025283191659	0.0719587538094842	-1.7603939570239036e-05	-0.00013335685142221165	-1.7704358925403618e-05	-0.00013411756804215802
3.3098313220758016	0.0005570531529234324	0.0005616517115855056	0.0005970230942505711	0.0006009432181472293	0.0006193719662514578	0.0006228789029089553	0.0006427328903492511	0.0006457830229629198	0.000690252043563972	0.0006922976680398275	0.07380023409086986	0.07198799735595579	-1.747337783583429e-05	-0.0001331653750277495	-1.7573053364781238e-05	-0.0001339250066054315
3.329774720800988	0.0005567171828614283	0.0005613135298827229	0.0005966795705464136	0.000600597642360407	0.0006190247890684484	0.0006225297452711376	0.0006423823144294075	0.0006454305271941349	0.000689895826853493	0.0006919396075069084	0.07383023214913656	0.07201725728655965	-1.7343705384864627e-05	-0.0001329735675307253	-1.744264215172535e-05	-0.00013373211219785963
3.349838288536016	0.0005563816778016016	0.0005609758166430612	0.0005963365347677924	0.0006002525575757026	0.0006186781127410187	0.0006221810913270747	0.0006420322529861235	0.0006450785484718388	0.0006895401527154711	0.0006915820915072543	0.07386024699642088	0.07204653359124918	-1.7214916556592547e-05	-0.00013278142931308357	-1.7313119593256876e-05	-0.00013353888520344082
3.370022749359618	0.000556046638492052	0.0005606385726214506	0.0005959939877356894	0.0005999079646197234	0.0006183319381315227	0.0006218329419439866	0.0006416827069254847	0.0006447270877061186	0.0006891850221464994	0.0006912251210394922	0.07389027862260777	0.07207582626015403	-1.7087005722705995e-05	-0.00013258896074644366	-1.718448002902516e-05	-0.00013334532599615367
3.390328831713469	0.0005557120656796642	0.0005603017985716055	0.000595651930270033	0.0005995638643180205	0.0006179862661013612	0.0006214852979881338	0.0006413336771527312	0.0006443761458062115	0.0006888304361425713	0.0006908686971016366	0.07392032701776194	0.07210513528358098	-1.6959967287290614e-05	-0.0001323961621929326	-1.705671783126285e-05	-0.000133151434940193
3.4107572684284713	0.0005553779601101243	0.0005599654952460396	0.000595310363189716	0.0005992202574951055	0.0006176410975109986	0.0006211381603248357	0.0006409851645722807	0.0006440257236805214	0.0006884763956991029	0.0006905128206911108	0.07395039217213252	0.07213446065201361	-1.683379568657474e-05	-0.00013220303400438005	-1.6929827404523964e-05	-0.00013295721238956726
3.431308796751202	0.0005550443225279512	0.0005596296633960984	0.0005949692873126285	0.0005988771449744845	0.0006172964332199996	0.0006207915298185058	0.0006406371700877618	0.000643675822236658	0.0006881229018109711	0.0006901574928047861	0.07398047407615198	0.07216380235611594	-1.6708485388676128e-05	-0.00013200957652144407	-1.6803803185439295e-05	-0.0001327626586868913
3.4519841583705158	0.0005547111536765162	0.0005592943037719789	0.0005946287034556826	0.0005985345275786801	0.0006169522740870513	0.0006204454073326754	0.0006402896946020401	0.0006433264423814591	0.000687769955472543	0.0006898027144390085	0.07401057272043503	0.07219316038673178	-1.6584030893730325e-05	-0.0001318157900759287	-1.6678639642797935e-05	-0.00013256777416575938
3.47278409944432	0.0005543784542980652	0.0005589594171227525	0.0005942886124348315	0.0005981924061292555	0.0006166086209699872	0.0006200997937300176	0.000639942739017243	0.0006429775850210174	0.0006874175576776999	0.000689448486589627	0.074040688095786	0.07222253473488602	-1.6460426733514236e-05	-0.00013162167498868838	-1.6554331277273196e-05	-0.00013237255914914925
3.4937093706264992	0.0005540462251337468	0.0005586250041963906	0.0005939490150651039	0.000597850781446844	0.0006162654747258197	0.0006197546898723784	0.0006395963042347928	0.0006426292510607127	0.0006870657094198761	0.0006890948102520282	0.07407082019319307	0.07225192539178626	-1.6337667471316014e-05	-0.00013142723157007208	-1.6430872621205767e-05	-0.00013217701394924175
3.514760727094002	0.0005537144669236312	0.0005582910657397888	0.000593609912160623	0.000597509654351173	0.0006159228362107634	0.0006194100966208019	0.0006392503911554302	0.0006422814414052372	0.0006867144116920836	0.0006887416864211652	0.07410096900383374	0.07228133234882204	-1.62157477019767e-05	-0.0001312324601211584	-1.630825823865055e-05	-0.00013198113886887797
3.535938928574102	0.0005533831804067354	0.0005579576024987865	0.0005932713045346332	0.0005971690256610863	0.0006155807062802593	0.0006190660148355538	0.0006389050006792432	0.000641934156958622	0.0006863636654869437	0.000688389116091585	0.07413113451907638	0.07231075559757064	-1.6094662051505115e-05	-0.00013103736093197926	-1.618648272502625e-05	-0.00013178493419975512
3.557244739371806	0.0005530523663210494	0.0005576246152181976	0.0005929331929995298	0.0005968288961945765	0.0006152390857890088	0.000618722445376156	0.0006385601337056981	0.0006415873986242705	0.0006860134717967213	0.0006880371002574665	0.0741613167304779	0.07234019512979327	-1.5974405177154177e-05	-0.00013084193428331004	-1.6065540707158737e-05	-0.0001315884002243417
3.578678928397448	0.0005527220254035503	0.0005572921046418237	0.0005925955783668742	0.0005964892667688015	0.000614897975590988	0.0006183793891014008	0.0006382157911336585	0.0006412411673049768	0.0006856638316133451	0.0006876856399126382	0.07419151562978892	0.07236965093743933	-1.5854971767150297e-05	-0.00013064618044558718	-1.5945426843048602e-05	-0.00013139153721479502
3.600242269194432	0.0005523921583902369	0.000556960071512487	0.0005922584614474306	0.0005961501382001177	0.0006145573765394867	0.0006180368468693895	0.0006378719738614233	0.0006408954639029626	0.0006853147459284502	0.0006873347360506227	0.07422173120895227	0.0723991230126462	-1.5736356540532043e-05	-0.00013045009967888044	-1.582613582165257e-05	-0.00013119434543260033
3.6219355399671502	0.0005520627660161434	0.0005566285165720465	0.0005919218430511815	0.0005958115113040988	0.0006142172894871244	0.0006176948195375501	0.0006375286827867456	0.000640550289319898	0.0006849662157333975	0.0006869843896646555	0.07425196346010726	0.07242861134774264	-1.561855424705126e-05	-0.00013025369223305938	-1.5707662362847083e-05	-0.0001309968251292648
3.643759523609069	0.0005517338490153704	0.0005562974405614285	0.000591585723987362	0.0005954733868955695	0.0006138777152858869	0.0006173533079626716	0.0006371859188068687	0.0006402056444569374	0.0006846182420193148	0.0006866346017477252	0.07428221237558749	0.07245811593524759	-1.5501559667055118e-05	-0.00013005695834832076	-1.5590001217256552e-05	-0.00013079897654642847
3.6657150077309777	0.0005514054081210987	0.000555966844220641	0.0005912501050644741	0.0005951357657886194	0.0006135386547871403	0.0006170123130009212	0.0006368436828185434	0.0006398615302147352	0.000684270825777115	0.0006862853732925933	0.07431247794792548	0.07248763676787286	-1.5385367611373338e-05	-0.00012985989825528566	-1.547314716616316e-05	-0.00013060079991594753
3.6878027846894206	0.0005510774440656205	0.0005556367282888029	0.0005909149870903203	0.0005947986487966371	0.0006132001088416673	0.0006166718355078779	0.0006365019757180642	0.0006395179474934846	0.000683923967997536	0.0006859367052918335	0.07434276016985317	0.07251717383852578	-1.5269972920957386e-05	-0.00012966251217308433	-1.5357095021154704e-05	-0.00013040229545850657
3.710023651615288	0.0005507499575803589	0.0005553070935041676	0.0005905803708720269	0.0005944620367323337	0.0006128620782996901	0.0006163318763385575	0.0006361607984012948	0.0006391748971929411	0.0006835776696711686	0.0006855885987378589	0.07437305903430202	0.07254672714030805	-1.5155370467086898e-05	-0.00012946480031246488	-1.5241839624294609e-05	-0.00013020346338590838
3.732378410442586	0.0005504229493958871	0.0005549779406041382	0.0005902462572160629	0.0005941259304077618	0.0006125245640108922	0.0006159924363474337	0.0006358201517636897	0.0006388323802124451	0.0006832319317884808	0.000685241054622948	0.074403374534407	0.07257629666651912	-1.5041555150915181e-05	-0.00012926676287321193	-1.5127375847729871e-05	-0.00013000430389935314
3.7548678679373717	0.0005500964202419584	0.0005546492703253015	0.0005899126469282744	0.0005937903306343504	0.0006121875668244531	0.0006156535163884725	0.0006354800367003309	0.0006384903974509596	0.0006828867553398585	0.000684894073939284	0.07443370666350561	0.07260588241065755	-1.4928521903483094e-05	-0.00012906840004527076	-1.5013698593630345e-05	-0.00012980481718986858
3.777492835726878	0.0005497703708475221	0.0005543210834034406	0.0005895795408138998	0.0005934552382229198	0.0006118510875890651	0.0006153151173151508	0.0006351404541059475	0.0006381489498070873	0.0006825421413156259	0.0006845476576789756	0.0744640554151431	0.0726354843664216	-1.4816265685568125e-05	-0.00012886971200889996	-1.4900802794082929e-05	-0.0001296050034388374
3.8002541303288	0.00054944480194075	0.0005539933805735651	0.0005892469396776027	0.0005931206539837152	0.0006115151271529673	0.0006149772399804883	0.000634801404874948	0.0006378080381791071	0.0006821980907060828	0.0006842018068340959	0.07449442078306923	0.07266510252771265	-1.470478148751786e-05	-0.00012867069893432448	-1.4788683410921558e-05	-0.0001294048628175809
3.823152573180761	0.0005491197142490558	0.000553666162569927	0.0005889148443234894	0.0005927865787264225	0.0006111796863639636	0.0006146398852370679	0.0006344628899014425	0.0006374676634649921	0.0006818546045015287	0.0006838565223967028	0.0745248027612435	0.0726947368886353	-1.4594064329090384e-05	-0.0001284713609816801	-1.4677335435543323e-05	-0.00012920439548712304
3.8461889906699622	0.0005487951084991218	0.0005533394301260513	0.0005885832555551399	0.0005924530132602031	0.0006108447660694577	0.0006143030539370689	0.0006341249100792779	0.0006371278265624476	0.0006815116836923002	0.0006835118053588812	0.07455520134383789	0.07272438744349977	-1.4484109259320713e-05	-0.0001282716983009996	-1.456675388879572e-05	-0.0001290036015985374
3.8693642141629967	0.0005484709854169164	0.0005530131839747512	0.0005882521741756277	0.0005921199583937104	0.0006105103671164705	0.000613966746932286	0.0006337874663020565	0.0006367885283689293	0.0006811693292687953	0.0006831676567127634	0.0745856165252337	0.0727540541868229	-1.4374911356482625e-05	-0.00012807171103325354	-1.4456933820931536e-05	-0.00012880248129358562
3.892679080035866	0.0005481473457277187	0.0005526874248481532	0.000587921600987546	0.000591787414935118	0.0006101764903516701	0.0006136309650741587	0.0006334505594631682	0.0006364497697816754	0.0006808275422215055	0.0006828240774505638	0.07461604830002867	0.0727837371133314	-1.4266465727746924e-05	-0.00012787139930842129	-1.4347870311275795e-05	-0.00012860103470324624
3.9161344297041563	0.0005478241901561422	0.0005523621534777223	0.0005875915367930339	0.0005914553836921458	0.0006098431366213992	0.0006132957092137985	0.0006331141904558189	0.0006361115516977343	0.0006804863235410481	0.0006824810685646101	0.07464649666303655	0.07281343621796171	-1.4158767509198783e-05	-0.0001276707632471008	-1.4239558468215341e-05	-0.00012839926194878337
3.9397311096534064	0.0005475015194261534	0.0005520373705942796	0.0005872619823937971	0.0005911238654720803	0.0006095103067716968	0.000612960980202012	0.000632778360173053	0.0006357738750139891	0.0006801456742181935	0.0006821386310473706	0.07467696160928891	0.07284315149586447	-1.4051811865738867e-05	-0.00012746980296066135	-1.4131993429117307e-05	-0.0001281971631422879
3.963469971469652	0.0005471793342610948	0.0005517130769280253	0.0005869329385911344	0.0005907928610818012	0.0006091780016483241	0.0006126267788893258	0.0006324430695077821	0.0006354367406271847	0.0006798055952438954	0.0006817967658914845	0.07470744313403584	0.0728728829424034	-1.3945593990739857e-05	-0.00012726851854966137	-1.402517036000299e-05	-0.0001279947383850677
3.987351871870168	0.0005468576353837103	0.0005513892732085657	0.0005866044061859633	0.0005904623713278087	0.0006088462220967957	0.0006122931061260179	0.000632108319352817	0.0006351001494339605	0.0006794660876093257	0.0006814554740897973	0.07473794123275246	0.07290263055315992	-1.3840109106041248e-05	-0.0001270669101047922	-1.391908445550101e-05	-0.0001277919877683692
4.01137767273438	0.0005465364235161627	0.0005510659601649299	0.0005862763859788421	0.0005901323970162444	0.0006085149689623996	0.0006119599627621388	0.0006317741106008881	0.0006347641023308723	0.0006791271523059	0.0006811147566353864	0.07476845590113547	0.07293239432393345	-1.3735352461869549e-05	-0.00012686497770772465	-1.3813730938777927e-05	-0.0001275889113742379
4.035548241134971	0.0005462156993800581	0.0005507431385255938	0.0005859488787699952	0.0005898029389529161	0.000608184243090224	0.0006116273496475382	0.0006314404441446768	0.0006344286002144206	0.0006787887903253092	0.0006807746145215919	0.07479898713510885	0.07296217425074414	-1.3631319336564196e-05	-0.0001266627214298044	-1.3709105061319657e-05	-0.00012738550927476888
4.059864449369175	0.0005458954636964655	0.0005504208090185023	0.0005856218853593364	0.0005894739979433233	0.0006078540453251847	0.0006112952676318908	0.0006311073208768406	0.0006340936439810788	0.0006784510026595507	0.0006804350487420488	0.07482953493082496	0.07299197032983495	-1.3528005036525514e-05	-0.0001264601413325933	-1.3605202102792702e-05	-0.00012718178153194037
4.08432717499025	0.0005455757171859414	0.0005500989723710906	0.0005852954065464938	0.0005891455747926805	0.0006075243765120487	0.0006109637175647226	0.0006307747416900407	0.00063375923452732	0.0006781137903009581	0.0006800960602907158	0.07486009928466618	0.07302178255767433	-1.3425404896049917e-05	-0.00012625723746796658	-1.3502017370926184e-05	-0.00012697772819787734
4.108937300839158	0.0005452564605685493	0.0005497776293103071	0.0005849694431308345	0.000588817670305943	0.0006071952374954613	0.0006106327002954363	0.0006304427074769705	0.0006334253727496448	0.0006777771542422324	0.0006797576501619073	0.07489068019324822	0.07305161093095693	-1.3323514277198065e-05	-0.00012605400987807103	-1.3399546201393886e-05	-0.00012677334931530948
4.133695715076422	0.00054493769456388	0.0005494567805626324	0.0005846439959114856	0.0005884902852878281	0.0006068666291199693	0.000610302216673335	0.0006301112191303791	0.0006330920595446055	0.00067744109547647	0.000679419819350321	0.0749212776534221	0.07308145544660632	-1.3222328569652622e-05	-0.0001258504585951864	-1.329778395761129e-05	-0.00012656864491658593
4.15860331121418	0.0005446194198910778	0.0005491364268541053	0.0005843190656873624	0.000588163420542843	0.0006065385522300497	0.0006099722675476527	0.0006297802775431028	0.0006327592958088387	0.0006771056149971967	0.0006790825688510726	0.074951891662276	0.07311131610177952	-1.3121843190543048e-05	-0.00012564658364153103	-1.3196726030617612e-05	-0.0001263636150241193
4.183660988148428	0.0005443016372688577	0.0005488165689103417	0.0005839946532571908	0.000587837076875307	0.0006062110076701332	0.0006096428537675755	0.0006294498836080897	0.0006324270824390879	0.0006767707137983971	0.0006787458996597236	0.07498252221713732	0.07314119289386543	-1.3022053584409166e-05	-0.00012544238503015004	-1.3096367839028969e-05	-0.00012615825965132943
4.208869650191461	0.0005439843474155277	0.0005484972074565555	0.0005836707594195289	0.000587511255089375	0.000605883996284629	0.0006093139761822673	0.0006291200382184259	0.0006320954203322322	0.0006764363928745415	0.0006784098127723111	0.07501316931557647	0.07317108582049091	-1.292295522298953e-05	-0.0001252378627641798	-1.2996704828795516e-05	-0.00012595257880131105
4.2342302071045115	0.0005436675510490106	0.0005481783432175819	0.0005833473849727938	0.0005871859559890623	0.0006055575189179514	0.0006089856356408981	0.0006287907422673647	0.0006317643103853133	0.0006761026532206217	0.0006780743091853801	0.07504383295540942	0.0732009948795207	-1.282454360507397e-05	-0.0001250330168367786	-1.289773247307828e-05	-0.00012574657246731957
4.259743574130585	0.0005433512488868653	0.0005478599769178982	0.0005830245307152842	0.0005868611803782688	0.000605231576414545	0.000608657832992667	0.0006284619966483519	0.0006314337534955629	0.000675769495832178	0.0006777393898960138	0.07507451313469791	0.07323092006906132	-1.2726814256439414e-05	-0.0001248278472318204	-1.2799446272188444e-05	-0.00012554024063331226
4.285410672027485	0.0005430354416463063	0.0005475421092816435	0.0005827021974452038	0.0005865369290608018	0.0006049061696189085	0.0006083305690868277	0.0006281338022550531	0.000631103750560428	0.0006754369217053306	0.000677405055901862	0.07510520985175478	0.0732608613874623	-1.2629762729594873e-05	-0.00012462235392289578	-1.2701841753306325e-05	-0.00012533358327269928
4.311232427101037	0.0005427201300442298	0.0005472247410326448	0.0005823803859606879	0.0005862132028404033	0.0006045812993756243	0.000608003844772718	0.0006278061599813835	0.0006307743024776033	0.0006751049318368128	0.0006770713082011773	0.07513592310514508	0.07329081883332117	-1.253338460378492e-05	-0.0001244165368743111	-1.2604914470507392e-05	-0.0001251266003497592
4.337209771238533	0.000542405314797227	0.0005469078728944316	0.0005820590970598212	0.0005858900025207685	0.0006042569665293774	0.0006076776608997782	0.000627479070721529	0.0006304454101450506	0.0006747735272239962	0.000676738147792838	0.07516665289369003	0.07332079240548302	-1.2437675484781516e-05	-0.00012421039604074147	-1.2508660004561037e-05	-0.00012491929181909778
4.363343641942354	0.000542090996621611	0.0005465915055902626	0.0005817383315406678	0.0005855673289055742	0.0006039331719249865	0.0006073520183175827	0.0006271525353699786	0.0006301170744610321	0.0006744427088649263	0.0006764055756763854	0.07519739921646759	0.07335078210304553	-1.2342631004762586e-05	-0.0001240039313671476	-1.2413073962755372e-05	-0.00012471165762527325
4.389634982363801	0.0005417771762334349	0.0005462756398431428	0.00058141809020129	0.0005852451827984992	0.0006036099164074239	0.0006070269178758611	0.0006268265548215482	0.0006297892963241335	0.0006741124777583498	0.0006760735928520499	0.07522816207281867	0.07338078792536135	-1.2248246822161094e-05	-0.00012379714278877574	-1.2318151978824368e-05	-0.00012450369770340697
4.416084741337141	0.000541463854348514	0.0005459602763758473	0.0005810983738397754	0.0005849235650032508	0.0006032872008218461	0.0006067023604245266	0.0006265011299714094	0.0006294620766332935	0.0006737828349037484	0.0006757422003207849	0.07525894146234623	0.07341080987203981	-1.2154518621507182e-05	-0.00012359003023071358	-1.2223889712727545e-05	-0.0001242954119783507
4.442693873413836	0.0005411510316824468	0.0005456454159109418	0.0005807791832542588	0.0005846024763235884	0.0006029650260136164	0.0006063783468137007	0.0006261762617151165	0.0006291354162878316	0.000673453781301368	0.0006754113990842968	0.07528973738492174	0.07344084794295147	-1.2061442113421236e-05	-0.00012338259360945847	-1.2130282850644769e-05	-0.00012408680036596342
4.469463338897009	0.0005408387089506328	0.0005453310591708011	0.0005804605192429442	0.0005842819175633435	0.0006026433928283272	0.0006060548778937358	0.0006258519509486305	0.0006288093161874704	0.0006731253179522478	0.0006750811901450734	0.07532054984068623	0.07347090213822888	-1.196901303433806e-05	-0.0001231748328311688	-1.203732710475594e-05	-0.0001238778627721815
4.49639410387609	0.0005405268868682964	0.0005450172068776328	0.0005801423826041316	0.0005839618895264482	0.0006023223021118311	0.000605731954515244	0.0006255281985683498	0.0006284837772323685	0.0006727974458582549	0.0006747515745064196	0.07535137883005294	0.0735009724582722	-1.1877227146427083e-05	-0.00012296674779237182	-1.1945018213102218e-05	-0.00012366859909306027
4.523487140261684	0.0005402155661505055	0.0005447038597534968	0.0005798247741362376	0.0005836423930169549	0.0006020017547102606	0.0006054095775291201	0.0006252050054711351	0.0006281588003231439	0.0006724701660221114	0.0006744225531724825	0.07538222435371265	0.07353105890375139	-1.1786080237483065e-05	-0.0001227583383802966	-1.1853351939495813e-05	-0.00012345900921525987
4.550743425820648	0.000539904747512193	0.0005443910185203258	0.00057950769463782	0.0005833234288390623	0.0006016817514700566	0.0006050877477865679	0.0006248823725543368	0.0006278343863609019	0.0006721434794474282	0.0006740941271482874	0.07541308641263475	0.07356116147560783	-1.1695568120757838e-05	-0.00012254960447223573	-1.1762324073351718e-05	-0.0001232490930155039
4.578163944211368	0.0005395944316681765	0.0005440786838999456	0.0005791911449076007	0.0005830049977971377	0.000601362293237992	0.0006047664661391253	0.000624560300715822	0.0006275105362472623	0.0006718173871387346	0.0006737662974397661	0.07544396500807236	0.07359128017505878	-1.1605686634859683e-05	-0.00012234054593621146	-1.167193042957669e-05	-0.0001230388503610652
4.605749685019276	0.0005392846193331781	0.0005437668566140975	0.0005788751257444897	0.0005826871006957408	0.0006010433808611965	0.0006044457334386887	0.000624238790854001	0.000627187250884387	0.0006714918901015097	0.0006734390650537882	0.07547486014156367	0.07362141500360182	-1.1516431643609354e-05	-0.00012213116263048995	-1.1582166848449552e-05	-0.00012282828110955768
4.633501643792551	0.0005389753112218462	0.0005434555373844557	0.0005785596379476069	0.000582369738339647	0.0006007250151871823	0.0006041255505375387	0.0006239178438678546	0.000626864531175006	0.000671166989342212	0.0006731124309981928	0.0755057718149365	0.07365156596301611	-1.1427799035882216e-05	-0.00012192145440353963	-1.1493029195451185e-05	-0.00012261738510889464
4.6614208220780515	0.0005386665080487751	0.000543144726932651	0.0005782446823163076	0.0005820529115338711	0.0006004071970638701	0.0006038059182883656	0.0006235974606569626	0.0006265423780224452	0.0006708426858683154	0.0006727863962818195	0.07553670003031365	0.07368173305536702	-1.1339784725537122e-05	-0.00012171142109468347	-1.1404513361158719e-05	-0.00012240616219734435
4.689508227457455	0.0005383582105285224	0.0005428344259802872	0.0005779302596502019	0.0005817366210836894	0.0006000899273396101	0.0006034868375442937	0.0006232776421215256	0.0006262207923306517	0.0006705189806883314	0.0006724609619145386	0.07556764479011198	0.07371191628300824	-1.1252384651234265e-05	-0.00012150106253332182	-1.1316615261118892e-05	-0.00012219461220353
4.717764873583629	0.000538050419375635	0.0005425246352489668	0.0005776163707491832	0.0005814208677946656	0.0005997732068632135	0.0006031683091589077	0.0006229583891624002	0.0006258997750042259	0.0006701958748118517	0.0006721361289072853	0.07559860609705073	0.07374211564858944	-1.1165594776336302e-05	-0.00012129037853945979	-1.1229330835721418e-05	-0.0001219827349467073
4.746191780217212	0.0005377431353046616	0.0005422153554603038	0.0005773030164134452	0.0005811056524726705	0.0005994570364839696	0.000602850333986275	0.0006226397026811171	0.0006255793269484402	0.000669873369249569	0.0006718118982720852	0.07562958395415262	0.07377233115505301	-1.1079411088800797e-05	-0.00012107936892392923	-1.1142656050058472e-05	-0.00012177053023650075
4.774789973263409	0.000537436359030178	0.0005419065873359507	0.0005769901974435092	0.0005807909759239077	0.0005991414170516766	0.0006025329128809737	0.000622321583579914	0.0006252594490692735	0.0006695514650133145	0.0006714882710220918	0.07566057836474838	0.0738025628056441	-1.0993829600928692e-05	-0.00012086803348701491	-1.1056586893742545e-05	-0.00012155799787229304
4.803560484809025	0.0005371300912668057	0.0005415983315976152	0.000576677914640247	0.0005804768389549371	0.0005988263494166661	0.0006022160466981178	0.0006220040327617614	0.0006249401422734362	0.0006692301631160888	0.0006711652481716161	0.07569158933247981	0.07383281060391261	-1.0908846349392057e-05	-0.00012065637202007817	-1.0971119380894304e-05	-0.00012134513764451571
4.832504353159697	0.0005368243327292303	0.0005412905889670802	0.0005763661688049014	0.0005801632423726961	0.0005985118344298247	0.0006018997362933793	0.0006216870511303881	0.0006246214074683952	0.0006689094645720915	0.0006708428307361556	0.07572261686130546	0.0738630745537147	-1.0824457395072762e-05	-0.00012044438430534876	-1.0886249549946561e-05	-0.00012113194933406624
4.861622622877388	0.000536519084132222	0.000540983360166224	0.0005760549607391103	0.0005798501869845244	0.0005981978729426207	0.0006015839825230151	0.0006213706395903095	0.0006243032455624028	0.0006685893703967531	0.0006705210197324282	0.07575366095550441	0.07389335465921874	-1.0740658822850843e-05	-0.0001202320701149534	-1.080197346349683e-05	-0.00012091843271196112
4.890916344818065	0.0005362143461906547	0.0005406766459170397	0.00057574429124493	0.0005795376735981847	0.0005978844658071295	0.0006012687862438921	0.0006210547990468531	0.0006239856574645226	0.0006682698816067667	0.0006701998161784025	0.07578472161967789	0.07392365092491011	-1.0657446741538582e-05	-0.00012001942921149866	-1.0718287208211913e-05	-0.00012070458753968283
4.9203865761696335	0.0005359101196195266	0.0005403704469416561	0.000575434161124858	0.0005792257030218892	0.000597571613876058	0.0006009541483135121	0.0006207395304061879	0.0006236686440846588	0.0006679509992201214	0.0006698792210933314	0.0758157988587567	0.07395396335559387	-1.057481728374346e-05	-0.00011980646134812645	-1.0635186894670037e-05	-0.00012049041356897161
4.950034380490085	0.0005356064051339792	0.0005400647639623573	0.0005751245711818566	0.0005789142760643214	0.00059725931800277	0.000600640069590037	0.0006204248345753503	0.0006233522063335828	0.000667632724256133	0.0006695592354977832	0.0758468926780036	0.07398429195639948	-1.049276660578316e-05	-0.00011959316626879157	-1.0552668657307085e-05	-0.00012027591054247777
4.979860827745887	0.0005353032034493144	0.0005397595977015987	0.0005748155222193721	0.0005786033935346552	0.0005969475790413082	0.0006003265509323117	0.0006201107124622692	0.0006230363451229562	0.0006673150577354732	0.0006692398604136693	0.07587800308301891	0.07401463673278542	-1.0411290887503422e-05	-0.00011937954370780379	-1.0470728654229239e-05	-0.00012006107819316492
5.009866994350591	0.0005350005152810164	0.0005394549488820316	0.0005745070150413617	0.0005782930562425831	0.0005966363978464228	0.0006000135931998914	0.0006197971649757955	0.0006227210613653628	0.0006669980006802048	0.0006689210968642825	0.07590913007974351	0.07404499769054189	-1.0330386332137523e-05	-0.0001191655933894531	-1.038936306704645e-05	-0.00011984591624389362
5.040053963203681	0.000534698341344772	0.0005391508182265206	0.0005741990504523153	0.0005779832649983381	0.0005963257752735952	0.0005997011972530671	0.0006194841930257298	0.000622406355974336	0.0006666815541138144	0.0006686029458743267	0.07594027367446528	0.07407537483579825	-1.0250049166268121e-05	-0.00011895131502927259	-1.0308568100860296e-05	-0.00011963042440865657
5.070422823729659	0.0005343966823564845	0.0005388472064581601	0.0005738916292572754	0.0005776740206127127	0.0005960157121790601	0.0005993893639528864	0.0006191717975228458	0.000622092229864381	0.0006663657190612398	0.0006682854084699447	0.07597143387382202	0.07410576817502494	-1.0170275639626025e-05	-0.00011873670833288663	-1.0228339984047138e-05	-0.00011941460239159318
5.100974671917351	0.0005340955390322987	0.0005385441143002986	0.0005735847522618639	0.000577365323897087	0.0005957062094198345	0.0005990780941611841	0.0006188599793789219	0.0006217786839510074	0.0006660504965489077	0.0006679684856787576	0.0760026106848072	0.07413617771503891	-1.0091062024977435e-05	-0.00011852177299634392	-1.0148674968155774e-05	-0.00011919844988710071
5.131710610359471	0.0005337949120886159	0.0005382415424765543	0.0005732784202723014	0.0005770571756634472	0.0005953972678537396	0.0005987673887406025	0.000618548739506765	0.0006214657191507534	0.0006657358876047618	0.0006676521785298911	0.07603380411477514	0.07416660346300992	-1.0012404618066698e-05	-0.00011830650870678361	-1.0069569327838049e-05	-0.0001189819665806946
5.1626317482924104	0.0005334948022421132	0.0005379394917108341	0.0005729726340954299	0.0005767495767244094	0.0005950888883394248	0.0005984572485546173	0.0006182380788202374	0.000621153336381212	0.000665421893258295	0.0006673364880540089	0.0760650141714445	0.07419704542646229	-9.934299737375182e-06	-0.00011809091514108916	-9.991019360619871e-06	-0.00011876515214753747
5.193739201636265	0.0005331952102097654	0.0005376379627273564	0.0005726673945387394	0.0005764425278932462	0.0005947810717363972	0.0005981476744675657	0.0006179279982342891	0.000620841536561064	0.0006651085145405882	0.0006670214152833498	0.07609624086290506	0.07422750361328266	-9.856743724091788e-06	-0.00011787499196697082	-9.913021386857845e-06	-0.00011854800625360484
5.225034093035115	0.0005328961367088588	0.0005373369562506643	0.0005723627024103843	0.0005761360299839027	0.0005944738189050399	0.0005978386673446665	0.0006176184986649774	0.0006205303206100976	0.0006647957524843326	0.0006667069612517529	0.07612748419762143	0.07425797803172315	-9.77973294199845e-06	-0.00011765873884302114	-9.835571749635189e-06	-0.00011833052855571291
5.256517551897525	0.0005325975824570137	0.0005370364730056494	0.0005720585585192102	0.0005758300838110236	0.0005941671307066416	0.0005975302280520475	0.0006173095810294998	0.0006202196894492407	0.0006644836081238706	0.0006663931269946945	0.07615874418443958	0.07428846869040842	-9.703263777279328e-06	-0.00011744215541802105	-9.758666814550093e-06	-0.00011811271870075524
5.288190714437326	0.0005322995481722005	0.0005367365137175675	0.0005717549636747741	0.0005755246901899746	0.0005938610080034183	0.0005972223574567701	0.0006170012462462183	0.0006199096440005867	0.0006641720824952239	0.0006660799135493199	0.07619002083259144	0.07431897559833876	-9.627332638427119e-06	-0.00011722524133117584	-9.682302969660217e-06	-0.0001178945763259942
5.320054723714605	0.0005320020345727614	0.0005364370791120596	0.0005714519186873694	0.0005752198499368661	0.0005935554516585412	0.0005969150564268549	0.0006166934952346898	0.0006196001851874225	0.0006638611766361297	0.000665767321954477	0.07622131415170096	0.07434949876489617	-9.551935956126842e-06	-0.00011700799621215674	-9.606476625330027e-06	-0.00011767610105926918
5.352110729676963	0.0005317050423774244	0.0005361381699151684	0.0005711494243680453	0.0005749155638685732	0.0005932504625361585	0.0005966083258313052	0.000616386328915689	0.0006192913139342553	0.0006635508915860704	0.0006654553532507475	0.07625262415178725	0.07438003819985183	-9.477070183186442e-06	-0.00011679041968172543	-9.531184214156205e-06	-0.00011745729251906589
5.384359889201005	0.0005314085723053246	0.0005358397868533582	0.0005708474815286297	0.0005746118328027604	0.0005929460415014203	0.000596302166540132	0.000616079748211239	0.0006189830311668395	0.0006632412283863077	0.0006651440084804802	0.07628395084327586	0.07441059391336775	-9.402731794316485e-06	-0.00011657251135066549	-9.456422190794178e-06	-0.00011723815031434992
5.41680336613411	0.0005311126250760216	0.0005355419306535326	0.0005705460909817536	0.0005743086575579034	0.0005926421894205059	0.0005959965794243796	0.0006157737540446382	0.0006186753378122054	0.0006629321880799167	0.000664833288687825	0.0763152942369979	0.07444116591600551	-9.32891728609199e-06	-0.00011635427082054561	-9.38218703187832e-06	-0.00011701867404452504
5.44944233133642	0.0005308172014095161	0.0005352446020430522	0.0005702452535408693	0.0005740060389533098	0.0005923389071606441	0.0005956915653561488	0.0006154683473404848	0.0006183682347986842	0.0006626237717118164	0.0006645231949187635	0.07634665434420103	0.07447175421873119	-9.25562317678763e-06	-0.00011613569768315068	-9.308475235846742e-06	-0.00011679886329911404
5.482277962723094	0.000530522302026273	0.0005349478017497565	0.0005699449700202792	0.0005737039778091465	0.0005920361955901446	0.000595387125208626	0.0006151635290247104	0.0006180617230559413	0.0006623159803288087	0.0006642137282211482	0.07637803117655174	0.0745023588329218	-9.182846006261514e-06	-0.00011591679152088419	-9.235283322864968e-06	-0.00011657871765839711
5.515311445306831	0.0005302279276472318	0.0005346515305019765	0.0005696452412351502	0.0005734024749464555	0.0005917340555784149	0.0005950832598561021	0.0006148593000246007	0.0006177558035149956	0.0006620088149796039	0.0006639048896447278	0.07640942474614577	0.07453297977036905	-9.110582335920478e-06	-0.00011569755190743436	-9.162607834756545e-06	-0.00011635823669363388
5.548543971240616	0.00052993407899383	0.0005343557890285565	0.0005693460680015399	0.0005731015311871803	0.0005914324879959895	0.0005947799701740005	0.0006145556612688259	0.0006174504771082533	0.0006617022767148594	0.0006635966802411858	0.07644083506551047	0.07456361704328889	-9.038828748470298e-06	-0.00011547797840603946	-9.090445334777528e-06	-0.00011613741996588378
5.581976739860765	0.000529640756788019	0.000534060578058872	0.0005690474511364205	0.0005728011473541875	0.0005911314937145548	0.0005944772570389027	0.0006142526136874694	0.0006171457447695327	0.0006613963665872128	0.0006632891010641732	0.076472262147612	0.07459427066432456	-8.967581847849765e-06	-0.00011525807057066739	-9.018792407538417e-06	-0.00011591626702669999
5.615610957730194	0.0005293479617522826	0.0005337658983228466	0.0005687493914576968	0.000572501324271289	0.0005908310736069725	0.0005941751213285719	0.0006139501582120539	0.0006168416074340936	0.0006610910856513158	0.000662982153169343	0.07650370600586442	0.07462494064655559	-8.896838259180376e-06	-0.0001150378279461961	-8.947645658936507e-06	-0.00011569477741851797
5.649447838681973	0.0005290556946096533	0.0005334717505509691	0.0005684518897842303	0.0005722020627632635	0.000590531228547304	0.0005938735639219772	0.0006136482957755686	0.0006165380660386627	0.0006607864349638657	0.0006626758376143805	0.07653516665413376	0.07465562700350149	-8.82659462856511e-06	-0.00011481725006785848	-8.877001715982408e-06	-0.00011547295067404484
5.6834886038631165	0.0005287639560837302	0.0005331781354743137	0.000568154946935862	0.0005719033636558797	0.0005902319594108361	0.0005935725856993203	0.0006133470273124984	0.0006162351215214641	0.000660482415583642	0.000662370155459042	0.07656664410674514	0.0746863297491321	-8.756847623015568e-06	-0.0001145963364615199	-8.806857226711581e-06	-0.00011525078631660635
5.717734481778674	0.0005284727468986964	0.0005328850538245543	0.0005678585637334316	0.0005716052277759167	0.0005899332670741042	0.0005932721875420575	0.000613046353758849	0.0006159327748222434	0.0006601790285715387	0.0006620651077651843	0.07659813837849079	0.0747170488978708	-8.68759393030799e-06	-0.00011437508664330354	-8.737208860049028e-06	-0.00011502828385979991
5.75218670833605	0.0005281820677793382	0.0005325925063339859	0.0005675627409988033	0.0005713076559511894	0.0005896351524149202	0.0005929723703329283	0.0006127462760521785	0.0006156310268822998	0.0006598762749906012	0.000661760695596804	0.07662964948463583	0.07474778446460296	-8.618830258875707e-06	-0.00011415350011989567	-8.66805330568439e-06	-0.00011480544280760563
5.786846526889619	0.0005278919194510588	0.0005323004937355396	0.000567267479554884	0.0005710106490105668	0.0005893376163123933	0.0005926731349559773	0.0006124467951316215	0.0006153298786445106	0.0006595741559060579	0.0006614569200200666	0.07666117744092726	0.07477853646468348	-8.550553337744946e-06	-0.00011393157638889262	-8.599387274016435e-06	-0.0001145822626549553
5.821715188285586	0.0005276023026398979	0.0005320090167627992	0.0005669727802256479	0.0005707142077839969	0.0005890406596469569	0.0005923744822965797	0.0006121479119379187	0.0006150293310533604	0.000659272672385356	0.0006611537821033445	0.07669272226359831	0.07480930491394228	-8.482759916359633e-06	-0.00011370931493816239	-8.531207495989998e-06	-0.00011435874288701076
5.856793950907131	0.0005273132180725475	0.0005317180761500209	0.0005666786438361557	0.0005704183331025271	0.0005887442833003926	0.0005920764132414664	0.0006118496274134439	0.0006147293850549689	0.0006589718254981958	0.0006608512829172498	0.07672428396937975	0.07484008982869318	-8.415446764475573e-06	-0.00011348671524616383	-8.463510722972814e-06	-0.00011413488297937202
5.892084080719833	0.0005270246664763701	0.0005314276726321484	0.0005663850712125788	0.0005701230257983258	0.0005884484881558555	0.0005917789286787489	0.0006115519425022329	0.0006144300415971186	0.0006586716163165661	0.0006605494235346699	0.07675586257550439	0.07487089122574205	-8.348610672042484e-06	-0.0001132637767814193	-8.396293726637555e-06	-0.00011391068239781366
5.927586851317345	0.0005267366485794157	0.0005311378069448328	0.0005660920631822217	0.0005698282867047078	0.0005881532750978998	0.0005914820294979455	0.0006112548581500122	0.0006141313016292844	0.0006583720459147804	0.0006602482050308041	0.07678745809971554	0.07490170912239107	-8.28224844916757e-06	-0.00011304049900386082	-8.329553298920198e-06	-0.0001136861405991868
5.963303543967366	0.0005264491651104343	0.0005308484798244446	0.0005657996205735388	0.0005695341166561507	0.0005878586450124992	0.000591185716590002	0.0006109583753042231	0.0006138331661026584	0.0006580731153695073	0.0006599476284831937	0.07681907056027752	0.07493254353644994	-8.216356925921237e-06	-0.00011281688136355328	-8.263286251851756e-06	-0.00011346125703069754
5.999235447657878	0.0005261622167988987	0.0005305596920080958	0.0005655077442161615	0.0005692405164883213	0.0005875645987870772	0.0005908899908473211	0.0006106624949140538	0.0006135356359701805	0.0006577748257598115	0.0006596476949717614	0.07685069997597936	0.07496339448624116	-8.150932952186163e-06	-0.00011259292330045856	-8.197489417386544e-06	-0.00011323603112931013
6.035383859143656	0.0005258758043750177	0.0005302714442336551	0.0005652164349409188	0.0005689474870380971	0.0005872711373105299	0.0005905948531637867	0.0006103672179304677	0.0006132387121865685	0.0006574771781671879	0.000659348405578848	0.0768823463661465	0.07499426199061088	-8.085973397697205e-06	-0.0001123686242459343	-8.132159647431664e-06	-0.00011301046232335688
6.071750082993084	0.0005255899285697515	0.0005299837372397611	0.0005649256935798553	0.0005686550291435836	0.0005869782614732479	0.0005903003044347843	0.0006100725453062271	0.0006129423957083397	0.0006571801736755921	0.0006590497613892412	0.07691400975064791	0.07502514606893423	-8.021475151802002e-06	-0.00011214398362152656	-8.067293813630166e-06	-0.00011278455003124743
6.108335431635222	0.0005253045901148307	0.0005296965717658447	0.000564635520966258	0.000568363143644143	0.0005866859721671457	0.0005900063455572326	0.0006097784779959269	0.0006126466874938477	0.0006568838133714849	0.0006587517634902194	0.0769456901499047	0.07505604674112608	-7.957435123396792e-06	-0.00011191900083935835	-8.002888807265643e-06	-0.00011255829366178804
6.145141225407182	0.00052501978974277	0.0005294099485521399	0.0005643459179346726	0.0005680718313804091	0.0005863942702856814	0.0005897129774296017	0.0006094850169560175	0.0006123515885033021	0.0006565880983438593	0.00065845441297158	0.0769773875848991	0.07508696402764674	-7.89385024077896e-06	-0.00011169367530154684	-7.938941539170283e-06	-0.00011233169261415377
6.182168792601758	0.0005247355281868886	0.0005291238683397069	0.000564056885320932	0.0005677810931943159	0.0005861031567238891	0.0005894202009519455	0.0006091921631448411	0.0006120570996988068	0.0006562930296842855	0.0006581577109256844	0.07700910207718295	0.07511789794951496	-7.830717451601937e-06	-0.00011146800640121635	-7.875448939608648e-06	-0.00011210474627808276
6.2194194695153895	0.0005244518061813183	0.0005288383318704397	0.0005637684239621693	0.0005674909299291126	0.0005858126323783938	0.0005891280170259187	0.0006088999175226495	0.0006117632220443778	0.0006559986084869389	0.0006578616584474831	0.07704083364888671	0.07514884852831132	-7.768033722744226e-06	-0.00011124199352215147	-7.812407958185733e-06	-0.00011187745403393179
6.256894600496366	0.0005241686244610283	0.0005285533398870906	0.0005634805346968458	0.0005672013424293905	0.0005855226981474449	0.0005888364265548082	0.0006086082810516422	0.0006114699565059807	0.0006557048358486431	0.0006575662566345621	0.07707258232273076	0.07517981578619211	-7.705796040163686e-06	-0.00011101563603818643	-7.749815563703848e-06	-0.00011164981525230155
6.294595537993358	0.0005238859837618342	0.0005282688931332798	0.0005631932183647691	0.0005669123315411005	0.0005852333549309347	0.0005885454304435531	0.0006083172546959878	0.0006111773040515526	0.0006554117128689008	0.0006572715065871725	0.07710434812203053	0.07521079974589573	-7.644001408850694e-06	-0.00011078893331421813	-7.687668744106244e-06	-0.0001114218292946334
6.332523642604218	0.000523603884820416	0.0005279849923535148	0.0005629064758071148	0.0005666238981115767	0.0005849446036304266	0.0005882550295987721	0.0006080268394218566	0.0006108852656510345	0.0006551192406499348	0.0006569774094082699	0.07713613107071117	0.07524180043075354	-7.582646852600031e-06	-0.00011056188470431882	-7.6259645062498604e-06	-0.00011119349551159952
6.370680283125076	0.0005233223283743386	0.0005277016382932083	0.0005626203078664527	0.0005663360429895621	0.0005846564451491832	0.0005879652249287925	0.000607737036197452	0.0006105938422764031	0.0006548274202967275	0.0006566839662035557	0.07716793119331317	0.07527281786469776	-7.5217294140863394e-06	-0.00011033448955455327	-7.564699875956503e-06	-0.00011096481324554541
6.40906683659976	0.000523041315162055	0.0005274188316986858	0.0005623347153867582	0.0005660487670252197	0.0005843688803921804	0.0005876760173436647	0.0006074478459930292	0.000610303034901689	0.0006545362529170484	0.000656391178081503	0.07719974851500433	0.07530385207227212	-7.461246154629071e-06	-0.00011010674720082769	-7.50387189782202e-06	-0.00011073578182888011
6.447684688369473	0.000522760845922936	0.0005271365733172119	0.0005620496992134445	0.0005657620710701653	0.0005840819102661457	0.0005873874077551994	0.0006071592697809371	0.0006100128445030192	0.0006542457396215031	0.0006560990461534071	0.07723158306159096	0.07533490307864404	-7.4011941540762585e-06	-0.00010987865696898691	-7.443477635077529e-06	-0.00011050640058395123
6.486535232122802	0.0005224809213972745	0.0005268548638969967	0.0005617652601933759	0.0005654759559774813	0.0005837955356795731	0.000587099397076983	0.0006068713085356361	0.0006097232720586346	0.0006539558815235626	0.0006558075715334124	0.07726343485952492	0.0753659709096097	-7.341570510802781e-06	-0.00010965021817627152	-7.383514169576402e-06	-0.00011027666882426623
6.525619869945995	0.0005222015423263055	0.0005265737041872165	0.0005614813991748922	0.0005651904226017414	0.0005835097575427524	0.0005868119862244085	0.0006065839632337335	0.0006094343185489259	0.0006536666797396048	0.0006555167553385568	0.07729530393591871	0.0753970555916095	-7.282372341518677e-06	-0.00010942143012993011	-7.3239786016060515e-06	-0.00011004658585322957
6.564940012373588	0.0005219227094522202	0.0005262930949380259	0.00056119811700783	0.0005649054717990314	0.0005832245767677925	0.000586525176114697	0.0006062972348540098	0.0006091459849564597	0.000653378135388952	0.0006552265986888048	0.0773271903185516	0.07542815715173481	-7.2235967811711335e-06	-0.00010919229212746906	-7.264868049800324e-06	-0.00010981615096453123
6.604497078439295	0.0005216444235181814	0.0005260130369005766	0.0005609154145435444	0.0005646211044269708	0.0005829399942686488	0.0005862389676669267	0.0006060111243774502	0.0006088582722660093	0.0006530902495939092	0.0006549371027070906	0.07735909403588356	0.07545927561774085	-7.1652409828568825e-06	-0.00010896280345679132	-7.206179651063176e-06	-0.00010958536344243819
6.644292495727218	0.0005213666852683365	0.0005257335308270284	0.0005606332926349283	0.0005643373213447333	0.0005826560109611459	0.0005859533618020539	0.0006057256327872715	0.0006085711814645829	0.0006528030234798029	0.0006546482685193523	0.07739101511706561	0.07549041101805742	-7.107302117750208e-06	-0.00010873296339664051	-7.147910560458513e-06	-0.00010935422256173888
6.684327700423376	0.0005210894954478334	0.0005254545774705662	0.0005603517521364337	0.0005640541234130692	0.0005823726277630027	0.0005856683594429406	0.0006054407610689522	0.0006082847135414532	0.0006525164581750184	0.0006543600972545724	0.07742295359195264	0.07552156338179855	-7.049777374949426e-06	-0.00010850277121599028	-7.090057951074022e-06	-0.000109122727587313
6.724604137367524	0.0005208128548028349	0.0005251761775854147	0.0005600707939040947	0.0005637715114943255	0.0005820898455938582	0.0005853839615143789	0.000605156510210262	0.0006079988694881872	0.0006522305548110405	0.0006540725900448157	0.07745490949111143	0.07555273273877572	-6.992663961390144e-06	-0.00010827222617409982	-7.032619013951774e-06	-0.00010889087777456175
6.76512326010531	0.0005205367640805319	0.0005248983319268521	0.0005597904187955464	0.0005634894864524682	0.0005818076653752966	0.0005851001689431165	0.0006048728812012914	0.0006077136502986751	0.0006519453145224914	0.000653785748025269	0.07748688284583605	0.07558391911950792	-6.935959101742918e-06	-0.00010804132752054163	-6.9755909579633305e-06	-0.00010865867236907467
6.805886530940724	0.0005202612240291591	0.0005246210412512256	0.0005595106276700468	0.0005632080491531023	0.0005815260880308725	0.0005848169826578817	0.0006045898750344818	0.0006074290569691607	0.0006516607384471714	0.0006534995723342804	0.07751887368815995	0.0756151225552348	-6.87966003831697e-06	-0.00010781007449543745	-6.918971009713462e-06	-0.00010842611060672691
6.846895420988873	0.0005199862353980085	0.0005243443063159656	0.0005592314213884992	0.0005629272004634954	0.0005812451144861352	0.0005845344035894092	0.0006043074927046545	0.0006071450904982713	0.000651376827726098	0.0006532140641133985	0.07755088205086426	0.0756463430779271	-6.8237640309673844e-06	-0.00010757846632944434	-6.862756413460354e-06	-0.00010819319171405384
6.888151410229076	0.0005197117989374422	0.0005240681278795981	0.0005589528008134685	0.0005626469412525943	0.0005809647456686538	0.0005842524326704635	0.000604025735209039	0.0006068617518870455	0.0006510935835035441	0.0006529292245074112	0.07758290796749538	0.07567758072030088	-6.768268356972806e-06	-0.00010734650224336617	-6.806944430979428e-06	-0.00010795991490769596
6.92965598755826	0.0005194379153989075	0.000523792506701762	0.0005586747668092079	0.000562367272391051	0.0005806849825080433	0.000583971070835867	0.0006037446035473061	0.0006065790421389656	0.0006508110069270811	0.0006526450546643868	0.07761495147237413	0.07570883551582792	-6.713170310918351e-06	-0.0001071141814480564	-6.751532341463598e-06	-0.0001077262793943573
6.971410650844719	0.0005191645855349505	0.0005235174435432205	0.0005583973202416761	0.0005620881947512417	0.0005804058259359905	0.0005836903190225233	0.0006034640987215963	0.0006062969622599872	0.0006505290991476185	0.0006523615557357155	0.07764701260061144	0.07574010749874979	-6.658467204653969e-06	-0.00010688150314515366	-6.696517441453012e-06	-0.00010749228437127722
7.01341690698215	0.0005188918100992287	0.0005232429391658764	0.0005581204619785594	0.0005618097092072868	0.0005801272768862764	0.0005834101781694436	0.0006031842217365493	0.0006060155132585677	0.0006502478613194432	0.0006520787288761468	0.07767909138811926	0.0757713967040903	-6.604156367170412e-06	-0.00010664846652680415	-6.641897044719694e-06	-0.00010725792902600839
7.055676271944047	0.0005186195898465246	0.0005229689943327837	0.0005578441928892906	0.000561531816635073	0.0005798493362948031	0.0005831306492177711	0.0006029049735993332	0.0006057346961456979	0.0006499672946002604	0.0006517965752438322	0.07771118787162516	0.07580270316766903	-6.5502351444448464e-06	-0.00010641507077475965	-6.587668482154786e-06	-0.00010702321253631963
7.098190270838397	0.0005183479255327601	0.0005226956098081639	0.0005575685138450736	0.0005612545179122748	0.0005795720050996212	0.0005828517331108071	0.0006026263553196797	0.000605454511934932	0.0006496874001512386	0.0006515150960003663	0.07774330208868731	0.07583402692611414	-6.4967008994269715e-06	-0.0001061813150616403	-6.53382910168962e-06	-0.00010678813407023757
7.1409604379627405	0.0005180768179150068	0.0005224227863574167	0.0005572934257188993	0.0005609778139183733	0.0005792952842409501	0.0005825734307940362	0.0006023483679099069	0.0006051749616424172	0.0006494081791370448	0.0006512342923108259	0.07777543407770537	0.07586536801687649	-6.443551011903713e-06	-0.00010594719855042123	-6.480376268178621e-06	-0.00010655269278599111
7.183988316859528	0.0005178062677515016	0.0005221505247471356	0.0005570189293855702	0.0005607017055346799	0.0005790191746612079	0.0005822957432151519	0.0006020710123849572	0.0006048960462869262	0.0006491296327258921	0.0006509541653438156	0.0778075838779392	0.07589672647824419	-6.390782878362179e-06	-0.00010571272039373858	-6.4273073633004316e-06	-0.00010631688783187265
7.227275460371831	0.0005175362758016589	0.0005218788257451193	0.0005567450257217192	0.0005604261936443554	0.0005787436773050354	0.0005820186713240831	0.0006017942897624233	0.0006046177668898864	0.0006488517620895793	0.0006506747162715064	0.07783975152951893	0.07592810234935583	-6.338393911976652e-06	-0.00010547787973534672	-6.374619785503265e-06	-0.00010608071834697363
7.270823430699384	0.0005172668428260807	0.0005216076901203838	0.0005564717156058289	0.0005601512791324291	0.0005784687931193189	0.0005817422160730156	0.0006015182010625787	0.0006043401244754089	0.000648574568403531	0.0006503959462696763	0.07787193707346311	0.07595949567021545	-6.286381542431642e-06	-0.00010524267570855006	-6.322310949837505e-06	-0.00010584418345994939
7.31463379945495	0.0005169979695865733	0.0005213371186431788	0.0005561989999182564	0.000559876962885825	0.0005781945230532213	0.0005814663784164247	0.0006012427473084135	0.0006040631200703248	0.0006482980528468468	0.0006501178565177595	0.07790414055169269	0.07599090648170786	-6.23474321585684e-06	-0.00010500710743706343	-6.2703782878923905e-06	-0.00010560728228974081
7.358708147721062	0.0005167296568461554	0.0005210671120849963	0.0005559268795412484	0.0005596032457933758	0.0005779208680582015	0.0005811911593110937	0.000600967929525659	0.0006037867547042094	0.0006480222166023359	0.0006498404481988811	0.0779363620070466	0.07602233482561216	-6.183476394764666e-06	-0.00010477117403524805	-6.218819247735298e-06	-0.00010537001394594903
7.403048066107065	0.000516461905369073	0.0005207976712185853	0.0005556553553589663	0.0005593301287458491	0.0005776478290880437	0.0005809165597161441	0.0006006937487428233	0.0006035110294094188	0.0006477470608565673	0.0006495637224999054	0.07796860148329646	0.0760537807446186	-6.132578557884599e-06	-0.0001045348746070568	-6.1676312937426064e-06	-0.0001051323775277252
7.447655154806527	0.0005161947159208098	0.0005205287968179632	0.000555384428257503	0.0005590576126359647	0.0005773754070988821	0.0005806425805930597	0.0006004202059912201	0.0006032359452211181	0.0006474725867999104	0.0006492876806114771	0.07800085902516485	0.07608524428234373	-6.082047200125021e-06	-0.00010429820824700564	-6.116811906566738e-06	-0.00010489437212472807
7.49253102365499	0.0005159280892680998	0.0005202604896584283	0.0005551140991249065	0.0005587856983584168	0.000577103603049226	0.000580369222905712	0.0006001473023050015	0.0006029615031773139	0.0006471987956265783	0.000649012323728066	0.07803313467833914	0.07611672548334632	-6.031879832469125e-06	-0.00010406117403997939	-6.06635858301733e-06	-0.00010465599681688809
7.537677292188054	0.0005156620261789372	0.0005199927505165703	0.0005548443688511965	0.0005585143868098927	0.0005768324178999846	0.0005800964876203857	0.0005998750387211876	0.0006026877043188841	0.0006469256885346725	0.0006487376530480086	0.07806542848949045	0.07614822439314334	-5.982073981849155e-06	-0.0001038237710605655	-6.016268835942404e-06	-0.00010441725067374119
7.583095589699846	0.0005153965274225913	0.0005197255801702859	0.0005545752383283893	0.000558243678889097	0.0005765618526144958	0.0005798243757058079	0.0005996034162797013	0.0006024145496896138	0.0006466532667262308	0.0006484636697735572	0.07809774050628879	0.07617974105822743	-5.932627191073542e-06	-0.00010358599837363702	-5.966540194170256e-06	-0.00010417813275521992
7.628787555301809	0.0005151315937696133	0.0005194589793987848	0.0005543067084505137	0.0005579735754967676	0.0005762919081585483	0.000579552888133168	0.000599332436023396	0.0006021420403362205	0.0006463815314072661	0.0006481903751109179	0.07813007077742093	0.0762112755260812	-5.883537018771395e-06	-0.00010334785503478272	-5.9171702024313905e-06	-0.00010393864211179216
7.674754837981857	0.0005148672259918497	0.0005191929489826053	0.0005540387801136328	0.0005577040775356981	0.0005760225855004081	0.0005792820258761481	0.0005990620989980896	0.0006018701773083918	0.0006461104837878158	0.0006479177702703012	0.07816241935260863	0.07624282784519971	-5.834801039213827e-06	-0.00010310934008882222	-5.868156421182449e-06	-0.0001036987777831011
7.720999096663877	0.0005146034248624548	0.0005189274897036251	0.0005537714542158662	0.0005574351859107611	0.0005757538856108478	0.0005790117899109485	0.0005987924062525982	0.0006015989616588154	0.0006458401250819887	0.0006476458564659655	0.07819478628262645	0.07627439806510095	-5.786416842289664e-06	-0.00010287045257113825	-5.819496426601872e-06	-0.00010345853879945022
7.767522000267617	0.000514340191155897	0.0005186626023450696	0.000553504731657406	0.000557166901528922	0.000575485809463167	0.0005787421812163114	0.0005985233588387642	0.000601328394443209	0.0006455704565080053	0.0006473746349162613	0.07822717161931945	0.07630598623634993	-5.738382033400498e-06	-0.00010263119150720479	-5.771187810450253e-06	-0.00010321792418095666
7.814325227768903	0.0005140775256479739	0.0005183982876915268	0.000553238613340542	0.0005568992252992668	0.0005752183580332232	0.0005784732007735498	0.0005982549578114931	0.0006010584767203577	0.0006453014792882518	0.0006471041068436802	0.07825957541562158	0.0763375924105731	-5.690694233359203e-06	-0.00010239155591268423	-5.723228180002683e-06	-0.00010297693293805088
7.861410468260233	0.0005138154291158178	0.0005181345465289528	0.0005529731001696752	0.0005566321581330151	0.0005749515322994523	0.0005782048495665697	0.0005979872042287802	0.0006007892095521392	0.000645033194649318	0.0006468342734748962	0.0782919977255757	0.07636921664047762	-5.643351078303202e-06	-0.0001021515447930943	-5.675615157936867e-06	-0.00010273556407090767
7.908779421011744	0.0005135539023379107	0.0005178713796446879	0.0005527081930513445	0.0005563657009435467	0.000574685333242901	0.0005779371285819011	0.0005977200991517502	0.0006005205940035645	0.0006447656038220533	0.0006465651360408192	0.07832443860435297	0.07640085897987184	-5.596350219579972e-06	-0.00010191115714380805	-5.628346382231635e-06	-0.00010249381656941836
7.956433795532517	0.0005132929460940908	0.0005176087878274631	0.0005524438928942424	0.0005560998546464174	0.0005744197618472471	0.0005776700388087205	0.0005974536436446841	0.0006002526311428046	0.0006444987080416078	0.0006462966957766376	0.07835689810827037	0.07643251948368249	-5.549689323717556e-06	-0.00010167039195081717	-5.58141950612618e-06	-0.00010225168941413454
8.004375311632296	0.000513032561165563	0.0005173467718674106	0.0005521802006092358	0.0005558346201593812	0.0005741548190988287	0.000577403581238878	0.0005971878387750546	0.0005999853220412252	0.0006442325085474826	0.000646028953921866	0.07838937629481377	0.07646419820797482	-5.5033660722771105e-06	-0.00010142924818969112	-5.534832197993424e-06	-0.00010200918157521333
8.052605699483543	0.0005127727483349076	0.0005170853325560742	0.0005519171171093855	0.0005555699984024083	0.000573890505986669	0.0005771377568669231	0.0005969226856135589	0.0005997186677734203	0.0006439670065835773	0.0006457619117203941	0.07842187322265765	0.07649589520997468	-5.457378161765301e-06	-0.00010118772482581306	-5.4885821412263905e-06	-0.00010176629201248677
8.101126699683881	0.0005125135083860926	0.0005168244706864205	0.0005516546433099684	0.0005553059902977097	0.0005736268235025045	0.0005768725666901337	0.0005966581852341526	0.0005994526694172461	0.0006437022033982416	0.0006454955704205369	0.0784543889516835	0.07652761054808448	-5.411723303580529e-06	-0.0001009458208147268	-5.4426670341896355e-06	-0.00010152301967583655
8.149940063318896	0.0005122548421044792	0.0005165641870528452	0.0005513927801284938	0.0005550425967697517	0.0005733637726408084	0.000576608011708539	0.0005963943387140816	0.0005991873280538525	0.0006434381002443201	0.0006452299312750796	0.0784869235430047	0.07655934428190846	-5.366399223931395e-06	-0.00010070353510248375	-5.397084590148121e-06	-0.00010127936350552702
8.199047552025359	0.0005119967502768307	0.0005163044824511836	0.0005511315284847238	0.000554779818745278	0.0005731013543988171	0.0005763440929249464	0.0005961311471339155	0.0005989226447677158	0.0006431746983792024	0.0006449649955413281	0.07851947705898589	0.07659109647227047	-5.321403663675374e-06	-0.0001004608666240886	-5.351832537100684e-06	-0.00010103532243095625
8.248450938054788	0.0005117392336913246	0.0005160453576787214	0.0005508708893006965	0.0005545176571533319	0.0005728395697765605	0.0005760808113449714	0.0005958686115775842	0.0005986586206466773	0.0006429119990648785	0.0006447007644811616	0.07855204956326482	0.0766228671812378	-5.276734378297128e-06	-0.00010021781430483157	-5.3069086177583505e-06	-0.00010079089537172459
8.298152004337403	0.0005114822931375571	0.0005157868135342007	0.00055061086350074	0.000554256112925272	0.0005725784197768827	0.0005758181679770592	0.0005956067331324081	0.0005983952567819719	0.0006426500035679814	0.000644437239361078	0.07858464112077738	0.07665465647214245	-5.232389137831313e-06	-9.997437706030232e-05	-5.2623105894636715e-06	-0.0001005460812375375
8.348152544546481	0.0005112259294065526	0.0005155288508178297	0.0005503514520114962	0.000553995186994795	0.0005723179054054724	0.0005755561638325141	0.000595345512889134	0.0005981325542682639	0.0006423887131598435	0.0006441744214522467	0.07861725179777607	0.07668646440960153	-5.188365726722065e-06	-9.973055379555729e-05	-5.218036224041538e-06	-0.00010030087892753947
8.398454363163072	0.0005109701432907713	0.0005152714703312908	0.000550092655761937	0.000553734880297953	0.0005720580276708868	0.0005752947999255257	0.0005950849519419685	0.0005978705142036811	0.0006421281291165446	0.0006439123120305588	0.07864988166185855	0.07671829105954309	-5.144661943763153e-06	-9.948634340542495e-05	-5.174083307761014e-06	-0.00010005528733066094
8.449059275541144	0.0005107149355841186	0.0005150146728777498	0.0005498344756833877	0.0005534751937731765	0.0005717987875845817	0.000575034077273196	0.0005948250513886147	0.0005976091376898514	0.000641868252718967	0.0006436509123766797	0.07868253078198761	0.07675013648922767	-5.101275602013844e-06	-9.924174477470016e-05	-5.130449641232125e-06	-9.980930532572929e-05
8.49996910797308	0.0005104603070819496	0.0005147584592618616	0.000549576912709542	0.0005532161283612906	0.0005715401861609332	0.0005747739968955646	0.0005945658123303033	0.0005973484258319338	0.0006416090852528441	0.0006433902237760993	0.07871519922851652	0.0767820007672719	-5.058204528717372e-06	-9.899675677794983e-05	-5.087133039324322e-06	-9.956293178119136e-05
8.551185697755594	0.0005102062585810789	0.0005145028302897805	0.0005493199677764855	0.0005529576850055373	0.0005712822244172696	0.0005745145598156379	0.0005943072358718312	0.0005970883797386563	0.0006413506280088172	0.0006431302475191862	0.07874788707321399	0.07681388396367284	-5.01544656520813e-06	-9.875137827952685e-05	-5.044131331096227e-06	-9.931616555551581e-05
8.602710893256043	0.0005099527908797842	0.0005142477867691634	0.0005490636418227094	0.000552699864651591	0.0005710249033738927	0.0005742557670594122	0.0005940493231215916	0.0005968290005223469	0.0006410928822824831	0.0006428709849012367	0.0787805943892901	0.076845786149833	-4.972999566827535e-06	-9.850560813359777e-05	-5.001442359674202e-06	-9.906900549656872e-05
8.654546553979111	0.0005096999047778172	0.000513993329509182	0.0005488079357891366	0.0005524426682475843	0.0005707682240541098	0.0005739976196559055	0.0005937920751916151	0.0005965702892989743	0.0006408358493744542	0.0006426124372225331	0.07881332125141902	0.07687770739858316	-4.930861402847701e-06	-9.825944518400409e-05	-4.9590639821994395e-06	-9.882145044202983e-05
8.706694550633951	0.0005094476010764053	0.0005137394593205246	0.0005485528506191335	0.0005521860967441199	0.0005705121874842557	0.0005737401186371793	0.000593535493197599	0.0005963122471881771	0.0006405795305904067	0.000642354605788392	0.07884606773576928	0.07690964778421171	-4.889029956370826e-06	-9.801288826427612e-05	-4.91699406972388e-06	-9.857349921908731e-05
8.759156765201672	0.0005091958805782625	0.0005134861770154076	0.0005482983872585362	0.0005519301510942969	0.0005702567946937241	0.0005734832650383712	0.0005932795782589491	0.0005960548753133059	0.0006403239272411411	0.0006420974919092253	0.07887883392002647	0.07694160738248698	-4.847503124253728e-06	-9.776593619739704e-05	-4.875230507140824e-06	-9.832515064465974e-05
8.811935091003267	0.0005089447440875907	0.000513233483407577	0.0005480445466556638	0.0005516748322537243	0.0005700020467149915	0.000573227059897716	0.0005930243314988099	0.000595798174801453	0.0006400690406426328	0.0006418410969005873	0.07891161988342225	0.0769735862706862	-4.806278817048003e-06	-9.751858779655231e-05	-4.8337711931068644e-06	-9.807640352547942e-05
8.865031432767935	0.0005086941924100882	0.0005129813793123176	0.0005477913297613398	0.0005514201411805443	0.0005697479445836444	0.0005729715042565776	0.0005927697540441038	0.0005955421467834912	0.0006398148721160901	0.0006415854220832351	0.07894442570676218	0.07700558452761898	-4.765354958885526e-06	-9.727084186426926e-05	-4.792614039930872e-06	-9.782725665757885e-05
8.918447706701835	0.0005084442263529528	0.0005127298655464571	0.0005475387375289097	0.0005511660788354484	0.0005694944893384076	0.0005727165991594734	0.0005925158470255658	0.0005952867923941101	0.0006395614229880093	0.0006413304687831827	0.07897725147245398	0.07703760223365934	-4.724729487406466e-06	-9.7022697192653e-05	-4.751756973515875e-06	-9.757770882663774e-05
8.972185840557227	0.0005081948467248887	0.000512478942928372	0.0005472867709142617	0.0005509126461816982	0.0005692416820211705	0.0005724623456541032	0.0005922626115777812	0.0005950321127718516	0.0006393086945902329	0.0006410762383317578	0.07901009726453385	0.07706963947077072	-4.684400353670813e-06	-9.677415256317823e-05	-4.711197933266256e-06	-9.732775880771927e-05
9.02624777370205	0.0005079460543361112	0.0005122286122779942	0.0005470354308758446	0.0005506598441851452	0.0005689895236770161	0.0005722087447913764	0.0005920100488392228	0.0005947781090591488	0.000639056688260008	0.0006408227320656592	0.0790429631686994	0.07710169632253493	-4.644365522100263e-06	-9.652520674727216e-05	-4.6709348720148924e-06	-9.707740536567255e-05
9.080635457189915	0.0005076978499983481	0.0005119788744168127	0.0005467847183746845	0.0005504076738142464	0.0005687380153542445	0.0005719557976254378	0.0005917581599522839	0.0005945247824023578	0.0006388054053400394	0.0006405699513270116	0.07907584927233532	0.07713377287418066	-4.604622970383679e-06	-9.6275858505801e-05	-4.630965755932082e-06	-9.682664725464696e-05
9.135350853830497	0.0005074502345248472	0.000511729730167881	0.0005465346343744061	0.0005501561360400869	0.0005684871581044044	0.0005717035052136974	0.0005915069460633206	0.0005942721339518006	0.000638554847178555	0.0006403178974634276	0.07910875566454781	0.07716586921261498	-4.565170689379075e-06	-9.602610658893118e-05	-4.5912885644492155e-06	-9.65754832181892e-05
9.190395938260405	0.0005072032087303785	0.0005114811803558196	0.0005462851798412496	0.0005499052318363958	0.0005682369529823176	0.0005714518686168563	0.0005912564083226854	0.0005940201648617983	0.0006383050151293598	0.0006400665718280635	0.07914168243619174	0.07719798542645127	-4.526006683071987e-06	-9.577594973653181e-05	-4.551901290185054e-06	-9.632391198945156e-05
9.245772697014415	0.0005069567734312367	0.0005112332258068212	0.0005460363557440892	0.0005496549621795669	0.0005679874010461079	0.0005712008888989349	0.0005910065478847666	0.0005937688762907104	0.0006380559105518977	0.0006398159757796791	0.07917462967990514	0.07723012160604102	-4.487128968456641e-06	-9.552538667781385e-05	-4.512801938851181e-06	-9.607193229085875e-05
9.301483128597186	0.0005067109294452461	0.0005109858673486528	0.0005457881630544512	0.0005494053280486756	0.0005677385033572284	0.0005709505671273006	0.0005907573659080247	0.0005935182694009721	0.0006378075348113119	0.0006395661106826975	0.07920759749013942	0.07726227784350558	-4.448535575489118e-06	-9.527441613145504e-05	-4.473988529190426e-06	-9.581954283434391e-05
9.357529243555355	0.0005064656775917622	0.0005107391058106601	0.0005455406027465338	0.0005491563304254985	0.0005674902609804887	0.0005707009043726949	0.0005905088635550318	0.0005932683453591317	0.0006375598892785052	0.0006393169779072662	0.07924058596319082	0.07729445423276564	-4.410224546974595e-06	-9.502303680533619e-05	-4.435459092863234e-06	-9.556674232079343e-05
9.413913064550128	0.0005062210186916751	0.000510492942023771	0.0005452936757972239	0.0005489079702945327	0.000567242674984084	0.000570451901709264	0.0005902610419925106	0.0005930191053358915	0.0006373129753302047	0.000639068578829319	0.07927359519723796	0.07732665086957739	-4.37219393852311e-06	-9.477124739683263e-05	-4.397211674417312e-06	-9.531352944068539e-05
9.47063662643026	0.0005059769535674097	0.0005102473768204965	0.0005450473831861145	0.0005486602486430114	0.000566995746439621	0.0005702035602145827	0.0005900139023913702	0.0005927705505061417	0.0006370667943490188	0.0006388209148306342	0.07930662529237191	0.07735886785156237	-4.3344418184697656e-06	-9.45190465931195e-05	-4.359244331193085e-06	-9.505990287418664e-05
9.527701976305488	0.0005057334830429288	0.0005100024110349332	0.0005448017258955229	0.0005484131664609242	0.0005667494764221454	0.0005699558809696835	0.0005897674459267458	0.000592522682049002	0.0006368213477235033	0.0006385739872988989	0.07933967635063155	0.07739110527824163	-4.296966267751563e-06	-9.426643306977012e-05	-4.321555133205736e-06	-9.480586128990387e-05
9.585111173620431	0.0005054906079437357	0.0005097580455027675	0.0005445567049105119	0.0005481667247410366	0.0005665038660101746	0.0005697088650590886	0.0005895216737780416	0.0005922755011478624	0.0006365766368482278	0.0006383277976277756	0.07937274847603973	0.07742336325107207	-4.259765379882249e-06	-9.401340549210213e-05	-4.2841421631165805e-06	-9.455140334593826e-05
9.642866290228868	0.0005052483290968714	0.0005095142810612743	0.0005443123212189019	0.0005479209244789049	0.0005662589162857186	0.0005694625135708327	0.000589276587128964	0.0005920290089904185	0.000636332663123834	0.0006380823472169591	0.07940584177463857	0.07745564187347904	-4.22283726087512e-06	-9.375996251512198e-05	-4.2470035161567415e-06	-9.429652769027408e-05
9.700969410468568	0.0005050066473309184	0.0005092711185493185	0.0005440685758112927	0.0005476757666728946	0.000566014628334313	0.000569216827596493	0.0005890321871675645	0.0005917832067687121	0.0006360894279571043	0.0006378376374722446	0.0794389563545243	0.0774879412508943	-4.186180029112918e-06	-9.350610278231752e-05	-4.210137300006585e-06	-9.404123295911337e-05
9.75942263123647	0.0005047655634760007	0.0005090285588073587	0.0005438254696810802	0.0005474312523242028	0.000565771003245046	0.0005689718082312198	0.0005887884750862811	0.0005915380956791736	0.0006358469327610289	0.0006375936698055946	0.07947209232588855	0.07752026149078836	-4.149791815324412e-06	-9.325182492656015e-05	-4.173541634746279e-06	-9.378551777798616e-05
9.818228062064373	0.0005045250783637829	0.0005087866026774445	0.0005435830038244737	0.0005471873824368699	0.000565528042110587	0.0005687274565737626	0.0005885454520819757	0.0005912936769226595	0.0006356051789548696	0.0006373504456352004	0.07950524980105193	0.07755260270271326	-4.113670762486386e-06	-9.299712756989653e-05	-4.137214652795949e-06	-9.352938076187534e-05
9.877387825195074	0.0005042851928274693	0.0005085452510032181	0.0005433411792405133	0.0005469441580178026	0.0005652857460272142	0.0005684837737264989	0.0005883031193559759	0.0005910499517044939	0.0006353641679642285	0.0006371079663855526	0.07953842889450471	0.0775849649983342	-4.077815025773333e-06	-9.274200932386789e-05	-4.101154498822868e-06	-9.327282051477259e-05
9.936904055658934	0.0005040459077018028	0.0005083045046299123	0.0005430999969310858	0.0005467015800767863	0.000565044116094842	0.0005682407607954622	0.0005880614781141142	0.000590806921234507	0.0006351239012211134	0.0006368662334875035	0.0795716297229467	0.0776173484914722	-4.042222772445564e-06	-9.248646878873279e-05	-4.065359329654718e-06	-9.3015835629498e-05
9.996778901350961	0.0005038072238230652	0.0005080643644043521	0.0005428594579009453	0.0005464596496265079	0.0005648031534170524	0.000567998418890373	0.0005878205295667718	0.0005905645867270796	0.0006348843801640114	0.0006366252483783407	0.0796048524053249	0.0776497532981412	-4.006892181787625e-06	-9.223050455357817e-05	-4.0298273142180124e-06	-9.275842468772777e-05
10.05701452310831	0.0005035691420290744	0.0005078248311749523	0.0005426195631577271	0.0005462183676825697	0.0005645628591011218	0.0005677567491246652	0.000587580274928918	0.0005903229494011819	0.0006346456062379542	0.000636385012501852	0.07963809706287782	0.0776821795365887	-3.971821445057991e-06	-9.197411519709653e-05	-3.994556633478245e-06	-9.250058626061874e-05
10.117613094788254	0.0005033316631591813	0.0005075859057917155	0.0005423803137119657	0.0005459777352635082	0.000564323234258049	0.0005675157526155151	0.0005873407154201516	0.000590082010480415	0.0006344075808945899	0.0006361455273083959	0.07967136381917396	0.07771462732733495	-3.93700876537631e-06	-9.17172992862536e-05	-3.9595454803306035e-06	-9.224231890765655e-05
10.178576803346665	0.0005030947880542703	0.0005073475891062321	0.0005421417105771143	0.0005457377533908122	0.0005640842800025874	0.0005672754304838734	0.0005871018522647461	0.0005898417711930554	0.0006341703055922562	0.0006359067942549735	0.0797046528001553	0.07774709679321636	-3.902452357695645e-06	-9.146005537770396e-05	-3.9247920595670074e-06	-9.19836211777797e-05
10.239907848916916	0.00050285851755675	0.0005071098819716735	0.0005419037547695544	0.0005454984230889359	0.0005638459974532673	0.0005670357838544879	0.0005868636866916849	0.000589602232772092	0.0006339337817960455	0.0006356688148052947	0.07973796413418166	0.07777958805942659	-3.868150448696657e-06	-9.12023820168334e-05	-3.89029458777463e-06	-9.172449160858853e-05
10.301608444889292	0.000502622852510557	0.0005068727852427953	0.0005416664473086216	0.0005452597453853212	0.0005636083877324325	0.0005667968138559397	0.0005866262199347124	0.0005893633964552736	0.0006336980109778867	0.0006354315904298564	0.07977129795207206	0.07781210125355807	-3.834101276709544e-06	-9.094427773730096e-05	-3.856051293256099e-06	-9.146492872606771e-05
10.363680817990868	0.0005023877937611483	0.0005066362997759291	0.0005414297892166163	0.000545021721310412	0.0005633714519662644	0.0005665585216206684	0.0005863894532323719	0.0005891252634851506	0.0006334629946166135	0.0006351951226060121	0.07980465438715173	0.07784463650564857	-3.800303091665465e-06	-9.06857410622186e-05	-3.822060415989599e-06	-9.12049310455576e-05
10.426127208365882	0.0005021533421554962	0.0005064004264289814	0.0005411937815188212	0.0005447843518976707	0.0005631351912848133	0.0005663209082850022	0.0005861533878280498	0.0005888878351091157	0.0006332287341980395	0.0006349594128180453	0.07983803357529774	0.07787719394822316	-3.7667541550410327e-06	-9.042677050363768e-05	-3.788320207556012e-06	-9.094449707132413e-05
10.488949869656532	0.0005019194985420837	0.0005061651660614263	0.0005409584252435166	0.0005445476381835938	0.0005628996068220244	0.0005660839749891847	0.0005859180249700175	0.0005886511125794479	0.0006329952312150321	0.0006347244625572424	0.07987143565498361	0.07790977371634074	-3.7334527397264727e-06	-9.016736456191055e-05	-3.7548289310140176e-06	-9.068362529565666e-05
10.552151069084381	0.0005016862637709022	0.0005059305195343061	0.0005407237214220018	0.0005443115812077335	0.0005626646997157736	0.000565847722877412	0.0005856833659114814	0.000588415097153361	0.0006327624871675948	0.0006344902733219744	0.0799048607673285	0.07794237594764035	-3.700397129996133e-06	-8.990752172602368e-05	-3.7215848608714713e-06	-9.042231419960356e-05
10.615733087532126	0.0005014536386934411	0.0005056964877102208	0.0005404896710886039	0.000544076182012708	0.0005624304711078904	0.0005656121530978532	0.0005854494119106195	0.0005881797900930412	0.0006325305035629369	0.0006342568466177652	0.07993830905614473	0.07797500078238796	-3.667585621456443e-06	-8.964724047431927e-05	-3.6885862830481064e-06	-9.016056225366609e-05
10.679698219625935	0.0005012216241626843	0.0005054630714533246	0.0005402562752806979	0.0005438414416442209	0.0005621969221441904	0.0005653772668026856	0.0005852161642306308	0.0005879451926656948	0.0006322992819155562	0.0006340241839573732	0.07997178066798759	0.07800764836352357	-3.6350165209322882e-06	-8.938651927320462e-05	-3.6558314947263484e-06	-8.98983679160914e-05
10.744048773818252	0.0005009902210331021	0.0005052302716293206	0.0005400235350387228	0.0005436073611510773	0.0005619640539745054	0.0005651430651481228	0.0005849836241397792	0.0005877113061435937	0.0006320688237473166	0.0006337922868608689	0.08000527575220341	0.07804031883671235	-3.6026881464236438e-06	-8.912535657806808e-05	-3.62331880433657e-06	-8.963572963412159e-05
10.808787072471103	0.0005007594301606443	0.0005049980891054516	0.0005397914514061944	0.0005433739415851992	0.000561731867752711	0.0005649095492944444	0.0005847517929114383	0.0005874781318041186	0.0006318391305875281	0.000633561156855713	0.08003879446098408	0.07807301235039174	-3.570598827038786e-06	-8.886375083284881e-05	-3.591046531476426e-06	-8.937264584348015e-05
10.87391545193992	0.0005005292524027315	0.0005047665247504954	0.0005395600254297233	0.0005431411840016416	0.0005615003646367585	0.0005646767204060266	0.0005845206718241374	0.0005872456709298059	0.0006316102039730271	0.0006333307954768365	0.08007233694941522	0.07810572905582372	-3.5387469028980156e-06	-8.860170046963434e-05	-3.5590130068189132e-06	-8.910911496805285e-05
10.93943626265785	0.000500299688618248	0.0005045355794347559	0.00053932925815903	0.0005429090894586084	0.0005612695457887047	0.0005644445796513729	0.0005842902621616088	0.0005870139248083937	0.0006313820454482617	0.0006331012042667235	0.08010590337553217	0.07813846910714672	-3.507130725098097e-06	-8.83392039094516e-05	-3.5272165720802787e-06	-8.884513542052608e-05
11.00535186922059	0.0005000707396675309	0.0005043052540300544	0.0005390991506469588	0.000542677659017468	0.0005610394123747399	0.000564213128203142	0.0005840605652128326	0.0005867828947328673	0.0006311546565653692	0.0006328723847754898	0.08013949390037199	0.078171232661427	-3.4757486556246525e-06	-8.807625956153142e-05	-3.4956555799341496e-06	-8.858070560199827e-05
11.071664650471687	0.0004998424064123627	0.0005040755494097215	0.0005388697039494943	0.0005424468937427688	0.0005608099655652215	0.0005639823672381808	0.0005838315822720853	0.0005865525820015072	0.0006309280388842661	0.0006326443385609689	0.08017310868803029	0.07820401987871302	-3.4445990672914498e-06	-8.781286582362768e-05	-3.464328393926533e-06	-8.831582390174397e-05
11.138376999588447	0.000499614689715958	0.0005038464664485863	0.0005386409191257749	0.0005422167947022536	0.0005605812065347005	0.0005637522979375527	0.000583603314638985	0.0005863229879179337	0.0006307021939727281	0.0006324170671887935	0.08020674790571475	0.07823683092209002	-3.4136803436762148e-06	-8.754902108200346e-05	-3.4332333884324467e-06	-8.805048869729715e-05
11.205491324168262	0.0004993875904429557	0.0005036180060229695	0.0005384127972381091	0.0005419873629668771	0.0005603531364619547	0.0005635229214865702	0.0005833757636185416	0.0005860941137911586	0.0006304771234064798	0.0006321905722324835	0.08024041172380449	0.07826966595773623	-3.3829908790477745e-06	-8.728472371111184e-05	-3.40236894859694e-06	-8.778469835495073e-05
11.273010046315514	0.0004991611094594055	0.0005033901690106675	0.000538185339351988	0.000541758599610817	0.0005601257565300169	0.0005632942390748216	0.0005831489305212017	0.0005858659609356275	0.0006302528287692789	0.0006319648552735278	0.08027410031590669	0.07830252515497817	-3.3525290782931982e-06	-8.701997207363754e-05	-3.371733470224937e-06	-8.751845122874358e-05
11.340935602728974	0.0004989352476327574	0.0005031629562909473	0.0005379585465361025	0.0005415305057114939	0.0005598990679262086	0.000563066251896208	0.0005829228166629014	0.0005856385306712743	0.000630029311653008	0.0006317399179014766	0.08030781385891676	0.07833540868634938	-3.3222933568527457e-06	-8.675476452026099e-05	-3.3413253597422074e-06	-8.725174566075189e-05
11.409270444789758	0.0004987100058318491	0.0005029363687445306	0.0005377324198623564	0.0005413030823495824	0.0005596730718421687	0.0005628389611489686	0.0005826974233651127	0.0005854118243235656	0.0006298065736577629	0.0006315157617140263	0.08034155253307712	0.07836831672764878	-3.292282140688642e-06	-8.648909939064364e-05	-3.3111430341554657e-06	-8.698457998192188e-05
11.478017038649782	0.0004984853849268892	0.0005027104072535813	0.0005375069604058779	0.0005410763306090254	0.0005594477694738823	0.0005626123680357138	0.0005824727519548918	0.0005851858432235506	0.0006295846163919396	0.0006312923883171084	0.08037531652204248	0.07840124945800181	-3.262493866177524e-06	-8.622297501227616e-05	-3.281184920940483e-06	-8.671695251093181e-05
11.547177865320764	0.0004982613857894482	0.0005024850727016945	0.0005372821692450366	0.0005408502515770505	0.0005592231620217155	0.0005623864737634558	0.0005822488037649306	0.0005849605887079117	0.0006293634414723311	0.0006310697993249821	0.08040910601293706	0.07843420705992006	-3.232926980042787e-06	-8.595638970028407e-05	-3.251449457990045e-06	-8.644886155431686e-05
11.616755420763786	0.0004980380092924412	0.0005022603659738821	0.0005370580474614577	0.0005406248463441838	0.0005589992506904449	0.0005621612795436413	0.0005820255801336083	0.0005847360621190149	0.0006291430505242188	0.0006308479963603261	0.08044292119642228	0.07846718971936352	-3.2035799393285644e-06	-8.568934175845477e-05	-3.22193509356538e-06	-8.618030540696875e-05
11.686752215979308	0.0004978152563101123	0.0005020362879565564	0.0005368345961400321	0.0005404001160042618	0.0005587760366892873	0.0005619367865921799	0.0005818030824050386	0.0005845122648049576	0.0006289234451814647	0.000630626981054329	0.08047676226676065	0.07850019762580485	-3.1744512112939077e-06	-8.542182947814114e-05	-3.192640286209421e-06	-8.591128235135859e-05
11.75717077709787	0.0004975931277180215	0.0005018128395375194	0.0005366118163689349	0.0005401760616544494	0.0005585535212319354	0.0005617129961294805	0.0005815813119291259	0.0005842891981196254	0.0006287046270866115	0.0006304067550467874	0.0805106294218809	0.0785332309722944	-3.145539273376359e-06	-8.515385113885832e-05	-3.1635635046930316e-06	-8.564179065799482e-05
11.82801364547121	0.0004973716243930248	0.0005015900216059421	0.0005363897092396329	0.0005399526843952488	0.0005583317055365832	0.0005614899093804768	0.0005813602700616119	0.000584066863422736	0.000628486597890974	0.0006301873199861978	0.08054452286344757	0.0785662899555236	-3.1168426131329696e-06	-8.488540500845021e-05	-3.13470322797077e-06	-8.537182858578407e-05
11.899283377763982	0.000497150747213257	0.0005013678350523507	0.0005361682758469007	0.000539729985330516	0.0005581105908259616	0.0005612675275746628	0.0005811399581641304	0.0005838452620798965	0.0006282693592547394	0.0006299686775298539	0.08057844279692851	0.07859937477589413	-3.088359728145324e-06	-8.461648934214583e-05	-3.106057945076804e-06	-8.510139438090703e-05
11.970982546046038	0.0004969304970581159	0.000501146280768609	0.0005359475172888335	0.0005395079655674724	0.000557890178327369	0.0005610458519461238	0.0005809203776042598	0.0005836243954626535	0.0006280529128470676	0.0006297508293439451	0.08061238943166395	0.07863248563758668	-3.060089125982244e-06	-8.43471023832254e-05	-3.077626155091953e-06	-8.483048627755396e-05
12.043113737885237	0.0004967108748082415	0.0005009253596479	0.0005357274346668583	0.0005392866262167186	0.000557670469272703	0.0005608248837335676	0.0005807015297555755	0.0005834042649485463	0.0006278372603461896	0.0006295337771036556	0.08064636298093938	0.07866562274862753	-3.032029324129097e-06	-8.407724236274283e-05	-3.049406367063457e-06	-8.455910249756393e-05
12.115679556440844	0.0004964918813454966	0.0005007050725847079	0.0005355080290857478	0.0005390659683922479	0.0005574514648984919	0.0005606046241803578	0.0005804834159977048	0.0005831848719211614	0.0006276224034395115	0.0006293175224932651	0.0806803636620576	0.07869878632096251	-3.0041788499188433e-06	-8.380690749924813e-05	-3.0213970999503313e-06	-8.428724125034148e-05
12.188682620557461	0.0004962735175529481	0.0005004854204747985	0.0005352893016536318	0.0005388459932114582	0.0005572331664459291	0.0005603850745345457	0.0005802660377163807	0.0005829662177701855	0.0006274083438237175	0.0006291020672062509	0.08071439169641244	0.07873197657052781	-2.976536240489533e-06	-8.353609599931477e-05	-2.9935968825682904e-06	-8.401490073313422e-05
12.26212556485955	0.0004960557843148433	0.0005002664042151983	0.0005350712534820082	0.0005386267017951634	0.0005570155751609009	0.0005601662360489014	0.0005800493963034952	0.000582748303891459	0.0006271950832048729	0.0006288874129453892	0.080748447309565	0.07876519371732338	-2.9491000427075455e-06	-8.326480605715114e-05	-2.966004253516022e-06	-8.374207913083853e-05
12.336011039846525	0.0004958386825165893	0.0005000480247041743	0.0005348538856857565	0.0005384080952676072	0.0005567986922940233	0.0005599481099809476	0.0005798334931571569	0.0005825311316870324	0.0006269826232985325	0.000628673561422862	0.0807825307313195	0.07879843798548865	-2.9218688130977673e-06	-8.29930358541564e-05	-2.938617761111869e-06	-8.346877461555546e-05
12.41034171198835	0.0004956222130447309	0.000499830282841212	0.0005346371993831478	0.0005381901747564753	0.0005565825191006722	0.0005597306975929922	0.0005796183296817454	0.000582314702565222	0.0006267709658298474	0.000628460514360363	0.08081664219580276	0.0788317096033777	-2.8948411178136672e-06	-8.272078355985035e-05	-2.911435963345258e-06	-8.319498534722913e-05
12.485120263821853	0.0004954063767869241	0.0004996131795269918	0.000534421195695856	0.0005379729413929042	0.0005563670568410147	0.0005595140001521595	0.0005794039072879664	0.0005820990179406632	0.0006265601125336727	0.0006282482734892022	0.08085078194154198	0.07886500880363827	-2.8680155325440555e-06	-8.244804733087419e-05	-2.8844574278112135e-06	-8.292070947313324e-05
12.560349394047481	0.0004951911746319155	0.0004993967156633676	0.0005342058757489705	0.000537756396311497	0.0005561523067800457	0.0005592980189304246	0.0005791902273929117	0.0005818840792343707	0.0006263500651546802	0.0006280368405504193	0.08088495021154746	0.0788983358232904	-2.841390642464945e-06	-8.217482531119868e-05	-2.857680731638366e-06	-8.264594512774615e-05
12.63603181762671	0.0004949766074695137	0.0004991808921533401	0.0005339912406710047	0.0005375405406503311	0.0005559382701876167	0.0005590827552046462	0.0005789772914201144	0.000581669887873793	0.00062614082544747	0.0006278262172948906	0.08091914725339559	0.07893169090380686	-2.814965042189678e-06	-8.19011156324434e-05	-2.831104461437344e-06	-8.237069043283418e-05
12.712170265880024	0.0004947626761905651	0.0004989657099010342	0.0005337772915939079	0.0005373253755509717	0.0005557249483384717	0.0005588682102565999	0.000578765100799608	0.0005814564452928717	0.0006259323951766839	0.000627616405483443	0.08095337331931272	0.07896507429119584	-2.7887373356999708e-06	-8.162691641362685e-05	-2.8047272132587092e-06	-8.20949434980206e-05
12.78876748658549	0.0004945493816869242	0.0004987511698116684	0.0005335640296530742	0.0005371109021584786	0.0005555123425122775	0.0005586543853730085	0.0005785536569679824	0.0005812437529320969	0.0006257247761171191	0.0006274074068869652	0.08098762866625932	0.07899848623608535	-2.7627061362782597e-06	-8.135222576063916e-05	-2.778547592495375e-06	-8.181870241941169e-05
12.865826244077915	0.0004943367248514297	0.000498537272791535	0.0005333514559873546	0.0005368971216214241	0.0005553004539936613	0.0005584412818455819	0.0005783429613684486	0.0005810318122385717	0.0006255179700538491	0.0006271992232865273	0.08102191355602172	0.07903192699380622	-2.7368700664621645e-06	-8.10770417667972e-05	-2.7525642138487814e-06	-8.15419652805266e-05
12.943349319348618	0.000494124706577871	0.0004983240197479645	0.0005331395717390646	0.0005366840350918947	0.000555089284072239	0.0005582289009710432	0.0005781330154508928	0.0005808206246660647	0.0006253119787823382	0.0006269918564734922	0.081056228255296	0.07906539682448188	-2.7112277580032887e-06	-8.08013625131776e-05	-2.7267757012915984e-06	-8.126473015268587e-05
13.0213395101458	0.0004939133277609592	0.0004981114115893003	0.0005329283780539927	0.0005364716437255053	0.0005548788340426506	0.0005580172440511662	0.0005779238206719388	0.0005806101916750731	0.0006251068041085623	0.0006267853082496356	0.08109057303578364	0.07909889599311501	-2.6857778517475235e-06	-8.052518606675718e-05	-2.7011806879367536e-06	-8.098699509294371e-05
13.099799631075467	0.0004937025892963006	0.0004978994492248717	0.0005327178760814148	0.0005362599486814116	0.0005546691052045983	0.0005578063123928118	0.0005777153784950127	0.0005804005147328879	0.0006249024478491358	0.0006265795804272712	0.08112494817428105	0.07913242476967916	-2.660518997640686e-06	-8.024851048232806e-05	-2.675777816057382e-06	-8.070875814625289e-05
13.178732513703073	0.0004934924920803575	0.0004976881335649565	0.000532508066974096	0.0005360489511223129	0.0005544600988628728	0.0005575961073079558	0.0005775076903903977	0.0005801915953136463	0.0006246989118314265	0.0006263746748293634	0.08115935395277364	0.07916598342920972	-2.635449854651757e-06	-7.99713338017205e-05	-2.65056573699185e-06	-8.043001734438227e-05
13.258141006655675	0.0004932830370104212	0.0004974774655207558	0.0005322989518883049	0.0005358386522144678	0.0005542518163273934	0.0005573866301137289	0.0005773007578353039	0.0005799834348984019	0.0006244961978936905	0.0006261705932896592	0.08119379065853477	0.07919957225189765	-2.610569090702626e-06	-7.969365405345596e-05	-2.625543111086509e-06	-8.015077070581966e-05
13.338027975724735	0.0004930742249845734	0.0004972674460043556	0.0005320905319838171	0.0005356290531276973	0.0005540442589132381	0.0005571778821324465	0.000577094582313924	0.0005797760349751801	0.0006242943078851909	0.000625967337652807	0.08122825858421975	0.07923319152318528	-2.5858753826229867e-06	-7.941546925305243e-05	-2.6007086076488585e-06	-7.987101623602166e-05
13.418396303969553	0.0004928660569016556	0.0004970580759286974	0.0005318828084239272	0.0005354201550353984	0.0005538374279406814	0.0005569698646916468	0.0005768891653175036	0.0005795693970390487	0.000624093243666334	0.0006257649097744888	0.08126275802796921	0.07926684153386385	-2.5613674160861535e-06	-7.91367774026358e-05	-2.5760609048785903e-06	-7.959075192699727e-05
13.49924889182131	0.0004926585336612289	0.0004968493562075401	0.0005316757823754541	0.0005352119591145485	0.0005536313247352259	0.0005567625791241228	0.0005766845083444019	0.0005793635225921758	0.0006238930071087953	0.0006255633115215455	0.08129728929350803	0.07930052258017195	-2.5370438855730655e-06	-7.885757649155056e-05	-2.551598689829425e-06	-7.930997575783527e-05
13.580588657187745	0.0004924516561635387	0.0004966412877554248	0.0005314694550087477	0.000535004466545715	0.0005534259506276377	0.0005565560267679579	0.0005764806129001563	0.0005791584131438963	0.0006236936000956542	0.0006253625447721085	0.08133185269024995	0.07933423496389563	-2.5129034942864177e-06	-7.85778644954993e-05	-2.5273206583358195e-06	-7.902868569405197e-05
13.662418535558457	0.0004922454253094755	0.0004964338714876386	0.0005312638274976978	0.0005347976785130622	0.0005532213069539821	0.0005563502089665609	0.0005762774804975506	0.0005789540702107785	0.0006234950245215293	0.0006251626114157327	0.08136644853340252	0.07936797899247361	-2.488944954112931e-06	-7.829763937682033e-05	-2.503225514959191e-06	-7.874687968774385e-05
13.744741480110864	0.0004920398420005361	0.0004962271083201752	0.000531058901019739	0.0005345915962043595	0.0005530173950556579	0.0005561451270687012	0.0005760751126566799	0.0005787504953166889	0.0006232972822927138	0.0006249635133535319	0.08140107714407475	0.07940175497909988	-2.465166985558733e-06	-7.801689908421006e-05	-2.479311972925901e-06	-7.846455567704635e-05
13.827560461816718	0.0004918349071387841	0.0004960209991696976	0.0005308546767558599	0.000534386220810989	0.0005528142162794339	0.0005559407824285462	0.0005758735109050205	0.000578547689992861	0.0006231003753273176	0.000624765252498316	0.0814357388493872	0.07943556324283145	-2.441568317712063e-06	-7.77356415533198e-05	-2.455578754102534e-06	-7.818171158734122e-05
13.910878469549415	0.0004916306216268039	0.0004958155449534937	0.0005306511558906042	0.0005341815535279484	0.0005526117719774808	0.0005557371764056909	0.0005756726767774928	0.0005783456557779583	0.0006229043055554032	0.0006245678307747246	0.08147043398258136	0.0794694041086966	-2.4181476881842898e-06	-7.745386470636717e-05	-2.4320245889243412e-06	-7.789834533040996e-05
13.9946985101918	0.0004914269863676601	0.0004956107465894367	0.0005304483396120786	0.0005339775955538601	0.0005524100635074089	0.0005555343103651986	0.0005754726118165335	0.0005781443942181454	0.0006227090749191307	0.0006243712501193731	0.08150516288313606	0.07950327790780523	-2.3949038430292474e-06	-7.717156645144219e-05	-2.4086482163111073e-06	-7.761445480367057e-05
14.079023608744702	0.0004912240022648549	0.0004954066049959435	0.0005302462291119609	0.0005337743480909778	0.0005522090922323048	0.0005553321856776358	0.0005752733175721666	0.0005779439068671593	0.0006225146853729059	0.0006241755124809937	0.08153992589688042	0.07953718497746402	-2.3718355367081077e-06	-7.688874468295137e-05	-2.385448383647633e-06	-7.733003789107962e-05
14.163856808436103	0.0004910216702222793	0.0004952031210919285	0.0005300448255854993	0.0005335718123451899	0.0005520088595207655	0.0005551308037191073	0.00057507479560207	0.0005777441952863751	0.0006223211388835224	0.0006239806198205794	0.08157472337611411	0.07957112566128867	-2.348941532061624e-06	-7.660539728215898e-05	-2.3624238467395003e-06	-7.704509246331259e-05
14.24920117083096	0.0004908199911441662	0.0004950002957967568	0.0005298441302315198	0.0005333699895260242	0.0005518093667469332	0.0005549301658712903	0.0005748770474716479	0.0005775452610448764	0.0006221284374303137	0.00062378657411153	0.08160955567972587	0.07960510030932108	-2.326220600209084e-06	-7.632152211606291e-05	-2.339573369720266e-06	-7.675961637657047e-05
14.335059775941703	0.0004906189659350457	0.000494798130030201	0.0005296441442524313	0.0005331688808466558	0.0005516106152905349	0.0005547302735214758	0.0005746800747541053	0.000577347105719531	0.0006219365830053062	0.0006235933773398049	0.08164442317331663	0.07963910927815059	-2.3036715205127477e-06	-7.603711703753346e-05	-2.3168957250145963e-06	-7.647360747300991e-05
14.421435722339384	0.0004904185954996917	0.0004945966247123912	0.0005294448688542273	0.0005329684875239085	0.0005514126065369164	0.0005545311280626007	0.0005744838790305173	0.0005771497308950599	0.0006217455776133705	0.0006234010315040717	0.08167932622932281	0.07967315293103577	-2.281293080551826e-06	-7.575217988610439e-05	-2.2943896933087793e-06	-7.618706358142324e-05
14.50833212726552	0.0004902188807430722	0.0004943957807637638	0.0005292463052464886	0.0005327688107782591	0.0005512153418770782	0.0005543327308932854	0.0005742884618899042	0.0005769531381641096	0.0006215554232723789	0.0006232095386158591	0.08171426522714614	0.07970723163802573	-2.2590840760422504e-06	-7.546670848719572e-05	-2.2720540634752623e-06	-7.589998251641972e-05
14.595752126744532	0.0004900198225702963	0.0004941955991050121	0.0005290484546423864	0.0005325698518338403	0.0005510188227077126	0.0005541350834178698	0.0005740938249293046	0.000576757329127326	0.0006213661220133626	0.0006230189006997137	0.08174924055328041	0.07974134577608788	-2.237043310770754e-06	-7.518070065151705e-05	-2.249887632499361e-06	-7.561236207771771e-05
14.683698875697011	0.0004898214218865639	0.0004939960806570377	0.0005288513182586887	0.0005323716119184493	0.0005508230504312442	0.0005539381870464558	0.0005738999697538553	0.0005765623053934351	0.0006211776758806774	0.0006228291197933634	0.08178425260144369	0.07977549572923699	-2.2151695965887987e-06	-7.48941541763859e-05	-2.227889205479259e-06	-7.53242000517268e-05
14.772175548053516	0.0004896236795971027	0.0004937972263408876	0.0005286548973157528	0.0005321740922635392	0.0005506280264558586	0.0005537420431949335	0.0005737068979768591	0.0005763680685793066	0.0006209900869321589	0.0006226401979478657	0.08181930177271489	0.0798096818886656	-2.193461753324105e-06	-7.460706684470075e-05	-2.2060575955379705e-06	-7.503549421035427e-05
14.861185336869132	0.0004894265966071209	0.0004935990370777091	0.0005284591930375377	0.0005319772941042335	0.0005504337521955494	0.0005535466532850309	0.0005735146112198713	0.0005761746203100425	0.000620803357239298	0.000622452137227786	0.08185438847566716	0.07984390465287679	-2.171918608731647e-06	-7.431943642455252e-05	-2.184391623766095e-06	-7.474624231061655e-05
14.95073145443871	0.0004892301738217414	0.0004934015137886864	0.000528264206651597	0.0005317812186793186	0.000550240229070148	0.000553352018744342	0.0005733231111127709	0.0005759819622190468	0.0006206174888874025	0.0006222649397113519	0.08188951312651042	0.07987816442782264	-2.1505389984689295e-06	-7.403126067033472e-05	-2.1628901192053372e-06	-7.44564420958882e-05
15.040817132412794	0.0004890344121459464	0.0004932046573949861	0.0005280699393890837	0.0005315858672312515	0.0005500474585053655	0.00055315814100637	0.0005731323992938432	0.0005757900959481071	0.0006204324839757719	0.0006220786074906273	0.08192467614923067	0.07991246162703854	-2.1293217660153275e-06	-7.374253732173042e-05	-2.1415519187613363e-06	-7.4166091294528e-05
15.131445621914246	0.0004888393124845138	0.0004930084688176946	0.0005278763924847468	0.0005313912410061552	0.000549855441932828	0.000552965021510562	0.000572942477409857	0.0005755990231474718	0.0006202483446178685	0.0006218931426716799	0.08195987797573823	0.0799467966717894	-2.108265762639557e-06	-7.345326410382325e-05	-2.1203758671737433e-06	-7.387518762042022e-05
15.222620193655578	0.0004886448757419554	0.0004928129489777596	0.0005276835671769351	0.0005311973412538239	0.0005496641807901168	0.0005527726617023501	0.0005727533471161489	0.0005754087454759331	0.0006200650729414978	0.0006217085473747588	0.08199511904601113	0.07998116999120981	-2.087369847339395e-06	-7.316343872722231e-05	-2.0993608169650457e-06	-7.358372877316888e-05
15.31434413805701	0.0004884511028224504	0.0004926180987959244	0.0005274914647075909	0.0005310041692277177	0.000549473676520804	0.0005525810630331851	0.0005725650100767006	0.0005752192646009027	0.0006198826710889829	0.0006215248237344642	0.0820303998082483	0.08001558202245092	-2.0666328868104537e-06	-7.28730588879789e-05	-2.078505628383756e-06	-7.329171243732058e-05
15.406620765365147	0.0004882579946297819	0.0004924239191926659	0.0005273000863222537	0.0005308117261849673	0.0005492839305744926	0.0005523902269605809	0.0005723774679642262	0.000575030582198501	0.0006197011412173505	0.0006213419738999341	0.08206572071902113	0.08005003321083244	-2.046053755367684e-06	-7.258212226714245e-05	-2.0578091693458644e-06	-7.299913628237842e-05
15.499453405772549	0.0004880655520672671	0.000492230411088127	0.0005271094332700548	0.0005306200133863691	0.0005490949444068555	0.000552200154948149	0.0005721907224602543	0.0005748426999536352	0.0006195204854985151	0.0006211600000350201	0.08210108224343104	0.08008452400999147	-2.025631334916754e-06	-7.229062653103802e-05	-2.0372703154144557e-06	-7.270599796363464e-05
15.592845409537835	0.0004878737760376873	0.0004920375754020486	0.0005269195068037154	0.0005304290320963839	0.0005489067194796724	0.0005520108484656376	0.0005720047752552111	0.0005746556195600837	0.0006193407061194646	0.0006209789043184738	0.08213648485526587	0.0801190548820397	-2.005364514909378e-06	-7.199856933147453e-05	-2.016887949725984e-06	-7.241229512112979e-05
15.686800147106629	0.0004876826674432167	0.0004918454130536999	0.0005267303081795428	0.0005302387835831361	0.0005487192572608692	0.0005518223089889726	0.0005718196280485089	0.0005744693427205832	0.0006191618052824527	0.0006207986889441346	0.08217192903716525	0.08015362629772001	-1.985252192276965e-06	-7.170594830474553e-05	-1.996660962943434e-06	-7.211802537968048e-05
15.781321009233178	0.0004874922271853506	0.0004916539249618082	0.0005265418386574293	0.0005300492691184096	0.0005485325592245591	0.000551634538000296	0.0005716352825486326	0.0005742838711469138	0.0006189837852051941	0.0006206193561211201	0.0822074152807818	0.08018823873656811	-1.9652932713868157e-06	-7.141276107223982e-05	-1.976588253215991e-06	-7.182318634922635e-05
15.87641140710273	0.00048730245616482727	0.0004914631120444831	0.0005263540995008449	0.0005298604899776448	0.0005483466268510798	0.0005514475369880047	0.0005714517404732264	0.0005740992065599859	0.0006188066481210585	0.0006204409080740185	0.08224294408695097	0.08022289268707614	-1.9454866640148012e-06	-7.111900524059411e-05	-1.956668726133936e-06	-7.152777562467738e-05
15.972074772454643	0.0004871133552815531	0.0004912729752191438	0.0005261670919768333	0.0005296724474399345	0.0005481614616270331	0.0005512613074467905	0.0005712690035491844	0.0005739153506899291	0.0006186303962792725	0.0006202633470430857	0.08227851596586386	0.08025758864685967	-1.9258312892607952e-06	-7.08246784005967e-05	-1.9369012946566545e-06	-7.123179078509512e-05
16.06831455770623	0.00048692492543452433	0.0004910835154024427	0.0005259808173560083	0.0005294851427880207	0.0005479770650453276	0.0005510758508776829	0.000571087073512742	0.0005737323052761832	0.0006184550319451235	0.0006200866752844469	0.08231413143723922	0.08029232712282953	-1.9063260735386993e-06	-7.052977812831152e-05	-1.9172848791030976e-06	-7.09352293949278e-05
16.165134236077357	0.00048673716752174187	0.0004908947335101808	0.000525795276912543	0.0005292985773082851	0.0005477934386052132	0.0005508911687880822	0.0005709059521095621	0.0005735500720675828	0.0006182805574001615	0.0006199108950702932	0.08234979103050133	0.08032710863136097	-1.886969950510957e-06	-7.023430198435654e-05	-1.8978184070776206e-06	-7.063808900296953e-05
16.262537301715792	0.0004865500824401339	0.000490706630457235	0.0005256104719241692	0.0005291127522907496	0.0005476105838123275	0.0005507072626918083	0.000570725641094836	0.0005733686528224578	0.0006181069749424162	0.0006197360086890948	0.08238549528496387	0.08036193369847565	-1.8677618610248026e-06	-6.993824751326538e-05	-1.8785008134127382e-06	-7.034036714191616e-05
16.36052726982327	0.00048636367108546765	0.000490519207157469	0.0005254264036721652	0.0005289276690290655	0.0005474285021787325	0.0005505241341091357	0.0005705461422333706	0.0005731880493087196	0.0006179342868866046	0.0006195620184458071	0.08242124475001128	0.0803968028600176	-1.848700753106624e-06	-6.96416122448612e-05	-1.8593310401626185e-06	-7.004206132979474e-05
16.459107676782416	0.000486177934352262	0.000490332464523651	0.0005252430734413497	0.0005287433288205069	0.0005472471952229556	0.0005503417845668355	0.0005703674572996857	0.0005730082633039574	0.0006177624955643482	0.0006193889266620813	0.08245703998528803	0.08043171666183889	-1.8297855818838991e-06	-6.934439369293832e-05	-1.8403080365180825e-06	-6.974316906836753e-05
16.55828208028434	0.00048599287313370003	0.0004901464034673652	0.0005250604825200723	0.0005285597329659644	0.0005470666644700314	0.0005501602155982177	0.0005701895880781103	0.0005728292965955336	0.0006175916033243957	0.0006192167356764838	0.08249288156089098	0.08046667565998504	-1.8110153095518035e-06	-6.904658935578956e-05	-1.8214307587818834e-06	-6.944368784392307e-05
16.658054059457015	0.000485808488321536	0.0004899610248989243	0.0005248786322002046	0.0005283768827699351	0.0005468869114515414	0.0005499794287431699	0.0005700125363628803	0.0005726511509806793	0.0006174216125328426	0.0006190454478447138	0.08252877005756405	0.08050168042088629	-1.7923889053172645e-06	-6.874819671558174e-05	-1.8026981703097265e-06	-6.914361512670719e-05
16.758427214994473	0.00048562478080600393	0.0004897763297272769	0.0005246975237771305	0.000528194779540515	0.0005467079377056581	0.0005497994255482025	0.0005698363039582372	0.0005724738282665947	0.0006172525255733636	0.0006188750655398274	0.08256470606689625	0.08053673152155318	-1.773905345356895e-06	-6.844921323853614e-05	-1.7841092414664673e-06	-6.884294837085358e-05
16.859405169286727	0.0004854417514757201	0.0004895923188599152	0.000524517158549735	0.0005280134245893894	0.0005465297447771843	0.0005496202075664871	0.0005696608926785287	0.0005722973302705453	0.0006170843448474392	0.0006187055911524644	0.08260069019152541	0.0805718295497695	-1.7555636127927071e-06	-6.814963637540028e-05	-1.7656629495961876e-06	-6.854168501488345e-05
16.960991566550526	0.00048525940121758496	0.0004894089932027775	0.0005243375378203913	0.0005278328192318199	0.0005463523342175943	0.0005494417763579001	0.0005694863043483086	0.0005721216588199632	0.0006169170727745918	0.0006185370270910773	0.08263672304534529	0.08060697510429948	-1.7373626976170849e-06	-6.784946356065691e-05	-1.7473582789610462e-06	-6.82398224811781e-05
17.063190072960847	0.00048507773091668323	0.0004892263536601504	0.0005241586628949498	0.0005276529647866351	0.0005461757075850776	0.000549264133489063	0.000569312540802441	0.0005719468157525486	0.0006167507117926246	0.0006183693757821656	0.08267280525371516	0.08064216879508924	-1.719301596662861e-06	-6.754869221246851e-05	-1.7291942206992122e-06	-6.793735817571533e-05
17.166004376783235	0.000484896741456181	0.0004890444011345699	0.0005239805350827254	0.0005274738625762192	0.0005459998664445809	0.0005490872805333875	0.0005691396038862037	0.0005717728029163735	0.000616585264357864	0.0006182026396705162	0.08270893745367243	0.08067741124347655	-1.7013793135491062e-06	-6.724731973251075e-05	-1.7111697727741244e-06	-6.763428948781958e-05
17.26943818850684	0.00048471643371722197	0.0004888631365267176	0.0005238031556964831	0.000527295513926498	0.0005458248123678515	0.0005489112190711178	0.0005689674954553961	0.0005715996221699868	0.0006164207329454073	0.0006180368212194439	0.0827451202941559	0.08071270308240613	-1.6835948586633488e-06	-6.694534350698556e-05	-1.6932839399558426e-06	-6.733061379143868e-05
17.37349524097843	0.0004845368085788143	0.000488682560735313	0.0005236265260524209	0.0005271179201669235	0.0005456505469334748	0.0005487359506893685	0.0005687962173764397	0.000571427275382515	0.0006162571200493678	0.0006178719229110328	0.08278135443622264	0.08074804495664326	-1.665947249080476e-06	-6.664276090477539e-05	-1.6755357337438527e-06	-6.702632844318712e-05
17.478179289537028	0.0004843578669177288	0.0004885026746570116	0.0005234506474701598	0.0005269410826304655	0.0005454770717269271	0.0005485614769821767	0.0005686257715264963	0.0005712557644337785	0.0006160944281831399	0.0006177079472463964	0.08281764055328031	0.08078343752299783	-1.6484355085410497e-06	-6.633956927834528e-05	-1.6579241723315048e-06	-6.672143078290116e-05
17.583494112149474	0.0004841796096083786	0.0004883234791862882	0.0005232755212727222	0.0005267650026535902	0.0005453043883406088	0.0005483877995505375	0.0005684561597935697	0.0005710850912143923	0.0006159326598796468	0.0006175448967459228	0.08285397933131386	0.08081888145054854	-1.6310586674153117e-06	-6.603576596415917e-05	-1.6404482805908345e-06	-6.641591813465186e-05
17.689443509546752	0.00048400203752270736	0.00048814497521532747	0.0005231011487865165	0.000526589681576247	0.0005451324983738945	0.0005482149200024512	0.00056828738407662	0.0005709152576258791	0.0006157718176916106	0.000617382773949535	0.08289037146912352	0.0808543774208735	-1.6138157626385645e-06	-6.573134828131988e-05	-1.6231070899949337e-06	-6.610978780524635e-05
17.79603130536116	0.00048382515153007	0.0004879671636339074	0.0005229275313413198	0.0005264151207418506	0.0005449614034331733	0.000548042839952966	0.0005681194462856774	0.0005707462655807806	0.0006156119041918182	0.0006172215814169551	0.082926817678565	0.08088992612828332	-1.5967058376864518e-06	-6.542631353256834e-05	-1.6058996385893282e-06	-6.58030370846302e-05
17.90326134626431	0.0004836489524971114	0.0004877900453292806	0.0005227546702702572	0.0005262413214972643	0.0005447911051318942	0.0005478715610242229	0.0005679523483419541	0.0005705781170027709	0.0006154529219733915	0.0006170613217279703	0.08296331868479107	0.08092552828006042	-1.5797279425194474e-06	-6.512065900333985e-05	-1.588824970944272e-06	-6.549566324572098e-05
18.011137502105942	0.00048347344128764406	0.0004876136211860548	0.0005225825669097835	0.0005260682851927815	0.0005446216050906108	0.0005477010848455001	0.000567786092177964	0.0005704108138267714	0.0006152948736500677	0.0006169019974827054	0.08299987522650663	0.08096118459670101	-1.5628811335416555e-06	-6.481438196200007e-05	-1.5718821381109464e-06	-6.518766354431105e-05
18.119663666053608	0.0004832986187625207	0.0004874378920860676	0.0005224112225996631	0.0005258960131821049	0.0005444529049370254	0.0005475314130532579	0.0005676206797376378	0.0005702443579990667	0.0006151377618564791	0.0006167436113018969	0.0830364880562148	0.08099689581216427	-1.5461644735700192e-06	-6.450747966001147e-05	-1.555070197593704e-06	-6.487903521915084e-05
18.228843754733095	0.00048312448577950465	0.0004872628589082602	0.0005222406386829448	0.000525724506822327	0.000544285006306034	0.0005473625472911827	0.0005674561129764431	0.0005700787514774228	0.0006149815892484373	0.0006165861658271748	0.08307315794048362	0.08103266267412428	-1.529577031794422e-06	-6.419994933197504e-05	-1.5383882132984604e-06	-6.456977549210152e-05
18.338681708369887	0.0004829510431931355	0.00048708852252854625	0.0005220708165059412	0.0005255537674739068	0.0005441179108397684	0.0005471944892102309	0.000567292393861503	0.0005699139962312049	0.0006148263585032247	0.000616429663721346	0.08310988566020325	0.08106848594422697	-1.5131178837065641e-06	-6.389178819435348e-05	-1.5218352554776174e-06	-6.425988156692763e-05
18.44918149093129	0.00048277829185459887	0.00048691488381968315	0.000521901757418207	0.0005253837965006517	0.0005439516201876488	0.0005470272404686796	0.0005671295243717247	0.0005697500942415022	0.0006146720723198938	0.0006162741076686891	0.0831466720108589	0.08110436639835078	-1.4967861110921563e-06	-6.358299344659535e-05	-1.50541040070621e-06	-6.394935063019913e-05
18.56034709026951	0.0004826062326115812	0.00048674194365113147	0.0005217334627725089	0.0005252145952696882	0.0005437861360064207	0.0005468608027321659	0.0005669675064979169	0.0005695870475012468	0.000614518733419563	0.000616119500375243	0.08318351780280375	0.08114030482687704	-1.4805808019810462e-06	-6.327356227087133e-05	-1.4891127318415742e-06	-6.36381798510971e-05
18.672182518265565	0.00048243486630813304	0.00048656970288892004	0.0005215659339248054	0.0005250461651514427	0.0005436214599602075	0.0005466951776737377	0.0005668063422429206	0.0005694248580153418	0.0006143663445457259	0.0006159658445691128	0.08322042386153548	0.08117630203495944	-1.4645010505925753e-06	-6.296349183121386e-05	-1.4729413379713056e-06	-6.332636638106681e-05
18.784691810974078	0.0004822641937845208	0.00048639816239550083	0.0005213991722342159	0.000524878507519612	0.0005434575937205526	0.0005465303669738961	0.0005666460336217354	0.0005692635278007842	0.0006142149084645604	0.0006158131430007696	0.08325739102798427	0.08121235884280184	-1.4485459573143275e-06	-6.265277927439139e-05	-1.4568953143850698e-06	-6.3013907353901e-05
18.897879028768923	0.0004820942158770798	0.00048622732302960555	0.0005212331790629932	0.0005247116237511386	0.0005432945389664674	0.0005463663723206446	0.000566486582661648	0.0005691030588867949	0.0006140644279652457	0.0006156613984433639	0.0832944201588006	0.08124847608594114	-1.432714628638379e-06	-6.234142172861779e-05	-1.4409737625013103e-06	-6.270079988457411e-05
19.01174825648978	0.00048192493341806474	0.0004860571856460996	0.0005210679557764995	0.0005245455152261855	0.0005431322973844805	0.0005462031954095384	0.0005663279914023694	0.0005689434533149523	0.0006139149058602876	0.0006155106136930441	0.08333151212664973	0.0812846546155368	-1.4170061771465528e-06	-6.20294163046764e-05	-1.425175789876356e-06	-6.238704107104642e-05
19.126303603589555	0.00048175634723548967	0.0004858877510958238	0.0005209035037431669	0.0005243801833281015	0.0005429708706686792	0.0005460408379437238	0.0005661702618961602	0.000568784713139316	0.0006137663449858384	0.0006153607915692692	0.08336866782051561	0.08132089529866066	-1.4014197214648819e-06	-6.171676009544824e-05	-1.4095005101402366e-06	-6.207262799313995e-05
19.241549204282624	0.0004815884581529731	0.00048571902022544444	0.000520739824334474	0.0005242156294433962	0.0005428102605207612	0.0005458793016339933	0.0005660133962079718	0.0005686268404265676	0.0006136187482020367	0.0006152119349151429	0.08340588814600372	0.08135719901860027	-1.3859543862002922e-06	-6.140345017484339e-05	-1.3939470429377016e-06	-6.175755771158087e-05
19.357489217694134	0.00048142126698957655	0.0004855509938772939	0.0005205769189249108	0.0005240518549617086	0.0005426504686500823	0.0005457185881988304	0.0005658573964155834	0.0005684698372561445	0.0006134721183933444	0.0006150640465977433	0.08344317402565604	0.08139356667516028	-1.3706093019297608e-06	-6.108948359889732e-05	-1.378514513921715e-06	-6.144182726945668e-05
19.474127828010037	0.0004812547745596356	0.00048538367288920544	0.000520414788891943	0.0005238888612757719	0.0005424914967737014	0.0005455586993644568	0.0005657022646097391	0.0005683137057203753	0.0006133264584688888	0.0006149171295084586	0.08348052639926946	0.08142999918497454	-1.3553836051591155e-06	-6.077485740565991e-05	-1.3632020547022818e-06	-6.112543369149459e-05
19.59146924462811	0.0004810889816725917	0.0004852170580943492	0.0005202534356159781	0.0005237266497813813	0.0005423333466164299	0.0005453996368648808	0.0005655480028942901	0.0005681584479246221	0.0006131817713628151	0.0006147711865633333	0.08351794622421949	0.08146649748182445	-1.3402764382605854e-06	-6.0459568613863146e-05	-1.3480088027970072e-06	-6.080837398338146e-05
19.709517702309874	0.0004809238891328211	0.0004850511503210628	0.0005200928604803321	0.0005235652218773623	0.000542176019910883	0.0005452414024419484	0.0005653946133863411	0.0005680040659874216	0.0006130380600346446	0.0006146262207034173	0.08355543447579111	0.08150306251695666	-1.32528694945502e-06	-6.0143614223878705e-05	-1.3329339015964031e-06	-6.049064513202751e-05
19.828277461333414	0.00048075949773945413	0.00048488595039267683	0.0005199330648711863	0.0005234045789655303	0.0005420195183975239	0.0005450839978453901	0.0005652420982163911	0.0005678505620406282	0.0006128953274696336	0.0006144822348951209	0.08359299214751621	0.08153969525941702	-1.3104142927754595e-06	-5.982699121755142e-05	-1.31797650034177e-06	-6.0172244106093675e-05
19.94775280764713	0.00048059580828619693	0.00048472145912733746	0.000519774050177553	0.0005232447224506554	0.0005418638438247167	0.0005449274248328693	0.0005650904595284852	0.0005676979382295597	0.000612753576679146	0.0006143392321305763	0.08363062025151714	0.08157639669638261	-1.2956576280120577e-06	-5.9509696557505376e-05	-1.3031357540688182e-06	-5.985316785502015e-05
20.067948053024427	0.0004804328215611448	0.00048455767733782487	0.0005196158177912329	0.0005230856537404241	0.0005417089979487734	0.0005447716851700344	0.0005649396994803623	0.0005675461967131465	0.000612612810701027	0.0006141972154280067	0.08366831981885486	0.08161316783350325	-1.2810161206817244e-06	-5.9191727187171694e-05	-1.2884108235651677e-06	-5.9533413308707206e-05
20.188867535219305	0.000480270538346595	0.00048439460583136996	0.0005194583691067753	0.0005229273742453995	0.0005415549825340073	0.0005446167806305685	0.0005647898202436103	0.0005673953396640824	0.0006124730325999873	0.0006140561878321017	0.0837060918998902	0.08165000969525209	-1.2664889419955992e-06	-5.887308003101055e-05	-1.2738008753512657e-06	-5.921297737841724e-05
20.31051561812294	0.00048010895941885115	0.00048423224540946203	0.000519301705521433	0.0005227698853789795	0.0005414017993527785	0.000544462712996237	0.0005646408240038176	0.000567245369268975	0.0006123342454679898	0.0006139161524143966	0.08374393756464334	0.08168692332527613	-1.2520752688234896e-06	-5.855375199446955e-05	-1.2593050816365851e-06	-5.889185695609478e-05
20.432896691921076	0.0004799480855480261	0.00048407059686765596	0.0005191458284351184	0.0005226131885573528	0.0005412494501855473	0.0005443094840569406	0.0005644927129607299	0.0005670962877285011	0.0006121964524246453	0.0006137771122736597	0.08378185790316468	0.08172390978676183	-1.2377742836509366e-06	-5.8233739963539644e-05	-1.2449226202771238e-06	-5.857004891426931e-05
20.55601517325261	0.00047978791749784015	0.0004839096609953739	0.0005189907392503576	0.0005224572851994563	0.0005410979368209233	0.000544157095610764	0.0005643454893284111	0.0005669480972575639	0.0006120596566176166	0.0006136390705362881	0.08381985402591476	0.08176097016280005	-1.223585174532811e-06	-5.791304080425552e-05	-1.2306526747320364e-06	-5.824755010558347e-05
20.679875505368887	0.00047962845602541677	0.0004837494385757048	0.0005188364393722448	0.0005223021767269297	0.0005409472610557193	0.0005440055494640306	0.0005641991553354064	0.0005668008000854545	0.0006119238612230287	0.0006135020303567106	0.08385792706414877	0.08179810555676507	-1.2095071350742316e-06	-5.759165136334787e-05	-1.2164944340454197e-06	-5.7924357363264845e-05
20.804482158294064	0.0004794697018810673	0.000483589930385194	0.0005186829302083886	0.0005221478645640671	0.0005407974246949987	0.0005438548474313494	0.0005640537132249006	0.000566654398456009	0.0006117890694458822	0.0006133659949177923	0.08389607817030634	0.08183531709269157	-1.1955393643841607e-06	-5.7269568467660514e-05	-1.2024470927899343e-06	-5.7600467500515395e-05
20.92983962898646	0.00047931165580807956	0.00048343113719363583	0.0005185302131688678	0.0005219943501377695	0.0005406484295521316	0.0005437049913356722	0.0005639091652548924	0.0005665088946277789	0.0006116552845204834	0.0006132309674312557	0.08393430851841394	0.08187260591567219	-1.1816810670337713e-06	-5.694678892380345e-05	-1.1885098510381817e-06	-5.727587731048367e-05
21.055952441500814	0.0004791543185424962	0.0004832730597638553	0.0005183782896661741	0.0005218416348774945	0.0005405002774488447	0.0005435559830083415	0.0005637655136983581	0.0005663642908741938	0.000611522509710872	0.0006130969511381001	0.08397261930449175	0.08190997319224808	-1.1679314530382325e-06	-5.6623309518832876e-05	-1.1746819143384178e-06	-5.695058356669502e-05
21.18282514715158	0.0004789976908128876	0.00048311569885148634	0.00051822716111516	0.0005216897202152029	0.0005403529702152733	0.0005434078242891448	0.0005636227608434245	0.0005662205894837307	0.0006113907483112618	0.0006129639493090331	0.08401101174696822	0.0819474201108174	-1.1542897378103052e-06	-5.629912701959894e-05	-1.1609624936625117e-06	-5.662458302232998e-05
21.31046232467717	0.0004788417733401235	0.00048295905520474814	0.0005180768289329823	0.0005215386075853054	0.0005402065096900142	0.0005432605170263664	0.0005634809089935434	0.0005660777927600876	0.0006112600036464872	0.0006128319652449081	0.08404948708710541	0.08198494788205003	-1.1407551421117705e-06	-5.597423817198244e-05	-1.1473508053651792e-06	-5.629787240964135e-05
21.438868580405217	0.0004786865668371407	0.00048280312956421484	0.0005179272945390497	0.0005213882984246119	0.0005400608977201827	0.0005431140630768449	0.000563339960467672	0.0005659359030223598	0.0006111302790724638	0.0006127010022771755	0.08408804658942674	0.08202255773930305	-1.1273268920408523e-06	-5.5648639702074454e-05	-1.1338460711701054e-06	-5.597044844099508e-05
21.568048548418737	0.00047853207200869604	0.00048264792266257644	0.0005177785593549546	0.0005212387941722659	0.000539916136161459	0.000542968464306019	0.0005631999176004454	0.0005657949226052107	0.0006110015779766428	0.000612571063768328	0.08412669154216164	0.08206025093905417	-1.114004218989717e-06	-5.532232831527428e-05	-1.120447518123107e-06	-5.564230780825963e-05
21.69800689072348	0.000478378289551128	0.0004824934352244025	0.0005176306248044216	0.0005210900962696944	0.0005397722268781497	0.0005428237225879897	0.0005630607827423667	0.0005656548538590597	0.0006108739037784922	0.0006124421531123715	0.08416542325768957	0.08209802876133802	-1.100786359590697e-06	-5.499530069558167e-05	-1.1071543785413918e-06	-5.531344718164022e-05
21.828748297416116	0.00047822522015210215	0.00048233966796589395	0.0005174834923132401	0.0005209422061605434	0.0005396291717432376	0.00054267983980557	0.0005629225582599889	0.0005655156991502605	0.0006107472599299723	0.0006123142737352921	0.08420424307299919	0.08213589251018938	-1.0876725557136882e-06	-5.466755350687358e-05	-1.0939658900092214e-06	-5.498386321133031e-05
21.960277486853503	0.0004780728644903555	0.0004821866215946305	0.0005173371633092002	0.0005207951252906147	0.000539486972638437	0.0005425368178503404	0.0005627852465361032	0.0005653774608612871	0.0006106216499160251	0.0006121874290955326	0.08424315235015348	0.08217384351410141	-1.0746620544032671e-06	-5.433908339153026e-05	-1.0808812953176303e-06	-5.465355252598503e-05
22.092599205822967	0.00047792122323543645	0.00048203429680931687	0.000517191639222028	0.0005206488551078052	0.0005393456314542509	0.0005423946586227055	0.0005626488499699321	0.0005652401413909251	0.0006104970772550747	0.0006120616226844866	0.08428215247676467	0.08221188312648556	-1.0617541078665471e-06	-5.400988697107367e-05	-1.0678998424453433e-06	-5.432251173329017e-05
22.225718229713628	0.0004777702970474337	0.00048188269429951663	0.0005170469214833145	0.0005205033970620361	0.0005392051500900223	0.0005422533640319468	0.0005625133709773214	0.0005651037431544584	0.0006103735454995305	0.0006119368580269867	0.08432124486647816	0.08225001272614452	-1.0489479734176674e-06	-5.3679960845265384e-05	-1.055020784513673e-06	-5.399073741929605e-05
22.359639362688714	0.00047762008657670874	0.00048173181474538823	0.0005169030115264497	0.0005203587526051912	0.0005390655304539966	0.0005421129359962826	0.000562378811990941	0.0005649682685838705	0.000610251058236308	0.0006118131386818195	0.08436043095946426	0.08228823371775286	-1.0362429134574101e-06	-5.334930159255069e-05	-1.042243379756596e-06	-5.365822614868121e-05
22.494367437858962	0.00047747059246361074	0.00048158165881740755	0.0005167599107865452	0.0005202149231910404	0.0005389267744633707	0.0005419733764429201	0.0005622451754604818	0.0005648337201280356	0.0006101296190873499	0.0006116904682422316	0.08439971222292293	0.082326547532348	-1.0236381954445775e-06	-5.301790577001697e-05	-1.0295668914968997e-06	-5.332497446476625e-05
22.629907317457054	0.0004773218153381956	0.0004814322271760895	0.0005166176207003634	0.0005200719102751714	0.0005387888840443547	0.0005418346873081145	0.0005621124638528626	0.0005647001002529236	0.000610009231710164	0.0006115688503364586	0.08443909015159623	0.08236495562783033	-1.0111330918443837e-06	-5.2685769912602654e-05	-1.0169905880902386e-06	-5.299097888858406e-05
22.766263893012997	0.0004771737558199328	0.00048128352047170213	0.0005164761427062393	0.0005199297153149152	0.0005386518611322261	0.000541696870537226	0.0005619806796524348	0.0005645674114418028	0.0006098898997983666	0.0006114482886282576	0.08447856626828822	0.08240345948947118	-9.987268801106737e-07	-5.235289053341641e-05	-1.004513742909087e-06	-5.265623591931001e-05
22.903442085530802	0.00047702641451740876	0.00048113553934397497	0.0005163354782440027	0.0005197883397692694	0.0005385157076713897	0.0005415599280847773	0.0005618498253611955	0.0005644356561954479	0.000609771627082239	0.0006113287868174499	0.08451814212440084	0.08244206063043352	-9.864188426384358e-07	-5.201926412318203e-05	-9.921356343037084e-07	-5.232074203406767e-05
23.041446845665973	0.00047687979202802296	0.0004809882844217996	0.0005161956287548971	0.0005196477850988198	0.0005383804256154345	0.0005414238619145105	0.0005617199034989993	0.0005643048370323495	0.0006096544173292915	0.0006112103486404753	0.08455781930047394	0.08248076059230099	-9.742082667549105e-07	-5.1684887150987846e-05	-9.79855545577002e-07	-5.198449368805369e-05
23.180283153904217	0.0004767338889376751	0.00048084175632292424	0.0005160565956814943	0.0005195080527656576	0.0005382460169271892	0.0005412886739994455	0.0005615909166037745	0.000564174956488928	0.0006095382743448369	0.0006110929778709521	0.08459759940674073	0.08251956094561862	-9.620944446547559e-07	-5.13497560627324e-05	-9.676727649298583e-07	-5.1647487313205565e-05
23.31995602074116	0.0004765887058204539	0.00048069595565364623	0.0005159183804676152	0.0005193691442333032	0.0005381124835787881	0.0005411543663219421	0.0005614628672317497	0.000564046017119755	0.0006094232019725821	0.000610976678320258	0.08463748408368994	0.0825584632904406	-9.50076673398529e-07	-5.101386728241508e-05	-9.555865854596422e-07	-5.130971931979755e-05
23.460470486863187	0.0004764442432383029	0.00048055088300848615	0.0005157809845582309	0.0005192310609666098	0.0005379798275517195	0.0005410209408737514	0.0005613357579576678	0.0005639180214977651	0.0006093092040952147	0.0006108614538381028	0.08467747500264294	0.08259746925689357	-9.381542548556575e-07	-5.0677217210706726e-05	-9.435963050964408e-07	-5.097118609455331e-05
23.60183162332936	0.0004763005017407031	0.00048040653896987373	0.0005156444093993866	0.0005190938044316898	0.0005378480508368989	0.0005408883996560874	0.0005612095913750276	0.0005637909722144949	0.0006091962846350262	0.0006107473083131392	0.0847175738663383	0.08263658050574738	-9.263264956825383e-07	-5.0339802225379815e-05	-9.317012265872351e-07	-5.063188400136753e-05
23.744044531754422	0.0004761574818643219	0.00048026292410780456	0.0005155086564380954	0.0005189573760958108	0.0005377171554347153	0.0005407567446796741	0.0005610843700963027	0.0005636648718802958	0.0006090844475545138	0.0006106342456735518	0.08475778240953043	0.08267579872899825	-9.145927073041064e-07	-5.000161868184971e-05	-9.199006574748658e-07	-5.029180938173616e-05
23.887114344492932	0.00047601518413267616	0.0004801200389795094	0.0005153737271222517	0.000518821777427313	0.0005375871433551016	0.0005406259779648157	0.0005609600967531851	0.0005635397231245768	0.0006089736968570234	0.000610522269887687	0.08479810239959826	0.08271512565046227	-9.029522058494333e-07	-4.966266291110688e-05	-9.081939100384021e-07	-4.995095855304943e-05
24.031046224824397	0.00047587360905577665	0.0004799778841291034	0.0005152396229005302	0.0005186870098955099	0.0005374580166175915	0.0005404961015414517	0.0005608367739968228	0.0005634155285960359	0.0006088640365873869	0.0006104113849646752	0.0848385356371669	0.08275456302638243	-8.914043121515097e-07	-4.9322931221562616e-05	-8.965803012812162e-07	-4.9609327809702064e-05
24.175845367139747	0.0004757327571297676	0.0004798364600872339	0.0005151063452222854	0.0005185530749705909	0.0005373297772513809	0.0005403671174492224	0.0005607144044980623	0.0005632922909629009	0.0006087554708325765	0.0006103015949550739	0.08487908395674106	0.08279411264604583	-8.799483517019265e-07	-4.89824198976474e-05	-8.850591528921682e-07	-4.926691342210798e-05
24.32151699712871	0.00047559262883656013	0.00047969576737071903	0.0005149738955374486	0.0005184199741235226	0.0005372024272953908	0.000540239027737528	0.000560592990947697	0.0005631700129131736	0.0006086480037223721	0.0006101929039515192	0.08491974922735016	0.08283377633241353	-8.685836546172641e-07	-4.864112519997743e-05	-8.736297912204528e-07	-4.8923711637324785e-05
24.468066371968433	0.0004754532246434546	0.0004795558064821769	0.0005148422752964225	0.0005182877088259432	0.0005370759687983294	0.0005401118344655916	0.0005604725360567183	0.0005630486971548751	0.0006085416394300399	0.0006100853160893886	0.08496053335320583	0.08287355594276169	-8.573095556165412e-07	-4.8299043365340744e-05	-8.622915472348332e-07	-4.857971867806843e-05
24.61549878051318	0.00047531454500275864	0.0004794165779096512	0.0005147114859499715	0.0005181562805500599	0.000536950403818754	0.0005399855397025233	0.0005603530425565722	0.0005629283464163013	0.0006084363821730232	0.0006099788355474811	0.08500143827437524	0.08291345336933689	-8.461253939837012e-07	-4.795617060615598e-05	-8.51043756501307e-07	-4.823493074300467e-05
24.763819543485244	0.00047517659035139457	0.00047927808212622425	0.000514581528949111	0.0005180256907685377	0.0005368257344251363	0.0005398601455273815	0.0005602345131994198	0.0005628089634462767	0.0006083322362136485	0.0006098734665487044	0.08504246596746438	0.08295347054002447	-8.350305135405075e-07	-4.761250311065279e-05	-8.398857591520974e-07	-4.788934400673517e-05
24.91303401366693	0.00047503936111049737	0.00047914031958962264	0.0005144524057449912	0.0005178959409543884	0.0005367019626959234	0.000539735654029237	0.000560116950758399	0.0005626905510144134	0.0006082292058598404	0.0006097692133607766	0.08508361844631407	0.08299360941902588	-8.24024262612499e-07	-4.7268037042330624e-05	-8.288168998433695e-07	-4.754295461878444e-05
25.063147576093755	0.0004749028576850087	0.0004790032907418191	0.0005143241177887822	0.0005177670325808581	0.0005365790907196058	0.0005396120673072399	0.0005600003580278986	0.0005625731119113805	0.0006081272954658584	0.0006096660802969454	0.08512489776271383	0.08303387200755663	-8.131059940025363e-07	-4.6922768540014204e-05	-8.17836527735932e-07	-4.71957587041133e-05
25.214165648248784	0.00047476708046325646	0.00047886699600861775	0.0005141966665315506	0.0005176389671213074	0.000536457120594778	0.0005394893874706811	0.0005598847378238264	0.0005624566489491691	0.0006080265094330347	0.000609564071716714	0.08516630600712458	0.08307426034455097	-8.022750649621779e-07	-4.6576693717798046e-05	-8.069439964700827e-07	-4.6847752363202155e-05
25.366093680258146	0.0004746320298165302	0.00047873143579923734	0.0005140700534241367	0.0005175117460490915	0.0005363360544302073	0.0005393676166390582	0.0005597700929838913	0.0005623411649613667	0.0006079268522105397	0.0006094631920265853	0.08520784530942163	0.08311477650738294	-7.915308371537338e-07	-4.62298086643248e-05	-7.961386641185553e-07	-4.6498931670899135e-05
25.518937155087716	0.00047449770609864396	0.00047859661050588356	0.0005139442799170284	0.0005173853708374383	0.0005362158943448976	0.0005392467569421434	0.0005596564263678852	0.0005622266628034385	0.0006078283282961529	0.0006093634456808191	0.0852495178396455	0.08315542261260422	-7.808726766281478e-07	-4.588210944296567e-05	-7.85419893169605e-07	-4.614929267689194e-05
25.672701588741027	0.00047436410964549235	0.0004784625205033097	0.0005138193474602292	0.0005172598429593192	0.000536096642468157	0.000539126810520047	0.0005595437408579693	0.0005621131453530069	0.0006077309422370517	0.0006092648371822029	0.08529132580877152	0.08319620081669063	-7.702999537972412e-07	-4.553359209197305e-05	-7.747870504996868e-07	-4.579883140581886e-05
25.827392530458226	0.00047423124077459463	0.0004783291661483702	0.000513695257503125	0.0005171351638873178	0.0005359783009396621	0.0005390077795232846	0.0005594320393589683	0.0005620006155101397	0.000607634698630613	0.0006091673710828373	0.0853332714694958	0.08323711331681018	-7.598120433938149e-07	-4.518425262342585e-05	-7.642395073266181e-07	-4.5447543855853256e-05
25.983015562916506	0.0004740990997846329	0.00047819654777956765	0.0005135720114943487	0.0005170113350935024	0.0005358608719095301	0.0005388896661128479	0.000559321324798669	0.000561889076197648	0.0006075396021252358	0.0006090710519849402	0.08537535711703204	0.08327816235160068	-7.494083244484473e-07	-4.483408702329883e-05	-7.537766391954841e-07	-4.509542599950844e-05
26.139576302431465	0.000473967686954976	0.00047806466571658293	0.0005134496108816369	0.0005168883580492815	0.0005357443575383823	0.0005387724724602678	0.0005592116001281212	0.0005617785303613783	0.0006074456574211726	0.0006089758845416595	0.0854175850899295	0.08331935020196721	-7.390881802669426e-07	-4.4483091251990015e-05	-7.433978259513158e-07	-4.4742473783582204e-05
26.297080399159835	0.0004738370025451958	0.00047793352025980057	0.0005133280571116878	0.0005167662342252686	0.0005356287599974146	0.0005386562007476858	0.0005591028683219469	0.0005616689809705178	0.0006073528692713799	0.0006088818734579062	0.0854599577709009	0.0833606791918882	-7.288509983899988e-07	-4.413126124305777e-05	-7.331024516981071e-07	-4.4388683128060435e-05
26.455533537303385	0.0004737070467945737	0.00047780311168982417	0.0005132073516300129	0.0005166449650911357	0.0005355140814684669	0.000538540853167922	0.0005589951323786542	0.0005615604310179042	0.0006072612424823867	0.0006087890234912033	0.08550247758767386	0.0834021516892488	-7.186961705756435e-07	-4.377859290383146e-05	-7.228899047838529e-07	-4.403404992685267e-05
26.614941435314055	0.00047357781992159355	0.00047767344026697643	0.0005130874958807834	0.0005165245521154649	0.0005354003241440907	0.0005384264319245433	0.0005588883953209545	0.0005614528835203357	0.0006071707819151742	0.0006086973394525476	0.08554514701385345	0.08344377010667864	-7.086230927576005e-07	-4.342508211443996e-05	-7.127595777508926e-07	-4.3678570046418175e-05
26.77530984610034	0.00047344932212342936	0.0004775445062307979	0.0005129684913066797	0.0005164049967656013	0.0005352874902276231	0.0005383129392319386	0.0005587826601960907	0.0005613463415188964	0.0006070814924860824	0.000608606826207295	0.08558796856980377	0.08348553690241424	-6.986311650316289e-07	-4.3070724728436205e-05	-7.027108673346091e-07	-4.332223932693169e-05
26.93664455723489	0.000473321553575413	0.0004774163097995217	0.0005128503393487248	0.0005162863005074899	0.0005351755819332518	0.0005382003773153809	0.0005586779300761617	0.0005612408080792733	0.0006069933791677193	0.000608517488676051	0.08563094482354884	0.08352745458117804	-6.887197916201782e-07	-4.2715516572019996e-05	-6.927431744209282e-07	-4.296505358138136e-05
27.098951391163432	0.0004731945144305024	0.00047728885116955105	0.0005127330414461282	0.0005161684648055244	0.0005350646014860928	0.0005380887484111069	0.0005585742080584646	0.0005611362862920928	0.0006069064469899043	0.0006084293318355936	0.08567407839168716	0.08356952569506707	-6.788883808361759e-07	-4.235945344345515e-05	-6.82855904005986e-07	-4.260700859452793e-05
27.26223620541477	0.0004730682048187284	0.00047716213051491544	0.0005126165990361141	0.000516051491122379	0.0005349545511222582	0.0005379780547663842	0.0005584714972658328	0.0005610327792732549	0.0006068207010406182	0.000608342360719801	0.08571737194032965	0.08361175284447048	-6.691363450739198e-07	-4.20025311140132e-05	-6.730484651939605e-07	-4.224810012433411e-05
27.426504892812353	0.0004729426248466331	0.0004770361479867197	0.0005125010135537511	0.0005159353809188416	0.0005348454330889296	0.0005378682986395846	0.0005583698008469846	0.0005609302901642743	0.000606736146466975	0.0006082565804206044	0.08576082818605067	0.08365413867899826	-6.59463100762675e-07	-4.164474532637741e-05	-6.633202711489334e-07	-4.188832390038255e-05
27.59176338168682	0.0004728177745967009	0.00047691090371258197	0.0005123862864317775	0.000515820135653645	0.0005347372496444335	0.0005377594823002587	0.0005582691219768797	0.0005608288221326318	0.000606652788476216	0.0006081719960889586	0.08580444989686317	0.08369668589842959	-6.498680683540963e-07	-4.128609179551712e-05	-6.536707390807951e-07	-4.152767562445869e-05
27.758017636089992	0.0004726936541267669	0.0004767863977960545	0.0005122724191004173	0.0005157057567832861	0.0005346300030583108	0.0005376516080292063	0.0005581694638570753	0.0005607283783721235	0.0006065706323367157	0.0006080886129358262	0.08584823989321111	0.08373939725367971	-6.403506722877511e-07	-4.0926566207910575e-05	-6.440992902088157e-07	-4.116615096989851e-05
27.925273656010095	0.0004725702634694253	0.0004766626303160403	0.0005121594129872012	0.0005155922457618516	0.0005345236956113959	0.0005375446781185545	0.0005580708297160984	0.0005606289621032281	0.000606489683379017	0.0006080064362331914	0.08589220104897886	0.08378227554778951	-6.309103409620626e-07	-4.05661642212396e-05	-6.346053497369251e-07	-4.0803745581380335e-05
28.09353747758831	0.00047244760263141365	0.000476539601326188	0.000512047269516771	0.0005154796040408264	0.0005344183295958878	0.0005374386948718289	0.0005579732228098133	0.0005605305765734675	0.0006064099469968774	0.0006079254713150803	0.08593633629252619	0.08382532363693153	-6.215465067132761e-07	-4.0204881464459e-05	-6.251883468296436e-07	-4.0440455074938764e-05
28.2628151733366	0.0004723256715929926	0.00047641731085428267	0.0005119359901106913	0.0005153678330689107	0.0005343139073154291	0.0005373336606040322	0.0005578766464218076	0.0005604332250577852	0.0006063314286483435	0.0006078457235786148	0.0859806486077397	0.08386854443143422	-6.122586057801145e-07	-3.984271353696389e-05	-6.158477145760868e-07	-4.007627503704869e-05
28.43311285235687	0.0004722044703073085	0.00047629575890161777	0.0005118255761872477	0.0005152569342918232	0.0005342104310851808	0.0005372295776417196	0.0005577811038637769	0.0005603369108589264	0.0006062541338568424	0.0006077671984850786	0.08602514103510923	0.08391194089683421	-6.030460782888158e-07	-3.947965600922809e-05	-6.065828899767377e-07	-3.971120102537473e-05
28.604436660561465	0.00047208399869974154	0.00047617494544235423	0.0005117160291612437	0.0005151469091521007	0.0005341079032318987	0.0005371264483230738	0.0005576865984759175	0.000560241637307822	0.0006061780682122937	0.0006076899015610033	0.08606981667282008	0.08395551605494116	-5.93908368218439e-07	-3.911570442190204e-05	-5.973933139094036e-07	-3.9345228567896906e-05
28.77679278089485	0.00047196425666724216	0.00047605487042286877	0.0005116073504437923	0.0005150377590888968	0.0005340063260940128	0.000537024274997985	0.000557593133627329	0.0005601474077639864	0.0006061032373722474	0.0006076138383992835	0.08611467867787173	0.08399927298492962	-5.84844923372024e-07	-3.875085428541036e-05	-5.882784310962553e-07	-3.897835316241105e-05
28.950187433556945	0.0004718452440776536	0.0004759355337610866	0.0005114995414421031	0.0005149294855377737	0.0005339057020217053	0.0005369230600281285	0.0005575007127164241	0.0005600542256159182	0.0006060296470630417	0.0006075390146603085	0.08615973026722036	0.08404321482444894	-5.758551953620634e-07	-3.838510108040982e-05	-5.792376900927692e-07	-3.86105702769729e-05
29.124626876227456	0.00047172696076901616	0.0004758169353457973	0.0005113926035592618	0.0005148220899304846	0.000533806033376988	0.0005368228057870416	0.0005574093391713418	0.0005599620942815073	0.0006059573030809836	0.0006074654360731146	0.08620497471893833	0.08408734477076191	-5.669386395768927e-07	-3.801844025705381e-05	-5.702705432525986e-07	-3.824187534938461e-05
29.30011740429177	0.0004716094065488617	0.0004756990750359607	0.0005112865381940066	0.0005147155736947579	0.0005337073225337842	0.0005367235146602055	0.0005573190164503723	0.0005598710172084523	0.0006058862112935541	0.0006073931084365657	0.08625041537340311	0.08413166608189664	-5.580947151464285e-07	-3.7650867234312324e-05	-5.613764466954815e-07	-3.7872263786292715e-05
29.476665351068124	0.00047149258119349004	0.0004755819526599953	0.0005111813467404999	0.0005146099382540729	0.0005336095718780095	0.0005366251890451255	0.0005572297480423902	0.0005597809978746856	0.0006058163776406386	0.000607322037620556	0.08629605563450723	0.0841761820778305	-5.493228849369654e-07	-3.728237740069362e-05	-5.525548602922786e-07	-3.7501730963701574e-05
29.654277088036206	0.00047137648444722926	0.0004754655680150513	0.0005110770305880904	0.000514505185027427	0.0005335127838076497	0.0005365278313514104	0.0005571415374672901	0.0005596920397888027	0.0006057478081357773	0.0006072522295672318	0.08634189897089249	0.08422089614169431	-5.406226155034704e-07	-3.691296611277317e-05	-5.438052476348324e-07	-3.713027222632115e-05
29.832959025067048	0.0004712611160216847	0.0004753499208662701	0.000510973591121076	0.0005144013154291047	0.0005334169607328497	0.0005364314440008569	0.0005570543882764389	0.000559604146490505	0.0006056805088674492	0.0006071836902922469	0.08638794891721006	0.08426581172099988	-5.319933770798254e-07	-3.654262869598468e-05	-5.351270760127654e-07	-3.675788288763637e-05
30.0127176106544	0.0004711464755949634	0.00047523501094602253	0.0005108710297184515	0.00051429833086843	0.0005333221050759873	0.000536336029427528	0.0005569683040531254	0.0005595173215510425	0.000605614486000368	0.000607116425886031	0.08643420907540657	0.08431093232889475	-5.23434643554541e-07	-3.617136044414826e-05	-5.265198163868084e-07	-3.638455822933817e-05
30.193559332147448	0.00047103256281089226	0.00047512083795313943	0.0005107693477536614	0.0005141962327495256	0.000533228219271764	0.0005362415900778404	0.00055688328841303	0.000559431568573675	0.0006055497457768215	0.0006070504425150973	0.08648068311603418	0.08435626154544094	-5.149458924295566e-07	-3.579915661824917e-05	-5.179829433580099e-07	-3.6010293500685076e-05
30.37549071598484	0.0004709193772782104	0.00047500740155211724	0.0005106685465943362	0.0005140950224710554	0.0005331353057672856	0.0005361481284106464	0.0005567993450046946	0.0005593468911941335	0.0006054862945180233	0.0006069857464233651	0.0865273747795921	0.08440180301892022	-5.065266048054958e-07	-3.5426012446895805e-05	-5.09515935149087e-07	-3.5635083918780786e-05
30.55851832793038	0.00047080691856975237	0.00047489470137231327	0.0005105686276020324	0.0005139947014259687	0.0005330433670221508	0.0005360556468973198	0.000556716477510007	0.0005592632930810957	0.0006054241386255018	0.0006069223439335165	0.08657428787788835	0.08444756046716566	-4.981762653628007e-07	-3.505192312619476e-05	-5.0111827358079e-07	-3.5258924668130076e-05
30.742648773309874	0.000470695186221604	0.00047478273700711694	0.000510469592131956	0.0005138952710012305	0.0005329524055085321	0.0005359641480218399	0.0005566346896446874	0.0005591807779366651	0.0006053632845825081	0.0006068602414483752	0.08662142629543354	0.084493537678922	-4.898943623296396e-07	-3.467688381912637e-05	-4.927894440424126e-07	-3.488181090033349e-05
30.92788869724955	0.0004705841797322515	0.0004746715080131101	0.0005103714415326878	0.0005137967325775537	0.0005328624237112674	0.0005358736342808795	0.0005565539851587932	0.0005590993494968649	0.0006053037389554638	0.0006067994454523175	0.08666879399086597	0.08453973851522936	-4.816803874587057e-07	-3.430088965525324e-05	-4.845289354740104e-07	-3.450373773379589e-05
31.114244784915854	0.00047047389856170004	0.000474561013909203	0.000510274177145895	0.0005136990875291165	0.0005327734241279432	0.0005357841081838899	0.0005564743678372226	0.0005590190115321354	0.0006052455083954247	0.0006067399625127083	0.08671639499839785	0.08458616691084155	-4.7353383599881005e-07	-3.392393573013741e-05	-4.763362403278036e-07	-3.412470025297709e-05
31.30172376175672	0.0004703643421305876	0.0004744512541757587	0.0005101778003060454	0.0005136023372232815	0.0005326854092689887	0.0005356955722531932	0.0005563958415002422	0.0005589397678478476	0.0006051885996395911	0.0006066817992813732	0.08676423342930013	0.08463282687566759	-4.654542066786192e-07	-3.354601710549299e-05	-4.6821085455841897e-07	-3.374469350859999e-05
31.4903323937443	0.0004702555098192645	0.0004743422282536895	0.0005100823123401026	0.0005135064830202993	0.0005325983816577581	0.0005356080290240657	0.0005563184100040063	0.0005588616222848184	0.0006051330195128304	0.000606624962496088	0.08681231347340918	0.08467972249624597	-4.5744100167955e-07	-3.316712880883921e-05	-4.601522775955682e-07	-3.336371251744241e-05
31.68007748761912	0.00047014740096686553	0.00047423393554354336	0.0005099877145672242	0.0005134115262730122	0.0005325123438306271	0.0005355214810448321	0.0005562420772411031	0.0005587845787198435	0.000605078774929247	0.0006065694589821147	0.08686063940067226	0.08472685793725018	-4.4949372660454436e-07	-3.278726583234859e-05	-4.521600123132564e-07	-3.298175226126854e-05
31.870965891135747	0.00047004001487035556	0.0004741263754045644	0.000509894008298448	0.0005133174683265471	0.0005324272983370808	0.0005354359308769537	0.0005561668471411015	0.000558708641066235	0.0006050258728937751	0.000606515295653756	0.08690921556271913	0.08477423744302107	-4.416118904663601e-07	-3.2406423133679585e-05	-4.442335650093991e-07	-3.259880768709256e-05
32.063004493309954	0.00046993335078355576	0.00047401954715373454	0.00050980119483637	0.0005132243105180019	0.0005323432477398054	0.0005353513810951215	0.0005560927236711102	0.0005586338132743717	0.0006049743205038075	0.0006064624795159486	0.08695804639446895	0.08482186533913398	-4.3379500565873114e-07	-3.202459563499127e-05	-4.363724453899931e-07	-3.221487370695664e-05
32.25620022466719	0.00046982740791614864	0.0004739134500647943	0.0005097092754748166	0.0005131320541761217	0.000532260194614782	0.0005352678342873456	0.0005560197108363496	0.0005585600993322574	0.000604924124950856	0.000606411017665885	0.0870071364157707	0.08486974603399902	-4.2604258792904547e-07	-3.164177822249925e-05	-4.28576166535289e-07	-3.182994519725091e-05
32.45056005749291	0.0004697221854326644	0.00047380808336724544	0.0005096182514985105	0.0005130407006209741	0.0005321781415513808	0.0005351852930550522	0.000555947812680733	0.0005584875032660956	0.000604875293522251	0.0006063609172946752	0.08705649023307269	0.08491788402049111	-4.183541563601307e-07	-3.125796574640627e-05	-4.2084424487268644e-07	-3.1444016997839164e-05
32.64609100608406	0.000469617682451441	0.0004737034462453271	0.0005095281241827238	0.0005129502511636093	0.0005320970911524542	0.0005351037600131766	0.0005558770332874597	0.0005584160291408692	0.00060482783360287	0.0006063121856890373	0.08710611254113439	0.08496628387761725	-4.1072923334228156e-07	-3.087315302033322e-05	-4.131762001691446e-07	-3.105708391305806e-05
32.84280012700226	0.0004695138980435643	0.0004735995378369726	0.0005094388947929267	0.0005128607071057156	0.000532017046034435	0.000535023237790256	0.000555807376779619	0.0005583456810609336	0.0006047817526769074	0.0006062648302330233	0.087156008124768	0.08501495027221476	-4.0316734455396117e-07	-3.0487334820944456e-05	-4.0557155549605407e-07	-3.06691407102877e-05
33.040694519328454	0.0004694108312317861	0.0004734963572327441	0.0005093505645844285	0.0005127720697392674	0.0005319380088274308	0.0005349437290285295	0.0005557388473208079	0.0005582764631706232	0.0006047370583296787	0.000606218858409786	0.08720618186061699	0.08506388796068858	-3.9566801894141794e-07	-3.010050588807267e-05	-3.9802983720733584e-07	-3.0280182119785115e-05
33.239781324919136	0.00046930848098941506	0.00047339390347474154	0.0005092631348020039	0.0005126843403461611	0.0005318599821753217	0.0005348652363840315	0.0005556714491157561	0.0005582083796548662	0.0006046937582494606	0.000606174277803375	0.08725663871897432	0.0851131017907826	-3.8823078868529225e-07	-2.9712660923331136e-05	-3.9055057491689006e-07	-2.989020283432342e-05
33.44006772866406	0.0004692068462391889	0.0004732921755554924	0.0005091766066795205	0.0005125975201978483	0.0005317829687358624	0.0005347877625266941	0.0005556051864109721	0.0005581414347398165	0.0006046518602293773	0.0006061310961005807	0.08730738376563682	0.0851625967033882	-3.808551891899912e-07	-2.932379459076595e-05	-3.831333014827666e-07	-2.9499197509302855e-05
33.64156095874556	0.0004691059258521147	0.00047319117241680916	0.0005090909814395453	0.0005125116105549516	0.0005317069711807758	0.00053471131014044	0.0005555400634953887	0.0005580756326934887	0.0006046113721693131	0.0006060893210928029	0.08735842216379576	0.0852123777343888	-3.7354075905333094e-07	-2.8933901515787452e-05	-3.7577755297312117e-07	-2.910716076151565e-05
33.84426828689945	0.0004690057186462943	0.0004730908929486339	0.0005090062602929547	0.0005124266126668821	0.000531631992195861	0.0005346358819232906	0.000555476084701038	0.0005580109778264205	0.0006045723020778826	0.0006060489606779764	0.08740975917597361	0.08526245001654933	-3.6628704004615376e-07	-2.8542976285003685e-05	-3.6848286865038583e-07	-2.8714087169298685e-05
34.04819702867729	0.00046890622338571205	0.0004729913359878444	0.000508922444438522	0.000512342527771436	0.000531558034481088	0.0005345614805874585	0.0005554132544037224	0.0005579474744923303	0.000604534658074425	0.0006060100228625181	0.08746140016599542	0.08531281878143675	-3.59093577087825e-07	-2.815101344563753e-05	-3.612487909463325e-07	-2.831997127199226e-05
34.25335454371064	0.00046880743877900815	0.00047289250031704727	0.0005088395350625095	0.000512259357094394	0.0005314851007507085	0.0005344881088594592	0.0005553515770237147	0.0005578851270888064	0.0006044984483910567	0.0006059725157633352	0.0875133506010012	0.08536348936138718	-3.519599182308375e-07	-2.775800750542956e-05	-3.540748654434246e-07	-2.7924807569537635e-05
34.45974823597649	0.0004687093634782136	0.00047279438466333066	0.0005087575333382341	0.0005121771018490966	0.0005314131937333508	0.0005344157694802042	0.0005552910570264574	0.0005578239400579894	0.000604463681374751	0.0006059364476098545	0.08756561605350843	0.08541446719151062	-3.4488561463348957e-07	-2.7363952932277225e-05	-3.4696064085204883e-07	-2.7528590522435392e-05
34.66738555406454	0.0004686119960774681	0.0004726969876970037	0.0005086764404256391	0.0005120957632360239	0.000531342316172133	0.000534344465205114	0.0005552316989232902	0.0005577639178872896	0.0006044303654894799	0.0006059018267461158	0.08761820220350967	0.08546575781174309	-3.3787022053386427e-07	-2.696884415290257e-05	-3.399056689777722e-07	-2.71313145501495e-05
34.87627399144595	0.00046851533511170214	0.00047260030803029885	0.0005085962574708445	0.000512015342442356	0.0005312724708247648	0.0005342741988042192	0.0005551735072721802	0.0005577050651101027	0.0006043985093183854	0.0006058686616328951	0.08767111484061581	0.0855173668689348	-3.3091329323877046e-07	-2.65726755536988e-05	-3.3290950471917373e-07	-2.673297403232855e-05
35.086421086743854	0.00046841937905529407	0.0004725043442160476	0.0005085169856056906	0.0005119358406415242	0.0005312036604636559	0.0005342049730622674	0.0005551164866784734	0.0005576473863065458	0.0006043681215660094	0.0006058369608498792	0.08772435986624956	0.08556930011898893	-3.2401439308514524e-07	-2.617544147881512e-05	-3.259717060212237e-07	-2.633356330657144e-05
35.29783442400536	0.0004683241263206991	0.00047240909474633336	0.0005084386259472739	0.0005118572589927576	0.0005311358878760282	0.0005341367907788355	0.000555060641795664	0.0005575908861042127	0.0006043392110605669	0.0006058067330978899	0.08777794329588241	0.08562156342904231	-3.17173083441355e-07	-2.577713623148903e-05	-3.190918338781025e-07	-2.5933076669690247e-05
35.51052163297529	0.00046822957525704037	0.00047231455805110147	0.0005083611795974611	0.000511779598640606	0.000531069155864017	0.0005340696547684299	0.0005550059773261655	0.0005575355691789318	0.0006043117867562611	0.0006057779872011445	0.0878318712613167	0.08567416277969464	-3.10388930666863e-07	-2.537775407197851e-05	-3.1226945229742217e-07	-2.5531508376169798e-05
35.72449038937153	0.0004681357241486816	0.000472220732496756	0.0005082846476424081	0.000511702860714469	0.0005310034672447938	0.0005340035678606076	0.0005549524980221186	0.0005574814402555566	0.000604285857735666	0.0006057507321095827	0.08788615001302144	0.0857271042672832	-3.036615040929308e-07	-2.4977289217589793e-05	-3.055041282778916e-07	-2.5128852637806842e-05
35.93974841516195	0.0004680425712137551	0.0004721276163847084	0.0005082090311520503	0.0005116270463280958	0.0005309388248506681	0.0005339385329000779	0.0005549002086861935	0.0005574285041087538	0.0006042614332121402	0.0006057249769012249	0.08794078592251309	0.08578039410620565	-2.969903760167633e-07	-2.4575735843149205e-05	-2.987954317995589e-07	-2.4725103624140266e-05
36.15630347884324	0.0004679501146026675	0.00047203520794990625	0.0005081343311795936	0.0005115521565790865	0.0005308752315292073	0.000533874552746821	0.0005548491141724259	0.0005573767655638236	0.0006042385225323085	0.0006057007307845971	0.08799578548479002	0.08583403863129725	-2.903751216557556e-07	-2.4173088078505156e-05	-2.921429357849968e-07	-2.4320255460161255e-05
36.374163395721176	0.0004678583523965687	0.000471943505359326	0.0005080605487609875	0.0005114781925483758	0.0005308126901433509	0.0005338116302762018	0.0005547992193870626	0.0005573262294975285	0.0006042171351785917	0.0006056780031012005	0.08805115532082121	0.0858880443002531	-2.8381531914597503e-07	-2.3769340009735518e-05	-2.85546216092147e-07	-2.3914302227534545e-05
36.59333602819267	0.0004677672826057837	0.0004718525067104296	0.0005079876849143849	0.0005114051552997036	0.0005307512035715249	0.0005337497683790824	0.0005547505292894226	0.0005572769008389384	0.0006041972807717896	0.0006056568033280355	0.0881069021800832	0.08594241769610575	-2.773105495161403e-07	-2.336448567837046e-05	-2.7900485149090146e-07	-2.350723796355758e-05
36.813829286029524	0.0004676769031682159	0.0004717622100295897	0.0005079157406395926	0.000511333045879075	0.0005306907747077603	0.0005336889699619407	0.0005547030488927805	0.0005572287845702964	0.000604178969073723	0.0006056371410801825	0.08816303294315347	0.08599716552975484	-2.7086039666333536e-07	-2.2958519080157336e-05	-2.7251842363794875e-07	-2.309905666035561e-05
37.03565112666392	0.0004675872119477109	0.0004716726132704792	0.000507844716917505	0.0005112618653142065	0.000530631406461813	0.0005336292379469879	0.0005546567832652662	0.000557181885727902	0.0006041622099899367	0.0006056190261134399	0.08821955462436433	0.08605229464255339	-2.6446444732959075e-07	-2.2551434164755357e-05	-2.6608651705509016e-07	-2.26897522643682e-05
37.25880955547555	0.00046749820673238577	0.000471583714312426	0.0005077746147095287	0.0005111916146139603	0.0005305731017592847	0.0005335705752722894	0.000554611737530785	0.0005571362094030126	0.0006041470135724562	0.0006056024683270196	0.0882764743745072	0.08610781200894745	-2.581222910908246e-07	-2.214322483573561e-05	-2.59708719115145e-07	-2.2279318676252102e-05
37.483312626080554	0.00046740988523291953	0.0004714955109587292	0.0005077054349569867	0.0005111222947677624	0.0005305158635417423	0.0005335129848918826	0.0005545679168699527	0.0005570917607427611	0.0006041333900226084	0.0006055874777662995	0.08833379948360172	0.08616372473917293	-2.518335203321228e-07	-2.1733884949790006e-05	-2.53384620017014e-07	-2.1867749750215104e-05
37.70916844062219	0.00046732224508080645	0.0004714080009349383	0.0005076371785805145	0.0005110539067450077	0.0005304596947668431	0.0005334564697759013	0.0005545253265210543	0.0005570485449510966	0.0006041213496939046	0.0006055740646256403	0.08839153738371928	0.08622004008201593	-2.4559773021954993e-07	-2.132340831532964e-05	-2.4711381276312783e-07	-2.1455039292822553e-05
37.93638515006311	0.0004672352838265727	0.00047132118188709677	0.0005075698464794412	0.0005109864514944539	0.0005304045984084616	0.0005334010329107003	0.0005544839717810236	0.0005570065672897431	0.0006041109030949891	0.0006055622392512644	0.08844969565187324	0.08627676542762484	-2.394145186888734e-07	-2.0911788693012134e-05	-2.408958931407988e-07	-2.104118106324715e-05
38.164970954479706	0.00046714899893794817	0.00047123505137994085	0.0005075034395311495	0.0005109199299435948	0.0005303505774568118	0.000533346677298978	0.0005544438580064381	0.0005569658330791776	0.0006041020608926492	0.0006055520121441959	0.08850828201296923	0.08633390831039311	-2.332834864286499e-07	-2.0499019795117146e-05	-2.3473045970856012e-07	-2.0626168772616693e-05
38.39493410335793	0.0004670633877980014	0.00047114960689506293	0.0005074379585904284	0.000510854342998024	0.0005302976349185777	0.0005332934059599044	0.0005544049906145403	0.0005569263476996287	0.0006040948339148967	0.0006055433939632693	0.08856730434282101	0.08639147641189579	-2.2720423684249522e-07	-2.0085095283631227e-05	-2.2861711376060377e-07	-2.0209996082598547e-05
38.626282895891045	0.0004669784477032331	0.00047106484582903283	0.0005073734044888069	0.0005107896915407823	0.0005302457738170446	0.0005332412219292511	0.0005543673750842801	0.0005568881165921007	0.0006040892331541186	0.000605536395528207	0.08862677067123205	0.08644947756389815	-2.2117637604496428e-07	-1.9670008770886205e-05	-2.2255545931723977e-07	-1.9792656605413517e-05
38.859025681279114	0.0004668941758616229	0.00047098076549147443	0.0005073097780338701	0.0005107259764316854	0.0005301949971922273	0.0005331901282595192	0.0005543310169573756	0.0005568511452594137	0.0006040852697702941	0.0006055310278227605	0.08868668918514426	0.08650791975142844	-2.151995128411681e-07	-1.9253753819059582e-05	-2.1654510310841618e-07	-1.937414390371095e-05
39.09317085903034	0.0004668105693906342	0.0004708973631031002	0.000507247080008559	0.0005106631985066396	0.0005301453081010037	0.0005331401280200707	0.000554295921839399	0.0005568154392672668	0.0006040829550942878	0.0006055273019979248	0.08874706823185961	0.0865668111159131	-2.0927325870031925e-07	-1.883632393871737e-05	-2.1058565454813195e-07	-1.8954451489319735e-05
39.328726879264174	0.0004667276253151774	0.0004708146357937021	0.000507185311170458	0.000510601358576939	0.0005300967096172502	0.0005330912242972616	0.0005542620954008883	0.0005567810042453273	0.0006040823006312181	0.0006055252293752292	0.08880791632232832	0.08662615995838946	-2.0339722773209633e-07	-1.841771258814795e-05	-2.046767257073319e-07	-1.8533572822110322e-05
39.56570224301631	0.0004666453405655218	0.0004707325806000992	0.0005071244722510605	0.0005105404574285489	0.0005300492048319793	0.0005330434201945803	0.0005542295433784783	0.0005567478458883444	0.0006040833180639	0.0006055248214500992	0.08886924213451036	0.08668597474278573	-1.9757103667623552e-07	-1.7997913173181668e-05	-1.9881793130328146e-07	-1.8111501310050238e-05
39.80410550254544	0.00046656371197516483	0.00047065119446403287	0.000507064563955019	0.0005104804958213664	0.0005300027968534756	0.0005329967188327797	0.0005541982715760618	0.0005567159699572794	0.0006040860192563693	0.000605526089895294	0.08893105451681865	0.08674626409927058	-1.917943048834487e-07	-1.757691904676062e-05	-1.93008888685689e-07	-1.76882303090653e-05
40.04394526164196	0.0004664827362786468	0.00047057047423001866	0.0005070055869593735	0.0005104214744884661	0.0005299574888074357	0.0005329511233500171	0.0005541682858659653	0.0005566853822804665	0.0006040904162574793	0.0006055290465644232	0.08899336249162569	0.08680703682768377	-1.8606665428398152e-07	-1.7154723507231684e-05	-1.872492178007102e-07	-1.726375312095796e-05
40.28523017593832	0.0004664024101093262	0.0004704904166431505	0.0005069475419127686	0.0005103633941353301	0.0005299132838371133	0.0005329066369019962	0.0005541395921901668	0.0005566560887548003	0.000604096521304593	0.0006055337034955473	0.08905617525886433	0.08686830190103943	-1.803877093791567e-07	-1.6731319798443667e-05	-1.8153854118184085e-07	-1.6838062993657088e-05
40.52796895322162	0.00046632272999709286	0.0004704110183468499	0.0005068904294346435	0.0005103062554390529	0.0005298701851034589	0.0005328632626621068	0.0005541121965615238	0.000556628095346942	0.0006041043468273477	0.000605540072914856	0.08911950219969464	0.0869300684691078	-1.747570972177384e-07	-1.6306701108720345e-05	-1.7587648392844955e-07	-1.6411153120191035e-05
40.77217035374772	0.0004662436923660392	0.0004703322758805696	0.0005068342501144085	0.0005102500590475355	0.0005298281957852692	0.0005328210038215708	0.0005540861050650399	0.0005566014080945612	0.0006041139054515156	0.0006055481672404354	0.08918335288026415	0.08699234586207803	-1.6917444737598285e-07	-1.588086057009719e-05	-1.7026267368604533e-07	-1.598301663811863e-05
41.017843190557436	0.00046616529353206963	0.0004702541856774398	0.0005067790045105965	0.0005101948055786498	0.0005297873190793312	0.0005327798635895865	0.0005540613238591509	0.0005565760331075957	0.0006041252100029462	0.0006055579990861179	0.08924773705554521	0.0870551435943053	-1.636393919411585e-07	-1.545379125769686e-05	-1.646967406291472e-07	-1.5553646628779783e-05
41.26499632979458	0.00046608752970046265	0.00047017674406186414	0.0005067246931499989	0.0005101404956193916	0.0005297475582005757	0.0005327398451934772	0.000554037859177047	0.000556551976569546	0.0006041382735116072	0.000605569581265426	0.08931266467326322	0.0871184713681383	-1.581515654866094e-07	-1.502548618866062e-05	-1.5917831743591376e-07	-1.5123036116226896e-05
41.51363869102594	0.00046601039696337194	0.000470099947247058	0.0005066713165267765	0.000510087129725008	0.0005297089163822263	0.0005327009518788414	0.0005540157173280178	0.0005565292447387964	0.0006041531092157142	0.0006055829267956049	0.089378145877912	0.0871823390778385	-1.5271060506004581e-07	-1.4595938321815272e-05	-1.5370703927448243e-07	-1.4691178066739141e-05
41.763779247563185	0.0004659338912972733	0.00047002379133253213	0.0005066188751015502	0.0005100347084181049	0.0005296713968759545	0.0005326631869097041	0.0005539949046988312	0.0005565078439499637	0.00060416973056596	0.0006055980489017498	0.0894441910148608	0.08724675681358239	-1.4731615015708965e-07	-1.4165140556091083e-05	-1.4828254378106837e-07	-1.4258065387739993e-05
42.0154270267867	0.0004658580085603512	0.0004699482723015178	0.0005065673693004705	0.0005099832321877337	0.000529635002952037	0.0005326265535686729	0.0005539754277551431	0.0005564877806152787	0.0006041881512298431	0.0006056149610210319	0.0895108106345566	0.08731173486556022	-1.4196784270869775e-07	-1.3733085730674444e-05	-1.4290447104521944e-07	-1.3823690927741716e-05
42.26859111047143	0.0004657827444898232	0.00046987338601832927	0.0005065167995142613	0.0005099327014884501	0.0005295997378995103	0.0005325910551570893	0.0005539572930429331	0.0005564690612259953	0.0006042083850960933	0.0006056336768070183	0.08957801549681568	0.08737728372816772	-1.366653270562252e-07	-1.3299766623106613e-05	-1.3757246358227747e-07	-1.3388047474291453e-05
42.523280635114425	0.0004657080946992104	0.0004697991282256742	0.0005064671660972456	0.0005098831167393625	0.0005295656050263377	0.000532556694995195	0.0005539405071899842	0.0005564516923538378	0.0006042304462792125	0.0006056542101341035	0.08964581657522402	0.08744341410428706	-1.3140824993342765e-07	-1.2865175948964525e-05	-1.3228616632036776e-07	-1.295112775381857e-05
42.77950479226489	0.0004656340546755331	0.00046972549454188866	0.0005064184693663399	0.0005098344783231394	0.0005295326076595659	0.000532523476422285	0.0005539250769073814	0.0005564356806524697	0.0006042543491241088	0.0006056765751020329	0.08971422506162897	0.08751013690967516	-1.2619626045388445e-07	-1.2429306361194659e-05	-1.270452265834856e-07	-1.2512924431135053e-05
43.03727282885567	0.00046556061977645136	0.0004696524804581209	0.0005063707096000314	0.0005097867865850081	0.0005295007491454947	0.000532491402796876	0.0005539110089910564	0.0005564210328590097	0.0006042801082108539	0.000605700786040547	0.08978325237073839	0.0875774632774506	-1.2102901008389372e-07	-1.1992150448433825e-05	-1.2184929406590904e-07	-1.2073430107437111e-05
43.29659404753705	0.0004654877852273337	0.0004695800813354404	0.0005063238870373244	0.0005097400418317206	0.0005294700328498434	0.0005324604774968696	0.0005538983103233612	0.0005564077557955698	0.0006043077383595458	0.0006057268575141261	0.0898529101448294	0.08764540456267682	-1.1590615262772712e-07	-1.1553700734731609e-05	-1.1669802081767065e-07	-1.163263732044395e-05
43.55747780701245	0.000465415546118259	0.0004695082924018827	0.0005062780018766636	0.0005096942443304931	0.000529440462157921	0.0005324307039197207	0.000553886987874679	0.0005563958563708346	0.000604337254635291	0.0006057548043268524	0.08992321025855907	0.08771397234706267	-1.1082734420941528e-07	-1.1113949678301371e-05	-1.1159106122655971e-07	-1.1190538542898976e-05
43.81993352237618	0.00046534389740094935	0.0004694371087494279	0.0005062330542748311	0.0005096493943079268	0.0005294120404747998	0.0005324020854826078	0.0005538770487050728	0.0005563853415816787	0.0006043686723533063	0.000605784641527392	0.08999416482389122	0.08778317844376399	-1.0579224324846169e-07	-1.067288967018798e-05	-1.0652807199535395e-07	-1.0747126181653854e-05
44.08397066545326	0.00046527283388562947	0.00046936652533090235	0.0005061890443458141	0.0005096054919488928	0.000529384771225492	0.0005323746256226068	0.0005538684999659716	0.0005563762185148152	0.0006044020070841437	0.0006058163844140899	0.09006578619513855	0.08785303490230129	-1.0080051045116903e-07	-1.023051303418454e-05	-1.01508712127725e-07	-1.0302392576877484e-05
44.349598765141174	0.00046520235023781185	0.000469296536956812	0.0005061459721596444	0.0005095625373953943	0.0005293586578551244	0.0005323483277968653	0.0005538613489018932	0.0005563684943484857	0.0006044372746590393	0.0006058500485401929	0.09013808697412025	0.08792355401358876	-9.58518087826668e-08	-9.786812024792368e-06	-9.653264290503637e-08	-9.856330000654334e-06
44.6168274077539	0.0004651324409750111	0.0004692271382921019	0.0005061038377412143	0.0005095205307454019	0.0005293337038291252	0.0005323231954827829	0.0005538556028522141	0.0005563621763541924	0.0006044744911753982	0.0006058856497192013	0.09021108001544258	0.08799474831508738	-9.094580344847988e-08	-9.341778826194025e-06	-9.159952786877944e-08	-9.408930656137904e-06
44.88566623736761	0.0004650631004633744	0.0004691583238528352	0.0005060626410690553	0.0005094794720516566	0.0005293099126334035	0.000532299232178191	0.0005538512692529715	0.0005563572718984651	0.0006045136730024064	0.0006059232040303442	0.09028477843190198	0.08806663059606998	-8.6082161886397e-08	-8.895405552253322e-06	-8.670903280886405e-08	-8.960186677023363e-06
45.15612495616904	0.00046499432291423543	0.00046909008800279507	0.0005060223820740917	0.0005094393613204413	0.0005292872877745376	0.0005322764414015358	0.0005538483556387133	0.0005563537884446701	0.0006045548367867829	0.0006059627278241927	0.09035919560001625	0.088139213903021	-8.126055373557095e-08	-8.447684244114462e-06	-8.186082573521242e-08	-8.510090125535275e-06
45.42821332480542	0.0004649261023805878	0.0004690224249500094	0.0005059830606383612	0.0005094001985103291	0.0005292658327799657	0.0005322548266920677	0.0005538468696443901	0.0005563517335548672	0.0006045979994586728	0.0006060042377284121	0.09043434516568839	0.0882125115451543	-7.648065082199035e-08	-7.99860686932774e-06	-7.705457685976136e-08	-8.05863299133125e-06
45.701941162736816	0.0004648584327534743	0.00046895532874318915	0.000505944676593705	0.0005093619835308932	0.0005292455511981791	0.0005322343916100306	0.0005538468190072937	0.0005563511148917053	0.00060464317823769	0.0006060477506536549	0.09051024105000259	0.08828653710006988	-7.174212714189127e-08	-7.548165321127898e-06	-7.228995858594555e-08	-7.60580719122439e-06
45.97731834859046	0.0004647913077582865	0.00046888879326808174	0.0005059072297204225	0.0005093247162413857	0.0005292264465989171	0.0005322151397368528	0.0005538482115690361	0.0005563519402203617	0.0006046903906390986	0.000606093283799595	0.0905868974551577	0.08836130441953995	-6.704465884506058e-08	-7.096351417087976e-06	-6.756664548755557e-08	-7.151604567656733e-06
46.25435482051728	0.0004647247209509817	0.0004688228122437392	0.0005058707197458938	0.000509288396449385	0.0005292085225733667	0.0005321970746753443	0.0005538510552775817	0.0005563542174105323	0.0006047396544801598	0.0006061408546611174	0.09066432887054682	0.08843682763543707	-6.238792420773086e-08	-6.643156897218061e-06	-6.288431428163287e-08	-6.696016886575951e-06
46.533060576550575	0.0004646586657142061	0.00046875737921869755	0.0005058351463431694	0.0005092530239094101	0.0005291917827343677	0.0005321802000498986	0.0005538553581893262	0.0005563579544384674	0.000604790987886631	0.0006061904810346614	0.0907425500789776	0.08851312116580179	-5.777160362325628e-08	-6.188573423451804e-06	-5.8242643821097145e-08	-6.239035837407592e-06
46.813445674966815	0.00046459313525332445	0.0004686924875670606	0.0005058005091295185	0.0005092185983214944	0.000529176230716615	0.00053216451950669	0.0005538611284712211	0.0005563631593890522	0.0006048444092994253	0.000606242181024716	0.09082157616304579	0.08859019972105664	-5.3195379579344323e-08	-5.732592577953333e-06	-5.36413150716529e-08	-5.780653031237093e-06
47.09552023464871	0.00046452812259235735	0.0004686281304844948	0.000505766807664949	0.0005091851193297304	0.0005291618701768723	0.000532150036713885	0.0005538683744029578	0.0005563698404579456	0.0006048999374814458	0.00060629597305049	0.09090142251166139	0.08866807831037393	-4.8658936635938115e-08	-5.275205861368648e-06	-4.908001108826221e-08	-5.3208599989085226e-06
47.37929443545016	0.00046446362056981854	0.0004685643009841236	0.0005057340414506831	0.0005091525865207738	0.0005291487047941842	0.00053213675536185	0.000553877104379197	0.0005563780059537624	0.0006049575915245865	0.0006063518758527379	0.09098210482673176	0.0887467722481894	-4.416196141849432e-08	-4.816404692728482e-06	-4.4558417010157406e-08	-4.859648191302135e-06
47.66477851856398	0.0004643996218344478	0.00046850099189232024	0.0005057022099275941	0.0005091209994223052	0.0005291367382700896	0.0005321246791633609	0.0005538873269118521	0.0005563876643003104	0.0006050173908569079	0.0006064099085007625	0.09106363913000994	0.08882629716088486	-3.970414258491501e-08	-4.35618040628416e-06	-4.0076220028640273e-08	-4.397008976128602e-06
47.951982786891236	0.00046433611884085223	0.0004684381958444082	0.0005056713124746117	0.0005090903575014651	0.0005291259743288509	0.0005321138118538268	0.0005538990506324383	0.0005563988240388895	0.0006050793552500068	0.000606470090399604	0.09114604177010814	0.08890666899362532	-3.528517081286247e-08	-3.894524250827591e-06	-3.563310937103586e-08	-3.932933637110225e-06
48.24091760541319	0.00046427310384502656	0.0004683759052802456	0.000505641348407076	0.0005090606601632349	0.0005291164167176705	0.0005321041571915051	0.0005539122842944654	0.0005564114938306351	0.00060514350482656	0.0006065324412973974	0.09122932942968225	0.08898790401736796	-3.0904738788375095e-08	-3.4314273889002322e-06	-3.1228776290826224e-08	-3.4674133731621426e-06
48.53159340156531	0.00046421056889977554	0.00046831411243970924	0.0005056123169750573	0.0005090319067487856	0.0005291080692069246	0.0005320957189577288	0.0005539270367759001	0.0005564256824589276	0.0006052098600680701	0.00060659698129293	0.09131351913279508	0.08907001883604164	-2.6562541174642365e-08	-2.9668808938371205e-06	-2.68629140394612e-08	-3.0004392961024973e-06
48.82402066561362	0.0004641485058500193	0.00046825280935806354	0.0005055842173616266	0.0005090040965337799	0.0005291009355903949	0.0005320885009571336	0.0005539433170816814	0.000556441398831858	0.0006052784418228083	0.000606663730843386	0.09139862825245908	0.08915303039390403	-2.2258274604849103e-08	-2.500875749267273e-06	-2.2535217855950036e-08	-2.5320024296809907e-06
49.11820995103327	0.00046408690632798407	0.0004681919878612199	0.0005055570486810866	0.0005089772287266309	0.0005290950196855045	0.0005320825070178907	0.0005539611343463044	0.0005564586519847531	0.0006053492713139598	0.0006067327107722948	0.09148467451836785	0.08923695598307962	-1.799163765246834e-08	-2.0334028465601728e-06	-1.8245384937587948e-08	-2.0620937069698586e-06
49.41417187488941	0.00046402576174827987	0.00046813163956087957	0.0005055308099771582	0.0005089513024667216	0.000529090325333564	0.0005320777409919466	0.0005539804978364684	0.0005564774510827713	0.0006054223701479894	0.0006068039422776862	0.0915716760248171	0.08932181325128773	-1.3762330819335096e-08	-1.564452983549014e-06	-1.3993114429547773e-08	-1.590703969614471e-06
49.71191711822035	0.00046396506330284793	0.0004680717558495507	0.0005055055002211119	0.0005089263168225678	0.0005290868564000132	0.0005320742067552604	0.0005540014169537832	0.0005564978054235505	0.0006054977603232108	0.0006068774469404519	0.09165965123882461	0.08940762020975833	-9.570056519058075e-09	-1.0940168631567992e-06	-9.778107407424318e-09	-1.1178239662512635e-06
50.01145642642306	0.00046390480195579106	0.00046801232789544963	0.0005054811183098608	0.000508902270789943	0.0005290846167746746	0.0005320719082080524	0.000554023901237554	0.0005565197244399346	0.0006055754642385924	0.0006069532467329314	0.09174861900845344	0.08949439524135164	-5.414519052408286e-09	-6.220850909399722e-07	-5.6000668518640245e-09	-6.434443499819809e-07
50.3128006096408	0.000463844968438072	0.00046795334663727044	0.0005054576630639973	0.0005088791632899488	0.000529083610372008	0.0005320708492750535	0.0005540479603676288	0.00055654321770276	0.0006056555047027869	0.0006070313640277195	0.09183859857134269	0.08958215710887645	-1.2954245915981072e-09	-1.4864817365900507e-07	-1.458697636855591e-09	-1.675556774161091e-07
50.61596054315354	0.0004637855532420812	0.00046789480277882703	0.000505435133225781	0.0005088569931670372	0.0005290838411313718	0.0005320710339057597	0.0005540736041673217	0.0005565682949237173	0.0006057379049434033	0.0006071118216067058	0.0919296095634562	0.08967092496362182	2.7875188406438142e-09	3.2630348320572544e-07	2.646293496616145e-09	3.098515940908042e-07
50.9209471677702	0.00046372654661607036	0.00046783668678356146	0.0005054135274570765	0.0005088357591869825	0.0005290853130172893	0.0005320724660746948	0.0005541008426064102	0.0005565949659582856	0.0006058226886165224	0.000607194642670357	0.09202167202804716	0.08976071835410182	6.834601388094538e-09	8.027795768000834e-07	6.7151979536890505e-09	7.887871077277842e-07
51.22777149022361	0.0004636679385584438	0.0004677789888689136	0.000505392844337232	0.0005088154600347971	0.0005290880300197186	0.0005320751497816729	0.0005541296858042075	0.0005566232408087391	0.0006059098798164644	0.0006072798508472406	0.09211480642485734	0.0898515572350241	1.0846111381528252e-08	1.2807899093386643e-06	1.074830530676564e-08	1.269260609282341e-06
51.53644458356769	0.0004636097188119115	0.0004677216990005504	0.0005053730823609081	0.0005087960943125954	0.000529091996154331	0.0005320790890520711	0.000554160144032716	0.0005566531296272329	0.0006059995030858208	0.0006073674702038063	0.09220903363954358	0.08994346197648455	1.4822335358015068e-08	1.760344390214219e-06	1.4745903315679237e-08	1.7512819495413279e-06
51.84697758757708	0.00046355187685748997	0.00046766480688644943	0.0005053542399358446	0.0005087776605373992	0.0005290972154627913	0.000532084287937105	0.0005541922277198609	0.0005566846427189684	0.0006060915834257508	0.0006074575252544275	0.09230437499335283	0.09003645337340259	1.8763558077292478e-08	2.241453037621355e-06	1.870827794211386e-08	2.2348610855676965e-06
52.15938170914916	0.00046349440190835437	0.0004676083019708326	0.0005053363153805701	0.0005087601571388848	0.0005291036920130458	0.0005320907505141073	0.0005542259474528049	0.0005567177905454372	0.0006061861463065565	0.0006075500409717104	0.09240085225303885	0.09013055265519207	2.2670062542907293e-08	2.724125981373726e-06	2.2635713371830374e-08	2.7200080835315665e-06
52.47366822270851	0.0004634372829035355	0.0004675521734279472	0.0005053193069220526	0.0005087435824570739	0.0005291114298996163	0.0005320984808868184	0.0005542613139813543	0.0005567525837277538	0.0006062832176785462	0.000607645042797088	0.09249848764103812	0.09022578149568494	2.65421300276944e-08	3.2083734654991813e-06	2.652849204036207e-08	3.206733121291494e-06
52.789848470613855	0.00046338050850145877	0.0004674964101556908	0.0005053032126932877	0.0005087279347399614	0.0005291204332439022	0.0005321074831856794	0.0005542983382214526	0.000556789033050075	0.0006063828239831925	0.0006077425566516975	0.09259730384590958	0.0903221620233118	3.038004008375141e-08	3.694205849877341e-06	3.038689464049567e-08	3.6950464897544943e-06
53.107933863567155	0.0004633240670733121	0.0004674410007690674	0.0005052880307308187	0.0005087132121410766	0.0005291307061944832	0.0005321177615681279	0.0005543370312587621	0.0005568271494631037	0.0006064849921645901	0.0006078426089475516	0.09269732403304393	0.09041971683154759	3.4184070564339565e-08	4.181633612571067e-06	3.421120014753323e-08	4.184958595457311e-06
53.42793588102576	0.0004632679466962519	0.00046738593359348346	0.0005052737589721946	0.0005086994127169838	0.0005291422529274328	0.0005321293202189065	0.0005543774043523422	0.0005568669440876901	0.0006065897496812317	0.0006079452265990194	0.0927985718556512	0.09051846898962691	3.7954497648928776e-08	4.670667353337543e-06	3.800168584206041e-08	4.676479963702795e-06
53.74986607161648	0.0004632121351464315	0.0004673311966578681	0.0005052603952533594	0.0005086865344247157	0.00052915507764664	0.0005321421633503736	0.0005544194689384291	0.000556908428218528	0.0006066971245181099	0.0006080504370346224	0.0929010714660423	0.09061844205354194	4.1691595861086984e-08	5.161317795820963e-06	4.175862732512525e-08	5.169621240461164e-06
54.073736053552395	0.0004631566198918511	0.00046727677768761795	0.0005052479373059717	0.0005086745751191348	0.0005291691845841345	0.000532156295202822	0.0005544632366343106	0.0005569516133279463	0.0006068071451991487	0.0006081582682091553	0.09300484752719766	0.09071966007733048	4.5395638083984245e-08	5.653595789661958e-06	4.5482298539271764e-08	5.664393194965145e-06
54.399557515052166	0.0004631013880850224	0.00046722266409735707	0.0005052363827546471	0.0005086635325502249	0.0005291845780004179	0.0005321717200448041	0.0005545087192423042	0.0005569965110698034	0.0006069198407999803	0.0006082687486161394	0.09310992522465028	0.09082214762466016	4.906689558717252e-08	6.147512314064185e-06	4.917297179076602e-08	6.160806722832479e-06
54.727342214761876	0.00046304642655544775	0.00046716884298351536	0.0005052257291141366	0.0005086534043603131	0.0005292012621848094	0.0005321884421734655	0.0005545559287538494	0.000557043133283488	0.0006070352409610853	0.0006083819073006325	0.09321633027867872	0.09092592978071923	5.2705638043824485e-08	6.643078480444986e-06	5.283091776705183e-08	6.658872848439024e-06
55.057101982179326	0.00046299172180189733	0.00046711530111670664	0.000505215973786417	0.0005086441880812092	0.0005292192414557901	0.0005322064659148837	0.0005546048773537003	0.0005570914919980227	0.0006071533759012907	0.0006084977738723843	0.09332408895682445	0.09103103216442654	5.6312133549598666e-08	7.1403055350860445e-06	5.645640555702533e-08	7.158602727722063e-06
55.38884871808102	0.00046293725998449245	0.00046706202493391384	0.0005052071140577104	0.0005086358811312736	0.0005292385201613617	0.0005322257956244161	0.0005546555774242395	0.0005571415994362845	0.0006072742764316562	0.0006086163785193716	0.09343322808674742	0.09113748094096633	5.988664864627503e-08	7.639204862464055e-06	6.004970267271901e-08	7.660007651399958e-06
55.722594394951685	0.00046288302691657664	0.00046700900053046803	0.0005051991470954184	0.0005086284808124022	0.0005292591026794094	0.0005322464356870544	0.0005547080415499047	0.0005571934680193343	0.0006073979739697463	0.0006087377520217107	0.09354377506942098	0.09124530283465718	6.342944834625795e-08	8.139787989067115e-06	6.361107507456363e-08	8.163099048483224e-06
56.058351057416104	0.00046282900805638097	0.00046695621365181876	0.0005051920699449771	0.0005086219843069321	0.0005292809934180797	0.0005322683905177924	0.0005547622825217437	0.0005572471103708734	0.0006075245005543184	0.0006088619257659693	0.09365575789269091	0.09135452514217249	6.694079614547824e-08	8.642066585393127e-06	6.714078718374813e-08	8.667888488328446e-06
56.39613082267415	0.0004627751884984591	0.00046690364968508184	0.0005051858795266165	0.0005086163886744545	0.0005293041968161546	0.000532291664561991	0.0005548183133420813	0.0005573025393218085	0.0006076538888604113	0.0006089889317598743	0.09376920514519159	0.09146517574611389	7.042095404832978e-08	9.146052470015986e-06	7.063910190650575e-08	9.174387684482421e-06
56.7359458809379	0.0004627215529649086	0.00046685129365037296	0.0005051805726320431	0.0005086116908485504	0.0005293287173434494	0.0005323162622957647	0.0005548761472293302	0.0005573597679149574	0.0006077861722148876	0.0006091188026474569	0.09388414603064642	0.09157728312895631	7.387018259618402e-08	9.65175761383219e-06	7.410628066262855e-08	9.68260849885938e-06
57.07780849587155	0.00046266808579635375	0.00046679913019190554	0.0005051761459210214	0.0005086078876334289	0.0005293545595012101	0.0005323421882263695	0.0005549357976229253	0.0005574188094098771	0.0006079213846124084	0.000609251571724622	0.09400061038255794	0.09169087638737392	7.728874087844888e-08	1.0159194142336792e-05	7.754258339598419e-08	1.0192562943697747e-05
57.42173100503407	0.0004626147709426887	0.00046674714356885304	0.0005051725959178657	0.0005086049757004727	0.0005293817278225227	0.0005323694468925998	0.0005549972781883991	0.0005574796772878248	0.0006080595607318758	0.000609387272955167	0.09411862867929821	0.09180598524695589	8.067688656130008e-08	1.0668374340105924e-05	8.094826860151252e-08	1.0704263186042673e-05
57.7677258203244	0.00046256159195357655	0.0004666953176459685	0.0005051699190078315	0.0005086029515846914	0.0005294102268727338	0.000532398042865199	0.0005550606028225981	0.0005575423852568632	0.0006082007359533517	0.0006095259409872729	0.09423823205961583	0.09192264007732841	8.40348759088231e-08	1.1179310654821362e-05	8.432359335070437e-08	1.1217721551839976e-05
58.115805428429454	0.00046250853196869385	0.00046664363588395393	0.0005051681114334087	0.0005086018116810725	0.0005294400612498811	0.0005324279807472779	0.000555125785659048	0.0005576069472571066	0.000608344946375473	0.0006096676111704704	0.09435945233857293	0.09204087190769723	8.736296380838348e-08	1.1692015701211811e-05	8.766881331090035e-08	1.1732950529280695e-05
58.465982391274686	0.00046245557370771313	0.00046659208132956894	0.0005051671692905105	0.0005086015522408319	0.0005294712355851346	0.0005324592651747432	0.0005551928410734695	0.0005576733774661154	0.0006084922288333754	0.000609812319573104	0.09448232202392283	0.09216071244281773	9.066140378884147e-08	1.2206502264869301e-05	9.098418276491486e-08	1.2249962772645229e-05
58.818269346477535	0.0004624026994600162	0.0004665406366054737	0.0005051670885245542	0.0005086021693675571	0.0005295037545432472	0.0005324919008167353	0.0005552617836894488	0.0005577416903044414	0.0006086426209171443	0.0006099601030003106	0.09460687433294322	0.09228219407941064	9.393044804830754e-08	1.2722783307217433e-05	9.426995464106858e-08	1.2768771107299348e-05
59.172679007803275	0.00046234989107413145	0.00046648928389979966	0.0005051678649264347	0.0005086036590132455	0.000529537622823021	0.0005325258923760832	0.0005553326283842753	0.0005578119004413382	0.0006087961609908175	0.0006101109990125318	0.09473314320974406	0.092405349923043	9.717034747495912e-08	1.3240871969175116e-05	9.752638053010191e-08	1.3289388532844448e-05
59.52922416562417	0.0004622971299468797	0.00046643800495543153	0.0005051694941283786	0.000508606016974224	0.0005295728451577783	0.0005325612445897598	0.0005554053902949389	0.0005578840228006237	0.0006089528882119445	0.0006102650459445697	0.09486116334305857	0.09253021380547387	1.0038135167295299e-07	1.3760781576360737e-05	1.0075371071076224e-07	1.3811828228293965e-05
59.887917687380885	0.0004622443970122324	0.0004663867810590042	0.0005051719715996874	0.0005086092388869612	0.0005296094263158538	0.0005325979622293612	0.0005554800848243089	0.0005579580725667241	0.0006091128425517402	0.0006104222829252205	0.09499097018454171	0.09265682030249862	1.0356370899050615e-07	1.4282525644518373e-05	1.0395219418146261e-07	1.4336103557485713e-05
60.24877251804685	0.0004621916727298627	0.00046633559302959696	0.0005051752926423582	0.0005086133202237566	0.0005296473711010947	0.0005326360501015926	0.0005555567276474874	0.0005580340651908867	0.0006092760648158399	0.0006105827498974932	0.09512259996757882	0.09278520475229528	1.0671766653670093e-07	1.4806117882792957e-05	1.0712207867166583e-07	1.4862228071954586e-05
60.6118016805955	0.00046213893707337843	0.0004662844212071115	0.0005051794523865709	0.0005086182562883004	0.00052968668435337	0.0005326755130487621	0.0005556353347183436	0.000558112016397568	0.0006094425966656752	0.0006107464876394311	0.09525608972664305	0.09291540327429473	1.0984347021216791e-07	1.5331572200336097e-05	1.1026361067376002e-07	1.5390215517219197e-05
60.97701827647021	0.00046208616951824125	0.00046623324544034197	0.0005051844457860619	0.0005086240422111182	0.0005297273709491044	0.0005327163559492986	0.0005557159222762503	0.0005581919421910213	0.0006096124806405106	0.000610913537785578	0.09539147731719415	0.0930474527885918	1.1294136473911833e-07	1.5858902711704537e-05	1.1337703547395842e-07	1.5920079838249723e-05
61.34443548605718	0.0004620333490293459	0.0004661820450747056	0.000505190267613351	0.0005086306729448755	0.0005297694358018162	0.0005327585837182746	0.000555798506853008	0.0005582738588620664	0.0006097857601801414	0.0006110839428490867	0.09552880143615772	0.09318139103591136	1.1601159367728188e-07	1.6388123741203908e-05	1.1646259716585183e-07	1.6451835183506347e-05
61.71406656916102	0.0004619804540482563	0.0004661307989396366	0.000505196912454835	0.0005086381432595475	0.0005298128838626743	0.0005328022013079455	0.0005558831052799772	0.0005583577829950631	0.0006099624796482904	0.0006112577462445049	0.09566810164299425	0.09331725659815536	1.1905439945990217e-07	1.6919249829910887e-05	1.1952053868607895e-07	1.698549591154508e-05
62.085924865483435	0.0004619274624800913	0.00046607948533563116	0.000505204374705744	0.0005086464477374545	0.0005298577201210722	0.0005328472137083067	0.0005559697346954256	0.0005584437314750944	0.000610142684356727	0.0006114349923112683	0.09580941838137566	0.09345508891954182	1.2207002341975762e-07	1.7452295741460233e-05	1.2255110184002192e-07	1.7521076596804797e-05
62.46002379510434	0.0004618743516800421	0.0004660280820209302	0.0005052126485649452	0.0005086555807681469	0.0005299039496052146	0.0005328936259476624	0.000556058412552091	0.0005585317214953597	0.0006103264205901313	0.0006116157263379136	0.09595279300149874	0.09359492832836269	1.2505870581160441e-07	1.7987276467526514e-05	1.2555452732424931e-07	1.805859203472815e-05
62.83637685896657	0.00046182109843951105	0.00046597656619782544	0.0005052217280295962	0.0005086655365431424	0.0005299515773827219	0.0005329414430932106	0.0005561491566249698	0.0005586217705647898	0.0006105137356317269	0.0006117999945870427	0.09609826778304817	0.09373681605937739	1.28020685846871e-07	1.852420723509607e-05	1.2853105476034327e-07	1.8598057248922495e-05
63.21499763936286	0.00046176767897186633	0.00046592491449858774	0.0005052316068896445	0.0005086763090505125	0.0005300006085612527	0.0005329906702516481	0.0005562419850193458	0.0005587138965158958	0.0006107046777897239	0.0006119878443210718	0.09624588595883836	0.0938807942768648	1.3095620171859473e-07	1.9063103512600987e-05	1.3148092271701717e-07	1.9139487496655505e-05
63.59589980042612	0.00046171406889778966	0.00046587310297098813	0.0005052422787221623	0.0005086878920693013	0.0005300510482891412	0.0005330413125697852	0.0005563369161790544	0.0005588081175128466	0.000610899296424581	0.0006121793238287784	0.09639569173914778	0.09402690609835915	1.3386549063524895e-07	1.9603981017426997e-05	1.3440436874546068e-07	1.9682898276460192e-05
63.979097088622495	0.0004616602432302159	0.00046582110706342177	0.000505253736885518	0.0005087002791637935	0.0005301029017560591	0.0005330933752351899	0.0005564339688950089	0.0005589044520598039	0.00061109764197714	0.0006123744824526976	0.09654773033678436	0.0941751956190815	1.3674878885099225e-07	2.014685572325481e-05	1.373016294093721e-07	2.022830533515707e-05
64.36460333324754	0.0004616061763588409	0.00046576890160959767	0.0005052659745133731	0.0005087134636775981	0.000530156174193691	0.0005331468634768389	0.0005565331623139775	0.0005590029190095018	0.0006112997659976447	0.0006125733706173755	0.0967020479928884	0.09432570793711215	1.396063316894125e-07	2.069174386638839e-05	1.4017294030501618e-07	2.0775724673557927e-05
64.75243244692527	0.0004615518420341875	0.0004657164608127953	0.0005052789845084968	0.0005087274387275629	0.0005302108708764295	0.0005332017825657922	0.0005566345159476335	0.0005591035375720927	0.0006115057211756849	0.0006127760398585229	0.09685869200351722	0.09447848917930768	1.4243835358732863e-07	2.1238661955358396e-05	1.4301853610545947e-07	2.132517255594435e-05
65.14259842611021	0.00046149721335122287	0.0004656637582296764	0.0005052927595364074	0.0005087421971975111	0.0005302669971221001	0.0005332581378158931	0.0005567380496818923	0.0005592063273242724	0.0006117155613711082	0.0006129825428531132	0.09701771074702398	0.09463358652800159	1.4524508811853461e-07	2.1787626777750035e-05	1.4583865058550704e-07	2.18766655167707e-05
65.53511535159264	0.00046144226273249554	0.00046561076675362005	0.0005053072920188092	0.0005087577317317812	0.0005303245582926928	0.0005333159345844782	0.0005568437837865251	0.0005593113082186783	0.0006119293416459156	0.0006131929334504306	0.09717915371226736	0.09479104824851121	1.480267680279519e-07	2.2338655408765673e-05	1.4863351665271064e-07	2.2430220368713227e-05
65.92999738900669	0.00046138696191079753	0.00046555745859758733	0.0005053225741268445	0.0005087740347285801	0.0005303835597951313	0.0005333751782731191	0.0005569517389250866	0.0005594185005935887	0.0006121471182972023	0.000613407266704139	0.09734307152767827	0.09495092371748079	1.507836252739132e-07	2.289176522121683e-05	1.514033663885684e-07	2.2985854212162482e-05
66.32725878934137	0.0004613312819113173	0.00046550380527648566	0.0005053385977741352	0.0005087910983331334	0.0005304440070820562	0.0005334358743283815	0.0005570619361651445	0.0005595279251829244	0.0006123689488911602	0.0006136255989053819	0.09750951599121	0.09511326345208942	1.5351589105450873e-07	2.3446973893226364e-05	1.5414843107346143e-07	2.3543584442523025e-05
66.72691388945532	0.00046127519303327955	0.0004654497775890185	0.0005053553546096165	0.0005088089144306254	0.0005305059056526359	0.0005334980282426064	0.0005571743969888367	0.0005596396031265622	0.000612594892298199	0.0006138479876169674	0.09767854010121087	0.09527811914015483	1.5622379584650896e-07	2.40042994185119e-05	1.568689412274199e-07	2.4103428760538503e-05
67.12897711259382	0.00046121866483104883	0.0004653953455990103	0.0005053728360101507	0.0005088274746389295	0.0005305692610534015	0.0005335616455547213	0.0005572891433037625	0.0005597535559809791	0.0006128250087292212	0.0006140744917086765	0.09785019808825013	0.09544554367116084	1.5890756944428753e-07	2.456376011614192e-05	1.595651266457932e-07	2.466540518135385e-05
67.53346296890952	0.00046116166609468036	0.00046534047861618023	0.0005053910330729186	0.000508846770301111	0.0005306340788791099	0.00053362673185107	0.000557406197454219	0.0005598698057302338	0.0006130593597730935	0.000614305171393734	0.09802454544791972	0.0956155911682529	1.6156744099765988e-07	2.512537464119391e-05	1.6223721643448662e-07	2.522953204453504e-05
67.94038605598601	0.0004611041648299033	0.0004652851451763549	0.0005054099366075773	0.0005088667924777051	0.0005307003647736342	0.0005336932927662755	0.0005575255822328023	0.0005599883747973014	0.0006132980084353681	0.0006145400882664943	0.09820163897466809	0.09578831702122284	1.6420363905297452e-07	2.5689161995523513e-05	1.6488543905235353e-07	2.5795828024630096e-05
68.3497610593647	0.0004610461282375114	0.00046522931302109434	0.0005054295371281762	0.0005088875319387547	0.0005307681244308825	0.0005337613339841251	0.000557647320892379	0.0005601092860557699	0.0006135410191782963	0.0006147793053413785	0.09838153679668199	0.09596377792052396	1.6681639158759066e-07	2.6255141538228388e-05	1.6751002234426365e-07	2.6364312141480273e-05
68.7616027530747	0.0004609875226921444	0.00046517294907671503	0.0005054498248448213	0.0005089089791556015	0.0005308373635957434	0.0005338308612384868	0.0005577714371584426	0.0005602325628419175	0.0006137884579621781	0.0006150228870931198	0.09856429841187017	0.09614203189235888	1.6940592605378842e-07	2.682333299761086e-05	1.7011119358338687e-07	2.6935003771225152e-05
69.17592600016614	0.0004609283137204417	0.0004651160194326885	0.0005054707896550851	0.0005089311242924226	0.000530908088065067	0.0005339018803142522	0.0005578979552418777	0.0005603582289671795	0.000614040392288121	0.0006152708994983641	0.09874998472497794	0.0963231383348699	1.7197246942896732e-07	2.7393756484569987e-05	1.7268917951748872e-07	2.750792265904245e-05
69.59274575324658	0.0004608684659785483	0.0004650584893194019	0.000505492421135151	0.0005089539571975092	0.0005309803036886799	0.0005339743970483196	0.0005580268998521434	0.0005604863087310307	0.0006142968912422432	0.0006155234100786877	0.09893865808588258	0.09650715805547931	1.7451624825229241e-07	2.7966432504078487e-05	1.7524420640698587e-07	2.8083088930666578e-05
70.01207705502031	0.00046080794322894003	0.0004650003230852404	0.0005055147085306734	0.0005089774673942615	0.0005310540163704268	0.0005340484173305957	0.0005581582962108804	0.0005606168269342782	0.000614558025541382	0.0006157804879450648	0.09913038232910466	0.09669415330941808	1.7703748867120648e-07	2.8541381968394397e-05	1.7777650006918153e-07	2.8660523104628854e-05
70.43393503883172	0.0004607467083165626	0.00046494148417299366	0.0005055376407473595	0.0005090016440719128	0.0005311292320692543	0.0005341239471050447	0.0005582921700659799	0.0005607498088928076	0.0006148238675803792	0.0006160422038438768	0.09932522281458935	0.09688418783948964	1.7953641649021915e-07	2.9118626211535603e-05	1.8028628592835563e-07	2.9240246106815304e-05
70.85833492921113	0.0004606847231442465	0.00046488193509553973	0.0005055612063412499	0.0005090264760759539	0.0005312059568003274	0.000534200992370764	0.0005584285477061123	0.0005608852804517739	0.0006150944914809876	0.000616308630204492	0.09952324646979513	0.09707732691710762	1.8201325721969603e-07	2.969818700344906e-05	1.8277378905653084e-07	2.982227928292891e-05
71.2852920424243	0.0004606219486473795	0.0004648216374107993	0.0005055853935086952	0.0005090519518982556	0.0005312841966361879	0.000534279559183099	0.0005585674559757459	0.0005610232680002743	0.000615369973142483	0.0006165798411884987	0.09972452183314565	0.09727363738467118	1.8446823612724983e-07	3.0280086565276365e-05	1.852392342270321e-07	3.0406644413782935e-05
71.71482178702524	0.0004605583447678137	0.00046476055169592434	0.0005056101900760117	0.0005090780596668813	0.0005313639577079504	0.0005343596536547993	0.0005587089222906695	0.0005611637984865096	0.0006156503902940351	0.0006168559127406526	0.09992911909889475	0.09747318769930208	1.86901578283819e-07	3.086434758414747e-05	1.8768284596099895e-07	3.099336372983097e-05
72.14693966441222	0.00046049387042697054	0.00046469863752069925	0.0005056355834888079	0.0005091047871355671	0.0005314452462065375	0.0005344412819572082	0.0005588529746540342	0.0005613068994334551	0.0006159358225489126	0.0006171369226416016	0.10013711016345091	0.09767604797802228	1.8931350862600935e-07	3.145099323105527e-05	1.901048485833303e-07	3.1582459927542716e-05
72.58166126938723	0.00046042848349813555	0.00046463585342013065	0.0005056615608009761	0.0005091321216728776	0.0005315280683839697	0.000534524450321505	0.0005589996416729527	0.0005614525989550735	0.0006162263514606117	0.0006174229505624782	0.10034856867322732	0.09788229004440532	1.9170425200715994e-07	3.20400471771759e-05	1.925054662740757e-07	3.2173956185460595e-05
73.01900229071879	0.00046036214077788796	0.0004645721568661883	0.0005056881086633187	0.0005091600502509972	0.0005316124305546854	0.0005346091650399783	0.0005591489525756505	0.0005616009257730657	0.0006165220605809554	0.000617714078121408	0.10056357007406816	0.09809198747677096	1.940740332519869e-07	3.263153361127147e-05	1.9488492312101906e-07	3.276787618076982e-05
73.45897851170821	0.00046029479795666215	0.00046450750423867633	0.0005057152133118194	0.0005091885594341719	0.0005316983390969215	0.0005346954324673545	0.0005593009372292169	0.0005617519092342084	0.0006168230355202796	0.000618010388942041	0.10078219166230931	0.09830521565797319	1.9642307722315348e-07	3.3225477259660186e-05	1.9724344318397188e-07	3.336424410854688e-05
73.90160581075892	0.00046022640958839314	0.0004644418507952038	0.000505742860555527	0.0005092176353667725	0.0005317858004541379	0.0005347832590221716	0.0005594556261579644	0.0005619055793282852	0.000617129364009769	0.0006183119687141733	0.1010045126375458	0.09852205182684738	1.9875160887764844e-07	3.3821903404812614e-05	1.9958125054941704e-07	3.396308469950926e-05
74.34690016194996	0.0004601569290592195	0.00046437515064021623	0.0005057710357640506	0.0005092472637609675	0.0005318748211364948	0.0005348726511882003	0.000559613050562426	0.0005620619667066377	0.0006174411359660403	0.0006186189052565479	0.10123061415715706	0.09874257513137798	2.0105985333400671e-07	3.442083790620998e-05	2.018985693932841e-07	3.4564423239777375e-05
74.79487763561212	0.00046008630855521443	0.0004643073566930637	0.0005057997238546431	0.0005092774298839962	0.0005319654077223866	0.0005349636155159213	0.0005597732423390162	0.0005622211027013666	0.0006177584435580682	0.0006189312885819308	0.1014605793926734	0.09896686668365538	2.0334803593486783e-07	3.5022307221271864e-05	2.0419562404394142e-07	3.5168285591302695e-05
75.24555439890803	0.0004600144990291012	0.00046423842065506347	0.0005058289092788613	0.0005093081185450199	0.0005320575668600277	0.0005350561586240523	0.0005599362341003785	0.0005623830193452011	0.0006180813812765459	0.0006192492109645489	0.10169449358804365	0.09919500961668827	2.0561638232254476e-07	3.562633842872642e-05	2.0647263905407883e-07	3.577469821411383e-05
75.6989467164156	0.0004599414501659343	0.00046416829297553483	0.0005058585760087947	0.0005093393140815486	0.0005321513052691088	0.000535150287201142	0.0005601020591964612	0.0005625477493920786	0.0006184100460057981	0.0006195727670100082	0.10193244411988363	0.09942708914314957	2.078651185049435e-07	3.623295925103687e-05	2.0872983926239867e-07	3.638368818759119e-05
76.15507095071504	0.0004598671103476841	0.0004640969228167467	0.0005058887075228247	0.0005093710003454052	0.0005322466297424997	0.0005352460080072077	0.000560270751736324	0.0005627153263384372	0.0006187445370983289	0.0006199020537277652	0.10217452055978113	0.09966319261612051	2.1009447092885502e-07	3.684219807872924e-05	2.109674498670163e-07	3.699528323403145e-05
76.61394356297929	0.0004597914266167151	0.00046402425801776796	0.0005059192867909259	0.0005094031606882369	0.000532343547148032	0.0005353433278754526	0.0005604423466107387	0.0005628857844452842	0.0006190849564521483	0.0006202371706062973	0.10242081473874085	0.0999034095919283	2.1230466656474e-07	3.745408399728756e-05	2.131856965052574e-07	3.760951174437699e-05
77.07558111356816	0.00045971434463809563	0.0004639502450571577	0.0005059502962594704	0.0005094357779465342	0.0005324420644303432	0.0005354422537140374	0.0005606168795155922	0.000563059158761043	0.0006194314085909734	0.0006205782196910612	0.10267142081384806	0.10014783189514102	2.1449593298067133e-07	3.806864681282773e-05	2.1538480532467316e-07	3.822640280258527e-05
77.54000026262605	0.00045963580866070883	0.00046387482901446615	0.0005059817178355244	0.0005094688344261514	0.0005325421886127926	0.0005355427925079248	0.0005607943869761349	0.0005632354851452295	0.0006197840007474381	0.0006209253056653713	0.10292643533724691	0.10039655368582409	2.166684984290703e-07	3.868591708089397e-05	2.175650030677165e-07	3.8845986213537076e-05
78.00721777068286	0.0004595557614771222	0.0004637979535305036	0.0005060135328706203	0.0005095023118863096	0.000532643926799456	0.0005356449513207968	0.0005609749063721118	0.0005634148002929859	0.0006201428429494433	0.0006212785359343252	0.10318595732752031	0.10064967152913228	2.1882259193181652e-07	3.9305926135449476e-05	2.1972651715218994e-07	3.946829253044515e-05
78.47725049925933	0.00045947414438216093	0.00046371956076632196	0.0005060457221439755	0.00050953619152305	0.0005327472861771927	0.0005357487372970421	0.0005611584759638043	0.0005635971417605025	0.0006205080481097772	0.0006216380207118989	0.10345008834357193	0.10090728446734312	2.209584433728387e-07	3.992870612007371e-05	2.2186957576123423e-07	4.009335308501061e-05
78.95011541147531	0.000459390897130154	0.0004636395913608806	0.0005060782658451519	0.000509570453952138	0.000532852274017803	0.000535854157663831	0.0005613451349190339	0.0005637825479913803	0.000620879732119162	0.0006220038731113689	0.10371893256110148	0.10116949409442179	2.2307628359038035e-07	4.055429001996458e-05	2.2399440793277516e-07	4.0721200018148385e-05
79.42582957266194	0.00045930595789079015	0.0004635579843873303	0.0005061111435561143	0.0005096050791913731	0.0005329588976802624	0.0005359612197332628	0.0005615349233411564	0.0005639710583439542	0.0006212580139428608	0.0006223762092391858	0.10399259685179776	0.1014364046332269	2.2517634447804732e-07	4.1182711696424734e-05	2.261012436539575e-07	4.135186631257226e-05
79.90441015097758	0.00045921926320354573	0.0004634746773078794	0.0005061443342326891	0.0005096400466423053	0.0005330671646130589	0.000536069930904611	0.0005617278822981002	0.0005641627131196399	0.0006216430157210272	0.0006227551482924776	0.10427119086533476	0.10170812301545881	2.2725885908748186e-07	4.181400592219442e-05	2.2819031396089165e-07	4.198538582673994e-05
80.38587441802741	0.0004591307479306214	0.0004633896059271794	0.0005061778161853735	0.0005096753350713119	0.0005331770823566112	0.0005361802986666478	0.0005619240538524802	0.000564357553592325	0.0006220348628729343	0.0006231408126603156	0.10455482711430802	0.10198475896446542	2.293240617307112e-07	4.244820841828312e-05	2.302618510395928e-07	4.262179333074101e-05
80.87023974948666	0.00045904034520834354	0.00046330270434418797	0.0005062115670594954	0.0005097109225900323	0.0005332886585457991	0.0005362923306000761	0.0005621234810928511	0.0005645556220388727	0.0006224336842052903	0.0006235333280289426	0.10484362106222056	0.1022664250810239	2.3137218810060246e-07	4.3085355894298405e-05	2.32316088338738e-07	4.3261124544183294e-05
81.35752362572781	0.0004589479863969668	0.00046321390490243914	0.0005062455638146797	0.0005097467866351176	0.0005334019009125914	0.0005364060343800525	0.0005623262081661312	0.0005647569617707669	0.0006228396120247985	0.0006239328234911168	0.10513769121464266	0.10255323693221863	2.3340347537700607e-07	4.372548608803928e-05	2.3435326067082225e-07	4.3903416174218e-05
81.8477436324513	0.00045885360102882063	0.0004631231381386726	0.0005062797827036035	0.0005097829039472762	0.0005335168172887826	0.0005365214177788173	0.00056253228031126	0.0005649616171669575	0.000623252782255167	0.0006243394316597694	0.10543715921368617	0.10284531314354531	2.3541816235610104e-07	4.4368637809780176e-05	2.3637360433998583e-07	4.45487059583527e-05
82.34091746132043	0.00045875711675474537	0.00046303033272976195	0.0005063141992500127	0.0005098192505495943	0.0005336334156088532	0.0005366384886684403	0.0005627417438941425	0.0005651696337079635	0.000623673334558777	0.0006247532887861787	0.10574214993592265	0.10314277549437417	2.3741648957984873e-07	4.501485098812319e-05	2.3837735726279456e-07	4.519703270784714e-05
82.83706291059936	0.00045865845928874573	0.0004629354154378716	0.0005063487882259665	0.0005098558017250893	0.000533751703912944	0.0005367572550236782	0.0005629546464439336	0.0005653810580112787	0.0006241014124632122	0.0006251745348828558	0.10605279159389745	0.10344574901691822	2.3939869946067605e-07	4.5664166716030685e-05	2.403647590895619e-07	4.584843635202507e-05
83.33619788579601	0.00045855755235079857	0.0004628383110537792	0.0005063835236282797	0.0005098925319934718	0.0005338716903499582	0.0005368777249249516	0.0005631710366907184	0.0005655959378681391	0.0006245371634928766	0.0006256033138513602	0.10636921584138292	0.10375436209884449	2.413650364250239e-07	4.631662730165964e-05	2.423360513415006e-07	4.650295798704074e-05
83.83834040030794	0.0004584543176077509	0.0004627389423383009	0.0005064183786541376	0.0005099294150870902	0.0005339933831807996	0.0005369999065614558	0.0005633909646046624	0.0005658143222817243	0.0006249807393059473	0.0006260397736152914	0.10669155788253475	0.10406874658969503	2.433157470610155e-07	4.697227632152745e-05	2.4429147755362056e-07	4.716063992656061e-05
84.34350857607244	0.0004583486746122322	0.00046263722996174264	0.0005064533256758414	0.0005099664239260195	0.0005341167907817525	0.0005371238082344036	0.0005636144814366884	0.0005660362615068435	0.0006254322958369015	0.0006264840662586752	0.10701995658512052	0.10438903791126462	2.452510802687267e-07	4.7631158675093266e-05	2.462312834162171e-07	4.7821525754013217e-05
84.85172064422062	0.00045824054073950824	0.00046253309244130217	0.0005064883362146567	0.0005100035305922561	0.0005342419216480055	0.0005372494383604076	0.0005638416397607484	0.0005662618070911783	0.0006258919934448835	0.0006269363481700129	0.10735455459798213	0.10471537517212248	2.4717128741956387e-07	4.8293320643391646e-05	2.4815571693164677e-07	4.8485660379044004e-05
85.36299494573534	0.00045812983112220236	0.0004624264460763553	0.0005065233809137281	0.0005100407063029975	0.0005343687843973366	0.0005373768054750183	0.0005640724935177717	0.0005664910119181568	0.0006263599970681928	0.0006273967801922617	0.10769549847292761	0.10504790128643454	2.490766225275677e-07	4.895880995046953e-05	2.5006502857413855e-07	4.915309009587143e-05
85.87734993211305	0.0004580164585827987	0.0004623172048815321	0.0005065584295100164	0.0005100779213829525	0.0005344973877739572	0.0005375059182364106	0.0005643070980613544	0.000566723930251526	0.0006268364763851783	0.0006278655277790158	0.10804293879123757	0.10538676309729282	2.5096734241529615e-07	4.9627675826502404e-05	2.519594714514486e-07	4.982386264384964e-05
86.39480416602983	0.0004579003335638457	0.00046220528051750694	0.0005065934508052242	0.0005101151452356504	0.0005346277406525277	0.000537636785429238	0.0005645455102052741	0.0005669606177817009	0.0006273216059818466	0.0006283427611571961	0.10839703029498231	0.10573211150473318	2.528437069062705e-07	5.029996907709999e-05	2.5383930149047544e-07	5.049802727412345e-05
86.91537632201124	0.00045778136405578214	0.0004620905822194252	0.0005066284126356742	0.0005101523463137187	0.0005347598520423621	0.0005377694159686671	0.0005647877882729255	0.0005672011316739856	0.0006278155655265198	0.0006288286554965679	0.10875793202337136	0.10608410159865012	2.547059790185052e-07	5.097574215497114e-05	2.5570477761962303e-07	5.1175634817698934e-05
87.43908518710603	0.00045765945552228067	0.00046197301672285754	0.0005066632818410861	0.0005101894920880674	0.0005348937310918178	0.0005379038189045865	0.0005650339921487455	0.0005674455306187324	0.0006283185399518679	0.000629323391086396	0.10912580745434022	0.10644289279682745	2.565544251584718e-07	5.16550492334622e-05	2.5755616195658436e-07	5.185673775616462e-05
87.9659496615646	0.0004575345108230243	0.0004618524881871999	0.0005066980242322117	0.0005102265490159476	0.0005350293870928846	0.0005380400034260106	0.0005652841833317336	0.0005676938748835411	0.0006288307196446868	0.0006298271535196028	0.10950082465162037	0.10680864898830186	2.5838931533826454e-07	5.233794628699273e-05	2.5939372001759255e-07	5.254139029875482e-05
88.4959887595208	0.00045740643013381956	0.0004617288981164255	0.0005067326045572881	0.000510263482507843	0.000535166829485993	0.0005381779788656909	0.0005655384249911685	0.0005679462263675984	0.0006293523006438018	0.0006303401338847967	0.10988315641752525	0.1071815386823007	2.602109234018735e-07	5.302449117511321e-05	2.6121772093068343e-07	5.3229648462368995e-05
89.0292216096782	0.0004572751108639403	0.0004616021452770751	0.000506766986467252	0.0005103002568931297	0.0005353060678650433	0.000538317754704937	0.000565796782024615	0.0005682026486582464	0.0006298834848464975	0.0006308625289665494	0.11027298045170873	0.10756173516300653	2.6201952725167423e-07	5.371474372933838e-05	2.630284376564391e-07	5.392157015510213e-05
89.56566745600044	0.0004571404475705955	0.0004614721256133892	0.0005068011324796649	0.0005103368353844698	0.0005354471119826654	0.0005384593405786634	0.0005660593211183323	0.0005684632070898918	0.000630424480223894	0.0006313945414543367	0.11067047951616517	0.10794941665039301	2.6381540909844493e-07	5.440876584671128e-05	2.648261472257534e-07	5.461721526564545e-05
90.1053456584057	0.00045700233187042017	0.00046133873215947063	0.0005068350039413025	0.0005103731800408779	0.000535589971755737	0.0005386027462806779	0.0005663261108102083	0.0005687279688053726	0.0006309755010457264	0.0006319363801605812	0.11107584160675328	0.10834476646742673	2.6559885572081596e-07	5.510662158815516e-05	2.6661113098843964e-07	5.531664575729456e-05
90.6482756934654	0.0004568606523478623	0.0004612018549483611	0.0005068685609893459	0.0005104092517294056	0.000535734657271157	0.0005387479817692185	0.0005665972215553264	0.0005689970028198894	0.0006315367681149941	0.0006324882602482463	0.11148926013153093	0.10874797321390395	2.6737015873566986e-07	5.5808377281585386e-05	2.6838367487224627e-07	5.6019925766800927e-05
91.19447715510712	0.0004567152944603608	0.000461061380917915	0.0005069017625111184	0.0005104450100853915	0.0005358811787919008	0.0005388950571727569	0.000566872725794304	0.0005692703800876347	0.0006321085090129865	0.0006330504034684683	0.11191093409622084	0.10915923094723287	2.691296148824192e-07	5.651410163069748e-05	2.7014406965531704e-07	5.672712170828875e-05
91.74396975532183	0.000456566140440174	0.0004609171938133421	0.0005069345661023076	0.0005104804134712051	0.0005360295467633617	0.0005390439827960791	0.0005671526980245263	0.0005695481735712425	0.0006326909583552056	0.0006336230384087367	0.11234106829712301	0.10957873937048059	2.7087752632734205e-07	5.7223865831249054e-05	2.71892611258004e-07	5.7438302384762996e-05
92.29677332487483	0.00045641306919275414	0.00046076917408630086	0.0005069669280236131	0.0005105154189334417	0.0005361797718200132	0.0005391947691266693	0.0005674372148744348	0.0005698304583142079	0.000633284358058762	0.0006342064007521716	0.11277987352182432	0.11000670402800543	2.7261420097913916e-07	5.793774369228233e-05	2.736296010448719e-07	5.815353910394727e-05
92.85290781402206	0.0004562559561915022	0.0004606171987903921	0.0005069988031557417	0.000510549982158475	0.000536331864792383	0.0005393474268413959	0.0005677263551809938	0.0005701173115164061	0.0006338889576218158	0.0006348007335484522	0.11322756675805583	0.11044333650904362	2.743399528196697e-07	5.8655811764576904e-05	2.7535534614068916e-07	5.8872905801130027e-05
93.41239329322968	0.00045609467336879626	0.0004604611414729301	0.0005070301449526951	0.0005105840574263251	0.0005364858367143848	0.0005395019668135361	0.0005680202000705208	0.0005704088126128799	0.0006345050144157111	0.0006354062874970224	0.11368437141108662	0.11088885465960042	2.760551022612501e-07	5.9378149477665176e-05	2.770701597733065e-07	5.959647917042066e-05
93.97524995389855	0.00045592908900312436	0.0004603008720628331	0.0005070609053932675	0.0005106175975627511	0.0005366416988310083	0.0005396584001201467	0.0005683188330430293	0.0005707050433560488	0.0006351327939904554	0.0006360233212432042	0.11415051753004438	0.11134348280304751	2.7775997651371086e-07	6.0104839283106615e-05	2.787743616252639e-07	6.032433880190369e-05
94.54149810909283	0.00045575906760218435	0.0004601362567544914	0.0005070910349306808	0.0005106505538895043	0.0005367994626063978	0.0005398167380498041	0.0005686223400602655	0.0005710060879015141	0.0006357725703942531	0.0006366521016878975	0.11462624204358007	0.11180745196982252	2.7945490997373324e-07	6.0835966806463415e-05	2.804682782063224e-07	6.105656732682818e-05
95.11115819427312	0.00045558446978178653	0.0004599671578874446	0.0005071204824402749	0.0005106828761726513	0.0005369591397323353	0.0005399769921107338	0.0005689308096376254	0.0005713120328976358	0.0006364246265078347	0.0006372929043115868	0.11511178900532706	0.11228100013667107	2.8114024463977375e-07	6.157162100879632e-05	2.821522432501196e-07	6.179325057226182e-05
95.68425076803395	0.00045540515214040334	0.0004597934338217197	0.0005071491951651757	0.0005107145125689	0.0005371207421371625	0.000540139174039356	0.0005692443329401531	0.0005716229675790848	0.0006370892543943912	0.0006379460135134281	0.11560740984960953	0.11276437247587394	2.828163305471001e-07	6.231189435716711e-05	2.8382659813158727e-07	6.25344777242659e-05
96.26079651284576	0.0004552209671291874	0.0004596149388086441	0.0005071771186598459	0.0005107454095698262	0.0005372842819951527	0.0005403032958092672	0.0005695630038828168	0.0005719389838645567	0.0006377667556659182	0.0006386117229662075	0.11611336365788905	0.11325782161494057	2.844835262249992e-07	6.305688300474455e-05	2.854916923042102e-07	6.328034150017425e-05
96.84081623580131	0.0004550317629172906	0.0004594315228569652	0.0005072041967314345	0.0005107755119439212	0.0005374497717363728	0.0005404693696406852	0.0005698869192352965	0.0005722601764588726	0.0006384574418668989	0.0006392903359880441	0.11662991743646864	0.11376160790726707	2.861421991847768e-07	6.380668698283132e-05	2.871478837661789e-07	6.40309383321408e-05
97.42433086936633	0.0004548373832522946	0.00045924303159409325	0.0005072303713788252	0.0005108047626763606	0.0005376172240570575	0.0005406374080103871	0.0005702161787315088	0.0005725866429596901	0.00063916163487625	0.0006399821659317455	0.11715734640599779	0.11427599971429007	2.8779272642640496e-07	6.456141040188379e-05	2.8879553954784705e-07	6.478636855995756e-05
98.01136147213543	0.0004546376673155596	0.00045904930612226393	0.0005072555827292807	0.0005108331029063925	0.0005377866519305204	0.0005408074236621623	0.0005705508851841077	0.000572918483969055	0.0006398796673285257	0.0006406875365927732	0.11769593430333873	0.11480127369968696	2.8943549498501413e-07	6.532116166770019e-05	2.9043503623149775e-07	6.554673663725086e-05
98.60192922959182	0.00045443244957230636	0.0004588501828694401	0.0005072797689725924	0.000510860471862253	0.0005379580686186553	0.0005409794296178248	0.0005708911446042454	0.0005732558032100667	0.000640611883055484	0.0006414067826368654	0.11824597369640981	0.11533771513621673	2.910709025046531e-07	6.608605370921061e-05	2.9206676050336526e-07	6.631215134988988e-05
99.1960554548718	0.0004542215596162063	0.00045864549343472763	0.0005073028662926055	0.0005108868067934845	0.0005381314876840367	0.0005411534391888065	0.0005712370663268402	0.0005735987076489037	0.0006413586375490999	0.000642140250048391	0.11880776631263325	0.1158856182258121	2.926993578376358e-07	6.685620421874316e-05	2.9369110972549736e-07	6.708272604571963e-05
99.79376158953411	0.00045400482200827903	0.000458435064428095	0.0005073248087960208	0.0005109120429005505	0.0005383069230026748	0.0005413294659883681	0.0005715887631416661	0.0005739473076225042	0.0006421202984472714	0.0006428882966005989	0.11938162338165953	0.11644528643358233	2.94321281688395e-07	6.763173590898508e-05	2.953084925526122e-07	6.78585788802949e-05
100.39506920433367	0.0004537820561098685	0.0004582187173041782	0.0005073455284383449	0.0005109361132616317	0.0005384843887774566	0.0005415075239444751	0.0005719463514305621	0.0005743017169722046	0.000642897246043468	0.0006436512923490058	0.11996786599307568	0.11701703283640862	2.9593710729333093e-07	6.841277678544533e-05	2.969193295825111e-07	6.863983307771326e-05
101.00000000000001	0.000453553075909472	0.00045799626818992996	0.00050736495494687	0.0005109589487564694	0.0005386638995523226	0.0005416876273133692	0.0005723099513110994	0.0005746620531836515	0.0006436898738217245	0.000644429620149231	0.12056682546984193	0.11760118048686666	2.967459685504065e-07	6.880469086054325e-05	2.9772557486628086e-07	6.90318262452564e-05
