# Supplementary material for: White matter micro- and macrostructure brain charts for the human lifespan
Source: Nature. 2026 May 13;655(8124):979–89. doi: 10.1038/s41586-026-10454-2 (PMC13391363; doi:10.1038/s41586-026-10454-2)
Supplement: Supplementary file 12 — Centiles trajectories of brain charts. SDT.T9.1–5 contain the brain charts for the global metrics; SDT.T9.6–509 contain the brain charts for the tract-specific metrics (unnormalized); and SDT.T9.510–1157 contain the brain charts for the tract-specific macrostructural metrics (normalized). Included in each table are the male and female centile trajectories for the 2.5th, 25th, 50th, 75th and 97.5th percentiles; the interquartile range normalized by the 50th centile; and the derivatives of the 50th centiles with respect to both age and log(age). Charts are sampled in logarithmically spaced intervals. Age is reported in years, while centile trajectory values are reported in metric-specific units: diffusivities in mm2 s−1, volume in mm3, surface area in mm2, average length in mm, and FA is dimensionless (unitless). [file 41586_2026_10454_MOESM12_ESM.zip › plotted_curves/SDT.T9.249-SCP_left_surface_area_curve_metrics.csv]

ages	male_0.025th_percentile	female_0.025th_percentile	male_0.25th_percentile	female_0.25th_percentile	male_0.5th_percentile	female_0.5th_percentile	male_0.75th_percentile	female_0.75th_percentile	male_0.975th_percentile	female_0.975th_percentile	male_normalized_quantile_range	fwmale_normalized_quantile_range	male_median_centile_d_age	male_median_centile_d_log_age	female_median_centile_d_age	female_median_centile_d_log_age
0.25	2882.8060002151415	3139.016794906823	4607.636536539092	4650.6733659381125	5382.327811956145	5318.797209555897	6030.496039091985	5884.339634029561	6985.530510475592	6736.089416599069	0.26435764454780974	0.2319445956456114	4373.134483600493	2524.955210404613	4272.178526834244	2466.6653796175087
0.25150637576242696	2887.701477577226	3144.0345147797616	4613.751656152976	4656.696125281281	5388.915395748074	5325.232715741481	6037.510392940905	5891.154890896754	6993.269730233471	6743.556233197598	0.2642013526342043	0.23181311155968673	4366.119799285196	2528.4754633096745	4265.325531048467	2470.104220743524
0.2530218281966045	2892.6114664469796	3149.0668539210706	4619.883954551879	4662.735777691511	5395.52134815176	5331.6861657337295	6044.544216109198	5897.989069441454	7001.030280580333	6751.0436409121585	0.2640449679705813	0.23168154564100293	4352.057943718508	2535.5182876054896	4251.587786506861	2476.984157704981
0.25454641199404576	2897.53598152436	3154.1138258175224	4626.033444037964	4668.792335067689	5402.145681265015	5338.15757129767	6051.597520636117	5904.84218137273	7008.812173522166	6758.551651406304	0.26388849185280217	0.2315498989672134	4338.015771334991	2542.565721352701	4237.869241830194	2483.8685771417804
0.2560801821758082	2902.4750374079563	3159.1754438515627	4632.200136783018	4674.865809179839	5408.788407042056	5344.646944057746	6058.67031840514	5911.714238248279	7016.615420889455	6766.080276174536	0.2637319255759584	0.23141817261542144	4323.993410295341	2549.6177094825543	4224.170022516511	2490.757425091928
0.25762319409447826	2907.4286485946673	3164.25172130089	4638.384044828259	4680.956211668735	5415.449537293346	5351.154295497411	6065.76262114383	5918.605251474016	7024.440034337058	6773.62952654189	0.2635752704343319	0.23128636766214505	4309.990987680154	2556.674196782522	4210.490253020311	2497.6506474600174
0.2591755034361701	2912.396829479143	3169.3426713380927	4644.585180083779	4687.0635540456	5422.129083685005	5357.679636958839	6072.8744404232175	5925.515232303799	7032.286025343562	6781.19941366365	0.26341852772135405	0.23115448518328682	4296.008629464544	2563.7351278843125	4196.830056730658	2504.5481900073355
0.2607371662225343	2917.379594353423	3174.448307030182	4650.803554328294	4693.187847691658	5428.827057738586	5364.22297964247	6080.005787657601	5932.444191838946	7040.153405211084	6788.78994852487	0.26326169872956884	0.23102252625409786	4282.046460570069	2570.8004472900648	4183.1895559770055	2511.449998351978
0.2623082388127803	2922.3769574064418	3179.5686413382255	4657.039179208696	4699.329103857832	5435.543470830619	5370.78433460671	6087.156674104072	5939.392141027959	7048.042185064793	6796.401141940074	0.2631047847505922	0.2308904919491492	4268.104604835622	2577.870099356631	4169.568872060394	2518.3560179873602
0.2638887779057103	2927.388932723628	3184.7036871169435	4663.292066239742	4705.487333664385	5442.278334192317	5377.363712767588	6094.327110862229	5946.359090666168	7055.952375852621	6804.033004552926	0.2629477870750736	0.2307583833422975	4254.183185012778	2584.9440282930154	4155.968125207117	2525.2661942557897
0.26547884054176485	2932.4155342863914	3189.853457114252	4669.562226803586	4711.662548100489	5449.031658909092	5383.961124898306	6101.5171088736915	5953.345051395279	7063.88398834476	6811.685546835745	0.2627907069926597	0.23062620150665433	4240.282322769053	2592.022178158746	4142.387434587348	2532.1804723549867
0.2670784841050822	2937.456775971727	3195.017963970883	4675.849672149463	4717.854758023909	5455.803455920258	5390.576581628936	6108.726678921797	5960.350033703079	7071.837033133368	6819.358779089219	0.2626335457919541	0.23049394751455513	4226.402138693258	2599.104492868879	4128.826918316307	2539.09879734274
0.26868776632556873	2942.5126715516994	3200.197220219929	4682.1544133932375	4724.063974160574	5462.593736018578	5397.21009344599	6115.955831631147	5967.374047922994	7079.8115206320945	6827.05271144195	0.26247630476048145	0.23036162243752792	4212.542752291542	2606.190916187945	4115.28669345309	2546.0211141313193
0.2703067452809827	2947.5832346930333	3205.391238286452	4688.47646151707	4730.290207104249	5469.402509849933	5403.861670692099	6123.204577467288	5974.417104233773	7087.807461075765	6834.767353850148	0.2623189851846511	0.23022922734626228	4198.704281991813	2613.281391734956	4101.766876002774	2552.947367490153
0.2719354793990299	2952.668478956613	3210.6000304870245	4694.8158273689705	4736.533467316104	5476.229787912888	5410.5313235655785	6130.472926736258	5981.479212659051	7095.824864519928	6842.502716097172	0.26216158834971903	0.23009676331057977	4184.886845121626	2620.375862964662	4088.267580903601	2559.8775020347675
0.27357402745947257	2957.768417797004	3215.8236090293144	4701.172521662395	4742.793765124353	5483.075580558275	5417.219062120066	6137.760889584181	5988.560383066997	7103.863740840419	6850.258807793183	0.2620041155397525	0.22996423139940456	4171.090557939839	2627.474273190135	4074.7889220349025	2566.8114622335415
0.2752224485962505	2962.883064562027	3221.0619860116312	4707.546554975895	4749.071110723831	5489.939897988865	5423.924896264113	6145.068475996939	5995.660625169878	7111.92409973306	6858.035638374699	0.2618465680375942	0.22983163268073115	4157.315535613103	2634.576565563446	4061.331012221286	2573.7491924067726
0.27688080229961526	2968.0124324922162	3226.3151734225135	4713.937937752618	4755.365514175643	5496.822750258859	5430.648835760821	6152.395695799653	6002.779948523724	7120.005950713108	6865.833217104261	0.2616889471248267	0.22969896822159763	4143.561892223312	2641.6826830809005	4047.893963223323	2580.6906367188785
0.2785491484182772	2973.1565347203996	3231.583183140248	4720.3466802999865	4761.676985406706	5503.724147273584	5437.390890227395	6159.742558656384	6009.918362527866	7128.109303114966	6873.651553069952	0.2615312540817367	0.22956623908805593	4129.829740767367	2648.792568579782	4034.4778857433703	2587.635739182704
0.28022754716156506	2978.315384271154	3236.866026932455	4726.7727927891865	4768.0055342094	5510.644098788969	5444.151069134796	6167.109074069612	6017.075876424582	7136.234166091639	6881.490655185061	0.26137349018728256	0.22943344634514132	4116.119193163235	2655.906164743472	4021.082889432786	2594.5844436631305
0.2819160591015993	2983.4889940603875	3242.1637164556296	4733.216285254856	4774.351170241139	5517.582614411262	5450.929381807314	6174.495251379948	6024.252499298696	7144.380548614473	6889.350532187651	0.2612156567190575	0.22930059105684827	4102.430360242259	2663.0234140907414	4007.7090828674845	2601.53669385612
0.28361474517547763	2988.67737689477	3247.4762632546617	4739.677167594537	4780.713903023927	5524.539703596455	5457.725837422119	6181.901099765558	6031.448240077086	7152.54845947253	6897.23119264009	0.2610577549532566	0.2291676742860953	4088.7633517277427	2670.144258964807	3994.356573561672	2608.4924333003582
0.2853236666874746	2993.880545471275	3252.803678762395	4746.155449568309	4787.093741943969	5531.515375649947	5464.540445008887	6189.326628241823	6038.663107528347	7160.737907272274	6905.132644928677	0.2608997861646443	0.22903469709470553	4075.1182763003744	2677.2686415701173	3981.025467997417	2615.451605391456
0.2870428853112538	2999.09851237671	3258.145974299197	4752.651140798398	4793.490696251301	5538.509639726151	5471.3732134494285	6196.771845660962	6045.897110262417	7168.948900437179	6913.054897263285	0.26074175162652014	0.228901660543375	4061.4952415251173	2684.3965039253235	3967.7158715713304	2622.414153347374
0.28877246309209376	3004.3312900871265	3263.5031610724054	4759.164250768607	4799.90477505924	5545.522504827923	5478.2241514771285	6204.236760711431	6053.150256729981	7177.181447207113	6920.997957676755	0.26058365261068656	0.2287685656916431	4047.894353897078	2691.5277878900524	3954.4278886332177	2629.3800202312414
0.2905124624491269	3009.578890967417	3268.8752501759727	4765.694788824042	4806.335987344114	5552.5539798063	5485.093267676705	6211.721381917695	6060.422555222265	7185.435555638127	6928.961834024699	0.2604254903874158	0.22863541359786915	4034.3157188275363	2698.6624351544306	3941.1616224746685	2636.349148941459
0.29226294617759224	3014.841327270701	3274.262252589873	4772.24276417049	4812.784341944671	5559.604073359876	5491.980570483586	6219.225717639573	6067.714013870412	7193.711233601756	6936.946533984819	0.26026726622541985	0.2285022053192079	4020.7594406267162	2705.800387224881	3927.9171753113624	2643.3214821985457
0.294023977451102	3020.1186111378697	3279.6641791796965	4778.808185874085	4819.249847561741	5566.672794034474	5498.886068183609	6226.7497760719325	6075.02464064513	7202.008488784746	6944.952065056635	0.2601089813918171	0.22836894191157442	4007.225622555008	2712.9415854571853	3914.694648335222	2650.2969625766855
0.29579561982392083	3025.4107545970587	3285.081040696161	4785.391062860826	4825.73251275779	5573.760150222676	5505.809768912553	6234.293565244204	6082.354443356325	7210.32732868854	6952.978434561011	0.2599506371521014	0.2282356244296339	3993.7143667675555	2720.0859710143413	3901.4941416557413	2657.2755324647296
0.29757793723326015	3030.7177695630858	3290.5128477745784	4791.991403916067	4832.232345956405	5580.866150163304	5512.751680655641	6241.857093019869	6089.703429652482	7218.667760628763	6961.025649639624	0.25979223477011315	0.22810225392675829	3980.2257743538357	2727.233484895667	3888.3157543425914	2664.2571340901777
0.29937099400158496	3036.0396678369834	3295.959610934436	4798.609217684142	4838.749355441958	5587.9908019410705	5519.711811247199	6249.440367096116	6097.071607020424	7227.02979173488	6969.093717254656	0.25963377550800654	0.22796883145501468	3966.759945319034	2734.3840679163113	3875.159584404668	2671.2417095028795
0.3011748548389356	3041.376461105388	3301.4213405788114	4805.24451266778	4845.283549359013	5595.134113485971	5526.690168370064	6257.043395003212	6104.458982784651	7235.413428949549	6977.182644188159	0.2594752606262209	0.22783535806513203	3953.316978572868	2741.5376607009675	3862.025728782406	2678.229200568516
0.30298958484526295	3046.728160940045	3306.8980469939283	4811.8972972277015	4851.834935711954	5602.296092572902	5533.68675955522	6264.666184104144	6111.865564107022	7243.818679028255	6985.292437041701	0.2593166913834513	0.22770183480648348	3939.89697198011	2748.6942037146073	3848.9142833978403	2685.2195489995647
0.30481524951277783	3052.0947787972855	3312.3897403486676	4818.567579582153	4858.403522364543	5609.476746821205	5540.701592181362	6272.308741594152	6119.291357986301	7252.245548538857	6993.423102235937	0.2591580690366191	0.22756826272705813	3926.5000223207753	2755.8536372317467	3835.825343096629	2692.212696313625
0.3066519147283146	3057.4763260174345	3317.8964306939843	4825.255367806373	4864.989317039345	5616.676083694129	5547.734673474311	6279.971074500192	6126.736371257549	7260.694043861019	7001.574646009985	0.2589993948408436	0.2274346428734352	3913.12622527685	2763.0159013250377	3822.759001680184	2699.208583850879
0.3084996467757088	3062.872813824254	3323.4181279624718	4831.960669832086	4871.592327317372	5623.894110498317	5554.7860105066775	6287.6531896804145	6134.200610591821	7269.164171185686	7009.747074421115	0.2588406700494124	0.2273009762907645	3899.775675481651	2770.1809358978644	3809.7153519089334	2706.207152776886
0.31035851233818973	3068.284253324445	3328.954841967792	4838.683493447099	4878.212560637522	5631.130834383436	5561.855610197288	6295.355093823815	6141.684082495596	7277.655936514747	7017.940393344151	0.2586818959137556	0.22716726402274523	3886.448466495145	2777.3486806617584	3796.6944854829926	2713.208344063023
0.3122285785007863	3073.7106555070145	3334.506582404163	4845.42384629469	4884.85002429612	5638.3862623415425	5568.943479310738	6303.076793449573	6149.186793310284	7286.169345660339	7026.154608471017	0.2585230736834161	0.2270335071115948	3873.1446907983627	2784.519075130811	3783.6964930598624	2720.2120984976646
0.3141099127527488	3079.1520312427638	3340.0733588458247	4852.1817358731905	4891.504725446422	5645.660401206692	5576.049624456894	6310.818294906686	6156.708749211767	7294.704404244494	7034.389725310236	0.2583642046060244	0.22689970659803374	3859.8644398050383	2791.692058628658	3770.7214642686304	2727.2183566943277
0.31600258298998396	3084.608391283665	3345.655180746553	4858.957169535392	4898.176671098178	5652.953257654329	5583.1740520904705	6318.579604373337	6164.249956209973	7303.26111769848	7042.6457491865085	0.2582052899272707	0.2267658635212612	3846.6078038697597	2798.8675702868495	3757.7694876811	2734.2270590651315
0.3179066575175057	3090.079746262347	3351.252057439034	4865.750154488136	4904.865868117026	5660.264838200902	5590.3167685104045	6326.360727856531	6171.8104201482365	7311.839491262461	7050.922685240059	0.2580463308908786	0.22663197891893344	3833.374872278888	2806.045549038332	3744.840650823666	2741.2381458277814
0.3198222050518999	3095.566106691449	3356.8639981344	4872.560697791672	4911.572323224083	5667.595149203208	5597.477779859472	6334.161671191417	6179.390146702912	7320.439529984771	7059.220538426265	0.25788732873857917	0.22649805382713956	3820.1657332491595	2813.225933613023	3731.935040202923	2748.251557022799
0.32174929472380437	3101.0674829630857	3362.4910119216456	4879.388806359233	4918.296042995399	5674.944196857989	5604.657092123738	6341.9824400409025	6186.989141382851	7329.061238721554	7067.539313515087	0.2577282847100866	0.22636408928038695	3806.980473942589	2820.4086625433993	3719.0527412677184	2755.267232477898
0.32368799608040405	3106.5838853482137	3368.1331077670657	4886.234486956419	4925.037033861415	5682.311987201305	5611.854711132005	6349.823039895015	6194.607409528799	7337.704622136091	7075.879015090509	0.25756920004307166	0.22623008631156993	3793.8191804555245	2827.5936741528567	3706.193838438019	2762.2851118296385
0.3256383790879404	3112.115323996066	3373.790294513718	4893.097746200719	4931.79530210649	5689.698526108073	5619.07064255536	6357.683476070447	6202.244956313009	7346.369684698352	7084.239647550084	0.25741007597313764	0.2260960459519623	3780.681937840767	2834.780906573171	3693.3584151146933	2769.305134526454
0.32760051413423674	3117.6618089335466	3379.462580880872	4899.978590560964	4938.570853868378	5697.103819291521	5626.30489190665	6365.563753710005	6209.901786738654	7355.056430684443	7092.6212151044065	0.2572509137337956	0.2259619692311849	3767.56883008359	2841.9702977142297	3680.5465536434203	2776.327239796985
0.3295744720312385	3123.2233500645993	3385.1499754633737	4906.877026356731	4945.363695137615	5704.527872302588	5633.5574645398565	6373.463877782009	6217.577905639233	7363.764864175976	7101.023721776449	0.25709171455644086	0.22582785717719336	3754.479940116871	2849.1617852812633	3667.7583353566006	2783.351366679417
0.33156032401756863	3128.799957169632	3390.8524867311794	4913.793059757844	4952.173831757119	5711.970690529444	5640.828365649729	6381.383853079818	6225.273317678203	7372.494989059604	7109.44717140123	0.25693247967032945	0.22569371081625605	3741.4153498334344	2856.3553067736793	3654.993840564508	2790.3774540086742
0.33355814176109866	3134.3916399048767	3396.5701230286795	4920.72669678379	4959.001269421529	5719.432279196902	5648.1176002710945	6389.323684221239	6232.988027348281	7381.2468090264	7117.891567625084	0.25677321030255523	0.22555953117293523	3728.3751400609035	2863.5507994641084	3642.2531485350337	2797.405440401286
0.33556799736153503	3139.9984078017537	3402.302892574173	4927.677943303124	4965.846013676725	5726.912643365822	5655.425173278399	6397.2833756479195	6240.722038970981	7390.020327571264	7126.356913905198	0.2566139076780257	0.22542531927006676	3715.35939059034	2870.7482004167978	3629.536337520927	2804.435264267493
0.3375899633530214	3145.620270266279	3408.0508034592317	4934.646805032954	4972.708069919225	5734.411787932619	5662.7510893851	6405.2629316248685	6248.475356696024	7398.815547992425	7134.843213508998	0.25645457301944197	0.2252910761287463	3702.3681801701896	2877.9474464773666	3616.84348475188	2811.4668638049625
0.3396241127067558	3151.2572365784	3413.813863648149	4941.633287538316	4979.587443395666	5741.929717628617	5670.095353143158	6413.26235623981	6256.247984500787	7407.63247339077	7143.350469513637	0.2562952075472753	0.2251568027683023	3689.401586507447	2885.148474271875	3604.17466645292	2818.5001770071685
0.3416705188336247	3156.909315891389	3419.592080977337	4948.637396231638	4986.484139202257	5749.466437019544	5677.457968942483	6421.281653402665	6264.03992618981	7416.471106669347	7151.878684805422	0.2561358124797452	0.22502250020628828	3676.459686272312	2892.351220203098	3591.5299578246195	2825.535141644068
0.343729255586852	3162.5765172311635	3425.3854631546874	4955.659136372103	4993.398162284156	5757.021950504878	5684.838941010317	6429.320826844911	6271.851185394119	7425.331450532679	7160.4278620791965	0.2559763890328004	0.224888169458457	3663.542555089807	2899.5556204435416	3578.909433047753	2832.5716952621005
0.34580039726466444	3168.2588494956613	3431.1940177589863	4962.698513065079	5000.3295174349205	5764.596262317293	5692.238273410692	6437.379880119014	6279.681765570716	7434.213507486213	7168.99800383777	0.2558169384200954	0.22475381153874815	3650.650267560035	2906.761610942427	3566.313165308675	2839.609775199089
0.3478840186129729	3173.956321454174	3437.017752239314	4969.755531261514	5007.278209295962	5772.189376522054	5699.655970043881	6445.458816597834	6287.531670002028	7443.117279835701	7177.589112391387	0.25565746185297245	0.22461942745926974	3637.782897248864	2913.9691274170764	3553.741226769751	2846.6493185576983
0.34998019482807	3179.668941746684	3442.8566739143575	4976.830195757321	5014.2442423558605	5779.801297016407	5707.092034645714	6453.557639474006	6295.400901795208	7452.042769686575	7186.2011898569945	0.2554979605404404	0.2244850182302832	3624.940516698174	2921.1781053566374	3541.1936885982286	2853.6902622224297
0.352089001559344	3185.396718883223	3448.710789971881	4983.922511192796	5021.227620949907	5787.432027529003	5714.546470787132	6461.676351759363	6303.289463881692	7460.989978943359	7194.834238157825	0.2553384356891543	0.2243505848601826	3612.123197424691	2928.388480013702	3528.670620959485	2860.732542850077
0.3542105149120084	3191.1396612431654	3454.58010746799	4991.032482051955	5028.228349259365	5795.081571619236	5722.019281873441	6469.814956284283	6311.197359016445	7469.958909309003	7203.488259022605	0.25517888850339904	0.2242161283554823	3599.33100991603	2935.600186399417	3516.1720930149313	2867.776096865302
0.35634481144984936	3196.8977770745673	3460.4646333265864	4998.1601126619325	5035.246431310997	5802.749932676644	5729.510471143847	6477.973455697081	6319.124589777537	7478.949562284255	7212.1632539851025	0.25501932018506823	0.22408164972080505	3586.56402365095	2942.813159292331	3503.69817294064	2874.820860468084
0.35849196819798806	3202.671074493493	3466.3643743386606	5005.305407192358	5042.281870976358	5810.4371139203	5737.020041670749	6486.151852463388	6327.071158565366	7487.961939167055	7220.859224383398	0.25485973193364514	0.22394714995885717	3573.822307086084	2950.0273332253564	3491.248927901266	2881.866769609973
0.36065206264566085	3208.459561483303	3472.279337161654	5012.468369654688	5049.334671971203	5818.143118398136	5744.547996359149	6494.350148865499	6335.03706760211	7496.996041051835	7229.576171359269	0.2547001249461884	0.22381263007042088	3561.1059276605956	2957.2426424827427	3478.824424084509	2888.9137600176036
0.3628251727490157	3214.263245893965	3478.209528318828	5019.649003901581	5056.4048378549	5825.867948986321	5752.094337946067	6502.568347001725	6343.022318931142	7506.051868828882	7238.314095857629	0.25454050041730975	0.22367809105433797	3548.414951822255	2964.459021116607	3466.4247266945895	2895.9617671787273
0.3650113769339257	3220.08213544139	3484.1549541985805	5026.847313626285	5063.492372029764	5833.61160838867	5759.659068999885	6510.806448785821	6351.02691441635	7515.129423183759	7247.072998625816	0.25438085953916084	0.22354353390749496	3535.749444997171	2971.676402918296	3454.049899940146	2903.01072633313
0.36721075409881926	3225.916237706662	3490.115621053781	5034.063302361893	5070.597277740427	5841.374099135881	5767.242191919703	6519.064455946202	6359.050855741515	7524.228704596486	7255.852880212963	0.2542212035014135	0.22340895962480975	3523.109471609583	2978.8947214288637	3441.7000070472714	2910.0605724742636
0.3694233836175272	3231.7655601353763	3496.091535001084	5041.296973480768	5077.719558073184	5849.155423584983	5774.8437089347	6527.342370025406	6367.094144409632	7533.3497133410065	7264.653740969337	0.2540615334912457	0.2232743691992145	3510.495095083257	2986.1139099330176	3429.3751102783717	2917.111240360886
0.37164934534214805	3237.630110036879	3502.0827020203	5048.5483301937875	5084.8592159554055	5856.955583918557	5782.463622103549	6535.640192379303	6375.156781742392	7542.492449484371	7273.475581045737	0.25390185069332327	0.22313976362165183	3497.9063778473064	2993.333901461214	3417.07527091261	2924.1626644942444
0.3738887196059291	3243.5098945835884	3508.0891279536345	5055.817375549754	5092.01625415479	5864.774582144186	5790.101933313658	6543.957924176545	6383.238768879341	7551.6569128861875	7282.318400392731	0.25374215628978547	0.22300514388104872	3485.343381345272	3000.5546287915204	3404.8005492524244	2931.214779122034
0.3761415872261661	3249.4049208102233	3514.110818505058	5063.1041124346475	5099.190675278779	5872.612420093688	5797.758644280607	6552.295566397801	6391.340106777367	7560.843103197836	7291.1821987600615	0.25358245146023034	0.22287051096431404	3472.8061660253443	3007.77602443425	3392.5510046514682	2938.2675182526
0.3784080295071193	3255.315195613103	3520.1477792395967	5070.408543570992	5106.382481773881	5880.469099422488	5805.433756547459	6560.6531198351295	6399.460796209996	7570.051019861828	7300.066975695968	0.25342273738169835	0.2227358658563214	3460.294791345019	3014.9980206335895	3380.326695478754	2945.320815622108
0.3806881282429484	3261.2407257493546	3526.200015582592	5077.730671517082	5113.5916759249385	5888.344621608852	5813.127271484029	6569.030585091194	6407.600837766644	7579.2806621109985	7308.97273054641	0.25326301522865846	0.2226012095398969	3447.8093157815747	3022.2205493645743	3368.1276791489217	2952.3746047110762
0.38298196572066395	3267.1815178362135	3532.2675328190394	5085.070498666351	5120.81825985452	5896.238987953257	5820.839190286288	6577.42796257865	6415.760231852049	7588.532028967896	7317.899462454476	0.2531032861729942	0.22246654299581156	3435.3497968404554	3029.44354234403	3355.95401212899	2959.428818750428
0.3852896247230969	3273.1375783502376	3538.3503360928457	5092.428027246637	5128.0622355222085	5904.152199577661	5828.569513975645	6585.845252519409	6423.938978685526	7597.805119244018	7326.847170359652	0.25294355138399044	0.22233186720276502	3422.9162910468876	3036.666931007756	3343.805749916006	2966.483390690759
0.38761118853188686	3279.108913626559	3544.4484304060934	5099.803259319457	5135.323604723865	5912.084257424781	5836.318243398212	6594.282454943905	6432.137078300229	7607.099931539069	7335.815852997048	0.25278381202831873	0.22219718313737655	3410.508853946114	3043.890646511456	3331.6829470626544	2973.538253221195
0.3899467409304866	3285.095529858087	3550.561820618345	5107.196196779262	5142.6023690909915	5920.035162257344	5844.085379224173	6602.739569690344	6440.354530542525	7616.416464240185	7344.805508896774	0.2526240692700248	0.22206249177417314	3398.1275401297025	3051.114619745873	3319.585657184478	2980.5933387726545
0.39229636620718694	3291.0974330947874	3556.6905114458914	5114.606841352789	5149.898530090008	5928.004914657457	5851.87092194706	6611.216596404086	6448.591335071273	7625.754715521317	7353.816136383194	0.2524643242705167	0.2219277940855808	3385.772403222043	3058.338781317929	3307.5139329468366	2987.648579495959
0.3946601491581577	3297.1146292428434	3562.8345074610147	5122.035194598222	5157.212089021523	5935.993515025757	5859.674871883028	6619.713534536777	6456.8474913571035	7635.114683342329	7362.8477335741745	0.2523045781885522	0.22179309104191613	3373.443495877087	3065.563061542809	3295.4678260765504	2994.7039072683547
0.3970381750905084	3303.1471240639	3568.993813091233	5129.481257904513	5164.543047019623	5944.000963580735	5867.497229170139	6628.230383345676	6465.122998681653	7644.4963654483245	7371.900298380363	0.2521448321802256	0.22165838361136742	3361.1408698067535	3072.787390463287	3283.4473873556126	3001.7592536825687
0.39943052982536675	3309.194923174272	3575.1684326185305	5136.945032490618	5171.891405051113	5952.02726035799	5875.337993767605	6636.76714189291	6473.417856136867	7653.89975936887	7380.973828504395	0.2519850873989586	0.22152367275999732	3348.8645757636987	3080.01169782714	3271.45266664424	3008.8145500600804
0.4018372997009759	3315.258032044121	3581.3583701786342	5144.4265194047275	5179.257163914839	5960.072405209441	5883.197165455124	6645.323809044676	6481.732062624284	7663.324862417194	7390.068321440237	0.2518253449954868	0.2213889594517244	3336.6146635485347	3087.235913087614	3259.483712881338	3015.869727446232
0.40425857157581063	3321.336455996663	3587.5636297602296	5151.925719523496	5186.640324240929	5968.136397802577	5891.074743832104	6653.90038347049	6490.065616854287	7672.7716716894065	7399.183774472371	0.2516656061178511	0.2212542446483185	3324.3911820231006	3094.459965409478	3247.540574077284	3022.924716597656
0.4066944328317112	3327.430200207352	3593.7842152041944	5159.442633551291	5194.040886490043	5976.2192376197	5898.970728316932	6662.496863642428	6498.418517345358	7682.2401840637285	7408.320184675062	0.2515058719113854	0.22111952930939097	3312.1941791069694	3101.6837836597115	3235.6232973141596	3029.979447975522
0.4091449713770379	3333.539269703054	3600.020130202779	5166.977262019395	5201.458850952576	5984.320923957124	5906.8851181461605	6671.113247834329	6506.790762423243	7691.730396199687	7417.4775489115045	0.2513461435187078	0.2209848143923845	3300.023701784434	3108.9072964068037	3223.7319287538994	3037.033851746237
0.411610275649843	3339.6636693612295	3606.271378298848	5174.529605285237	5208.894217747935	5992.441455924427	5914.817912373792	6679.749534121022	6515.182350220285	7701.242304537308	7426.655863833099	0.25118642207971004	0.22085010085257184	3287.8797961072996	3116.1304319154005	3211.8665136727504	3044.0878578089178
0.41409043462106226	3345.8034039090853	3612.5379628851383	5182.0996635315705	5216.3469868238335	6000.5808324436075	5922.769109870591	6688.405720377513	6523.593278674663	7710.775905296286	7435.855125878762	0.2510267087315498	0.22071538964303683	3275.762507196516	3123.35311814351	3200.027096417267	3051.141395745799
0.41658553779772634	3351.9584779227434	3618.819887203335	5189.687436765697	5223.817157955361	6008.73905224833	5930.738709323121	6697.081804278191	6532.023545529472	7720.331194475187	7445.0753312738925	0.2508670046086395	0.22058068171467596	3263.671879251022	3130.575282744132	3188.2137204327155	3058.19439484342
0.41909567522619073	3358.128895826383	3625.1171543433966	5197.292924818636	5231.304730744367	6016.916113883086	5938.726709233164	6705.777783296011	6540.473148332127	7729.908167850594	7454.316476029835	0.25070731084263986	0.22044597801618754	3251.6079555498436	3137.7968530573417	3176.4264282649383	3065.2467840875033
0.4216209374953856	3364.3146618913943	3631.4297672426155	5204.916127344331	5238.809704618508	6025.112015702407	5946.733107916736	6714.4936547016905	6548.9420844333945	7739.506820976301	7463.5785559428095	0.25054762856244983	0.22031127949407056	3239.570778465364	3145.017756118905	3164.665261572227	3072.2984921666794
0.42416141574008476	3370.5157802355325	3637.757728684935	5212.557043818835	5246.332078830643	6033.326755870054	5954.757903503516	6723.229415562906	6557.430350986765	7749.127149182481	7472.861566593384	0.25038795889420046	0.2201765870926054	3227.560389445629	3152.2379186355975	3152.930261118803	3079.3494474615436
0.4267172016441951	3376.732254822003	3644.101041299986	5220.215673539422	5253.871852457829	6041.560332358116	5962.80109393581	6731.98506274337	6565.937944947467	7758.769147574738	7482.165503345356	0.2502283029612452	0.22004190175386099	3215.576829025522	3159.457266988931	3141.221466765739	3086.3995780271944
0.42928838744406506	3382.964089458604	3650.4597075623315	5227.892015623772	5261.429024400638	6049.812742946216	5970.862676967891	6740.760592902048	6574.464863071772	7768.432811033308	7491.490361345107	0.25006866188415616	0.2199072244176811	3203.6201368658803	3166.675727264723	3129.538917516591	3093.448811631184
0.43187506593181346	3389.211287796905	3656.833729790626	5235.586069009223	5269.003593382321	6058.083985220761	5978.942650165157	6749.556002492405	6583.011101916164	7778.118134212304	7500.8361355207335	0.24990903678071277	0.21977255602168155	3191.690351705998	3173.893225202104	3117.882651479682	3100.4970757090487
0.4344773304586784	3395.4738533312375	3663.2231101467155	5243.297832451726	5276.595557947928	6066.374056573878	5987.041010903243	6758.371287761325	6591.576657836443	7787.825111538577	7510.20282058112	0.2497494287658996	0.2196378975012447	3179.787511392962	3181.1096862123813	3106.252705889754	3107.544297379907
0.4370952749383861	3401.7517893979107	3669.6278506348262	5251.027304525174	5284.204916463527	6074.682954202776	5995.157756367253	6767.206444748478	6600.1615269869435	7797.553737211104	7519.5904110151705	0.24958983895189685	0.2195032497895128	3167.9116529014427	3188.325035393238	3094.6491171177477	3114.590403448092
0.4397289938505404	3408.045099174249	3676.0479531006886	5258.7744836204165	5291.831667115341	6083.010675108742	6003.292883550889	6776.061469285313	6608.765705319651	7807.304005199918	7528.998901090888	0.24943026844807784	0.2193686138173816	3156.062812296441	3195.539197482867	3083.0719206673093	3121.6353203924373
0.4423785822440318	3414.353785677666	3682.4834192306735	5266.53936794439	5299.475807908917	6091.357216096269	6011.446389255626	6784.936356994172	6617.389188583425	7817.075909245229	7538.428284854548	0.24927071836100062	0.2192339905135043	3144.2410247835796	3202.7520969044417	3071.5211511740927	3128.678974359762
0.4450441357404687	3420.6778517648195	3688.934250550883	5274.321955519326	5307.1373366682255	6099.722573772287	6019.618270089797	6793.831103287524	6626.03197232299	7826.869442856642	7547.8785561297445	0.24911118979440375	0.2190993808042732	3132.4463246841915	3209.963657731423	3059.996842420427	3135.721291168127
0.44772575053762753	3427.0173001305848	3695.4004484263073	5282.122244181719	5314.816251034846	6108.106744545105	6027.808522467802	6802.745703366899	6634.694051878241	7836.684599312031	7557.349708516575	0.24895168384920335	0.21896478561383265	3120.67874544207	3217.1738036887255	3048.49902734044	3142.76219631033
0.4504235234129248	3433.3721333072103	3701.882014059913	5289.940231581547	5322.512548467076	6116.509724623652	6036.017142609191	6811.680152222128	6643.375422383246	7846.521371656795	7566.841735390711	0.24879220162348606	0.21883020586406082	3108.9383196479175	3224.3824581687804	3037.027738020057	3149.801614942029
0.4531375517269096	3439.7423536633232	3708.378948491762	5297.775915181301	5330.226226239071	6124.931510016499	6044.244126537832	6820.634444630354	6652.076078765428	7856.379752702823	7576.354629902527	0.24863274421250647	0.2186956424745732	3097.2250790230464	3231.589544207789	3025.583005695371	3156.8394718749914
0.4558679334267773	3446.127963403009	3714.891252598063	5305.6292922550965	5337.957281439911	6133.372096530978	6052.489470080945	6829.608575155153	6660.796015744619	7866.259735027607	7585.88838497611	0.24847331270868364	0.21856109636271975	3085.539054434281	3238.7949844920076	3014.1648607670795	3163.87569158338
0.45861476704990445	3452.528964564844	3721.4189270903175	5313.500359887738	5345.705710972772	6141.8314797722405	6060.753168868301	6838.6025381455775	6669.535227832205	7876.1613109732525	7595.442993308438	0.2483139082015964	0.21842656844357616	3073.880275887437	3245.9987013454083	3002.773332795128	3170.910198191181
0.4613781517274047	3458.9453590209223	3727.9619725143184	5321.389114973775	5353.471511553927	6150.309655142309	6069.035218331203	6847.61632773521	6678.293709330148	7886.084472645509	7605.018447368315	0.24815453177798094	0.21829205962994996	3062.2487725461833	3253.200616738526	2991.408450517105	3177.9429154810496
0.4641581871877068	3465.3771484759045	3734.5203892493273	5329.295554216584	5361.254679711969	6158.8066178391755	6077.335613701724	6856.649937841254	6687.071454330212	7896.029211912837	7614.6147393956135	0.24799518452172867	0.21815757083237394	3050.644572733203	3260.400652285898	2980.0702418484725	3184.9737668917514
0.4669549737601532	3471.8243344660377	3741.0941775070446	5337.219674127423	5369.05521178679	6167.322362855847	6085.6543500116695	6865.703362163575	6695.8684567128885	7905.995520405426	7624.23186140019	0.24783586751388334	0.21802310295910154	3039.067703929497	3267.598729230929	2968.75873387116	3192.0026754948776
0.46976861237862133	3478.2869183581565	3747.6833373307163	5345.16147102446	5376.87310392869	6175.856884979369	6093.991422091699	6874.776594183713	6704.68471014653	7915.9833895141865	7633.869805160969	0.2476765818326379	0.2178886569161074	3027.5181927825324	3274.794768452877	2957.4739528631326	3199.029564017197
0.4725992045851658	3484.7649013487085	3754.287868594182	5353.1209410318315	5384.708352097469	6184.410178789895	6102.346824570413	6883.869627163958	6713.520208086465	7925.992810389788	7643.528562225027	0.24751732855333483	0.21775423360709092	3015.996065111365	3281.9886904607993	2946.215924280463	3206.054354817141
0.4754468525336833	3491.2582844627377	3760.9077710008764	5361.0980800786465	5392.560952061418	6192.982238659691	6110.720551873335	6892.982454146332	6722.374943773901	7936.023773941629	7653.208123906511	0.24735810874846334	0.21761983393346432	3004.5013459052425	3289.1804153833073	2934.9846727759577	3213.076969893882
0.47831165899359906	3497.767068552876	3767.5430440829236	5369.0928838980135	5400.430899396456	6201.573058752141	6119.11259822206	6902.115067951601	6731.248910235123	7946.076270836811	7662.908481285796	0.24719892348765737	0.217485458794359	2993.0340593410656	3296.369862982072	2923.780222208239	3220.09733089176
0.4811937273535759	3504.291254298352	3774.1936872001315	5377.105348026086	5408.318189485133	6210.18263302083	6127.522957633252	6911.267461178348	6740.14210028049	7956.150291499202	7672.6296252084285	0.24703977383769735	0.21735110908662708	2981.5942287785	3303.556952634128	2912.6025956240483	3227.1153590686154
0.4840931616252451	3510.8308422039286	3780.8596995389885	5385.135467801008	5416.222817515631	6218.8109552084525	6135.951623917633	6920.439626201874	6749.054506503358	7966.24582610829	7682.371546284079	0.24688066086250765	0.21721678570483127	2970.181876760209	3310.7416033283807	2901.45181528409	3234.1309753209352
0.4870100664469608	3517.385832598901	3787.541080111724	5393.1832383619585	5424.144778480863	6227.458018845877	6144.398590679105	6929.631555173254	6757.986121279272	7976.362864598224	7692.134234885662	0.24672158562315652	0.2170824895412566	2958.797025032807	3317.923733675154	2890.3279026653618	3241.1441001750063
0.4899445470875755	3523.9562256360477	3794.237827755286	5401.24865464812	5432.084067177451	6236.123817251114	6152.8638513136975	6938.8432400183065	6766.936936764848	7986.50139665676	7701.917681148226	0.2465625491778576	0.2169482214859008	2947.439694542438	3325.1032618971076	2879.2308784535853	3248.154653769918
0.49289670945023945	3530.5420212905983	3800.9499411303373	5409.331711397683	5440.04067820474	6244.808343528314	6161.347399008601	6948.074672436576	6775.906944896822	7996.661411724212	7711.721874967962	0.24640355258196833	0.2168139824264788	2936.1099054327933	3332.280105815269	2868.1607625562465	3255.1625558661763
0.4958666600762229	3537.1432193591386	3807.677418720232	5417.43240314676	5448.014605963795	6253.511590566681	6169.849226741156	6957.325843900243	6784.896137391038	8006.842898992321	7721.546806001163	0.24624459688799272	0.2166797732484249	2924.8076770555926	3339.4541828548536	2857.117574109696	3262.1677258433774
0.4988545061487607	3543.75981945859	3814.4202588300377	5425.550724228407	5456.005844656433	6262.233551039493	6178.369327277877	6966.596745653137	6793.904505741443	8017.045847403267	7731.392463663224	0.24608568314558088	0.21654559483488733	2913.533027991187	3346.6254100573715	2846.10133148334	3269.1700826967135
0.5018603554969207	3550.391821025136	3821.1784595854647	5433.686668771582	5464.014388284176	6270.974217403076	6186.9076931734235	6975.887368709711	6802.932041219099	8027.270245648592	7741.258837127562	0.24592681240153183	0.21641144806674142	2902.2859760206193	3353.793704040814	2835.1120522763813	3276.1695450244006
0.5048843165994948	3557.0392233130906	3827.952018931855	5441.8402307	5472.040230647243	6279.733581895624	6195.4643167695585	6985.197703853834	6811.978734871063	8037.516082167973	7751.145915324557	0.24576798569979316	0.21627733382257477	2891.066538163461	3360.95898103551	2824.1497533338843	3283.16603103932
0.5079264985889148	3563.7020253939177	3834.740934633143	5450.011403731243	5480.083365343542	6288.511636536354	6204.039190194175	6994.527741637966	6821.044577519457	8047.783345148374	7761.0536869405405	0.24560920408146467	0.21614325297870096	2879.874730661628	3368.121156854555	2813.2144507416524	3290.1594585517887
0.5109870112551897	3570.3802261550013	3841.545204270778	5458.200181375479	5488.143785767584	6297.308373124173	6212.632305360172	7003.877472381791	6830.129559760344	8058.072022522632	7770.982140416627	0.2454504685848	0.21600920640915988	2868.7105689835735	3375.280146890087	2802.3061598346103	3297.1497449716553
0.5140659650498691	3577.0738242986595	3848.364825242695	5466.40655693456	5496.221485109486	6306.12378323682	6221.243653964491	7013.246886171375	6839.23367196271	8068.382101968598	7780.9312639477375	0.24529178024520945	0.2158751949857146	2857.5740678545553	3382.435866142623	2791.424895208678	3304.1368073150516
0.5171634710900281	3583.7828183409742	3855.1997947622426	5474.630523500853	5504.316456353911	6314.957858229671	6229.873227487023	7022.635972857946	6848.356904267415	8078.713570907896	7790.9010454814525	0.2451331400952626	0.2157412195778592	2846.465241227299	3389.588229171699	2780.570670710993	3311.120562180644
0.5202796411622786	3590.5072066106786	3862.050109857086	5482.872073956139	5512.428692278964	6323.81058923464	6238.521017189521	7032.044722056797	6857.499246586047	8089.066416504763	7800.891472716893	0.2449745491646915	0.2156072810528163	2835.384102310869	3396.737150125671	2769.7434994591167	3318.10092576663
0.5234145877268029	3597.246987248055	3868.915767368166	5491.13120097056	5520.5581854552	6332.681967159134	6247.187014114599	7041.473123146225	6866.660688599958	8099.440625665001	7810.902533103694	0.2448160084803934	0.21547338027554444	2824.3306635653134	3403.882542725187	2758.9433938374277	3325.0778138553724
0.5265684239214125	3604.0021582037584	3875.796763948556	5499.407897001439	5528.704928244458	6341.571982684859	6255.8712090845665	7050.921165266336	6875.841219759062	8109.8361850347155	7820.934213840791	0.244657519066436	0.21533951810873894	2813.3049367088825	3411.0243202610873	2748.170365502825	3332.0511418122333
0.5297412635656308	3610.772717237718	3882.6930960624154	5507.702154292225	5536.868912798852	6350.480626266776	6264.573592700415	7060.388837317992	6885.040829280821	8120.253080999245	7830.986501875379	0.24449908194406011	0.215205695412834	2802.3069327337435	3418.1623956044205	2737.4244254016085	3339.0208245969843
0.5329332211648017	3617.558661917978	3889.604759983873	5516.013964871353	5545.050131059665	6359.407888131957	6273.2941553407145	7069.876127961658	6894.259506149151	8130.691299681987	7841.059383901771	0.24434069813168474	0.2150719130460109	2791.3366618838627	3425.29668117268	2726.7055837506196	3345.986776730977
0.5361444119142209	3624.3599896194864	3896.5317517958747	5524.343320551033	5553.248574756181	6368.353758278356	6282.0328871604315	7079.383025616162	6903.497239113197	8141.150826943098	7851.152846360169	0.24418236864491089	0.21493817186419525	2780.394133684691	3432.427088952856	2716.0138500537723	3352.948912308784
0.5393749517032939	3631.1766975230003	3903.4740673890838	5532.690212926207	5561.464235404635	6377.318226473793	6290.789778089883	7088.909518457672	6912.754016686325	8151.6316483784685	7861.26687543559	0.24402409449652696	0.2148044727210693	2769.479356946191	3439.553530498408	2705.349233124638	3359.9071450170595
0.5426249571197181	3638.0087826138697	3910.4317024607917	5541.054633373335	5569.697104307118	6386.301282254714	6299.564817833652	7098.455594418449	6922.029827144957	8162.133749318426	7871.401457056751	0.2438658766965136	0.21467081646806374	2758.592339750612	3446.6759169022553	2694.7117410644423	3366.861388094956
0.5458945454536906	3644.8562416808422	3917.4046525136987	5549.436573049217	5577.947172550363	6395.302914925024	6308.357995869344	7108.021241185674	6931.324658527406	8172.657114826526	7881.556576894764	0.24370771625205007	0.21453720395437656	2747.73308947403	3453.7941588182002	2684.1013812728925	3373.8115543448366
0.5491838347021408	3651.7190713149057	3924.392912854828	5557.836022889872	5586.214431004681	6404.323113554958	6317.1693014465445	7117.606446200295	6940.638498632762	8183.201729698386	7891.732220362074	0.24354961416751733	0.21440363602696813	2736.901612793561	3460.9081664555706	2673.518160473206	3380.7575561481062
0.5524929435729888	3658.5972679080783	3931.3964785943704	5566.252973609346	5594.498870322818	6413.361866979898	6325.998723585663	7127.211196655865	6949.97133501976	8193.767578460465	7901.928372611264	0.24339157144450774	0.2142701135305701	2726.0979156750254	3468.0178495564032	2662.962084689527	3387.699305428192
0.55582199148943	3665.4908276521633	3938.4153446444748	5574.68741569847	5602.800480938743	6422.419163799111	6334.846251076708	7136.835479497235	6959.3231550055125	8204.354645368747	7912.145018533777	0.24323358908182707	0.21413663730768634	2715.3220033859834	3475.1231174017303	2652.433159262524	3394.6367136652116
0.5591710985942444	3672.3997465375705	3945.449505718108	5583.139339423714	5611.119253066531	6431.494992374614	6343.71187247819	7146.479281419439	6968.693945664448	8214.962914407566	7922.382142758788	0.2430756680755051	0.21400320819860563	2704.573880515876	3482.2238788278773	2641.9313888704637	3401.569691906683
0.5625403857541326	3679.3240203520927	3952.4989563279037	5591.608734825988	5619.45517669923	6440.589340829982	6352.5955761159685	7156.142588866477	6978.0836938271095	8225.592369288377	7932.639729652022	0.24291780941879954	0.21386982704139915	2693.8535509577487	3489.320042193169	2631.4567775030155	3408.4981507307384
0.565929974564078	3686.2636446796346	3959.5636907848852	5600.095591719373	5627.80824160756	6449.702197049046	6361.497350081951	7165.82538803001	6987.492386078874	8236.242993448406	7942.917763314381	0.24276001410220308	0.2137364946719341	2683.161017923965	3496.411515386775	2621.0093284926843	3415.422000272665
0.569339987351735	3693.2186148989995	3966.643703197394	5608.599899689943	5636.178437338904	6458.83354867475	6370.417182233083	7175.527664848206	6996.920008758903	8246.914770049461	7953.216227580934	0.24260228311345336	0.21360321192387058	2672.496283952263	3503.4982058298774	2610.589044503402	3422.3411502016243
0.5727705471818436	3700.1889261826204	3973.7389874697383	5617.121648094501	5644.5657532158975	6467.983383107852	6379.355060189933	7185.249405004429	7006.366547958746	8257.607681976588	7963.535106019408	0.24244461743753667	0.21346997962867795	2661.8593509085476	3510.580020466121	2600.195927547291	3429.255509735085
0.5762217778606706	3707.174573495313	3980.849537301143	5625.660826059358	5652.970178335471	6477.151687505726	6388.310971335738	7194.990593926033	7015.831989521363	8268.321711836825	7973.874381929263	0.2422870180566985	0.21333679861563304	2651.2502199958544	3517.656865764875	2589.8299789841985	3436.164987624157
0.5796938039404782	3714.175551592999	3987.975346184361	5634.217422479077	5661.3917015674	6486.338448781091	6397.284902814937	7204.75121678309	7025.316319039651	8279.0568419579	7984.234038340111	0.24212948595045128	0.21320366971183297	2640.668891755282	3524.728647711687	2579.4911995226284	3443.069492148934
0.5831867507240184	3721.1918550214377	3995.116407404603	5642.791426015217	5669.830311553292	6495.5436536007555	6406.27684153217	7214.531258487108	7034.819521855438	8289.813054386917	7994.614058010727	0.24197202209558064	0.2130705937421971	2630.115366067039	3531.7952718012966	2569.1795892291702	3449.9689311189577
0.5867007442690553	3728.223478114914	4002.2727140381444	5651.382825095034	5678.285996705158	6504.7672883843115	6415.286774150831	7224.330703689728	7044.341583058003	8300.590330888997	8005.0144234275185	0.24181462746615662	0.2129375715294762	2619.5896421652287	3538.856643045321	2558.8951475304784	3456.863211866701
0.5902359113929144	3735.2704149949845	4009.4442589512137	5659.991607910257	5686.758745204358	6514.00933930292	6424.314687092022	7234.149536781495	7053.882487483061	8311.388652946041	8015.43511680347	0.24165730303354044	0.21280460389426126	2609.0917186390143	3545.9126659641042	2548.637873229105	3463.752241259208
0.5937923796770596	3742.3326595691356	4016.6310347986373	5668.6177624157535	5695.248545000224	6523.269792277962	6433.360566533169	7243.9877418905035	7063.442219711326	8322.208001755305	8025.876120076693	0.24150004976639516	0.21267169165498817	2598.621593429125	3552.9632445725147	2538.40776449244	3470.63592567225
0.597370277471697	3749.410205529479	4023.8330340226516	5677.261276328238	5703.755383808892	6532.5486329797495	6442.424398406848	7253.845302881086	7073.020764067366	8333.04835822808	8036.337414909226	0.24134286863069357	0.21253883562794795	2588.179263846716	3560.0082823941484	2528.204818865168	3477.5141709987074
0.6009697339004076	3756.503046351452	4031.0502488515576	5685.922137125001	5712.279249111951	6541.845846826253	6451.506168399432	7263.722203352547	7082.618104618214	8343.909702988372	8046.818982685612	0.24118576058972832	0.21240603662729401	2577.7647265727865	3567.0476824517827	2518.029033273342	3484.386882642051
0.6045908788648067	3763.611175292465	4038.2826712984966	5694.60033204257	5720.820128155256	6551.161418981759	6460.605861949899	7273.618426637796	7092.23422517216	8354.792016371506	8057.32080451169	0.24102872660412195	0.21227329546504686	2567.3779776612064	3574.081347260624	2507.8804040360264	3491.2539655254222
0.6082338430492322	3770.7345853905836	4045.53029316014	5703.295848075404	5729.378007947599	6560.495334355561	6469.723464248507	7283.53395580204	7101.869109277453	8365.695278422781	8067.8428612132075	0.2408717676318358	0.21214061295110956	2557.0190125399968	3581.1091788173653	2497.758926859824	3498.1153240690473
0.611898757925461	3777.8732694631394	4052.7931060153905	5712.00867197451	5737.952875259438	6569.84757760057	6478.858960235508	7293.468773641371	7111.522740220961	8376.619468896002	8078.385133334501	0.24071488462818172	0.21200798989326877	2546.6878260246012	3588.131078612292	2487.664596843417	3504.9708621923346
0.6155857557574533	3785.027220105426	4060.0711012240513	5720.738790246177	5746.544716621552	6579.2181331120555	6488.012334599805	7303.422862681508	7121.195101026844	8387.5645672522	8088.947601137089	0.24055807854583192	0.21187542709720875	2536.384412325453	3595.146947626956	2477.5974084936315	3511.820483321324
0.6192949696061266	3792.1964296893075	4067.364269925575	5729.486189150591	5755.153518323825	6588.606985026253	6497.183571777735	7313.396205176392	7130.886174455328	8398.530552658192	8099.530244598438	0.24040135033482954	0.2117429253665185	2526.108765037963	3602.156686308561	2467.5573557241587	3518.6640903791413
0.6230265333341571	3799.3808903618315	4074.6726030376644	5738.25085470045	5763.77926641384	6598.01411721897	6506.3726559516535	7323.388783106768	7140.595943001245	8409.517403985106	8110.13304341047	0.240244700942599	0.21161048550269765	2515.860877158586	3609.160194586497	2457.5444318484515	3525.5015857657418
0.6267805816108112	3806.58059404387	4081.9960912549645	5747.032772659643	5772.4219466955665	6607.43951330427	6515.57957104862	7333.400578178876	7150.324388892756	8420.525099807042	8120.755976978217	0.2400881313139583	0.21147810830517258	2505.640741093084	3616.157371867681	2447.558629611507	3532.3328713895753
0.6305572499168048	3813.7955324287195	4089.3347250477746	5755.831928541852	5781.081544728119	6616.883156633071	6524.804300739156	7343.431571823033	7160.071494090076	8431.553618399626	8131.399024418546	0.23993164239113052	0.21134579457130068	2495.4483486528043	3623.1481170258485	2437.599941176013	3539.1578486436047
0.634356674549194	3821.025696980702	4096.688494660617	5764.648307609169	5789.758045824299	6626.34503029176	6534.046828435786	7353.481745192229	7169.837240284001	8442.602937738546	8142.062164558625	0.23977523511375368	0.21121354509638332	2485.283691059798	3630.1323283943348	2427.668358118506	3545.9764183836523
0.6381789926262927	3828.271078933734	4104.057390110911	5773.481894870676	5798.451435049281	6635.825117100763	6543.307137291702	7363.551079160697	7179.621608894543	8453.67303549808	8152.745375934556	0.2396189104188949	0.21108136067366895	2475.146758960327	3637.1099037777167	2417.7638714581262	3552.788480961928
0.642024342092622	3835.531669289946	4111.441401187627	5782.332675081101	5807.161697219296	6645.323399613213	6552.585210199467	7373.639554322561	7189.424581069676	8464.76388904973	8163.448636790034	0.23946266924106066	0.21094924209437366	2465.0375424193917	3644.0807404329535	2407.8864716431126	3559.5939361976925
0.6458928617238878	3842.807458818203	4118.840517449851	5791.200632739315	5815.888816900172	6654.83986011342	6561.881029789532	7383.7471509903	7199.246137683791	8475.875475460616	8174.171925074797	0.23930651251220986	0.2108171901476838	2454.956030936213	3651.044735078467	2398.0361485673347	3566.392683389131
0.6497846911319898	3850.098438052742	4126.25472822549	5800.085752087032	5824.632778406086	6664.374480615603	6571.194578429002	7393.87384919347	7209.08625933647	8487.007771492186	8184.91521844338	0.23915044116176618	0.2106852056207671	2444.90221344179	3658.0017838829663	2388.212891567149	3573.18462129985
0.6536999707700591	3857.404597291633	4133.684022609769	5808.988017107234	5833.393565798026	6673.927242862277	6580.525838220074	7404.019628677075	7218.944926350923	8498.160753598506	8195.678494253456	0.23899445611663173	0.21055328929878742	2434.876078302157	3664.9517824586947	2378.416689425474	3579.969648153754
0.6576388419375281	3864.725926595409	4141.12838946392	5817.907411522862	5842.17116288253	6683.498128322969	6589.8747909987915	7414.1844689002755	7228.822118772713	8509.33439792497	8206.461729564597	0.23883855830119802	0.2104214419649112	2424.8776133337524	3671.8946258723736	2368.6475303857587	3586.7476616450585
0.661601446785229	3872.0624157855455	4148.587817413705	5826.84391879528	5850.965553210177	6693.087118192655	6599.2414183335195	7424.36834903481	7238.717816368225	8520.528680306648	8217.264901136643	0.2386827486373601	0.21028966440032001	2414.90680579131	3678.830208617961	2358.9054021453485	3593.518558918964
0.6655879283205246	3879.4140544429997	4156.062294848042	5835.797522122827	5859.776720074253	6702.694193390332	6608.625701523607	7434.571247963565	7248.6319986233375	8531.743576266832	8228.087985428358	0.23852702804453205	0.21015795738422385	2404.963642390212	3685.7584246371407	2349.190291872248	3600.282236583531
0.6695984304124688	3886.78083190674	4163.551809917546	5844.768204439389	5868.604646509284	6712.319334557566	6618.027621597926	7444.793144279094	7258.5646447418985	8542.9790610155	8238.930958595905	0.23837139743965546	0.21002632169386565	2395.0481093085837	3692.679167313734	2339.5021861952264	3607.0385906882584
0.6736330977969988	3894.1627372722705	4171.056350533077	5853.755948412918	5877.449315289589	6721.962522057036	6627.447159313407	7455.034016282174	7268.515733644335	8554.235109447849	8249.793796491325	0.2382158577372189	0.2098947581045457	2385.160192179843	3699.5923294504173	2329.8410712236073	3613.7875167389866
0.6776920760821589	3901.559759390076	4178.575904364356	5862.760736443885	5886.310708927915	6731.623735970951	6636.884295153677	7465.29384198019	7278.485243966174	8565.511696142614	8260.67647466114	0.23806040984926793	0.20976326738961526	2375.2998761037597	3706.497803275939	2320.2069325458724	3620.528909689281
0.6817755117533548	3908.971886864163	4186.110458838431	5871.782550663851	5895.18880967391	6741.302956099643	6646.3390093275375	7475.572599085726	7288.473154056596	8576.808795360628	8271.578968344767	0.23790505468542092	0.20963185032050533	2365.467145655537	3713.395480445586	2310.599755225354	3627.262663920643
0.6858835521786408	3916.3991080504866	4193.660001138247	5880.821372933893	5904.083599512683	6751.000161959979	6655.811281767498	7485.870265014964	7298.479441976919	8588.126381043176	8282.501252473001	0.23774979315288397	0.20950050766672942	2355.661984893726	3720.285252044443	2301.019523820374	3633.988673262298
0.6900163456140378	3923.8414110555154	4201.224518201178	5889.877184843212	5912.995060163368	6760.715332783976	6665.301092128365	7496.18681688629	7308.504085499177	8599.464426810568	8293.44330166657	0.23759462615646337	0.20936924019589853	2345.884377353126	3727.1670085650403	2291.4662223825	3640.7068309795577
0.6941740412088835	3931.298783734574	4208.803996717536	5898.949967707444	5921.9231730776255	6770.448447517094	6674.808419785709	7506.52223151857	7318.547062104583	8610.822905960349	8304.405090234528	0.23743955459858299	0.20923804867373194	2336.134306050604	3734.040639905026	2281.939834455261	3647.4170297614764
0.6983567890112157	3938.771213690378	4216.398423129058	5908.039702567251	5930.867919438143	6780.199484816837	6684.333243834385	7516.87648542974	7328.608348982031	8622.20179146586	8315.386592172747	0.2372845793792969	0.20910693386407106	2326.411753506749	3740.9060353904497	2272.4403430876555	3654.119161729468
0.702564739973187	3946.2586882714636	4224.007783627439	5917.146370186743	5939.829280157174	6789.96842305117	6693.87554308706	7527.249554835216	7338.687923026617	8633.601055974612	8326.387781162372	0.23712970139630632	0.20897589652889206	2316.716701733647	3747.763083744794	2262.9677308390383	3660.8131184338126
0.7067980459565127	3953.7611945705994	4231.6320641528055	5926.269951051918	5948.8072358750305	6799.75524029696	6703.4352960727	7537.641415646322	7348.785760838124	8645.02067180665	8337.408630568278	0.23697492154497485	0.20884493742831975	2307.0491322432645	3754.611673092004	2253.5219797701575	3667.4987908308394
0.7110568597379514	3961.2787194232283	4239.271250392154	5935.410425369106	5957.801766958503	6809.559914338404	6713.012481034983	7548.0520434687005	7358.901838719376	8656.460610952932	8348.4491134374	0.23682024071834223	0.20871405732063494	2297.409026056528	3761.4516909592785	2244.1030714676017	3674.176069311099
0.7153413350148182	3968.81124940589	4246.925327777932	5944.567773063413	5966.812853499489	6819.38242266549	6722.607075930934	7558.481413600772	7369.036132674953	8667.920845073746	8359.509202497366	0.23666565980714255	0.20858325696229776	2287.7963637001812	3768.2830242617056	2234.7109870344866	3680.84484367026
0.7196516264105322	3976.3587708345776	4254.594281486348	5953.741973777085	5975.840475313268	6829.222742472334	6732.219058429188	7568.929501032047	7379.188618409338	8679.401345496959	8370.588870154646	0.23651117969981847	0.2084525371079517	2278.211125224014	3775.1055593171623	2225.345707096858	3687.5050031123683
0.7239878894801961	3983.9212697632292	4262.2780964359745	5962.9330068680365	5984.884611937152	6839.080850655739	6741.8484059086395	7579.396280441689	7389.359271325634	8690.902083216566	8381.688088493203	0.23635680128253841	0.20832189851044158	2268.6532901916653	3781.9191818221007	2216.007211816963	3694.1564362584613
0.7283502807162107	3991.4987319819866	4269.976757286076	5972.140851408079	5993.945242628797	6848.956723813387	6751.495095456751	7589.881726196671	7399.548066523799	8702.423028890771	8392.806829272717	0.23620252543921177	0.2081913419208239	2259.1228376956424	3788.7237768648192	2206.6954808811424	3700.799031116534
0.7327389575539218	3999.0911430157225	4277.690248435087	5981.365486181524	6003.022346364701	6858.850338242469	6761.159103868043	7600.385812350427	7409.754978799188	8713.964152840615	8403.945063927025	0.2360483530515065	0.20806086808838728	2249.6197463605786	3795.5192289163824	2197.410493524745	3707.432675110409
0.7371540783773028	4006.698488122263	4285.41855401907	5990.6068896833685	6012.1159018386625	6868.761669937845	6770.840407642557	7610.908512640968	7419.979982640941	8725.525425048034	8415.102763562552	0.23589428499886525	0.20793047776065698	2240.1439943407895	3802.3054218201432	2188.1522285265382	3714.057255061809
0.74159580252467	4014.3207522908733	4293.161657910087	5999.865040117832	6021.225887460184	6878.6906945906	6780.5389829842525	7621.449800489451	7430.223052230432	8737.10681515439	8426.279898956644	0.23574032215852253	0.20780017168341972	2230.6955593307503	3809.0822387952358	2178.920664206962	3720.6726571733598
0.746064290294433	4021.957920240491	4300.91954371461	6009.13991539657	6030.352281352857	6888.637387586233	6790.254805799381	7632.009648998334	7440.484161439561	8748.708292458565	8437.476440555867	0.2355864654055212	0.2076699506007266	2221.274418565794	3815.8495624260977	2169.7157784409355	3727.2787670439575
0.7505597029508803	4029.6099764181554	4308.692194771941	6018.431493137155	6039.495061352818	6898.601724003159	6799.987851694954	7642.588030949885	7450.763283829279	8760.329825915453	8448.692358474456	0.23543271561273088	0.20753981525491855	2211.880548836896	3822.6072746776044	2160.5375486601843	3733.8754696545657
0.7550822027299987	4037.2769049972976	4316.479594152556	6027.739750661356	6048.654205007089	6908.583678610969	6809.73809597706	7653.184918804418	7461.060392647838	8771.971384134124	8459.927622492554	0.23527907365086323	0.20740976638663178	2202.513926483807	3829.355256870156	2151.3859518604586	3740.4626493752003
0.7596319528453285	4044.9586898760726	4324.281724656559	6037.064664993509	6057.8296895720505	6918.583225868813	6819.5055136493565	7663.800284698667	7471.375460829295	8783.632935376163	8471.182202054668	0.23512554038849165	0.20727980473481666	2193.174527402036	3836.0933896831702	2142.260964605026	3747.0401899593417
0.7642091174938536	4052.6553146756573	4332.098568811982	6046.406212858805	6067.02149201175	6928.60033992367	6829.290079411355	7674.434100444055	7481.708460991801	8795.314447553885	8482.456066267885	0.2349721166920685	0.20714993103675416	2183.8623270546086	3842.821553159971	2133.162563023041	3753.607974525774
0.7688138618619275	4060.3667627385867	4339.93010887318	6055.764370681677	6076.229588996298	6938.634994608756	6839.091767656833	7685.086337525076	7492.059365435972	8807.015888228694	8493.749183900243	0.23481880342594244	0.2070201460280678	2174.577300465782	3849.5396266886964	2124.0907228207216	3760.165885571623
0.7734463521312342	4068.093017126987	4347.776326819167	6065.139114584005	6085.453956900224	6948.6871634417	6848.910552472172	7695.756967097458	7502.4281461432165	8818.737224609162	8505.061523379	0.23466560145237625	0.20689045044273854	2165.3194222275633	3856.247489001369	2115.0454192847246	3766.713804964209
0.7781067554847866	4075.8340606209035	4355.637204351983	6074.530420383496	6094.694571800857	6958.756819622947	6858.746407634739	7706.445959986568	7512.81477477414	8830.47842354941	8516.393052788986	0.23451251163156692	0.20676084501312328	2156.088666517986	3862.9450181950815	2106.0266272835433	3773.251613934757
0.7827952401129585	4083.589875716575	4363.512722894986	6083.938263591976	6103.9514094766155	6968.843936034034	6868.599306611178	7717.153286685667	7523.219222666776	8842.23945154733	8527.743739870808	0.23435953482166128	0.20663133046996698	2146.885007088189	3869.6320916947443	2097.034321271698	3779.779193071183
0.7875119752195561	4091.3604446246663	4371.402863591201	6093.362619413604	6113.224445405374	6978.948485235814	6878.469222555767	7727.87891735412	7533.641460834982	8854.02027474271	8539.113552019178	0.23420667187877756	0.20650190754242223	2137.7084172789473	3876.308586275438	2088.068475306616	3786.296422339976
0.792257131027923	4099.1457492685795	4379.307607301677	6102.803462743263	6122.513654762852	6989.070439466839	6888.356128308819	7738.622821815779	7544.081459966781	8865.820858915617	8550.50245628126	0.23405392365702143	0.20637257695805902	2128.558870014036	3882.974378035171	2079.129063031636	3792.803181043826
0.7970308787870847	4106.9457712826	4387.226934603682	6112.260768164647	6131.819012420775	6999.209770641444	6898.259996394816	7749.3849695570425	7554.5391904225	8877.641169484354	8561.910419354723	0.23390129100850782	0.20624333944288417	2119.436337810592	3889.62934240466	2070.2160576930037	3799.299347839318
0.8018333907779276	4114.760492010241	4395.160825789116	6121.734509948691	6141.1404929453465	7009.366450348183	6908.180799020901	7760.165329725286	7565.014622233285	8889.481171503898	8573.337407586212	0.23374877478337683	0.2061141957213605	2110.3407927892404	3896.273354152916	2061.3294321465073	3805.784800739959
0.8066648403194178	4122.589892502381	4403.109260862703	6131.2246620516835	6150.478070595422	7019.540449847933	6918.118508075036	7770.963871126951	7575.507725099185	8901.340829663905	8584.783386969428	0.23359637582981513	0.20598514651641572	2101.272206669324	3902.9062873679213	2052.469158856431	3812.2594171022065
0.8115254017748545	4130.433953515551	4411.0722195403605	6140.731198113604	6159.831719320909	7029.731740072245	6928.0730951244095	7781.780562225894	7586.018468387603	8913.220108287032	8596.248323143496	0.23344409499407515	0.20585619254946444	2092.230550778564	3909.528015459655	2043.6352099016076	3818.7230736243073
0.8164152505581643	4138.292655510069	4419.049681247375	6150.254091456247	6169.20141276094	7039.940291621451	6938.044531413599	7792.615371141468	7596.546821131416	8925.11897132696	8607.732181391057	0.2332919331204938	0.2057273345404228	2083.2157960524783	3916.1384111535735	2034.8275569758844	3825.175646338612
0.8213345631402307	4146.165978648306	4427.041625116726	6159.793315081531	6178.587124242232	7050.166074762985	6948.032787862931	7803.468265646847	7607.092752027321	8937.037382366663	8619.234926636598	0.23313989105151312	0.2055985732077219	2074.227913046605	3922.737346494803	2026.046171400114	3831.6170106178615
0.8262835170552626	4154.053902792814	4435.0480299873025	6169.348841669637	6187.988826777284	7060.409059429515	6958.0378350666815	7814.339213167126	7617.656229434055	8948.975304616497	8630.756523444563	0.2329879696276982	0.20546990926833178	2065.2668719311478	3929.3246928318404	2017.2910241219215	3838.0470411684364
0.8312622909072027	4161.956407504533	4443.068874402175	6178.920643577232	6197.406493062705	7070.66921521717	6968.059643291398	7825.228180777568	7628.237221370676	8960.932700912346	8642.296936017665	0.2328361696877614	0.20534134343777102	2056.3326425023843	3935.90032082377	2008.5620857154718	3844.4656120163854
0.8362710643761712	4169.873472040949	4451.104136606763	6188.508692835655	6206.840095477346	7080.946511383725	6978.098182474024	7836.135135201742	7638.835695514671	8972.909533713759	8653.856128194904	0.23268449206857736	0.20521287643012545	2047.4251941859256	3942.464100434445	1999.8593263924122	3850.8725965151098
0.8413100182249524	4177.805075354258	4459.153794547135	6198.112961149096	6216.289606080663	7091.240916846779	6988.153422220272	7847.060042809717	7649.451619200357	8984.905765102068	8665.434063449931	0.23253293760520669	0.2050845089580689	2038.544496044051	3949.015900938073	1991.182716010022	3857.2678673542105
0.8463793343055166	4185.751196089538	4467.217825868173	6207.73341989281	6225.754996610875	7101.552400181983	6998.225331802776	7858.002869616272	7660.0849594169795	8996.921356778574	8677.030704889126	0.23238150713091577	0.20495624173287572	2029.6905167652294	3955.55559088313	1982.5322240594542	3863.6512965196744
0.8514791955655843	4193.711812582793	4475.296207911772	6217.370040111135	6235.23623848316	7111.880929621027	7008.313880159279	7868.963581278859	7670.7356828069105	9008.956270062428	8688.646015249722	0.2322302014771968	0.20482807546444046	2020.8632246816996	3962.0830381182022	1973.9078196833143	3870.022755321581
0.8566097860552276	4201.68690285919	4483.388917715056	6227.022792515806	6244.733302787926	7122.226473049996	7018.419035890913	7879.9421430959665	7681.403755663908	9021.010465888981	8700.279956898054	0.23207902147378928	0.20470001086129394	2012.0625877799466	3968.598109797109	1965.3094716796186	3876.3821143868845
0.861771290933513	4209.676444631129	4491.495932008548	6236.691647484011	6254.24616028897	7132.58899800739	7028.540767260351	7890.938520005122	7692.089143931278	9033.08390480772	8711.932491827632	0.2319279679487004	0.2045720486306241	2003.2885736863827	3975.10067234491	1956.737148497603	3882.7292436424177
0.8669638964751838	4217.680415296346	4499.617227214347	6246.376575056542	6263.774781421681	7142.968471682305	7038.679042190011	7901.952676581056	7702.791813200037	9045.176546980387	8723.603581657315	0.2317770417282263	0.20444418947828893	1994.5411496859742	3981.590591475833	1948.19081824983	3889.0640123258345
0.8721877900773816	4225.698791936031	4507.752779444303	6256.0775449359135	6273.3191362912285	7153.364860912539	7048.833828260247	7912.984577033802	7713.511728707101	9057.28835217904	8735.293187629419	0.23162624363697296	0.20431643410883646	1985.820282716537	3988.0677321755793	1939.6704487092793	3895.3862889686134
0.877443160266411	4233.731551312885	4515.902564498136	6265.794526484458	6282.879194670703	7163.778132182689	7059.00509270748	7924.034185206787	7724.248855333422	9069.419279784075	8747.001270607821	0.2314755744978787	0.20418878322552422	1977.125939381658	3994.5319587138947	1931.1760073207552	3901.6959414083976
0.8827301967045416	4241.778669869251	4524.0665578616445	6275.527488722483	6292.4549259993455	7174.208251622311	7069.192802422438	7935.10146457498	7735.003157602203	9081.56928878235	8758.727791076135	0.2313250351322344	0.20406123753033467	1968.4580859523267	4000.983134634793	1922.707461199374	3907.992836771533
0.8880490901968541	4249.840123725139	4532.244734704771	6285.276400326317	6302.046299380616	7184.655185003978	7079.396923948214	7946.18637824293	7745.77459967694	9093.73833776517	8770.4727091357	0.23117462635970512	0.2039337977239945	1959.8166883621598	4007.421122736996	1914.2647771339398	3914.2768414739985
0.8934000326981257	4257.91588867628	4540.437069879786	6295.04122962638	6311.653283580417	7195.118897741335	7089.617423478498	7957.288888942822	7756.563145359661	9105.926384926273	8782.235984503788	0.2310243489983534	0.20380646450599346	1951.2017122246325	4013.8457850962877	1905.847921599634	3920.5478212295566
0.8987832173197573	4266.005940192228	4548.64353791938	6304.821944605333	6321.275847025196	7205.5993548872675	7099.8542668556765	7968.408959032631	7767.368758089003	9118.133388059969	8794.017576511626	0.230874203864659	0.20367923857460254	1942.6131228321465	4020.2569830524735	1897.4568607512629	3926.8056410297286
0.904198838336744	4274.110253414349	4556.864113034784	6314.618512896072	6330.913957800081	7216.0965211318935	7110.10741956897	7979.5465504941085	7778.191400938345	9130.359304559051	8805.81744410249	0.23072419177354364	0.20355212062689218	1934.0508851575432	4026.654577200301	1889.091560430592	3933.050165142631
0.9096470911946843	4282.228803153892	4565.098769113839	6324.430901779853	6340.567583646978	7226.610360800687	7120.3768467525215	7990.701624930888	7789.031036613873	9142.604091412883	8817.635545829731	0.23057431353838995	0.2034251113587497	1925.5149638536386	4033.0384273773525	1880.751986172283	3939.281257119961
0.915128172516836	4290.3615638899255	4573.347479719124	6334.25907818421	6350.2366919627175	7237.140837852397	7130.662513183559	8001.874143566395	7799.887627452744	9154.867705205215	8829.471839854896	0.23042456997106683	0.20329821146489999	1917.0053232697537	4039.408392685931	1872.4381032083184	3945.4987797881477
0.9206422801112097	4298.508509767478	4581.610218086015	6344.103008681184	6359.921249797134	7247.6879158773	7140.964383280463	8013.0640672421005	7810.76113542114	9167.150102112442	8841.326283945738	0.23027496188195018	0.20317142163892296	1908.5219274533447	4045.7643314844463	1864.1498764678836	3951.702595241368
0.9261896129777101	4306.669614595439	4589.886957120755	6353.962659485211	6369.621223851158	7258.251558095062	7151.282421100868	8024.271356415366	7821.6515221123655	9179.451237901369	8853.198835474257	0.2301254900799457	0.2030447425732743	1900.06474013743	4052.1061013529543	1855.8872705872636	3957.892564848531
0.931770371315315	4314.8448518445675	4598.1776693985385	6363.837996451165	6379.336580474936	7268.83172735281	7161.616590339785	8035.495971157504	7832.558748744959	9191.771067927222	8865.089451414784	0.22997615537251256	0.20291817495930403	1891.6337247695774	4058.4335591357667	1847.6502499060007	3964.0685492351186
0.9373847565293029	4323.034194645527	4606.482327161519	6373.728985072459	6389.067285665835	7279.428386123232	7171.966854327589	8046.737871151871	7843.482776160648	9204.109547131728	8876.998088341892	0.22982695856568458	0.2027917194872721	1883.228844494326	4064.7465608997736	1839.4387784738792	3970.2304082869086
0.9430329712385201	4331.237615786769	4614.800902316896	6383.635590478894	6398.813305066574	7290.041496502414	7182.333176028183	8057.997015691697	7854.423564822542	9216.466630040843	8888.924702428529	0.2296779004640949	0.20266537684637434	1874.8500621663406	4071.0449619472492	1831.2528200614033	3976.378001158824
0.9487152192826929	4339.455087712569	4623.1333664349295	6393.557777434797	6408.574603963261	7300.671020208008	7192.71551803701	8069.273363678243	7865.381074813103	9228.84227076291	8900.869249443984	0.22952898187099832	0.20253914772475579	1866.497340358328	4077.3286168191116	1823.0923381504836	3982.511186245829
0.9544317057297852	4347.6865825209325	4631.479690746943	6403.4955103369075	6418.351147283412	7311.316918577107	7203.113842579083	8080.566873618668	7876.355265832182	9241.236422986454	8912.831684751822	0.22938020358829475	0.20241303280953432	1858.1706413562642	4083.59737927909	1814.9572959525976	3988.6298212097026
0.9601826368833979	4355.932071961574	4639.839846143411	6413.448753212419	6428.1428995940805	7321.979152564299	7213.528111507132	8091.877503624072	7887.3460971951445	9253.649039978185	8924.811963308039	0.2292315664165521	0.20228703278681626	1849.8699271689402	4089.851102316985	1806.847656398546	3994.733762946911
0.9659682202902156	4364.191527433809	4648.213803171833	6423.417469716894	6437.949825099729	7332.65768273958	7223.958286299449	8103.205211407417	7898.353527830724	9266.080074580856	8936.810039658794	0.22908307115503196	0.2021611483417219	1841.595159526565	4096.089638135862	1798.7633821502095	4000.8228675995488
0.9717886647474951	4372.4649199844935	4656.601532034879	6433.401623132235	6447.771887640441	7343.352469286342	7234.404328058124	8114.54995428146	7909.37751627924	9278.529479211196	8948.82586793865	0.22893471860170778	0.20203538015840028	1833.346299894387	4102.312838173239	1790.7044356096303	4006.896990568377
0.9776441803106027	4380.752220305972	4665.003002588273	6443.401176364686	6457.609050689799	7354.063471999378	7244.866197506927	8125.911689156834	7920.418020690465	9290.997205857871	8960.85940186837	0.22878650955329832	0.2019097289200512	1825.1233094651252	4108.520553068258	1782.670778906322	4012.955986470217
0.9835349783005937	4389.053398733908	4673.418184338799	6453.416091942676	6467.461277352933	7364.79065028272	7255.343854989345	8137.290372539768	7931.474998821662	9303.483206079245	8972.910594752899	0.2286384448052779	0.2017841953089456	1816.92614916421	4114.712632663548	1774.6623739139177	4018.9997091649566
0.9894612713118381	4397.368425245223	4681.847046442273	6463.446332014801	6477.328530364518	7375.5339631476445	7265.837260466592	8148.685960530194	7942.548408035572	9315.987431001342	8984.979399479345	0.22849052515191548	0.20165878000644366	1808.7547796630533	4120.888926025014	1766.6791822521482	4025.0280117481016
0.9954232732196957	4405.6972694559845	4690.289557701497	6473.491858347764	6487.210772086763	7386.293369210612	7276.346373515607	8160.098408819599	7953.63820529844	9328.509831315741	8997.065768514916	0.2283427513862865	0.20153348369302052	1800.6091613705503	4127.049281408079	1758.7211652868427	4031.040746540297
1.0014211991882311	4414.039900619223	4698.74568656421	6483.552632324204	6497.107964507385	7397.068826691098	7286.87115332702	8171.527672688896	7964.744347177907	9341.050357277329	9009.16965390483	0.22819512430030578	0.20140830704827717	1792.4892544500763	4133.193546287483	1750.7882841379615	4037.037765094079
1.0074552656779823	4422.396287622915	4707.215401121045	6493.628614940765	6507.020069237611	7407.86029340969	7297.411558703174	8182.973707006479	7975.866789841093	9353.60895870239	9021.291007270313	0.2280476446847437	0.2012832507509706	1784.395018810872	4139.321567325154	1742.880499677034	4043.018918175483
1.013525690453769	4430.766398987681	4715.698669103402	6503.719766805773	6516.947047510062	7418.667726785746	7307.967548055994	8194.436466225929	7987.005489052429	9366.185584966153	9033.429779806369	0.227900313329262	0.20115831547903087	1776.3264141117688	4145.433190365089	1734.9977725328645	4048.9840557686985
1.0196326925925556	4439.150202864747	4724.195457881431	6513.82604813729	6526.888860176788	7429.491083835473	7318.539079405046	8205.915904383994	7998.160400171695	9378.780185000865	9045.585922279846	0.22775313102242298	0.2010335019095796	1768.2833997770213	4151.528260460822	1727.1400631007273	4054.933027081657
1.0257764924913542	4447.547667033716	4732.705734461913	6523.947418760895	6536.845467707166	7440.33032116972	7329.126110375428	8217.411975098494	8009.33147815192	9391.392707293502	9057.75938502723	0.2276060985517325	0.20090881071895317	1760.265934984549	4157.606621837476	1719.3073315353831	4060.865680523915
1.0319573118751795	4455.958758900409	4741.2294654861425	6534.083838107578	6546.816830185827	7451.185394991866	7339.728598195707	8228.92463156609	8020.518677537301	9404.023099883614	9069.950117952565	0.2274592167036479	0.20078424258272276	1752.2739786857273	4163.668117923196	1711.4995377684245	4066.781863729935
1.0381753738050519	4464.383445494717	4749.766617227896	6544.235265211657	6556.802907310671	7462.056261095767	7350.34649969594	8240.453826560297	8031.721952461245	9416.671310361242	9082.15807052542	0.22731248626361314	0.2006597981757168	1744.3074895936297	4169.712591311429	1703.7166414972162	4072.68142352812
1.0444309026860459	4472.821693468315	4758.317155591199	6554.4016587084925	6566.803658390636	7472.94287486346	7360.979771305448	8251.999512429165	8042.941256644097	9429.337285864529	9094.3831917786	0.22716590801608263	0.20053547817204126	1736.366426192224	4175.739883773262	1695.9586021944415	4078.5642059480306
1.05072412427539	4481.273469092555	4766.8810461083	6564.582976832464	6576.819042343749	7483.845191263164	7371.628369050874	8263.561641093249	8054.176543391221	9442.020973077711	9106.625430306169	0.22701948274454112	0.2004112832451003	1728.4507467463845	4181.749836266274	1688.2253791177645	4084.4300562320277
1.057055265690613	4489.738738256184	4775.458253937495	6574.779177414722	6586.849017694953	7494.76316484704	7382.292248554017	8275.140164043438	8065.427765590799	9454.722318228805	9118.884734261243	0.2268732112315411	0.2002872140676168	1720.560409295489	4187.74228890962	1680.5169313022634	4090.2788188094273
1.0634245554177415	4498.217466463152	4784.048743860981	6584.990217881042	6596.893542574022	7505.696749749049	7392.971365029756	8286.735032338675	8076.694875711781	9467.44126708742	9131.161051353844	0.22672709425870827	0.2001632713116565	1712.6953716599382	4193.717080989154	1672.8332175690448	4096.110337302322
1.0698322233195456	4506.709618830348	4792.652480282688	6595.216055249601	6606.952574713422	7516.645899682749	7403.66567328391	8298.34619660391	8087.977825801735	9480.177764962515	9143.454328848746	0.22658113260679114	0.2000394556486505	1704.8555914483732	4199.674050963018	1665.1741965303663	4101.92445452977
1.0762785006438331	4515.215160085396	4801.269427226166	6605.456646128847	6617.026071446246	7527.610567939176	7414.375127711194	8309.97360702784	8099.276567484741	9492.931756700213	9155.764513563352	0.22643532705566569	0.19991576774940753	1697.04102605558	4205.613036441384	1657.53982658952	4107.721012493828
1.0827636200317978	4523.734054564337	4809.899548332339	6615.7119467152	6627.113989703995	7538.590707384546	7425.099682292995	8321.617213360685	8110.591051959254	9505.70318668147	9168.091551865451	0.2262896783843748	0.19979220828415023	1689.2516326697078	4211.5338741999585	1649.9300659430446	4113.499852375826
1.089287815526412	4532.2662662094535	4818.542806857379	6625.981912790955	6637.216286014503	7549.586270458189	7435.839290595314	8333.276964912118	8121.921229995968	9518.491998819973	9180.435389671096	0.2261441873711507	0.19966877792252552	1681.487368277274	4217.436400173465	1642.344872592832	4119.260814554058
1.0958513225808764	4540.811758566914	4827.199165670511	6636.266499721969	6647.332916499795	7560.597209170232	7446.593905766635	8344.952810548873	8133.267051935718	9531.298136559744	9192.795972442442	0.22599885479343385	0.19954547733363265	1673.7481896540849	4223.320449427934	1634.7842043379787	4125.003738572821
1.1024543780671139	4549.370494784505	4835.868587251781	6646.56566245543	6657.463836873878	7571.623475099389	7457.363480535711	8356.644698692637	8144.6284676872265	9544.121542872897	9205.173245185484	0.22585368142791318	0.19942230718603995	1666.0340533888666	4229.185856203549	1627.2480187836336	4130.728463154053
1.1090972202843215	4557.942437609404	4844.551033689875	6656.879355517722	6667.60900244062	7582.665019390851	7468.147967209471	8368.35257731783	8156.005426725048	9556.962160257504	9217.567152447918	0.225708668050537	0.19929926814781337	1658.3449158702279	4235.032453874825	1619.7362733423943	4136.434826188255
1.115780088967567	4566.527549385765	4853.24646667986	6667.207533012032	6677.768368091527	7593.72179275388	7478.94731767079	8380.076393949288	8167.397878087306	9569.819930735113	9229.977638316865	0.22556381543655155	0.19917636088653481	1650.680733291898	4240.860074948054	1612.248925238382	4142.122664736118
1.1225032252964444	4575.125792052494	4861.954847521007	6677.55014861619	6687.941888303611	7604.79374545969	7489.761483376379	8391.8160956601	8178.805770373582	9582.694795848594	9242.404646416719	0.22541912436052364	0.19905358606932438	1643.0414616672788	4246.668551091105	1604.7859315160895	4147.791815037839
1.1292668719037753	4583.7371271409065	4870.676137114539	6687.907155580411	6698.129517137218	7615.880827339197	7500.590415354618	8403.571629069325	8190.229051742755	9595.586696659864	9254.848119906956	0.22527459559636065	0.19893094436286354	1635.4270568176871	4252.457713090815	1597.3472490317654	4153.44211248029
1.1360712728843656	4592.361515772343	4879.410295961343	6698.27850672492	6708.331208233729	7626.9829877806515	7511.434064203274	8415.342940339695	8201.66766991071	9608.495573747445	9267.308001479787	0.22513022991735002	0.1988084364334199	1627.8374743838795	4258.227390868822	1589.9328344610985	4159.073391607264
1.1429166738038161	4600.998918655912	4888.157284159753	6708.6641544378	6718.546914813438	7638.1001757275135	7522.292380087376	8427.129975175418	8213.12157214821	9621.421367204319	9279.784233357992	0.22498602809617346	0.19868606294686608	1620.2726698307088	4263.977413485758	1582.5426443095785	4164.685486134607
1.1498033217073829	4609.649296086058	4896.917061403285	6719.0640506725995	6728.776589673332	7649.23233967607	7533.165312737025	8438.932678819856	8224.590705278692	9634.364016635489	9292.276757292715	0.22484199090494478	0.19856382456870386	1612.7325984431664	4269.707609120058	1575.1766349102836	4170.278228933457
1.1567314651288954	4618.312607940256	4905.6895869783675	6729.4781469461	6739.020185184869	7660.379427673223	7544.052811445173	8450.75099605326	8236.075015676066	9647.32346115574	9304.785514561185	0.22469811911522802	0.19844172196408771	1605.2172153369756	4275.417805080768	1567.8347624224843	4175.8514520165045
1.1637013540997225	4626.9888136766085	4914.474819762021	6739.906394335966	6749.2776532917005	7671.541387314157	7554.954825065365	8462.584871190462	8247.574449262438	9660.299639387262	9317.310445964413	0.22455441349806934	0.1983197557978481	1597.7264754537027	4281.107827786822	1560.5169828345533	4181.404986531939
1.1707132401577995	4635.677872331462	4923.272718219568	6750.348743478426	6759.548945507428	7682.718165740035	7565.871302009492	8474.434248078573	8259.088951505868	9673.292489457284	9329.85149182491	0.2244108748240246	0.19819792673451414	1590.2603335742606	4286.777502790559	1553.2232519804966	4186.938662800705
1.177767376356704	4644.379742517064	4932.083240402413	6760.805144566022	6769.834012913487	7693.909709635776	7576.802190245716	8486.299070094752	8270.61846741827	9686.301948995855	9342.4085919846	0.22426750386318395	0.1980762354383324	1582.8187443126226	4292.426654750947	1545.953525527846	4192.45231027063
1.1848640172747877	4653.094382419088	4940.906343945586	6771.275547345162	6780.132806156677	7705.115965227616	7587.747437295986	8498.17928014379	8282.162941552988	9699.327955133322	9354.98168580225	0.2241243013852049	0.1979546825733017	1575.4016621209448	4298.055107433582	1538.7077589862747	4197.945757528301
1.1920034190243662	4661.821749794292	4949.741986065589	6781.759901113876	6790.445275447125	7716.336878280887	7598.706990234036	8510.074820655847	8293.722318002709	9712.370444498107	9367.570712151475	0.22398126815933161	0.19783326880318142	1568.0090412936406	4303.66268371488	1531.485907714814	4203.418832310941
1.1991858392609598	4670.561801968026	4958.590123557932	6792.258154719379	6800.771370555846	7727.572394097599	7609.680795682953	8521.985633584074	8305.296540397087	9725.429353214216	9380.175609418255	0.22383840495443041	0.19771199479152557	1560.6408359735506	4309.249205583241	1524.287926912657	4208.8713614677545
1.2064115371925936	4679.314495831895	4967.450712794852	6802.770256555819	6811.111040812529	7738.822457514221	7620.668799812969	8533.911660402373	8316.885551900541	9738.504616899028	9392.796315498683	0.22369571253901227	0.19759086120170555	1553.297000151244	4314.814494130667	1517.113771634642	4214.303170992294
1.2136807735891502	4688.079787841238	4976.323709722972	6813.2961545618155	6821.464235103254	7750.087012899222	7631.6709483392115	8545.852842102959	8328.489295209938	9751.59617066076	9405.432767796687	0.2235531916812651	0.19746986869692532	1545.9774876646698	4320.358369535068	1509.9633967887494	4219.714086004766
1.2209938107917835	4696.857634012713	4985.209069860915	6823.835796218122	6831.830901868181	7761.36600415077	7642.687186519391	8557.809119194044	8340.107712552379	9764.703949096145	9418.084903221688	0.22341084314907905	0.19734901794025833	1538.6822522112634	4325.880651090527	1502.8367571411072	4225.1039307566825
1.2283509127223842	4705.647989921866	4994.106748296991	6834.3891285452855	6842.210989099295	7772.659374694405	7653.717459151583	8569.780431697533	8351.740745682891	9777.827886288102	9430.752658186357	0.2232686677100753	0.19722830959465912	1531.4112473405548	4331.381157167954	1495.733807310171	4230.472528601997
1.2357523448931043	4714.450810700589	5003.016699686719	6844.956098101145	6852.604444337957	7783.967067480568	7664.761710571764	8581.766719146523	8363.388335881995	9790.967915803156	9443.43596860407	0.2231266661316349	0.197107744322992	1524.1644264644128	4336.859705239302	1488.6545017838362	4235.819702034816
1.2431983744159416	4723.266051034737	5011.938878250601	6855.5366509785745	6863.011214672819	7795.289024982364	7675.819884651787	8593.76792058311	8375.05042395374	9804.123970689263	9456.13476988694	0.22298483918092674	0.19698732278806136	1516.9417428576853	4342.316111864522	1481.5987949132104	4241.145272664027
1.2506892700123766	4732.093665161554	5020.873237771565	6866.130732802949	6873.431246737252	7806.625189193048	7686.891924796786	8605.783974555852	8386.726950222997	9817.295983473194	9468.8489969431	0.2228431876249367	0.19686704565262267	1509.743149657268	4347.750192680163	1474.56664091337	4246.449061200954
1.2582253020230734	4740.933606867243	5029.819731592702	6876.73828872981	6883.864486707211	7817.97550162372	7697.97777394309	8617.81481911748	8398.417854533469	9830.483886158227	9481.578584174644	0.22270171223049565	0.19674691357941754	1502.5685998710687	4353.161762411939	1467.5579938713345	4251.730887473794
1.2658067424176331	4749.785829484405	5038.778312614721	6887.359263442392	6894.310880298716	7829.339903300881	7709.077374555698	8629.860391822453	8410.123076245129	9843.687610221667	9494.323465475045	0.22256041376430918	0.19662692723119465	1495.418046378647	4358.550634869374	1460.5728077469976	4256.990570419235
1.2734338648044117	4758.650285889595	5047.748933293677	6897.993601149263	6904.770372765687	7840.71833476409	7720.190668626158	8641.920629724613	8421.842554232106	9856.907086612495	9507.083574227023	0.22241929299298327	0.19650708727073293	1488.2914419320878	4363.91662293463	1453.6110363790067	4262.227928089676
1.2811069444403917	4767.526928500718	5056.731545638425	6908.641245581791	6915.242908897444	7852.11073606347	7731.317597670066	8653.99546937473	8433.576226880185	9870.142245748808	9519.858843300004	0.22227835068306032	0.1963873943608668	1481.1887391583296	4369.259538559476	1446.672633478127	4267.442777623422
1.2888262582411194	4776.415709274562	5065.72610120824	6919.302139991782	6925.728433016409	7863.51704675735	7742.458102724803	8666.08484681811	8445.324032084542	9883.393017515471	9532.649205047834	0.22213758760103955	0.1962678491645103	1474.109890565218	4374.579192773439	1439.7575526427245	4272.63493527798
1.296592084790695	4785.316579704201	5074.73255111038	6929.976227148957	6936.226888975757	7874.937205909807	7753.612124347203	8678.18869759216	8457.085907247443	9896.659331261611	9545.454591306434	0.22199700451341303	0.19614845234468462	1467.0548485401669	4379.875395667274	1432.8657473487547	4277.804216393037
1.3044047043518285	4794.229490816477	5083.750845997574	6940.663449338532	6946.73822015694	7886.371152088229	7764.779602611086	8690.306956723967	8468.861789275754	9909.941115798154	9558.274933391269	0.22185660218669115	0.1960292045645397	1460.023565360636	4385.147956414381	1425.9971709601232	4282.950435408158
1.312264398875954	4803.154393169467	5092.780936065631	6951.363748358789	6957.262369467421	7897.818823360961	7775.96047710504	8702.439558727956	8480.65161457873	9923.238299395482	9571.110162095156	0.22171638138743563	0.1959101064873803	1453.015993183304	4390.3966832291335	1419.151776730956	4288.073405861156
1.320171452013404	4812.0912368497975	5101.82277105091	6962.07706551844	6967.799279338188	7909.280157294659	7787.154686929931	8714.586437603204	8492.455319065535	9936.550809780701	9583.96020768571	0.22157634288228373	0.1957911587766904	1446.0320840559434	4395.621383390389	1412.3295178050757	4293.172940375749
1.3281261491236485	4821.039971470205	5110.876300227887	6972.803341634334	6978.348891721426	7920.755090952052	7798.362170696615	8726.747526831274	8504.272838142957	9949.878574135444	9596.824999903063	0.22143648743798244	0.19567236209615824	1439.0717899258598	4400.8218632568605	1405.5303472192609	4298.248850659933
1.3361287772855897	4830.00054616687	5119.941472406613	6983.542517028867	6988.911148088024	7932.243560889381	7809.582866523459	8738.922759373649	8516.104106712955	9963.221519093258	9609.704467957334	0.2212968158214199	0.1955537171097055	1432.1350626281346	4405.9979282210115	1398.754217911628	4303.300947523443
1.3441796253079266	4838.972909596825	5129.018235930324	6994.2945315274765	6999.4859894253195	7943.745503153916	7820.816712034129	8751.112067669203	8527.949059170409	9976.579570737103	9622.598540526433	0.22115732879964678	0.1954352244815042	1425.221853893716	4411.149382725125	1392.0010827122023	4308.329040838871
1.352278983739575	4847.957009935343	5138.106538672751	7005.059324456134	7010.073356234424	7955.260853281482	7832.063644354905	8763.31538363182	8539.807629400484	9989.952654596862	9635.507145753314	0.22101802713991697	0.19531688487601126	1418.3321153571596	4416.27603027178	1385.2708943519392	4313.3329395558685
1.3604271448801535	4856.95279487334	5147.206328035794	7015.836834638872	7020.673188528043	7966.789546294025	7843.323600112559	8775.532638647926	8551.679750776491	10003.34069564689	9648.43021124387	0.22087891160971193	0.19519869895798725	1411.465798557212	4421.3776734163985	1378.5636054716306	4318.312451722333
1.3686244027905345	4865.960211614762	5156.317550946877	7026.627000395247	7031.28542582788	7978.331516697115	7854.59651543177	8787.763763573965	8563.56535615732	10016.743618303517	9661.367664064303	0.22073998297676614	0.1950806673925261	1404.6228549330262	4426.454113747459	1371.8791686153854	4323.267384452978
1.3768710533034536	4874.979206873898	5165.440153856501	7037.429759537763	7041.9100071623125	7989.886698477385	7865.8823259328365	8800.008688733951	8575.46437788515	10030.161346422432	9674.319430738855	0.22060124200911121	0.19496279084507773	1397.803235831554	4431.505151895108	1365.2175362373819	4328.197543939576
1.3851673940341884	4884.009726872785	5174.574082735646	7048.245049369391	7052.546871063851	8001.455025100101	7877.18096672915	8812.267343916961	8587.376747782962	10043.593803296284	9687.285437247223	0.22046268947509348	0.19484506998147852	1391.0068925097585	4436.530587533023	1358.578660695115	4333.1027354213875
1.3935137243912972	4893.0517173385115	5183.719283073197	7059.072806680971	7063.1959555666635	8013.036429506594	7888.492372424753	8824.539658374604	8599.302397152042	10057.040911652064	9700.265609022123	0.22032432614340966	0.19472750546796966	1384.233776138397	4441.530219375389	1351.9624942638911	4337.982763219392
1.4019103455874267	4902.105123500615	5192.875699873459	7069.912967748734	7073.857198204195	8024.6308441118235	7899.816477111985	8836.825560818634	8611.241256769705	10070.502593648693	9713.25987094692	0.22018615278313944	0.1946100979712312	1377.483837800799	4446.503845166881	1345.3689891414251	4342.837430743501
1.410357560650181	4911.169890088343	5202.043277653613	7080.765468331657	7084.530536006729	8036.23820080176	7911.153214369087	8849.124979418275	8623.193256886876	10083.978770874353	9726.268147353252	0.22004817016377043	0.19449284815840284	1370.7570284963003	4451.451261680573	1338.7980974327656	4347.666540431092
1.4188556744330574	4920.24596132802	5211.221960440979	7091.63024366895	7095.215905498699	8047.858430930928	7922.502517257521	8861.437841797859	8635.158327225412	10097.469364344055	9739.290362018255	0.2199103790552374	0.19437575669711302	1364.053299147752	4456.372264734469	1332.2497711679898	4352.469893798698
1.4274049936264492	4929.333280940361	5220.411691770673	7102.507228477507	7105.913242696513	8059.4914653198775	7933.864318319842	8873.764075034258	8647.13639697601	10110.974294497102	9752.32643816253	0.21977278022794589	0.19425882425550248	1357.372600593546	4461.266649153782	1325.7239623012138	4357.2472914231475
1.4360058267687137	4938.431792137717	5229.612414682789	7113.396356949213	7116.622483105768	8071.137234252537	7945.2385495769295	8886.103605654269	8659.12739479542	10124.493481194393	9765.376298447272	0.21963537445280779	0.1941420515022532	1350.71488359652	4466.134208791889	1319.2206227033166	4361.998532915954
1.4446584842573071	4947.541437621424	5238.824071719945	7124.29756274847	7127.343561718934	8082.795667473787	7956.625142525713	8898.4563596322	8671.131248804213	10138.02684371604	9778.439864972042	0.21949816250127097	0.19402543910661427	1344.0800988522824	4470.974736546166	1312.739704183943	4366.7234169782605
1.453363278359986	4956.6621595790975	5248.046604924657	7135.210779009599	7138.076413012842	8094.4666941869	7968.024028136699	8910.822262387323	8683.147886584306	10151.574300758795	9791.517059272284	0.21936114514534874	0.1939089877384286	1337.4681969793164	4475.788024316076	1306.2811584741576	4371.421741337981
1.4621205232260774	4965.793899681856	5257.279955836659	7146.135938334159	7148.820970946065	8106.150243050891	7979.435136851364	8923.201238781274	8695.17723517635	10165.135770433375	9804.60780231668	0.21922432315765783	0.1937926980681577	1330.8791285227053	4480.573863008525	1299.8449372351752	4376.093302770751
1.470930534897817	4974.936599081591	5266.524065490346	7157.072972788358	7159.577168956509	8117.846242177984	7990.858398579797	8935.593213115493	8707.219221077416	10178.711170261933	9817.712014504817	0.21908769731144423	0.19367657076691117	1324.3128439679858	4485.332042567432	1293.4309920663363	4380.737897112733
1.4797936313217521	4984.090198408299	5275.778874412115	7168.021813900531	7170.344939958834	8129.554619131134	8002.293742698149	8947.998109128783	8719.273770238444	10192.300417175611	9830.829615664625	0.2189512683806153	0.19356060650647325	1317.769293735444	4490.062351952074	1287.039274501847	4385.355319242924
1.48871013236022	4993.254637767264	5285.04432261775	7178.982392658424	7181.124216341976	8141.275300921352	8013.741098046189	8960.415849994662	8731.340808061808	10205.903427511825	9843.960525049932	0.218815037139775	0.19344480595932745	1311.248428174702	4494.764579106588	1280.6697360103717	4389.945363072678
1.4976803598028874	5002.429856736279	5294.320349609717	7189.95463950655	7191.914929966514	8153.008214005094	8025.2003929247085	8972.84635831876	8743.420259398748	10219.520117011676	9857.104661337846	0.218679004364253	0.19332916979868744	1304.750197580608	4499.4385110032745	1274.3223280028324	4394.507821562467
1.5067046373783677	5011.615794362958	5303.606894374593	7200.938484343648	7202.717012162258	8164.753284281792	8036.671555093142	8985.289556136364	8755.512048546992	10233.15040081749	9870.26194262642	0.21854317083013675	0.1932136986985203	1298.274552190036	4504.083933622809	1267.9970018335152	4399.042486714898
1.5157832907659001	5020.812389161882	5312.903895380325	7211.933856519957	7213.530393725588	8176.510437091158	8048.154511766958	8997.745364909784	8767.616099248178	10246.79419347012	9883.432286432002	0.21840753731430942	0.1930983933335785	1291.821442181128	4508.700631943764	1261.6937087987899	4403.549149564002
1.5249166476071065	5030.01957911188	5322.211290573631	7222.940684834628	7224.355004916989	8188.279597210642	8059.649189615207	9010.213705525794	8779.73233468541	10260.451408906409	9896.615609686807	0.21827210459447483	0.19298325437942287	1285.3908176782425	4513.288389947498	1255.412400142639	4408.027600181522
1.5341050375178134	5039.2373016531765	5331.529017377261	7233.958897533007	7235.190775458426	8200.060688852778	8071.155514757962	9022.694498292976	8791.860677480707	10274.121960456545	9909.811828736358	0.21813687344919158	0.19286828251245286	1278.982628755446	4517.8469906246755	1249.1530270557269	4412.477627669694
1.5433487920999491	5048.465493684654	5340.857012687351	7244.9884223040735	7246.037634530817	8211.853635662663	8082.673412763807	9035.187662939294	8804.001049692524	10287.805760841573	9923.020859336977	0.21800184465790937	0.19275347840993293	1272.596825432207	4522.376215945929	1242.9155406786595	4416.899020157987
1.5526482449535108	5057.704091560945	5350.195212870694	7256.029186277606	7256.895510771421	8223.658360715162	8094.202808647281	9047.693118609275	8816.153372813213	10301.502722170568	9936.24261665323	0.2178670190010008	0.19263884275002222	1266.2333576815436	4526.875846885843	1236.6998921057675	4421.29156481009
1.5620037316886017	5066.953031089726	5359.543553762078	7267.081116021693	7267.7643322713175	8235.4747865125	8105.743626866394	9060.210783861625	8828.317567766544	10315.212755938259	9949.477015255468	0.21773239725979102	0.19252437621180007	1259.8921754336916	4531.345663425047	1230.5060323855141	4425.655047817854
1.5714155899375468	5076.212247528815	5368.901970661545	7278.1441375399345	7278.6440265727715	8247.302834981481	8117.295791320034	9072.740576666485	8840.493554905148	10328.935773022302	9962.723969117225	0.21759798021659288	0.19241007947529634	1253.5732285723207	4535.7854445267	1224.3339125226485	4429.9892543968745
1.580884159367074	5085.481675583391	5378.270398331716	7289.218176268834	7289.534520666699	8259.142427470966	8128.8592253454735	9085.282414402947	8852.68125400803	10342.671683680703	9975.98339161275	0.21746376865474232	0.19229595322151713	1247.2764669400058	4540.194968149066	1218.1834834805923	4434.293968788581
1.5904097816905756	5094.761249403098	5387.648770995015	7300.303157075042	7300.435740990026	8270.993484749153	8140.433851715778	9097.836213856343	8864.880584278006	10356.420397549176	9989.255195514423	0.2173297633586296	0.19218199813247525	1241.0018403356662	4544.574011223856	1212.0546961786458	4438.5689742413815
1.5999928006804371	5104.050902579211	5397.037022330948	7311.399004252662	7311.347613423066	8282.855927000935	8152.019592637208	9110.401891215595	8877.091464339128	10370.181823638484	10002.539292990143	0.21719596511372835	0.19206821489121792	1234.749298521143	4548.9223496755585	1205.9475015024072	4442.814053037204
1.6096335621804478	5113.350568141779	5406.435085473409	7322.50564152058	7322.270063287008	8294.729673825288	8163.616369746784	9122.979362070733	8889.313812234255	10383.955870331863	10015.835595600964	0.21706237470664033	0.1919546041818539	1228.518791226612	4553.239758429816	1199.8618503024918	4447.028986481717
1.6193324141182788	5122.660178556805	5415.842893007901	7333.622992019788	7333.203015341237	8306.614644232672	8175.224104109625	9135.568541410212	8901.547545422454	10397.74244538244	10029.144014298408	0.2169289929251171	0.19184116668958617	1222.310268146044	4557.526011386421	1193.7976933902246	4451.213554875925
1.6290897065180392	5131.979665723295	5425.260376968744	7344.750978310594	7344.146393780695	8318.510756642274	8186.842716216367	9148.169343618265	8913.792580776375	10411.541455910525	10042.4644594219	0.2167958205581033	0.19172790310073384	1216.1236789345858	4561.780881404178	1187.7549815468956	4455.36753754667
1.6389057915129117	5141.308960970385	5434.687468836387	7355.8895223698955	7355.100122233326	8330.417928879338	8198.472125980657	9160.781682472198	8926.048834579831	10425.352808400909	10055.796840696305	0.21666285839576213	0.19161481410276754	1209.9589732238092	4566.004140347708	1181.7336655260297	4459.490712842438
1.6487810233578566	5150.647995054524	5444.124099534622	7367.038545588566	7366.064123757437	8342.336078172644	8210.112252736559	9173.405471139957	8938.3162225252	10439.17640870044	10069.141067229344	0.21653010722951696	0.19150190038433476	1203.8161006158916	4570.195559054147	1175.7336960484972	4463.58285810682
1.6587157584424002	5159.996698156485	5453.570199427742	7378.197968768594	7377.038320839002	8354.265121151671	8221.763015235907	9186.040622177314	8950.594659710809	10453.012162015168	10082.497047508958	0.21639756785208422	0.19138916263529113	1197.6950106824515	4574.354907325469	1169.7550238109543	4467.643749705749
1.6687103553034934	5169.354999878512	5463.025698317879	7389.367712120426	7388.022635389141	8366.204973844026	8233.42433164584	9198.687047525278	8962.88406063849	10466.859972907818	10095.864689400894	0.21626524105750217	0.19127660154672696	1191.5956529739778	4578.4819539496675	1163.7975994832232	4471.673163004918
1.6787651746384535	5178.72282924139	5472.490525442083	7400.547695260198	7399.01698874134	8378.155551672731	8245.096119546059	9211.344658507478	8975.18433921087	10480.719745295128	10109.243900145952	0.2161331276411724	0.19116421781099946	1185.5179770151735	4582.576466679573	1157.861373709864	4475.6708723693155
1.6888805793179813	5188.1001146815215	5481.964609469615	7411.737837206983	7410.021301648904	8390.116769453532	8256.778295926344	9224.013365827475	8987.495408728915	10494.59138244516	10122.634586357552	0.21600122839989147	0.19105201212176076	1179.4619323071092	4586.638212231919	1151.946297118382	4479.636651187204
1.6990569343992543	5197.486784047959	5491.447878499117	7422.938056380008	7421.035494282288	8402.088541392182	8268.470777183938	9236.69307956606	8999.81718188932	10508.474786974637	10136.036654019155	0.2158695441318834	0.19093998517398542	1173.4274683371768	4590.666956312722	1146.0523203129997	4483.570271836361
1.7092946071391046	5206.882764599595	5500.940260055793	7434.1482705960225	7432.059486226401	8414.070781081886	8280.173479120895	9249.383709178808	9012.149570781929	10522.369860846444	10149.450008481605	0.21573807563684194	0.1908281376640053	1167.4145345707657	4594.662463581888	1140.1793938810006	4487.471505701542
1.7195939670072704	5216.287983002031	5510.441681088618	7445.368397066345	7443.09319647801	8426.063401500396	8291.886316941547	9262.085163493099	9024.492486887195	10536.276505366728	10162.874554460672	0.21560682371595472	0.19071647028953503	1161.4230804566178	4598.624497663928	1134.3274683929048	4491.340123167029
1.7299553856997325	5225.70236532479	5519.952067967468	7456.598352394277	7454.1365434430045	8438.066315007518	8303.609205249817	9274.797350705789	9036.845841073535	10550.19462118248	10176.310196034367	0.21547578917195223	0.19060498374970355	1155.45305543032	4602.552821154473	1128.4964944038657	4495.175893613836
1.7403792371521247	5235.125837038257	5529.471346480353	7467.838052572182	7465.189444933789	8450.079433342227	8315.342058046672	9287.520178380255	9049.209543594794	10564.124108278664	10189.756836640441	0.21534497280913026	0.19049367874508122	1149.5044089119183	4606.44719560002	1122.6864224568708	4498.978585425764
1.7508658975532332	5244.558323010729	5538.9994418305105	7479.087412978795	7476.25181816656	8462.102667620085	8327.084788727463	9300.25355344389	9061.583504087666	10578.064865975699	10203.214379073766	0.21521437543339175	0.19038255597771753	1143.5770903153461	4610.307381530525	1116.8972030816367	4502.747965974035
1.76141574535857	5253.999747505512	5548.536278633614	7490.346348376458	7487.323579758653	8474.135928330521	8338.837310079312	9312.997382185462	9073.96763156907	10592.016792926797	10216.682725483748	0.21508399785228394	0.19027161615116417	1137.6710490400437	4614.133138415171	1111.1287867998471	4506.483801634749
1.7720291613040315	5263.450034177807	5558.0817809149075	7501.614772908215	7498.404645725872	8486.179125334009	8350.59953427852	9325.751570252272	9086.361834433594	10605.979787115162	10230.161777371792	0.21495384087503114	0.19016085997050736	1131.7862344788155	4617.924224690301	1105.3811241235817	4510.18585777143
1.7827065284196406	5272.9091060718565	5567.635872106332	7512.892600095172	7509.494931479757	8498.232167859502	8362.371372887883	9338.51602264766	9098.76602045087	10619.953745851504	10243.651435588645	0.2148239053125702	0.19005028814240169	1125.9225960213225	4621.680397758959	1099.6541655591573	4513.853898744797
1.7934482320433673	5282.376885617869	5577.198475043697	7524.1797428336	7520.594351824963	8510.294964501609	8374.152736854137	9351.290643728236	9111.180096763017	10633.938565771261	10257.151600331897	0.21469419197759118	0.18993990137509464	1120.0800830483786	4625.401413966902	1093.947861606779	4517.487687902292
1.8042546598350382	5291.8532946290325	5586.769511963761	7535.476113392163	7531.702820956474	8522.3674232179	8385.94353650523	9364.075337201197	9123.603969881975	10647.934142831948	10270.66217114328	0.21456470168456854	0.18982970037846353	1114.258644936257	4629.08702860889	1088.2621627633926	4521.086987585062
1.8151262017903238	5301.338254298475	5596.348904501424	7546.781623409059	7542.820252457017	8534.449451326116	8397.743681547801	9376.870006121608	9136.037545687028	10661.940372310422	10284.183046906228	0.21443543524980194	0.1897196858640442	1108.458231065888	4632.736995958025	1082.5970195244881	4524.651559123304
1.8260632502548164	5310.831685196355	5605.9365736867685	7558.096183889378	7553.946559294235	8546.54095550163	8409.553081064425	9389.674552889885	9148.480729422043	10675.957148800457	10297.714125843127	0.21430639349144778	0.18960985854506102	1102.6787908140104	4636.351069224067	1076.9523823820637	4528.18116282532
1.8370661999381863	5320.333507266683	5615.532439942222	7569.419705202052	7565.081653818066	8558.641841774437	8421.37164351103	9402.48887924885	9160.933425692976	10689.984366209708	10311.255305512823	0.21417757722956107	0.18950021913645995	1096.9202735575382	4639.929000562755	1071.3282018332975	4531.6755580028985
1.848135447928429	5329.843639824413	5625.136423079658	7580.752097077237	7576.225447758029	8570.752015526661	8433.199276714287	9415.31288628128	9173.395538465258	10704.021917757365	10324.806482808046	0.21404898728613037	0.18939076835493832	1091.1826286807773	4643.470541099086	1065.7244283763575	4535.134502949659
1.8592713937061955	5339.362001552358	5634.748442297495	7592.093268603382	7587.377852220478	8582.871381489675	8445.035887868904	9428.146474407087	9185.866971061152	10718.069695971275	10338.367553952752	0.21392062448511642	0.1892815069189778	1085.465805570595	4646.975440899376	1060.141012510925	4538.557754932204
1.8704744391592067	5348.888510498165	5644.368416177753	7603.4431282244805	7598.538777685881	8594.999843741449	8456.881383534976	9440.989543380676	9198.347626157152	10732.12759268543	10351.938414499547	0.213792489652484	0.18917243554887744	1079.7697536153719	4650.443448959151	1054.5779047443066	4541.945070212707
1.8817449885967616	5358.423084071171	5653.996262683204	7614.801583737075	7609.70813400614	8607.137305703625	8468.735669635387	9453.8419922881	9210.837405781376	10746.19549903701	10365.518959327137	0.21366458361624632	0.18906355496677946	1074.094422218448	4653.874313254608	1049.035055591201	4545.296204038197
1.8930834487643238	5367.965639039557	5663.631899154411	7626.168542287732	7620.885830401846	8619.283670139113	8480.59865145312	9466.70371954473	9223.336211310978	10760.273305464176	10379.1090826377	0.2135369072065002	0.1889548658967086	1068.4397607900319	4657.267780698836	1043.5124155728845	4548.610910631716
1.9044902288582053	5377.516091527039	5673.2752423068205	7637.543910369865	7632.07177545954	8631.438839148957	8492.470233628599	9479.574622892105	9235.843943469505	10774.360901702905	10392.7086779543	0.2134094612554609	0.188846369064601	1062.8057187444647	4660.62359712529	1038.0099352204707	4551.8889432
1.9159657405403292	5387.074357009965	5682.926208227823	7648.927593821114	7643.265877128994	8643.602714169829	8504.350320157042	9492.454599395554	9248.360502324289	10788.458176784621	10406.317638118284	0.21328224659750586	0.1887380651983366	1057.1922455152962	4663.9415073436685	1032.5275650764233	4555.13005393045
1.9275103979530908	5396.640350314165	5692.584712373832	7660.3194978204265	7654.468042720486	8655.775195971191	8516.238814385795	9505.343545441347	9260.885787283822	10802.565019033427	10419.935855286702	0.2131552640692057	0.1886299550277693	1051.5992905456806	4667.221255093347	1027.065255695139	4558.333993990906
1.9391246177343011	5406.2139856119	5702.250669567325	7671.719526885222	7665.6781789020415	8667.95618465256	8528.135619011673	9518.24135673407	9273.419697095167	10816.68131606343	10433.563220929707	0.2130285145093708	0.18852203928476538	1046.026803295128	4670.4625830648	1021.6229576461483	4561.50051353313
1.9508088190322228	5415.795176418771	5711.923993993939	7683.127584868558	7676.896191696742	8680.145579640754	8540.040636078318	9531.14792829389	9285.962129841337	10830.80695477611	10447.199625827994	0.21290199875908267	0.18841431870322994	1040.4747332383995	4673.665232888423	1016.200621513708	4564.629361687228
1.9625634235206988	5425.383835590615	5721.60459919948	7694.543574956264	7688.121986479937	8692.343279687126	8551.953766973513	9544.063154453848	9298.512982938662	10844.941821357601	10460.844960070168	0.21277571766173464	0.18830679401914419	1034.9430298656807	4676.828945128713	1010.7981978960452	4567.720286552329
1.9743888554143678	5434.97987532038	5731.292398086954	7705.967399664044	7699.355467976495	8704.549182864765	8563.874912426481	9556.986928857135	9311.072153134144	10859.085801276002	10474.499113050137	0.21264967206307406	0.1881994659705961	1029.4316426882287	4679.953459303128	1005.415637412807	4570.7730352198705
1.9862855414839768	5444.583207135087	5740.987302913695	7717.398960834724	7710.596540258144	8716.76318656583	8575.803972505339	9569.919144454503	9323.63953650294	10873.238779278821	10488.161973464637	0.21252386281123953	0.1880923352978136	1023.9405212355778	4683.038513863692	1000.0528906984837	4573.787353741005
1.9982539110717792	5454.193741892636	5750.689225288238	7728.838159635258	7721.8451067405385	8728.985187498658	8587.740846614208	9582.859693501356	9336.215028445544	10887.400639390122	10501.833429310398	0.2123982907567951	0.18798540274320047	1018.4696150587988	4686.083846201887	994.709908410674	4576.762987156864
2.010294396107033	5463.811389778764	5760.398076167548	7740.284896553986	7733.1010701807645	8741.21508168512	8599.685433490831	9595.808467555249	9348.798523685447	10901.571264908043	10515.513367881898	0.21227295675277646	0.18787866905136671	1013.0188737327117	4689.0891926563345	989.386641230376	4579.699679492973
2.0224074311215867	5473.436060303861	5770.113765853884	7751.739071397677	7744.364332674367	8753.45276445778	8611.637631203665	9608.765357473067	9361.389916266267	10915.750538402004	10529.20167576848	0.21214786165472843	0.18777213496916334	1007.5882468544878	4692.054288499756	984.0830398565158	4582.597173730144
2.0345934532655616	5483.067662299884	5779.836203991891	7763.200583288725	7755.634795652704	8765.698130457158	8623.597337149327	9621.730253408394	9373.989099549282	10929.938341710107	10542.898238851916	0.2120230063207459	0.1876658012457191	1002.1776840469684	4694.978867945727	978.799055016425	4585.455211844062
2.0468529023231294	5492.706103917197	5789.565299565622	7774.669330662236	7766.912359880187	8777.951073628954	8635.56444804991	9634.703044808713	9386.59596621075	10944.134555936436	10556.602942303809	0.21189839161150717	0.18755966863246812	996.7871349600027	4697.862664149841	973.5346374594374	4588.273534770822
2.059186220728381	5502.351292621456	5799.300960895482	7786.145211263187	7778.196925451445	8790.2114872213	8647.538859950242	9647.68362041282	9399.210408239262	10958.339061448436	10570.315670582924	0.21177401839032303	0.18745373788319047	991.4165492688189	4700.705409197137	968.2897379627102	4591.051882429514
2.0715938535812968	5512.003135190415	5809.043095635321	7797.628122143488	7789.488391788672	8802.47926378192	8659.520468215316	9660.671868248006	9411.832316933209	10972.551737874172	10584.036307432734	0.21164988752317435	0.18734800975404287	986.065876677807	4703.506834111642	963.0643073320389	4593.789993717102
2.084076248663807	5521.661537710826	5818.791610769367	7809.117959659179	7800.786657638782	8814.754295155433	8671.509167527533	9673.667675627425	9424.46158289809	10986.772464099746	10597.76473587874	0.21152599987874843	0.1872424850035946	980.7350669243024	4706.266668872209	957.8582964011584	4596.487606504466
2.0966338564559543	5531.3264055752825	5828.546412609275	7820.6146194675375	7812.091621070708	8827.036472480597	8683.504851884094	9686.670929147394	9437.098096043941	11001.001118266659	10611.500838225973	0.21140235632848278	0.18713716439286018	975.4240697740461	4708.984642381081	952.6716560339555	4599.144457636401
2.109267130152151	5540.997643479024	5838.307406791075	7832.117996524151	7823.403179472582	8839.325686187454	8695.507414594269	9699.68151468468	9449.741745582698	11015.23757776907	10625.244496056352	0.21127895774661065	0.18703204868533832	970.13283502392	4711.660482473206	947.504337124119	4601.76028292533
2.1219765256775314	5550.675155416783	5848.074498272172	7843.627985080056	7834.721229548986	8851.621825994604	8707.516748276732	9712.69931739374	9462.392420025562	11029.481719251184	10638.995590226119	0.21115580501019302	0.18692713864704327	964.8613125081756	4714.293915940914	942.35629060067	4604.334817177383
2.1347625017044103	5560.358844679664	5857.84759132838	7855.1444786789225	7846.045667318249	8863.9247809065	8719.532744856973	9725.724221704164	9475.050007180467	11043.7334186047	10652.754000863377	0.21103289899916547	0.18682243504653975	959.6094520929037	4716.884668501327	937.2274674239452	4606.8677941598
2.147625519668832	5570.048613851875	5867.626589550814	7866.667370154033	7857.376388109552	8876.234439210535	8731.555295564473	9738.756111317816	9487.71439414934	11057.992550965966	10666.519607365339	0.2109102405963817	0.18671793865498168	954.3772036777809	4719.432464798214	932.1178185874014	4609.358946610475
2.160566043787228	5579.744364807609	5877.411395842927	7878.196551625482	7868.713286560265	8888.550688474363	8743.584290930148	9751.7948692062	9500.385467325596	11072.25899071348	10680.292288395902	0.21078783068764875	0.18661365024614543	949.16451720451	4721.937028438784	927.0272951223888	4611.808006254025
2.1735845410731627	5589.445998707882	5887.201912417466	7889.731914497327	7880.056256613127	8900.873415543165	8755.619620783627	9764.840377607878	9513.063112391472	11086.532611465278	10694.071921883035	0.21066567016177754	0.1865095705964658	943.9713426511735	4724.3980819629505	921.9558480989072	4614.214703798993
2.1866814813541975	5599.153415997308	5896.998040793495	7901.273349454626	7891.405191513561	8913.20250653681	8767.661174250672	9777.8925180256	9525.74721431551	11100.813286076205	10707.858385016307	0.21054375991061441	0.18640570048507019	938.7976300299633	4726.815346823074	916.9034286194365	4616.578768907115
2.199857337288837	5608.866516400853	5906.799681793212	7912.8207464605	7902.7599838067035	8925.537846847028	8779.708839750285	9790.951171223649	9538.43765734975	11115.100886635237	10721.651554244108	0.210422100829095	0.18630204069381975	933.6433293989394	4729.188543440076	911.869987828366	4618.899930228712
2.213112584383593	5618.585198920779	5916.606735539104	7924.373994753425	7914.120525334901	8937.879321134842	8791.762504992332	9804.016217225293	9551.134325027402	11129.395284463075	10735.451305271408	0.2103006938152763	0.18619859200734054	928.5083908559172	4731.517391166883	906.8554769110051	4621.177915398497
2.2264477010101436	5628.309361833302	5926.419101450752	7935.932982844137	7925.486707234707	8950.226813327577	8803.822056974619	9817.087535309924	9563.83710015999	11143.696350109249	10749.25751305693	0.21017953977038914	0.1860953552130621	923.3927645385847	4733.8016082833055	901.8598470902652	4623.412451010197
2.2398631684225956	5638.038902685468	5936.236678241872	7947.497598512874	7936.8584199342495	8962.580206616243	8815.887381980387	9830.16500401049	9576.54586483492	11158.003953349698	10763.07005181079	0.2100586395988755	0.18599233110125477	918.2964006310795	4736.040912026772	896.8830496345763	4625.603262656834
2.2533594707748548	5647.7737182919245	5946.05936391724	7959.067728806437	7948.235553150416	8974.939383452718	8827.958365575587	9843.248501110742	9589.260500412824	11172.317963184069	10776.88879499188	0.20993799420842976	0.18588952046506527	913.2192493600887	4738.235018566484	891.9250358532881	4627.750074896496
2.2669370951380965	5657.513704731707	5955.887055769645	7970.643260035301	7959.61799588608	8987.304225546986	8840.03489260621	9856.337903642614	9601.980887524955	11186.638247833105	10790.713615305363	0.20981760451004935	0.18578692410055347	908.1612609959557	4740.383643003879	886.9857570983586	4629.852611260954
2.2805965315183476	5667.258757344981	5965.719650376808	7982.224077770681	7971.005636427304	8999.67461386433	8852.116847195606	9869.433087883452	9614.706906070589	11200.964674736013	10804.544384700059	0.20969747141807277	0.18568454280673186	903.1223858567537	4742.486499390565	882.0651647680206	4631.910594270797
2.294338272874165	5677.008770729898	5975.557043598367	7993.810066841719	7982.398362340622	9012.050428622662	8864.204112741878	9882.533929353458	9627.438435214484	11215.297110547932	10818.380974366042	0.20957759585022628	0.1855823773856013	898.1025743099162	4744.543300731573	877.1632103083539	4633.923745435197
2.308162815134429	5686.763638739342	5985.399130572831	8005.401111332568	7993.79606047027	9024.431549289731	8876.296571915218	9895.640302812964	9640.17535338429	11229.635421137315	10832.223254732078	0.20945797872766492	0.18548042864218806	893.1017767668236	4746.5537589529995	872.2798452081624	4635.891785225831
2.3220706572162446	5696.5232544776445	5995.245805714423	8016.997094579412	8005.198616935323	9036.817854580282	8888.394106655154	9908.75208225972	9652.917538267862	11243.979471583236	10846.071095463005	0.20933862097502362	0.18537869738458326	888.119943690137	4748.5175849350635	867.4150210059015	4637.814433103893
2.336062301042938	5706.287510297453	6005.096962710144	8028.597899167715	8016.605917127063	9049.209222453446	8900.496598168038	9921.86914092633	9665.66486681085	11258.329126172966	10859.92436545739	0.2092195235204548	0.18527718442398014	883.1570255925762	4750.434488503961	862.5686892890953	4639.691407517996
2.3501382515621807	5716.056297796398	6014.9524945165895	8040.203406929197	8028.017845706083	9061.605530109842	8912.603926924261	9934.991351277464	9678.417215213965	11272.684248399226	10873.782932844862	0.20910068729567607	0.1851758905747128	878.2129730384913	4752.304178434424	857.7408016946283	4641.52242590161
2.3642990167642037	5725.82950781398	6024.812293357006	8051.81349893909	8039.434286599663	9074.006653989	8924.715972655751	9948.118585007382	9691.174458930573	11287.0447009578	10887.64666498379	0.20898211323601598	0.18507481665429368	873.2877366430475	4754.126362441806	852.9313099102001	4643.307204670273
2.378545107700138	5735.607030428175	6034.67625071809	8063.428055513076	8050.855122998855	9086.412469766397	8936.832614353163	9961.250713037072	9703.936472663952	11301.410345744736	10901.51542845859	0.20886380228046011	0.18497396348345338	868.3812670723419	4755.900747178821	848.1401656703674	4645.045459206216
2.392877038500453	5745.388754952315	6044.544257346961	8075.046956204523	8062.280237355763	9098.822852350886	8948.953730263293	9974.387605511736	9716.703130364791	11315.781043853945	10915.389089077298	0.2087457553716936	0.18487333188617927	863.4935150499223	4757.627038268838	843.3673207684769	4646.736903913319
2.4072953263935135	5755.174569931796	6054.416203248173	8086.670079801565	8073.709511380905	9111.237675881894	8961.079197886558	9987.52913179813	9729.474305228767	11330.156655574609	10929.267511869248	0.20862797345615033	0.1847729226897547	858.6244313495699	4759.30494025955	838.6127270463621	4648.381252158433
2.4218004917242455	5764.964363140793	6064.291977680464	8098.297304324145	8085.142826040221	9123.656813726604	8973.208893974113	10000.675160481827	9742.249869693705	11344.537040388504	10943.150561082273	0.20851045748405853	0.1846727367247966	853.7739668046124	4760.934156672563	833.8763364016195	4649.978216308402
2.436393057972914	5774.758021579126	6074.171469153884	8109.928507021306	8096.580061552578	9136.08013847743	8985.342694525509	10013.825559364788	9755.029695437373	11358.92205696774	10957.038100180609	0.2083932084094848	0.1845727748252983	848.9420723033836	4762.514389976626	829.1581007867353	4651.52750772424
2.4510735517740176	5784.555431468868	6084.054565426524	8121.563564368096	8108.021097386782	9148.507521949037	8997.480474785789	10026.980195462496	9767.813653374633	11373.31156317188	10970.929991842095	0.2082762271903846	0.18447303782866697	844.1286987889325	4764.045341577847	824.4579722076305	4653.028836744139
2.46584250293529	5794.356478251185	6093.94115350157	8133.202352062839	8119.465812258968	9160.93883517579	9009.622109243051	10040.138935001498	9780.601613655084	11387.705416045652	10984.826097955929	0.20815951478864628	0.18437352657576417	839.3337972630397	4765.526711845072	819.7759027272696	4654.481912706746
2.4807004444568266	5804.161046583004	6103.83111962411	8144.844745024128	8130.91408412974	9173.373948408876	9021.767471625675	10053.30164341664	9793.393445660397	11402.103471816245	10998.726279620052	0.2080430721701402	0.18427424191094632	834.5573187886039	4766.958200114779	815.1118444676395	4655.886443956755
2.4956479125503126	5813.969020333872	6113.724349278198	8156.490617388134	8142.365790201589	9185.812731113809	9033.916434899907	10066.468185348676	9806.189018001984	11416.505585891024	11012.630397138937	0.20792690030476507	0.18417518468210503	829.7992144868476	4768.339504674077	810.4657496078289	4657.242137826979
2.510685446658382	5823.780282582548	6123.620727183589	8168.1398425054995	8153.820806915924	9198.255051967442	9046.068871266996	10079.638424641375	9818.988198518216	11430.91161285473	11026.53831002086	0.2078110001664956	0.1840763557407085	825.0594355362118	4769.67032275605	805.8375703826314	4658.54870063765
2.5258135894740787	5833.594715613854	6133.520137292802	8179.792292938646	8165.279009950506	9210.700778855455	9058.224652160772	10092.812224339137	9831.790854272105	11445.321406467207	11040.449876975697	0.20769537273343147	0.18397775594184063	820.3379331803881	4770.950350572821	801.2272590898792	4659.805837725056
2.54103288696045	5843.412200915351	6143.422462787946	8191.447840458811	8176.740274216605	9223.149778869547	9070.383648244935	10105.9894466843	9844.596851548673	11459.734819660785	11054.364955912364	0.2075800189878461	0.1838793861442441	815.6346587219159	4772.179283285979	796.6347680866602	4661.0132534231525
2.556343888370238	5853.232619174081	6153.327586077686	8203.106356043188	8188.204473856337	9235.601918304752	9082.545729410536	10119.16995311453	9857.406055852543	11474.15170453781	11068.28340393652	0.20746493991623294	0.183781247210361	810.9495635280036	4773.356815033825	792.0600497903652	4662.170651069609
2.571747146265715	5863.055850273347	6163.235388794108	8214.767709872125	8199.671482239846	9248.05706265679	9094.71076477329	10132.353604260348	9870.218331905338	11488.571912368245	11082.205077348031	0.20735013650935857	0.18368334000637512	806.2825990278507	4774.48263891018	787.5030566790956	4663.277732994407
2.5872432165386163	5872.881773289365	6173.145751789649	8226.43177132615	8211.141171962608	9260.515076619266	9106.87862267102	10145.540259942389	9883.03354364322	11502.995293587042	11096.129831638624	0.2072356097623079	0.18358566540225285	801.6337167134625	4775.556446973467	782.963741294283	4664.334200547775
2.602832658430207	5882.710266488047	6183.0585551340255	8238.098408983202	8222.613414842726	9272.975824081066	9119.04917066109	10158.729779168925	9895.85155421443	11517.421697791822	11110.057521489525	0.20712136067453343	0.18348822427178577	797.0028681452386	4776.57793027116	778.4420562422602	4665.339754096465
2.6185160345514573	5892.541207321758	6192.973678111145	8249.767490615772	8234.088081918204	9285.439168123687	9131.22227551784	10171.922020133345	9908.672225976821	11531.850973740393	11123.98800076909	0.20700739024990927	0.18339101749263353	792.3900049454533	4777.546778802061	773.9379541905364	4666.2940930034965
2.6342939109033563	5902.374472425939	6202.890999215969	8261.438883187951	8245.56504344415	9297.904971018432	9143.397803229918	10185.116840211438	9921.495420495285	11546.282969348187	11137.921122530317	0.2068936994967781	0.18329404594636683	787.7950788037269	4778.46268154867	769.4513878704747	4667.196915644454
2.6501668568973313	5912.209937615968	6212.810396151476	8273.112452852733	8257.044168890148	9310.373094223916	9155.575618997795	10198.314095959053	9934.320998539373	11560.717531686038	11151.856739008588	0.20678028942800375	0.18319731051850854	783.2180414768518	4779.325326467864	764.9823100810172	4668.047919422155
2.666135445375801	5922.0474778837615	6222.731745825556	8284.788064949003	8268.525326937504	9322.843398383211	9167.75558723117	10211.513643109314	9947.148820080813	11575.154506977513	11165.794701619287	0.20666716106101793	0.18310081209857856	778.6588447887916	4780.134400497656	760.5306736863567	4668.846800758038
2.6822002526328483	5931.886967394636	6232.654924347943	8296.465583998874	8280.008385476569	9335.315743321376	9179.937571546448	10224.715336570325	9959.978744291084	11589.59374059674	11179.73486095547	0.20655431541787433	0.18300455158013756	774.1174406320788	4780.889589555329	756.096431615937	4669.593255083542
2.6983618584350144	5941.7282794838875	6242.579807027064	8308.144873704665	8291.493211603958	9347.789988042608	9192.121434764096	10237.919030422421	9972.810629538873	11604.035077065775	11193.67706678545	0.2064417535252997	0.18290852986082903	769.5937809664756	4781.5905785358045	751.6795368655585	4670.286976851989
2.71462084604223	5951.571286653645	6252.506268367023	8319.825796946216	8302.979671619929	9360.26599072775	9204.30703890618	10251.124577915825	9985.644333387741	11618.478360052379	11207.621168050548	0.20632947641474592	0.18281274784242496	765.0878178228741	4782.237051327713	747.279942501802	4670.927659558598
2.730977802228858	5961.415860569513	6262.4341820644995	8331.50821577796	8314.467631025682	9372.743608731542	9216.494245193831	10264.331831468007	9998.479712593682	11632.923432367512	11221.567012862795	0.20621748512244067	0.1827172064308693	760.5995033009094	4782.8286907998845	742.8976016563247	4671.514995705802
2.747433317304874	5971.261872057339	6272.363421005603	8343.191991426153	8325.956954520576	9385.222698580037	9228.682914044604	10277.540642661246	10011.316623102586	11647.370135963034	11235.514448502472	0.20610578068944024	0.18262190653632251	756.1287895728019	4783.3651788255665	738.5324675309821	4672.048676838633
2.763987985137163	5981.109191099953	6282.293857262899	8354.876984286062	8337.447505999598	9397.703115968	9240.872905070113	10290.750862240167	10024.154920048013	11661.818311929344	11249.463321416042	0.2059943641616841	0.18252684907320638	751.6756288805045	4783.846196260303	734.1844933982939	4672.5283935396
2.780642403170963	5990.957686833844	6292.225362092224	8366.563053919088	8348.93914855055	9410.18471575619	9253.064077073377	10303.96234010913	10036.994457748626	11676.267800492953	11263.413477213673	0.20588323659004346	0.1824320349602492	747.2399735361687	4784.271422947058	729.8536325976602	4672.953835408669
2.797397172451417	6000.807227545922	6302.157805929645	8378.250059049991	8360.431744451409	9422.667351968801	9265.256288046352	10317.174925329831	10049.835089705857	11690.718441014169	11277.36476066702	0.20577239903037806	0.18233746512053273	742.8217759283143	4784.640537750442	725.5398385426379	4673.3246911049355
2.8142528976452668	6010.657680670271	6312.091058388418	8389.937857564137	8371.925155167737	9435.150877790915	9277.449395167485	10330.388466118904	10062.676668601569	11705.170071984861	11291.317015707042	0.2056618525435909	0.18224314048153414	738.4209885163582	4784.953218525043	721.2430647162255	4673.640648318222
2.831210187062679	6020.508912784824	6322.024988255825	8401.626306504604	8383.419241349888	9447.635145565779	9289.643254799106	10343.602809845288	10075.519046295565	11719.62253102599	11305.270085421596	0.205551598195676	0.18214906197517594	734.0375638319529	4785.209142121719	716.9632646740065	4673.901393791428
2.848269652679189	6030.360789608123	6331.9594634902105	8413.315262069438	8394.913862830499	9460.120006792284	9301.83772248509	10356.817803027914	10088.36207382338	11734.075654885388	11319.223812053388	0.20544163705778132	0.1820552305378703	729.6714544843417	4785.4079844215885	712.7003920426941	4674.106613304932
2.865431910157798	6040.213175996094	6341.8943512177675	8425.00457960892	8406.408878621663	9472.60531212243	9314.032652948172	10370.033291333284	10101.205601393705	11748.529279435517	11333.1780369975	0.205331970206258	0.18196164711056576	725.3226131539559	4785.549420293188	708.4544005212374	4674.255991686601
2.882697578871184	6050.065935938662	6351.829517729589	8436.69411362263	8417.904146912446	9485.090911358586	9326.22790008767	10383.249119572838	10114.049478386234	11762.983239670993	11347.132600799392	0.20522259872271428	0.18186831263879408	720.9909925978864	4785.633123630658	704.2252438857104	4674.349212842761
2.900067281924058	6059.918932556637	6361.764828478555	8448.383717756862	8429.39952506619	9497.576653451133	9338.423316976945	10396.465131700816	10126.893553349264	11777.437369706558	11361.087343152614	0.20511352369407615	0.1817752280727182	716.6765456507565	4785.658767355373	700.0128759829677	4674.385959717911
2.9175416461756507	6069.7720280983385	6371.700148076259	8460.073244801717	8440.894869617869	9510.06238649575	9350.61875586093	10409.681170811638	10139.737673997337	11791.891502774666	11375.042102896592	0.2050047462126386	0.18168239436717923	712.3792252205312	4785.62602339196	695.8172507349518	4674.365914320573
2.9351213022623317	6079.625083936386	6381.635340289948	8471.762546688398	8452.390036271476	9522.547957730927	9362.814068153708	10422.897079137589	10152.581687208933	11806.345471223272	11388.996718014465	0.20489626737612304	0.18158981248174297	708.0989842922427	4785.534562690882	691.6383221373544	4674.288757717237
2.952806884620376	6089.477960564392	6391.570268039433	8483.451474486408	8463.88487989738	9535.033213535371	9375.009104436027	10436.112698046385	10165.425439024144	11820.79910651358	11402.951025630875	0.204788088287736	0.18149748338075072	703.8357759309001	4785.384055250324	687.4760442640982	4674.154170062393
2.970599031508854	6099.330517593814	6401.504793394133	8495.13987840093	8475.379254529827	9547.517999425625	9387.203714453017	10449.327868038925	10178.268774642509	11835.252239217969	11416.904862009978	0.20468021005622167	0.18140540803336633	699.5895532770082	4785.174170082668	683.3303712629422	4673.961830565939
2.9884983850326714	6109.182613750548	6411.438777569868	8506.827607769883	8486.873013364164	9560.002160053313	9399.397747111554	10462.542428746701	10191.111538420488	11849.704699017539	11430.85806255303	0.20457263379592291	0.18131358741362322	695.3602695490117	4784.904575235443	679.2012573580141	4673.7114175152965
3.006505591165733	6119.034106871823	6421.3720809259585	8518.514511061392	8498.366008754427	9572.485539202855	9411.591050478075	10475.756218929673	10203.953573869458	11864.15631470018	11444.810461796544	0.20446536062683565	0.18122202250047756	691.1478780463221	4784.5749378094915	675.0886568520509	4673.4026082877535
3.0246212997742656	6128.884853902839	6431.304562962066	8530.200435870916	8509.85809221062	9584.967979788811	9423.78347177602	10488.969076473795	10216.794723653236	11878.606914158212	11458.761893409966	0.20435839167467276	0.18113071427785313	686.9523321443121	4784.184923927765	670.9925241219462	4673.035079324851
3.0428461646402667	6138.734710893581	6441.236082315192	8541.885228918589	8521.349114396186	9597.449323853441	9435.9748573835	10502.18083838869	10229.63482958593	11893.0563243863	11472.712190193655	0.20425172807091502	0.18103966373469485	682.773585299874	4783.734198773745	666.9128136243962	4672.608506168006
3.0611808434850984	6148.583532995557	6451.166496756644	8553.56873604651	8532.83892512546	9609.92941256424	9448.16505283094	10515.39134080538	10242.473732629689	11907.504371479308	11486.661184076816	0.2041453709528748	0.18094887186501618	678.6115910518565	4783.222426593769	662.8494798959291	4672.122563461307
3.079625997993227	6158.431174458616	6461.095663189035	8565.250802216091	8544.32737336114	9622.408086211506	9460.353902798752	10528.600418974023	10255.311272892548	11921.950880630238	11500.60870611547	0.2040393214637537	0.18085833966795153	674.4663030163792	4782.649270668626	658.8024775486847	4671.57692492404
3.0981822938360946	6168.277488627578	6471.023437643145	8576.931271505224	8555.814307211605	9634.885184205743	9472.541251114832	10541.807907261455	10268.14728962603	11936.395676127935	11514.554586490238	0.20393358075270168	0.1807680681478054	670.3376748893352	4782.0143933293875	654.7717612726265	4670.971263368381
3.116850400696155	6178.122327939107	6480.949675274965	8588.609987105687	8567.299573928467	9647.360545075298	9484.726940752325	10555.013639149041	10280.981621223078	11950.838581355092	11528.498654504405	0.2038281499748807	0.18067805831410497	666.2256604535505	4781.317456010962	650.7572858425265	4670.305250745732
3.135630992291033	6187.9655439185235	6490.874230362732	8600.28679132057	8578.783019904124	9659.83400646405	9496.910813827388	10568.217447230505	10293.814105215963	11965.279418786333	11542.44073858203	0.20372303029152045	0.18058831118165017	662.1302135695587	4780.55811918783	646.7590061091178	4669.578558090609
3.1545247463978408	6197.806987176431	6500.796956303781	8611.961525561377	8590.264490669033	9672.305405128709	9509.092711596624	10581.419163209364	10306.644578273867	11979.7180099858	11556.380666265648	0.2036182228699777	0.18049882777056706	658.0512881783361	4779.736042394536	642.7768770017428	4668.790855537867
3.1735323448776414	6207.646507405601	6510.717705611603	8623.634030345534	8601.743830889336	9684.774576936614	9521.272474454961	10594.618617897006	10319.47287620089	11994.154175605368	11570.318264214467	0.20351372888380767	0.18040960910635895	653.9888383083162	4778.850884279702	638.8108535350184	4667.941812373931
3.192654473700048	6217.483953377775	6520.636329912878	8635.304145293741	8613.220884364373	9697.241356863302	9533.449941933346	10607.815641210345	10332.298833933923	12008.587735382562	11584.253358202419	0.2034095495128151	0.18032065621995885	649.9428180672985	4777.902302546892	634.8608908012684	4667.031096984865
3.211891822967991	6227.3191729403525	6530.552679944369	8646.97170912723	8624.695494024076	9709.70557899002	9545.624952696347	10621.010062169551	10345.122285540381	12023.018508138446	11598.185773116042	0.20330568594312157	0.1802319701477835	645.9131816473382	4776.889953994192	630.9269439749187	4666.05837688758
3.2312450869426166	6237.1520130133	6540.466605550034	8658.63655966526	8636.16750192662	9722.167076501488	9557.797344540028	10634.201708895975	10357.943064216246	12037.446311775773	11612.11533295271	0.2032021393672264	0.18014355193178525	641.8998833242513	4775.813494512113	627.0089683123224	4665.023318733089
3.2507149640683446	6246.982319585845	6550.37795567794	8670.298533822383	8647.636749255827	9734.625681683396	9569.966954389547	10647.390408609852	10370.761002283816	12051.870963276842	11626.041860818557	0.2030989109840712	0.18005540261950717	637.9028774577018	4774.672579086386	623.1069191519055	4663.925588309532
3.2703021569980693	6256.809937713371	6560.286578377366	8681.95746760595	8659.103076318817	9747.081225920178	9582.13361829705	10660.575987628263	10383.575931189747	12066.292278701692	11639.965178926695	0.2029960019991032	0.17996752326413556	633.9221184913185	4773.466861801688	619.2207519135554	4662.764850540552
3.2900073726185273	6266.634711514126	6570.192320795716	8693.613196113387	8670.566322543427	9759.53353969255	9594.297171439279	10673.758271362805	10396.387681502838	12080.71007318599	11653.885108595183	0.2028934136243358	0.17987991492455652	629.9575609537424	4772.19599585142	615.3504221007461	4661.540769501356
3.3098313220758016	6276.45648416614	6580.095029175673	8705.265553529745	8682.026326475927	9771.982452575317	9606.45744811553	10686.937084317671	10409.196082912145	12095.124160939286	11667.801470245313	0.2027911470784185	0.1797925786654093	626.0091594592086	4770.859633545857	611.4958853006246	4660.253008425003
3.329774720800988	6286.275097903971	6589.994548852128	8716.914373125022	8693.482925778466	9784.427793234956	9618.614281745304	10700.112250087373	10422.000964224779	12109.534355242959	11681.71408339962	0.2026892035866985	0.17970551555714034	622.0768687054806	4769.457426297478	607.6570971815381	4658.901229686104
3.349838288536016	6296.090394015545	6599.890724249259	8728.559487251621	8704.935957226695	9796.869389427351	9630.767504866171	10713.283591354697	10434.802153363958	12123.940468448369	11695.62276668008	0.2025875843812885	0.17961872667606274	618.1606434769637	4767.9890246517025	603.8340134967002	4657.485094830627
3.370022749359618	6305.902212838992	6609.783398877574	8740.20072734182	8716.385256707375	9809.307067995525	9642.916949131584	10726.45092988856	10447.599477366979	12138.342311975011	11709.527337806323	0.2024862907011248	0.17953221310440842	614.2604386469175	4766.454078299925	600.026590085763	4656.004264590098
3.390328831713469	6315.710393759571	6619.672415331037	8751.837923905312	8727.830659216053	9821.740654867464	9655.06244530882	10739.614086542177	10460.392762383317	12152.739696308774	11723.427613593896	0.20238532379204713	0.17944597593038633	610.3762091702374	4764.85223603691	596.2347828697821	4654.458398851566
3.4107572684284713	6325.514775206303	6629.557615283987	8763.470906526434	8739.271998854521	9834.169975053606	9667.203823276626	10752.77288125058	10473.181833672465	12167.13243099978	11737.323409952294	0.20228468490685217	0.17936001624823997	606.5079100884905	4763.183145792456	592.4585478524968	4652.847156662727
3.431308796751202	6335.315194649017	6639.438839488274	8775.099503861893	8750.709108828536	9846.594852644848	9679.340912023203	10765.927133028963	10485.966515602056	12181.52032466091	11751.214541883297	0.20218437530536995	0.17927433515830285	602.6554965334071	4761.446454672376	588.6978411252203	4651.170196281513
3.4519841583705158	6345.111488595119	6649.315927770366	8786.723543638145	8762.141821445477	9859.015110810224	9691.473539644085	10779.076659970497	10498.746631645958	12195.903184965853	11765.100823479255	0.2020843962545279	0.17918893376705816	598.8189237224578	4759.641808919143	584.9526188666641	4649.427175171673
3.47278409944432	6354.903492586503	6659.18871902846	8798.342852648962	8773.569968112079	9871.430571794734	9703.601533340132	10792.22127924439	10511.522004382412	12210.280818647405	11778.98206792145	0.20198474902841954	0.17910381318719534	594.9981469596969	4757.768853928661	581.2228373370599	4647.617749967147
3.4937093706264992	6364.691041196359	6669.05705122943	8809.957256752887	8784.993379331889	9883.841056917096	9715.724719415199	10805.360807093823	10524.292455491883	12224.653031495642	11792.858087478122	0.2018854349083725	0.17901897453766932	591.1931216367811	4755.827234257245	577.5084528822626	4645.741576502565
3.514760727094002	6374.473968026111	6678.920761406083	8821.566580870813	8796.411884703168	9896.246386567613	9727.842923274296	10818.49505883406	10537.057805755423	12239.019628356249	11806.728693503064	0.2017864551830198	0.17893441894376014	587.4038032347744	4753.816593644908	573.8094219363993	4643.79830984096
3.535938928574102	6384.2521057022905	6688.779685654181	8833.170648983554	8807.825312916459	9908.646380206044	9739.95596942141	10831.623848850524	10549.817875052639	12253.380413128853	11820.59369643379	0.2016878111483693	0.1788501475371311	583.6301473205094	4751.736574988579	570.1257010179106	4641.78760424885
3.557244739371806	6394.025285873371	6698.633659129582	8844.769284129297	8819.233491752359	9921.040856359334	9752.063681457512	10844.746990596723	10562.572482359914	12267.73518876517	11834.452905789985	0.20158950410787296	0.17876616145589008	579.8721095506335	4749.586820376804	566.4572467332182	4639.709113225574
3.578678928397448	6403.793339206783	6708.482516045395	8856.362308401343	8830.636248079263	9933.429632619667	9764.165882078556	10857.86429659256	10575.321445748585	12282.083757267596	11848.306130171886	0.20149153537249903	0.17868246184464862	576.1296456704731	4747.366971088806	562.804015773494	4637.562489484437
3.600242269194432	6413.556095385714	6718.326089669038	8867.949542945533	8842.033407851013	9945.812525642192	9776.262393073384	10870.975578422216	10588.064582383022	12296.425919687319	11862.15317725858	0.20139390626080092	0.17859904985458405	572.4027115125791	4745.076667585643	559.1659649167268	4635.347384974593
3.6219355399671502	6423.313383106088	6728.164212319454	8879.53080795795	8853.424796104744	9958.189351143023	9788.353035321823	10884.080646732473	10600.801708518926	12310.76147612286	11875.99385380654	0.2012966180989957	0.17851592664349905	568.6912630018778	4742.715549557703	555.5430510309234	4633.063450911315
3.643759523609069	6433.06503007353	6737.996715364291	8891.105922682576	8864.810236958696	9970.559923897223	9800.437628792766	10897.17931123083	10613.532639501615	12325.090225718515	11889.827965648125	0.2011996722210294	0.1784330933758852	564.9952561490936	4740.283255874878	551.9352310679969	4630.71033773059
3.6657150077309777	6442.810863000175	6747.823429216932	8902.674705408754	8876.189553609807	9982.924057736533	9812.515992542016	10910.271380683478	10626.257189764032	12339.411966662543	11903.655317689809	0.20110306996865152	0.17835055122298504	561.3146470545908	4737.77942462475	548.342462066852	4628.287695120089
3.6878027846894206	6452.550707601751	6757.644183333793	8914.236973469018	8887.562568331718	9995.281565547564	9824.587944710547	10923.356662913806	10638.975172825223	12353.726496185902	11917.475713910904	0.20100681269149653	0.1782683013628523	557.6493919110799	4735.203693139134	544.7647011584195	4625.795172067126
3.710023651615288	6462.284388594462	6767.458806211517	8925.79254323667	8898.929102472553	10007.632259269667	9836.653302522584	10936.434964800348	10651.68640128862	12368.033610560575	11931.288957362083	0.20091090174714413	0.17818634498041894	553.9994469986123	4732.555697960546	541.2019055575074	4623.232416793937
3.732378410442586	6472.011729691966	6777.26712538404	8937.341230123464	8910.288976452623	10019.975949892936	9848.711882283536	10949.506092275196	10664.390686840148	12382.333105098103	11945.094850163694	0.20081533850120992	0.1781046832675561	550.3647686881886	4729.8350748745725	537.6540325665846	4620.599076800048
3.7548678679373717	6481.732553602373	6787.068967419916	8948.88284857733	8921.642009762421	10032.312447456254	9860.763499378278	10962.56985032214	10677.087840246742	12396.62477414811	11958.893193504537	0.2007201243274067	0.1780233174231389	546.7453134406824	4727.041458909633	534.1210395801463	4617.89479889744
3.777492835726878	6491.446682025187	6796.864157919529	8960.417212080049	8932.988020960478	10044.641561045302	9872.807968269297	10975.626042975007	10689.777671354675	12410.908411096856	11972.683787640452	0.20062526060763136	0.17794224865311167	543.141037807276	4724.1744843425695	530.6028840773797	4615.119229160715
3.8002541303288	6501.153935648341	6806.6525215122065	8971.944133145002	8944.32682767111	10056.963098790631	9884.84510249469	10988.674473315941	10702.459989087769	12425.183808365815	11986.466431892719	0.20053074873203575	0.17786147817055323	539.5518984290247	4721.233784708194	527.0995236262679	4612.272012966219
3.823152573180761	6510.854134145159	6816.433881853585	8983.463423314886	8955.658246582483	10069.27686786571	9896.874714666526	11001.714943473675	10715.134601445965	12439.450757410243	12000.240924646943	0.20043659009910395	0.1777810071957415	535.9778520396503	4718.218992820941	523.6109158853651	4609.352795012062
3.8461889906699622	6520.547096171466	6826.208061622801	8994.974893159575	8966.982093444438	10081.582674485126	9908.896616468945	11014.747254622043	10727.80131550363	12453.70904871793	12014.007063351562	0.20034278611573453	0.17770083695622038	532.4188554623106	4715.129740761826	520.1370186014392	4606.361219305778
3.8693642141629967	6530.232639362494	6835.974882519783	9006.478352273753	8978.298183066492	10093.880323902547	9920.91061865645	11027.771206978134	10740.459937408083	12467.958471807688	12027.764644516663	0.20024933819731466	0.1776209686868677	528.8748656103853	4711.965659884736	516.6777896099084	4603.296929174801
3.892679080035866	6539.910580330003	6845.734165262483	9017.973609274812	8989.60632931572	10106.169620408979	9932.916531052071	11040.786599800807	10753.110272377942	12482.198815228137	12041.513463712552	0.20015624776780028	0.1775414036299604	525.3458394887275	4708.726380839478	513.2331868335605	4600.159567262279
3.9161344297041563	6549.580734659279	6855.4857295841575	9029.460471800598	9000.90634511473	10118.450367330825	9944.914162545634	11053.793231389058	10765.752124701623	12496.429866556336	12055.253315568525	0.20006351625979907	0.17746214303524355	521.8317341946531	4705.411533583188	509.8031682873261	4596.948775573401
3.9397311096534064	6559.2429169062825	6865.229394230761	9040.93874650735	9012.19804243976	10130.722367028215	9956.903321092157	11066.790899080535	10778.385297735967	12510.651412396672	12068.983993771788	0.1999711451146456	0.17738318815999876	518.3325069163111	4702.020747378701	506.3876920743787	4593.664195452817
3.963469971469652	6568.896940594621	6874.964976958134	9052.408239067428	9023.481232318556	10142.985420893048	9968.883813710007	11079.779399249896	10791.009593904613	12524.863238379434	12082.705291066039	0.19987913578248695	0.17730454026911324	514.8481149318395	4698.55365078547	502.9867163861345	4590.305467584636
3.987351871870168	6578.542618212684	6884.692294529391	9063.868754167239	9034.755724828457	10155.239329347292	9980.8554464793	11092.75852730735	10803.624814696612	12539.065129159706	12096.4169992504	0.19978748972236315	0.17722620063514843	511.3785156120721	4695.00987170334	499.6001995046681	4586.872232031077
4.01137767273438	6588.179761210745	6894.411162712257	9075.320095505123	9046.021329094448	10167.483891841232	9992.818024540255	11105.72807769713	10816.230760665012	12553.256868416183	12110.118909178247	0.19969620840228536	0.17714817053841092	507.9236664202763	4691.3890373655595	496.22809980236343	4583.36412822851
4.035548241134971	6597.808179998085	6904.12139627642	9086.762065789288	9057.277853287242	10179.718906851744	10004.771352091573	11118.68784389616	10828.82723142548	12567.438238850023	12123.810810756117	0.19960529329932947	0.17707045126702287	504.48352490976686	4687.6907743306365	492.8703757398762	4579.780794977676
4.059864449369175	6607.427683940045	6913.822808990837	9098.19446673563	9068.525104621278	10191.944171880505	10016.715232388746	11131.637618412387	10841.414025654814	12581.609022183633	12137.492492942494	0.1995147458997089	0.17699304411699293	501.0580487270199	4683.914708522148	489.5269858688116	4576.121870482573
4.08432717499025	6617.038081355283	6923.515213621221	9109.617099065843	9079.762889352975	10204.159483452464	10028.649467742625	11144.577192783632	10853.990941089782	12595.76899915976	12151.163743746936	0.1994245676988658	0.17691595039228875	497.64719561036327	4680.060465218965	486.1978888302983	4572.3869923395105
4.108937300839158	6626.639179512807	6933.198421927313	9121.029762505226	9090.991012778693	10216.364637114013	10040.57385951769	11157.506357575967	10866.557774525578	12609.917949540224	12164.824350228802	0.1993347602015523	0.1768391714049077	494.25092338823015	4676.127669048263	482.8830433553958	4568.575797548285
4.133695715076422	6636.230784629196	6942.872244660388	9132.432255780739	9102.209279233024	10228.559427431413	10052.488208130662	11170.42490238247	10879.114321814728	12624.055652104968	12178.474098496461	0.19924532492191915	0.17676270847495312	490.86918998428155	4672.11594404513	479.5824082660547	4564.687922534766
4.15860331121418	6645.812701865814	6952.536491560618	9143.82437661907	9113.417492086879	10240.743647989279	10064.3923130489	11183.332615821984	10891.660377865686	12638.181884651167	12192.112773706158	0.19915626338360323	0.17668656293070392	487.50195341254584	4668.0249136122875	476.29594247290515	4560.723003133899
4.183660988148428	6655.384735325914	6962.190971354508	9155.205921744524	9124.615453745673	10252.917091388794	10076.28597278892	11196.229285537574	10904.195736641605	12652.296423992027	12205.7401600611	0.19906757711980938	0.17661073610869124	484.14917177933967	4663.854200548027	473.02360497871996	4556.680674633011
4.208869650191461	6664.946688051939	6971.8354917524075	9166.576686877213	9135.802965647617	10265.079549246337	10088.168984915013	11209.114698195524	10916.720191159213	12666.399045956075	12219.356040810626	0.1989792676734078	0.17653522935377342	480.8108032835298	4659.60342705762	469.76535487544606	4552.560571753187
4.2342302071045115	6674.498362022652	6981.469859445883	9177.936466730998	9146.979828261834	10277.230812191774	10100.041146037678	11221.98863948381	10929.233533487475	12680.48952538604	12232.960198249144	0.1988913365970115	0.17646004401921003	477.4868062158639	4655.272214756813	466.52115134501946	4548.362328663468
4.259743574130585	6684.0395581504545	6991.093880105277	9189.28505501168	9158.14584108671	10289.370669867076	10111.90225181231	11234.850894111114	10941.735554746556	12694.567636138134	12246.552413715428	0.19880378545307667	0.17638518146673943	474.17713896071655	4650.860184697667	463.2909536608786	4544.085579009494
4.285410672027485	6693.5700762785955	7000.7073583771735	9200.622244415079	9169.300802648128	10301.498910924769	10123.752096937775	11247.701245805512	10954.226045106616	12708.633151081147	12260.132467591708	0.19871661581398609	0.17631064306665423	470.88175999291707	4646.366957343649	460.07472118648	4539.729955901159
4.311232427101037	6703.089715178409	7010.310097881916	9211.947826625095	9180.44451049777	10313.615323026408	10135.590475155042	11260.539477313256	10966.704793786717	12722.685842095538	12273.70013930288	0.19862982926214331	0.1762364301978789	467.6006278813875	4641.792152622482	456.87241337576415	4535.295091934735
4.337209771238533	6712.598272546699	7019.901901211144	9223.261592312037	9191.576761211458	10325.719692841309	10147.417179245875	11273.365370397829	10979.171589053774	12736.725480072884	12287.255207315779	0.19854342739006392	0.17616254424804925	464.33370128797833	4637.135389916366	453.68398977222387	4530.780619187048
4.363343641942354	6722.095545002931	7029.482569925297	9234.563331130637	9202.697350387427	10337.811806044972	10159.232001031425	11286.178705838625	10991.626218221394	12750.751834914898	12300.797449138327	0.19845741180046617	0.17608898661358896	461.0809389659262	4632.396288061747	450.50941001201863	4526.186169261113
4.389634982363801	6731.58132808662	7039.051904551291	9245.85283171836	9213.806072644868	10349.891447317808	10171.034731371166	11298.979263430077	11004.068467649091	12764.764675532886	12314.326641319074	0.1983717841063722	0.17601575869979125	457.84229976072675	4627.574465367477	447.34863382184994	4521.511373270303
4.416084741337141	6741.05541625459	7048.609704579986	9257.12988169354	9224.90272162214	10361.958400343663	10182.82516016141	11311.766821980355	11016.498122741048	12778.763769846888	12327.842559446288	0.19828654593118913	0.1759428619208963	454.61774261060054	4622.669539626688	444.2016210158181	4516.755861821352
4.442693873413836	6750.517602878388	7058.155768463792	9268.394267653695	9235.987089975224	10374.012447808595	10194.60307633414	11324.541159310587	11028.914967945228	12792.748884785184	12341.344978147363	0.19820169890881828	0.17587029770017484	451.4072265480354	4617.681128147058	441.0683315010101	4511.919265076984
4.469463338897009	6759.9676802416525	7067.689893614342	9279.645775173834	9247.058969376225	10386.053371399568	10206.368267855865	11337.302052253794	11041.318786752492	12806.719786283678	12354.833671088305	0.19811724468374078	0.1757980674700073	448.21071069687605	4612.608847728698	437.94872527598636	4507.001212755451
4.49639410387609	6769.405439537441	7077.211876400122	9290.88418880467	9258.11815051184	10398.080951803118	10218.120521726447	11350.049276653896	11053.70936169571	12820.676239285227	12368.308410973159	0.19803318491112037	0.17572617267196686	445.0281542727025	4607.452314683236	434.8427624296746	4502.001334128203
4.523487140261684	6778.830670865655	7086.721512144109	9302.109292070978	9269.164423081822	10410.094968704125	10229.859623977936	11362.782607364821	11066.08647434886	12834.618007739138	12381.768969543442	0.19794952125689982	0.17565461475690272	441.8595165850129	4602.211144859903	431.75040313979844	4496.919258011738
4.550743425820648	6788.243163230491	7096.218595121378	9313.320867469982	9280.197575797427	10422.095200784635	10241.585359673372	11375.501818249615	11078.449905326106	12848.544854600716	12395.215117577553	0.19786625539789549	0.17558339518502333	438.70475703533157	4596.8849536443595	428.67160767508904	4491.7546128071845
4.578163944211368	6797.642704537815	7105.7029185568845	9324.518696469655	9291.217396380067	10434.081425722616	10253.297512905805	11388.206682179576	11090.79943428111	12862.456541830696	12408.64662489045	0.19778338902190423	0.17551251542598012	435.563835118257	4591.4733559770975	425.6063363972353	4486.507026526146
4.605749685019276	6807.029081592693	7115.174274623154	9335.702559507221	9302.22367155986	10446.053420190883	10264.995866797248	11400.89697103348	11103.134839906259	12876.352830394944	12422.063260333209	0.19770092382779733	0.17544197695895392	432.43671042038477	4585.975966355763	422.5545497565181	4481.176126761362
4.633501643792551	6816.402080096781	7124.632454437956	9346.872235987454	9313.216187074146	10458.010959855857	10276.680203497535	11413.572455696656	11115.455899931809	12890.233480263907	12435.46479179252	0.197618861525623	0.1753717812727396	429.3233426211518	4580.392398854019	419.5162082943716	4475.761540723033
4.6614208220780515	6825.761484645913	7134.077248062143	9358.027504281272	9324.194727666238	10469.953819376604	10288.350304183474	11426.232906060433	11127.76239112533	12904.098250412413	12448.850986190486	0.1975372038367124	0.17530192986583298	426.22369149228325	4574.722267128294	416.49127264280105	4470.262895242544
4.689508227457455	6835.107078727487	7143.5084444973	9369.168141724056	9335.159077083912	10481.881772403605	10300.005949057706	11438.878091021168	11140.054089290848	12917.946898819177	12462.221609484124	0.19745595249377687	0.17523242424651772	423.1377168977342	4568.96518442966	413.4797035237134	4464.6798167810775
4.717764873583629	6844.43864471813	7152.925831683631	9380.293924614296	9346.109018078223	10493.794591577878	10311.646917347925	11451.507778479763	11152.33076926837	12931.779182466678	12475.57642666525	0.19737510924101606	0.1751632659329547	420.0653787952324	4563.120763633633	410.48146175130387	4459.011931466637
4.746191780217212	6853.755963881171	7162.329196497747	9391.404628212073	9357.044332402153	10505.6920485299	10323.272987305914	11464.121735340947	11164.592204933208	12945.59485734086	12488.915201760174	0.19729467583422236	0.1750944564532701	417.0066372335132	4557.188617219916	407.4965082286508	4453.258865066571
4.774789973263409	6863.058816364221	7171.718324750449	9402.500026737574	9367.964800809317	10517.57391387861	10334.88393620663	11476.719727512569	11176.838169195362	12959.393678430875	12502.23769782943	0.19721465404088384	0.1750259973456444	413.9614523539494	4551.16835730453	404.52480394989834	4447.420243027154
4.803560484809025	6872.346981196772	7181.093001184639	9413.579893369742	9378.870203052784	10529.43995723052	10346.47954034744	11489.301519905115	11189.068433999068	12973.175399728978	12515.543676967725	0.1971350456402939	0.17495789015840418	410.9297843905224	4545.059595653089	401.5663099985686	4441.495690466138
4.832504353159697	6881.620236287811	7190.453009473096	9424.644000244858	9389.76031788374	10541.289947178764	10358.059575047171	11501.86687643111	11201.282770322141	12986.939774230375	12528.832900303621	0.19705585242365833	0.1748901364501132	407.91159366993816	4538.861943693832	398.62098755067564	4435.484832221875
4.861622622877388	6890.878358423477	7199.7981322165415	9435.692118455227	9400.63492305055	10553.123651302298	10369.623814645605	11514.415560004658	11213.480948175784	13000.686553933205	12542.105127999774	0.1969770761942042	0.1748227377896631	404.9068406096194	4532.575012510177	395.68879787108744	4429.387292823056
4.890916344818065	6900.12112326463	7209.128150941326	9446.724018047737	9411.493795297276	10564.940836164895	10381.172032502369	11526.947332540809	11225.662736603783	13014.41548983831	12555.360119252453	0.1968987187672884	0.17475569575636862	401.91548572009197	4526.1984128775075	392.76970231416635	4423.202696510591
4.9203865761696335	6909.348305344642	7218.442846097568	9457.739468022728	9422.336710362846	10576.741267314546	10392.704000996542	11539.461954955339	11237.827903682433	13028.126331949477	12568.597632291887	0.19682078197050992	0.1746890119400593	398.93748960492667	4519.731755280634	389.86366232685396	4416.930667288369
4.950034380490085	6918.559678067021	7227.741997056995	9468.738236332603	9433.163442979792	10588.524709282538	10404.219491525804	11551.959187164195	11249.976216519997	13041.818829273312	12581.817424382123	0.19674326764382152	0.1746226879411754	395.97281295832363	4513.174649895867	386.9706394439563	4410.570828878321
4.979860827745887	6927.755013703155	7237.025382110956	9479.720089880637	9443.973766873232	10600.29092558277	10415.718274505829	11564.43878808317	11262.107441256432	13055.492729819385	12595.019251821108	0.19666617763964067	0.17455672537086364	393.02141656616004	4506.526706620585	384.0905952915782	4404.122804778162
5.009866994350591	6936.934083390012	7246.292778468447	9490.684794519702	9454.767454759858	10612.039678710984	10427.200119369712	11576.900515627514	11274.221343063115	13069.14778060026	12608.202869940847	0.19658951382296555	0.1744911258510723	390.0832613071252	4499.787535097683	381.2234915852023	4397.586218249984
5.040053963203681	6946.096657127997	7255.543962254085	9501.632115051214	9465.544278346866	10623.770730144202	10438.664794567318	11589.344126711794	11286.317686142525	13082.783727631815	12621.368033107472	0.19651327807148963	0.17442589101464967	387.1583081512945	4492.95674471464	378.3692901296017	4390.960692336783
5.070422823729659	6955.242503778621	7264.778708506201	9512.561815223833	9476.304008331039	10635.483840339959	10450.112067564787	11601.769377249444	11298.396233728094	13096.400315933275	12634.514494721483	0.19643747227571645	0.174361022505442	384.2465181609441	4486.033944628667	375.52795282160514	4384.24584990507
5.100974671917351	6964.371391062448	7273.996791174947	9523.47365773252	9487.046414397862	10647.178768735861	10461.541704844107	11614.176022152771	11310.456748084087	13109.997289527664	12647.642007218077	0.19636209833907767	0.1742965219783919	381.3478524896491	4479.018743767869	372.69944164613844	4377.441313616699
5.131710610359471	6973.483085556791	7283.197983120306	9534.367404217273	9497.771265220465	10658.855273748843	10472.953471902476	11626.563815332549	11322.498990505303	13123.574391441884	12660.750322067217	0.19628715817804945	0.17423239109963937	378.4622723813518	4471.910750838462	369.88371867715614	4370.546705951681
5.1626317482924104	6982.577352693656	7292.382056110268	9545.242815262176	9508.47832845886	10670.513112774746	10484.347133251991	11638.932509698061	11334.522721317111	13137.13136370718	12673.839189774115	0.19621265372227678	0.1741686315466223	375.5897391731269	4464.709574371111	367.08074607964954	4363.561649251264
5.193739201636265	6991.653956757625	7301.548780819	9556.099650394382	9519.167370759073	10682.152042187825	10495.722452419232	11651.28185715693	11346.527699875356	13150.66794735952	12686.908359879546	0.196138586914686	0.17410524500817784	372.7302142921835	4457.414822700201	364.29048610670725	4356.485765691381
5.225034093035115	7000.712660883695	7310.697926824932	9566.937668083046	9529.83815775228	10693.771817340219	10507.07919194482	11663.61160861505	11358.51368456628	13164.183882439942	12699.957580960176	0.19606495971161408	0.17404223318464582	369.88365925705875	4450.026103994809	361.5129011023673	4349.318677340401
5.256517551897525	7009.75322705529	7319.829262609112	9577.756625738451	9540.490454054172	10705.372192561614	10518.417113383292	11675.921513976607	11370.480432806728	13177.678907995123	12712.986600629247	0.1959917740829243	0.17397959778797287	367.0500356788398	4442.543026286643	358.74795349882334	4342.060006131651
5.288190714437326	7018.775416102201	7328.942555553207	9588.556279711085	9551.124023263985	10716.952921158869	10529.735977302524	11688.21132214418	11382.427701043922	13191.1527620779	12725.995165536719	0.19591903201213745	0.17391734054181623	364.2293052574969	4434.965197446523	355.9956058165699	4334.709373891354
5.320054723714605	7027.778987698496	7338.037571937965	9599.336385290635	9561.738627964003	10728.513755415544	10541.035543283753	11700.480781018603	11394.355244755834	13204.605181747691	12738.983021370123	0.19584673549655016	0.17385546318164985	361.4214297849394	4427.2922252314165	353.25582066806965	4327.266402388457
5.352110729676963	7036.763700360647	7347.1140769413905	9610.0966967053	9572.334029718799	10740.054446591786	10552.315569921253	11712.729637499337	11406.26281845123	13218.035903071319	12751.949912855038	0.1957748865473657	0.17379396745487186	358.62637114411336	4419.523717295611	350.5285607519327	4319.730713290162
5.384359889201005	7045.729311445466	7356.17183463703	9620.836967120822	9582.909989074542	10751.5747449239	10563.575814822121	11724.957637484407	11418.150175669796	13231.444661123487	12764.895583755635	0.195703487189818	0.17373285512091133	355.8440913067898	4411.659281173721	347.81378885547747	4312.101928199409
5.41680336613411	7054.675577148165	7365.2106079923	9631.556948639729	9593.466265558418	10763.074399624156	10574.81603460617	11737.164525870667	11430.017068982394	13244.831189987533	12777.819776875413	0.1956325394633029	0.17367212795133724	353.0745523380465	4403.698524360079	345.11146785717574	4304.379668711219
5.44944233133642	7063.60225250058	7374.2301588669725	9642.256392300727	9604.002617678194	10774.553158880772	10586.035984905984	11749.350046554227	11441.863249991507	13258.19522275636	12790.722234058083	0.19556204542150857	0.17361178772996924	350.317716391728	4395.641054263338	342.42156072251964	4296.563556371024
5.482277962723094	7072.509091369084	7383.2302480113485	9652.935048077736	9614.518802921431	10786.010769857483	10597.235420366607	11761.513942430383	11453.688469331255	13271.536491532932	12803.602696188029	0.19549200713254142	0.1735518362529874	347.5735457109113	4387.486478230916	339.74403050440014	4288.653212698642
5.515311445306831	7081.395846452875	7392.210635064828	9663.592664879392	9625.01457775519	10797.446978693657	10608.414094645723	11773.655955394248	11465.492476667978	13284.854727431355	12816.46090319137	0.19542242667906526	0.17349227532904413	344.8420026305248	4379.234403601149	337.07884034575545	4280.64825923997
5.548543971240616	7090.262269282077	7401.171078554271	9674.228990548316	9635.489697625459	10808.861530504124	10619.571760413606	11785.775826340989	11477.275020700547	13298.149660577694	12829.296594036721	0.19535330615843227	0.17343310677937873	342.1230495751952	4370.884437690722	334.42595347750466	4272.548317556735
5.581976739860765	7099.108110215999	7410.111335892535	9684.843771860576	9645.943916956821	10820.254169379241	10630.70816935326	11797.873295166304	11489.03584916088	13311.421020110995	12842.109506736186	0.1952846476828143	0.17337433243792894	339.4166490584321	4362.436187804677	331.7853332175	4264.353009231156
5.615610957730194	7107.933118441249	7419.031163376855	9695.436754524982	9656.37698915192	10831.624638384761	10641.82307216038	11809.948100766813	11500.774708814293	13324.668534184115	12854.89937834617	0.19521645337934748	0.17331595415144826	336.72276368303574	4353.889261257369	329.1569429713418	4256.061955892714
5.649447838681973	7116.737041970088	7427.93031618746	9706.00768318266	9666.788666591217	10842.972679562017	10652.916218543642	11821.999981040604	11512.491345460163	13337.89192996495	12867.665944968521	0.1951487253902605	0.17325797377962213	334.0413561440073	4345.243265429977	326.5407462347357	4247.6747792696115
5.6834886038631165	7125.519627638733	7436.808548386159	9716.55630140659	9677.178700632721	10854.298033928082	10663.987357224922	11834.028672887938	11524.185503932542	13351.090933637572	12880.408941751646	0.19508146587302175	0.17320039319518335	331.3723892228445	4336.497807711596	323.9367065890983	4239.191101145931
5.717734481778674	7134.280621105509	7445.665612914798	9727.08235170093	9687.546841611556	10865.600441475655	10675.036235939377	11846.033912211511	11535.85692810063	13364.265270403097	12893.128102891436	0.19501467700047384	0.17314321428403343	328.71582579042297	4327.652495559072	321.3447877022845	4230.610543392366
5.75218670833605	7143.019766849375	7454.501261593944	9737.585575500832	9697.892838839798	10876.879641173526	10686.062601435808	11858.015433917431	11547.505360869513	13377.414664481214	12905.823161632508	0.19494836096097706	0.17308643894536008	326.07162880929536	4318.706936543109	318.7649533318472	4221.932728026761
5.786846526889619	7151.736808168204	7463.315245121578	9748.065713171956	9708.216440606368	10888.135370966706	10697.066199477073	11869.972971915835	11559.13054418101	13390.538839111327	12918.493850269557	0.19488251995855602	0.17303006909175936	323.4397613282781	4309.660738298204	316.19716732154484	4213.157277185004
5.821715188285586	7160.431487177177	7472.107313071668	9758.522504010061	9718.5173941767	10899.36736777663	10708.046774840283	11881.906259121492	11570.73221901423	13403.637516553787	12931.139900148382	0.19481715621303816	0.17297410664935722	320.82018648518715	4300.513508576667	313.64139360102126	4204.283813140122
5.856793950907131	7169.103544807227	7480.877213892929	9768.955686240774	9728.79544579274	10910.575367501562	10719.004071317322	11893.815027454759	11582.310125386533	13416.710418091337	12943.761041667372	0.1947522719602057	0.1729185535579336	318.21286750762374	4291.264855276328	311.09759618813405	4195.31195834605
5.892084080719833	7177.752720803536	7489.6246949075485	9779.364997019316	9739.050340672815	10921.759105016961	10729.937831715275	11905.699007842368	11593.864002354334	13429.757264030563	12956.357004278807	0.19468786945193745	0.17286341177104572	315.6177677100641	4281.914386424469	308.5657391869172	4186.241335435305
5.927586851317345	7186.3787537239405	7498.34950230996	9789.750172430186	9749.281823011617	10932.918314175788	10740.84779785693	11917.557930218263	11605.393588014034	13442.777773703214	12968.927516490307	0.1946239509563636	0.17280868325615398	313.03485049676965	4272.4617102358025	306.04578678819234	4177.071567244362
5.963303543967366	7194.981380937603	7507.051381165641	9800.110947487143	9759.489635980199	10944.052727809169	10751.733710581339	11929.391523524695	11616.898619503	13455.771665468017	12981.472305866313	0.19456051875800873	0.17275436999475052	310.46407935905154	4262.906435095705	303.53770326814265	4167.802276812727
5.999235447657878	7203.560338623385	7515.730075409887	9810.447056132833	9769.673521725947	10955.162077726627	10762.59530974432	11941.199515713044	11628.378833000468	13468.7386567119	12993.99109902951	0.19449757515795485	0.1727004739824857	307.90541787509574	4253.24816957349	301.04145298941876	4158.43308742065
6.035383859143656	7212.115361768557	7524.385327846742	9820.75823123882	9779.833221372752	10966.24609471681	10773.432334219202	11952.981633744937	11639.833963728717	13481.678463851873	13006.483621662543	0.1944351224739845	0.17264699722929738	305.3588297131355	4243.486522492487	298.5570004019828	4148.963622619398
6.071750082993084	7220.646184167433	7533.016880147908	9831.04420460555	9789.968475021135	10977.304508548094	10784.244521897506	11964.737603593394	11651.263745954204	13494.59080233673	13018.94959850966	0.19437316304073768	0.1725939417595449	302.82427862711484	4233.621102888603	296.0843100399361	4139.393506207271
6.108335431635222	7229.152538419905	7541.624472851568	9841.304706962159	9800.079021748295	10988.337047969077	10795.03160968955	11976.467150243838	11662.667912988536	13507.47538664861	13031.388753378224	0.1943116992098737	0.17254130961213612	300.30172845805646	4223.6515200478025	293.62334652311984	4129.722362272907
6.145141225407182	7237.634155930246	7550.20784536144	9851.539467966637	9810.16459960844	10999.343440709403	10805.793333525353	11988.16999769543	11674.046197189877	13520.331930304981	13043.800809140645	0.19425073335022539	0.17248910284066585	297.79114313577884	4213.577383552678	291.17407455848297	4119.949815235799
6.182168792601758	7246.090766905799	7558.766735945777	9861.748216205851	9820.224945633026	11010.323413480475	10816.52942835546	11999.84586896228	11685.398329964159	13533.160145860491	13056.185487736166	0.19419026784795912	0.17243732351354701	295.2924866753747	4203.398303256836	288.73645893568755	4110.0754898057785
6.2194194695153895	7254.522100355672	7567.300881736266	9871.930679195568	9830.259795830896	11021.27669197616	10827.239628151634	12011.49448607467	11696.724041766236	13545.959744908761	13068.542510172505	0.19413030510673704	0.172385973714149	292.80572317913175	4193.11388932541	286.3104645308922	4100.099011054495
6.256894600496366	7262.927884089602	7575.81001872727	9882.086583380695	9840.268885188854	11032.203000873715	10837.923665908052	12023.115570080505	11708.02306210152	13558.73043808452	13080.871596528106	0.19407084754787848	0.17233505554093384	290.3308168356598	4182.72375225462	283.89605630599544	4090.0200044284575
6.294595537993358	7271.307844716718	7584.293881774806	9892.21565413536	9850.251947671875	11043.102063834582	10848.581273642068	12034.708841046666	11719.295119527203	13571.471935065494	13093.172465953861	0.1940118976105299	0.17228457110759662	287.8677319204726	4172.227502895519	281.4931993056671	4079.8380957301706
6.332523642604218	7279.661707644459	7592.752204595694	9902.317615763279	9860.208716223575	11053.973603505445	10859.212182395298	12046.274018060543	11730.539941653766	13584.183944574717	13105.444836675217	0.1939534577518234	0.1722345225432033	285.41643279447453	4161.624752452131	279.1018586594728	4069.5529111665674
6.370680283125076	7287.989197077365	7601.18471976671	9912.39219149783	9870.138922766646	11064.817341519014	10869.816122234653	12057.810819231392	11741.757255146485	13596.866174382389	13117.688425994218	0.19389553044705146	0.17218491199233515	282.9768839047174	4150.915112521499	276.7219995816122	4059.164077368565
6.40906683659976	7296.290036016141	7609.591158723839	9922.439103502591	9880.042298203436	11075.632998495297	10880.392822253516	12069.318961692148	11752.946785727085	13609.518331308427	13129.90295029173	0.193838118189834	0.17213574161523132	280.5490497846913	4140.098195113707	274.3535873713263	4048.6712214183062
6.447684688369473	7304.56394625649	7617.971251761502	9932.458072871528	9889.918572416516	11086.420294042482	10890.94201057292	12080.798161600851	11764.108258175353	13622.1401212245	13142.088125029664	0.19378122349229154	0.17208701358793152	278.1328950515017	4129.173612639308	271.9965874100744	4038.0739708358888
6.486535232122802	7312.810648388171	7626.3247280317455	9942.44881962945	9899.767474269156	11097.17894675814	10901.463414342656	12092.248134142372	11775.241396330715	13634.73124905644	13154.243664753076	0.1937248488852161	0.17203873010242524	275.72838440924534	4118.140977975912	269.65096516365884	4027.371953622671
6.525619869945995	7321.02986179404	7634.651315543669	9952.411062732504	9909.58873160613	11107.908674230459	10911.956759742672	12103.668593530238	11786.34592309413	13647.291418786714	13166.369283092676	0.19366899691824926	0.17199089336679677	273.3354826462164	4106.999904451892	267.3166861809732	4016.564798275009
6.564940012373588	7329.221304649075	7642.9507411626455	9962.344520068586	9919.382071254264	11118.60919303937	10922.421771984264	12115.059253008294	11797.42156042972	13659.82033345675	13178.464692767035	0.19361367016005757	0.17194350560537597	270.9541546354594	4095.7500058803707	264.9937160948466	4005.652133815456
6.604497078439295	7337.384693919539	7651.222730609856	9972.248908457957	9929.147219023358	11129.280218757944	10932.858175311625	12126.4198248527	11808.468029366844	13672.317695169599	13190.529605585263	0.19355887119851428	0.1718965690588883	268.58436533570057	4084.3908965946175	262.6820206211414	3994.633589803707
6.644292495727218	7345.519745362119	7659.467008461561	9982.123943653827	9938.883899706803	11139.921465953707	10943.2656930031	12137.75002037375	11819.485050001796	13684.783205092499	13202.563732449276	0.19350460264087482	0.17185008598460796	266.2260797886411	4072.9221914270893	260.3815655571234	3983.508796333568
6.684327700423376	7353.626173523029	7667.683298148614	9991.969340342896	9948.591837082478	11150.53264818994	10953.644047372723	12149.0495499178	11830.472341499837	13697.216563459406	13214.56678335646	0.19345086711396356	0.17180405865651033	263.87926312026684	4061.343505762052	258.0923167838773	3972.2773840967566
6.724604137367524	7361.703691737321	7675.871321955982	10001.784812146134	9958.27075391368	11161.113478027244	10963.99295977179	12160.31812286942	11841.429622097274	13709.617469573854	13226.538467402333	0.19339766726436078	0.17175848936542823	261.54388054131414	4049.6544555574656	255.81424026476452	3960.9389843777753
6.76512326010531	7369.752012128099	7684.030801022234	10011.570071619459	9967.920371949993	11171.663667024977	10974.312150590385	12171.555447653345	11852.356609103475	13721.985621811653	13238.478492783186	0.1933450057585821	0.17171338041920972	259.219897345989	4037.8546573552303	253.5473020450445	3949.493229079526
6.805886530940724	7377.7708456058635	7692.161455339161	10021.324830254573	9977.540411928323	11182.18292574287	10984.601339259083	12182.76123173677	11863.253018903066	13734.320717623827	13250.386566798874	0.19329288528327354	0.1716687341428756	256.9072789111233	4025.9437282904983	251.29146825239877	3937.939750748221
6.846895420988873	7385.7599018677365	7700.26300375134	10031.048798479645	9987.1305935739	11192.670963742496	10994.860244250604	12193.935181631343	11874.118566958086	13746.62245353934	13262.26239585563	0.19324130854539948	0.17162455287878023	254.60599069745513	4013.9212861368433	249.04670509454445	3926.2781825657003
6.888151410229076	7393.718889396978	7708.33516395575	10040.741685660365	9996.690635601277	11203.127489589135	11005.088583081468	12205.07700289566	11884.952967810166	13758.89052516831	13274.10568546881	0.19319027827243532	0.1715808389867743	252.31599824962905	4001.786949331872	246.81297886293032	3914.508158431854
6.92965598755826	7401.647515462328	7716.377652501624	10050.403200100767	10006.220255715698	11213.552210853371	11015.286072314086	12216.18640013747	11895.75593508312	13771.12462720493	13285.916140266187	0.19313979721256264	0.17153759484436787	250.03726719287806	3989.540336947888	244.59025592933176	3902.6293129269034
6.971410650844719	7409.545486117404	7724.390184789934	10060.03304904413	10015.719170613958	11223.944834112814	11025.452427558239	12227.263077015978	11906.52718148493	13783.324453430461	13297.693463990503	0.19308986813486545	0.1714948228468952	247.7697632361669	3977.181068768725	242.37850274525408	3890.6412813453935
7.01341690698215	7417.412506200328	7732.372475073364	10069.630938674152	10025.187095985888	11234.305064954091	11035.587363473303	12238.3067362445	11917.266418810514	13795.489696716653	13309.437359502916	0.19304049382953176	0.17145252540768424	245.51345217149355	3964.708765303716	240.17768584538135	3878.543699758593
7.055676271944047	7425.248279333168	7740.324236456028	10079.196574115927	10034.623746515525	11244.632607974632	11045.690593770087	12249.317079592793	11927.973357944076	13807.620049028843	13321.147528785992	0.19299167710804777	0.17141070495822375	243.26829987124074	3952.1230477704667	237.98777184291976	3866.3362049716525
7.098190270838397	7433.052507921509	7748.245180893283	10088.72965943703	10044.028835882407	11254.92716678459	11055.761831212823	12260.29380788969	11938.647708861623	13819.715201429231	13332.823672946846	0.19294342080341093	0.17136936394833452	241.0342722901696	3939.423538155388	235.8087274320278	3854.0184345925227
7.1409604379627405	7440.824893154121	7756.135019191713	10098.229897648755	10053.40207676306	11265.18844400892	11065.800787621367	12271.236621025713	11949.289180633712	13831.774844080353	13344.465492220585	0.19289572777032526	0.1713285048463428	238.81133546549245	3926.6098592360504	233.6405193870305	3841.5900270398706
7.183988316859528	7448.565135002613	7763.993461008966	10107.696990707345	10062.743180832318	11275.41614128944	11075.807173873227	12282.145217955867	11959.897481427995	13843.798666248538	13356.072685973462	0.19284860088541755	0.17128813013925373	236.59945551422425	3913.681634569075	231.48311456191004	3829.050621563103
7.227275460371831	7456.2729322210525	7771.820214853792	10117.130639515146	10072.0518587649	11285.60995928683	11085.780699905865	12293.019296702194	11970.47231851209	13855.78635630728	13367.644952706467	0.19280204304744097	0.1712482423329292	234.39859863555466	3900.6384885529988	229.3364798911498	3816.3998582819477
7.270823430699384	7463.947982345866	7779.614988086057	10126.530543922121	10081.327820236951	11295.76959768303	11095.721074718946	12303.858554356877	11981.013398256355	13867.737601741082	13379.181990058734	0.19275605717749114	0.17120884395226407	232.20873110886896	3887.4800464240834	227.20058238691126	3803.637378167361
7.31463379945495	7471.589981695426	7787.3774869167	10135.89640272699	10090.570773927486	11305.894755183204	11105.62800637652	12314.662687084823	11991.520426136625	13879.652089148805	13390.683494810954	0.19271064621921888	0.17116993754136828	230.0298192941118	3874.2059342875145	225.07538914158067	3790.7628231076524
7.358708147721062	7479.198625370075	7795.107416407991	10145.2279136789	10099.78042752026	11315.98512951832	11115.501202009638	12325.431390126892	12001.9931067374	13891.529504247716	13402.149162889262	0.19266581313904532	0.17113152566374853	227.8618296318018	3860.815779145807	222.96086732612457	3777.7758359126747
7.403048066107065	7486.773607251837	7802.804480473509	10154.524773478679	10108.95648770525	11326.04041744725	11125.340367818539	12336.164357802707	12012.431143754573	13903.369531876993	13413.578689368633	0.1926215609263862	0.1710936109024911	225.70472864145995	3847.3092088997364	220.8569841893477	3764.676060325466
7.447655154806527	7494.314620004418	7810.468381878425	10163.786677780512	10118.09866018054	11336.060314759352	11135.145209075325	12346.861283513845	12022.83423999868	13915.171856001816	13424.971768476837	0.1925778925938677	0.17105619586044996	223.55848292335577	3833.685852407012	218.76370705962472	3751.4631410790607
7.49253102365499	7501.821355073142	7818.098822239708	10173.013321193464	10127.206649654087	11346.044516276885	11144.915430126463	12357.521859746965	12033.20209739797	13926.936159717197	13436.328093598186	0.19253481117755472	0.1710192831604337	221.42305915798352	3819.945339495316	216.68100334318297	3738.136723893229
7.537677292188054	7509.293502685015	7825.695502026399	10182.204397283225	10136.280159845599	11355.992715857656	11154.650734395427	12368.145778077122	12043.534417001623	13938.66212525217	13447.64735727748	0.19249231973717448	0.17098287544539564	219.29842410312267	3806.0873009492643	214.60884052322945	3724.6964554931037
7.583095589699846	7516.730751848616	7833.258120559889	10191.359598573561	10145.318893488387	11365.90460639736	11164.350824385303	12378.732729170806	12053.830898982931	13950.349433973539	13458.92925122386	0.19245042135634946	0.17094697537862658	217.1845445963263	3792.111368571408	212.54718616137689	3711.1419836552814
7.628787555301809	7524.132790354386	7840.786376014344	10200.478616548351	10154.32255233145	11375.779879832566	11174.01540168167	12389.282402789562	12064.091242642771	13961.997766390448	13470.173466315031	0.19240911914282108	0.1709115856439489	215.08138755387336	3778.0171752017923	210.49600789572287	3697.47295720689
7.674754837981857	7531.499304774564	7848.279965416984	10209.561141653106	10163.290837141309	11385.618227143133	11183.6441669552	12399.79448779318	12074.315146412771	13973.606802158263	13481.379692601105	0.19236841622869388	0.17087670894591311	212.98891997103055	3763.804354744032	208.45527344250877	3683.689026080072
7.720999096663877	7538.829980463611	7855.738584648738	10218.606863297138	10172.223447704371	11395.419338355343	11193.236819964826	12410.268672143502	12084.502307859117	13985.176220083265	13492.547619309167	0.1923283157706663	0.17084234800999723	210.90710892043717	3749.472542170901	206.42495059405337	3669.789841306396
7.767522000267617	7546.124501558159	7863.161928444477	10227.615469855116	10181.120082828742	11405.18290254435	11202.79305956031	12420.704642907534	12094.65242368566	13996.705698126614	13503.676934847077	0.19228882095026886	0.1708085055828052	208.8359215521632	3735.0213735490106	204.40500721863646	3655.7750550447963
7.814325227768903	7553.382550977517	7870.549690393771	10236.586648669325	10189.980440346684	11414.90860783744	11212.312583685554	12431.102086261493	12104.765189737886	14008.194913409172	13514.767326808202	0.19224993497411105	0.1707751844322735	206.77532509577577	3720.4504861100577	202.3954112628271	3641.6443206453696
7.861410468260233	7560.603810423899	7877.901562941375	10245.52008605156	10198.804217116756	11424.59614141685	11221.795089381512	12441.460687494298	12114.840301006403	14019.643542215903	13525.818481975613	0.19221166107412208	0.17074238734787384	204.72528685560974	3705.7595181940123	200.39613074644876	3627.3972926000133
7.908779421011744	7567.787960382726	7885.217237387799	10254.415467285116	10207.591109026042	11434.245189522731	11231.24027278923	12451.780131011246	12124.877451630597	14031.051260000368	13536.83008632651	0.19217400250779898	0.17071011714082093	202.68577421468217	3690.9481093469076	198.40713376681379	3613.03362663649
7.956433795532517	7574.934680123192	7892.4964038901335	10263.272476627142	10216.340810992708	11443.855437456476	11240.647829153251	12462.060100338154	12134.87633490268	14042.417741389696	13547.801825037008	0.19213696255846074	0.17067837664428398	200.65675463310617	3676.0159003231674	196.4283884970937	3598.552979724016
8.004375311632296	7582.0436476986115	7899.738751462644	10272.090797310639	10225.053016968273	11453.426569583698	11250.017452824697	12472.300278124976	12144.836643271361	14053.74266018914	13558.733382486556	0.19210054453549522	0.17064716871359706	198.63819564638834	3660.962533089798	194.45986318448558	3583.955010073725
8.052605699483543	7589.114539946977	7906.943967977616	10280.870111546808	10233.727419940167	11462.958269337583	11259.348837264664	12482.500346149965	12154.758068345902	14065.025689387041	13569.62444226277	0.19206475177462057	0.1706164962264752	196.63006486644736	3645.7876508645713	192.5015261513181	3569.2393771782517
8.101126699683881	7596.147032491464	7914.111740166071	10289.610100527261	10242.363711934178	11472.450219222066	11268.641675047513	12492.659985323558	12164.64030090001	14076.266501159633	13580.474687166068	0.19202958763813957	0.17058636208323008	194.63232998129388	3630.4908981514163	190.55334579468763	3554.40574184712
8.149940063318896	7603.140799741123	7921.241753618756	10298.310444426495	10250.961584017181	11481.902100815352	11277.895657864447	12502.77887569269	12174.483030876087	14087.464766876212	13591.28379921472	0.19199505551520513	0.1705567692069904	192.64495875533612	3615.071920769755	188.6152905869094	3539.453766235616
8.199047552025359	7610.095514891488	7928.333692786981	10306.97082240426	10259.52072629973	11491.313594773275	11287.110476526965	12512.856696444902	12184.285947389308	14098.62015710415	13602.05145964968	0.19196115882208362	0.17052772054392315	190.66791902671685	3599.530365839135	186.68732907276717	3524.3831138326786
8.248450938054788	7617.010849925214	7935.387240983521	10315.590912607951	10268.040827938697	11500.684380832716	11296.285820970359	12522.893125912515	12194.048738731766	14109.732341613972	13612.777348939519	0.19192790100242207	0.1704992190634588	188.70117870980175	3583.8658818546683	184.76942987221992	3509.1934495349415
8.298152004337403	7623.886475612976	7942.402080383783	10324.170392175316	10276.521577140242	11510.01413781536	11305.421380257567	12532.887841577196	12203.771092377	14120.800989384788	13623.461146785743	0.19189528552752083	0.1704712677585176	186.7447057941754	3568.0781187023968	182.86156167839363	3493.8844396471977
8.348152544546481	7630.7220615141705	7949.377892026669	10332.70893723693	10284.962661162437	11519.302543631205	11314.516842582665	12542.840520074218	12213.452694984113	14131.825768609528	13634.102532127714	0.19186331589660574	0.1704438696457388	184.79846834253112	3552.166727647651	180.9636932573194	3478.4557519014925
8.398454363163072	7637.5172759777615	7956.314355815831	10341.206222918838	10293.36376631833	11528.549275282241	11323.571895274821	12552.750837196927	12223.093232402432	14142.806346700268	13644.701183148087	0.19183199563710468	0.17041702776571344	182.86243449276662	3536.131361408625	179.07579344895203	3462.907055515796
8.449059275541144	7644.271786143258	7963.211150520755	10349.661923345371	10301.724577978846	11537.754008866357	11332.586224802097	12562.6184679015	12232.692389675956	14153.742390293926	13655.256777278097	0.19180132830493268	0.17039074518321884	180.93657245652867	3519.971674157772	177.19783116488543	3447.2380211730488
8.49996910797308	7650.985257941579	7970.067953777928	10358.075711641784	10310.04478057574	11546.916419581024	11341.559516775294	12572.443086311341	12242.249851047884	14164.633565257618	13665.76899120286	0.1917713174847683	0.17036502498745615	179.0208505186456	3503.687321547419	175.32977538972045	3431.448321087286
8.551185697755594	7657.657356096127	7976.884442092175	10366.447259937204	10318.324057604808	11556.03618172733	11350.491455952091	12582.224365722002	12251.765299965433	14175.47953669448	13676.23750086704	0.191741966790346	0.17033987029228995	177.11523703784042	3487.2779607526027	173.47159517968248	3415.5376290050335
8.602710893256043	7664.287744123802	7983.660290837828	10374.776239367446	10326.562091628863	11565.11296871389	11359.381726240908	12591.961978605887	12261.238419084391	14186.27996894932	13686.661981480205	0.19171327986474526	0.1703152842364916	175.21970044601767	3470.743250486441	171.62325966391654	3399.50562026212
8.654546553979111	7670.876084336166	7990.395174260278	10383.062320078036	10334.758564281188	11574.146453060966	11368.230010705325	12601.655596617165	12270.668890274244	14197.034525614528	13697.042107522799	0.19168526038068126	0.17029126998398456	173.33420924686652	3454.0828510145657	169.78473804242094	3383.35197177995
8.706694550633951	7677.422037840472	7997.088765477119	10391.30517122709	10342.913156268502	11583.136306404445	11377.03599156795	12611.30489059662	12280.056394622714	14207.742869535807	13707.377552751484	0.1916579120408061	0.17026783072409363	171.458732017054	3437.296424202621	167.9559995860327	3367.076362090651
8.759156765201672	7683.925264541044	8003.74073647981	10399.504460988566	10351.025547374533	11592.082199500212	11385.79935021495	12620.909530576855	12289.400612441023	14218.404662818391	13717.667990205291	0.19163123857800662	0.17024496967179523	169.59323740645777	3420.383633557707	166.13701363810105	3350.6784714115784
8.811935091003267	7690.385423140445	8010.350758135096	10407.659856555312	10359.095416463331	11600.983802228338	11394.51976720031	12630.469185787273	12298.701223268854	14229.019566833049	13727.9130922114	0.19160524375570626	0.17022269006797233	167.7376941349794	3403.3441441976465	164.32774961102405	3334.1579816020094
8.865031432767935	7696.80217114075	8016.918500186476	10415.771024142174	10367.122441482623	11609.840783597301	11403.19692225015	12639.98352465924	12307.957905879366	14239.58724222208	13738.112530390987	0.19157993136817977	0.17020099517967155	165.89207099516352	3386.1776229371317	162.52817698853323	3317.514576248359
8.918447706701835	7703.175164845048	8023.443631255979	10423.837628989451	10375.10629946754	11618.652811748614	11411.83049426741	12649.452214831468	12317.170338284644	14250.10734890586	13748.265975665581	0.19155530524085437	0.1701798883003631	164.05633685081557	3368.88373829145	160.738265324675	3300.7479406688362
8.972185840557227	7709.504059358719	8029.925818845644	10431.859335366022	10383.046666543989	11627.41955396108	11420.42016133621	12658.874923155257	12326.338197740739	14260.579546088906	13758.373098262935	0.19153136923063593	0.17015937275020374	162.2304606361431	3351.4621604969725	158.95798424260283	3283.8577619348653
9.02624777370205	7715.788508591026	8036.3647293393515	10439.835806572864	10390.943217932463	11636.140676655506	11428.965600726631	12668.25131569995	12335.461160753232	14271.003492266484	13768.433567723469	0.19150812722621566	0.17013945187630453	160.41441135667264	3333.912561558187	157.18730343600328	3266.843728921376
9.080635457189915	7722.0281652565545	8042.760028004512	10447.766704946416	10398.79562795167	11644.815845399226	11437.466488899352	12677.581057758438	12344.538903082557	14281.378845231016	13778.447052906475	0.19148558314840194	0.17012012905299714	158.60815808772168	3316.234615256544	155.42619266652036	3249.7055322956294
9.135350853830497	7728.222680876858	8049.1113789938345	10455.651691862127	10406.603570022253	11653.44472491084	11445.922501510358	12686.86381385275	12353.571099749517	14291.705262078738	13788.413221996492	0.19146374095044186	0.17010140768211127	156.81166997505352	3298.4279971905053	153.67462176604022	3232.4428645945154
9.190395938260405	7734.37170578207	8055.418445347343	10463.49042773801	10414.36671667083	11662.026979064965	11454.333313415995	12696.099247739678	12362.557425041034	14301.982399216331	13798.331742510003	0.19144260461835022	0.1700832911932437	155.0249162340624	3280.4923848034814	151.93256063511944	3215.0554202301428
9.245772697014415	7740.474889112599	8061.680888994121	10471.282572038292	10422.084739533702	11670.562270897104	11462.698598677696	12705.287022416584	12371.49755251569	14312.209912367778	13808.202281301797	0.19142217817124643	0.17006578304404393	153.24786614936602	3262.427457398735	150.1999792414863	3197.5428954893723
9.301483128597186	7746.531878820853	8067.898370754334	10479.027783277059	10429.757309360883	11679.050262608487	11471.018030567036	12714.42680012714	12380.391155009494	14322.387456581095	13818.024504571698	0.19140246566169067	0.1700488867204917	151.48048907492193	3244.2328961864114	148.47684762187419	3179.9049886115827
9.357529243555355	7752.542321673095	8074.070550341289	10486.725719022104	10437.384096020194	11687.490615571176	11479.29128157087	12723.51824236736	12389.237904641841	14332.51468623545	13827.798077871394	0.19138347117602725	0.17003260573718518	149.72275443376566	3225.9083843044937	146.76313588106132	3162.141399795655
9.413913064550128	7758.505863251247	8080.197086363448	10494.376035898664	10444.964768501293	11695.882990333022	11487.518023396411	12732.561009891464	12398.037472821323	14342.591255048072	13837.522666111185	0.19136519883472872	0.17001694363762854	147.97463171694835	3207.4536068406887	145.05881419069192	3144.2518312213942
9.47063662643026	7764.42214795485	8086.277636326592	10501.978389593376	10452.498994919908	11704.227046622882	11495.697926976494	12741.554762718044	12406.789530251823	14352.616816081467	13847.197933566984	0.1913476527927465	0.17000190399452472	146.23609048424987	3188.8682508734055	143.36385279003298	3126.2359870877117
9.527701976305488	7770.290819002988	8092.311856635971	10509.532434858178	10459.986442522013	11712.522443355785	11503.830662474855	12750.499160136158	12415.493746938548	14362.591021750606	13856.823543887287	0.19133083723986571	0.16998749041007183	144.5071003628982	3170.1520054861903	141.6782219849847	3108.0935736359097
9.585111173620431	7776.111518436345	8098.299402598538	10517.037825514346	10467.426777688162	11720.768838638232	11511.9158992915	12759.393860711627	12424.149792194221	14372.51352383023	13866.399160100302	0.1913147564010662	0.16997370651626154	142.78763104770042	3151.30456180498	140.0018921480223	3089.8242991860025
9.642866290228868	7781.883887119262	8104.239928425236	10524.494214456563	10474.819665937846	11728.965889773557	11519.953306068175	12768.238522293263	12432.757334645332	14382.383973462269	13875.92444462112	0.1912994145368785	0.16996055597518223	141.07765230123186	3132.3256130353548	138.33483371857437	3071.427874168381
9.700969410468568	7787.607564741921	8110.133087233378	10531.901253657103	10482.164771933978	11737.11325326741	11527.94255069393	12777.032802019421	12441.316042238548	14392.202021163377	13885.399059259089	0.19128481594375965	0.16994804247932674	139.37713395312312	3113.214854485821	136.67701720129116	3052.904011137318
9.75942263123647	7793.28218982251	8115.978531048946	10539.258594170024	10489.461759487289	11745.210584833252	11535.883300310616	12785.776356324423	12449.825582246991	14401.967316832524	13894.822665225045	0.19127096495446044	0.16993616975190076	137.6860458987503	3093.971983576659	135.02841316675767	3034.252424811013
9.818228062064373	7798.907399709444	8121.775910809139	10546.565886135362	10496.710291561018	11753.257539397877	11543.775221318692	12794.468840945025	12458.285621276902	14411.679509758556	13904.194923138924	0.19125786593840122	0.1699249415471385	136.00435810067574	3074.596699902322	133.38899225163914	3015.4728321176954
9.877387825195074	7804.482830583776	8127.52487636483	10553.822778783646	10503.910030275503	11761.25377110724	11551.617979382947	12803.109910927322	12466.69582527417	14421.338248628186	13913.515493037277	0.19124552330205535	0.169914361650619	134.3320405868435	3055.0887052342296	131.75872515625088	2996.564952175133
9.936904055658934	7810.008117461399	8133.225076483041	10561.028920440054	10511.060636912782	11769.198933331974	11559.411239438197	12811.699220633182	12475.055859530876	14430.943181533585	13922.784034380766	0.191233941489333	0.16990443387958803	132.6690634516417	3035.447703574784	130.13758264710486	2977.5285063837655
9.996778901350961	7815.482894195705	8138.876158849763	10568.183958529196	10518.161771921612	11777.092678673536	11567.154665695507	12820.236423747467	12483.365388692377	14440.493955980719	13932.000206062243	0.19122312498197314	0.169895162083285	131.0153968551167	3015.6734011862427	128.52553555530903	2958.3632184332237
10.05701452310831	7820.906793479873	8144.477770072417	10575.287539579402	10525.213094922088	11784.934658969833	11574.847921647912	12828.721173284646	12491.624076763857	14449.990218897105	13941.163666414279	0.1912130782999374	0.1698865501432706	129.3710110207321	2995.7655065618455	126.92255477444269	2939.0688142799772
10.117613094788254	7826.279446849458	8150.029555682624	10582.339309227356	10532.214264710583	11792.724525301252	11582.490670076522	12837.15312159583	12499.831587117307	14459.431616639984	13950.274073217128	0.19120380600180878	0.1698786019737605	127.73587623830826	2975.7237305473536	125.32861126353964	2919.64502226701
10.178576803346665	7831.600484685091	8155.531160139083	10589.338912222927	10539.164939264881	11800.461927996892	11590.082573056869	12845.53192037609	12507.987582498734	14468.81779500481	13959.331083706975	0.1911953126851999	0.16987132152196377	126.10996286210138	2955.547786322888	123.7436760454002	2900.0915731093846
10.239907848916916	7836.869536215037	8160.982226830292	10596.285992433737	10546.064775749075	11808.146516640521	11597.623291964943	12853.857220671447	12516.09172503507	14478.148399233376	13968.334354583816	0.19118760298716217	0.1698647127684228	124.49324130956666	2935.2373894103803	122.16772020493227	2880.408199898433
10.301608444889292	7842.086229517947	8166.382398077468	10603.180192850006	10552.913430518704	11815.777940076843	11605.11248748355	12862.12867288614	12524.143676241421	14487.42307402229	13977.283542019713	0.19118068158459675	0.16985877972736127	122.88568206282798	2914.7922577592544	120.60071489091206	2860.5946381869726
10.363680817990868	7847.250191525681	8171.731315137528	10610.021155589495	10559.710559126039	11823.355846417882	11612.5498196088	12870.345926790138	12532.143097028444	14496.641463531656	13986.178301667243	0.19117455319467974	0.16985352644703244	121.28725566684443	2894.2121117208153	119.04263131401967	2840.6506259678863
10.426127208365882	7852.361048026039	8177.028618205969	10616.80852190226	10566.45581632513	11830.879883049149	11619.934947656348	12878.508631526347	12540.089647709461	14505.803211393433	13995.018288667576	0.19116922257528524	0.16984895701007333	119.69793272993411	2873.4966741171665	117.4934407480614	2820.575903750956
10.488949869656532	7857.418423665816	8182.273946420135	10623.541932175873	10573.14885607744	11838.349696636355	11627.267530268293	12886.616435618416	12547.982988008314	14514.907960720486	14003.803157659411	0.19116469452541632	0.16984507553386505	118.11768392435624	2852.64567028312	115.95311452898022	2800.3702145749703
10.552151069084381	7862.4219419536685	8187.466937862089	10630.221025940373	10579.789331556925	11845.764933131808	11634.547225419468	12894.668986978231	12555.822777066507	14523.955354115262	14012.53256278715	0.1911609738856416	0.1698418861708938	116.54647998367727	2831.6588280415162	114.42162405398267	2780.0333040230907
10.615733087532126	7867.371225263143	8192.607229562003	10636.84544187337	10586.37689515577	11853.125237781014	11641.773690424434	12902.665932913585	12563.60867345117	14532.945033678687	14021.206157709905	0.1911580655385357	0.16983939310911944	114.98429170373129	2810.5358777707443	112.89894078148063	2759.5649202628992
10.679698219625935	7872.265894835772	8197.69445750114	10643.414817805298	10592.911198489626	11860.430255129399	11648.946581943965	12910.606920136039	12571.34033516245	14541.876641019235	14029.823595609923	0.19115597440912613	0.16983760057234848	113.43108994278009	2789.2765524410643	111.38503623152792	2738.9648140948266
10.744048773818252	7877.10557078422	8202.728256615395	10649.928790724673	10599.391892403557	11867.679629029108	11656.065555992302	12918.49159476885	12579.0174196417	14550.749817262085	14038.384529201907	0.19115470546534863	0.16983651282060871	111.8868456207856	2767.880587636493	109.87988198529638	2718.2327389740385
10.808787072471103	7881.889872095516	8207.708260798412	10656.38699678343	10605.818626977405	11874.873002645849	11663.130267943756	12926.319602354924	12586.63958377903	14559.564203058331	14046.88861074156	0.1911542637185028	0.1698361341505319	110.35152971890057	2746.347721586004	108.38344968375168	2697.3684510248713
10.87391545193992	7886.618416634289	8212.634102905147	10662.789071302339	10612.19105153177	11882.010018465855	11670.140372540027	12934.090587864901	12594.206483921587	14568.319438594328	14055.335492035	0.19115465422371533	0.16983646889574025	108.82511327875545	2724.6776951774955	106.89571102859918	2676.3717090962455
10.93943626265785	7891.29082114607	8217.505414755164	10669.134648776379	10618.508814633642	11889.090318302793	11677.095523897104	12941.804195705274	12601.717775881409	14577.015163601009	14063.724824447652	0.19115588208041523	0.1698375214272369	107.307567402735	2702.8702520090155	105.4166377808724	2655.2422747672535
11.00535186922059	7895.906701260748	8222.32182713626	10675.423362880387	10624.771564102404	11896.113543304991	11683.995375512617	12949.460069726707	12609.173114943733	14585.651017363547	14072.056258913703	0.1911579524328031	0.169839296153801	105.79886325415282	2680.9251384311356	103.94620176196622	2633.9799124170095
11.071664650471687	7900.465671496001	8227.082969807992	10681.654846474625	10630.978947015756	11903.079333962582	11690.83958027308	12957.057853232413	12616.572155875241	14594.226638730941	14080.329445945401	0.1911608704703388	0.1698417975223902	104.29897205592715	2658.842103549745	102.48437485213799	2612.584389218595
11.138376999588447	7904.967345260786	8231.788471505277	10687.828731610407	10637.130609715721	11909.987330114727	11697.62779046124	12964.597188986501	12623.914552932378	14602.741666125708	14088.544035642512	0.1911646414282258	0.1698450300185451	102.80786509055179	2636.6208992688917	101.03112899063854	2591.0554751870222
11.205491324168262	7909.411334858949	8236.437959942092	10693.94464953588	10643.226197814764	11916.837170957007	11704.359657763558	12972.077719222616	12631.199959869822	14611.195737553755	14096.69967770189	0.19116927058790928	0.16984899816680069	101.32551370012516	2614.2612803322263	99.58643617552298	2569.3929432155564
11.273010046315514	7913.797251492876	8241.031061815227	10700.002230701828	10649.265356201966	11923.628495048837	11711.034833277745	12979.499085652484	12638.428029949051	14619.588490614316	14104.796021427173	0.1911747632775705	0.1698537065311032	99.85188928576827	2591.7630043402314	98.15026846324326	2547.5965691022575
11.340935602728974	7918.124705267159	8245.567402808036	10706.00110476751	10655.24772904924	11930.360940320961	11717.652967520371	12986.86092947471	12645.59841594693	14627.91956250995	14112.83271573851	0.19118112487264252	0.16985915971523066	98.38696330643143	2569.125831766054	96.72259796745493	2525.6661315569654
11.409270444789758	7922.393305192327	8250.04660759424	10711.940900606527	10661.172959817566	11937.03414408295	11724.213710434462	12994.16289138342	12652.710770164344	14636.18859005658	14120.809409182299	0.19118836079631749	0.1698653623632196	96.93070728078601	2546.3495260425843	95.30339686071966	2503.6014122902416
11.478017038649782	7926.602659188851	8254.468299842027	10717.821246313051	10667.040691263592	11943.647743031142	11730.716711397565	13001.404611577489	12659.764744435299	14644.395209694052	14128.72574994149	0.19119647652006974	0.16987231915979834	95.48309278543456	2523.433853555005	93.89263737316651	2481.4021960161626
11.547177865320764	7930.752374090847	8258.832102217802	10723.641769207663	10672.85056544586	11950.201373256114	11737.16161922934	13008.58572976921	12666.759990135548	14652.539057496138	14136.581385845313	0.19120547756417927	0.1698800348308237	94.04409145358659	2500.3785836459137	92.49029179051286	2459.0682704430073
11.616755420763786	7934.842055650121	8263.137636390293	10729.402095843576	10678.60222373139	11956.694670250636	11743.548082199604	13015.705885193578	12673.696158191666	14660.619769181123	14144.375964379546	0.1912153694982726	0.16988851414372447	92.61367497649917	2477.183488694951	91.09633245664008	2436.5994263775647
11.686752215979308	7938.871308540169	8267.384523034678	10735.101852012816	10684.295306802353	11963.127268917562	11749.875748036447	13022.764716617376	12680.572899090255	14668.636980122314	14152.109132696887	0.19122615794185643	0.1698977619079509	91.19181510314229	2453.8483441472054	89.71073177170183	2413.995457719546
11.75717077709787	7942.839736360342	8271.572381836642	10740.740662752607	10689.929454662637	11969.49880357795	11756.14426393426	13029.761862348616	12687.389862887008	14676.590325358835	14159.780537627186	0.19123784856486803	0.16990778297542852	89.77848363827798	2430.372928507626	88.33346219126543	2391.256161475554
11.82801364547121	7946.746941639823	8275.700831496573	10746.318152351456	10695.50430664457	11975.808907978888	11762.353276561926	13036.69696024564	12694.146699215993	14684.47943960609	14167.389825687915	0.19125044708823113	0.16991858224102033	88.37365244353714	2406.757023404818	86.96449622734508	2368.381337832194
11.899283377763982	7950.592525842075	8279.769489733884	10751.833944355858	10701.019501415818	11982.057215301975	11768.502432071202	13043.56964772693	12700.843057299115	14692.303957266979	14174.93664309484	0.19126395928441703	0.16993016464299077	86.9772934372595	2383.000413628295	85.60380644822726	2345.3707901886664
11.970982546046038	7954.376089368939	8283.777973291306	10757.287661576544	10706.474676986249	11988.243358171341	11774.591376105114	13050.379561780423	12707.478585955609	14700.0635124426	14182.420635772713	0.19127839097801413	0.1699425351634807	85.58937859244179	2359.1028871154413	84.25136547647708	2322.224325142801
12.043113737885237	7958.0972315650415	8287.725897939163	10762.678926095079	10711.869470714742	11994.366968662049	11780.619753806253	13057.126338973225	12714.05293361143	14707.757738943405	14189.841449365858	0.19129374804630372	0.1699556988289851	84.20987993798917	2335.0642350250855	82.90714598922932	2298.9417525432073
12.115679556440844	7961.755550722207	8291.61287847987	10768.007359270452	10717.203519316323	12000.427678308492	11786.58720982544	13063.80961546138	12720.565748309053	14715.386270300356	14197.198729249201	0.19131003641984617	0.16996966071083774	82.8387695584388	2310.884251772426	81.57112071925076	2275.522885558661
12.188682620557461	7965.350644083977	8295.43852875243	10773.272581745829	10722.47645886925	12006.425118112995	11792.493388330382	13070.42902699984	12727.016677717227	14722.948739776315	14204.492120539264	0.19132726208307432	0.169984425925702	81.47601959254825	2286.562735025771	80.24326245335396	2251.967540674843
12.26212556485955	7968.8821078500405	8299.202461636927	10778.474213455094	10727.687924822127	12012.358918554191	11798.337933014325	13076.984208952124	12733.405369140783	14730.444780377196	14211.721268105186	0.19134543107488824	0.16999999963606913	80.1216022339795	2262.0994857703336	78.92354403220816	2228.2755377292633
12.336011039846525	7972.349537181002	8302.904289059155	10783.611873629901	10732.837552001163	12018.228709595955	11804.120487104898	13083.474796300747	12739.731469530625	14737.874024863795	14218.885816579983	0.1913645494892704	0.17001638705076252	78.7754897310515	2237.494308344554	77.61193835017912	2204.446699950844
12.41034171198835	7975.752526202945	8306.543621995232	10788.685180806355	10737.924974617417	12024.034120695955	11809.840693372946	13089.90042365707	12745.99462549369	14745.236105763139	14225.985410371739	0.19138462347589555	0.1700335934254468	77.43765438451373	2212.747010411229	76.30841835474712	2180.480853980873
12.485120263821853	7979.090668012143	8310.120070476316	10793.693752831903	10742.949826274194	12029.774780814454	11815.498194141528	13096.260725271522	12752.194483303138	14752.530655380157	14233.019693675074	0.19140565924075664	0.17005162406314664	76.10806854930706	2187.8574030543678	75.01295704714721	2156.3778299386613
12.560349394047481	7982.3635546799605	8313.633243593446	10798.637206872469	10747.911739974552	12035.450318423364	11821.092631295047	13102.55533504411	12758.330688908667	14759.757305809668	14239.988310482731	0.1914276630467993	0.17007048431477065	74.78670463401068	2162.8253008038737	73.72552748053567	2132.137461405713
12.63603181762671	7985.57077725767	8317.082749502199	10803.515159419421	10752.810348128609	12041.060361515163	11826.623646288197	13108.783886534718	12764.402887946606	14766.915688948216	14246.89090459693	0.1914506412145598	0.17009017957964176	73.47353510028915	2137.650521655567	72.44610276128515	2107.7595855062827
12.712170265880024	7988.711925781479	8320.468195427824	10808.327226296802	10757.645282561423	12046.604537612076	11832.0908801555	13114.946012973789	12770.410725750688	14774.005436506202	14253.727119641464	0.19147460012281714	0.17011071530603492	72.16853246143728	2112.3328870781697	71.17465604761674	2083.244042908773
12.78876748658549	7991.786589277356	8323.789187669883	10813.073022668284	10762.416174520302	12052.082473775004	11837.49397352026	13121.041347272645	12776.353847362197	14781.02618001975	14260.496599073096	0.19149954620924933	0.17013209699172385	70.87166928309307	2086.872222069185	69.91116054895974	2058.5906778527424
12.865826244077915	7994.794355766281	8327.04533160748	10817.752163044657	10767.122654682762	12057.493796613013	11842.83256660424	13127.069522034502	12782.231897540869	14787.97755086325	14267.198986193818	0.1915254859711012	0.17015433018453205	69.58291818360158	2061.2683552089147	68.65558952727588	2033.7993382238783
12.943349319348618	7997.734812269309	8330.236231704204	10822.36426129101	10771.764353164208	12062.83813229254	11848.106299237019	13133.030169565096	12788.044520775466	14794.85918026155	14273.833924162715	0.19155242596585723	0.17017742048289183	68.30225183273433	2035.5211186632514	67.40791629561863	2008.8698755553924
13.0213395101458	8000.607544812838	8333.361491513313	10826.908930634203	10776.340899525869	12068.115106546897	11853.314810865662	13138.922921883797	12793.791361294718	14801.670699302531	14280.401056008222	0.1915803728119346	0.17020137353641349	67.0296429505106	2009.6303481929936	66.1681142168818	1983.802145036403
13.099799631075467	8003.412138433713	8336.420713682712	10831.385783670086	10780.85192278249	12073.324344685514	11858.457740564127	13144.747410734226	12799.47206307794	14808.411738949377	14286.900024640096	0.19160933318936674	0.17022619504645797	65.76506430853624	1983.5958832292818	64.93615670512372	1958.5960055906326
13.178732513703073	8006.148177184812	8339.413499960427	10835.794432371295	10785.29705141064	12078.465471603871	11863.534727043341	13150.503267595828	12805.08626986642	14815.081930053684	14293.33047286215	0.19163931384051627	0.17025189076672068	64.50848872979986	1957.4175669136457	63.712017225450836	1933.2513199103996
13.258141006655675	8008.815244140301	8342.33945119972	10840.134488094622	10789.675913356552	12083.53811179291	11868.545408660802	13156.190123694778	12810.633625174274	14821.680903367944	14299.692043384428	0.19167032157078276	0.17027846650382059	63.259889086621115	1931.0952460770495	62.49566929209686	1907.7679544491693
13.338027975724735	8011.412921401157	8345.198167364482	10844.405561588703	10793.988136044338	12088.541889348873	11873.489423430592	13161.807610015368	12816.113772299743	14828.208289558565	14305.984378835918	0.19170236324932718	0.17030592811789905	62.019238301276346	1904.6287712962367	61.28708646883024	1882.14577947231
13.418396303969553	8013.94079010069	8347.989247534555	10848.607263001628	10798.233346384084	12093.47642798302	11878.366409033251	13167.355357311315	12821.526354336376	14834.663719218723	14312.207121777059	0.19173544580980456	0.17033428152322524	60.786509346042294	1878.0179969416931	60.08624236909964	1856.3846691022627
13.49924889182131	8016.398430410212	8350.712289911284	10852.739201888824	10802.411170780259	12098.341351031699	11883.176002826038	13172.83299611743	12826.871014184611	14841.046822881712	14318.359914712728	0.19176957625110794	0.17036353268881138	59.561675242730416	1851.2627812009305	58.89311065559741	1830.4845013483427
13.580588657187745	8018.785421544681	8353.366891822934	10856.800987220737	10806.521235139919	12103.136281466193	11887.917841852948	13178.24015676103	12832.14739456311	14847.357231033966	14324.442400104965	0.19180476163811905	0.17039368763903404	58.34470906147908	1824.3629860826768	57.70766503911	1804.4451581132598
13.662418535558457	8021.101341768447	8355.952649730263	10860.792227390739	10810.563164881123	12107.860841902817	11892.591562855008	13183.576469373706	12837.35513802039	14853.594574128449	14330.454220386006	0.19184100910247398	0.1704247524542668	57.135583921393845	1797.318477479741	56.52987927917275	1778.2665252555162
13.744741480110864	8023.345768401103	8358.469159232154	10864.712530223056	10814.536584941427	12112.514654613087	11897.19680228063	13188.841563903068	12842.49388694653	14859.7584825981	14336.395017971396	0.19187832584333434	0.17045673327151772	55.93427299046016	1770.129125207197	55.35972718382254	1751.9484926252626
13.827560461816718	8025.518277823396	8360.916015071301	10868.561502980807	10818.441119786426	12117.097341534007	11901.733196296074	13194.035070124733	12847.563283585001	14865.848586869466	14342.264435273251	0.19191671912817407	0.17048963628507952	54.740749483942636	1742.7948029902764	54.19718260814261	1725.4909540591761
13.910878469549415	8027.618445483096	8363.292811139838	10872.338752373906	10822.276393418226	12121.608524278203	11906.200380795797	13199.156617654085	12852.5629700444	14871.864517376142	14348.062114713408	0.1919561962935718	0.17052346774718677	53.55498666490894	1715.3153885281645	53.04221945501922	1698.8938074442558
13.9946985101918	8029.645845901141	8365.599140485245	10876.04388456731	10826.042029384254	12126.047824144513	11910.59799141324	13204.205835958574	12857.492588310593	14877.805904572779	14353.787698737036	0.1919967647460201	0.1705582339686791	52.376957844302524	1687.6907635298558	51.894811674719676	1672.1569547546096
14.079023608744702	8031.6000526776525	8367.834595316084	10879.676505189103	10829.737650785866	12130.414862128322	11914.925663531358	13209.182354369766	12862.3517802587	14883.672378948817	14359.440829826039	0.19203843196274192	0.1705939413196813	51.20663637979305	1659.9208137243986	50.754933264208375	1645.280302059371
14.163856808436103	8033.480638498157	8369.998767007937	10883.236219338734	10833.362880287203	12134.7092589322	11919.183032293464	13214.085802095635	12867.140187665304	14889.46357104254	14365.021150512775	0.19208120549251664	0.17063059623028257	50.043995675616316	1632.0054288948886	49.62255826688488	1618.2637595697306
14.24920117083096	8035.287175139776	8372.091246109308	10886.72263159524	10836.917340123966	12138.93063497643	11923.369732613994	13218.91580823292	12871.857452220685	14895.179111455083	14370.528303393712	0.19212509295652702	0.17066820519123446	48.88900918311265	1603.9445029329509	48.49766077258391	1591.1072416701354
14.335059775941703	8037.019233477635	8374.111622347667	10890.135346025725	10840.400652112414	12143.07861040991	11927.485399189522	13223.672001779665	12876.503215541261	14900.81863086487	14375.961931143398	0.19217010204920082	0.17070677475465207	47.7416503988934	1575.7379338280298	47.38021491697873	1563.8106669448316
14.421435722339384	8038.676383491062	8376.059484635438	10893.473966193476	10843.812437658238	12147.15280512063	11931.529666509661	13228.354011647565	12881.077119181946	14906.381760041537	14381.321676528287	0.19221624053908506	0.17074631153472797	46.601892865481204	1547.3856237232685	46.2701948814356	1536.3739582188427
14.50833212726552	8040.258194270245	8377.93442107617	10896.738095166684	10847.152317765713	12151.152838746872	11935.502168868288	13232.961466674904	12885.578804648863	14911.868129860784	14386.607182420965	0.19226351626971644	0.17078682220845612	45.469710171353654	1518.887478957884	45.167574892533594	1508.7970425784588
14.595752126744532	8041.764234022592	8379.736018970614	10899.927335526714	10850.419913046653	12155.078330687906	11939.402540374545	13237.493995639043	12890.007913411813	14917.27737131859	14391.818091814144	0.19231193716050993	0.17082831351636268	44.345075949822785	1490.2434100704268	44.07232922205003	1481.079851414077
14.683698875697011	8043.194070079452	8381.46386482304	10903.041289376839	10853.61484372975	12158.928900115212	11943.230414964317	13241.951227269506	12894.364086917267	14922.609115546118	14396.954047835177	0.19236151120766118	0.1708707922632516	43.22796387929702	1461.453331853263	42.9844321867422	1453.2223204574548
14.772175548053516	8044.547268902689	8383.117544347406	10906.079558350697	10856.73672966965	12162.704165983443	11946.985426411387	13246.332790260763	12898.646966601042	14927.862993824298	14402.014693760273	0.1924122464850595	0.17091426531895723	42.11834768211702	1432.5171633469872	41.90385814703768	1425.2243897765875
14.861185336869132	8045.823396091431	8384.696642473695	10909.04174362097	10859.785190356266	12166.403747041637	11950.66720833892	13250.638313285288	12902.8561939013	14933.038637598722	14406.999673029051	0.19246415114521387	0.17095873961910868	41.01620112505043	1403.434827901423	40.83058150790748	1397.086003846489
14.95073145443871	8047.022016388899	8386.200743354297	10911.927445908104	10862.759844924136	12170.027261844483	11954.275394230972	13254.867425006723	12906.99141027161	14938.135678494675	14411.908629259158	0.19251723342019236	0.17100422216590414	39.92149801873893	1374.2062531965785	39.764576717920136	1368.8071115636267
15.040817132412794	8048.1426936892685	8387.629430370409	10914.736265489051	10865.660312161803	12173.57432876366	11957.809617444047	13259.019754093115	12911.052257194084	14943.15374833219	14416.741206260976	0.19257150162257625	0.17105072002889762	38.83421221743629	1344.8313712724485	38.70581826979469	1340.3876662990078
15.131445621914246	8049.18499104464	8388.982286138587	10917.467802206076	10868.486210521363	12177.04456599924	11961.269511218892	13263.094929230245	12915.038376192724	14948.092479141276	14421.497048052584	0.19262696414642613	0.17109824034579507	37.75431761884829	1315.3101185644045	37.65428069877089	1311.827625890728
15.222620193655578	8050.148470672075	8390.258892517131	10920.121655475636	10871.2371581278	12180.437591591222	11964.654708692013	13267.092579135055	12918.949408846554	14952.951503177252	14426.175798874445	0.19268362946825923	0.17114679032326308	36.68178816323052	1285.6424359106459	36.60993858327129	1283.1269527007826
15.31434413805701	8051.032693960619	8391.458830612804	10922.697424297183	10873.912772788775	12183.753023430978	11967.964842907762	13271.012332569102	12922.7849968033	14957.73045293607	14430.777103204737	0.19274150614804791	0.17119637723774653	35.616597833199194	1255.8282685913146	35.5727665442173	1254.2856136420742
15.406620765365147	8051.837221478549	8392.581680787334	10925.194707262184	10876.51267200403	12186.990479272974	11971.199546829996	13274.85381835225	12926.544781792682	14962.42896116991	14435.300605774226	0.19280060283022699	0.17124700843630206	34.55872065415315	1225.867566372268	34.54273924429435	1225.3035801849328
15.499453405772549	8052.561612980571	8393.627022664132	10927.613102563097	10879.036472975198	12190.149576746468	11974.358453354203	13278.616665376363	12930.22840564018	14967.04666090286	14439.745951581705	0.19286092824471687	0.17129869133743958	33.50813069322612	1195.76028351672	33.5198313892688	1196.1808284474537
15.592845409537835	8053.205427415157	8394.594435135115	10929.952208002389	10881.483792615601	12193.229933367262	11977.441195319623	13282.300502619013	12933.835510280835	14971.583185446576	14444.11278590941	0.1929224912079554	0.1713514334319773	32.46480205892294	1165.5063788052648	32.50401772587065	1166.9173391647637
15.686800147106629	8053.768222931892	8395.483496367315	10932.211621001587	10883.854247559868	12196.231166549542	11980.447405521218	13285.904959157495	12937.365737772856	14976.038168416168	14448.400754338314	0.19298530062396285	0.17140524228390858	31.428708901461505	1135.1058155940846	31.495273042222834	1137.5130977421068
15.781321009233178	8054.249556889011	8396.293783809855	10934.390938610499	10886.14745417395	12199.1528936179	11983.376716722074	13289.4296641828	12940.818730311747	14980.41124374626	14452.609502763908	0.19304936548539875	0.17146012553128098	30.39982541221252	1104.5585618261248	30.49357216804492	1107.968094300013
15.87641140710273	8054.648985860885	8397.02487420076	10936.489757516292	10888.363028564923	12201.994731819244	11986.228761665603	13292.874247013633	12944.194130244212	14984.702045706985	14456.738677411791	0.1931146948746484	0.1715160908870899	29.378125822702714	1073.864590039011	29.49888997322705	1078.2823236715049
15.972074772454643	8054.9660656456235	8397.676343573874	10938.507674052707	10890.50058659096	12204.756298334876	11989.003173087931	13296.238337110628	12947.491580082266	14988.910208920171	14460.787924853497	0.19318129796492464	0.17157314614018063	28.363584404665744	1043.0238774023019	28.51120136796817	1048.4557854379527
16.06831455770623	8055.2003512727415	8398.247767265808	10940.444284209256	10892.559743871247	12207.437210292572	11991.699583730284	13299.521564090539	12950.710722517368	14993.035368375557	14464.756892022306	0.193249184021381	0.17163129915616912	27.35617547066795	1012.036405782681	27.53048130346724	1018.4884840017185
16.165134236077357	8055.351397011044	8398.738719923107	10942.299183640695	10894.540115796264	12210.037084779011	11994.317626351758	13302.723557740821	12953.851200434974	14997.077159447508	14468.645226229552	0.19331836240224226	0.17169055787837081	26.355873372755013	980.9021617271937	26.55670477050444	988.380428571254
16.262537301715792	8055.418756376297	8399.148775509148	10944.071967676104	10896.44131753761	12212.555538851777	11996.856933741634	13305.84394803378	12956.912656928605	15001.03521791115	14472.452575180418	0.19338884255995203	0.1717509303287462	25.362652501789853	949.621136480011	25.58984679885907	958.1316331801936
16.36052726982327	8055.401982139236	8399.477507311347	10945.762231328396	10898.262964058309	12214.992189551858	11999.317138732227	13308.882365141373	12959.894735314525	15004.909179959222	14476.178586990358	0.19346063404234362	0.17181242460885862	24.376487288471253	918.1933260574006	24.629882458335487	927.7421167627908
16.459107676782416	8055.300626333541	8399.72448794834	10947.369569303683	10900.004670122975	12217.346653916053	12001.69787421162	13311.838439449662	12962.797079146278	15008.698682218765	14479.82291020142	0.19353374649380942	0.17187504890084607	23.397352202126058	886.6187312402762	23.676786857475236	897.2119031492621
16.55828208028434	8055.114240263908	8399.88928937717	10948.893576010698	10901.66605030804	12219.61854898942	12003.99877313648	13314.711801573685	12965.619332229358	15012.40336176796	14483.38519379866	0.19360818965651297	0.17193881146840834	22.425221750345372	854.8973575951532	22.730535143426096	866.5410210974514
16.658054059457015	8054.842374514156	8399.971482900544	10950.333845570241	10903.246719012024	12221.80749183781	12006.21946854494	13317.502082372153	12968.361138635946	15016.022856153042	14486.86508722671	0.19368397337159804	0.17200372065780653	21.460070478766283	823.0292155058123	21.79110250150552	835.7295043175109
16.758427214994473	8054.484578955453	8399.970639174135	10951.689971824662	10904.746290465846	12223.913099560463	12008.359593569565	13320.208912962391	12971.022142719748	15019.556803405358	14490.262240406393	0.19376110758042725	0.17206978489887878	20.50187297148659	791.0143202245235	20.858464155629918	804.7773915235884
16.859405169286727	8054.04040275469	8399.886328214001	10952.961548347497	10906.164378743286	12225.934989302812	12010.418781450504	13322.83192473544	12973.601989131053	15023.00484205867	14493.576303751635	0.1938396023258328	0.17213701270607004	19.55060384956596	758.8526918515563	19.932595367405156	773.684726442676
16.960991566550526	8053.5093943827105	8399.718119403915	10954.148168452824	10907.500597771297	12227.872778268984	12012.396665548486	13325.370749370893	12976.100322831666	15026.366611166157	14496.806928186197	0.19391946775338847	0.17220541267947853	18.606237771447923	726.5443553840742	19.01347143543535	742.4515578206629
17.063190072960847	8052.8911016229285	8399.46558150281	10955.24942520506	10908.754561340456	12229.726083734844	12014.292879358012	13327.825018852369	12978.516789110003	15029.641750318095	14499.953765160652	0.19400071411270287	0.17227499350591366	17.66874943269795	694.0893407477997	18.10106769613776	711.0779394977726
17.166004376783235	8052.18507157973	8399.128282652367	10956.264911428403	10909.925883115573	12231.494523060674	12016.107056520756	13330.194365482523	12980.85103359649	15032.829899659102	14503.016466669633	0.19408335175872635	0.172345763959975	16.73811356547958	661.4876828109846	17.19535952275328	679.5639304067008
17.26943818850684	8051.39085068721	8398.705790384438	10957.194219716635	10911.014176646078	12233.17771370427	12017.83883083872	13332.478421898613	12983.102702278688	15035.930699905959	14505.99468526885	0.19416739115308163	0.17241773290514323	15.814304937972338	628.739421385806	16.296322324829816	647.9095945847221
17.37349524097843	8050.507984717702	8398.197671628692	10958.036942442544	10912.019055376677	12234.775273233667	12019.487836287728	13334.676821087645	12985.27144151679	15038.943792365015	14508.888074092481	0.19425284286541308	0.17249090929488775	14.897298354568193	595.8446012870409	15.403931548607943	616.1150012337603
17.478179289537028	8049.536018790758	8397.603492720229	10958.7926717679	10912.940132657923	12236.2868193405	12021.053707030875	13336.789196402286	12987.356898059104	15041.86881895033	14511.69628687056	0.19433971757475954	0.17256530217379334	13.987068655107578	562.8032723288052	14.518162675703934	584.1802247022279
17.583494112149474	8048.474497381767	8396.922819407177	10959.460999652822	10913.77702175676	12237.711969852728	12022.53607743193	13338.81518157597	12989.358719057487	15044.705422201205	14514.418977946349	0.1944280260709374	0.1726409206786994	13.083590715330502	529.6154893725179	13.638991224594065	552.1053445781581
17.689443509546752	8047.322964331199	8396.15521685864	10960.04151786592	10914.5293358675	12239.050342748256	12023.934582069285	13340.754410739197	12991.276552083405	15047.453245300707	14517.05580229435	0.19451777925595914	0.17271777403986027	12.186839445537771	496.28131231525913	12.766392748359067	519.8904456417076
17.79603130536116	8046.080962853265	8395.30024967209	10960.533817993548	10915.196688122052	12240.301556167586	12025.248855749087	13342.606518434644	12993.110045143107	15050.111932093132	14519.606415537412	0.1946089881454619	0.17279587158211995	11.29678979061282	462.80080611724406	11.90034283510613	487.5356179131195
17.90326134626431	8044.748035545341	8394.357481881503	10960.937491449986	10915.778691601094	12241.465228427578	12026.478533519448	13344.371139633598	12994.858846694002	15052.68112710286	14522.070473965126	0.1947016638701645	0.1728752227261061	10.413416730843892	429.17404087120667	11.040817108754709	455.04095672350377
18.011137502105942	8043.3237243969725	8393.326476965034	10961.252129486975	10916.274959344577	12242.540978034485	12027.623250683955	13346.047909751534	12996.522605660293	15055.160475552304	14524.44763455141	0.19479581767733922	0.17295583698944197	9.536695279428386	395.4010917339474	10.187791226773697	422.40656265523285
18.119663666053608	8041.80757079919	8392.206797852888	10961.477323203522	10916.685104362554	12243.52842369733	12028.682642815556	13347.636464664232	12998.100971449014	15057.549623380373	14526.737554972586	0.19489146093231613	0.17303772398797468	8.666600484371884	361.48203903622925	9.341240881440172	389.63254163460806
18.228843754733095	8040.199115553937	8390.998006935339	10961.612663555841	10917.008739646066	12244.427184341523	12029.656345770554	13349.136440724049	12999.593593966236	15059.848217261258	14528.939893625602	0.19498860512000368	0.17312089343702453	7.803107427040231	327.41696824971586	8.501141799388279	356.7190049402416
18.338681708369887	8038.497898883418	8389.69966607068	10961.657741366977	10917.245478177972	12245.236879122089	12030.543995702557	13350.547474775816	13001.000123633234	15062.05590462276	14531.054309646268	0.19508726184642897	0.17320535515265156	6.946191221715708	293.2059700079262	7.667469740379602	323.66606919281185
18.44918149093129	8036.703460439716	8388.311336593133	10961.61214733676	10917.39493294369	12245.957127437356	12031.345229076385	13351.869204173345	13002.320211402613	15064.172333665249	14533.080462927408	0.19518744284031153	0.17329111905294223	6.0958270155024366	258.84914012951776	6.840200497492333	290.47385639697313
18.56034709026951	8034.815339314296	8386.832579321004	10961.475472051454	10917.45671694218	12246.587548942327	12032.059682682268	13353.10126679556	13003.553508774794	15066.197153380283	14535.01801413744	0.1952891599546568	0.1733781951593151	5.25198998839187	224.34657964855433	6.019309897572384	257.14249398978427
18.672182518265565	8032.833074047869	8385.262954564758	10961.247305993791	10917.430443196865	12247.127763562525	12032.686993649984	13354.243301063108	13004.699667814435	15068.130013569813	14536.86662473892	0.19539242516836675	0.17346659359784608	4.414655352746195	189.6983948275447	5.2047737997054355	223.67211481370032
18.784691810974078	8030.756202640066	8383.602022135065	10960.927239552615	10917.315724766411	12247.577391507431	12033.22679946294	13355.294945954722	13005.758341166824	15069.970564865005	14538.625957007007	0.1954972505878902	0.17355632460061526	3.5837983527962933	154.90469716209918	4.396568096184637	190.06285719014704
18.897879028768923	8028.5842625594305	8381.84934135117	10960.514863032855	10917.11217475592	12247.93605328435	12033.678737972668	13356.255841023916	13006.729182074749	15071.718458745556	14540.295674048537	0.19560364844888545	0.17364739850707286	2.759394264940056	119.96560342563316	3.594668711506529	156.31486490787938
19.01174825648978	8026.316790753361	8380.004471048887	10960.009766665291	10916.819406327606	12248.203369712082	12034.042447412861	13357.125626415576	13007.611844394862	15073.373347558882	14541.87543982048	0.19571163111791426	0.17373982576542638	1.9414183959161164	84.88123561628163	2.7990516010686406	122.42828719923273
19.126303603589555	8023.953323658067	8378.066969588883	10959.411540616207	10916.437032711803	12248.378961934517	12034.317566413747	13357.903942882516	13008.405982614495	15074.934884539232	14543.364919148937	0.19582121109416503	0.1738336169340513	1.1298460844773217	49.65172106213868	2.0096927534177667	88.40327887283638
19.241549204282624	8021.493397209031	8376.03639486519	10958.719774997584	10915.964667218199	12248.462451434849	12034.503734016804	13358.590431802666	13009.111251868788	15076.402723827605	14544.763777748502	0.19593240101119375	0.17392878268291925	0.3246527000446804	14.27719238307327	1.2265681879944168	54.240000241436064
19.357489217694134	8018.936546850934	8373.912304313204	10957.934059876483	10915.401923246423	12248.453460048979	12034.60058968877	13359.184735195491	13009.72730795714	15077.77652049077	14546.071682240898	0.19604521363870261	0.17402533379505195	-0.47418635767826345	-21.242212492972612	0.44965395528561203	19.93861716426909
19.474127828010037	8016.282307548329	8371.694254918382	10957.053985285213	10914.748414297419	12248.351609979802	12034.607773336571	13359.686495739385	13010.253807360657	15079.055930541355	14547.288300174656	0.19615966188434183	0.17412328116799636	-1.2666956586035667	-56.906350302975625	-0.3210738631460117	-14.500698924530298
19.59146924462811	8013.530213795832	8369.381803224349	10956.07914123079	10914.003753984094	12248.156523810769	12034.524925321484	13360.095356788232	13010.690407258804	15080.240610957184	14548.413300044038	0.19627575879553508	0.17422263581532282	-2.052899743175658	-92.71507246047258	-1.08563915562263	-49.07777102710679
19.709517702309874	8010.679799628881	8366.974505341568	10955.009117704942	10913.167556042563	12247.867824520092	12034.351686474016	13360.410962388796	13011.036765546827	15081.33021970137	14549.446351308723	0.19639351756133974	0.17432340886814535	-2.8328231217092252	-128.66822500247508	-1.8440657795217703	-83.7924165148288
19.828277461333414	8007.730598634282	8364.471916955707	10953.84350469374	10912.239434343022	12247.485135494597	12034.087698108387	13360.63295729777	13011.29254085284	15082.324415742121	14550.387124413182	0.19651295151433848	0.1744256115766685	-3.6064902753278147	-164.7656486085616	-2.5963775625350536	-118.64444715576246
19.94775280764713	8004.682143961052	8361.873593336226	10952.581892187409	10911.219002900816	12247.008080543827	12033.732602037297	13360.760986999047	13011.457392555174	15083.222859072841	14551.235290806371	0.1966340741325536	0.17452925531175506	-4.373925656262145	-201.00717858690768	-3.34259830222436	-153.63366906763986
20.067948053024427	8001.533968331223	8359.179089344943	10951.223870189966	10910.105875887439	12246.43628391397	12033.286040586643	13360.794697720881	13011.530980799746	15084.025210732118	14551.990522961407	0.19675689904139318	0.17463435156652013	-5.135153688148421	-237.392644865904	-4.082751767266018	-188.75988274347037
20.188867535219305	7998.285604050833	8356.387959444522	10949.769028728948	10908.899667641379	12245.769370302001	12032.747656610143	13360.73373645338	13011.512966517335	15084.731132824043	14552.652494395235	0.19688144001563646	0.1747409119579512	-5.8901987661010935	-273.9218719745986	-4.816861697072454	-224.02288301149383
20.31051561812294	7994.936583021004	8353.499757707246	10948.216957865046	10907.599992679267	12245.006964869704	12032.117093504283	13360.57775096577	13011.403011441253	15085.340288538393	14553.220879688655	0.1970077109814361	0.17484894822855035	-6.639085256923863	-310.59467903291807	-5.544951801421121	-259.4224589862861
20.432896691921076	7991.4864367491655	8350.514037823665	10946.567247701818	10906.206465706842	12244.148693257888	12031.393995223169	13360.326389824055	13011.20077812493	15085.852342171196	14553.695354506335	0.1971357260183673	0.17495847224800679	-7.381837499997346	-347.4108797661029	-6.267045762229827	-294.9583941260353
20.55601517325261	7987.934696360243	8347.430353111224	10944.819488395126	10904.71870162975	12243.194181600318	12030.578006293204	13359.979302408308	13010.905929959335	15086.266959144934	14554.075595616634	0.19726549936149876	0.17506949601489113	-8.118479807162657	-384.37028248095885	-6.983167232916458	-330.6304661803879
20.679875505368887	7984.280892608202	8344.248256523117	10942.973270162876	10903.13631556467	12242.143056538047	12029.668771828192	13359.536138930493	13010.518131190916	15086.583806029364	14554.361280912031	0.1973970454035027	0.1751820316583812	-8.849036462474032	-421.4726900360547	-7.6933398382752785	-366.4384471536614
20.804482158294064	7980.5245558875085	8340.96730065707	10941.028183294487	10901.458922850197	12240.994945233524	12028.665937544214	13358.996550452039	13010.037046939304	15086.802550562108	14554.552089429277	0.19753037869679663	0.17529609144001185	-9.573531723712222	-458.71789989294484	-8.397587175881199	-402.3821033509448
20.92983962898646	7976.665216244699	8337.587037764068	10938.983818160292	10899.686139057652	12239.749475384648	12027.569149774483	13358.36018890146	13009.46234321502	15086.922861669256	14554.647701369608	0.19766551395572068	0.17541168775545357	-10.29198982208618	-496.1057040775195	-9.095932815864217	-438.46119534084573
21.055952441500814	7972.702403390233	8334.107019757312	10936.839765221088	10897.817580002064	12238.406275239064	12026.378055484432	13357.626707092206	13008.793686937504	15086.944409486334	14554.647798119293	0.1978024660587459	0.17552883313632112	-11.004434961738298	-533.6358891483396	-9.788400300349167	-474.6754779089242
21.18282514715158	7968.635646710384	8330.526798221174	10934.595615037584	10895.852861753101	12236.96497360841	12025.092302286803	13356.79575874058	13008.03074595313	15086.866865379296	14554.552062270228	0.19794125005072583	0.1756475402520077	-11.710891321250529	-571.3082362455316	-10.475013144918194	-511.024700101465
21.31046232467717	7964.464475279128	8326.845924420002	10932.250958279601	10893.791600645745	12235.425199882338	12023.711538456495	13355.866998483416	13007.173189053034	15086.689901965308	14554.360177640294	0.19808188114517847	0.17576782191155152	-12.411383053746249	-609.1225210777484	-11.155794838770817	-547.5086052096449
21.438868580405217	7960.188417870336	8323.063949307183	10929.805385735473	10891.633413291194	12233.786584042833	12022.235412945749	13354.840081896102	13006.220685991331	15086.413193133983	14554.071829294211	0.19822437472660573	0.1758896910655329	-13.105934286497359	-647.0785138937645	-11.830768844207341	-584.1269307318144
21.568048548418737	7955.807002970017	8319.180423534164	10927.258488321288	10889.377916587635	12232.048756678381	12020.6635753992	13353.714665510566	13005.172907503213	15086.036414068503	14553.686703564235	0.19836874635285415	0.17601316080799753	-13.794569121753739	-685.1759795038961	-12.499958597516525	-620.8794083865359
21.69800689072348	7951.319758788684	8315.19489745951	10924.60985709006	10887.024727730972	12230.211348998188	12018.995676168974	13352.490406833263	13004.029525323152	15085.55924126689	14553.204488071036	0.1985150117575097	0.1761382443784164	-14.477311636772356	-723.4146772678941	-13.163387508939195	-657.7657640967518
21.828748297416116	7946.726213273897	8311.106921158009	10921.8590832409	10884.573464225567	12228.273992846394	12017.231366329832	13351.166964363303	13002.790212203181	15084.981352563364	14552.624871744647	0.19866318685233586	0.17626495516367316	-15.154185884195613	-761.7943611014634	-13.821078963075706	-694.7857179874554
21.960277486853503	7942.025894122876	8306.916044429805	10919.005758128076	10882.023743894873	12226.236320716263	12015.370297694284	13349.743997610572	13001.454641931168	15084.302427149747	14551.94754484546	0.19881328772975113	0.17639330670008627	-15.825215892895358	-800.3147795065306	-14.473056319679017	-731.938984411303
22.092599205822967	7937.218328795238	8302.62181680952	10916.049473269897	10879.37518489196	12224.097965764255	12013.412122827594	13348.221167113668	13000.022489349054	15083.522145596804	14551.172198985147	0.19896533066533806	0.17652331267546306	-16.49042566755088	-838.9756755372509	-15.1193429129562	-769.2252718885429
22.225718229713628	7932.303044526006	8298.223787575616	10912.989820357814	10876.627405710322	12221.85856182437	12011.356495063206	13346.598134458434	12998.49343037154	15082.64018987604	14550.298527148198	0.19911933212041302	0.17665498693118695	-17.1498391887435	-877.7767867944203	-15.759962052252376	-806.6442831340246
22.359639362688714	7927.279568338643	8293.721505759504	10909.826391265207	10873.780025194144	12219.517743422257	12009.203068517616	13344.874562296018	12996.867142004243	15081.656243381254	14549.326223712791	0.19927530874461818	0.17678834346434003	-17.803480413698708	-916.717845457606	-16.394937022450904	-844.1957150525413
22.494367437858962	7922.147427058296	8289.114520155023	10906.55877805623	10870.832662549035	12217.075145789406	12006.951498105813	13343.05011436122	12995.143302362505	15080.569990950335	14548.25498447247	0.199433277378565	0.17692339642985946	-18.451373276933737	-955.798578303773	-17.024291084118886	-881.879258735571
22.629907317457054	7916.906147325061	8284.4023793276	10903.186572994358	10867.78493735219	12214.530404877132	12004.601439556161	13341.124455490708	12993.321590689648	15079.38111888687	14547.084506657218	0.19959325505652734	0.17706016014272977	-19.093541690293932	-995.0187067030929	-17.648047474322084	-919.6945994896814
22.766263893012997	7911.555255607587	8279.584631623746	10899.70936855114	10864.636469562884	12211.88315737081	12002.152549425724	13339.09725164145	12991.401687375712	15078.089314982171	14545.8144889551	0.1997552590091685	0.1771986490802093	-19.73000954256713	-1034.3779465979896	-18.266229405511694	-957.6414167624898
22.903442085530802	7906.094278216721	8274.660825180561	10896.126757414711	10861.386879532844	12209.13304070397	11999.604485115504	13336.9681699091	12989.383273976215	15076.694268537227	14544.444631533936	0.1999193066663193	0.17733887788409786	-20.360800700444088	-1073.876008540392	-18.878860067175992	-995.7193842181005
23.041446845665973	7900.52274131937	8269.630507935037	10892.438332498226	10858.035788016272	12206.279693072314	11996.956904885372	13334.73687854639	12987.266033230579	15075.195670384672	14542.974636062641	0.2000854156598011	0.17748086136303837	-20.985939008816786	-1113.512597706169	-19.485962625753018	-1033.9281697175466
23.180283153904217	7894.840170952449	8264.49322763374	10888.643686948186	10854.582816180195	12203.32275344776	11994.209467869428	13332.403046981584	12985.049649081046	15073.593212910864	14541.40420573316	0.20025360382629986	0.1776246144948553	-21.605448290945787	-1153.2874138997868	-20.087560224317713	-1072.2674352950417
23.31995602074116	7889.046093037064	8259.248531842324	10884.742414152699	10851.02758561446	12200.261861592426	11991.361834091042	13329.966345836947	12982.733806691373	15071.88659007807	14539.733045282132	0.20042388921028353	0.1777701524289379	-22.219352348532993	-1193.2001515561715	-20.68367598347686	-1110.7368371943012
23.460470486863187	7883.140033392892	8253.895967955166	10880.734107749671	10847.369718341799	12197.096658072658	11988.413664478028	13327.426446947244	12980.318192465662	15070.075497446704	14537.96086101278	0.20059629006696664	0.17791749048865765	-22.827674962187302	-1233.250499763526	-21.27433300125267	-1149.3360258508474
23.60183162332936	7877.121517752657	8248.43508320506	10876.618361634804	10843.608836827763	12193.826784272913	11985.364620877774	13324.783023378304	12977.802494067173	15068.159632197605	14536.087360816802	0.20077082486533598	0.17806664417382637	-23.43043989207945	-1273.438142299652	-21.859554353875865	-1188.0646459297277
23.744044531754422	7870.990071776808	8242.865424672866	10872.394769969495	10839.744563990487	12190.451882409574	11982.214366072227	13322.035749445426	12975.186400437118	15066.138693154291	14534.112254196258	0.20094751229121238	0.17821762916320028	-24.027670877730998	-1313.762757618446	-22.43936309559649	-1226.9223363059573
23.887114344492932	7864.7452210684305	8237.18653929737	10868.062927188725	10835.776523210572	12186.971595544921	11978.962563793117	13319.184300732093	12972.469601813676	15064.012380805541	14532.035252285734	0.2011263712503771	0.17837046131702114	-24.619391638094385	-1354.2240188592114	-23.01378225859662	-1265.9087300542742
24.031046224824397	7858.386491188357	8231.397973885125	10863.622428008766	10831.704338340758	12183.385567600884	11975.608878737	13316.228354108496	12969.651789750913	15061.780397327808	14529.856067874456	0.2013074208717413	0.17852515667960192	-25.20562587249151	-1394.8215939030051	-23.582834854227258	-1305.0234545147978
24.175845367139747	7851.913407670373	8225.49927512021	10859.072867434708	10827.527633715377	12179.693443372744	11972.152976580144	13313.167587750142	12966.73265713758	15059.44244660774	14527.574415428275	0.20149068051058083	0.17868173148195673	-25.786397260730155	-1435.5551453758962	-24.146543872571783	-1344.2661312562414
24.32151699712871	7845.3254960367	8219.489989574342	10854.413840767924	10823.246034160029	12175.894868542835	11968.594523993746	13310.001681156355	12963.711898216332	15056.99823426477	14525.19001111216	0.2016761697518095	0.1788402021444754	-26.361729463103984	-1476.4243306624703	-24.70493228270061	-1383.6363760959357
24.468066371968433	7838.622281813679	8213.369663716747	10849.644943613415	10818.859165000807	12171.989489694195	11964.933188658732	13306.730315169047	12960.589208602518	15054.44746767382	14522.702572812255	0.20186390841332894	0.1790005852796407	-26.93164612081455	-1517.4288019347005	-25.258023033435165	-1423.133799137082
24.61549878051318	7831.8032905476775	8207.137843924276	10844.765771886992	10814.366652073655	12167.976954324127	11961.168639280773	13303.353171991233	12957.364285303309	15051.789855987994	14520.111820158369	0.2020539165494174	0.17916289769479518	-27.496170856589742	-1558.5682061892003	-25.80583905329695	-1462.758004764095
24.763819543485244	7824.868047821122	8200.794076491478	10839.775921822275	10809.768121733463	12163.856910857628	11957.300545605112	13299.86993520563	12954.036826736665	15049.025110161261	14517.41747454624	0.20224621445418692	0.17932715639495442	-28.055327274159936	-1599.8421852337196	-26.34840325039113	-1502.5085916365497
24.91303401366693	7817.816079268974	8194.33790764091	10834.67498997777	10805.06320086328	12159.62900866104	11953.328578431603	13296.280289793543	12950.606532750562	15046.15294297155	14514.619259160256	0.20244082266510152	0.17949337858566577	-28.609138959494885	-1641.2503757686354	-26.88573851324327	-1542.385152740404
25.063147576093755	7810.646910595047	8187.7688835332165	10829.46257324332	10800.251516883045	12155.292898055059	11949.252409629284	13292.583922153017	12947.07310464184	15043.173069043185	14511.71689899567	0.20263776196654346	0.17966158167592	-29.157629480534524	-1682.7924093762413	-27.41786771101033	-1582.3872754001059
25.214165648248784	7803.360067589086	8181.086550277611	10824.138268847082	10795.332697758557	12150.848230328415	11945.07171215134	13288.780520117994	12943.43624517546	15040.085204870296	14508.71012088139	0.20283705339345662	0.17983178328110885	-29.700822387421795	-1724.4679125538096	-27.944813693458855	-1622.5145412809215
25.366093680258146	7795.955076143541	8174.290453942137	10818.701674361644	10790.306372010038	12146.29465775073	11940.786160049674	13284.869772976523	12939.695658603485	15036.889068839364	14505.598653502435	0.20303871823504466	0.18000400122603863	-30.238741213383037	-1766.2765067797154	-28.46659929143061	-1662.7665264219977
25.518937155087716	7788.4314622710135	8167.380140564237	10813.152387710523	10785.172168720803	12141.631833585865	11936.395428489688	13280.851371489622	12935.851050684267	15033.584381252533	14502.38222742276	0.2032427780385347	0.18017825354798833	-30.77140947425505	-1808.217808499001	-28.983247316959023	-1703.1428012493998
25.672701588741027	7780.788752121706	8160.355156161222	10807.490007174156	10779.929717545563	12136.859412104817	11931.899193764793	13276.72500790975	12931.902128701486	15030.17086435048	14499.060575107847	0.20344925461300792	0.18035455849982965	-31.298850669161766	-1850.2914291829802	-29.49478056352382	-1743.6429305984639
25.827392530458226	7773.026472001311	8153.215046740977	10801.714131395982	10774.578648718834	12131.977048598783	11927.297133311069	13272.49037599951	12927.848601483378	15026.648242335725	14495.633430947611	0.20365817003329212	0.18053293455319383	-31.82108828058699	-1892.496975353919	-30.001221806320245	-1784.2664737398736
25.983015562916506	7765.1441483890285	8145.959358312615	10795.824359388105	10769.118593062974	12126.984399391922	11922.588925721657	13268.14717105016	12923.690179421745	15023.016241395613	14492.100531279113	0.20386954664393092	0.1807134004016965	-32.3381457755022	-1934.8340486669913	-30.502593803168566	-1825.0129844369367
26.139576302431465	7757.141307955829	8138.587636897185	10789.820290536803	10763.549181996077	12121.881121853983	11917.774250761078	13263.695089900068	12919.42657449097	15019.274589725434	14488.461614409302	0.204083407063218	0.18089597496421925	-32.85004660433333	-1977.3022458790801	-30.99891929356818	-1865.882010909263
26.297080399159835	7749.017477583315	8131.099428538763	10783.701524608194	10757.870047540062	12116.666874413242	11912.852789379858	13259.133830953504	12915.057500267438	15015.423017551977	14484.716420638257	0.2042997741872956	0.18108067738824726	-33.35681420200126	-2019.9011589307338	-31.49022099978174	-1906.8730959063396
26.455533537303385	7740.772184382426	8123.494279315192	10777.467661753142	10752.08082232802	12111.341316568692	11907.824223728443	13254.463094198885	12910.582671948252	15011.46125715639	14480.864692281704	0.20451867119434047	0.18126752705326601	-33.85847198856209	-2062.63037500903	-31.976521627038892	-1947.9857767331414
26.614941435314055	7732.404955712789	8115.7717353493435	10771.11830251244	10746.181139611988	12105.904108902663	11902.688237171695	13249.682581227407	12906.001806370663	15007.38904289773	14476.906173694366	0.20474012154880988	0.18145654357421775	-34.355043368501356	-2105.4894765350036	-32.45784386344894	-1989.219585263636
26.77530984610034	7723.91531920228	8107.931342820135	10764.65304782159	10740.170633270054	12100.354913093064	11897.44451430273	13244.791995251515	12901.314622030866	15003.206111236244	14472.840611292662	0.2049641490057714	0.18164774680501797	-34.846551731614454	-2148.4780412446707	-32.934210380561126	-2030.574047986418
26.93664455723489	7715.3028027668815	8099.97264797395	10758.071499015417	10734.048937813724	12094.693391925586	11892.092740957181	13239.791041123279	12896.52083910333	14998.912200756762	14468.667753578058	0.20519077761530166	0.18184115684213464	-35.333020453595964	-2191.595642257482	-33.40564383348101	-2072.0486860387027
27.098951391163432	7706.566934630811	8091.895197135877	10751.373257832329	10727.815688394663	12088.9192093056	11886.632604226867	13234.679425352688	12891.620179459569	14994.507052191893	14464.387351159838	0.2054200317269721	0.1820367940282314	-35.81447289598145	-2234.8418481005356	-33.872166861496225	-2113.643015255686
27.26223620541477	7697.707243347171	8083.698536721288	10744.557926418605	10721.470520811637	12083.032030270213	11881.063792473778	13229.456856126144	12886.612366687352	14989.990408445645	14459.999156778424	0.20565193599441023	0.1822346789558737	-36.29093240593647	-2278.216222737916	-34.33380208751623	-2155.3565461654216
27.426504892812353	7688.723257818819	8075.382213247469	10737.625107332331	10715.013071517093	12077.031521000023	11875.385995343795	13224.12304332473	12881.497126109676	14985.362014616856	14455.502925328483	0.20588651537994057	0.18243483247130135	-36.762422317544406	-2321.718325675931	-34.79057211899635	-2197.1887840637937
27.59176338168682	7679.61450731956	8066.945773345308	10730.574403546978	10708.442977623497	12070.917348830619	11869.598903780257	13218.677698542338	12876.274184803715	14980.62161802246	14450.898413882067	0.20612379515931303	0.18263727567827095	-37.22896595141356	-2365.347711985465	-35.242499548323394	-2239.139229063876
27.758017636089992	7670.380521515902	8058.388763771168	10723.405418455033	10701.75987690953	12064.689182264236	11863.702210037447	13213.120535104063	12870.943271619703	14975.768968221215	14446.185381711743	0.20636380092651282	0.18284202994196078	-37.69058661504823	-2409.1039323597215	-35.689606952546455	-2281.207376110833
27.925273656010095	7661.020830488978	8049.710731418907	10716.117755871104	10694.963407826115	12058.346690980934	11857.695607694075	13207.451268084196	12865.504117199971	14970.80381703703	14441.363590313935	0.20660655859865848	0.18304911689295367	-38.147307603561785	-2452.9865332054906	-36.131916893944435	-2323.392715038266
28.09353747758831	7651.53496475698	8040.911223331986	10708.711020034898	10688.05320950212	12051.889545849794	11851.578791666458	13201.669614324403	12859.956453997698	14965.7259185825	14436.432803432037	0.2068520944209934	0.1832585584312843	-38.59915219933464	-2496.9950566575862	-36.56945192016428	-2365.6947306124493
28.2628151733366	7641.922455298045	8031.989786715801	10701.184815614033	10681.028921749985	12045.317418940003	11845.351458221785	13195.775292451737	12854.300016295869	14960.53502928255	14431.392787079802	0.20710043497195194	0.18347037673056377	-39.046143672683684	-2541.129040673841	-37.00223456454114	-2408.1129025802948
28.43311285235687	7632.182833573429	8022.945968950064	10693.538747706383	10673.890185070963	12038.629983531568	11839.013304991047	13189.768022896593	12848.534540225974	14955.230907897823	14426.243309564492	0.20735160716833773	0.18368459424217662	-39.48830528224062	-2585.388019104954	-37.43028734650579	-2450.646705731284
28.604436660561465	7622.315631551239	8013.779317601418	10685.77242184233	10666.636640660236	12031.826914126037	11832.56403098197	13183.647527910614	12842.65976378679	14949.813315548336	14420.984141510213	0.20760563827058046	0.18390123369955427	-39.92566027503199	-2629.7715217471123	-37.85363277147553	-2493.2956099230796
28.77679278089485	7612.320381730536	8004.489380436234	10677.885443986626	10659.2679304118	12024.907886456933	11826.003336591817	13177.413531584512	12836.675426863128	14944.282015736944	14415.615055881279	0.20786255588809813	0.18412031812252516	-40.35823188679933	-2674.279074416496	-38.27229333154537	-2536.059080166742
28.950187433556945	7602.196617165951	7995.075705433427	10669.877420540086	10651.783696922941	12017.872577500084	11819.330923619877	13171.065759865858	12830.581271244364	14938.636774373008	14410.135828005356	0.20812238798475102	0.18434187082174766	-40.78604334229021	-2718.9101990205236	-38.68629150554625	-2578.936576662585
29.124626876227456	7591.943871492747	7985.537840797696	10661.747958340882	10644.18358349873	12010.720665483686	11812.546495280076	13164.603940576733	12824.377040643165	14932.877359795879	14404.54623559697	0.20838516288440034	0.18456591540321737	-41.20911785571661	-2763.6644136458635	-39.09564975907415	-2621.927554850001
29.30011740429177	7581.561678952378	7975.875334972736	10653.496664665603	10636.46723415602	12003.45182989819	11805.649756213208	13158.027803431267	12818.062480713952	14927.003542798471	14398.846058780728	0.20865090927656155	0.18479247577286273	-41.62747863084951	-2808.5412326194346	-39.50039054515946	-2665.0314654889517
29.476665351068124	7571.049574418568	7966.087736654757	10645.123147230017	10628.634293627305	11996.065751506021	11798.640412499128	13151.337080053248	12811.637339071407	14921.01509665087	14393.035080114674	0.20891965622217384	0.18502157614122164	-42.04114886149182	-2853.540166603867	-39.900536304376146	-2708.2477547130547
29.654277088036206	7560.407093423872	7956.174594806161	10636.627014189455	10620.684407364226	11988.56211235098	11791.518171668691	13144.531503993392	12805.101365308814	14914.91179712377	14387.113084613595	0.20919143315946273	0.18525324102820404	-42.4501517314784	-2898.6607226547785	-40.29610946501634	-2751.5758640849963
29.832959025067048	7549.6337721868995	7946.135458669482	10628.007874139068	10612.617221540913	11980.940595767672	11784.282742715664	13137.610810746888	12798.454311016503	14908.693422512253	14381.07985977241	0.2094662699099226	0.18548749526794434	-42.85451041527995	-2943.902404333465	-40.68713244346145	-2795.015230676625
30.0127176106544	7538.729147639854	7935.969877781438	10619.265336113442	10604.43238305686	11973.200886390303	11776.93383610826	13130.5747377703	12791.69592979998	14902.359753659026	14374.935195589398	0.20974419668439812	0.18572436401374162	-43.25424807843228	-2989.2647117958404	-41.073627644305816	-2838.5652871192433
30.193559332147448	7527.692757456913	7925.677401987404	10610.399009586194	10596.12953953977	11965.342670161648	11769.471163800756	13123.423024498892	12784.82597729829	14895.910573978159	14368.678884589686	0.2100252440892901	0.18596387274309067	-43.64938787722349	-3034.74714184599	-41.45561746092062	-2882.225461697206
30.37549071598484	7516.524140083051	7915.257581455859	10601.408504469107	10587.70833934774	11957.365634341591	11761.894439244563	13116.155412363609	12777.844211201871	14889.345669478536	14362.3107218483	0.21030944313287037	0.1862060472628079	-44.03995295950881	-3080.349188060034	-41.833124275341106	-2925.995178398676
30.55851832793038	7505.222834763481	7904.709966693401	10592.293431110875	10579.168431571581	11949.269467515414	11754.20337739959	13108.771644807943	12770.750391270889	14882.66482878735	14355.83050501381	0.2105968252317197	0.18645091371425263	-44.425966464961675	-3126.070340879727	-42.20617045868494	-2969.873856993392
30.742648773309874	7493.788381573757	7894.034108559708	10583.053400295557	10570.509466036354	11941.053859601865	11746.39769474487	13101.271467304618	12763.54427935287	14875.867843173535	14349.238034331293	0.21088742221727336	0.18669849857864426	-44.807451525193756	-3171.9100876962766	-42.574778371694265	-3013.860913135577
30.92788869724955	7482.220321450524	7883.229558283011	10573.688023240691	10561.731093302971	11932.718501861003	11738.477109289417	13093.65462737241	12756.225639400727	14868.954506571297	14342.533112665815	0.2111812663425112	0.18694882868247964	-45.18443126417333	-3217.8679129616357	-42.938970364517445	-3057.9557584044524
31.114244784915854	7470.518196222924	7872.2958674757265	10564.196911594972	10552.832964669231	11924.263086901705	11730.441340582633	13085.920874592477	12748.79423749043	14861.924615603451	14335.71554552561	0.21147839028874757	0.18720193120305306	-45.556928798563604	-3263.9432982932776	-43.29876877737843	-3102.1578004211187
31.30172376175672	7458.681548644669	7861.2325881504	10554.579677435599	10543.814732170587	11915.687308688934	11722.290109724554	13078.06996062488	12741.249841838624	14854.777969604842	14328.785141085287	0.2117788271725752	0.18745783367407814	-45.924967237820965	-3310.1357225612737	-43.65419594055493	-3146.466442902107
31.4903323937443	7446.709922426942	7850.03927273605	10544.835933265316	10534.67604858065	11906.990862550812	11714.023139375973	13070.101639224828	12733.592222820233	14847.514370645791	14321.74171020916	0.2120826105529175	0.18771656399141473	-46.28856968472974	-3356.44466202287	-44.00527417465855	-3190.881085759029
31.68007748761912	7434.602862271835	7838.715474094706	10534.965292008856	10525.416567411206	11898.173445185188	11705.640153768183	13062.015666258687	12725.821152985889	14840.133623555274	14314.585066474345	0.21238977443823095	0.18797815041891122	-46.647759235864214	-3402.8695904347114	-44.35202579148972	-3235.4011252210476
31.870965891135747	7422.359913906704	7827.260745538277	10524.967367009185	10516.035942911834	11889.234754666106	11697.140878712444	13053.811799720015	12717.936407079033	14832.63553594429	14307.31502619381	0.21270035329383563	0.18824262159434393	-47.00255898123214	-3449.409979130607	-44.694473093481065	-3280.025953869801
32.063004493309954	7409.980624119307	7815.674640845976	10514.841772023334	10506.533830069446	11880.174490449986	11688.525041609535	13045.489799745403	12709.937762053418	14825.01991822919	14299.931408439772	0.2130143820493848	0.18851000653548317	-47.35299200520603	-3496.065297175199	-45.032638374243106	-3324.7549607558176
32.25620022466719	7397.464540793651	7803.956714281856	10504.588121217668	10496.909884607081	11870.992353381283	11679.792371458643	13037.04942863006	12701.824997089923	14817.286583654752	14292.434035066542	0.21333189610648315	0.18878033464626384	-47.69908138690516	-3542.8350114980713	-45.366543919215474	-3369.587531520985
32.45056005749291	7384.811212946677	7792.106520612861	10494.206029162811	10487.163762982549	11861.688045697974	11670.942598866262	13028.49045084326	12693.59789361365	14809.435348317349	14284.822730733718	0.21365293134644425	0.18905363572308537	-48.040850199995475	-3589.718586973846	-45.69621200561596	-3414.5230484767817
32.64609100608406	7372.020190765943	7780.123615127204	10483.695110828248	10477.29512238653	11852.261271036778	11661.975456054659	13019.8126330438	12685.25623531058	14801.466031188165	14277.097322929063	0.2139775241382023	0.1893299399612201	-48.37832151314069	-3636.715486567002	-46.02166490257878	-3459.560890696477
32.84280012700226	7359.091025648059	7768.007553653309	10473.05498157636	10467.30362074049	11842.711734437918	11652.890676870313	13011.01574409506	12676.799808144406	14793.378454136215	14269.257641991684	0.2143057113463682	0.18960927796134908	-48.71151839054437	-3683.825171473436	-46.342924871682044	-3504.700434139464
33.040694519328454	7346.023270238085	7755.757892578925	10462.285257156052	10457.188916693862	11833.039142349584	11643.687996791723	13002.099555080005	12668.228400372875	14785.17244195133	14261.303521134725	0.21463753033944954	0.18989168073622703	-49.04046389238647	-3731.047101265751	-46.66001416729705	-3549.9410517648794
33.239781324919136	7332.816478469784	7743.374188870935	10451.385553695838	10446.950669621105	11823.243202631937	11634.367152937257	12993.06383931584	12659.541802564323	14776.847822367024	14253.234796468409	0.2149730189982227	0.19017717971747342	-49.36518107476513	-3778.3807340036146	-46.972955036610074	-3595.2821136247367
33.44006772866406	7319.470205607038	7730.856000095456	10440.3554876967	10436.588539618115	11813.323624560995	11624.927884072471	12983.908372368787	12650.739807613754	14768.404426083516	14245.051307022744	0.21531221572426965	0.1904658067624909	-49.6856929900714	-3825.825526380446	-47.28176971997527	-3640.722986983601
33.64156095874556	7305.984008286085	7718.202884438564	10429.194676024212	10426.10218749838	11803.280118831892	11615.369930617331	12974.63293206834	12641.822210759035	14759.842086790459	14236.752894770423	0.21565515944868016	0.19075759416152274	-50.00202268738576	-3873.3809338677675	-47.58648045125665	-3686.2630364405923
33.84426828689945	7292.357444558901	7705.41440072738	10417.902735900418	10415.4912747885	11793.11239756198	11605.6930346529	12965.237298521553	12632.788809596694	14751.160641189805	14228.339404649405	0.21600188964091896	0.19105257464484618	-50.3141932128965	-3921.0464108763263	-47.887109458246414	-3731.90162406303
34.04819702867729	7278.590073937586	7692.490108451787	10406.479284894978	10404.755463723357	11782.820174293267	11595.896939927872	12955.721254126956	12623.63940409771	14742.359929018305	14219.810684585611	0.21635244631787667	0.19135078139010736	-50.62222761037992	-3968.8214109200053	-48.183678962741396	-3777.6381094912067
34.25335454371064	7264.681457439803	7679.429567786625	10394.923940915967	10393.894417240792	11772.403163994666	11585.981391864692	12946.084583588301	12614.373796622953	14733.439793070202	14211.16658551548	0.21670687005308628	0.19165224802978803	-50.92614892102574	-4016.7053867247887	-48.47621118084135	-3823.4718500678428
34.45974823597649	7250.631157635567	7666.2323396145275	10383.23632220024	10382.90779897583	11761.86108306384	11575.946137565428	12936.327073928176	12604.991791938755	14724.400079219804	14202.406961408557	0.2170652019861199	0.19195700865884113	-51.22598018392455	-4064.697790412698	-48.76472832319996	-3869.4022009656765
34.66738555406454	7236.438738694958	7652.897985549287	10371.416047303117	10371.795273254376	11751.193649328523	11565.790925817215	12926.448514501315	12595.493197231961	14715.240636443903	14193.53166928989	0.21742748383218036	0.19226509784245152	-51.52174443691911	-4112.798073696438	-49.04925259554511	-3915.428515341133
34.87627399144595	7222.103766437119	7639.426067959838	10359.462735087549	10360.556505086395	11740.400582047334	11555.515507097343	12916.448697007503	12585.877822124945	14705.961316843994	14184.540569262384	0.21779375789186722	0.19257655062396548	-51.813464716302406	-4161.005687998608	-49.329806198908045	-3961.550144464709
35.086421086743854	7207.625808380615	7625.816149994879	10347.37600471297	10349.19116015861	11729.48160191047	11545.11963357801	12906.327415504778	12576.145478690398	14696.56197566877	14175.433524529082	0.2181640670611574	0.19289140253296966	-52.1011640573779	-4209.320084642619	-49.60641132980891	-4007.766437852755
35.29783442400536	7193.004433794868	7612.067795608193	10335.155475623294	10337.69890482669	11718.43643103953	11534.603059130708	12896.084466421584	12566.29598146597	14687.042471336075	14166.210401415367	0.21853845484154852	0.19320968959353474	-52.38486549484878	-4257.740715031512	-49.87909018042046	-4054.0767434053123
35.51052163297529	7178.239213753159	7598.180569584653	10322.800767534678	10326.079406106934	11707.264792987284	11523.965539330282	12885.719648569517	12556.329147468636	14677.402665455196	14156.871069391183	0.2189169653504413	0.1935314483326122	-52.66459206318905	-4306.267030827701	-50.14786493914289	-4100.480407570489
35.72449038937153	7163.329721186711	7584.154037566893	10310.311500422384	10314.332331667323	11695.966412736549	11513.206831458449	12875.232763155002	12546.244796208892	14667.642422848581	14147.415401092972	0.21929964333169571	0.1938567157886139	-52.94036679680357	-4354.898484122939	-50.4127577908439	-4146.976775496732
35.93974841516195	7148.275530940496	7569.9877660827815	10297.68729450748	10302.457349818105	11684.54101669906	11502.326694507054	12864.623613791508	12536.04274970467	14657.761611574035	14137.843272345639	0.21968653416642292	0.19418552952014612	-53.21221273038827	-4403.634527631104	-50.673790917040606	-4193.565191177186
36.15630347884324	7133.0762198302145	7555.6813225736405	10284.927770242555	10290.454129501777	11672.988332713374	11491.324889180849	12853.892006510734	12525.722832495076	14647.760102946193	14128.154562184418	0.22007768388397128	0.1945179276149278	-53.480152899675886	-4452.474614904262	-50.930986496339756	-4240.24499761546
36.374163395721176	7117.731366700928	7541.234275423267	10272.032548297122	10278.322340282497	11661.308090042576	11480.20117789987	12843.037749774056	12515.284871653885	14637.637771558328	14118.349152876604	0.22047313917314973	0.19485394869888564	-53.74421034138868	-4501.418200506363	-51.1843667047433	-4287.015536995605
36.59333602819267	7102.240552487152	7526.646193987797	10259.00124954226	10266.061652334894	11649.500019371293	11468.95532480134	12832.060654483284	12504.728696802758	14627.394495303772	14108.426929943169	0.22087294739365895	0.19519363194543102	-54.00440809347856	-4550.464740200434	-51.43395371580482	-4333.876150834374
36.813829286029524	7086.603360274683	7511.916648626473	10245.833495034884	10253.671736432372	11637.563852802434	11457.587095741248	12820.960533991627	12494.0541401243	14617.03015539757	14098.38778218037	0.22127715658777064	0.19553701708492116	-54.260769195778266	-4599.613691176288	-51.679769700927864	-4380.826180146076
37.03565112666392	7070.81937536384	7497.0452107332885	10232.52890600106	10241.152263934728	11625.499323852997	11446.09625829539	12809.737204113679	12483.261036374815	14606.544636397497	14088.231601681196	0.22168581549222127	0.19588414441431526	-54.513316690503416	-4648.86451227963	-51.921836830020766	-4427.864965656307
37.25880955547555	7054.888185334576	7482.031452769485	10219.08710381896	10228.502906775071	11613.306167449622	11434.482581759841	12798.390483135716	12472.349222896675	14595.937826225352	14077.958283856524	0.22209897355037117	0.19623505480702402	-54.76207362210698	-4698.216664179228	-52.16017727151848	-4474.991847946774
37.483312626080554	7038.809380113278	7466.87494829721	10205.507710001142	10215.723337446345	11600.98411992353	11422.745837151228	12786.92019182528	12461.318539630704	14585.209616188054	14067.567727456504	0.2225166809245795	0.19658978972295843	-55.00706303790139	-4747.669609611854	-52.39481319262268	-4522.2061676387675
37.70916844062219	7022.582552041349	7451.575272014002	10191.790346176102	10202.813228986968	11588.532919004789	11410.885797206243	12775.326153440621	12450.168829127964	14574.359900998465	14057.059834591537	0.222938988508857	0.19694839121878005	-55.24830798876428	-4797.222813633271	-52.62576676000754	-4569.507265609689
37.93638515006311	7006.207295945571	7436.131999788425	10177.93463406914	10189.772254965957	11575.952303815948	11398.902236380809	12763.608193739581	12438.899936561518	14563.388578796046	14046.434510753212	0.22336594794175918	0.19731090195836845	-55.48583152882202	-4846.875743793789	-52.85306013972513	-4616.894483154174
38.164970954479706	6989.683209210609	7420.544708696778	10163.940195482868	10176.600089467367	11563.242014865387	11386.794930848735	12751.766140988537	12427.511709737779	14552.295551167785	14035.691664835194	0.2237976116195467	0.19767736522349366	-55.71965671623184	-4896.6278704055585	-53.07671549778752	-4664.367162197828
38.39493410335793	6973.009891853148	7404.812977060897	10149.806652276595	10163.296407074002	11550.40179403956	11374.563658499756	12739.799825970511	12416.003999107546	14541.08072316833	14024.831209153836	0.22423403270961964	0.19804782492471143	-55.94980661367663	-4946.478666792158	-53.29675500038502	-4711.924645493273
38.626282895891045	6956.186946598339	7388.936384487187	10135.53362634541	10149.860882850524	11537.431384595031	11362.208198937187	12727.709081993273	12404.376657776842	14529.744003340535	14013.853059468818	0.2246752651642183	0.1984223256124812	-56.17630428848497	-4996.427609514911	-53.51320081434824	-4759.566276833881
38.859025681279114	6939.213978958138	7372.914511906805	10121.120739598333	10136.293192325735	11524.330531149544	11349.728333474835	12715.493744896807	12392.62954151724	14518.28530373543	14002.757135003405	0.22512136373440922	0.19880091248851114	-56.399172813034966	-5046.474178625736	-53.72607510731177	-4807.2914012521505
39.09317085903034	6922.090597311949	7356.746941617185	10106.567613935988	10122.59301147432	11511.098979672744	11337.123845133623	12703.153653060666	12380.762508776173	14506.704539932452	13991.54335846491	0.22557238398435686	0.19918363141734186	-56.61843526537632	-5096.617857939098	-53.93540004828537	-4855.09936525533
39.328726879264174	6904.816412989281	7340.433257324729	10091.873871227268	10108.76001669761	11497.736477475826	11324.394518637275	12690.688647410609	12368.775420686525	14495.001631058964	13980.211656064526	0.226028382305895	0.19957052893816654	-56.83411472916487	-5146.858135260642	-54.1411978076394	-4902.98951701168
39.56570224301631	6887.3910403550035	7323.973044189146	10077.039133285754	10094.793884804012	11484.242773201051	11311.540140407953	12678.098571425291	12356.6681410764	14483.17649981034	13968.761957537683	0.22648941593338787	0.1999616522768943	-57.04623429444473	-5197.194502687082	-54.34349055774146	-4950.961206608452
39.80410550254544	6869.814096896513	7307.365888868755	10062.06302184479	10080.694292988135	11470.617616809843	11298.560498560619	12665.383271141902	12344.440536477878	14471.229072468985	13957.194196163367	0.22695554295890966	0.20035704935846763	-57.25481705807033	-5247.626456877682	-54.54230047338933	-4999.013786279131
40.04394526164196	6852.085203313772	7290.611379567726	10046.945158532455	10066.460918809724	11456.860759570885	11285.455382897464	12652.542595162146	12332.092476136117	14459.159278924044	13945.50830878419	0.2274268223477373	0.20075676881943486	-57.459886123793694	-5298.1534993145615	-54.737649731858255	-5047.146610625088
40.28523017593832	6834.2039836114445	7273.709106084416	10031.685164845258	10052.093440171311	11442.97195404686	11272.224584901129	12639.576394656935	12319.623832017467	14446.967052690181	13933.704235825475	0.22790331395415023	0.20116086002078576	-57.66146460298114	-5348.775136606768	-54.929560513566685	-5095.359036872163
40.52796895322162	6816.17006519392	7256.658659861613	10016.282662121528	10037.59153529551	11428.95095408096	11258.867897727792	12626.484523371548	12307.034478817743	14434.6523309268	13921.781921314845	0.22838507853758785	0.2015693730610552	-57.859575614562345	-5399.490880747326	-55.118055001978064	-5143.650425084867
40.77217035374772	6797.983078962774	7239.459634038181	10000.737271513752	10022.95488270122	11414.797514782267	11245.385116199257	12613.266837629599	12294.324293969785	14422.21505445665	13909.741312901202	0.228872177779115	0.20198235878970477	-58.05424228615084	-5450.300249471329	-55.30315538468858	-5192.020138481632
41.017843190557436	6779.642659416965	7222.111623502421	9985.048613960196	10008.183161179033	11400.51139251043	11231.776036794425	12599.92319633689	12281.493157650613	14409.655167784296	13897.58236187357	0.22936467429825436	0.20239986882078076	-58.24548775375297	-5501.2027664948255	-55.48488385297969	-5240.467543610372
41.26499632979458	6761.148444756006	7204.614224947396	9969.216310155958	9993.276049766142	11386.09234485977	11218.040457640434	12586.453460984836	12268.540952788606	14396.972619114684	13885.305023180184	0.22986263167015547	0.20282195554686344	-58.43333516253551	-5552.197961864062	-55.66326260284404	-5288.99201068515
41.51363869102594	6742.500076985744	7186.967036927617	9953.239980522898	9978.233227719771	11371.540130642146	11204.178178502396	12572.857495653114	12255.467565069512	14384.16736037098	13872.90925544652	0.23036611444313543	0.20324867215331333	-58.61780766729498	-5603.285372267012	-55.83831383521101	-5337.5929138325155
41.763779247563185	6723.697202027375	7169.169659918118	9937.119245179125	9963.054374490472	11356.854509869434	11190.189000773249	12559.135167012193	12242.272882942896	14371.239347212751	13860.39502099415	0.23087518815658514	0.20368007263281515	-58.79892843263224	-5654.46454133559	-56.0100597558594	-5386.269631322008
42.0154270267867	6704.739469829314	7151.221696375093	9920.853723907429	9947.739169694038	11342.035243734808	11176.072727462279	12545.286344325043	12228.956797627536	14358.188539053499	13847.762285858618	0.231389919359254	0.20411621180023298	-58.976720633578225	-5705.735020001885	-56.178522576461546	-5435.021545914933
42.26859111047143	6685.62653448235	7133.122750798715	9904.443036123079	9932.287293082753	11327.082094593372	11161.829163183163	12531.310899448516	12215.51920311666	14345.01489907821	13835.011019807505	0.23191037562792008	0.204557145307783	-59.151207456063275	-5757.096366829239	-56.34372451471063	-5483.848045122344
42.523280635114425	6666.358054337904	7114.872429797941	9887.886800840655	9916.698424515653	11311.994825941714	11147.458114141145	12517.208706834033	12201.959996182635	14331.718394260493	13822.141196358067	0.23243662558645922	0.20500292966053008	-59.3224120971463	-5808.548148337752	-56.505687794568075	-5532.7485214849
42.77950479226489	6646.933692129779	7096.470342157607	9871.184636640299	9900.972243928043	11296.773202396826	11132.959388119618	12502.979643528022	12188.279076381321	14318.298995379784	13809.152792794937	0.23296873892531877	0.20545362223221125	-59.49035776546225	-5860.089939361438	-56.66443464670374	-5581.722372877877
43.03727282885567	6627.35311509918	7077.916098907609	9854.336161632893	9885.10843129989	11281.4169896738	11118.33279446569	12488.623589171424	12174.476346055824	14304.756677037954	13796.045790187318	0.23350678642140157	0.2059092812814076	-59.65506768193154	-5911.721323421691	-56.81998730927444	-5630.769002851564
43.29659404753705	6607.615995123382	7059.209313394419	9837.34099342458	9869.106666623347	11265.925954562805	11103.578144075023	12474.140425998941	12160.551710339752	14291.091417675936	13782.820173406008	0.2340508399583821	0.2063699659680553	-59.81656508002925	-5963.441893086769	-56.972368027858465	-5679.887820899952
43.55747780701245	6587.722008847885	7040.349601355095	9820.198749080319	9852.96662986946	11250.299864904908	11088.695249375976	12459.530038837473	12146.505077160182	14277.303199589875	13769.47593114042	0.23460097254745155	0.2068357363703176	-59.97487320629807	-6015.251250340603	-57.1215990560886	-5729.078242800664
43.81993352237618	6567.670837822471	7021.336580993592	9802.909045086755	9836.688000953678	11234.538489567118	11073.683924312669	12444.792315104154	12132.336357239905	14263.392008947269	13756.013055915033	0.23515725834850865	0.20730665350182595	-60.130015320573875	-6067.149006943684	-57.26770265607047	-5778.33969094092
44.08397066545326	6547.462168640995	7002.169873059791	9785.471497314173	9820.270459700638	11218.641598416327	11058.543984327434	12429.927144803736	12118.04546409927	14249.357835802728	13742.431544105915	0.23571977269180847	0.20778277932927894	-60.28201469665146	-6119.134784842841	-57.41070109863722	-5827.671594633721
44.349598765141174	6527.095693085139	6982.849100931091	9767.885720977585	9803.713685807801	11202.608962292214	11043.275246342224	12414.934420525266	12103.63231405755	14235.200674113436	13728.731395956791	0.23628859210007241	0.2082641767904438	-60.430894622852065	-6171.208216573577	-57.550616664204426	-5877.073390501551
44.6168274077539	6506.571108272195	6963.373890696639	9750.151330596962	9787.017358808023	11186.440352979096	11027.877528739064	12399.81403743821	12089.096826233505	14220.920521754359	13714.91261559482	0.2368637943110837	0.20875090981253425	-60.57667840230715	-6223.368945648428	-57.68747164270462	-5926.544522773009
44.88566623736761	6485.888116807125	6943.743871244673	9732.267939956697	9770.181158031435	11170.135543176802	11012.35065133991	12384.565893287909	12074.438922545933	14206.517380533225	13700.975211046454	0.23744545830075886	0.20924304333100133	-60.719389353558654	-6275.6166269779205	-57.821288334314886	-5976.0844436693005
45.15612495616904	6465.046426938746	6923.958674352408	9714.235162064066	9753.204762565832	11153.694306470321	10996.694435385098	12369.189888390352	12059.658527712932	14191.991256205094	13686.91919425252	0.238033664306734	0.20974064330872075	-60.859050810788176	-6327.950927264988	-57.952089049835195	-6025.692613752093
45.42821332480542	6444.045752720558	6904.017934779324	9696.052609107091	9736.087851216509	11137.116417298608	10980.908703511346	12353.68592562645	12044.755569251363	14177.342158486963	13672.744581083602	0.23862849385244983	0.21024377675561728	-60.99568612449366	-6380.3715254575945	-58.079896111026756	-6075.368502290454
45.701941162736816	6422.885814175872	6883.921290363274	9677.719892411222	9718.830102464628	11120.401650921904	10964.99327972834	12338.05391043532	12029.729977475114	14162.570101071586	13658.451391354638	0.23923002977177094	0.21075251174871112	-61.129318662195146	-6432.878113202285	-58.20473185145602	-6125.11158767622
45.97731834859046	6401.566337467714	6863.668382119974	9659.23662239535	9701.431194424742	11103.549783388144	10948.947989394544	12322.293750807054	12014.581685493065	14147.67510164134	13644.039648839513	0.23983835623413546	0.21126691745260873	-61.25997180849299	-6485.470395245589	-58.32661861650922	-6174.921357758576
46.25435482051728	6380.087055073562	6843.258854345853	9640.602408526991	9683.890804801253	11086.560591498192	10932.772659192035	12306.405357274825	11999.310629206422	14132.65718188176	13629.509381285374	0.24045355877025779	0.21178706414044157	-61.38766896571178	-6538.148089905269	-58.44557876395629	-6224.797310252441
46.533060576550575	6358.447705964931	6822.692354724264	9621.816859276521	9666.208610843694	11069.4338527698	10916.467117100186	12290.38864290615	11983.91674730538	14117.516367494658	13614.860620426605	0.24107572429839277	0.21231302321527573	-61.51243355456609	-6590.910929549951	-58.561634664711164	-6274.738953167805
46.813445674966815	6336.648035792013	6801.968534435281	9602.879582070542	9648.384289300879	11052.169345400329	10900.031192368271	12274.243523293375	11968.399981265133	14102.2526882109	13600.09340199835	0.24170494115117738	0.2128448672319973	-61.63428901452062	-6643.758661053143	-58.67480870293002	-6324.745805180632
47.09552023464871	6314.687797073593	6781.087048269286	9583.7901832445	9630.417516374157	11034.766848228337	10883.464715487204	12257.969916543549	11952.76027534136	14086.866177803002	13585.207765750134	0.24234129910306126	0.213382669919672	-61.753258804197685	-6696.691046262626	-58.78512327672797	-6374.817396073835
47.37929443545016	6292.566749392251	6760.047554744181	9564.5482679944	9612.30796766922	11017.226140693854	10866.76751815984	12241.567743267417	11936.997576564838	14071.356874097322	13570.20375545867	0.24298488939834184	0.21392650620442066	-61.86936640218482	-6749.707862529438	-58.892600798866624	-6424.953267187811
47.66477851856398	6270.28465959499	6738.849716226618	9545.153440327547	9594.055318146979	10999.547002797231	10849.939433270378	12225.036926567513	11921.111834735473	14055.724818985767	13555.081418940668	0.24363580477982044	0.21447645223279146	-61.982635307362216	-6802.808903178666	-58.9972636966595	-6475.152971791336
47.951982786891236	6247.841301999624	6717.493199057394	9525.605303012684	9575.659242073383	10981.729215056912	10832.9802948527	12208.377392025684	11905.103002415872	14039.970058437422	13539.84080806545	0.2442941395180902	0.21503258539566678	-62.09308903924466	-6855.99397799978	-59.099134412961575	-6525.416075575398
48.24091760541319	6225.236458606907	6695.977673680822	9505.903457529184	9557.119412967792	10963.772558465762	10815.88993805722	12191.589067689672	11888.971034923736	14024.092642509744	13524.481978766791	0.24495998944147332	0.21559498435269744	-62.200751138887426	-6909.2629138124175	-59.19823540670404	-6575.7421571162995
48.53159340156531	6202.469919318504	6674.302814778572	9486.04750401528	9538.435503550412	10945.67681444588	10798.668199116804	12174.67188405867	11872.715890323932	14008.092625359139	13509.004991054804	0.24563345196662467	0.2161637290572957	-62.30564516918457	-6962.615554966498	-59.29458915306532	-6626.130808294285
48.82402066561362	6179.54148216122	6652.468301407977	9466.037041215746	9519.607185688534	10927.441764802312	10781.314915311428	12157.625774068372	11856.337529419668	13991.970065251653	13493.40990902743	0.24631462612981672	0.21673890078218128	-62.407794715472846	-7016.051763884956	-59.388218144347775	-6676.581634808332
49.11820995103327	6156.450953517324	6630.473817144825	9445.871666428486	9500.634130341412	10909.067191675027	10763.829924931411	12140.450673074747	11839.835915742882	13975.725024572761	13477.696800881335	0.2470036126189194	0.21732058214552066	-62.50722338597188	-7069.5714216087945	-59.47914489026152	-6727.0942566299345
49.41417187488941	6133.198148361475	6608.319050231101	9425.550975450611	9481.516007504239	10890.552877489801	10746.21306723971	12123.146518837331	11823.211015544006	13959.357569837348	13461.865738922914	0.24770051380609961	0.217908857137639	-62.603954812435404	-7123.174428361235	-59.56739191861925	-6777.668308510678
49.71191711822035	6109.782890504054	6586.003693727417	9405.074562523429	9462.252486150579	10871.898604907234	10728.464182432506	12105.713251501134	11806.462797780732	13942.867771698708	13445.916799578366	0.24840543378124613	0.2185038111483578	-62.69801265074784	-7176.860704129096	-59.65298177591103	-6828.30344049097
50.01145642642306	6086.205012841416	6563.527445670678	9384.442020276916	9442.843234173879	10853.104156770607	10710.583111598837	12088.150813578022	11789.591234106187	13926.25570495766	13429.850063403925	0.2491184783861512	0.21910553099494073	-62.7894205812554	-7230.630189215997	-59.73593702763901	-6878.999318382936
50.3128006096408	6062.464357612983	6540.890009236897	9363.652939673286	9423.287918327604	10834.169316052017	10692.569696678665	12070.459149926888	11772.596298856171	13909.52144857096	13413.66561509539	0.24983975524945604	0.21971410495068475	-62.878202309511835	-7284.482844854239	-59.8162802591105	-6929.755624322919
50.61596054315354	6038.560776665538	6518.091092909388	9342.706909949884	9403.586204164198	10815.093865797042	10674.423780419647	12052.638207732949	11755.477969035579	13892.665085659453	13397.363543497453	0.2505693738223834	0.22032962277415977	-62.964381566722295	-7338.418653794564	-59.89403407590362	-6980.572057289071
50.9209471677702	6014.494131724722	6495.130410652521	9321.603518561315	9383.737755972772	10795.877589067773	10656.14520633246	12034.687936486016	11738.236224303984	13875.686703515757	13380.94394161251	0.25130744541528066	0.22095217573912576	-63.047982110500016	-7392.437620941782	-59.96922110445303	-7031.448333649198
51.22777149022361	5990.264294674081	6472.0076820912345	9300.342351120846	9363.742236715641	10776.5202688842	10637.73381864475	12016.608287957655	11720.871046960367	13858.586393611446	13364.406906609216	0.2520540832349821	0.22158185666512795	-63.12902772515372	-7446.539773948025	-60.041863992693834	-7082.384187719785
51.53644458356769	5965.871147841829	6448.722632696368	9278.92299134128	9343.59930796348	10757.021688164124	10619.189462253527	11998.399216177559	11703.382421926872	13841.36425160409	13347.752539830479	0.25280940242302374	0.2222187599488045	-63.2075422224334	-7500.7251638663	-60.11198541063277	-7133.379372328753
51.84697758757708	5941.314584295384	6425.2749939762	9257.345020974944	9323.308629829404	10737.381629661142	10600.511982676178	11980.060677408523	11685.770336731755	13824.020377343464	13330.98094680121	0.253573520094722	0.2228629815959069	-63.2835494421015	-7554.993865804048	-60.17960805082839	-7184.433659381699
52.15938170914916	5916.594508144038	6401.664503674145	9235.60801975324	9302.869860901668	10717.599875901149	10581.701225999903	11961.592630120604	11668.034781491377	13806.554874877662	13314.0922372356	0.2543465553791408	0.22351461925407135	-63.35707325236217	-7609.3459795562085	-60.244754629107774	-7235.546840457013
52.47366822270851	5891.710834849908	6377.890905972999	9213.71156532551	9282.282658175223	10697.67620911701	10562.757038829628	11942.99503496407	11650.175748891244	13788.9678524586	13297.086525043964	0.2551286294599709	0.22417377224634033	-63.42813755054158	-7663.781630297424	-60.3074478851413	-7286.71872740821
52.789848470613855	5866.663491547303	6353.953951705769	9191.655233197338	9261.546676981925	10677.610411181458	10543.679268234297	11924.267854741189	11632.193234166098	13771.259422547078	13279.96392833917	0.25591986561733826	0.22484054160547073	-63.496766263779136	-7718.300969271455	-60.36771058321392	-7337.949152986053
53.107933863567155	5841.452417370797	6329.853398573395	9169.438596668266	9240.661570919527	10657.402263538179	10524.467761691541	11905.41105437686	11614.087235078898	13753.42970181735	13262.72456944257	0.25672038927057184	0.22551503010902882	-63.56298334943858	-7772.904174470343	-60.42556551267808	-7389.2379714483395
53.42793588102576	5816.077563792216	6305.58901136955	9147.061226769114	9219.626991779476	10637.05154713115	10505.122367030794	11886.424600888182	11595.857751899006	13735.478811161303	13245.368574889617	0.25753032802194925	0.22619734231531435	-63.62681279567914	-7827.59145133663	-60.48103548855579	-7440.585059181787
53.74986607161648	5790.538894966693	6281.160562212684	9124.522692198741	9198.442589473425	10616.558042332048	10485.642932374682	11867.308463352689	11577.50478737923	13717.40687569214	13227.896075434994	0.2583498117014451	0.22688758460011943	-63.68827862209582	-7882.363033492118	-60.53414335236266	-7491.990315381205
54.073736053552395	5764.83638808809	6256.567830785581	9101.82255926045	9177.10801195848	10595.921528865823	10466.029306078644	11848.062612875483	11559.028346731806	13699.214024747582	13210.307206057169	0.2591789724125097	0.22758586519434948	-63.747404880356044	-7937.219183477806	-60.58491197262447	-7543.453662689542
54.399557515052166	5738.970033753904	6231.810604582615	9078.960391797904	9155.622905161294	10575.14178573422	10446.281336668957	11828.687022554928	11540.428437603385	13680.900391892423	13192.60210596271	0.2600179445788976	0.22829229422252403	-63.804215654787185	-7992.160193496151	-60.63336424560475	-7594.975047880551
54.727342214761876	5712.9398363400005	6206.888679164941	9055.935751130808	9133.986912900813	10554.218591137482	10426.398872778793	11809.181667447263	11521.705070048765	13662.46611492083	13174.780918589848	0.2608668649925815	0.22900698374218148	-63.85873506279677	-8047.186386147514	-60.679523095961486	-7646.554442542605
55.057101982179326	5686.745814385325	6181.801858423856	9032.748195990296	9112.199676809942	10533.151722394028	10406.381763082678	11789.546524529853	11502.858256503763	13643.911335858022	13156.843791611871	0.2617258728627691	0.22973004778422024	-63.910987255567306	-8102.29811521899	-60.72341147734005	-7698.19184376928
55.38884871808102	5660.388000986845	6156.549954852583	9009.397282454036	9090.260836255908	10511.940955858048	10386.22985622895	11769.781572663052	11483.888011756755	13625.23620096137	13138.790876939784	0.26259510986605394	0.23046160239418478	-63.96099641876572	-8157.495766479988	-60.76505237325728	-7749.8872749002185
55.722594394951685	5633.866444204915	6131.132789826623	8985.882563881112	9068.170028259407	10490.586066835021	10365.943000770349	11749.8867925507	11464.794352919049	13606.440860721017	13120.622330724544	0.26347472019773244	0.23120176567453019	-64.00878677293076	-8212.7797584543	-60.8044687975962	-7801.640786219388
56.058351057416104	5607.1812074794525	6105.550193893154	8962.203590846977	9045.926887412714	10469.086829495296	10345.521045092833	11729.862166699406	11445.577299394248	13587.525469860078	13102.338313358918	0.2643648506243075	0.23195065782788726	-64.05438257417336	-8268.150543248048	-60.84168379532275	-7853.452455702238
56.39613082267415	5580.332370056897	6079.8020070693965	8938.359911078065	9023.531045796457	10447.443016785272	10324.963837342273	11709.707679376124	11426.236872846217	13568.490187334	13083.938989478655	0.2652656505372179	0.23270840120135813	-64.09780811456585	-8323.608607345028	-60.87672044323881	-7905.3223897740245
56.7359458809379	5553.320027428584	6053.888079150537	8914.351069386797	9000.982132895388	10425.654400336822	10304.271225349294	11689.423316564727	11406.773097165978	13549.335176329929	13065.424527963312	0.2661772720078152	0.23347512033186407	-64.13908772299874	-8379.154472482856	-60.90960185079166	-7957.250724092592
57.07780849587155	5526.144291780247	6027.808270027171	8890.176607606189	8978.279775512838	10403.720750373936	10283.443056551907	11669.00906592049	11387.185998437113	13530.060604264701	13046.795101936277	0.2670998698436253	0.23425094199257368	-64.17824576575185	-8434.788696502103	-60.9403511606979	-8009.237624322064
57.42173100503407	5498.805292453491	6001.5624500128315	8865.836064525036	8955.423597684307	10381.641835617686	10262.47917791631	11648.46491672366	11367.475604900159	13510.666642783039	13028.05088876463	0.2680336016459254	0.23503599524044	-64.21530664671445	-8490.511874165153	-60.968991549561906	-8061.283286913997
57.7677258203244	5471.303176419037	5975.150500181619	8841.328975823148	8932.413220589795	10359.417423188603	10241.379435855431	11627.790859831195	11347.641946915524	13491.153467754764	13009.192070058189	0.26897862786866844	0.2358304114648783	-64.2502948082074	-8546.324638067046	-60.99554622868709	-8113.387939932756
58.115805428429454	5443.638108762254	5948.5723127164265	8816.654874006967	8909.248262465217	10337.047278506889	10220.143676145432	11606.986887627032	11327.685056925166	13471.521259271592	12990.218831668188	0.26993511187878677	0.23663432443760635	-64.28323473167984	-8602.227659548866	-61.02003844502906	-8165.551843915135
58.465982391274686	5415.810273180959	5921.82779126775	8791.813288345424	8885.928338512544	10314.53116519003	10198.771743839767	11586.052993970554	11307.604969412643	13451.770201643034	12971.131363685063	0.2709032200179164	0.23744787036368706	-64.3141509380439	-8658.22164956946	-61.042491481675825	-8217.775292673847
58.818269346477535	5387.819872496186	5894.916851323854	8766.80374480664	8862.453060809352	10291.868844948458	10177.263483181483	11564.989174143826	11287.401720862235	13431.90048339221	12951.92986043621	0.2718831216655675	0.23827118793379493	-64.34306798813668	-8714.307359617902	-61.06292865853902	-8270.058614152716
59.172679007803275	5359.667129175721	5867.839420592051	8741.625765994946	8838.822038217078	10269.060077478407	10155.618737512836	11543.795424796817	11267.075349716222	13411.912297250623	12932.614520482704	0.27287498930378745	0.23910441837774582	-64.37001048357888	-8770.485582690686	-61.08137333342529	-8322.402171346359
59.52922416562417	5331.352285870917	5840.59543939178	8716.278871088709	8815.034876288506	10246.104620352471	10133.837349182779	11522.471743891037	11246.625896330894	13391.805840152441	12913.1855466156	0.2738789985833459	0.2399477055193192	-64.39500306710943	-8826.75715421117	-61.097848902580154	-8374.80636315886
59.887917687380885	5302.875605967007	5813.184861059613	8690.76257577901	8791.091177174369	10223.002228907651	10111.919159452082	11501.018130641476	11226.053402931046	13371.581313228187	12893.643145851669	0.2748953283914864	0.2408011958324058	-64.41807042313121	-8883.122952995589	-61.112378801506566	-8427.271625317633
60.24877251804685	5274.237374147201	5785.6076523665915	8665.076392209256	8766.990539529144	10199.752656130902	10089.864008396087	11479.434585456764	11205.357913562995	13351.238921797794	12873.987529428503	0.2759241609212792	0.24166503849851792	-64.43923727816036	-8939.58390222257	-61.12498650565249	-8479.798431289848
60.6118016805955	5245.43789697078	5757.86379394817	8639.219828915882	8742.73255841608	10176.355652542095	10067.671734805019	11457.72110987754	11184.539474046043	13330.778875363008	12854.218912799057	0.27696568174261726	0.24253938546569556	-64.45852840157204	-8996.14097045525	-61.13569553144407	-8532.38729325612
60.97701827647021	5216.477503465405	5729.95328074699	8613.192390770108	8718.316825211376	10152.810966074241	10045.342176081675	11435.877706512807	11163.59813192221	13310.201387598956	12834.337515625353	0.27802007987489785	0.2434243915088466	-64.47596860577869	-9052.795172606828	-61.14452943675133	-8585.038763025543
61.34443548605718	5187.356545734183	5701.8761224691525	8586.993578921334	8693.74292750801	10129.118341951415	10022.875168136949	11413.90437897482	11142.53393640474	13289.506676345489	12814.343561772004	0.2790875478614331	0.24432021429155545	-64.49158274683214	-9109.547570973868	-61.15151182179943	-8637.753433026373
61.71406656916102	5158.075399577302	5673.632344053817	8560.62289074168	8669.010449018595	10105.277522563581	10000.270545282356	11391.801131811555	11121.346938324494	13268.694963597309	12794.23727929859	0.28016828184562714	0.24522701442940387	-64.50539572506204	-9166.399276296142	-61.15666633015098	-8690.531937327934
62.085924865483435	5128.634465128936	5645.2219861569165	8534.07981977237	8644.118969477966	10081.288247338996	9977.52814012023	11369.567970437549	11100.037190074989	13247.766475493761	12774.018900451694	0.28126248164897166	0.24614495555483634	-64.51743248524326	-9223.351448765723	-61.16001664920259	-8743.374952606624
62.46002379510434	5099.034167509447	5616.645105649133	8507.363855671876	8619.068064545245	10057.15025261377	9954.647783431205	11347.204901062678	11078.604745555638	13226.721442307877	12753.688661656255	0.2823703508509034	0.24707420438361619	-64.52771801708332	-9280.405299094738	-61.161586511041605	-8796.283199182013
62.83637685896657	5069.2749574932095	5587.901776128497	8480.474484166023	8593.857305705542	10032.863271498689	9931.629304059003	11324.711930618905	11057.04966011329	13205.560098434687	12733.246803506228	0.2834920968705692	0.2480149307829135	-64.5362773557863	-9337.562089614337	-61.16139969343385	-8849.257442090195
63.21499763936286	5039.357312192253	5558.992088447878	8453.411187000132	8568.486260171223	10008.427033743032	9908.472528792307	11302.089066684766	11035.371990481779	13184.282682378676	12712.69357075441	0.2846279310505462	0.2489673078410636	-64.54313558231661	-9394.823135347106	-61.15948002046025	-8902.298492124304
63.59589980042612	5009.281735756189	5529.916151258049	8426.173441893703	8542.954490783242	9983.84126559583	9885.177282244138	11279.336317408077	11013.571794719992	13162.88943674082	12692.029212301908	0.28577806874257217	0.2499315119390422	-64.54831782372639	-9452.189805101603	-61.15585136330992	-8955.407206912525
63.979097088622495	4979.04876008838	5500.674091566227	8398.760722497394	8517.261555912071	9959.105689663944	9861.743386728094	11256.453691426104	10991.64913214777	13141.38060820455	12671.253981186572	0.2869427293953277	0.250907722823707	-64.55184925349386	-9509.66352258739	-61.15053764105505	-9008.584492016584
64.36460333324754	4948.658945578925	5471.26605531092	8371.172498352984	8491.407009358927	9934.220024767514	9838.170662131994	11233.441197783939	10969.604063280236	13119.756447521386	12650.368134571121	0.28812213664433506	0.2518961236828421	-64.55375509202531	-9567.24576757499	-61.143562821658634	-9061.83130207914
64.75243244692527	4918.112881854325	5441.692207952936	8343.408234855888	8465.390400256654	9909.183985791991	9814.458925788125	11210.298845850015	10947.436649759664	13098.017209495167	12629.371933729912	0.28931651840401174	0.2528969012220605	-64.55406060669338	-9624.93807699834	-61.13495092255289	-9115.148641929263
65.14259842611021	4887.411188544616	5411.952735083618	8315.467393221386	8439.211272971397	9883.997283537821	9790.607992341129	11187.026645230091	10925.146954286103	13076.163152966385	12608.265644035864	0.2905261069619472	0.2539102457436118	-64.55279111213531	-9682.742046115221	-61.12472601135778	-9168.53756772587
65.53511535159264	4856.554516067574	5382.047843049918	8287.3494304537	8412.869167004084	9858.659624566431	9766.617673612276	11163.62460567815	10902.73504054533	13054.194540794873	12587.049534945862	0.2917511390754545	0.2549363512271435	-64.54997197061493	-9740.659329697723	-61.112912206974215	-9221.999188178685
65.92999738900669	4825.543546430802	5351.977759597288	8259.053799319161	8386.363616892664	9833.170711043695	9742.487778460978	11140.092737005421	10880.20097313511	13032.111639842391	12565.723879985844	0.29299185607044814	0.25597541541246843	-64.54562859196812	-9798.691643170081	-61.099533680091554	-9275.53466569609
66.32725878934137	4794.3789940515535	5321.742734530486	8230.57994832305	8359.694152114878	9807.530240579994	9718.218112643088	11116.431048986686	10857.544817489259	13009.914720954011	12544.288956735056	0.2942485039427188	0.2570276398843897	-64.53978643400114	-9856.840763841523	-61.08461465416076	-9329.145217633108
66.72691388945532	4763.061606594634	5291.343040392671	8201.92732169064	8332.860296991634	9781.737906067241	9693.808478665884	11092.639551264105	10834.766639799442	12987.60405893879	12522.745046809367	0.29552133346166076	0.25809323015964253	-64.53247100241424	-9915.108532072976	-61.068179406038325	-9382.832117494196
67.12897711259382	4731.592165828699	5260.778973163439	8173.095359352848	8305.86157059156	9755.79339551284	9669.258675640089	11068.71825324861	10811.86650693506	12965.179932549723	12501.092435844139	0.2968106002765083	0.2591723957759986	-64.52370785085259	-9973.496852492215	-61.0502522666593	-9436.59669617773
67.53346296890952	4699.9714885009735	5230.050852975837	8144.083496936515	8278.69748663637	9729.696391870395	9644.568499128383	11044.667164018603	10788.84448636067	12942.6426244628	12479.331413476051	0.29811656502515926	0.26026535038360193	-64.51352258102088	-10032.0076952253	-61.03085762201408	-9490.440343271475
67.94038605598601	4668.200427230717	5199.159024853002	8114.891165759825	8251.36755340755	9703.446572867231	9619.737740990648	11020.486292215977	10765.700646051173	12919.992421255163	12457.4622733242	0.29943949344563564	0.26137231183858606	-64.5019408425087	-10090.643097109627	-61.0100199137014	-9544.364508318482
68.3497610593647	4636.279871421587	5168.103859464713	8085.517792833156	8223.871273654491	9677.043610828778	9594.766189225873	10996.175645939547	10742.435054404767	12897.229613382595	12435.485312970479	0.3007796564902648	0.26249350229903606	-64.48898833289968	-10149.405162957963	-60.98776363984325	-9598.370702147717
68.7616027530747	4604.210748192989	5136.885753904243	8055.96280086553	8196.208144504082	9650.487172499483	9569.653627810465	10971.735232635425	10719.047780153285	12874.354495155783	12413.40083393889	0.30213733044263585	0.2636291483233577	-64.47469079744769	-10208.296066783834	-60.96411335561788	-9652.46049817442
69.17592600016614	4571.994023330797	5105.505132486035	8026.225608277412	8168.377657372355	9623.776918860816	9544.399836533366	10947.165058984969	10695.538892270471	12851.367364716223	12391.209141674439	0.30351279703741446	0.26477948097111675	-64.45907402878584	-10267.318053037394	-60.939093674001924	-9706.635533751221
69.59274575324658	4539.630702257344	5073.96244756435	7996.305629219782	8140.379297877875	9596.912504945725	9519.0045908273	10922.46513078953	10671.908459877368	12828.268524010819	12368.910545520728	0.304906343583081	0.2659447359064124	-64.4421638669537	-10326.473437913693	-60.91272926646161	-9760.897511531599
70.01207705502031	4507.12183102091	5042.258180373609	7966.202273600086	8112.2125457576785	9569.893579649824	9493.467661596804	10897.635452852302	10648.156552145596	12805.058278765679	12346.505358697199	0.3063182630876739	0.26712515350385374	-64.42398619875894	-10385.764610574348	-60.88504486359125	-9815.248200853355
70.43393503883172	4474.468497304942	5010.3928418904125	7935.914947115608	8083.876874785371	9542.719785539468	9467.788815042237	10872.676028857344	10624.283238197608	12781.736938459242	12323.993898274986	0.3077488543876085	0.2683209789572079	-64.4045669574607	-10445.194034425775	-60.85606525588264	-9869.689439151902
70.85833492921113	4441.671831456873	4978.366973718021	7905.44305129431	8055.371752692228	9515.390758656247	9441.96781248042	10847.586861245249	10600.288587004634	12758.304816294098	12301.376485152312	0.3091984222796568	0.2695324623907876	-64.3839321223295	-10504.764248408843	-60.825815294076165	-9924.223133345833
71.2852920424243	4408.733007536836	4946.181148993451	7874.785983543997	8026.69664109121	9487.906128318382	9416.004410161453	10822.367951085938	10576.172667281826	12734.762229168227	12278.653444028856	0.3106672776561677	0.2707598589736536	-64.36210771796868	-10564.47786825127	-60.794319889942926	-9978.851261297707
71.71482178702524	4375.65324438619	4913.835973317568	7843.9431372099325	7997.85099540421	9460.265516918644	9389.898359081708	10797.019297948053	10551.935547380579	12711.109497645048	12255.825103379168	0.3121557376436072	0.2720034290367066	-64.33911981374877	-10624.337587763323	-60.76160401680136	-10033.575873268535
72.14693966441222	4342.433806715957	4881.332085708657	7812.913901641599	7968.834264792955	9432.468539719002	9363.649404793065	10771.540899765168	10527.577295178115	12687.346945922645	12232.891795425254	0.3136641257445114	0.27326343819274035	-64.31499452296157	-10684.34618009557	-60.72769270999197	-10088.399093374144
72.58166126938723	4309.076006215202	4848.670159579769	7781.697662269019	7939.645892093772	9404.514804641985	9337.257287208296	10745.932752698696	10503.097977964204	12663.474901802005	12209.85385610826	0.31519277198293705	0.2745401574595431	-64.28975800204171	-10744.506499026436	-60.69261106744125	-10143.323121090187
73.01900229071879	4275.581202679229	4815.850903740138	7750.293800689088	7910.285313756521	9376.403912058599	9310.721740402465	10720.194850997239	10478.497662324842	12639.493696654177	12186.711625059104	0.31674201305349975	0.2758338633861168	-64.26343644946428	-10804.821480211802	-60.65638424994904	-10198.350232729223
73.45897851170821	4241.950805157788	4782.875063421263	7718.7016947627535	7880.751959788244	9348.135454573172	9284.042492410583	10694.327186852734	10453.776414023188	12615.403665386704	12163.465445568454	0.3183121924740921	0.2771448381821079	-64.23605610489358	-10865.294142479775	-60.61903748183977	-10253.482782997657
73.90160581075892	4208.186273122855	4749.74342132756	7686.920718723021	7851.045253701419	9319.70901680453	9257.219265020904	10668.329750252604	10428.934297876991	12591.20514640856	12140.115664555255	0.31990366074238497	0.27847336985052507	-64.20764324782067	-10925.92758906656	-60.580596051118846	-10308.723206504015
74.34690016194996	4174.289117656344	4716.456798712486	7654.950243295198	7821.164612467944	9291.124175164383	9230.251773564707	10642.202528828844	10403.971377633485	12566.898481594742	12116.662632534955	0.32151677549620034	0.2798197523238378	-64.17822419625008	-10986.725008860696	-60.541085309825576	-10364.07401930727
74.79487763561212	4140.260902657147	4683.016056479846	7622.789635829102	7791.109446478359	9262.38049763198	9203.139726701485	10615.945507702834	10378.887715840488	12542.484016249131	12093.10670358608	0.32315190167786373	0.2811842856035415	-64.14782530545745	-11047.689677676884	-60.50053067447516	-10419.537820515921
75.24555439890803	4106.10324606774	4649.4220963111175	7590.438260444614	7760.879159507517	9233.477543525902	9175.882826200428	10589.558669326781	10353.683373714686	12517.962099066814	12069.44823531631	0.32480941170263805	0.2825672759032826	-64.116472966105	-11108.824959430378	-60.45895762594773	-10475.117293810938
75.6989467164156	4071.8178211198597	4615.675861818723	7557.8954781908005	7730.47314868667	9204.414863272552	9148.48076671763	10563.041993321172	10328.358411006422	12493.333082095205	12045.68758882741	0.326489685631349	0.2839690357956388	-64.08419360277003	-11170.13430738938	-60.41639170990493	-10530.81520907837
76.15507095071504	4037.406357599142	4581.778339725677	7525.160647219359	7699.890804482511	9175.191998171424	9120.933235569068	10536.395456308137	10302.912885860984	12468.597320693914	12021.825128678996	0.3281931113473052	0.2853898843626462	-64.05101367204406	-11231.621265365276	-60.37285853684989	-10586.634424011223
76.61394356297929	4002.870643128378	4547.730561071808	7492.233122973237	7669.131510683752	9145.808480157382	9093.23991249945	10509.619031740966	10277.346854676549	12443.755173493737	11997.861222851425	0.3299200847376376	0.2868301473501846	-64.01695966029729	-11293.289468849543	-60.328383781967204	-10642.577885687118
77.07558111356816	3968.2125244691433	4513.533602446901	7459.112258391145	7638.194644395792	9116.263831559994	9065.40046944696	10482.712689729537	10251.66037195863	12418.807002354597	11973.796242707751	0.3316710098791631	0.2882901573263065	-63.98205808161765	-11355.142646191875	-60.28299318515383	-10698.648632208817
77.54000026262605	3933.4339088412285	4479.18858725076	7425.797404128493	7607.079576043704	9086.557564859668	9037.414570303541	10455.67639686136	10225.853490170679	12393.753172322138	11949.630562954366	0.3334462992289049	0.2897702538436297	-63.94633547550984	-11417.184619734995	-60.236712551031815	-10754.849794353591
78.00721777068286	3898.5367652596497	4444.696686980599	7392.287908795876	7575.785669384426	9056.689182441061	9009.281870671046	10428.510116018431	10199.926259581143	12368.594051583303	11925.364561600707	0.3352463738193782	0.2912707836058926	-63.9098184040522	-11479.419306867989	-60.189567748453555	-10811.184597168583
78.47725049925933	3863.5231258886097	4410.0591225457965	7358.5831192158	7544.312281528623	9026.65817634373	8981.00201761319	10401.213806189855	10173.878728106778	12343.330011420958	11900.998619918044	0.3370716634587884	0.2927921006387875	-63.872533449319235	-11541.850721116643	-60.141584710372626	-10867.656361638336
78.95011541147531	3828.395087411861	4375.277165610125	7324.68238069834	7512.658762972656	8996.464028009817	8952.574649402979	10373.787422279673	10147.710941151872	12317.961426166974	11876.53312239683	0.3389226069362554	0.29433456646518324	-63.834507210320226	-11604.482973162085	-60.09278943338904	-10924.268506325781
79.42582957266194	3793.154812418995	4340.352139961738	7290.585037337011	7480.82445764165	8966.10620802943	8923.999395266139	10346.230914910484	10121.422941443803	12292.488673154548	11851.968456703313	0.3407996522322082	0.29589855028485273	-63.795766299812385	-11667.320271826582	-60.04320797726541	-10981.024549023481
79.90441015097758	3757.8045308067594	4305.285422910677	7256.290432325273	7448.808702943842	8935.58417588316	8895.275875119904	10318.544230222036	10095.0147688642	12266.912132668926	11827.305013634641	0.3427032567340905	0.29748442915883005	-63.756337340686514	-11730.366924987175	-59.992866464142935	-11037.928108372027
80.38587441802741	3722.3465411949946	4270.078446714371	7221.797908295279	7416.610829837583	8904.897379682692	8866.403699307999	10290.727309665577	10068.486460276517	12241.232187897505	11802.54318707342	0.3446338874575165	0.2990925881985169	-63.716246962452715	-11793.627340494888	-59.94179107799573	-11094.982905537123
80.87023974948666	3686.783212355889	4234.732700030538	7187.106807678956	7384.230162910756	8874.045255908537	8837.38246833069	10262.780089792654	10041.838049348662	12215.449224877912	11777.683373940317	0.3465920212730317	0.300723420759666	-63.675521797276815	-11857.106027017813	-59.89000806375407	-11152.192765856627
81.35752362572781	3651.1169846562375	4199.249729398097	7152.216473093456	7351.666020474439	8843.027229146237	8808.211772571163	10234.702502039596	10015.069566371998	12189.563632445655	11752.725974146275	0.34857814513862384	0.3023773286413727	-63.63418847545472	-11920.80759476265	-59.8375437260529	-11209.56162042031
81.8477436324513	3615.350371511301	4163.631140745498	7117.126247751298	7318.91771467081	8811.842711820333	8778.891192017332	10206.494472506636	9988.181038075581	12163.575802180088	11727.671390543148	0.350592756338151	0.3040547222902067	-63.592273621196	-11984.736756247468	-59.784424428351485	-11267.093507751822
82.34091746132043	3579.485960849358	4127.878600926534	7081.835475896501	7285.984551596383	8780.491103926535	8749.420295979442	10178.155921731815	9961.172487435919	12137.486128349141	11702.520028873194	0.3526363627258475	0.3057560210096257	-63.54980384768169	-12048.898326928029	-59.73067659159278	-11324.792575408705
82.83706291059936	3543.526416585897	4091.993839283501	7046.343503268005	7252.865831441533	8748.971792762435	8719.798642803538	10149.686764459728	9934.043933482206	12111.295007852861	11677.272297717374	0.35470948297706884	0.30748165317480725	-63.50680575178012	-12113.297225740505	-59.67632669259365	-11382.663081556559
83.33619788579601	3507.4744801060965	4055.9786492373532	7010.64967759141	7219.56084864712	8717.284152656835	8690.025779580841	10121.086909404952	9906.795391096928	12085.002840165764	11651.928608442637	0.35681264684546843	0.30923205645305063	-63.46330590874459	-12177.938475627452	-59.62140126261147	-11440.709396586986
83.83834040030794	3471.332971754257	4019.8348899045363	6974.753349100064	7186.068892078932	8685.427544697694	8660.101241852768	10092.356259009637	9879.426870811358	12058.610027277466	11626.489375147507	0.35894639542676476	0.31100767802989343	-63.41933086620702	-12242.827203906607	-59.56592688539422	-11498.936004648218
84.34350857607244	3435.1047923289825	3983.5644877404116	6938.653871087294	7152.389245221516	8653.401316459576	8630.024553312345	10063.494709196026	9851.938378596658	12032.116973632617	11600.95501460707	0.36111128142930266	0.3128089748410984	-63.37490713786974	-12307.96864255867	-59.50993019514135	-11557.347505180398
84.85172064422062	3398.792924582204	3947.1694382083697	6902.3506004903675	7118.521186391589	8621.204801730066	8599.795225501199	10034.502149112777	9824.329915649436	12005.524086068996	11575.325946216106	0.3633078694515949	0.3146364138106732	-63.330061197188115	-12373.368128483417	-59.453437874501105	-11615.948614454595
85.36299494573534	3362.4004347206906	3910.651807474615	6865.8428985079545	7084.463988972814	8588.837320235889	8569.412757502943	10005.37846087557	9796.601478172539	11978.831773754271	11549.602591931292	0.3655367362670446	0.31649047209508196	-63.28481947009641	-12439.031103546498	-59.396476651960256	-11674.744167020777
85.87734993211305	3325.930473908218	3874.0137341277227	6829.130131252419	7050.2169216725615	8556.298177369077	8538.876635632618	9976.123519301851	9768.753057150398	11952.040448121681	11523.78537621194	0.3677984711160547	0.31837163733381757	-63.23920832747899	-12504.96311453334	-59.33907329923022	-11733.739117144607
86.39480416602983	3289.386279766451	3837.257430922527	6792.2116704382415	7015.77924880213	8523.586663913336	8508.186333122574	9946.737191639488	9740.784638119236	11925.150522804151	11497.874725959642	0.3700936760057468	0.3202804079065117	-63.193254077384154	-12571.169813021552	-59.28125462832304	-11792.93854020373
86.91537632201124	3252.771177872547	3800.385186547463	6755.086894107968	6981.150230581301	8490.702055770875	8477.341309804622	9917.219337289032	9712.696200931578	11898.162413566903	11471.871070456331	0.3724229660174989	0.3222172931967547	-63.14698295665494	-12637.65695508616	-59.223047488519114	-11852.34763406124
87.43908518710603	3216.088583251354	3763.399367414602	6717.755187397307	6946.329123468675	8457.643613690314	8446.341011788776	9887.569807519778	9684.487719515291	11871.07653823873	11445.774841301118	0.3747869696225459	0.32418281386281916	-63.10042112186784	-12704.43040083209	-59.16447876278653	-11911.971720331581
87.9659496615646	3179.3420018599422	3726.3024194715176	6680.21594334089	6911.315180519069	8424.410582995955	8415.184871138765	9857.78844517938	9656.159161626963	11843.893316641886	11419.586472345885	0.3771863290058753	0.3261775021154651	-63.0535946399541	-12771.496113798581	-59.105575364093056	-11971.81624562596
88.4959887595208	3142.5350320619596	3689.09687003385	6642.468563720139	6876.107651769133	8391.002193318769	8383.872305544277	9827.875084396783	9627.71048859932	11816.613170520366	11393.306399629306	0.3796217003986704	0.3282019020030332	-63.00652947821527	-12838.860160193639	-59.046364231392545	-12031.886782731395
89.0292216096782	3105.671366089334	3651.7853296375692	6604.512459955022	6840.70578465279	8357.41765832971	8352.402717990353	9797.829550278504	9599.141655082836	11789.236523466845	11366.935061309681	0.3820937544195547	0.33025656970402234	-62.95925149380855	-12906.528707948979	-58.9868723253212	-12092.189031722257
89.56566745600044	3068.754791488456	3614.3704939095646	6566.347054041129	6805.1088244476605	8323.6561754756	8320.775496423807	9767.651658597899	9570.452608781017	11761.763800847879	11340.472897596099	0.3846031764249143	0.3323420738273586	-62.911786422531804	-12974.508025574032	-58.927126623480035	-12152.728820983553
90.1053456584057	3031.789192548084	3576.8551454553713	6527.971779534037	6769.316014754256	8289.716925718432	8288.990013417273	9737.341215477623	9541.643290179709	11734.195429727833	11313.920350678458	0.38715066686857286	0.3344589957205794	-62.864159866855516	-13042.804480769904	-58.867154115207995	-12213.512108115945
90.6482756934654	2994.778551705832	3539.242155762484	6489.386082582546	6733.326598009335	8255.599073278485	8257.045625830922	9706.898017064928	9512.713632270026	11706.531838791258	11287.277864656035	0.38973694167110706	0.33660792978614507	-62.816397283706465	-13111.42453891947	-58.806981796426044	-12274.544980843551
91.19447715510712	2957.726950929899	3501.534487117505	6450.589423012358	6697.139816034742	8221.30176538151	8224.941674471764	9676.321849199356	9483.663560264411	11678.773458263251	11260.54588546415	0.39236273259911264	0.33878948380611223	-62.768523971069044	-13180.37476123753	-58.74663666356719	-12335.833657714771
91.74396975532183	2920.638573072876	3463.73519453574	6411.5812754626095	6660.754910624072	8186.824132011486	8192.677483751695	9645.612487073635	9454.492991306708	11650.920719829042	11233.724860800145	0.395028787654735	0.34100427927541116	-62.72056505418641	-13249.66180274426	-58.68614570738555	-12397.384488751646
92.29677332487483	2883.5177031936646	3425.8474277009273	6372.361130576278	6624.1711241679595	8152.16528566841	8160.252361343444	9614.769694886223	9425.201834174723	11622.974056550938	11206.815240046995	0.3977358714757823	0.34325295174396075	-62.67254547087032	-13319.29240994691	-58.62553590628886	-12459.203955980716
92.85290781402206	2846.368729844034	3387.8744329133883	6332.928496247228	6587.38770032058	8117.324321133119	8127.665597835819	9583.793225486914	9395.789988976469	11594.93390278465	11179.817474196145	0.40048476574678593	0.34553615116789393	-62.624489955841455	-13389.273418206256	-58.56483421898065	-12521.298673784826
93.41239329322968	2809.1961463155662	3349.8195550442	6293.282898925132	6550.403884708583	8082.3003152388155	8094.9164663878155	9552.682820014037	9366.257346838924	11566.800694093241	11152.732015768315	0.4032762696213419	0.3478545422701385	-62.57642302465683	-13459.61174889165	-58.5040675769651	-12583.675389192533
93.97524995389855	2772.004551842877	3311.6862394931	6253.423884980614	6513.2189256846395	8047.092326650769	8062.004222382382	9521.4382075239	9336.603789589695	11538.574867159674	11125.559318732954	0.4061112001561246	0.35020880491063855	-62.52836895630389	-13530.31440612441	-58.44326287606236	-12646.340981914895
94.54149810909283	2734.798652758687	3273.4780341476135	6213.351022132549	6475.832075127581	8011.699395654812	8028.928103080315	9490.059104612055	9306.829189431483	11510.2568596977	11098.299838426306	0.40899039275695326	0.3525996344664966	-62.48035177516613	-13601.388473242521	-58.38244696779839	-12709.302464311011
95.11115819427312	2697.5832635960246	3235.1985913404724	6173.063900939444	6438.242589290725	7976.120543955496	7995.687327274206	9458.54521502619	9276.93340860857	11481.847110360819	11070.954031467418	0.41191470163732247	0.35502774222232836	-62.43239523190823	-13672.841108885128	-58.321646650044386	-12772.56698114681
95.68425076803395	2660.363308132764	3196.8516698026406	6132.5621363571445	6400.449729700958	7940.354774485011	7962.2810949436025	9426.896229270653	9246.916299065992	11453.346058649691	11043.522355672978	0.4148850002898226	0.3574938557711388	-62.384522783347165	-13744.67954269424	-58.26088865686688	-12836.141809118446
96.26079651284576	2623.143820373328	3158.4411366086415	6091.84536936483	6362.452764110348	7904.401071223775	7928.708586911438	9395.11182420235	9216.77770210067	11424.754144817658	11016.005269970303	0.41790218197089807	0.35999871942603456	-62.33675757138826	-13816.91107063787	-58.20019964799576	-12900.034356233198
96.84081623580131	2585.9299454622233	3119.9709691108847	6050.913268661458	6324.250967502531	7868.258399033754	7894.968964502412	9363.191662617804	9186.517448004468	11396.071809774394	10988.403234308678	0.4209671601994038	0.3625430946431002	-62.28912240068985	-13889.543049866334	-58.13960619744921	-12964.2521609338
97.42433086936633	2548.726940523913	3081.4452568594775	6009.765532434985	6285.843623156226	7831.925703505906	7861.06136920402	9331.135392831557	9156.135355699182	11367.299494987978	10960.71670956913	0.4240808692694548	0.3651277604557856	-62.24163971533926	-13962.582893162034	-58.07913478141472	-13028.802890986437
98.01136147213543	2511.5401754229542	3042.8682035035836	5968.401890206141	6247.230023767987	7795.401910822445	7826.984922330709	9298.942648245144	9125.631232363037	11338.437642384719	10932.946157472412	0.4272442647780835	0.36775351392115924	-62.194331574295575	-14036.038062889362	-58.018811765484315	-13093.69434213033
98.60192922959182	2474.3751334386475	3004.2441286704316	5926.822104749498	6208.409472636689	7758.685927635841	7792.738724691944	9266.613046907238	9095.004873048669	11309.48669424746	10905.092040485279	0.43045832416822827	0.3704211705783951	-62.14721962550357	-14109.916064433055	-57.9586633910385	-13158.93443645467
99.1960554548718	2437.2374118475554	2965.577469817557	5885.025974093565	6169.381284912065	7721.776640965363	7758.321856264869	9234.14619106418	9064.256060292342	11280.447093111703	10877.154821725004	0.43372404728763464	0.3731315649198875	-62.10032507883807	-14184.224439122016	-57.898715760708	-13224.531220457517
99.79376158953411	2400.132722407503	2926.8727840538336	5843.013333602518	6130.144788909907	7684.672918112971	7723.733375872477	9201.54166670117	9033.384563714382	11251.319281659966	10849.134964862233	0.43704245696424043	0.3758855508753917	-62.053668677534915	-14258.97075656685	-57.8389948229742	-13290.492862805724
100.39506920433367	2363.0668917360726	2888.134749924361	5800.7840581415685	6090.699327496308	7647.373606599853	7688.972320867969	9168.799043073792	9002.390139610427	11222.103702614093	10821.03293402198	0.4404145995986847	0.3786840023096133	-62.00727066852414	-14334.162606460275	-57.779526356122005	-13356.827651817352
101.00000000000001	2326.045861576465	2849.368169154046	5758.338064328221	6051.0442595434215	7609.8775341250985	7654.037706826051	9135.917872229493	8971.272530533188	11192.800798625327	10792.849193682518	0.443841545774572	0.3815278135336906	-61.984069489223714	-14371.870864220464	-57.749769547500094	-13390.089376423697
