# Supplementary material for: White matter micro- and macrostructure brain charts for the human lifespan
Source: Nature. 2026 May 13;655(8124):979–89. doi: 10.1038/s41586-026-10454-2 (PMC13391363; doi:10.1038/s41586-026-10454-2)
Supplement: Supplementary file 12 — Centiles trajectories of brain charts. SDT.T9.1–5 contain the brain charts for the global metrics; SDT.T9.6–509 contain the brain charts for the tract-specific metrics (unnormalized); and SDT.T9.510–1157 contain the brain charts for the tract-specific macrostructural metrics (normalized). Included in each table are the male and female centile trajectories for the 2.5th, 25th, 50th, 75th and 97.5th percentiles; the interquartile range normalized by the 50th centile; and the derivatives of the 50th centiles with respect to both age and log(age). Charts are sampled in logarithmically spaced intervals. Age is reported in years, while centile trajectory values are reported in metric-specific units: diffusivities in mm2 s−1, volume in mm3, surface area in mm2, average length in mm, and FA is dimensionless (unitless). [file 41586_2026_10454_MOESM12_ESM.zip › plotted_curves/SDT.T9.25-ATR_left_surface_area_curve_metrics.csv]

ages	male_0.025th_percentile	female_0.025th_percentile	male_0.25th_percentile	female_0.25th_percentile	male_0.5th_percentile	female_0.5th_percentile	male_0.75th_percentile	female_0.75th_percentile	male_0.975th_percentile	female_0.975th_percentile	male_normalized_quantile_range	fwmale_normalized_quantile_range	male_median_centile_d_age	male_median_centile_d_log_age	female_median_centile_d_age	female_median_centile_d_log_age
0.25	7332.635098302571	7158.726483872454	10262.218937856293	9742.707560508032	11732.112754663394	11037.112424994251	13128.815413226488	12269.923212000183	15578.969495210484	14442.555460615891	0.24433761721483224	0.22897435073408415	9693.66488473585	5596.916753970566	9119.420475287823	5265.360196741676
0.25150637576242696	7341.761616672767	7167.636548055109	10274.991745165142	9754.83376122967	11746.71505649485	11050.849698965605	13145.156112636383	12285.194896515115	15598.359764159468	14460.531298789201	0.24433761725447706	0.2289743507707191	9677.19476726558	5604.183254647069	9103.92603357276	5272.196236195043
0.2530218281966045	7350.911833027024	7176.569748176546	10287.797718449772	9766.991448943694	11761.355274786674	11064.622643258966	13161.539242447838	12300.506235618388	15617.8003820535	14478.553813183924	0.24433761729472023	0.22897435080790737	9644.18045274308	5618.716969310772	9072.86745895585	5285.868986145593
0.25454641199404576	7360.085749691412	7185.526086507651	10300.636860965815	9779.180626740885	11776.0334132609	11078.431261375827	13177.964806826072	12315.857233202656	15637.291353835208	14496.623008382072	0.2443376173355725	0.22897435084565776	9611.21676388476	5633.252033694182	9041.856510974467	5299.543005856685
0.2560801821758082	7369.283368741214	7194.5055650745335	10313.509175617914	9791.401297378885	11790.74947523831	11092.275556440283	13194.432809487254	12331.247892741032	15656.83268391441	14514.738888471835	0.24433761737704232	0.22897435088397958	9578.304003772326	5647.788293896709	9010.893474758137	5313.218150545843
0.25762319409447826	7378.504692000579	7203.508185658076	10326.414664959264	9803.6534632816	11805.503463637882	11106.155531198352	13210.943253697953	12346.678217286313	15676.424376167384	14532.901457046655	0.24433761741914034	0.22897435092288151	9545.442472791765	5662.325595742557	8979.978632906452	5326.894275174942
0.2591755034361701	7387.749721041975	7212.533949793509	10339.353331190816	9815.937126538618	11820.295380975911	11120.071188017322	13227.496142274094	12362.14820947027	15696.066433935686	14551.110717204401	0.24433761746187654	0.22897435096237312	9512.632468660828	5676.863784802612	8949.112265516538	5340.571234473959
0.2607371662225343	7397.018457185907	7221.582858770051	10352.32517616091	9828.252288904723	11835.125229365573	11134.022528885194	13244.091477580496	12377.657871503025	15715.758860025575	14569.366671546637	0.2443376175052607	0.2289743510024641	9479.874286421575	5691.4027063851245	8918.29465012066	5354.248882893473
0.2623082388127803	7406.31090150035	7230.654913630335	10365.330201364448	9840.598951799102	11849.993010515976	11148.00955540979	13260.729261529823	12393.207205172048	15735.501656706772	14587.669322177437	0.24433761754930372	0.22897435104316383	9447.168218382169	5705.942205502186	8887.526061721146	5367.927074634004
0.2638887779057103	7415.627054800333	7239.750115170122	10378.368407942351	9852.977116304979	11864.898725731577	11162.032268818326	13277.409495581885	12408.796211841705	15755.294825711622	14606.018670702848	0.2443376175940164	0.22897435108448216	9414.51455419138	5720.482126912568	8856.806772824377	5381.605663662776
0.26547884054176485	7424.966917647542	7248.868463937799	10391.439796680974	9865.3867831689	11879.842375911441	11176.090669956624	13294.132180742876	12424.42489245235	15775.138368234222	14624.41471822984	0.24433761763940934	0.22897435112642858	9381.913580787834	5735.0223150914535	8826.137053358834	5395.2845036564395
0.2670784841050822	7434.3304903498	7258.009960233909	10404.544368011397	9877.827952800128	11894.82396154849	11190.184759288399	13310.89731756448	12440.09324751958	15795.032284929326	14642.857465365394	0.2443376176854936	0.22897435116901424	9349.365582436789	5749.5626142490655	8795.517170748208	5408.963448056951
0.26868776632556873	7443.717772960701	7267.174604110812	10417.682122008897	9890.300625270142	11909.84348272889	11204.314536894723	13327.70490614319	12455.80127713358	15814.976575911553	14661.346912215773	0.2443376177322796	0.2289743512122489	9316.870840693824	5764.102868308313	8764.94738986995	5422.642350031994
0.2703067452809827	7453.128765279048	7276.362395372109	10430.853058392171	9902.804800311898	11924.900939131152	11218.48000247315	13344.554946119337	12471.548980958198	15834.971240754223	14679.883058385412	0.2443376177797799	0.22897435125614266	9284.429634401109	5778.642920900136	8734.427973045968	5436.321062474512
0.2719354793990299	7462.563466848463	7285.573333572274	10444.057176522787	9915.340477319294	11939.996330025511	11232.68115533715	13361.447436676337	12487.336358230288	15855.016278488485	14698.465902976142	0.24433761782800453	0.22897435130070648	9252.04223972559	5793.182615385391	8703.959180091042	5449.999438029248
0.27357402745947257	7472.021876956908	7294.807418016194	10457.294475404524	9927.907655346555	11955.12965427314	11246.91799441538	13378.382376539907	12503.163407758924	15875.111687602363	14717.095444586259	0.24433761787696665	0.22897435134595132	9219.708930124529	5807.721794832498	8673.541268260684	5463.677329060622
0.2752224485962505	7481.503994636201	7304.064647758675	10470.56495368267	9940.506333107562	11970.300910325406	11261.190518250945	13395.359763977112	12519.030127924554	15895.257466039644	14735.771681309549	0.244337617926677	0.2289743513918883	9187.429976369254	5822.260302027222	8643.174492280465	5477.354587663431
0.27688080229961526	7491.009818661563	7313.34502160402	10483.868609643418	9953.136508975282	11985.510096223143	11275.498725000742	13412.379596795645	12534.936516678275	15915.453611199006	14754.494610734435	0.24433761797714856	0.22897435143852796	9155.20564650558	5836.797979447059	8612.85910431901	5491.03106564749
0.2785491484182772	7500.539347551084	7322.648538105495	10497.205441213098	9965.798180981032	12000.75720959577	11289.842612434624	13429.441872342792	12550.88257154093	15935.700119932804	14773.264229942879	0.2443376180283929	0.22897435148588233	9123.036205914803	5851.334669297095	8582.595354042947	5504.706614570692
0.28022754716156506	7510.092579565369	7331.975195565001	10510.575445957697	9978.491346814037	12016.042247660744	11304.222177934911	13446.54658750486	12566.868289602522	15955.996988546385	14792.08053550973	0.24433761808042337	0.22897435153396267	9090.921917272732	5865.870213481598	8552.38348856289	5518.381085698027
0.2819160591015993	7519.669512706902	7341.324992032422	10523.978621081942	9991.21600382054	12031.365207222547	11318.637418495371	13463.693738705977	12582.893667521119	15976.344212796677	14810.943523501424	0.24433761813325183	0.2289743515827809	9058.863040537573	5880.404453589115	8522.223752431106	5532.0543299997225
0.28361474517547763	7529.270144719657	7350.697925305261	10537.414963428788	10003.972149003323	12046.72608467205	11333.088330720677	13480.883321907462	12598.958701522224	15996.74178789141	14829.853189475236	0.24433761818689223	0.2289743516323485	9026.859832994174	5894.937230922282	8492.116387706716	5545.726198189892
0.2853236666874746	7538.894473088542	7360.093992928154	10550.884469478631	10016.759779021015	12062.124875985655	11347.574910825637	13498.115332606782	12615.06338739794	16017.189708487911	14848.809528478292	0.2443376182413563	0.22897435168267827	8994.912549228407	5909.468386477325	8462.061633885372	5559.396540677175
0.2870428853112538	7548.542495038972	7369.513192192317	10564.387135348692	10029.578890187366	12077.56157672455	11362.097154634352	13515.389765836808	12631.207720506021	16037.687968692206	14867.812535046472	0.2443376182966588	0.22897435173378253	8963.02144112438	5923.9977609356865	8432.059727922548	5573.065207576845
0.28877246309209376	7558.214207536283	7378.955520135106	10577.922956792218	10042.429478470642	12093.036182033824	11376.655057579539	13532.706616164754	12647.391695769122	16058.23656205777	14886.862203203518	0.2443376183528128	0.2289743517856736	8931.186757877469	5938.525194671471	8402.110904262867	5586.732048725709
0.2905124624491269	7567.90960728527	7388.42097353951	10591.491929197826	10055.311539492921	12108.54868664173	11391.24861470175	13550.065877691368	12663.615307673917	16078.835481584543	14905.958526459994	0.2443376184098322	0.22897435183836412	8899.408746023662	5953.050527764019	8372.215394828934	5600.396913672332
0.29226294617759224	7577.628690729713	7397.909548933683	10605.09404758884	10068.225068529478	12124.099084858899	11405.877820648646	13567.467544050058	12679.878550270325	16099.484719717937	14925.101497812368	0.24433761846773078	0.2289743518918672	8867.687649370637	5967.573599949013	8342.37342899898	5614.059651655611
0.294023977451102	7587.371454051753	7407.421242590371	10618.729306622427	10081.170060507991	12139.687370577332	11420.54266967411	13584.911608405808	12696.181417170505	16120.184268347493	14944.291109741835	0.24433761852652366	0.2289743519461964	8836.02370904293	5982.09425064642	8312.585233592894	5627.720111592207
0.29579561982392083	7597.1378931714435	7416.956050526389	10632.397700588954	10094.14651000783	12155.31353726975	11435.24315563746	13602.398063454333	12712.523901547958	16140.934118805946	14963.527354213273	0.24433761858622383	0.22897435200136476	8804.41716352664	5996.612318982836	8282.851032976992	5641.378142146394
0.29757793723326015	7606.928003746262	7426.5139685022905	10646.099223411313	10107.15441125961	12170.977577988722	11449.979272002904	13619.926901421255	12728.905996136975	16161.734261868172	14982.81022267457	0.2443376186468477	0.22897435205738603	8772.868248580955	6011.127643727697	8253.171048962511	5655.033591649495
0.29937099400158496	7616.74178117045	7436.09499202157	10659.833868644006	10120.193758144113	12186.679485365674	11464.75101183836	13637.498114060874	12745.327693231271	16182.58468774979	15002.139706055043	0.24433761870840906	0.22897435211427425	8741.377197305206	6025.640063333791	8223.545500815846	5668.6863081078045
0.3011748548389356	7626.57922057461	7445.699116330356	10673.601629472558	10133.264544191856	12202.419251610218	11479.558367814934	13655.111692655484	12761.78898468344	16203.485386106324	15021.51579476476	0.24433761877092444	0.22897435217204343	8709.944240122102	6040.149415920023	8193.9746053298	5682.336139244959
0.30298958484526295	7636.440316825039	7455.326336416778	10687.402498712612	10146.366762582236	12218.196868509094	11494.401332205973	13672.76762801415	12778.289861903886	16224.436346031749	15040.93847869332	0.24433761883440838	0.228974352230708	8678.569604797289	6054.655539281666	8164.458576771896	5695.982932460029
0.30481524951277783	7646.325064523326	7464.976647010479	10701.236468809344	10159.500406142875	12234.012327425527	11509.27989688631	13690.465910472007	12794.830315859988	16245.437556057681	15060.407747208847	0.2443376188988771	0.22897435229028257	8647.253516430967	6069.158270876389	8134.997626887169	5709.626534826122
0.3066519147283146	7656.233458005666	7474.650042582008	10715.103531836514	10172.665467348783	12249.865619298122	11524.194053331323	13708.20652988903	12811.410337075056	16266.489004151894	15079.923589156768	0.24433761896434678	0.22897435235078206	8615.996197448578	6083.657447811216	8105.591964928433	5723.266793102492
0.3084996467757088	7666.165491342398	7484.3465173423765	10729.003679495814	10185.86193832175	12265.756734640125	11539.14379261624	13725.989475649194	12828.029915627556	16287.59067771733	15099.485992858901	0.24433761903083356	0.22897435241222122	8584.797867591027	6098.152906834148	8076.241797651164	5736.903553730808
0.31035851233818973	7676.121158337289	7494.066065242408	10742.93690311587	10199.08981082948	12281.685663538296	11554.12910541517	13743.814736659204	12844.689041150032	16308.742563590587	15119.094946112185	0.24433761909835394	0.22897435247461587	8553.658743977081	6112.64448436629	8046.947329302318	5750.536662815139
0.3122285785007863	7686.100452527199	7503.808679972254	10756.903193651777	10212.34907628491	12297.652395652334	11569.149982000317	13761.682301347904	12861.387702828233	16329.94464804125	15138.750436187658	0.24433761916692537	0.22897435253798146	8522.579041079618	6127.132016481832	8017.708761624526	5764.165966122411
0.3141099127527488	7696.103367181267	7513.574354960745	10770.902541683952	10225.639725745346	12313.656920213632	11584.206412241008	13779.592157664796	12878.125889400035	16351.196916770084	15158.452449829172	0.24433761923656433	0.22897435260233376	8491.558970713522	6141.615338894073	7988.526293898933	5777.791309108026
0.31600258298998396	7706.129895300549	7523.3630833749785	10784.934937417624	10238.961749911881	12329.699226024646	11599.298385603037	13797.544293079409	12894.90358915471	16372.49935490832	15178.200973252557	0.24433761930728895	0.22897435266768928	8460.598742058966	6156.094286959618	7959.400122918654	5791.412536886986
0.3179066575175057	7716.18002961724	7533.174858119569	10799.00037068176	10252.315139128403	12345.779301457665	11614.425891147535	13815.538694579902	12911.720789931665	16393.85194701598	15197.995992144111	0.24433761937911677	0.2289743527340641	8429.698561633006	6170.568695657887	7930.330442965496	5805.029494211543
0.3198222050518999	7726.253762594191	7543.009671836176	10813.098830928384	10265.699883380932	12361.897134454071	11629.588917530224	13833.575348672202	12928.577479119624	16415.25467708088	15217.837491659651	0.24433761945206556	0.2289743528014752	8398.858633333817	6185.038399612065	7901.317445855122	5818.642025499605
0.32174929472380437	7736.351086424243	7552.867516902856	10827.230307231634	10279.115972296735	12378.052712523215	11644.787453000408	13851.654241378816	12945.473643655494	16436.707528517174	15237.725456423193	0.24433761952615451	0.22897435286993945	8368.079158451874	6199.503233089577	7872.3613209561445	5832.249974837527
0.32368799608040405	7746.471993029745	7562.748385433584	10841.394788287094	10292.56339514369	12394.246022741692	11660.02148540026	13869.775358237936	12962.409270023578	16458.21048416435	15257.659870525997	0.24433761960140135	0.22897435293947385	8337.360335654113	6213.963029982988	7843.462255166378	5845.853185959626
0.3256383790879404	7756.616474061791	7572.652269277522	10855.592262410742	10306.042140829288	12410.477051752112	11675.291002163687	13887.938684302133	12979.384344254315	16479.76352628562	15277.640717525095	0.24433761967782566	0.2289743530100961	8306.702360961586	6228.417623789981	7814.620432901196	5859.451502230484
0.32760051413423674	7766.784520899708	7582.579160018514	10869.822717538205	10319.552197899933	12426.74578576226	11690.595990315542	13906.144204137388	12996.398851923408	16501.36663656682	15297.667980442264	0.24433761975544707	0.2289743530818247	8276.105427800678	6242.8668476357125	7785.836036114022	5873.044766650535
0.3295744720312385	7776.976124650341	7592.52904897436	10884.086141223785	10333.093554539968	12443.052210543994	11705.936436470509	13924.391901821837	13013.45277815057	16523.019796114902	15317.741641762568	0.2443376198342845	0.22897435315467718	8245.569726991002	6257.310534263495	7757.109244313557	5886.632821864914
0.33156032401756863	7787.191276147545	7602.50192719634	10898.382520639718	10346.666198571014	12459.39631143236	11721.312326832372	13942.681760944837	13030.546107598722	16544.722985456814	15337.861683433382	0.24433761991435843	0.22897435322867243	8215.095446764026	6271.748516034801	7728.440234615933	5900.215510193724
0.33355814176109866	7797.4299659514245	7612.497785468582	10912.711842575158	10360.270117451135	12475.778073324482	11736.723647193045	13961.013764605668	13047.678824472914	16566.476184537976	15358.028086863147	0.24433761999568934	0.22897435330382854	8184.6827727588825	6286.1806249199435	7699.829181647394	5913.792673549149
0.33556799736153503	7807.692184347822	7622.51661430731	10927.0740934354	10373.90529827378	12492.197480678626	11752.170382931405	13979.387895412512	13064.850912519028	16588.279372721063	15378.240832919832	0.24433762007829693	0.2289743533801654	8154.331888018642	6300.606692485511	7671.276257589925	5927.364153462928
0.3375899633530214	7817.977921347539	7632.558403960323	10941.469259240841	10387.571727767092	12508.65451751304	11767.652519012483	13997.804135481176	13082.062355022876	16610.132528784496	15398.49990192988	0.24433762016220373	0.22897435345770217	8124.042972986586	6315.026549884584	7642.781632220838	5940.929791107308
0.3396241127067558	7828.2871666857245	7642.623144406285	10955.897325626103	10401.269392292967	12525.149167404947	11783.170039986404	14016.26246643391	13099.31313480902	16632.035630921015	15418.805273676799	0.24433762024743017	0.22897435353645848	8093.8162055769935	6329.440027900506	7614.345472899266	5954.489427277818
0.3416705188336247	7838.61990982131	7652.710825354168	10970.358277839234	10414.998277846236	12541.681413489625	11798.722929987467	14034.762869398428	13116.60323423976	16653.98865673656	15439.156927400008	0.24433762033399856	0.2289743536164547	8063.6517611281015	6343.84695689939	7585.967944564298	5968.042902380228
0.343729255586852	7848.976139936193	7662.821436242493	10984.852100740593	10428.758370053692	12558.251238459154	11814.311172733042	14053.305325006459	13133.932635213887	16675.991583248517	15459.554841793339	0.24433762042193008	0.22897435369771102	8033.549812376499	6358.247166806832	7557.649209766649	5981.5900564524345
0.34580039726466444	7859.35584593464	7672.954966238826	10999.378778801974	10442.549654173365	12574.858624561364	11829.93475152274	14071.889813392645	13151.30131916579	16698.04438688442	15479.998995003976	0.24433762051124816	0.22897435378024864	8003.510529547464	6372.640487160999	7529.389428607654	5995.13072909927
0.3478840186129729	7869.759016442601	7683.111404238835	11013.938296105696	10456.372115093262	12591.503553598866	11845.593649236996	14090.516314193364	13168.709267063849	16720.14704348055	15500.489364630615	0.24433762060197567	0.22897435386408813	7973.534080319107	6387.026747078635	7501.188758836128	6008.664759561885
0.34998019482807	7880.185639807015	7693.290738865992	11028.53063634359	10470.225737330948	12608.186006927828	11861.287848336593	14109.184806545425	13186.156459409929	16742.2995282804	15521.025927722814	0.2443376206941352	0.22897435394925172	7943.620629814919	6401.405775242019	7473.0473558194935	6022.191986693535
0.352089001559344	7890.635704095123	7703.49295847056	11043.155782816051	10484.110505032175	12624.905965456928	11877.017330861094	14127.895269084887	13203.642876237627	16764.50181593326	15541.60866077895	0.24433762078775145	0.22897435403576058	7913.770340636373	6415.777399906889	7444.965372493025	6035.71224889718
0.3542105149120084	7901.1091970937305	7713.718051129084	11057.81371843102	10498.026401970184	12641.663409646177	11892.782078428076	14146.647679945714	13221.168497111423	16786.753880492644	15562.23753974523	0.2443376208828476	0.22897435412363737	7883.983372868504	6430.141448906623	7416.942959479522	6049.225384220947
0.35634481144984936	7911.606106308568	7723.966004643697	11072.504425703071	10511.973411544765	12658.458319505888	11908.58207223204	14165.442016758649	13238.733301125469	16809.05569541491	15582.912540014253	0.24433762097944858	0.22897435421290455	7854.259884072468	6444.4977496252395	7388.980264996178	6062.731230267324
0.35849196819798806	7922.126418963463	7734.236806541303	11087.227886752256	10525.951516781142	12675.290674595368	11924.417293043178	14184.278256649708	13256.337266902212	16831.407233557522	15603.633636423396	0.24433762107757884	0.22897435430358543	7824.600029303692	6458.8461290095	7361.07743492024	6076.229624239728
0.36065206264566085	7932.6701219997685	7744.530444073043	11101.984083303316	10539.960700329253	12692.16045402194	11940.287721206518	14203.156376239182	13273.980372591455	16853.80846717783	15624.400803253697	0.24433762117726415	0.22897435439570302	7795.003961124457	6473.186413564254	7333.234612776432	6089.720402921084
0.3628251727490157	7943.237202075477	7754.846904213413	11116.772996684425	10554.000944462534	12709.067636439613	11956.193336640588	14222.076351640037	13291.66259586886	16876.259367931187	15645.214014228106	0.2443376212785305	0.22897435448928138	7765.47182959551	6487.518429334275	7305.451939736493	6103.203402661253
0.3650113769339257	7953.827645564593	7765.186173659673	11131.594607826326	10568.072231077136	12726.01220004802	11972.1341188365	14241.038158456786	13309.38391393494	16898.759906869614	15666.0732425103	0.24433762138140389	0.22897435458434504	7736.003782317508	6501.8420019280165	7277.729554643389	6116.678459389135
0.36721075409881926	7964.441438556349	7775.548238831015	11146.448897261233	10582.17454169078	12742.994122591203	11988.110046856656	14260.041771784101	13327.144303513614	16921.31005444015	15686.978460702967	0.24433762148591026	0.22897435468091817	7706.599964398425	6516.15695648035	7250.0675940178335	6130.145408606622
0.3694233836175272	7975.078566854444	7785.933085867948	11161.33584512175	10596.307857441921	12760.013381356343	12004.121099333819	14279.087166205443	13344.94374085117	16943.909780483205	15707.929640846605	0.24433762159207764	0.22897435477902553	7677.260518473573	6530.463117658161	7222.4661920624785	6143.6040853774175
0.37164934534214805	7985.739015976284	7796.3407006314255	11176.255431139827	10610.472159088567	12777.069953172595	12020.167254469761	14298.174315791699	13362.782201714774	16966.55905423099	15728.926754417746	0.24433762169993345	0.2289743548786932	7647.985584740993	6544.7603096701205	7194.925480650738	6157.054324312136
0.3738887196059291	7996.422771152241	7806.7710687021945	11191.207634645712	10624.667427007378	12794.163814409876	12036.24849003424	14317.303194099857	13380.659661391332	16989.2578443059	15749.969772327631	0.24433762180950583	0.22897435497994717	7618.7753009558655	6559.048356263433	7167.445589378942	6170.495959596708
0.3761415872261661	8007.129817324873	7817.224175380014	11206.192434566872	10638.893641192626	12811.294940977647	12052.364783363822	14336.473774171614	13398.576094686168	17012.00611871888	15771.058664920654	0.2443376219208225	0.2289743550828133	7589.6298024063	6573.327080677729	7140.026645525359	6183.92882495001
0.3784080295071193	8017.860139148083	7827.700005682826	11221.209809426791	10653.150781255046	12828.4633083235	12068.516111360606	14355.686028531863	13416.531475921607	17034.803844867627	15792.19340197269	0.2443376220339133	0.22897435518731862	7560.549221971072	6587.596305693965	7112.668774097692	6197.352753649
0.3806881282429484	8028.613720986436	7838.198544346111	11236.25973734405	10667.438826420976	12845.668891432166	12084.702450491202	14374.939929187494	13434.525778935867	17057.650989535177	15813.37395268979	0.2443376221488076	0.22897435529349083	7531.533690125216	6601.855853615794	7085.372097835876	6210.767578518949
0.38298196572066395	8039.390546914285	7848.719775822012	11251.342196031062	10681.757755531147	12862.911664824021	12100.923776785401	14394.23544762578	13452.558977081539	17080.54751888798	15834.600285706392	0.24433762226553518	0.22897435540135697	7502.5833348939195	6616.105546226259	7058.13673718879	6224.173131907359
0.3852896247230969	8050.190600714968	7859.263684278571	11266.457162792998	10696.10754703966	12880.191602553865	12117.180065834997	14413.572554813005	13470.631043224303	17103.493398474267	15855.87236908382	0.24433762238412676	0.22897435551094528	7473.698281922843	6630.345204827841	7030.962810353376	6237.569245699793
0.38761118853188686	8061.013865880017	7869.830253598942	11281.604614526634	10710.488179012906	12897.508678209637	12133.471292792567	14432.951221192994	13488.741949741576	17126.48859322232	15877.190170308668	0.2443376225046133	0.2289743556222849	7444.878654466476	6644.57465022523	7003.850433285348	6250.955751316622
0.3899467409304866	8071.860325608345	7880.419467380593	11296.784527719245	10724.899629128484	12914.86286491109	12149.797432370255	14452.37141668569	13506.89166852114	17149.53306743877	15898.553656291217	0.24433762262702657	0.22897435573540498	7416.124573383946	6658.793702708092	6976.799719684757	6264.33247969253
0.39229636620718694	8082.729962805372	7891.03130893448	11311.99687844736	10739.341874674072	12932.254135308443	12166.15845883847	14471.833110685566	13525.080170959714	17172.626784806736	15919.962793363728	0.24433762275139834	0.22897435585033496	7387.436157191172	6673.002182078548	6949.810781040229	6277.699261302594
0.3946601491581577	8093.622760082308	7901.665761284292	11327.241642375773	10753.814892546416	12949.682461581184	12182.554346024766	14491.336272060358	13543.307427961694	17195.769708384287	15941.417547278974	0.24433762287776145	0.2289743559671051	7358.813522008713	6687.199907595757	6922.883726606611	6291.055926123168
0.3970381750905084	8104.538699755098	7912.322807165528	11342.51879475606	10768.318659250046	12967.147815436427	12198.985067312378	14510.880869149178	13561.573409937533	17218.961800602214	15962.917883208329	0.2443376230061492	0.22897435608574637	7330.256781605072	6701.386698001996	6896.018663406372	6304.402303628158
0.39943052982536675	8115.477763843785	7923.002429024726	11357.82831042571	10782.853150896253	12984.650168107857	12215.450595639055	14530.466869761378	13579.878086802442	17242.20302326272	15984.463765740244	0.24433762313659543	0.22897435620628956	7301.766047445126	6715.562371548731	6869.215696291998	6317.738222825807
0.4018372997009759	8126.4399340715545	7933.704609018651	11373.170163806739	10797.418343201974	13002.189490354227	12231.950903495801	14550.09424117481	13598.221427975	17265.49333753729	16006.055158878587	0.24433762326913444	0.2289743563287666	7273.3414286142215	6729.7267459123395	6842.474927892908	6331.063512201421
0.40425857157581063	8137.425191863821	7944.429329013336	11388.544328904462	10812.014211488486	13019.765752457874	12248.48596292541	14569.762950134224	13616.60340237551	17288.832703964847	16027.692026040746	0.24433762340380133	0.22897435645321013	7244.98303189734	6743.879638261627	6815.796458679717	6344.377999763936
0.4066944328317112	8148.43351834747	7955.176570583429	11403.9507793064	10826.640730680512	13037.378924223523	12265.055745521433	14589.472962849894	13635.023978424855	17312.221082450098	16049.374330056262	0.2443376235406317	0.22897435657965273	7216.69096177211	6758.020865222439	6789.180386932567	6357.681512995623
0.4091449713770379	8159.464894349852	7965.94631501106	11419.389488180896	10841.297875304697	13055.028974976682	12281.66022242647	14609.224244995823	13653.483124042601	17335.65843226139	16071.102033164583	0.24433762367966136	0.22897435670812788	7188.46532039484	6772.150242865551	6762.6268087513745	6370.973878856748
0.411610275649843	8170.519300397974	7976.738543285213	11434.860428275964	10855.985619488738	13072.71587356233	12298.29936433116	14629.016761708308	13671.980806645885	17359.144712029032	16092.875097013784	0.24433762382092775	0.2289743568386696	7160.306207658257	6786.267586732283	6736.135818107985	6384.254923814442
0.41409043462106226	8181.596716717581	7987.553236100692	11450.363571918015	10870.703936959972	13090.439588343474	12314.973141472607	14648.85047758426	13690.516993147643	17382.679879743308	16114.693482658462	0.24433762396446737	0.22897435697131227	7132.213721149601	6800.372711787	6709.707506813109	6397.524473798461
0.41658553779772634	8192.697123232207	7998.3903738573135	11465.898891010522	10885.452801044305	13108.200087199586	12331.681523633157	14668.725356679552	13709.09164995528	17406.263892752468	16136.557150558174	0.2443376241103195	0.22897435710609207	7104.187956186943	6814.465432438999	6683.341964560095	6410.782354231924
0.41909567522619073	8203.82049956229	8009.249936659006	11481.466357032796	10900.23218466496	13125.997337525254	12348.424480138974	14688.6413625074	13727.704742969043	17429.896707760872	16158.466060575529	0.2443376242585219	0.22897435724304338	7076.229005855508	6828.545562554151	6657.039278893266	6424.028389984276
0.4216209374953856	8214.966825024283	8020.131904312849	11497.065941038727	10915.042060341177	13143.831306228714	12365.201979858575	14708.598458036797	13746.356237580445	17453.578280827078	16180.420171974323	0.2443376244091143	0.22897435738220354	7048.336960966233	6842.612915405538	6630.799535245169	6437.262405388989
0.42416141574008476	8226.136078629645	8031.036256328214	11512.69761365537	10929.882400187043	13161.701959730213	12382.013991201502	14728.596605690675	13765.046098670751	17477.308567361695	16202.419443417764	0.24433762456213712	0.2289743575236095	7020.5119100990705	6856.667303695809	6604.62281695893	6450.484224255662
0.4267172016441951	8237.328239083954	8041.962971915844	11528.361345081725	10944.75317591025	13179.609263960678	12398.860482116914	14748.635767344358	13783.77429060942	17501.087522125534	16224.46383296664	0.24433762471763074	0.2289743576672985	6992.753939608112	6870.708539550658	6578.509205267765	6463.69366983464
0.42928838744406506	8248.543284785916	8052.912029986883	11544.057105087328	10959.65435881076	13197.553184360026	12415.741420092074	14768.715904323753	13802.54077725245	17524.915099227455	16246.553298077351	0.2443376248756368	0.22897435781330955	6965.063133634161	6884.736434511375	6552.458779330831	6476.890564833768
0.43187506593181346	8259.781193826468	8063.883409152009	11559.784863011006	10974.585919779634	13215.533685875811	12432.656772151035	14788.836977403766	13821.34552194086	17548.791252122508	16268.687795600172	0.2443376250361974	0.2289743579616808	6937.4395741270855	6898.750799541827	6526.471616242547	6490.074731412809
0.4344773304586784	8271.041943987768	8074.877087720446	11575.544587759463	10989.547829297691	13233.550732961563	12449.606504853096	14808.998946806483	13840.188487499045	17572.715933609757	16290.86728177724	0.24433762519935562	0.22897435811245268	6909.883340811357	6912.751444977708	6500.547790997196	6503.245991139673
0.4370952749383861	8282.325512742169	8085.893043698951	11591.33624780585	11004.540057434117	13251.604289575174	12466.590584291249	14829.20177219935	13859.069636232987	17596.689095830123	16313.09171224053	0.24433762536515508	0.22897435826566503	6882.3945112419315	6926.738180568442	6474.687376572285	6516.404165048152
0.4397289938505404	8293.631877251335	8096.931254791022	11607.159811188512	11019.562573845391	13269.694319177448	12483.608976090956	14849.445412693563	13877.98892992894	17620.71069026448	16335.361042010245	0.24433762553364013	0.22897435842135938	6854.973160826135	6940.710815478116	6448.890443899669	6529.549073599745
0.4423785822440318	8304.961014365208	8107.99169839574	11623.015245509569	11034.615347773726	13287.820784730498	12500.661645408376	14869.729826842247	13896.94632985143	17644.780667731502	16357.675225492498	0.24433762570485543	0.22897435857957704	6827.61936279526	6954.6691582431085	6423.157061856706	6542.6805366566405
0.4450441357404687	8316.312900620986	8119.074351606907	11638.90251793345	11049.698348045875	13305.983648696076	12517.74855692902	14890.054972638623	13915.941796741774	17668.89897838545	16380.034216477554	0.24433762587884825	0.2289743587403608	6800.333188213408	6968.613016763236	6397.487297329586	6555.79837353155
0.44772575053762753	8327.68751224209	8130.179191212046	11654.821595185485	11064.811543071784	13324.182873033918	12534.869674866224	14910.420807514129	13934.97529081638	17693.065571713993	16402.437968137834	0.24433762605566392	0.2289743589037535	6773.114706046414	6982.542198354844	6371.881215173751	6568.902402929962
0.4504235234129248	8339.084825137275	8141.306193691349	11670.772443550639	11079.954900843144	13342.418419200361	12552.024962959506	14930.82728833688	13954.046771764919	17717.280396536353	16424.88643302576	0.2443376262353511	0.22897435906979938	6745.9639831152745	6996.456509686075	6346.338878255803	6581.992442976683
0.4531375517269096	8350.504814899412	8152.455335216757	11686.755028871805	11095.128388932164	13360.690248146337	12569.214384473176	14951.274371409432	13973.156198748788	17741.543401000647	16447.379563071943	0.2443376264179575	0.22897435923854303	6718.881084119435	7010.355756783392	6320.860347447917	6595.068311195821
0.4558679334267773	8361.947456804606	8163.6265916508455	11702.769316548593	11110.331974490036	13378.99832031603	12586.437902194606	14971.762012467263	13992.303530399167	17765.8545325821	16469.917309582914	0.24433762660353278	0.22897435941002994	6691.866071682889	7024.239745063242	6295.445681655314	6608.129824520089
0.45861476704990445	8373.41272581109	8174.819938545941	11718.815271535756	11125.565624245737	13397.34259564504	12603.695478432857	14992.29016667673	14011.48872481552	17790.213738080623	16492.499623239328	0.24433762679212634	0.22897435958430642	6664.919006307144	7038.108279262669	6270.0949378199875	6621.176799280569
0.4613781517274047	8384.900596558124	8186.035351142967	11734.892858341671	11140.829304504465	13415.723033558674	12620.987075016923	15012.85878863317	14030.711739563614	17814.620963618538	16515.126454093668	0.24433762698379	0.22897435976141942	6638.039946441073	7051.961163495667	6244.808170905802	6634.209051171318
0.4641581871877068	8396.411043365048	8197.272804370437	11751.002041026995	11156.122981146256	13434.139592970401	12638.31265329416	15033.467832359125	14049.972531673802	17839.0761546385	16537.7977515682	0.2443376271785746	0.22897435994141732	6611.228948474862	7065.798201232217	6219.585433961358	6647.226395305246
0.4669549737601532	8407.944040230144	8208.532272843502	11767.142783203095	11171.446619624705	13452.592232280043	12655.672174128824	15054.11725130239	14069.271057639367	17863.57925590115	16560.51346445304	0.2443376273765339	0.2289743601243479	6584.486066710204	7079.619195243344	6194.426778082736	6660.2286461461335
0.46976861237862133	8419.499560829483	8219.813730862703	11783.315048030401	11186.800184965254	13471.080909371925	12673.06559790015	15074.806998333865	14088.607273414422	17888.130211482592	16583.27354090365	0.2443376275777209	0.22897436031026147	6557.811353436671	7093.423947666772	6169.33225245541	6673.215617548209
0.4725992045851658	8431.077578516004	8231.117152413144	11799.518798217163	11202.183641764075	13489.605581613432	12690.492884501082	15095.537025745978	14107.981134412463	17912.728964772523	16606.07792843918	0.24433762778218998	0.22897436049920822	6531.204858912155	7107.21225997014	6144.301904362626	6686.187122744042
0.4754468525336833	8442.678066318265	8242.44251116322	11815.753996017665	11217.596954186345	13508.166205852951	12707.95399333631	15116.307285250416	14127.39259550421	17937.37545847151	16628.92657393991	0.2443376279899972	0.22897436069123947	6504.666631358676	7120.983932923991	6119.335779169574	6699.142974302173
0.47831165899359906	8454.300996939412	8253.789780463658	11832.020603230801	11233.040085964909	13526.762738418287	12725.448883320769	15137.117727976274	14146.841611015927	17962.06963458883	16651.819423645236	0.24433762820119848	0.22897436088640727	6478.196717006154	7134.73876663344	6094.433920371812	6712.082984177861
0.4811937273535759	8465.946342756039	8265.158933346376	11848.318581198468	11248.513000398783	13545.395135114783	12742.977512877927	15157.968304468028	14166.328134727528	17986.811434440042	16674.756423151513	0.24433762841585163	0.2289743610847645	6451.795160093345	7148.47656051768	6069.596369574312	6725.00696365675
0.4840931616252451	8477.614075817073	8276.549942523357	11864.647890804037	11264.015660351572	13564.063351223616	12760.539839938016	15178.858964683566	14185.852119870604	18011.60079864466	16697.73751740967	0.244337628634015	0.22897436128636586	6425.4620028641075	7162.19711329136	6044.823166527785	6737.914723387919
0.4870100664469608	8489.304167842622	8287.962780385638	11881.00849247069	11279.548028250118	13582.767341499828	12778.135821936472	15199.789657992045	14205.413519126687	18036.437667123617	16720.762650723194	0.24433762885574767	0.22897436149126538	6399.197285600007	7175.900222973898	6020.114349138457	6750.806073371787
0.4899445470875755	8501.016590222855	8299.397419002116	11897.400346159899	11295.11006608287	13601.50706017067	12795.765415812113	15220.760333171982	14225.012284625236	18061.321979096974	16743.831766745745	0.24433762908111023	0.2289743616995195	6373.00104663847	7189.585686904844	5995.469953449443	6763.680822920054
0.49289670945023945	8512.751314016852	8310.853830118409	11913.823411369798	11310.701735398336	13620.28246093369	12813.42857800537	15241.770938409149	14244.648367941658	18086.253673081457	16766.94480847886	0.24433762931016448	0.228974361911185	6346.873322354164	7203.253301682882	5970.890013693366	6776.538780702278
0.4958666600762229	8524.50830995141	8322.331985155812	11930.277647133507	11326.322997303672	13639.09349695481	12831.125264456701	15262.821421294426	14264.32172009555	18111.232686887877	16790.10171826984	0.24433762954297314	0.2289743621263196	6320.8141471920535	7216.902863206342	5946.374562279321	6789.37975470908
0.4988545061487607	8536.287548419912	8333.831855210057	11946.763012017562	11341.973812462966	13657.940120866571	12848.855430604637	15283.911728821799	14284.032291548525	18136.258957618786	16813.30243780923	0.24433762977959964	0.22897436234498225	6294.823553679511	7230.534166649915	5921.923629805911	6802.203552248888
0.5018603554969207	8548.088999481095	8345.353411050237	11963.279464120184	11357.65414109581	13676.822284766127	12866.61903138417	15305.041807386142	14303.780032202421	18161.332421665826	16836.546908128672	0.2443376300201083	0.22897436256723233	6268.901572447736	7244.147006477229	5897.537245080806	6815.00997995073
0.5048843165994948	8559.91263285796	8356.896623117582	11979.826961069768	11373.363942975606	13695.739940213527	12884.41602122483	15326.211602781304	14323.564891397176	18186.453014707444	16859.835069598448	0.2443376302645656	0.22897436279313152	6243.048232213594	7257.741176400799	5873.215435126331	6827.798843753524
0.5079264985889148	8571.758417936433	8368.461461524348	11996.405460022977	11389.103177428075	13714.693038229525	12902.246354049	15347.421060197647	14343.386817908926	18211.620671706	16883.1668619252	0.24433763051303864	0.2289743630227409	6217.263559815008	7271.316469398793	5848.958225194365	6840.569948906079
0.5109870112551897	8583.626323764305	8380.047896052585	12013.014917663299	11404.871803329568	13733.681529293934	12920.109983270004	15368.670124220193	14363.245759947917	18236.835326905588	16906.5422241495	0.24433763076559506	0.22897436325612466	6191.547580232378	7284.8726777234115	5824.765638774261	6853.323099952657
0.5140659650498691	8595.516319049897	8391.655896152986	12029.655290199147	11420.669779105514	13752.705363343483	12938.00686179034	15389.958738826237	14383.141665156494	18262.096913829133	16929.961094643477	0.24433763102230463	0.22897436349334555	6165.900316574145	7298.409592862707	5800.637697615894	6866.0581007483415
0.5171634710900281	8607.428372160926	8403.285430943712	12046.326533362304	11436.49706272879	13771.764489769976	12955.936941999847	15411.28684738331	14403.074480607118	18287.405365276023	16953.42341110847	0.24433763128323793	0.2289743637344699	6140.3217901107855	7311.927005561069	5776.574421719648	6878.774754418526
0.5202796411622786	8619.362451123188	8414.93646920909	12063.02860240604	11452.353611717994	13790.858857418245	12973.900175773742	15432.65439264681	14423.044152800132	18312.7606133193	16976.929110572426	0.24433763154846677	0.2289743639795634	6114.8120202762075	7325.424705796409	5752.57582938252	6891.472863403149
0.5234145877268029	8631.318523619411	8426.608979398587	12079.761452103552	11468.239383136017	13809.988414584208	12991.896514470996	15454.061316757954	14443.050627662002	18338.16258930323	17000.478129387793	0.24433763181806373	0.22897436422869422	6089.371024673805	7338.902482774574	5728.641937162494	6904.152229390107
0.5265684239214125	8643.296556987874	8438.302929625308	12096.525036745992	11484.154333588012	13829.153109012776	13009.92590893204	15475.507561241337	14463.093850542722	18363.611223840362	17024.07040322851	0.24433763209210435	0.22897436448193	6063.998819117434	7352.3601249512285	5704.772759918356	6916.812653345987
0.5297412635656308	8655.296518221297	8450.018287665036	12113.319310140945	11500.098419220081	13848.35288789603	13027.988309477287	15496.993067002893	14483.17376621421	18389.106446809186	17047.705867088072	0.24433763237066292	0.2289743647393414	6038.695417625364	7365.797420003451	5680.968310858356	6929.453935551457
0.5329332211648017	8667.318373965443	8461.75502095488	12130.144225610456	11516.071595717442	13867.587697870988	13046.08366590504	15518.517774327447	14503.290318867965	18414.648187351155	17071.384455276802	0.24433763265381683	0.22897436500099988	6013.46083240537	7379.2141547985375	5657.228601465933	6942.075875496492
0.5361444119142209	8679.362090517912	8473.513096591952	12146.999735989342	11532.073818302633	13886.857485017606	13064.211927489458	15540.08162287651	14523.4434521128	18440.23637386811	17095.106101419187	0.24433763294164507	0.2289743652669769	5988.295073921327	7392.610115445685	5633.553641572129	6954.678271946497
0.5393749517032939	8691.427633826801	8485.292481332228	12163.88579362334	11548.105041733945	13906.162194856823	13082.373042978797	15561.684551685928	14543.633108972901	18465.870934019487	17118.87073845157	0.24433763323422622	0.22897436553734657	5963.1981508811	7405.985087262467	5609.9434393779375	6967.26092294883
0.5426249571197181	8703.514969489474	8497.093141589261	12180.80235036735	11564.165220303692	13925.50177234839	13100.566960593436	15583.326499163639	14563.85923188562	18491.55179471964	17142.678298619572	0.24433763353164173	0.2289743658121837	5938.1700702328235	7419.338854752015	5586.398001416121	6979.823625766672
0.5458945454536906	8715.6240627512	8508.915043432804	12197.749357583563	11580.25430783633	13944.876161888787	13118.793628023755	15605.007403087266	14584.121762699124	18517.278882134993	17166.528713475316	0.2443376338339745	0.22897436609156435	5913.2108371900395	7432.671201610938	5562.91733259405	6992.366176913958
0.5491838347021408	8727.754878503818	8520.758152587669	12214.72676613957	11596.372257686893	13964.285307309097	13137.05299242835	15626.7272006017	14604.420642670406	18543.05212168119	17190.421913875096	0.24433763414130769	0.22897436637556587	5888.320455246139	7445.981910726521	5539.501436204184	7004.8883721479215
0.5524929435729888	8739.907381284445	8532.622434432289	12231.73452640657	11612.51902273906	13983.729151872907	13155.345000431857	15648.485828216819	14624.755812462883	18568.87143802036	17214.357829976525	0.24433763445372705	0.2289743666642676	5863.498926209519	7459.270764193032	5516.150313937571	7017.390006459318
0.55582199148943	8752.08153527419	8544.507853997564	12248.772588257563	11628.694555403556	14003.207638274276	13173.66959812314	15670.283221805172	14645.12721214435	18594.736755058373	17238.33639123617	0.24433763477131928	0.22897436695774942	5838.746250170516	7472.537543262821	5492.863965886179	7029.870874066837
0.5591710985942444	8764.27730429668	8556.414375965405	12265.84090106529	11644.898807616204	14022.720708635368	13192.026731053082	15692.119316599337	14665.534781184548	18620.647995941734	17262.357526406642	0.24433763509417267	0.22897436725609294	5814.062425545417	7485.782028365415	5469.642390551511	7042.330768396147
0.5625403857541326	8776.494651816865	8568.3419646675	12282.939413700562	11661.131730836218	14042.26830450453	13210.416344232637	15713.994047189792	14685.978458452999	18646.605083055023	17286.421163534076	0.24433763542237713	0.22897436755938125	5789.447449075524	7499.003999094944	5446.48558487487	7054.769482108299
0.565929974564078	8788.733540939478	8580.290584083956	12300.068074530112	11677.393276044373	14061.850366853847	13228.838382130794	15735.907347522163	14706.458182216733	18672.60793801765	17310.527229955456	0.2443376357560242	0.22897436786769954	5764.90131584974	7512.203234208748	5423.393544241786	7067.186807074584
0.569339987351735	8800.993934407845	8592.260197841992	12317.22683141491	11693.683393741221	14081.466836077232	13247.292788672507	15757.85915089507	14726.973890137982	18698.656481681286	17334.675652295897	0.24433763609520673	0.2289743681811326	5740.424019310856	7525.379511622712	5400.366262476891	7079.582534357905
0.5727705471818436	8813.27579460233	8604.250769214508	12334.415631708012	11710.002033945142	14101.11765198794	13265.779507236528	15779.849389957382	14747.525519271794	18724.75063412662	17358.866356465824	0.24433763644001946	0.22897436849976835	5716.015551266959	7538.532608397305	5377.403731867438	7091.956454218365
0.5762217778606706	8825.579083539093	8616.262261118782	12351.634422252806	11726.349146190576	14120.802753816582	13284.298480653388	15801.877996705964	14768.113006063768	18750.89031466068	17383.099267658326	0.24433763679055873	0.2289743688236959	5691.675901923329	7551.662300758529	5354.505943206139	7104.308356148191
0.5796938039404782	8837.903762868616	8628.294636115193	12368.88314938097	11742.724679526274	14140.522080208772	13302.849651203422	15823.944902483066	14788.736286347865	18777.07544181373	17407.37431034657	0.24433763714692247	0.22897436915300606	5667.405059849611	7564.768364035059	5331.672885745531	7116.63802879164
0.5831867507240184	8850.249793874245	8640.347856405611	12386.161758910392	11759.12858251314	14160.275569222786	13321.432960614307	15846.050037973679	14809.395295343671	18803.305933336138	17431.691408280578	0.24433763750921053	0.22897436948779049	5643.203012037789	7577.8505727085285	5308.9045472373255	7128.945259978063
0.5867007442690553	8862.617137470881	8652.42188383225	12403.470196143395	11775.56080322263	14180.06315832749	13340.048350059276	15868.193333203242	14830.089967654418	18829.581706195648	17456.0504844849	0.2443376378775244	0.22897436982814345	5619.069743900327	7590.908700392116	5286.2009139677975	7141.229836742859
0.5902359113929144	8875.005754203465	8664.516679876144	12420.808405864565	11792.021289234699	14199.88478439988	13358.695760154766	15890.374717534873	14850.820237264352	18855.902676574126	17480.45146125552	0.24433763825196694	0.22897437017415953	5595.0052392885555	7603.942519831937	5263.561970730312	7153.491545276716
0.5937923796770596	8887.415604245658	8676.632205655784	12438.176332338948	11808.509987635953	14219.74038372301	13377.375130958346	15912.594119667066	14871.586037536455	18882.26875986477	17504.894260157176	0.24433763863264338	0.22897437052593636	5571.009480466368	7616.951802847441	5240.987700858386	7165.730170941446
0.597370277471697	8899.846647398126	8688.768421925688	12455.573919309618	11825.026845017686	14239.629891983237	13396.086401966482	15934.851467630586	14892.387301209947	18908.679870668493	17529.37880202041	0.24433763901966055	0.22897437088357284	5547.082448177505	7629.936320401728	5218.478086228715	7177.94549825741
0.6009697339004076	8912.298843087474	8700.92528907498	12473.001109996208	11841.571807473969	14259.553244268505	13414.829512112374	15957.146688786577	14913.223960397865	18935.135922791607	17553.905006938723	0.2443376394131274	0.22897437124716888	5523.224121646723	7642.895842577796	5196.033107285621	7190.137310913764
0.6045908788648067	8924.772150364437	8713.102767125996	12490.45784709236	11858.144820599728	14279.510375065473	13433.604399763784	15979.479709823303	14934.095946584686	18961.636829242027	17578.47279426579	0.24433763981315396	0.22897437161682727	5499.434478543466	7655.83013851149	5173.652743036859	7202.305391744245
0.6082338430492322	8937.266527902593	8725.30081573278	12507.944072763941	11874.745829488724	14299.50121825743	13452.411002720735	16001.850456753878	14955.00319062374	18988.18250222653	17603.082082612385	0.24433764021985324	0.22897437199265155	5475.713495056611	7668.73897646321	5151.3369710815605	7214.449522736948
0.611898757925461	8949.78193399681	8737.519394179728	12525.459728646869	11891.374778731688	14319.525707121831	13471.249258213418	16024.258854913473	14975.94562273489	19014.77285314745	17627.7327898437	0.2443376406333397	0.22897437237474758	5452.061145873275	7681.62212377321	5129.085767601151	7226.569485006854
0.6155857557574533	8962.31832656176	8749.758461379979	12543.004755845028	11908.031612414143	14339.583774327948	13490.119102899711	16046.70482895666	14996.92317250178	19041.407792599544	17652.424833076057	0.24433764105372988	0.22897437276322324	5428.477404210949	7694.479346880224	5106.8991073940415	7238.665058822371
0.6192949696061266	8974.875663130495	8762.017975874161	12560.579094928276	11924.716274114699	14359.675351934517	13509.02047286325	16069.188302854844	15017.935768869693	19068.087230366942	17677.1581286744	0.24433764148114198	0.22897437315818822	5404.962241797708	7707.310411267914	5084.776963872835	7250.736023574136
0.6230265333341571	8987.453900852754	8774.297895828677	12578.182685930082	11941.42870690271	14379.800371387111	13527.95330361078	16091.709199893276	15038.983340142588	19094.811075419562	17701.93259224884	0.2443376419156972	0.22897437355975356	5381.515628914116	7720.11508150911	5062.719309075503	7262.782157775015
0.6267805816108112	9000.052996493652	8786.598179034438	12595.815468345696	11958.168853336572	14399.958763516004	13546.91753007022	16114.267442668677	15060.065813980971	19121.579235910358	17726.748138652096	0.24433764235751804	0.22897437396803286	5358.137534408364	7732.893121249508	5040.726113696583	7274.803239076398
0.6305572499168048	9012.672906432008	8798.91878290522	12613.477381129795	11974.936655461466	14420.150458533493	13565.91308658811	16136.862953086244	15081.183117399052	19148.39161917172	17751.604681976194	0.2443376428067292	0.22897437438314158	5334.82792567648	7745.644293175545	5018.797347058076	7286.799044215586
0.634356674549194	9025.313586658845	8811.259664476203	12631.168362694401	11991.732054807377	14440.375386031536	13584.939906927375	16159.495652356994	15102.335176762244	19175.248131712335	17776.502135549512	0.244337643263458	0.22897437480519706	5311.586768708192	7758.368359039538	4996.932977175806	7298.76934907306
0.6381789926262927	9037.974992775864	8823.620780402538	12648.88835090674	12008.554992387155	14460.633474979268	13603.997924265115	16182.165460995006	15123.521917784738	19202.148679213922	17801.440411933894	0.2443376437278334	0.22897437523431938	5288.41402808181	7771.065079636872	4975.132970721228	7310.713928608224
0.642024342092622	9050.657079993853	8836.00208695766	12666.637283087011	12025.405408694207	14480.924653720478	13623.087071189997	16204.872298814593	15144.743265526557	19229.093166527866	17826.419422921244	0.2443376441999875	0.22897437567062917	5265.309666990768	7783.734214820433	4953.3972930603195	7322.632556891069
0.6458928617238878	9063.359803131185	8848.403540031954	12684.415096006298	12042.283243700693	14501.248849971222	13642.207279700215	16227.616084927608	15165.999144391339	19256.081497672032	17851.43907953086	0.24433764468005395	0.2289743761142507	5242.273647228954	7796.375523454975	4931.725908264285	7334.5250070896
0.6497846911319898	9076.083116612106	8860.825095131042	12702.221725884172	12059.18843685519	14521.605990817052	13661.358481200841	16250.396737740382	15187.289478123355	19283.11357582713	17876.499292005956	0.24433764516816875	0.2289743765653095	5219.3059292244725	7808.988763442263	4910.11877909163	7346.391051427927
0.6536999707700591	9088.826974465286	8873.266707374294	12720.057108386647	12076.120927080668	14541.99600271075	13680.540606501532	16273.214174951136	15208.61418980499	19310.189303333635	17901.59996981068	0.2443376456644707	0.22897437702393408	5196.406472065486	7821.573691737838	4888.575867060339	7358.230461269617
0.6576388419375281	9101.591330322206	8885.728331493405	12737.921178623947	12093.080652772556	14562.418811469675	13699.753585814342	16296.06831354708	15229.973201854282	19337.30858168835	17926.74102162724	0.24433764616910075	0.22897437749025484	5173.575233469484	7834.130064277444	4867.097132403636	7370.043007025495
0.661601446785229	9114.376137415426	8898.209921830598	12755.813871148082	12110.067551796286	14582.874342273084	13718.99734875093	16318.95906980136	15251.366436021837	19364.471311540794	17951.922355352246	0.24433764668220254	0.22897437796440392	5150.8121698417235	7846.65763604641	4845.68253409001	7381.82845816575
0.6655879283205246	9127.181348577209	8910.711432337223	12773.735119950903	12127.08156148542	14603.362519659853	13738.27182432046	16341.88635927053	15272.793813388487	19391.677392690195	17977.143878093982	0.24433764720392198	0.22897437844651647	5128.117236255435	7859.15616102051	4824.332029864425	7393.586583257187
0.6695984304124688	9140.00691623762	8923.232816572101	12791.684858461464	12144.12261863935	14623.883267525493	13757.576940926972	16364.850096791208	15294.255254362377	19418.926724081524	18002.40549616895	0.2443376477344078	0.22897437893672964	5105.49038646277	7871.625392160378	4803.045576224336	7405.317149903625
0.6736330977969988	9152.852792423104	8935.774027699927	12809.663019544025	12161.190659521171	14644.43650911983	13776.912626366993	16387.850196477506	15315.750678676299	19446.219203802433	18027.707115098758	0.24433764827381124	0.2289743794351836	5082.931572945323	7884.065081465989	4781.8231284567155	7417.019924783148
0.6776920760821589	9165.718928754766	8948.335018489714	12827.669535495652	12178.285619855536	14665.022167044317	13796.278807827091	16410.886571717954	15337.280005384975	19473.55472907963	18053.048639606895	0.2443376488222852	0.22897437994201997	5060.440746887354	7896.4749799123965	4760.664640641306	7428.694673627149
0.6817755117533548	9178.605276446751	8960.915741313165	12845.704338043926	12195.407434826451	14685.640163249373	13815.675411881384	16433.959135172623	15358.8431528623	19500.933196275437	18078.429973615515	0.24433764937998811	0.2289743804573837	5038.017858195119	7908.8548374506645	4739.570065651787	7440.341161201242
0.6858835521786408	9191.511786304527	8973.516148143013	12863.767358344594	12212.55603907502	14706.290419031699	13835.102364488996	16457.067798770022	15380.440038798495	19528.354500884154	18103.851020242073	0.24433764994707757	0.22897438098142198	5015.6628555152565	7921.204403016251	4718.53935518139	7451.959151320625
0.6900163456140378	9204.438408723276	8986.13619055146	12881.858526979262	12229.731366697315	14726.97285503166	13854.559590991628	16480.212473704247	15402.070580197425	19555.818537528612	18129.31168179616	0.24433765052371648	0.22897438151428479	4993.375686262734	7933.523424544837	4697.5724597484805	7463.548406836111
0.6941740412088835	9217.385093686244	8998.775819708493	12899.977773953124	12246.933351242087	14747.687391230702	13874.047016110977	16503.39307043202	15423.734693373712	19583.32519995673	18154.811859776128	0.2443376511100693	0.2289743820561242	4971.156296590343	7945.81164890714	4676.669328704709	7475.10868962761
0.6983567890112157	9230.351790762921	9011.434986380249	12918.125028692402	12264.161925708562	14768.433946948357	13893.564563946227	16526.609498669437	15445.432293949969	19610.874381037578	18180.351454865806	0.24433765170630473	0.22897438260709546	4949.004631434334	7958.068821949419	4655.829910254339	7486.6397606078535
0.702564739973187	9243.33844910751	9024.11364092739	12936.300220042214	12281.417022544194	14789.212440839905	13913.112157971524	16549.86166738922	15467.163296853969	19638.46597275822	18205.930366931196	0.2443376523125924	0.22897438316735627	4926.92063453095	7970.294688498601	4635.054151454242	7498.141379699111
0.7067980459565127	9256.345017457115	9036.811733303382	12954.503276264026	12298.698573642354	14810.022790893387	13932.689721033339	16573.1494848175	15488.927616315732	19666.09986621977	18231.54849501703	0.244337652929107	0.22897438373706708	4904.904248403851	7982.488992316183	4614.3419982395135	7509.613305856474
0.7110568597379514	9269.371444130114	9049.52921305292	12972.734125033388	12316.006510340174	14830.864914427038	13952.29717534804	16596.472858430865	15510.725165864826	19693.775951634027	18257.205737343582	0.24433765355602477	0.22897438431639194	4882.955414384836	7994.651476109866	4593.69339541439	7521.055297021754
0.7153413350148182	9282.417677024307	9062.266029310083	12990.992693437349	12333.34076341605	14851.738728086353	13971.934442499054	16619.831694953114	15532.555858327194	19721.494118319504	18282.90199130298	0.24433765419352632	0.22897438490549663	4861.074072625721	8006.781881526578	4573.10828668531	7532.4671101644635
0.7196516264105322	9295.483663615334	9075.022130796879	13009.278907972222	12350.701263087643	14872.644147841487	13991.601443434609	16643.225900352347	15554.419605822664	19749.25425469806	18308.63715345621	0.24433765484179423	0.2289743855045505	4839.260162131628	8018.879949181806	4552.5866146639455	7543.848501253873
0.7239878894801961	9308.569350954866	9087.79746582132	13027.592694541083	12368.087939009285	14893.581088984465	14011.298098464791	16666.655379837805	15576.316319761674	19777.056248291094	18334.411119529323	0.24433765550101524	0.22897438611372578	4817.513620741665	8030.945418603718	4532.12832086347	7555.199225237127
0.7283502807162107	9321.67468566886	9100.591982275873	13045.93397845131	12385.50072026985	14914.54946612631	14031.024327259147	16690.12003785669	15598.245910842588	19804.899985715816	18360.223784410227	0.244337656171378	0.22897438673319745	4795.834385138005	8042.978028225247	4511.733345730463	7566.519036063924
0.7327389575539218	9334.79961395577	9113.405627635639	13064.30268441209	12402.939535390302	14935.549193194196	14050.780048843873	16713.61977809102	15620.208289048614	19832.78535268148	18386.075042145105	0.2443376568530766	0.22897438736314402	4774.222390893148	8054.977515432518	4491.401628651656	7577.807686673943
0.7371540783773028	9347.944081584877	9126.238348956751	13082.698736532084	12420.404312321489	14956.580183428827	14070.565181599366	16737.1545034546	15642.203363645034	19860.712233985814	18411.96478593511	0.24433765754630712	0.22897438800374695	4752.677572454559	8066.943616521545	4471.133107948815	7589.064928971697
0.74159580252467	9361.108033894421	9139.090092874456	13101.122058316805	12437.894978441554	14977.642349381384	14090.37964325726	16760.72411608969	15664.23104317593	19888.680513511077	18437.892908132555	0.24433765825126907	0.22897438865519076	4731.199863144662	8078.876066670287	4450.927720907377	7600.290513844229
0.746064290294433	9374.291415789807	9151.960805601606	13119.57257266613	12455.41146055388	14998.735602910727	14110.223350898084	16784.32851736381	15686.291235461604	19916.690074220234	18463.859300237844	0.24433765896816534	0.22897438931766345	4709.789195220685	8090.7746000154875	4430.785403794376	7611.484191172291
0.7505597029508803	9387.494171741982	9164.850432926754	13138.050201872014	12472.953684884495	15019.859855180764	14130.096220948362	16807.967607866864	15708.383847595313	19944.740798153543	18489.863852895644	0.24433765969720372	0.22897438999135614	4688.4454998373985	8102.6389495613985	4410.706091834232	7622.645709765144
0.7550822027299987	9400.716245785416	9177.758920212413	13156.554867615661	12490.521577079706	15041.015016657188	14149.998169177908	16831.641287407445	15730.508785940285	19972.83256642424	18515.90645589139	0.24433766043859442	0.22897439067646302	4667.168707065983	8114.468847191893	4390.68971924833	7633.774817402009
0.7596319528453285	9413.957581516423	9190.686212393319	13175.086490965197	12508.115062203742	15062.200997104872	14169.929110697165	16855.349455009924	15752.665956126768	20000.965259214994	18541.986998147757	0.24433766119255185	0.2289743913731826	4645.958745928947	8126.264023704454	4370.736219266895	7644.8712608339265
0.7642091174938536	9427.21812209128	9203.63225397468	13193.64499237303	12525.734064736373	15083.417705584821	14189.8889599545	16879.09200891104	15774.855263049014	20029.138755773918	18568.105367721186	0.24433766195929374	0.22897439208171644	4624.815544400364	8138.024208785035	4350.845524127362	7655.93478575442
0.7688138618619275	9440.497810224508	9216.596989030351	13212.230291673437	12543.378508570408	15104.665050451411	14209.877630733385	16902.868846556823	15797.076610862128	20057.352934410916	18594.26145179812	0.24433766273904162	0.22897439280226894	4603.739029412391	8149.749130992219	4331.01756508369	7666.965136792045
0.7734463521312342	9453.796588186893	9229.580361201048	13230.842308079813	12561.048317009301	15125.942939349274	14229.895036149668	16926.679864599104	15819.329902979081	20085.607672493505	18620.455136691504	0.24433766353202227	0.22897439353504942	4582.7291268578265	8161.438517741393	4311.252272428246	7677.962057527155
0.7781067554847866	9467.11439780375	9242.582313692576	13249.480960182227	12578.743412764716	15147.251279210444	14249.941088648831	16950.52495889232	15841.615042067608	20113.902846443092	18646.68630783715	0.24433766433846424	0.2289743942802696	4561.785761625273	8173.092095341999	4291.549575498328	7688.925290480722
0.7827952401129585	9480.451180453034	9255.602789274011	13268.146165944809	12596.463717954068	15168.589976251442	14270.015700003196	16974.404024490264	15863.931930047143	20142.23833173102	18672.954849790112	0.24433766515860228	0.22897439503814587	4540.908857590519	8184.709588950966	4271.909402675228	7699.854577085935
0.7875119752195561	9493.80687706344	9268.641730275842	13286.837842703055	12614.20915409798	15189.958935970171	14290.11878130905	16998.316955642564	15886.280468085604	20170.614002874514	18699.260646220908	0.2443376659926737	0.22897439580889792	4520.098337634932	8196.290722587612	4252.331681414973	7710.74965772219
0.792257131027923	9507.181428112648	9281.699078588255	13305.555907161395	12631.97964211797	15211.358063143094	14310.250242984017	17022.263645791612	15908.66055659648	20199.02973343291	18725.60357991209	0.24433766684092117	0.2289743965927493	4499.354123661295	8207.835219131783	4232.816338236211	7721.610271668993
0.7970308787870847	9520.574773625327	9294.774775659118	13324.300275390411	12649.7751023337	15232.787261822112	14330.409994763952	17046.243987568992	15931.072095235386	20227.485396003533	18751.9835327542	0.24433766770359075	0.22897439738992859	4478.676136589609	8219.342800297309	4213.363298755605	7732.436157144606
0.8018333907779276	9533.986853171285	9307.868762492406	13343.07086282424	12667.595454460836	15254.246435331585	14350.597945700512	17070.257872792165	15953.514982897326	20255.98086221768	18778.40038574254	0.24433766858093287	0.22897439820066615	4458.064296389697	8230.81318665808	4193.972487683874	7743.227051280905
0.8066648403194178	9547.417605863655	9320.980979646087	13361.86758425802	12685.44061760817	15275.73548626538	14370.814004157904	17094.305192461212	15975.989117713136	20284.516002736797	18804.854018972983	0.24433766947320326	0.2289743990251987	4437.518522066763	8242.246097607072	4174.643828812754	7753.982690071687
0.8115254017748545	9560.866970356834	9334.111367230387	13380.690353845046	12703.310510275269	15297.254316483653	14391.05807781021	17118.38583675518	15998.494397046465	20313.090687248132	18831.34431163843	0.24433767038066148	0.22897439986376608	4417.038731698412	8253.641251388937	4155.37724508415	7764.702808473725
0.8164152505581643	9574.334884844779	9347.259864906	13399.539085094359	12721.20505035004	15318.80282711008	14411.33007363864	17142.499695028997	16021.030717490736	20341.704784461093	18857.87114202524	0.24433767130357112	0.22897440071661204	4396.624842430931	8264.998365075793	4136.172658547759	7775.387140312232
0.8213345631402307	9587.821287058883	9360.42641188206	13418.413690867792	12739.124155105957	15340.380918528504	14431.629897928391	17166.646655809738	16043.597974865665	20370.358162102784	18884.4343875091	0.24433767224220193	0.2289744015839855	4376.276770476019	8276.317154530901	4117.029990380164	7786.035418286454
0.8262835170552626	9601.326114266172	9373.61094691434	13437.314083377427	12757.067741199646	15361.98849037998	14451.957456265893	17190.82660679331	16066.196064214195	20399.0506869141	18911.033924551462	0.2443376731968272	0.2289744024661393	4355.994431154104	8287.5973344706	4097.949160919525	7796.647374014836
0.8312622909072027	9614.849303267356	9386.81340830339	13456.240174182907	12775.035724668318	15383.625441559745	14472.31265353594	17215.039434841066	16088.824879799291	20427.782224645707	18937.66962869574	0.24433767416772562	0.2289744033633307	4335.777738891076	8298.838618428446	4078.9300896562636	7807.222737993114
0.8362710643761712	9628.39079039488	9400.033733892606	13475.19187418868	12793.028020927155	15405.291670214076	14492.695393918691	17239.285025976245	16111.484315100632	20456.552640053822	18964.341374563435	0.24433767515517987	0.22897440427582164	4315.626607210841	8310.040718712378	4059.9726952470373	7817.76123959478
0.8413100182249524	9641.950511510926	9413.27186106635	13494.16909364122	12811.044544766768	15426.987073737047	14513.105580886819	17263.563265380457	16134.174262811413	20485.361796896013	18991.049035850367	0.24433767615947938	0.22897440520387827	4295.54094876186	8321.20334644569	4041.076895510312	7828.262607043143
0.8463793343055166	9655.5284020055	9426.527726747927	13513.171742126344	12829.085210350433	15448.711548767573	14533.543117202355	17287.874037390222	16156.894614834882	20514.209557927137	19017.79248532258	0.24433767718091717	0.22897440614777206	4275.520675349748	8332.326211584732	4022.242607468972	7838.726567467209
0.8514791955655843	9669.124396794543	9439.801267397906	13532.19972856659	12847.149931211805	15470.464991186289	14554.007904914131	17312.217225493616	16179.64526228145	20543.095784895344	19044.571594812976	0.2443376782197916	0.22897440710777925	4255.565697900485	8343.409022837877	4003.4697473365813	7849.1528468509205
0.8566097860552276	9682.738430317762	9453.09241901192	13551.252961218155	12865.238620251943	15492.247296112157	14574.499845354381	17336.592712326394	16202.426095464945	20572.020338537455	19071.386235216884	0.24433767927640718	0.22897440808418068	4235.675926495576	8354.451487699524	3984.7582305159885	7859.5411700098775
0.861771290933513	9696.370436536805	9466.401117118898	13570.331347668374	12883.351189736888	15514.058357899523	14595.018839136019	17361.000379668723	16225.237003899563	20600.983078575122	19098.236276488482	0.2443376803510732	0.2289744090772619	4215.851270393934	8365.453312477563	3966.1079716444947	7869.891260653269
0.8669638964751838	9710.020348933233	9479.727296779092	13589.434794832874	12901.487551294998	15535.898070134866	14615.564786149605	17385.440108441555	16248.077876296526	20629.983863710513	19125.121587636855	0.24433768144410387	0.22897441008731412	4196.0916380288545	8376.414202249143	3947.5188845789526	7880.202841332648
0.8721877900773816	9723.688100506512	9493.070892582115	13608.563208952757	12919.647615914266	15557.766325633636	14636.137585560326	17409.91177870306	16270.94860056069	20659.022551622063	19152.04203672203	0.24433768255582028	0.22897441111463318	4176.396937011741	8387.33386085555	3928.990882402053	7890.475633429363
0.877443160266411	9737.373623771986	9506.431838644952	13627.71649559178	12937.831293939627	15579.66301643696	14656.737135804922	17434.415269644964	16293.849063787175	20688.098998960166	19178.997490850954	0.24433768368654799	0.22897441215952058	4156.767074148171	8398.211990904994	3910.5238774451427	7900.709357180167
0.8827301967045416	9751.076850758904	9519.810068610052	13646.894559633593	12956.038495070356	15601.588033808499	14677.36333458877	17458.95045958907	16316.779152258066	20717.213061343005	19205.987816173678	0.24433768483661955	0.22897441322228274	4137.201955467695	8409.048293802422	3892.1177813014947	7910.903731671628
0.8880490901968541	9764.79771300841	9533.20551564335	13666.097305278934	12974.26912835739	15623.541268231316	14698.016078882823	17483.517225983625	16339.738751439072	20746.364593352297	19233.012877879395	0.24433768600637154	0.2289744143032321	4117.7014861973	8419.842469677329	3873.7725048109423	7921.0584747991525
0.8934000326981257	9778.536141571425	9546.618112432208	13685.324636042655	12992.523102200515	15645.522609404366	14718.69526492044	17508.115445399566	16362.72774597595	20775.553448528764	19260.072540192225	0.24433768719614837	0.2289744154026856	4098.265570789808	8430.59421741683	3855.4879580908455	7931.173303294461
0.8987832173197573	9792.292067006698	9560.047791183519	13704.576454751008	13010.800324345797	15667.531946239493	14739.400788194473	17532.744993527023	16385.746019691305	20804.779479368073	19287.16666636745	0.24433768840629994	0.22897441652096684	4078.894112953916	8441.303234695457	3837.2640505512245	7941.24793273909
0.904198838336744	9806.065419378785	9573.49448362171	13723.852663538832	13029.100701882873	15689.569166858133	14760.132543454201	17557.405745171705	16408.793455581163	20834.042537316473	19314.295118687518	0.24433768963718144	0.22897441765840443	4059.587015625788	8451.969217895996	3819.100690880092	7951.282077507116
0.9096470911946843	9819.856128255866	9586.958120986643	13743.153163846478	13047.424141242087	15711.634158587869	14780.890424702087	17582.097574251024	16431.869935811377	20863.34247276625	19341.457758457753	0.24433769088915586	0.22897441881533362	4040.3441809995566	8462.591862152796	3800.9977870648727	7961.275450790767
0.915128172516836	9833.664122707814	9600.438634031712	13762.477856417136	13065.77054819191	15733.72680795934	14801.674325190848	17606.82035379061	16454.975341714362	20892.67913505157	19368.654446002576	0.24433769216259088	0.2289744199920946	4021.1655105391983	8473.17086134199	3782.9552464080043	7971.22776460601
0.9206422801112097	9847.489331304061	9613.935953021755	13781.82664129382	13084.139827836094	15755.847000702784	14822.48413742025	17631.573955920525	16478.109553785536	20922.052372443984	19395.885040661273	0.2443376934578629	0.2289744211890342	4002.0509049866814	8483.7059080787	3764.9729755308945	7981.138729778118
0.9261896129777101	9861.331682111591	9627.450007731108	13801.19941781659	13102.531884611042	15777.994621744918	14843.319753134105	17656.358251871658	16501.272451679994	20951.462032148167	19423.149400784096	0.2443376947753528	0.22897442240650523	3983.000264365226	8494.196693699807	3747.050880379509	7991.008055929095
0.931770371315315	9875.191102692746	9640.98072744146	13820.596084619492	13120.946622282883	15800.169555205375	14864.181063316992	17681.17311197184	16524.463914208838	20980.907960297296	19450.447383727947	0.24433769611544942	0.22897442364486703	3964.013487986289	8504.642908250913	3729.188866233453	8000.83545147581
0.9373847565293029	9889.067520103243	9654.528040939933	13840.016539627753	13139.383943944851	15822.371684393538	14885.067958191248	17706.018405642248	16547.683819335864	21010.390001948806	19477.77884585249	0.2443376974785481	0.22897442490448464	3945.0904744784348	8515.044240528252	3711.3868377199396	8010.620623635594
0.9430329712385201	9902.96086089005	9668.091876516924	13859.460680054852	13157.843752014382	15844.600891805187	14905.98032721372	17730.894001393677	16570.932044173926	21039.908001079926	19505.143642515846	0.24433769886505172	0.22897442618573016	3926.2311217794195	8525.400378028862	3693.644698827062	8020.363278431352
0.9487152192826929	9916.871051089262	9681.6721619642	13878.928402399515	13176.325948230491	15866.857059119064	14926.918059072768	17755.79976682268	16594.208464981624	21069.46180058315	19532.541628070725	0.24433770027536963	0.22897442748898197	3907.4353271459695	8535.711006954778	3675.9623529023957	8030.063120662235
0.9544317057297852	9930.798016224	9695.268824572679	13898.41960244281	13194.830433650788	15889.140067193566	14947.881041684901	17780.735568607866	16617.512957159553	21099.05124226182	19559.97265585999	0.24433770170991856	0.22897442881462524	3888.7029871663544	8545.975812211633	3658.3397026541643	8039.719853890594
0.9601826368833979	9944.741681302285	9708.881791130436	13917.934175245158	13213.357108648739	15911.449796063278	14968.86916219167	17805.70127250607	16640.845395246863	21128.676166825582	19587.436578212615	0.244337703169123	0.2289744301630523	3870.033997778548	8556.194477426354	3640.776650190586	8049.333180497866
0.9659682202902156	9958.701970814964	9722.510987920692	13937.472015143449	13231.905872910958	15933.786124935761	14989.882306956604	17830.696743348668	16664.205652917837	21158.336413886038	19614.93324643968	0.24433770465341398	0.22897443153466218	3851.428254272323	8566.36668492062	3623.2730969961267	8058.902801608201
0.9717886647474951	9972.678808733524	9736.15634071958	13957.03301574797	13250.476625434154	15956.148932187969	15010.92036156174	17855.721845037686	16687.593602978046	21188.031821952078	19642.462510829817	0.24433770616323228	0.22897443292986022	3832.8856512880884	8576.492115696426	3605.8289439592045	8068.428417136427
0.9776441803106027	9986.672118507979	9749.817774794266	13976.617069939472	13269.069264522579	15978.538095362926	15031.98321080476	17880.776440541973	16711.009117361176	21217.762228425414	19670.02422064549	0.2443377076990237	0.22897443434906073	3814.4060828418005	8586.570449449588	3588.4440913784783	8077.909725764301
0.9835349783005937	10000.6818230647	9763.495214900635	13996.22406986612	13287.683687784907	16000.953491166256	15053.070738695433	17905.86039189339	16734.452067125047	21247.527469596003	19697.61822411832	0.24433770926124418	0.22897443579268345	3795.989442324033	8596.601364559028	3571.1184389526024	8087.34642491024
0.9894612713118381	10014.70784480428	9777.188585281334	14015.853906940523	13306.319792131535	16023.394995462768	15074.182828452565	17930.97356018296	16757.922322448252	21277.327380637496	19725.24436844512	0.24433771085035683	0.22897443726115665	3777.635622519767	8606.584538097959	3553.851885821903	8096.738210785203
0.9954232732196957	10028.750105599413	9790.897809663647	14035.506471836772	13324.977473771727	16045.862483273058	15095.319362500779	17956.115805557092	16781.41975262656	21307.161795602784	19752.90249978365	0.24433771246683328	0.22897443875491602	3759.344515613746	8616.519645823166	3536.6443305553403	8106.084778351709
1.0014211991882311	10042.808526792693	9804.622811257355	14055.181654487355	13343.656628210692	16068.355828770042	15116.480222467186	17981.286987213647	16804.94422606923	21337.030547419294	19780.592463248315	0.24433771411115296	0.22897444027440506	3741.1160131844226	8626.406362141483	3519.495671160985	8115.3858213201165
1.0074552656779823	10056.883029194416	9818.363512752656	14074.879344080084	13362.357150246762	16090.874905275376	15137.665289178201	18006.486963398005	16828.495610295464	21366.933467884348	19808.314102905962	0.24433771578380417	0.22897444182007493	3722.9500062288716	8636.244360135868	3502.4058050902095	8124.641032135114
1.013525690453769	10070.973533080452	9832.11983631793	14094.599429055148	13381.078933968363	16113.419585256124	15158.874442656113	18031.7155913993	16852.073771930598	21396.870387660703	19836.067261771404	0.24433771748528402	0.22897444339238504	3704.8463851765264	8646.033311573323	3485.374629257247	8133.850101996213
1.0196326925925556	10085.07995819005	9845.891703597763	14114.341797102014	13399.821872751314	16135.98974032124	15180.10756211603	18056.972727546465	16875.6785767027	21426.84113627182	19863.85178180344	0.24433771921609812	0.22897444499180272	3686.805039877072	8655.772886857856	3468.4020400454756	8143.012720854022
1.0257764924913542	10099.202223723603	9859.679035710693	14134.106335156326	13418.585859255772	16158.585241217956	15201.364525962405	18082.258227204264	16899.309889438722	21456.845542097213	19891.6675039003	0.244337720976762	0.22897444661880337	3668.825859625358	8665.462755062152	3451.4879333062563	8152.128577382304
1.0319573118751795	10113.340248340517	9873.48175324712	14153.892929396921	13437.370785423402	16181.205957828457	15222.645211785853	18107.57194476946	16922.967574060956	21486.883432367886	19919.514267895487	0.24433772276779855	0.2289744482738713	3650.908733171411	8675.102583924774	3434.632204379188	8161.197359004058
1.0381753738050519	10127.49395015698	9887.299776267153	14173.701465242711	13456.17654247443	16203.851759166231	15243.949496359799	18132.91373366687	16946.651493583315	21516.954633161615	19947.391912553398	0.24433772458974148	0.22897444995749938	3633.0535487232264	8684.692039832938	3417.8347480962984	8170.218751873355
1.0444309026860459	10141.663246743787	9901.133024298468	14193.531827349649	13475.003020904764	16226.522513372693	15265.277255637226	18158.28344634546	16970.36151010771	21547.05896939837	19975.30027556507	0.24433772644313395	0.22897445167018923	3615.260193944676	8694.230787797831	3401.0954587762244	8179.1924408501945
1.05072412427539	10155.84805512397	9914.98141633405	14213.383899607432	13493.85011048289	16249.21808771335	15286.628364747154	18183.68093427413	16994.097484820137	21577.19626483531	20003.239193543573	0.24433772832852732	0.22897445341245085	3597.5285559808835	8703.718491485808	3384.414230247261	8188.118109519128
1.057055265690613	10170.048291770838	9928.844870830138	14233.257565136726	13512.717700247118	16271.938348574646	15308.00269799153	18209.106047938185	17017.859277987238	21607.366342062545	20031.20850201996	0.24433773024648453	0.22897445518480397	3579.858521464281	8713.154813211877	3367.7909558608662	8196.99544020975
1.0634245554177415	10184.263872605481	9942.723305704003	14253.15270628572	13531.605678502532	16294.683161460054	15329.400128841766	18234.558636834925	17041.646748952437	21637.569022497973	20059.20803543872	0.24433773219757765	0.22897445698777716	3562.2499765150715	8722.539413915016	3351.225528486073	8205.824113956187
1.0698322233195456	10198.494712994749	9956.616638331789	14273.069204627283	13550.513932818074	16317.4523909868	15350.820529935454	18260.03854947	17065.45975613229	21667.80412638292	20087.237627153496	0.24433773418238866	0.22897445882190878	3544.7028067600913	8731.871953186113	3334.717840522295	8214.603810510598
1.0762785006438331	10212.740727748891	9970.52478554631	14293.00694095567	13569.442350023557	16340.24590088211	15372.263773072958	18285.54563335321	17089.298157012716	21698.071472777174	20115.297109422638	0.24433773620151003	0.22897446068774618	3527.2168973323423	8741.15208923351	3318.267783901887	8223.334208315704
1.0827636200317978	10227.00183111939	9984.447663634824	14312.965795283506	13588.390816206618	16363.063553979746	15393.729729213994	18311.07973499466	17113.16180814517	21728.370879554408	20143.386313404713	0.2443377382555451	0.22897446258584714	3509.79213287076	8750.379478866234	3301.8752501092386	8232.014984543901
1.089287815526412	10241.277936796558	9998.38518833694	14332.945646838409	13607.359216709903	16385.905212216174	15415.218268474417	18336.64069990044	17137.050565143098	21758.70216339707	20171.50506915432	0.24433774034510822	0.22897446451677872	3492.4283975460567	8759.553777535446	3285.5401301765814	8240.645815057214
1.0958513225808764	10255.56895790747	10012.33727484226	14352.946374060131	13626.34743612784	16408.770736627295	15436.729260122582	18362.228372568963	17160.964282677873	21789.06513979205	20199.653205617324	0.2443377424708239	0.22897446648111805	3475.1255750742275	8768.67463933304	3269.262314697029	8249.226374415215
1.1024543780671139	10269.874807013613	10026.30383778833	14372.967854597257	13645.35535830388	16431.659987344654	15458.262572576228	18387.842596486753	17184.902814475347	21819.459623025657	20227.830550626797	0.24433774463332827	0.22897446847945324	3457.8835487044416	8777.741716952063	3253.041693845764	8257.756335909478
1.1090972202843215	10284.195396108642	10040.284791258371	14393.009965304078	13664.382866327389	16454.572823591898	15479.818073398937	18413.48321412445	17208.866013311912	21849.885426178917	20256.036930898375	0.24433774683326828	0.228974470512382	3440.7022012248635	8786.754661672749	3236.8781573530287	8266.235371477902
1.115780088967567	10298.530636616011	10054.280048778961	14413.072582237286	13683.429842530531	16477.509103680957	15501.395629296623	18439.15006693259	17232.853731010604	21880.34236112253	20284.272172025674	0.24433774907130276	0.22897447258051357	3423.581414991757	8795.71312340768	3220.7715945437085	8274.663151772693
1.1225032252964444	10312.880439386869	10068.289523317993	14433.155580653021	13702.49616848546	16500.46868500873	15522.995106114347	18464.842995337836	17256.865818437545	21910.83023851243	20312.536098476132	0.24433775134810248	0.228974474684467	3406.521071922034	8804.616750668734	3204.7218943315092	8283.039346134756
1.1292668719037753	10327.244714697581	10082.313127282254	14453.258835003442	13721.581725001071	16523.451424053095	15544.616368832645	18490.56183873857	17280.90212549789	21941.348867784563	20340.828533586206	0.24433775366434932	0.22897447682487346	3389.521053503966	8813.465190562885	3188.72894522571	8291.363622579724
1.1360712728843656	10341.623372247606	10096.350772515356	14473.382218933728	13740.686392120151	16546.457176369557	15566.25928156429	18516.306435501105	17304.96250113221	21971.89805715036	20369.149299557128	0.24433775602073815	0.22897447900237444	3372.5812408193015	8822.258088830858	3172.792635352118	8299.635647834279
1.1429166738038161	10356.016321157156	10110.402370295444	14493.525605278828	13759.810049116295	16569.48579658748	15587.923707550812	18542.0766229555	17329.046793312627	22002.477613591804	20397.498217450397	0.2443377584179758	0.22897448121762293	3355.70151451556	8830.995089753531	3156.912852432579	8307.85508726677
1.1498033217073829	10370.423469964744	10124.467831332837	14513.688866060054	13778.952574490695	16592.537138406227	15609.609509158869	18567.872237391235	17353.15484903879	22033.087342856288	20425.875107182972	0.24433776085678235	0.22897448347128402	3338.8817548551597	8839.675836251583	3141.0894838152453	8316.021604933776
1.1567314651288954	10384.844726625193	10138.547065767969	14533.871872482267	13798.11384596934	16615.611054591936	15631.316547877053	18593.693114053563	17377.286514334337	22063.727049452304	20454.279787523163	0.244337763337889	0.2289744857640349	3322.1218416953925	8848.29996981658	3125.3224164796993	8324.13486357918
1.1637013540997225	10399.279998506949	10152.639983168981	14554.074494930162	13817.293740499756	16638.707396973274	15653.044684312224	18619.539087138844	17401.44163424278	22094.39653664389	20482.7120760858	0.244337765862042	0.22897448809656337	3305.421654500533	8856.86713051796	3109.611537035322	8332.194524609484
1.1707132401577995	10413.729192390118	10166.746492529577	14574.296602965487	13836.492134248088	16661.826016438266	15674.7937781862	18645.40998979092	17425.62005282388	22125.095606446357	20511.17178932792	0.2443377684299993	0.22897449046957133	3288.7810723686125	8865.37695704354	3093.9567317371257	8340.200248108245
1.177767376356704	10428.192214463914	10180.866502266696	14594.538065323533	13855.708902595927	16684.966762930268	15696.563688332166	18671.30565409667	17449.821613149616	22155.824059621	20539.658742544063	0.24433777104253357	0.22897449288377208	3272.199974005809	8873.829086624552	3078.3578864790034	8348.151692803483
1.1848640172747877	10442.668970324416	10194.999920218219	14614.79874990996	13874.943920137235	16708.12948544438	15718.354272691184	18697.22591108195	17474.04615730032	22186.581695670277	20568.172749861737	0.24433777370042997	0.22897449533989106	3255.6782377576455	8882.22315508034	3062.8148868125863	8356.04851609189
1.1920034190243662	10457.159364972214	10209.146653640748	14635.078523797538	13894.197060675291	16731.31403202367	15740.165388308746	18723.17059070743	17498.293526360874	22217.36831283289	20596.713624236898	0.2443377764044891	0.22897449783866833	3239.2157416141126	8890.558796825353	3047.327617958188	8363.890374050941
1.1991858392609598	10471.66330281016	10223.30660920736	14655.377253222981	13913.468197219658	16754.520249755624	15761.996891331333	18749.13952186454	17522.563560416853	22248.18370807898	20625.28117744944	0.2443377791555249	0.22897450038085584	3222.8123632043134	8898.835644817445	3031.8959647926968	8371.676921384409
1.2064115371925936	10486.180687640834	10237.479693005162	14675.694803583456	13932.757201982868	16777.747984768084	15783.848637002686	18775.132532371023	17546.85609855038	22279.02767710485	20653.875220098344	0.24433778195436595	0.22897450296721927	3206.467979823705	8907.05333061982	3016.5198118810076	8379.407811486162
1.2136807735891502	10500.711422664514	10251.665810533294	14696.031039433701	13952.06394637771	16800.99708222604	15805.720479660702	18801.149448967248	17571.170978836708	22309.900014328574	20682.495561597625	0.2443377848018554	0.22897450559853813	3190.1824684271123	8915.211484355386	3001.199043468805	8387.082696396392
1.2209938107917835	10515.255410476517	10265.864866700338	14716.385824482355	13971.388301013712	16824.267386327334	15827.612272733475	18827.19009731151	17595.508038339798	22340.80051288447	20711.142010171126	0.24433778769885134	0.22897450827560548	3173.955705623608	8923.309734676965	2985.933543475345	8394.70122677181
1.2283509127223842	10529.812553065018	10280.076765822208	14736.759021588881	13990.730135694266	16847.558740299257	15849.523868736034	18853.254301976158	17619.867113108703	22371.728964618436	20739.814372848305	0.2443377906462285	0.2289745109992287	3157.7875677128322	8931.347708836198	2970.7231955272146	8402.263051943853
1.2357523448931043	10544.382751808627	10294.301411619757	14757.15049276022	14010.089319413399	16870.870986394668	15871.455119266695	18879.341886443235	17644.248038173515	22402.68516008288	20768.512455459422	0.24433779364487535	0.22897451377022982	3141.6779306735843	8939.325032632332	2955.567882951349	8409.767819890752
1.2431983744159416	10558.9659074741	10308.538707216561	14777.560099147566	14029.465720352762	16894.203965888286	15893.405875003644	18905.452673100423	17668.650647541563	22433.66888853182	20797.2360626311	0.2443377966956974	0.22897451658944476	3125.626670178259	8947.241330443881	2940.467488786904	8417.215177245438
1.2506892700123766	10573.561920213933	10322.788555136574	14797.987701043045	14048.859205878434	16917.55751907298	15915.37598570133	18931.58648323678	17693.07477419342	22464.679937915895	20825.984997781616	0.24433779979961565	0.2289745194577255	3109.6336615895852	8955.096225177404	2925.4218957778066	8424.604769255035
1.2582253020230734	10588.170689563967	10337.050857301767	14818.433157876325	14068.269642537736	16940.9314852558	15937.365300186844	18957.74313703841	17717.520250078862	22495.718094877182	20854.75906311616	0.24433780295756766	0.2289745223759377	3093.6987799718045	8962.889338293578	2910.4309863959206	8431.936239823233
1.2658067424176331	10602.792114441063	10351.325515029916	14838.896328211431	14087.696896056217	16964.325702754417	15959.373666356536	18983.92245358441	17741.98690611313	22526.783144744433	20883.558059622406	0.2443378061705083	0.22897452534496435	3077.8219001109246	8970.620289836545	2895.494642835576	8439.209231480956
1.2734338648044117	10617.426093140728	10365.612429032153	14859.377069743387	14107.140831334349	16987.740008893266	15981.400931172235	19010.124250842564	17766.4745721727	22557.87487152795	20912.381787065606	0.24433780943940844	0.22897452836570195	3062.0028964981902	8978.288698366843	2880.612747032079	8446.423385414295
1.2811069444403917	10632.072523334702	10379.911499410846	14879.875239294875	14126.601312444613	17011.174239999677	16003.446940657994	19036.348345665087	17790.98307709172	22588.99305791453	20941.230043984302	0.24433781276525743	0.2289745314390654	3046.241643353831	8985.894181007985	2865.7851806550752	8453.578341426328
1.2888262582411194	10646.73130206861	10394.222625657017	14900.39069281296	14146.078202628054	17034.628231400242	16025.511539896148	19062.59455378445	17815.51224865757	22620.13748526254	20970.102627685206	0.24433781614906175	0.22897453456598343	3030.538014629623	8993.436353434343	2851.0118251203094	8460.673737953417
1.296592084790695	10661.40232575957	10408.545706648283	14920.92328536574	14165.571364291423	17058.101817416893	16047.594573024127	19088.86268980907	17840.061913607373	22651.307933596803	20998.999334239004	0.2443378195918449	0.22897453774740406	3014.891884006327	9000.914829839952	2836.2925615988206	8467.709212071262
1.3044047043518285	10676.085490193747	10422.880640646272	14941.472871138956	14185.08065900374	17081.59483136309	16069.69588323052	19115.152567219044	17864.631897623574	22682.504181603505	21027.919958475268	0.2443378230946503	0.22897454098428952	2999.30312491348	9008.329222977161	2821.6272710155463	8474.684399468824
1.312264398875954	10690.780690524072	10437.227325294509	14962.039303432784	14204.605947493355	17105.107105540115	16091.815312751794	19141.463998361985	17889.222025330342	22713.726006625326	21056.864293978088	0.2443378266585388	0.2289745442776211	2983.7716105326544	9015.679144151043	2807.015834062011	8481.598934471607
1.320171452013404	10705.487821267787	10451.585657615895	14982.622434658448	14224.147089644597	17128.638471233226	16113.952702868457	19167.796794448743	17913.832120289284	22744.973184656308	21085.83213308116	0.24433783028459072	0.2289745476283968	2968.297213798389	9022.96420319099	2792.458131200634	8488.452450029086
1.3281261491236485	10720.206776304018	10465.955534010542	15003.222116334815	14243.703944494788	17152.188758707798	16136.10789390171	19194.150765549046	17938.46200499573	22776.24549033671	21114.82326686333	0.24433783397390532	0.22897455103763256	2952.8798073998187	9030.184008440934	2777.954042672878	8495.244577722624
1.3361287772855897	10734.93744887138	10480.336850253292	15023.838199085048	14263.2763702309	17175.75779720544	16158.280725209665	19220.52572058722	17963.11150087453	22807.54269694795	21143.83748514371	0.2443378377276016	0.22897455450636262	2937.519263805356	9037.338166814763	2763.5034484937787	8501.974947731476
1.3441796253079266	10749.679731565679	10494.729501491425	15044.470532633419	14282.86422418644	17199.34541494041	16180.471035183802	19246.921467338136	17987.78042827612	22838.864576407774	21172.87457647701	0.24433784154681895	0.2289745580356397	2922.2154552564025	9044.426283757668	2749.10622847185	8508.643188872375
1.352278983739575	10764.433516337362	10509.133382242318	15065.118965801757	14302.467362838299	17222.951439095534	16202.678661245407	19273.33781242267	18012.468606472576	22870.210899264883	21201.934328148916	0.2443378454327168	0.2289745616265348	2906.968253767118	9051.447963213082	2734.7622622107156	8515.248928583227
1.3604271448801535	10779.198694489189	10523.548386391089	15085.783346506194	14322.085641803513	17246.57569581846	16224.903439841934	19299.774561303526	18037.175853653545	22901.581434694006	21231.016526171323	0.24433784938647501	0.22897456528013863	2891.777531147236	9058.402807690203	2720.471429110621	8521.791792911477
1.3686244027905345	10793.975156673812	10537.97440718825	15106.46352175379	14341.718915836116	17270.218010217915	16247.1452064434	19326.231518280976	18061.90198692228	22932.975950490825	21260.12095527764	0.24433785340929465	0.22897456899756077	2876.643158996012	9065.290418215096	2706.233608374954	8528.271406515501
1.3768710533034536	10808.762792891339	10552.411337247295	15127.159337639145	14361.367038823868	17293.878206359706	16269.403795538727	19352.708486488493	18086.64682229155	22964.39421306679	21289.247398917996	0.24433785750239823	0.22897457277993188	2861.5650087053655	9072.11039432045	2692.04867902142	8534.687392679509
1.3851673940341884	10823.561492486904	10566.859068542444	15147.870639341016	14381.029863785185	17317.556107262928	16291.679040632236	19379.205267888472	18111.41017467975	22995.83598744408	21318.395639254675	0.24433786166703095	0.22897457662840126	2846.5429514816497	9078.862334097736	2677.916519887862	8541.039373314008
1.3935137243912972	10838.371144148345	10581.31749240625	15168.597271119072	14400.707242865892	17341.251534896237	16313.970774239991	19405.721663268043	18136.191857906848	23027.301037250632	21347.56545715736	0.24433786590445905	0.2289745805441397	2831.576858338667	9085.545834150631	2663.8370096219005	8547.326968901325
1.4019103455874267	10853.19163590364	10595.786499527107	15189.339076310325	14420.399027335867	17364.964310173815	16336.278827885992	19432.25747223455	18160.99168469015	23058.789124714764	21376.756632198107	0.24433787021597134	0.22897458452833827	2816.666600104072	9092.160489603411	2649.810026705498	8553.549798562657
1.410357560650181	10868.022855118623	10610.265979947117	15210.09589732596	14440.105067586124	17388.69425295169	16358.60303209889	19458.812493211506	18185.809466640665	23090.300010660398	21405.96894264711	0.24433787460288092	0.22897458858221026	2801.812047429965	9098.705894108862	2635.8354494583327	8559.707480042707
1.4188556744330574	10882.864688494437	10624.755823059531	15230.867575647771	14459.825213125368	17412.44118202372	16380.943216408077	19485.386523434026	18210.64501425873	23121.83345450165	21435.20216546759	0.24433787906652293	0.22897459270698953	2787.0130707899807	9105.181639818009	2621.9131560255773	8565.799629655201
1.4274049936264492	10897.717022065159	10639.255917606453	15251.65395182486	14479.55931257687	17436.204915117793	16403.29920934014	19511.979358944634	18235.498136930128	23153.38921423784	21464.456076311133	0.2443378836082573	0.22897459690393276	2772.26954050269	9111.587317443453	2608.0430244087474	8571.825862363912
1.4360058267687137	10912.579741195448	10653.766151676537	15272.454865470363	14499.307213675336	17459.985268892113	16425.670838415364	19538.590794589087	18260.368642922138	23184.967046448575	21493.730449513158	0.24433788822946828	0.22897460117431911	2757.5813267171616	9117.92251618905	2594.224932450452	8577.785791720264
1.4446584842573071	10927.452730577945	10668.28641270246	15293.270155257831	14519.068763263525	17483.78205893104	16448.057930143845	19565.22062401173	18285.25633937927	23216.566706288213	21523.02505808782	0.2443378929315644	0.22897460551944976	2742.948299427051	9124.186823775992	2580.458757846034	8583.679029873572
1.453363278359986	10942.335874231005	10682.816587458696	15314.099658918069	14538.843807289193	17507.595099741517	16470.460310022077	19591.868639651493	18310.161032319458	23248.187947481158	21552.339673723585	0.24433789771597939	0.22897460994065016	2728.370328483288	9130.37982646795	2566.7443781568436	8589.505187602714
1.4621205232260774	10957.22905549617	10697.356562059078	15334.943213235618	14558.632190801793	17531.424204749033	16492.87780252921	19618.534632737403	18335.082526629893	23279.830522316493	21581.674066778305	0.24433790258417318	0.22897461443926878	2713.847283583251	9136.501109019388	2553.0816708012717	8595.263874274679
1.470930534897817	10972.132157035761	10711.906221954416	15355.8006540454	14578.433757949266	17555.26918629379	16515.310231123414	19645.218393284274	18360.020626063004	23311.494181642927	21611.028006274515	0.24433790753763096	0.2289746190166786	2699.3790342906723	9142.550254713744	2539.4705130707007	8600.954697865527
1.4797936313217521	10987.045060830425	10726.46545193014	15376.671816229315	14598.248351974853	17579.129855626856	16537.75741823827	19671.9197100884	18384.975133232452	23343.178674863648	21640.40125989469	0.24433791257786475	0.2289746236742775	2684.9654500407632	9148.52684537042	2525.91078212962	8606.577264956199
1.48871013236022	11001.967648176797	10741.034136103914	15397.556533712966	14618.07581521384	17603.006022906375	16560.219185279104	19698.63837072338	18409.945849609016	23374.883749931392	21669.793593976457	0.24433791770641433	0.22897462841348662	2670.6064001283376	9154.430461285636	2512.4023550269194	8612.131180751137
1.4976803598028874	11016.899799684856	10755.61215792332	15418.454639462003	14637.915989090441	17626.897497193415	16582.69535261945	19725.374161535412	18434.932575516737	23406.609153342884	21699.204773508034	0.2443379229248462	0.22897463323575495	2656.3017537266714	9160.26068127621	2498.9451086836634	8617.616049014032
1.5067046373783677	11031.841395275651	10770.199400163281	15439.36596547895	14657.768714114296	17650.804086448385	16605.18573959708	19752.126867639297	18459.93511012846	23438.35463013408	21728.63456212299	0.24433792823475511	0.22897463814255545	2642.0513799042674	9166.017082716338	2485.5389199180063	8623.031472139992
1.5157832907659001	11046.792314178881	10784.795744923966	15460.290342799824	14677.63382987764	17674.725597527104	16627.690164510837	19778.89627291409	18484.95325146232	23470.11992387503	21758.08272209611	0.24433793363776404	0.2289746431353886	2627.855147610535	9171.69924147753	2472.1836654492654	8628.377051154152
1.5249166476071065	11061.752434930353	10799.401073628202	15481.227601490622	14697.511175051815	17698.661836176885	16650.20844461665	19805.68215999867	18509.986796377343	23501.90477666461	21787.549014338263	0.24433793913552612	0.22897464821578128	2613.7129256770713	9177.30673190672	2458.8792218839517	8633.652385639958
1.5341050375178134	11076.721635369538	10814.015267019175	15502.1775706439	14717.400587384129	17722.6126070325	16672.740396123998	19832.484310287295	18535.035540569505	23533.708929125292	21817.03319839172	0.24433794472972273	0.22897465338528764	2599.62458284304	9182.839126905892	2445.6254657336976	8638.857073795982
1.5433487920999491	11091.699792637242	10828.638205157988	15523.14007837555	14737.301903694568	17746.57771361267	16695.28583419221	19859.30250392558	18560.09927856761	23565.532120398348	21846.53503242535	0.24433795042206577	0.22897465864548974	2585.5899877514457	9188.295997891575	2432.422273419914	8643.990712424275
1.5526482449535108	11106.686783173036	10843.269767421352	15544.114951821217	14757.214959872672	17770.556958315836	16717.844572926904	19886.136519805892	18585.177803729362	23597.374088138382	21876.054273229984	0.24433795621429866	0.2289746639979979	2571.609008944477	9193.67691476876	2419.2695212792605	8649.052896938287
1.5620037316886017	11121.682482712884	10857.909832499148	15565.102017132995	14777.139590874229	17794.550142416476	16740.41642537627	19912.986135563107	18610.270908237217	23629.23456850839	21905.590676213535	0.24433796210819386	0.22897466944445094	2557.6815148850437	9198.981445987243	2406.1670855658595	8654.043221358676
1.5714155899375468	11136.686766286739	10872.558278392127	15586.101099476105	14797.075630718167	17818.55706606122	16763.00120352753	19939.85112757044	18635.378383094492	23661.113296174695	21935.143995396455	0.2443379681055582	0.22897467498651794	2543.807373952237	9204.209158508107	2393.114842456416	8658.961278305855
1.580884159367074	11151.699508216	10887.214982409418	15607.112023025342	14817.022912483191	17842.577528264956	16785.598718303176	19966.731270934877	18660.50001812113	23693.01000430162	21964.71398340672	0.24433797420822934	0.22897468062589713	2529.986454443657	9209.359617796727	2380.112668048474	8663.806658987422
1.5904097816905756	11166.720582111157	10901.87982116622	15628.134610961799	14836.98126830464	17866.61132690692	16808.20877955737	19993.626339492977	18685.635601949747	23724.92442454653	21994.300391475226	0.24433798041807714	0.2289746863643169	2516.218624577974	9214.432387810666	2367.160438376246	8668.578953231685
1.5999928006804371	11181.749860869235	10916.552670581394	15649.168685469325	14856.950529371248	17890.65825872674	16830.831196072333	20020.53610580643	18710.78492202161	23756.856287054492	22023.902969431027	0.24433798673700732	0.22897469220353756	2502.5037525176303	9219.427031070925	2354.2580294086365	8673.277749470435
1.6096335621804478	11196.787216671546	10931.233405875093	15670.2140677314	14876.930525921935	17914.718119320896	16853.465775554665	20047.460341157992	18735.947764582554	23788.80532045354	22053.52146569656	0.24433799316695712	0.22897469814535015	2488.8417063606903	9224.343108615372	2341.4053170528496	8677.902634734754
1.6193324141182788	11211.832520981061	10945.921901566384	15691.270577927475	14896.921087242576	17938.790703138515	16876.112324631726	20074.398815546894	18761.12391467896	23820.771251849168	22083.155627282937	0.24433799970990022	0.22897470419157745	2475.2323541349033	9229.180179952178	2328.602177162771	8682.453194666654
1.6290897065180392	11226.885644540054	10960.618031470844	15712.338035229719	14916.922041662789	17962.875803477604	16898.770648848007	20101.351297684636	18786.313156153738	23852.753806819434	22112.805199785158	0.24433800636784486	0.22897471034407618	2461.6755638219183	9233.937803145498	2315.8484855399	8686.929013515357
1.6389057915129117	11241.94645736768	10975.321668698232	15733.416257799609	14936.933216552738	17986.973212481276	16921.440552661486	20128.317554990692	18811.515271642274	23884.75270940979	22142.469927377428	0.24433801314283568	0.22897471660473515	2448.1712033518124	9238.6155347717	2303.1441179380054	8691.329674131237
1.6487810233578566	11257.014828757476	10990.032685650052	15754.505062784514	14956.954438319874	18011.08272113376	16944.121839439977	20155.297353588117	18836.730042568375	23916.76768212794	22172.14955280837	0.24433802003695326	0.2289747229754772	2434.7191406077472	9243.212929919362	2290.4889500685968	8695.654757975135
1.6587157584424002	11272.090627274967	11004.750954017209	15775.604266314354	14976.985532405759	18035.204119256636	16966.81431145753	20182.290458299325	18861.95724914029	23948.7984459388	22201.8438173963	0.2443380270523161	0.22897472945826058	2421.3192434305092	9247.729542196263	2277.882857602439	8699.903845111374
1.6687103553034934	11287.173720755187	11019.476344777604	15796.713683498123	14997.02632328281	18059.337195504857	16989.517769890732	20209.296632641646	18887.196670346577	23980.844720259265	22231.552461024465	0.24433803419108083	0.22897473605507682	2407.9713796318974	9252.164923760574	2265.3257161831716	8704.076514240354
1.6787651746384535	11302.263976300383	11034.208728193878	15817.83312842075	15017.076634451254	18083.481737363178	17012.23201481531	20236.315638823326	18912.448083952364	24012.90622295347	22261.27522213656	0.24433804145544213	0.22897474276795535	2394.675416986691	9256.51862527337	2252.817401419976	8708.17234265618
1.6888805793179813	11317.361260277368	11048.947973810871	15838.962414139392	15037.136288435693	18107.637531141918	17034.956845202185	20263.347237738795	18937.711266494945	24044.98267032717	22291.011837731632	0.2443380488476339	0.22897474959895955	2381.431223232299	9260.790195891168	2240.3577888819855	8712.190906217787
1.6990569343992543	11332.465438315205	11063.693950453237	15860.101352680233	15057.20510678189	18131.804361973325	17057.69205891391	20290.391188964626	18962.98599327984	24077.07377712297	22320.762043359402	0.2443380563699307	0.22897475655019156	2368.23866609612	9264.979183342308	2227.946754137636	8716.131779476069
1.7092946071391046	11347.576375302831	11078.446526223357	15881.249755035189	15077.282910053946	18155.982013807785	17080.437452701433	20317.44725075529	18988.272038377207	24109.179256515312	22350.52557311605	0.24433806402464667	0.2289747636237912	2355.097613279475	9269.085133859422	2215.584172729752	8719.99453557143
1.7195939670072704	11362.693935386495	11093.205568498639	15902.407431158335	15097.369517830639	18180.17026940979	17103.192822199955	20344.515180038677	19013.569174617238	24141.29882010515	22380.302159638857	0.24433807181413997	0.22897477082193504	2342.0079324716935	9273.107592219021	2203.269920179737	8723.778746230062
1.7299553856997325	11377.817981967477	11107.970943929344	15923.574189962783	15117.464748702518	18204.368910354384	17125.957961925702	20371.59473241204	19038.87717358657	24173.432177915143	22410.091534101943	0.24433807974080804	0.2289747781468404	2328.9694913484855	9277.046101715416	2191.003872008412	8727.48398183845
1.7403792371521247	11392.948377699513	11122.742518436175	15944.749839317054	15137.568420268626	18228.57771702297	17148.73266527216	20398.685662137435	19064.195805624127	24205.57903838429	22439.89342621141	0.24433808780709323	0.22897478560076343	2315.9821575751994	9280.900204165839	2178.7859037189046	8731.10981135955
1.7508658975532332	11408.084984486512	11137.520157207839	15965.934186041948	15157.680349133223	18252.796468599805	17171.516724506404	20425.787722137717	19089.524839817033	24237.73910836318	22469.707564200515	0.24433809601548082	0.22897479318600095	2303.0457988184644	9284.66943993466	2166.6158908203943	8734.655802407768
1.76141574535857	11423.227663480002	11152.303724698877	15987.12703590701	15177.800350902833	18277.02494306793	17194.309930765754	20452.900663992034	19114.86404399691	24269.912093108647	22499.533674825365	0.2443381043685008	0.22897480090489086	2290.1602827487513	9288.353347935248	2154.493708820548	8738.121521214023
1.7720291613040315	11438.37627507691	11167.093084627075	16008.328193627429	15197.928240182788	18301.262917205655	17217.112074053883	20480.0242379319	19140.213184735552	24302.09769627913	22529.371483359802	0.24433811286872845	0.22897480875981355	2277.325477035716	9291.951465597842	2142.4192332267994	8741.506532615516
1.7827065284196406	11453.530678916875	11181.888099971286	16029.537462860322	15218.063830574249	18325.51016658234	17239.92294323743	20507.15819283646	19165.57202734117	24334.295619929057	22559.22071359102	0.24433812151878576	0.22897481675319095	2264.5412493526237	9295.463328868616	2130.3923395639285	8744.810400109272
1.7934482320433673	11468.690733880054	11196.688632969026	16050.754646201685	15238.20693467101	18349.76646555487	17262.74232604241	20534.30227622861	19190.940335854422	24366.50556450428	22589.081087814888	0.2443381303213413	0.22897482488748935	2251.80746739998	9298.8884722949	2118.412903361139	8748.032685792074
1.8042546598350382	11483.856298084676	11211.494545114076	16071.979545183041	15258.357364056215	18374.031587263882	17285.570009050498	20561.456234270714	19216.31787304427	24398.727228837	22618.95232683108	0.2443381392791113	0.22897483316521924	2239.1239988839952	9302.226428925991	2106.4808001654455	8751.172950401437
1.8151262017903238	11499.02722888452	11226.30569715423	16093.211960267903	15278.514929299352	18398.305303629728	17308.405777695636	20588.619811760145	19241.704400404225	24430.96031014047	22648.834149938713	0.24433814839486118	0.22897484158893547	2226.4907115323003	9305.47673036065	2094.5959055417916	8754.230753301177
1.8260632502548164	11514.203382866657	11241.121949088834	16114.451690848668	15298.679439952934	18422.587385348932	17331.249416260274	20615.792752125304	19267.099678148203	24463.2045040043	22678.72627493141	0.24433815767140568	0.2289748501612397	2213.907473100582	9308.63890676247	2082.7580950785195	8757.205652493518
1.8370661999381863	11529.384615848967	11255.943160166576	16135.698535243178	15318.850704549503	18446.877601890246	17354.100707872014	20642.97479742126	19292.50346520674	24495.459504389313	22708.628418092932	0.2443381671116103	0.22897485888477903	2201.374151367112	9311.71248682728	2070.967244393425	8760.097204633988
1.848135447928429	11544.570782877769	11270.76918888308	16156.952290691434	15339.028530598416	18471.17572149094	17376.959434499942	20670.165688325542	19317.91551922301	24527.72500362255	22738.54029419244	0.2443381767183911	0.22897486776224926	2188.890614148695	9314.696997831576	2059.223229127936	8762.904964990914
1.8592713937061955	11559.76173822547	11285.599892978567	16178.212753352353	15359.21272458265	18495.48151115311	17399.825376951067	20697.365164134088	19343.335596548786	24560.000692392467	22768.461616479814	0.24433818649471786	0.22897487679639375	2176.4567292866996	9317.591965568252	2047.5259249580558	8765.628487482201
1.8704744391592067	11574.957335388017	11300.435129435547	16199.479718300232	15379.403091955744	18519.79473663961	17422.69831486682	20724.57296275666	19368.763452240644	24592.286259743545	22798.392096681153	0.24433819644361246	0.228974885990006	2164.07236466615	9320.396914407145	2035.875207597157	8768.267324675806
1.8817449885967616	11590.157427082733	11315.274754476499	16220.752979521762	15399.599437138648	18544.115162470716	17445.578026719522	20751.788820713133	19394.19884005597	24624.581393071876	22828.331444994114	0.24433820656815208	0.228974895345928	2151.7373882196844	9323.11136730481	2024.270952802617	8770.82102780696
1.8930834487643238	11605.3618652458	11330.118623561613	16242.032329912538	15419.80156351666	18568.44255192008	17468.46428980895	20779.01247312897	19419.641512449205	24656.885778119824	22858.27937008349	0.24433821687146734	0.22897490486705463	2139.4516679156804	9325.734845742583	2012.713036363246	8773.289146709256
1.9044902288582053	11620.570501029895	11344.966591386252	16263.317561273794	15440.009273436059	18592.776667011072	17491.35688025848	20806.24365373117	19445.09122056754	24689.199098971225	22888.235579076198	0.24433822735674718	0.22897491455633126	2127.2150717781624	9328.266869798768	2001.201334123034	8775.6712299129
1.9159657405403292	11635.783184801865	11359.818511878979	16284.60846430921	15460.222368201426	18617.117268513117	17514.25557301212	20833.482094844145	19470.547714247637	24721.521038046507	22918.199777557373	0.24433823802723656	0.22897492441675676	2115.0274678773712	9330.706958091818	1989.7357219714904	8777.966824584175
1.9275103979530908	11650.999766140256	11374.67423819887	16305.904828621464	15480.44064807201	18641.464115937753	17537.16014183036	20860.727527385356	19496.010742011047	24753.851276097543	22948.17166956503	0.24433824888623898	0.22897493445138434	2102.8887243478093	9333.054627856705	1978.3160758522572	8780.17547655804
1.9391246177343011	11666.220093833193	11389.533622733636	16327.206442709325	15500.663912259231	18665.81696753535	17560.0703592874	20887.979680861623	19521.480051061088	24786.189492203303	22978.150957586404	0.24433825993711686	0.228974944663321	2090.7987093824195	9335.309394898824	1966.9422717705602	8782.296730356291
1.9508088190322228	11681.44401587572	11404.396517096955	16348.513093963962	15520.891958923079	18690.17558029092	17582.98599676704	20915.238283364455	19546.95538727834	24818.535363764295	23008.13734255266	0.2443382711832935	0.22897495505572985	2078.757291221991	9337.470773544163	1955.6141857727198	8784.330129088834
1.9625634235206988	11696.671379467565	11419.262772126312	16369.824568665888	15541.124585169206	18714.539709920595	17605.906824459445	20942.503061566138	19572.43649521703	24850.888566497953	23038.13052383465	0.2443382826282534	0.22897496563183117	2066.7643381898524	9339.538276776671	1944.3316939852666	8786.275214617606
1.9743888554143678	11711.902031010952	11434.13223788085	16391.140651981907	15561.361587046047	18738.909110868153	17628.83261135786	20969.773740715886	19597.923118101404	24883.24877443411	23068.13019923866	0.2443382942755442	0.2289749763949027	2054.8197186733596	9341.511416147463	1933.0946725917747	8788.13152744202
1.9862855414839768	11727.135816107966	11449.004763638835	16412.461127961502	15581.6027595414	18763.283536301005	17651.763125254776	20997.05004463523	19623.414997821474	24915.61565990954	23098.136065001414	0.24433830612877552	0.22897498734828148	2042.923301124014	9343.38970176829	1921.9029978398466	8789.89860672364
1.9982539110717792	11742.372579558449	11463.880197895582	16433.78577953391	15601.847896579655	18787.6627381067	17674.69813273879	21024.33169571435	19648.911874929527	24947.988893563605	23128.147815786004	0.24433831819162433	0.22897499849536368	2031.0749540813267	9345.172642395832	1910.7565460563637	8791.575990334153
2.010294396107033	11757.612165357607	11478.758388361086	16455.114388504848	15622.09679101862	18812.04646688936	17697.637399191033	21051.618414907865	19674.413488636186	24980.368144333283	23158.165144677252	0.24433833046783168	0.2289750098396072	2019.2745461555896	9346.859745364636	1899.6551936385222	8793.163214821368
2.0224074311215867	11772.854416693624	11493.639181957844	16476.446735553207	15642.349234646541	18836.4344719658	17720.580688781807	21078.909921730683	19699.919576806675	25012.75307944829	23188.187743177343	0.24433834296120668	0.2289750213845317	2007.5219460363733	9348.450516595505	1888.598817057442	8794.659815407824
2.0345934532655616	11788.09917594539	11508.522424818462	16497.782600227914	15662.605018178974	18860.826501362055	17743.527764467042	21106.205934253998	19725.429875956896	25045.143364426323	23218.215301201217	0.24433835567562648	0.22897503313371997	1995.8170225018403	9349.944460642058	1877.5872928625904	8796.065326000564
2.0468529023231294	11803.346284680194	11523.407962283485	16519.121760944774	15682.863931255803	18885.222301809717	17766.47838798498	21133.506169101296	19750.944121249744	25077.53866306837	23248.247507072258	0.24433836861503816	0.22897504509082012	1984.1596444174647	9351.34108066652	1866.6204976873705	8797.379279210232
2.059186220728381	11818.595583651413	11538.295638899128	16540.463994983274	15703.125762438229	18909.621618742323	17789.432319852716	21160.8103414443	19776.46204649128	25109.938637453884	23278.284047517813	0.2443383817834597	0.22897505725954362	1972.549680739059	9352.639878454618	1855.6983082549414	8798.601206371095
2.0715938535812968	11833.846912796233	11553.185298415137	16561.809078483442	15723.390299205892	18934.02419629179	17812.389319363007	21188.118164998974	19801.983384127223	25142.342947936097	23308.324607665054	0.2443383951849808	0.2289750696436713	1960.987000512774	9353.84035439603	1844.8206013765885	8799.730637520086
2.084076248663807	11849.10011123326	11568.076783782433	16583.156786442574	15743.657327953722	18958.4297772847	17835.349144580694	21215.429352021412	19827.507865238942	25174.751253137132	23338.368871036317	0.2443384088237655	0.22897508224705013	1949.4714728837134	9354.94200751884	1833.9872539435746	8800.767101358622
2.0966338564559543	11864.355017260375	11582.969937150865	16604.506892712274	15763.92663398892	18982.83810323891	17858.311552339303	21242.743613304043	19853.035219539724	25207.163209943566	23368.416519544706	0.24433842270405173	0.22897509507359684	1938.0029670905787	9355.944335464854	1823.1981429426232	8801.710125309415
2.109267130152151	11879.61146835229	11597.86459986704	16625.85916999508	15784.19800152804	19007.24891435971	17881.276298237775	21270.060658171376	19878.565175371128	25239.578473501362	23398.46723348985	0.24433843683015413	0.22897510812729813	1926.5813524832483	9356.84683454968	1812.4531454676762	8802.559235566296
2.1219765256775314	11894.869301158502	11612.760612472242	16647.213389841683	15804.471213694227	19031.661949536738	17904.243136637324	21297.3801944765	19904.097459699533	25271.996697211765	23428.520691553826	0.24433845120646489	0.22897512141221263	1915.2064985131146	9357.648999719415	1801.752138703363	8803.313957011327
2.1347625017044103	11910.128351500782	11627.657814699982	16668.569322647443	15824.746052513914	19056.07694633992	17927.21182065774	21324.701928596634	19929.631798112034	25304.417532726027	23458.57657079635	0.24433846583745505	0.22897513493247237	1903.8782747297082	9358.350324524567	1791.094999929308	8803.973813223653
2.147625519668832	11925.38845437107	11642.556045473943	16689.926737649508	15845.02229891408	19080.49364101625	17950.182102174276	21352.025565429496	19955.167914812988	25336.84062994116	23488.634546650777	0.2443384807276757	0.22897514869228275	1892.5965508030495	9358.950301211793	1780.4816065400373	8804.538326570764
2.160566043787228	11940.649443929158	11657.45514290582	16711.285402923655	15865.299732719366	19104.911768486214	17973.153731814447	21379.350808389314	19980.70553262046	25369.265636995176	23518.6942929199	0.2443384958817601	0.22897516269592555	1881.3611965125892	9359.448420676868	1769.911836028914	8805.00701812189
2.1735845410731627	11955.911153500514	11672.354944293002	16732.645085381264	15885.578132648963	19129.33106234031	17996.12645895446	21406.677359402984	20006.244372962305	25401.692200262583	23548.755481771364	0.2443385113044247	0.22897517694775882	1870.1720817507012	9359.844172462355	1759.3855659960536	8805.379407680128
2.1866814813541975	11971.17341557394	11687.25528611651	16754.005550766145	15905.857276313867	19153.751254835453	18019.10003171616	21434.004918906066	20031.784155872767	25434.11996434968	23578.81778373371	0.24433852700047118	0.22897519145221937	1859.029076530016	9360.13704479346	1748.9026741591515	8805.655013831332
2.199857337288837	11986.436061799483	11702.156004038816	16775.366563651634	15926.13694021396	19178.172076891726	18042.074196963757	21461.333185839096	20057.32459998885	25466.548572090163	23608.880867692096	0.2443385429747866	0.22897520621382397	1847.9320509876125	9360.32652458828	1738.4630383470794	8805.833353901748
2.213112584383593	12001.698922986126	11717.056932901662	16796.72788743748	15946.416899735093	19202.59325808878	18065.0487003005	21488.66185764366	20082.86542254665	25498.97766454052	23638.944400884033	0.2443385592323464	0.2289752212371699	1836.8808753751218	9360.412097400986	1728.0665365034947	8805.913943972904
2.2264477010101436	12016.961829099564	11731.95790672394	16818.089284346723	15966.696929146254	19227.01452666234	18088.023286065538	21515.99063025847	20108.406339377878	25531.406880975406	23669.008048895288	0.24433857577821613	0.2289752365269383	1825.8754200724652	9360.393247490283	1717.7130466869567	8805.896298875101
2.2398631684225956	12032.224609260058	11746.858758699436	16839.450515422843	15986.976801596576	19251.435609500924	18110.9976973305	21543.319198115696	20133.947064906082	25563.835858883303	23699.071475655495	0.24433859261755062	0.2289752520878933	1814.9155555901816	9360.269457818009	1707.4024470781442	8805.779932216741
2.2533594707748548	12047.48709174023	11761.759321194862	16860.811340526667	16007.256289112685	19275.856232142363	18133.97167589656	21570.647254137148	20159.487312143374	25596.26423396202	23729.134343434303	0.2443386097555999	0.2289752679248849	1804.0011525700102	9360.040210047271	1697.1346159870736	8805.564356415533
2.2669370951380965	12062.7491039629	11776.659425747677	16882.17151833345	16027.535162595805	19300.2761187705	18156.944962291145	21597.974489730503	20185.02679268683	25628.691640114277	23759.196312837164	0.24433862719770602	0.22897528404285084	1793.1320817798842	9359.704984514043	1686.9094318376156	8805.24908261653
2.2805965315183476	12078.01047249878	11791.55890306384	16903.53080632972	16047.813191818783	19324.694992211575	18179.917295764604	21625.300594785396	20210.56521671478	25661.117709443035	23789.257042801004	0.24433864494930915	0.22897530044681758	1782.3082141296472	9359.263260302134	1676.726773189148	8804.833620796446
2.294338272874165	12093.27102306457	11806.45758301598	16924.88896081068	16068.090145423615	19349.112573931292	18202.888414287427	21652.625257670064	20236.102292983724	25693.542072247616	23819.316190590624	0.24433866301594512	0.2289753171419015	1771.5294206636027	9358.714515194762	1666.5865187282907	8804.317479711957
2.308162815134429	12108.530580520508	11821.355294640987	16946.245736876823	16088.36579091827	19373.528584030984	18225.858054546665	21679.948165227164	20261.6377288244	25725.96435701869	23849.37341179408	0.24433868140325193	0.2289753341333116	1760.7955725626089	9358.058225684334	1656.4885472677415	8803.700166896451
2.3220706572162446	12123.788968868432	11836.25186613815	16967.600888431334	16108.63989467419	19397.942741244693	18248.825951943123	21707.269002770412	20287.17123013866	25758.384190434415	23879.42836031906	0.2443387001169667	0.22897535142634992	1750.1065411570016	9357.29386703344	1646.4327377623413	8802.981188732665
2.336062301042938	12139.04601124958	11851.147124867008	16988.954168177082	16128.912221923452	19422.35476293569	18271.791840588172	21734.587454080844	20312.702501395965	25790.801197355944	23909.480688388747	0.2443387191629311	0.22897536902641485	1739.4621979172807	9356.420913220383	1636.4189692985965	8802.16005039448
2.3501382515621807	12154.301529942459	11866.040897345281	17010.30532761368	16149.182536755994	19446.76436509324	18294.75545330062	21761.90320140309	20338.2312456299	25823.215000823093	23939.530046537795	0.2443387385470912	0.22897538693900094	1728.8624144587666	9355.438836964779	1626.4471210984048	8801.236255868804
2.3642990167642037	12169.555346360727	11880.93300924678	17031.654117034643	16169.45060211687	19471.171262329277	18317.716521603652	21789.215925441793	20363.757164434814	25855.6252220501	23969.57608360837	0.24433875827550075	0.2289754051697021	1718.3070625453256	9354.347109729424	1616.5170725277858	8800.20930798538
2.378545107700138	12184.80728105107	11895.82328539946	17053.00028552446	16189.716179803629	19495.575167875173	18340.67477572185	21816.525305357933	20389.27995796252	25888.03148042129	23999.618446746295	0.24433877835432183	0.22897542372421278	1707.7960140969371	9353.145201776642	1606.628703092807	8799.078708402347
2.392877038500453	12200.057153691241	11910.711549783278	17074.343580955967	16209.979030463503	19519.975793578695	18363.629944578068	21843.831018765497	20414.799324918855	25920.433393487197	24029.656781397054	0.24433879878982762	0.22897544260833036	1697.3291411807295	9351.832582099363	1596.781892442843	8797.843957617879
2.4072953263935135	12215.304783087731	11925.597625528251	17095.683749987136	16230.238913590802	19544.372849900432	18386.581755790492	21871.132741727462	20440.314962560387	25952.830576959794	24059.690731301947	0.24433881958840417	0.22897546182795533	1686.906316021108	9350.4087184784	1586.9765203745337	8796.504554983228
2.4218004917242455	12230.549987173988	11940.481334912387	17117.02053805869	16250.495587524214	19568.76604591105	18409.529935669598	21898.430148752785	20465.826566691132	25985.222644708952	24089.719938494203	0.24433884075655274	0.2289754813890959	1676.5274109990569	9348.873077475466	1577.2124668277102	8795.059998682234
2.436393057972914	12245.79258300806	11955.362499359659	17138.353689390875	16270.748809444074	19593.15508928765	18432.474209215106	21925.72291279234	20491.333831659107	26017.609208757705	24119.744043295043	0.24433886230089133	0.22897550129786695	1666.1922986527206	9347.22512443643	1567.4896118972683	8793.509785793722
2.4510735517740176	12261.032386770834	11970.240939438154	17159.682946981102	16290.998335369952	19617.5396863111	18455.41430011326	21953.01070523594	20516.836450353396	26049.989879278695	24149.762684310186	0.24433888422815686	0.22897552156049458	1655.9008516870672	9345.464323533699	1557.807835829677	8791.853412261698
2.46584250293529	12276.26921376378	11985.116474857938	17181.00805260086	16311.243920157798	19641.91954186256	18478.349930733635	21980.293195908504	20542.334114200585	26082.36426458971	24179.775498425723	0.2443389065452076	0.2289755421833167	1645.6529429615475	9343.590137704276	1548.1670190185541	8790.090372882783
2.4807004444568266	12291.502878407011	11999.988924469144	17202.328746793108	16331.485317497447	19666.294359420495	18501.280822126315	22007.57005306673	20567.826513161664	26114.73197114973	24209.78212080449	0.24433892925902584	0.2289755631727849	1635.4484455088386	9341.602028742898	1538.567042020266	8788.220161376521
2.4956479125503126	12306.733194237348	12014.858106260099	17223.64476886963	16351.722279910115	19690.663841057743	18524.20669401912	22034.840943395826	20593.31333572896	26147.092603555124	24239.782184882508	0.24433895237671918	0.2289755845354673	1625.2872325254139	9339.499457248952	1529.007785545662	8786.24227034254
2.510685446658382	12321.95997390617	12029.72383735524	17244.955856908167	16371.95455874568	19715.02768743818	18547.12726481454	22062.10553200584	20618.794268922742	26179.445764535336	24269.775322364996	0.2443389759055228	0.2289756062780501	1615.1691773690982	9337.281882624608	1519.4891304573976	8784.156191248912
2.5258135894740787	12337.18302917746	12044.585934013223	17266.26174774975	16392.18190418015	19739.385597813813	18570.042251586874	22089.363482428394	20644.268998288106	26211.791054949008	24299.76116322278	0.2443389998528026	0.2289756284073398	1605.0941535797901	9334.948763165623	1510.010957788676	8781.961414526217
2.54103288696045	12352.402170925992	12059.444211625141	17287.56217699625	16412.40406521336	19763.73727002192	18592.95137007969	22116.61445661356	20669.737207892133	26244.128073780357	24329.73933568894	0.2443390242260569	0.22897565093026578	1595.0620348647935	9332.499555995222	1500.573148730793	8779.657429504674
2.556343888370238	12367.617209135129	12074.298484712408	17308.856879007402	16432.620789666136	19788.082400481784	18615.854334702624	22143.85811492618	20695.19858032038	26276.456418134832	24359.709466254753	0.24433904903291992	0.22897567385388196	1585.0726951016113	9329.933717078064	1491.1755846349988	8777.243724421598
2.571747146265715	12382.827952895028	12089.148566925014	17330.145586898438	16452.831824178043	19812.420684191908	18638.75085852887	22171.094116142827	20720.65279667409	26308.775683235574	24389.671179666424	0.24433907428116164	0.2289756971853692	1575.126008351217	9327.250701281708	1481.8181470271666	8774.719786494505
2.5872432165386163	12398.034210400703	12103.994271039643	17351.42803253741	16473.036914204902	19836.7518147271	18661.640653292387	22198.322117448544	20746.09953656715	26341.08546241954	24419.624098921566	0.24433909997869352	0.22897572093203783	1565.2218488467624	9324.449962328188	1472.5007175888168	8772.085101830307
2.602832658430207	12413.235788950009	12118.83540895764	17372.703946542522	16493.235804016098	19861.07548423539	18684.52342938488	22225.54177443345	20771.53847812276	26373.385347133568	24449.567845265272	0.2443391261335692	0.22897574510132998	1555.3600909999805	9321.530952816829	1463.2231781779556	8769.339155528694
2.6185160345514573	12428.432494941819	12133.671791703444	17393.973058279662	16513.42823669254	19885.391383435257	18707.39889585356	22252.75274108965	20796.96929797091	26405.674926930755	24479.502038187275	0.24433915275398624	0.2289757697008217	1545.5406094077043	9318.493124268949	1453.9854108225554	8766.481431649067
2.6342939109033563	12443.624133874071	12148.503229422455	17415.235095859804	16533.61395412387	19909.699201612777	18730.26676039797	22279.95466980805	20822.391671244968	26437.95378946668	24509.42629541786	0.24433917984829123	0.22897579473822574	1535.7632788453484	9315.335927088745	1444.787297719391	8763.5114132124
2.6501668568973313	12458.810510341918	12163.329531379473	17436.489786136488	16553.79269700642	19933.99862661866	18753.126729367734	22307.147211375155	20847.805271579124	26470.221520495703	24539.340232924995	0.2443392074249812	0.2289758202213928	1526.027974278899	9312.058810635936	1435.6287212407915	8760.428582224995
2.666135445375801	12473.991428035948	12178.150505956643	17457.736854703497	16573.96420484052	19958.28934486574	18775.97850775952	22334.33001497018	20873.20977110511	26502.477703867564	24569.24346491046	0.24433923549270434	0.228975846158316	1516.3345708532725	9308.661223155912	1426.509563930682	8757.232419672888
2.6822002526328483	12489.166689740112	12192.965960651856	17478.976025892025	16594.1282159284	19982.571041325693	18798.82179921474	22361.502728161548	20898.604840449643	26534.721921523258	24599.13560380689	0.244339264060267	0.22897587255713284	1506.6829439015128	9305.142611825839	1417.429708515061	8753.922405568417
2.6983618584350144	12504.336097330099	12207.775702076871	17500.20702276854	16614.28446737175	20006.843399526726	18821.656306016775	22388.6649969042	20923.990148731355	26566.95375349194	24629.01626027421	0.24433929313663247	0.22897589942612576	1497.0729689506115	9301.502422814723	1408.3890378933866	8750.498018917628
2.71462084604223	12519.499451771428	12222.57953595558	17521.42956713223	16634.432695069467	20031.106101550627	18844.4817290885	22415.81646553645	20949.36536355809	26599.17277788717	24658.885043196493	0.244339322730927	0.2289759267737279	1487.5045217131265	9297.740101206582	1399.3874351446284	8746.95873773843
2.730977802228858	12534.656553117613	12237.377267122201	17542.643379512567	16654.57263371528	20055.358828030083	18867.297767989614	22442.956776776904	20974.73015102398	26631.378570903402	24688.74155967858	0.24433935285243988	0.22897595460852424	1477.9774780941661	9293.855091062374	1390.4247835277347	8743.304039082024
2.747433317304874	12549.807200508407	12252.168699519618	17563.84817916697	16674.70401679561	20079.60125814599	18890.104120914246	22470.08557172161	21000.084175706797	26663.57070681257	24718.58541504299	0.244339383510629	0.2289759829392537	1468.4917141959304	9289.84683544375	1381.500966487918	8739.533399063628
2.763987985137163	12564.95119216809	12266.953636197657	17585.043684078508	16694.82657658733	20103.833069624943	18912.900484688478	22497.202489841162	21025.427100665227	26695.74875796077	24748.416212826767	0.24433941471512105	0.2289760117748131	1459.047106311773	9285.71477637766	1372.6158676487394	8735.646292819642
2.780642403170963	12580.088325403525	12281.731879311275	17606.229610953367	16714.940044155403	20128.053938736346	18935.686554767704	22524.3071689776	21050.758587435983	26727.9122947646	24778.23355477813	0.24433944647571795	0.22897604112425965	1449.6435309301596	9281.45835488895	1363.7693708196748	8731.642194553278
2.797397172451417	12595.218396602628	12296.503230119024	17627.405675218768	16735.0441493509	20152.263540290074	18958.462025234418	22551.399245341807	21076.07829603138	26760.06088570811	24808.037040853673	0.2443394788023977	0.22897607099681422	1440.2808647422353	9277.07701103948	1354.9613599990262	8727.52057755692
2.8142528976452668	12610.341201232504	12311.26748898126	17648.571591020544	16755.138620808706	20176.461547633782	18981.226588795656	22578.4783535105	21101.385884936506	26792.194097339358	24837.82626921508	0.24433951170531776	0.22897610140186234	1430.9589846353047	9272.57018390065	1346.1917193700792	8723.280914191622
2.831210187062679	12625.45653383779	12326.024455358569	17669.727071220954	16775.223185945448	20200.647632650434	19003.979936780714	22605.544126423563	21126.681011106743	26824.31149426722	24867.600836226244	0.24433954519481926	0.22897613234896072	1421.6777676963247	9267.937311572954	1337.4603333045961	8718.922675912268
2.848269652679189	12640.564188038912	12340.773927810047	17690.871827396335	16795.2975709573	20224.8214657557	19026.72175913868	22632.596195381087	21151.96332996504	26856.412639158007	24897.36033645015	0.24433957928142852	0.22897616384783687	1412.437091214466	9263.177831207868	1328.7670863622334	8714.4453332657
2.865431910157798	12655.663956530478	12355.515703991705	17712.005569835073	16815.361500817933	20248.98271589561	19049.451744436166	22659.634190040942	21177.232495399458	26888.497092732585	24927.104362645994	0.24433961397586368	0.22897619590839458	1403.236832682509	9258.291179019492	1320.1118632971775	8709.848355936352
2.882697578871184	12670.755631079544	12370.249580654916	17733.12800753524	16835.41469927652	20273.131050544016	19072.1695798551	22686.6577384158	21202.4881597607	26920.564413762946	24956.832505766342	0.24433964928903448	0.22897622854071523	1394.0768697966123	9253.276790285483	1311.4945490574464	8705.131212748587
2.900067281924058	12685.839002524011	12384.975353644822	17754.238848202545	16855.45688885567	20297.266135700236	19094.87495119042	22713.666466870633	21227.72997385963	26952.61415906929	24986.544354954305	0.24433968523204722	0.22897626175506222	1384.9570804589894	9248.134099371731	1302.9150287784869	8700.293371624313
2.9175416461756507	12700.913860770988	12399.692817898627	17775.33779824819	16875.487790849267	20321.387635886655	19117.567542847686	22740.6600001201	21252.957586964665	26984.645883516976	25016.23949754044	0.24433972181620978	0.22897629556188534	1375.8773427781416	9242.862539736088	1294.3731877891114	8695.334299624432
2.9351213022623317	12715.979994795189	12414.401767444117	17796.42456278674	16895.507125320568	20345.495214146376	19140.247037840967	22767.637961225886	21278.17064679941	27016.65914001344	25045.917519040115	0.24433975905303232	0.22897632997182107	1366.8375350727001	9237.461543956771	1285.8689116239548	8690.253463048022
2.952806884620376	12731.037192637375	12429.101995398332	17817.498845634156	16915.514611100527	20369.588532040998	19162.91311779098	22794.59997159435	21303.368799540687	27048.653479505472	25075.578003151193	0.2443397969542342	0.22897636499569818	1357.8375358665362	9231.93054371234	1277.4020860076416	8685.050327315927
2.970599031508854	12746.085241402661	12443.793293965666	17838.56034930554	16935.509965785335	20393.66724964813	19185.565462922375	22821.54565097369	21328.551689815515	27080.6284509759	25105.22053175055	0.24433983553174468	0.22897640064454083	1348.8772238957463	9226.268969821278	1268.9725968596758	8679.724357019179
2.9884983850326714	12761.12392725913	12458.475454436679	17859.60877501336	16955.492905734962	20417.7310255594	19208.203752062116	22848.47461745184	21353.71896069938	27112.583601441194	25134.844684892094	0.24433987479770897	0.228976436929572	1339.9564781076042	9220.476252254099	1260.5803303038701	8674.2750159828
3.006505591165733	12776.15303543614	12473.14826718642	17880.643822665264	16975.463146070982	20441.779516878	19230.827662637097	22875.386487453754	21378.870253713612	27144.51847594828	25164.450040803753	0.24433991476449105	0.22897647386221737	1331.075177661609	9214.551820131484	1252.225172661012	8668.70176721923
3.0246212997742656	12791.172350222932	12487.811521673095	17901.66519086228	16995.42040067494	20465.812379216728	19253.43687067229	22902.28087573923	21404.00520882337	27176.432617572067	25194.036175885165	0.24433995544467776	0.2289765114541077	1322.2332019323949	9208.495101764333	1243.907010454801	8663.00407298468
3.0428461646402667	12806.181654967068	12502.465006436561	17922.672576896806	17015.364382186403	20489.829266695717	19276.031050788657	22929.15739540047	21429.123464435383	27208.32556741257	25223.602664705035	0.24433999685108324	0.22897654971708484	1313.4304305070546	9202.305524633732	1235.6257304094615	8657.181394754443
3.0611808434850984	12821.180732072946	12517.108509096895	17943.665676750697	17035.294802001197	20513.82983194037	19298.609876201157	22956.01565785975	21454.22465739574	27240.19686459227	25253.14907999868	0.24434003899675236	0.22897658866320328	1304.6667431890965	9195.982515421696	1227.3812194520142	8651.233193256892
3.079625997993227	12836.169363000377	12531.74181635302	17964.64418509348	17055.211370269662	20537.813726079257	19321.173018716847	22982.85527286723	21479.308422987855	27272.04604625358	25282.67499266564	0.24434008189496542	0.2289766283047345	1295.9420200003078	9189.52550004283	1219.1733647159417	8645.158928495832
3.0981822938360946	12851.147328263158	12546.36471398132	17985.607795280474	17075.11379589493	20561.780598742214	19343.720148732995	23009.67584849875	21504.374394930426	27303.872647556258	25312.179971767364	0.24434012555924292	0.2289766686541736	1287.2561411777278	9182.933903617784	1211.002053535718	8638.95805973094
3.116850400696155	12866.114407427549	12560.976986834203	18006.556199350915	17095.001786531127	20585.7300980581	19366.250935235075	23036.47699115347	21529.422205375202	27335.676201674767	25341.663584524646	0.24434017000334815	0.228976709724238	1278.608987174579	9176.207150492817	1202.8671734511154	8632.630045500584
3.135630992291033	12881.07037911097	12575.578418838813	18027.489088026246	17114.875048581758	20609.661870653003	19388.76504579503	23063.258305551884	21554.451484905156	27367.456239795905	25371.125396315547	0.24434021524129368	0.2289767515278771	1270.000438670977	9169.34466432361	1194.768612214073	8626.174343687017
3.1545247463978408	12896.01502098065	12590.168792995777	18048.40615070849	17134.733287198185	20633.575561648428	19411.26214656957	23090.01939473383	21579.46186253261	27399.212291116608	25400.564970673244	0.2443402612873443	0.22897679407827248	1261.4303765649674	9162.345868017059	1186.7062577813049	8619.590411467943
3.1735323448776414	12910.948109752193	12604.747891377754	18069.30707547835	17154.57620627781	20657.470814659206	19433.741902298207	23116.75986005622	21604.452965697106	27430.943882841297	25429.981869283627	0.24434030815602234	0.22897683738884386	1252.898681970546	9155.210183728486	1178.6799983151723	8612.87770533422
3.192654473700048	12925.869421188216	12619.31549512823	18090.19154909359	17174.403508462594	20681.347271791652	19456.203976301622	23143.479301191084	21629.42442026365	27462.65054017962	25459.375651983275	0.24434035586211214	0.22897688147325335	1244.4052362296497	9147.937032953836	1170.6897221879917	8606.03568112338
3.211891822967991	12940.778730097147	12633.871384460204	18111.059256987475	17194.214895137437	20705.20457364198	19478.6480304799	23170.17731612375	21654.37585052078	27494.331786344417	25488.745876757275	0.2443404044206646	0.2289769263454091	1235.9499209068017	9140.525836498477	1162.7353179848287	8599.063794052228
3.2312450869426166	12955.675810331819	12648.415338655062	18131.90988326704	17214.010066428826	20729.04235929428	19501.07372531106	23196.85350115074	21679.306879179017	27525.98714254931	25518.092099737474	0.24434045384700243	0.228976972019471	1227.5326177901588	9132.976014500018	1154.8166745036142	8591.961498724297
3.2507149640683446	12970.560434788315	12662.947136061275	18152.7431107117	17233.788721203244	20752.860266319047	19523.480719849318	23223.50745087816	21704.21712736895	27557.616128006837	25547.413875200287	0.24434050415672495	0.2289770185098535	1219.1532088929089	9125.286986439023	1146.9336807472864	8584.72824908141
3.2703021569980693	12985.432375404564	12677.46655409311	18173.558620771455	17253.550557065584	20776.657930771238	19545.86867172336	23250.13875821954	21729.106214639403	27589.218259926016	25576.710755564647	0.2443405553657127	0.2289770658312322	1210.8115764496615	9117.458171130624	1139.0862259342102	8577.363498490304
3.2900073726185273	13000.291403159194	12691.973369229649	18194.35609356552	17273.295270357987	20800.434987188735	19568.237237135094	23276.747014394234	21753.97375895607	27620.793053510533	25605.98229139044	0.24434060749013312	0.2289771139985463	1202.5076029269258	9109.488986804616	1131.2741994960816	8569.8666997361
3.3098313220758016	13015.137288070364	12706.467357013431	18215.135207880914	17293.022556158194	20824.191068590833	19590.586070857844	23303.331808925785	21778.819376699605	27652.34002195689	25635.22803137639	0.2443406605464453	0.22897716302700608	1194.2411710200831	9101.37885109894	1123.4974910799065	8562.237305045594
3.329774720800988	13029.969799194565	12720.948292049534	18235.895641171	17312.7321082785	20847.925806476655	19612.914826235243	23329.892729640193	21803.64268266441	27683.858676452437	25664.447522358656	0.24434071455140557	0.22897721293209503	1186.0121636476251	9093.12718102429	1115.7559905459057	8554.47476608213
3.349838288536016	13044.788704625344	12735.415948004234	18256.637069553904	17332.423619264082	20871.638830823475	19635.223155179418	23356.42936266406	21828.443290056697	27715.3485261733	25693.64030930869	0.2443407695220715	0.22897726372957702	1177.8204639570322	9084.73339302186	1108.049587968213	8546.578533965163
3.370022749359618	13059.593771492326	12749.870097604125	18277.359167811417	17352.09678039203	20895.329770085405	19657.510708169943	23382.94129242337	21853.220810493374	27746.80907828296	25722.80593533197	0.24434082547581082	0.2289773154354999	1169.6659553293139	9076.196903001983	1100.3781736406963	8538.548059314955
3.390328831713469	13074.384765959994	12764.310512634913	18298.061609387496	17371.75128166989	20918.99825119196	19679.77713425229	23409.428101641704	21877.974854000397	27778.239837930312	25751.943941666184	0.244340882430303	0.22897736806620164	1161.5485213709762	9067.517126303632	1092.741638068168	8530.382792209275
3.4107572684284713	13089.161453226592	12778.736963940402	18318.74406638696	17391.38681183449	20942.643899546503	19702.022081036557	23435.889371338762	21902.705029011388	27809.64030824799	25781.05386767968	0.24434094040354715	0.22897742163831483	1153.4680459218216	9058.693477756344	1085.139871977386	8522.082182264421
3.431308796751202	13103.923597523135	12793.149221421538	18339.406209574387	17411.003058350863	20966.26633902514	19724.245194696327	23462.324680829115	21927.41094236646	27841.009990350944	25810.13525087016	0.24434099941386736	0.22897747616877212	1145.4244130543666	9049.72537169978	1077.572766312107	8513.645678622182
3.4519841583705158	13118.670962112303	12807.547054035358	18360.04770837276	17430.59970741098	20989.865191975266	19746.44611996732	23488.73360772066	21952.09219931078	27872.348383334793	25839.18762686309	0.24434105947991852	0.22897753167481275	1137.417507070757	9040.612221956719	1070.040212233318	8505.07272995403
3.47278409944432	13133.403309287423	12821.930229794034	18380.66823086234	17450.17644393272	21013.440079214328	19768.6245001463	23515.11572791334	21976.74840349339	27903.654984274337	25868.210529410426	0.2443411206206925	0.2289775881739861	1129.4472125079483	9031.35344190197	1062.542101122206	8496.362784500234
3.4937093706264992	13148.120400371508	12836.298515763943	18401.267443779554	17469.732951558788	21036.990620028722	19790.779977089922	23541.47061559792	22001.379156966035	27934.929288222273	25897.2034903893	0.2443411828555232	0.22897764568415913	1121.5134141349117	9021.948444439564	1055.0783245787024	8487.515290065669
3.514760727094002	13162.821995716213	12850.6516780647	18421.845012515812	17489.26891265563	21060.516432172437	19812.912191213603	23567.79784325465	22025.984060181927	27966.170788207677	25926.1660398007	0.24434124620409525	0.22897770422352082	1113.6159969557775	9012.39664205024	1047.6487744243932	8478.529694065917
3.535938928574102	13177.507854701013	12864.989481868357	18442.400601116602	17508.78400831256	21084.017131866214	19835.020781490624	23594.0969816523	22050.562711994855	27997.37897523498	25955.097705768472	0.24434131068644716	0.22897776381058954	1105.7548462114064	9002.69744681567	1040.2533427021117	8469.405443525873
3.557244739371806	13192.177735732166	12879.311691398438	18462.933872280326	17528.277918340704	21107.49233379628	19857.105385450985	23620.367599846857	22075.114709657963	28028.55333828259	25983.998014538047	0.24434137632297995	0.22897782446421727	1097.929847368854	8992.850270341616	1032.8919216694776	8460.141985043418
3.578678928397448	13206.83139624174	12893.618069929016	18483.44448735721	17547.750321271946	21130.941651113157	19879.165639180326	23646.609265180345	22099.639648822624	28059.693364301485	26012.866490475157	0.24434144313446363	0.22897788620359646	1090.140886139532	8982.854523925576	1025.564403812983	8450.738764919806
3.600242269194432	13221.46859268702	12907.908379784167	18503.93210634875	17567.200894358444	21154.36469543123	19901.20117731946	23672.821543280275	22124.137123537996	28090.798538214865	26041.702656065456	0.2443415111420417	0.22897794904826624	1082.3878484718734	8972.709618509747	1018.270681842172	8441.195229124743
3.6219355399671502	13236.089080549407	12922.182382336907	18524.396387906487	17586.629313571433	21177.761076827333	19923.21163306311	23699.00399805832	22148.606726249698	28121.868342916518	26070.506031913075	0.244341580367241	0.22897801301811901	1074.6706205434166	8962.414964630269	1011.0106486830045	8431.510823254008
3.643759523609069	13250.692614333677	12936.439838008517	18544.836989331194	17606.035253600516	21201.13040384004	19945.196638159217	23725.156191709484	22173.048047799093	28152.902259270064	26099.276136739845	0.2443416508319768	0.22897807813340648	1066.9890887761721	8951.969972557388	1003.784197490022	8421.684992647264
3.6657150077309777	13265.27894756725	12950.68050626788	18565.253566572235	17625.41838785305	21224.472283468982	19967.15582290829	23751.27768471145	22197.460677422656	28183.899766108287	26128.012487384734	0.2443417225585596	0.22897814441474476	1059.3431398280081	8941.37405224191	996.5912216407596	8411.717182349414
3.6878027846894206	13279.847832799343	12964.904145630631	18585.64577422662	17644.77838845326	21247.78632117387	19989.088816162533	23777.368035823634	22221.84420275111	28214.860340232117	26156.714598802853	0.24434179556970373	0.22897821188312406	1051.732660591253	8930.626613319851	989.4316147331265	8401.60683711199
3.710023651615288	13294.399021600213	12979.110513658501	18606.013265538277	17664.114926241542	21271.07212087382	20010.995245325175	23803.42680208643	22246.198209808692	28245.783456409903	26185.3819840648	0.244341869888533	0.22897828055991284	1044.1575381992734	8919.727065178566	982.3052705921582	8391.35340146022
3.732378410442586	13308.932264560515	12993.299366958714	18626.355692397465	17683.427670773985	21294.329284946754	20032.874736349968	23829.453538820726	22270.52228301275	28276.668587376946	26214.01415435623	0.24434194553858996	0.22897835046686582	1036.6176600249019	8908.674816966522	975.2120832689689	8380.956319699064
3.7548678679373717	13323.447311290565	13007.470461183313	18646.672705340054	17702.716290321656	21317.55741422872	20054.726913740527	23855.447799627156	22294.81600517305	28307.51520383475	26242.610618977204	0.2443420225438412	0.22897842162613086	1029.1129136830568	8897.46927762404	968.1519470383064	8370.415035909507
3.777492835726878	13337.943910419785	13021.623551028526	18666.96395354709	17721.980451870095	21340.756108013506	20076.551400549837	23881.409136385813	22319.078957491296	28338.32277445084	26271.170885341748	0.24434210092868677	0.2289784940602548	1021.6431870218948	8886.109855831135	961.1247563997167	8359.728993973229
3.8002541303288	13352.4218095958	13035.75839023419	18687.229084843835	17741.219821118702	21363.92496405167	20098.347818379698	23907.33709925526	22343.310719560654	28369.090765857673	26299.694458977367	0.24434218071796815	0.22897856779219405	1014.208368133055	8874.595960114151	954.1304060815019	8348.897637625225
3.823152573180761	13366.880755484197	13049.874731583293	18707.467745699807	17760.434062480515	21387.063578550697	20120.115787380513	23933.23123667278	22367.510869365553	28399.818642653154	26328.18084352498	0.24434226193697495	0.22897864284531755	1006.8083453524741	8862.926998859271	947.1687910372857	8337.920410437975
3.8461889906699622	13381.320493767678	13063.972326901292	18727.679581227894	17779.62283908149	21410.17154617412	20141.854926250653	23959.09109535351	22391.67898328108	28430.50586739972	26356.629540738355	0.24434234461145363	0.22897871924341723	999.4430072517716	8851.102380270604	940.2398064460722	8326.796755840536
3.8693642141629967	13395.74076914565	13078.050927055752	18747.864235184155	17798.785812760343	21433.248460041435	20163.56485223634	23984.91622029045	22415.81463607297	28461.151900624456	26385.04005048418	0.2443424287676163	0.2289787970107157	992.1122426445363	8839.12151243072	933.3433477136423	8315.52611714555
3.892679080035866	13410.141325333569	13092.110281955724	18768.021349967246	17817.922644067992	21456.293911727567	20185.24518113117	24010.706154753956	22439.917400897106	28491.756200818734	26413.41187074163	0.24434251443214836	0.22897887617187218	984.8159405877232	8826.983803337906	926.4793104755809	8304.107937596273
3.9161344297041563	13424.521905062666	13106.150140551525	18788.150566618406	17837.032992267592	21479.30749126296	20206.895527276214	24036.460440291983	22463.98684929979	28522.31822443857	26441.744497602816	0.24434260163221783	0.22897895675199179	977.5539903804893	8814.688660910353	919.6475905940752	8292.541660351213
3.9397311096534064	13438.882250079263	13120.170250834097	18808.251524820873	17856.116515333917	21502.28878713307	20228.515503559483	24062.178616729594	22488.02255121719	28552.83742590427	26470.037425272312	0.24434269039548298	0.22897903877663317	970.3262815615162	8802.235492988955	912.8480841582059	8280.826728513464
3.963469971469652	13453.222101144456	13134.170359834816	18828.32386289979	17875.172869953487	21525.23738627846	20250.10472141617	24087.86022216913	22512.024074975754	28583.31325760072	26498.29014606771	0.24434278075010216	0.22897912227181774	963.1327039130847	8789.623707381543	906.0806874851114	8268.962585148402
3.987351871870168	13467.54119803368	13148.150213624924	18848.36721782201	17894.201711524074	21548.15287409454	20271.662790828206	24113.504792990207	22535.990987291767	28613.745169877602	26526.502150419292	0.24434287272474337	0.22897920726403573	955.9731474613654	8776.852711901534	899.345297120628	8256.948673318606
4.01137767273438	13481.839279536396	13162.109557315473	18868.381225196033	17913.202694154978	21571.03483443185	20293.189320324702	24139.111863849914	22559.922853271983	28644.132611049772	26554.672926870928	0.24434296634859165	0.22897929378025705	948.8475024745567	8763.921914351638	892.6418098409194	8244.78443610901
4.035548241134971	13496.116083455625	13176.048135056775	18888.365519271738	17932.175470666592	21593.882849595742	20314.683916981616	24164.680967682754	22583.819236413317	28674.475027397355	26582.801962079837	0.24434306165135994	0.2289793818479393	941.7556594634079	8750.830722562969	885.9701226486941	8232.469316611998
4.059864449369175	13510.371346607766	13189.965690038349	18908.31973294055	17951.119692590702	21616.696500346818	20336.146186422127	24190.211635701147	22607.67969860342	28704.771863166538	26610.8887408174	0.2443431586632979	0.2289794714950354	934.6975091844797	8737.578544440214	879.3301327785011	8220.002758005168
4.08432717499025	13524.604804822246	13203.861964488558	18928.243497735348	17970.035010170315	21639.475365900886	20357.5757328167	24215.703397395606	22631.503800120783	28735.022560569898	26638.932745969487	0.2443432574152027	0.2289795627500044	927.6729426343227	8724.16478793323	872.72173769027	8207.384203504305
4.108937300839158	13538.816192941233	13217.736699674424	18948.136443830484	17988.92107235977	21662.219023929247	20378.97215888322	24241.155780535046	22655.291099635062	28765.226559786992	26666.93345853696	0.24434335793842768	0.22897965564181869	920.6818510552985	8710.588861105964	866.1448350748979	8194.613096430432
4.133695715076422	13553.005244819467	13231.589635901484	18967.99820004198	18007.77752682492	21684.927050558996	20400.335065887422	24266.568311167335	22679.041154207625	28795.383298965226	26694.89035763649	0.2443434602648925	0.2289797501999756	913.7241259338916	8696.850172146223	859.5993228547741	8181.688880243804
4.15860331121418	13567.171693324095	13245.420512513663	18987.828393827716	18026.6040199433	21707.59902037337	20421.66405364318	24291.940513619862	22702.753519292004	28825.492214220598	26722.802920501224	0.24434356442709504	0.22897984645450517	906.7996589987888	8682.94812937174	853.0850991787156	8168.610998515971
4.183660988148428	13581.315270334382	13259.229067893084	19007.626651287483	18045.40019680425	21730.234506412082	20442.958720512786	24317.271910499883	22726.427748734302	28855.552739638428	26750.67062248149	0.24434367045811903	0.22897994443598008	899.9083422258846	8668.88214129163	846.6020624282537	8155.378895002883
4.208869650191461	13595.43570674178	13273.015039460133	19027.392597163496	18064.165701209404	21752.833080171975	20464.21866340765	24342.56202269555	22750.063394774108	28885.564307274668	26778.49293704598	0.24434377839164817	0.22898004417552587	893.0500678358367	8654.651616617572	840.1501112153055	8141.992013657466
4.2342302071045115	13609.532732449701	13286.77816367329	19047.12585484057	18082.90017567283	21775.39431160743	20485.443477788613	24367.810369376388	22773.66000804494	28915.526347156727	26806.26933578246	0.24434388826197337	0.22898014570483072	886.2247282897588	8640.255964234937	833.7291443800204	8128.44979861239
4.259743574130585	13623.606076373393	13300.518176029183	19066.826046346403	18101.603261421475	21797.91776913087	20506.63275766659	24393.01646799404	22797.21713757509	28945.438287284516	26833.999288398994	0.2443440001040064	0.2289802490561557	879.4322162946337	8625.694593285676	827.3390609911294	8114.751694227103
4.285410672027485	13637.65546644006	13314.234811062486	19086.492792352194	18120.27459839549	21820.40301961359	20527.786095603096	24418.17983428338	22820.734330788346	28975.299553631994	26861.682262724866	0.24434411395329042	0.228980354262346	872.6724248068058	8610.966913218144	820.9797603515908	8100.897145143244
4.311232427101037	13651.680629588807	13327.927802346183	19106.125712173067	18138.913825248947	21842.849628386517	20548.903082711193	24443.299982263394	22844.21113350513	29005.109570148394	26889.317724712208	0.2443442298460108	0.2289804613568392	865.9452470222604	8596.072333726566	814.6511419935268	8086.885596273001
4.337209771238533	13665.68129177058	13341.596882491458	19125.724423768486	18157.520579350105	21865.25715924075	20569.983308655963	24468.37642423804	22867.6470899432	29034.867758759487	26916.90513843693	0.24434434781900688	0.22898057037367878	859.2505763818626	8581.010264815763	808.3531056772918	8072.716492807958
4.363343641942354	13679.657177948342	13355.24178314788	19145.28854374297	18176.094496782138	21887.625174428635	20591.026361655488	24493.40867079756	22891.041742718808	29064.573539369307	26944.443966100334	0.24434446790978545	0.22898068134752245	852.5883065763628	8565.780116884038	802.0855513982824	8058.389280308504
4.389634982363801	13693.60801209719	13368.862235003646	19164.8176873468	18194.635212343826	21909.953234664736	20612.031828481795	24518.396230819697	22914.394632847954	29094.22632986185	26971.933668030728	0.24434459015653015	0.22898079431365634	845.958331537724	8550.381300656125	795.8483793779742	8043.9034046391025
4.416084741337141	13707.533517204323	13382.457967785527	19184.31146847646	18213.142359549976	21932.240899126577	20632.999294461497	24543.33861147066	22937.70529974715	29123.825546102402	26999.373702684563	0.24434471459811555	0.22898090930800283	839.3605454420322	8534.813227241859	789.641490071197	8029.258312067017
4.442693873413836	13721.433415269374	13396.028710259407	19203.769499675647	18231.615570632563	21954.487725455892	20653.92834347725	24568.23531820677	22960.973281235263	29153.37060193977	27026.763526648734	0.24434484127411946	0.22898102636713594	832.7948427150841	8519.07530821208	783.4647841643309	8014.45344926184
4.469463338897009	13735.30742730457	13409.574190230227	19223.19139213604	18250.054476541154	21976.693269759806	20674.818557968407	24593.085854775843	22984.1981135343	29182.860909208095	27054.10259464182	0.2443449702248356	0.22898114552828963	826.261118024413	8503.166955552995	777.3181625706493	7999.488263283391
4.49639410387609	13749.1552733349	13423.094134542465	19242.576755698046	18268.45870694398	21998.857086611803	20695.66951893239	24617.889723218497	23007.379331271124	29212.295877728673	27081.390359516186	0.24434510149128572	0.22898126682937128	819.7592662807438	8487.087581698783	771.2015264368383	7984.362201664131
4.523487140261684	13762.976672398376	13436.58826908035	19261.92519885176	18286.82789022872	22020.9787290531	20716.480805925785	24642.646423869814	23030.516467478796	29241.674915312127	27108.626272259855	0.2443452351152343	0.22898139030897474	813.2891826454434	8470.836599636823	765.114777139097	7969.074712396134
4.550743425820648	13776.771342546504	13450.056318768258	19281.23632873816	18305.161653503514	22043.05774859417	20737.251997065654	24667.355455361238	23053.609053598175	29270.997427760947	27135.809781998563	0.2443453711392008	0.2289815160063914	806.8507625213242	8454.413422845304	759.057816287328	7953.625244003255
4.578163944211368	13790.539000844346	13463.498007571168	19300.50975114978	18323.459622598104	22065.09369521575	20757.98266903098	24692.016314621855	23076.656619479698	29300.26281887123	27162.940335998082	0.24434550960647333	0.22898164396162307	800.4439015550306	8437.8174653342	753.0305457199574	7938.013245509006
4.605749685019276	13804.279363371095	13476.913058494958	19319.745070532124	18341.721422064653	22087.08611737065	20778.672397063845	24716.628496880632	23099.6586933848	29329.47049043556	27190.017379666122	0.24434565056112426	0.2289817742153957	794.0684956450714	8421.048141770996	747.0328675050405	7922.238166476134
4.633501643792551	13817.992145220496	13490.301193586927	19338.941889984784	18359.94667517908	22109.03456198534	20799.32075497106	24741.191495668245	23122.61480198793	29358.619842245476	27217.0403565549	0.24434579404802156	0.22898190680917152	787.7244409261621	8404.104867330752	741.0646839402034	7906.2994570336305
4.6614208220780515	13831.677060500988	13503.662133936195	19358.09981126234	18378.135003941996	22130.93857446104	20819.9273151255	24765.704802818687	23145.52447037812	29387.710272093616	27244.008708363257	0.24434594011284683	0.22898204178516307	781.411633783544	8386.987057886086	735.1258975588134	7890.196567964274
4.689508227457455	13845.333822336672	13516.995599674521	19377.218434776234	18396.286029080427	22152.797698676226	20840.49164846816	24790.167908472045	23168.387222061516	29416.74117577728	27270.921874939828	0.24434608880210512	0.22898217918634622	775.1299708478036	8369.694129970856	729.2164111218299	7873.928950651083
4.717764873583629	13858.962142867304	13530.301309976465	19396.297359595483	18414.399370048548	22174.611476987633	20861.013324509247	24814.58030107597	23191.202578962693	29445.711947100408	27297.779294284843	0.2443462401631466	0.22898231905647465	768.8793489890522	8352.225500759669	723.3361276181531	7857.496057105251
4.746191780217212	13872.561733249186	13543.578983060283	19415.33618344849	18432.47464502943	22196.379450232544	20881.49191133036	24838.9414673883	23213.970061427248	29474.62197787707	27324.580402553438	0.24434639424417434	0.22898246144009302	762.6596653284505	8334.580588208511	717.4849502702709	7840.897340053227
4.774789973263409	13886.132303655644	13556.828336188406	19434.334502724403	18450.511470936257	22218.101157730613	20901.926975586044	24863.2508924794	23236.68918822373	29503.470657934366	27351.32463405814	0.24434655109426606	0.22898260638255233	756.470817228721	8316.758810986765	711.6627825302421	7824.13225292135
4.803560484809025	13899.673563277578	13570.049085668248	19453.291912474546	18468.509463413968	22239.77613728575	20922.318082505888	24887.508059734366	23259.35947654611	29532.257375115434	27378.011421272036	0.24434671076338624	0.2289827539300242	750.3127022971166	8298.759588547051	705.8695280818501	7807.2002498940565
4.832504353159697	13913.185220324252	13583.240946852811	19472.20800641419	18486.4682368407	22261.40392518831	20942.664795896377	24911.71245085581	23281.980442016018	29560.981515283034	27404.640194831674	0.24434687330240382	0.22898290412951539	744.1852183853043	8280.582341138273	700.1050908347243	7790.100785870571
4.861622622877388	13926.666982023795	13596.403634141392	19491.082376923925	18504.387404329293	22282.984056217094	20962.966678142777	24935.863545866134	23304.551598685037	29589.642462322485	27431.21038354001	0.2443470387631086	0.22898305702888314	738.0882635890157	8262.226489848457	694.3693749302183	7772.833316559903
4.890916344818065	13940.118554624098	13609.536860980494	19509.914615051675	18522.266577729122	22304.516063641695	20983.223290211477	24959.960823110494	23327.07245903747	29618.23959814553	27457.721414369906	0.24434720719822606	0.228983212676851	732.0217362493277	8243.691456639208	688.6622847412364	7755.397298510186
4.9203865761696335	13953.539643393486	13622.640339864545	19528.70431051427	18540.105367627704	22325.999479224716	21003.43419165202	24984.00375925943	23349.542533992768	29646.772302693727	27484.172712467294	0.24434737866143674	0.2289833711230239	725.9855349524296	8224.976664382033	682.9837248708354	7737.79218912404
4.950034380490085	13966.929952621613	13635.713782336887	19547.451051699485	18557.903383352656	22347.433833224306	21023.598940599528	25007.991829311948	23371.96133290845	29675.239953942448	27510.563701154875	0.24434755320739265	0.22898353241790448	719.9795585268294	8206.081536851823	677.3336001500138	7720.017446659971
4.979860827745887	13980.289185620155	13648.756898990485	19566.154425667708	18575.660232973267	22368.818654396342	21043.71709377675	25031.92450659817	23394.328363582525	29703.64192790429	27536.893801935224	0.24434773089173514	0.22898369661290877	714.0037060413742	8187.005498741753	671.7118156358483	7702.072530246805
5.009866994350591	13993.617044723702	13661.769399468918	19584.81401815397	18593.375523302493	22390.153469997033	21063.788206496556	25055.80126278245	23416.64313225649	29731.977598633137	27563.16243449463	0.24434791177111143	0.22898386376038427	708.0578768137493	8167.747975789942	666.1182766201091	7683.956900006626
5.040053963203681	14006.91323129084	13674.75099246749	19603.429413570193	18611.04885989913	22411.43780578577	21083.811832664618	25079.6215678668	23438.9051436185	29760.246338228557	27589.369016707085	0.24434809590319398	0.2289840339136254	702.1419704025029	8148.3083947254345	660.5528886208776	7665.6700169923715
5.070422823729659	14020.177445704836	13687.701385734003	19622.000195006956	18628.6798470695	22432.671186027437	21103.787524781594	25103.38489019375	23461.11390080598	29788.447516839427	27615.5129646377	0.24434828334670033	0.22898420712689072	696.2558866109466	8128.686183336191	655.0155573862139	7647.211343260016
5.100974671917351	14033.409387374944	13700.620286070067	19640.52594423608	18646.26808786995	22453.85313349564	21123.71483394617	25127.09069645012	23483.268905409248	29816.580502668916	27641.593692547187	0.2443484741614093	0.22898438345542113	690.3995254831971	8108.880770468153	649.5061888932833	7628.580341895111
5.131710610359471	14046.608754737032	13713.507399331951	19659.006241712337	18663.813184108632	22474.98316947499	21143.5933098574	25150.738451669873	23505.36965747426	29844.644661978044	27667.61061289549	0.24434866840818292	0.22898456295545735	684.5727873074356	8088.891586089507	644.0246893453295	7609.77647700347
5.1626317482924104	14059.77524525506	13726.362430431847	19677.440666576338	18681.31473634797	22496.060813764674	21163.42250081768	25174.32761923832	23527.41565550621	29872.639359091125	27693.563136346238	0.2443488661489837	0.22898474568425808	678.7755726134637	8068.718061300926	638.5709651741199	7590.799213774968
5.193739201636265	14072.908555421764	13739.185083338885	19695.82879665631	18698.772343906738	22517.085584680804	21183.201953735435	25197.857660895024	23549.406396472663	29900.563956399536	27719.45067177082	0.2443490674468966	0.2289849317001185	673.0077821737505	8048.359628380276	633.1449230422149	7571.648018541746
5.225034093035115	14086.008380760202	13751.975061080595	19714.170208471114	18716.185604862745	22538.056999060205	21202.9312141284	25221.328036738232	23571.341375807442	29928.417814367345	27745.272626253234	0.24434927236614745	0.22898512106238894	667.2693170045386	8027.815720827319	627.7464698386611	7552.32235876238
5.256517551897525	14099.074415824585	13764.732065743847	19732.464477232257	18733.554116054875	22558.974572262996	21222.609826126198	25244.7382052281	23593.220087413723	29956.20029153548	27771.02840509408	0.24434948097212558	0.22898531383149368	661.5600783613627	8007.085773352534	622.3755126795149	7532.821703056805
5.288190714437326	14112.106354201753	13777.455798476385	19750.71117684687	18750.87747308593	22579.837818176336	21242.23733247384	25268.087623191106	23615.042023668175	29983.91074452737	27796.717411815735	0.24434969333140438	0.22898551006895146	655.8799677428324	7986.1692219553515	617.0319589089486	7513.145521260798
5.320054723714605	14125.103888512196	13790.145959487932	19768.909879920026	18768.155270324853	22600.646249217396	21261.81327453456	25291.375745823614	23636.80667542428	30011.54852805354	27822.33904816663	0.2443499095117609	0.22898570983739416	650.2288868874311	7965.065503916703	611.7157160967472	7493.293284418527
5.352110729676963	14138.066710411518	13802.802248051685	19787.06015775765	18785.387100909575	22621.399376337085	21281.337192293297	25314.602026696328	23658.51353201649	30039.112994917297	27847.89271412646	0.24435012958220062	0.22898591320058798	644.6067377757281	7943.774057869799	606.4266920409864	7473.264464863576
5.384359889201005	14150.99451059168	13815.42436250565	19805.161580369248	18802.572556749597	22642.09670902336	21300.808624359914	25337.76591775834	23680.162081264043	30066.60349601991	27873.377807911053	0.24435035361297755	0.2289861202234531	639.013422630378	7922.294323829934	601.1647947676247	7453.058536235243
5.41680336613411	14163.886978782475	13828.012000254186	19823.213716470884	18819.711228528908	22662.737755305156	21320.22710797282	25360.866869341695	23701.751809475194	30094.019380366422	27898.79372597767	0.2443505816756183	0.22898633097208518	633.4488439133274	7900.625743204728	595.9299325273605	7432.674973482732
5.44944233133642	14176.74380375276	13840.564857769308	19841.216133487866	18836.80270570855	22683.322021755692	21339.592179002175	25383.90433016543	23723.28220145107	30121.359995070907	27924.13986302993	0.2443508138429435	0.22898654551377703	627.9129043236026	7878.767758797854	590.7220137947588	7412.113252888434
5.482277962723094	14189.564673312016	13853.082630592291	19859.1683975579	18853.846576529653	22703.849013496474	21358.903371953635	25406.877747340368	23744.752740490047	30148.62468536248	27949.415612023295	0.24435105018909306	0.22898676391703893	622.4055068054586	7856.719814946875	585.5409472744213	7391.372852175962
5.515311445306831	14202.349274311871	13865.56501333531	19877.070073534243	18870.842428016505	22724.318234201284	21378.16021997214	25429.786566373812	23766.16290839226	30175.812794591384	27974.620364170816	0.244351290789549	0.22898698625162303	616.9265545409871	7834.481357475743	580.3866418953985	7370.453250482678
5.548543971240616	14215.09729264755	13878.01169968291	19894.920724988693	18887.789845979412	22744.72918609994	21397.36225484548	25452.63023117412	23787.51218546377	30202.92366423478	27999.75350894835	0.24435153572116075	0.2289872125885425	611.4759509484866	7812.051833708771	575.2590068093268	7349.353928368073
5.581976739860765	14227.808413259409	13890.422382393665	19912.71991421484	18904.688415017812	22765.081369982378	21416.509007008175	25475.40818405553	23808.800050521182	30229.956633902962	28024.81443410043	0.24435178506216768	0.22898744300009802	606.0535996880499	7789.430692578666	570.1579513944453	7328.074367904104
5.615610957730194	14240.48232013464	13902.796753301925	19930.46720223141	18921.537718523567	22785.37428520296	21435.60000554548	25498.119865743298	23830.025980896393	30256.911041345862	28049.80252564621	0.24435203889222804	0.2289876775598994	600.6594046606333	7766.617384659126	565.0833852566429	7306.614052719437
5.649447838681973	14253.118696308966	13915.134503319567	19948.162148785766	18938.33733868424	22805.607429684722	21454.63477819749	25520.764715378788	23851.189452441355	30283.78622245955	28074.71716788549	0.24435229729244093	0.2289879163428886	595.2932700002566	7743.611362094991	560.0352182211354	7284.972467940766
5.6834886038631165	14265.71722386802	13927.435322437519	19965.804312356926	18955.086856486105	22825.78029992333	21473.612851362865	25543.342170524214	23872.28993953256	30310.58151129237	28099.557743404424	0.24435256034537503	0.22898815942536535	589.9551000831416	7720.4120787726715	555.0133603397408	7263.14910031436
5.717734481778674	14278.277583949543	13939.698899727935	19983.393250159683	18971.785851718	22845.892390992205	21492.533750103554	25565.85166716865	23893.32691507653	30337.296240052427	28124.323633082386	0.24435282813509382	0.22898840688501038	584.6447995205526	7697.018990252167	550.0177218886092	7241.1434382167645
5.75218670833605	14290.799456744602	13951.924923345667	20000.928518147506	18988.433902974342	22865.94319654614	21511.39699814857	25588.29263973252	23914.299850514355	30363.92973911356	28149.014216097683	0.24435310074718353	0.22898865880091232	579.3622731597279	7673.431553832255	545.0482133629848	7218.954971629661
5.786846526889619	14303.282521499865	13964.11308053034	20018.409671016805	19005.030587658886	22885.932208826758	21530.202117898603	25610.66452107392	23935.20821582708	30390.48133702314	28173.628869934382	0.24435337826878056	0.2289889152535921	574.1074260919122	7649.649228693917	540.1047454877989	7196.583192310762
5.821715188285586	14315.726456519287	13976.26305760839	20035.8362622105	19021.5754819885	22905.858918666865	21548.94863043067	25632.966742493947	23956.05147954115	30416.95036050906	28198.16697038918	0.24435366078859977	0.22898917632502758	568.880163638154	7625.671475755051	535.1872292067274	7174.02759369649
5.856793950907131	14328.130939165872	13988.374539994742	20053.207843921653	19038.068160996434	22925.72281549515	21567.636055502207	25655.198733742185	23976.82910873333	30443.33613448666	28222.62789157756	0.24435394839696092	0.2289894420986833	563.680391354952	7601.497757774778	530.2955756842275	7151.287670956459
5.892084080719833	14340.495645863655	14000.44721219504	20070.52396709742	19054.508198536405	22945.523387341127	21586.26391155605	25677.359923022705	23997.540569036497	30469.637982066353	28247.011005941113	0.24435424118582255	0.2289897126595342	558.5080150386784	7577.127539474517	525.4296963098459	7128.362921102904
5.927586851317345	14352.820252099855	14012.480757807616	20087.784181443338	19070.89516728631	22965.2601208404	21604.831715725046	25699.449737000297	24018.185324645117	30495.855224561576	28271.315684254445	0.24435453924880707	0.22898998809409507	553.3629407210392	7552.560287503526	520.5895026933867	7105.252842958551
5.963303543967366	14365.10443242664	14024.474859525606	20104.988035427014	19087.22863875214	22984.93250123947	21623.3389838369	25721.467600806147	24038.762838320916	30521.98718149602	28295.54129563231	0.24435484268123314	0.2289902684904476	548.2450746654067	7527.795470439829	515.7749066660763	7081.956937212031
5.999235447657878	14377.347860463266	14036.429199139066	20122.13507628237	19103.50818327197	23004.540012401	21641.78523041907	25743.412938044163	24059.272571398677	30548.03317061174	28319.687207536914	0.24435515158014648	0.22899055393826878	543.1543233737466	7502.832558921538	510.9858202811447	7058.474706471898
6.035383859143656	14389.550208898254	14048.343457537214	20139.22485001404	19119.73337002009	23024.08213680928	21660.169968703874	25765.28517079747	24079.713983792266	30573.992507877352	28343.75278578548	0.24435546604435013	0.22899084452886112	538.0905935781775	7477.671025588177	506.2221558095771	7034.805655247066
6.071750082993084	14401.711149491292	14060.217314710464	20156.25690140127	19135.9037670109	23043.558355575216	21678.492710633305	25787.083719634382	24100.08653400027	30599.864507495677	28367.737394557407	0.2443557861744376	0.22899114035517973	533.0537922450458	7452.310345156118	501.4838257426745	7010.94929001946
6.108335431635222	14413.830353075598	14072.050449752875	20173.230774002615	19152.01894110335	23062.968148442185	21696.75296686452	25808.808003615337	24120.389679112483	30625.648481912605	28391.64039640238	0.24435611207282454	0.22899144151186468	528.043826578185	7426.7499945331365	496.7707427954301	6986.905119334813
6.145141225407182	14425.90748956014	14083.842540864454	20190.146010160395	19168.078458005268	23082.31099379161	21714.950246775108	25830.457440299553	24140.622874816127	30651.343741825483	28415.461152248216	0.2443564438437823	0.22899174809527056	523.0606040109997	7400.989452738315	492.0828198984964	6962.672653736547
6.182168792601758	14437.942227931699	14095.593265353324	20207.002151004945	19184.08188227746	23101.586368648383	21733.08405846825	25852.031445751465	24160.785575401875	30676.949596191404	28439.19902140848	0.24435678159347105	0.22899206020349666	518.1040322104818	7375.028201002628	487.4199702022597	6938.251405862626
6.2194194695153895	14449.934236257403	14107.302299638339	20223.798736459597	19200.028777338466	23120.79374868702	21751.153908778495	25873.529434548076	24180.877233770727	30702.465352236515	28462.853361591093	0.24435712542997423	0.22899237793642074	513.1740190745913	7348.865722785704	482.78210707596736	6913.640890468843
6.256894600496366	14461.88318168678	14118.969319251273	20240.535305244965	19215.918705468768	23139.932608237108	21769.159303277025	25894.95081978546	24200.897301440167	30727.890315464338	28486.423528906118	0.24435747546333372	0.22899270139573025	508.27047273429343	7322.501503845677	478.1691441058647	6888.8406244581565
6.294595537993358	14473.788730454451	14130.593998839491	20257.211394884183	19231.751227815665	23159.00242028986	21787.099746277603	25916.295013086525	24220.845228551152	30753.22378966559	28509.90887787456	0.24435783180558568	0.22899303068495339	503.3933015498915	7295.935032227077	473.58099509665044	6863.850126934703
6.332523642604218	14485.650547882142	14142.176012168307	20273.826541707214	19247.525904397702	23178.002656503486	21804.974740842103	25937.561424607517	24240.720463874695	30778.465076926583	28533.308761436634	0.24435819457079586	0.2289933659094969	498.5424141138792	7269.165798357688	469.0175740713603	6838.668919252697
6.370680283125076	14497.468298381595	14153.715032123735	20290.380280856378	19263.242294109757	23196.932787210262	21822.783788786714	25958.749463046246	24260.522454819074	30803.61347763952	28556.62253096086	0.24435856387509775	0.22899370717667508	493.7177192516392	7242.193295095116	464.47879526932957	6813.296525020618
6.40906683659976	14509.241645456677	14165.210730714869	20306.872146290934	19278.89995472753	23215.792281422135	21840.52639068752	25979.85853564893	24280.250647436515	30828.66829051141	28579.84953625245	0.24435893983672763	0.2289940545957485	488.91912601242075	7215.017017656006	459.9645731439232	6787.732470124029
6.447684688369473	14520.970251706098	14176.662779076614	20323.301670792353	19294.49844291264	23234.580606837437	21858.20204588679	26000.88804821814	24299.904486430496	30853.628812574047	28602.989125562577	0.24435932257606566	0.22899440827795609	484.1465436795261	7187.636463795789	455.4748223674833	6761.976282840595
6.486535232122802	14532.65377882597	14188.070847472442	20339.66838596954	19310.037314217654	23253.297229847416	21875.810252499163	26021.83740512056	24319.483415163122	30878.494339193967	28626.04064559756	0.244359712215673	0.22899476833655444	479.3998817615793	7160.051133739762	451.00945782480994	6736.0274937795475
6.525619869945995	14544.291887612257	14199.434605296881	20355.971822263862	19325.516123090918	23271.94161554258	21893.350507417636	26042.706009294594	24338.986875662133	30903.2641640821	28649.003441527773	0.24436010888033277	0.22899513488685125	474.679049999977	7132.26053033676	446.56839461950585	6709.885636031162
6.564940012373588	14555.88423796382	14210.753721078701	20372.21150895506	19340.934422882237	23290.513227720054	21910.822306320533	26063.493262259057	24358.414308629097	30927.937579304828	28671.87685699791	0.24436051269708858	0.2289955080462446	469.9839583619614	7104.264159005135	442.15154806838837	6683.550245122984
6.604497078439295	14567.4304888846	14222.027862483226	20388.386974165984	19356.29176584748	23309.01152888963	21928.22514367723	26084.198564120445	24377.765153446202	30952.513875293327	28694.66023413561	0.24436092379528682	0.22899588793425948	465.3145170393982	7076.061527759768	437.7588336992776	6657.020859038457
6.644292495727218	14578.93029848673	14233.256696315539	20404.497744868622	19371.587703154364	23327.435980281276	21945.55851275527	26104.82131358186	24397.038848184624	30976.992340854857	28717.352913561885	0.24436134230661827	0.2289962746725881	460.67063645715825	7047.652147395536	433.39016725932015	6630.29701838363
6.684327700423376	14590.383323993216	14244.439888523279	20420.54334688963	19386.821784887758	23345.7860418521	21962.82190562691	26125.36090795128	24416.234829612218	31001.372263183315	28739.954234400924	0.24436176836516002	0.22899666838512753	456.0522272621747	7019.035531359725	429.0454647053848	6603.378266287036
6.724604137367524	14601.789221740633	14255.577104199501	20436.523304915827	19401.993560055023	23364.06117229326	21980.01481317574	26145.8167431499	24435.352533201367	31025.65292786988	28762.463534289913	0.24436220210742096	0.22899706919802154	451.4592003262369	6990.211195853539	424.72464220545953	6576.26414847374
6.76512326010531	14613.147647182035	14266.668007585668	20452.437142500083	19417.102576591667	23382.260829037405	21997.136725103643	26166.18821372085	24454.39139313713	31049.833618914177	28784.88014938936	0.24436264367238214	0.22899747723969882	446.8914667501813	6961.178659938276	420.4276161430753	6548.954213375226
6.805886530940724	14624.458254889947	14277.712262074783	20468.284382067308	19432.148381367108	23400.38446826617	22014.18712993791	26186.474712838226	24473.350842325683	31073.913618735667	28807.203414393643	0.24436309320154526	0.22899789264091686	442.3489378596423	6931.937445530668	416.15430311422097	6521.448012131266
6.846895420988873	14635.720698559244	14288.709530214397	20484.064544920362	19447.130520190374	23418.431544917574	22031.16551503829	26206.675632315928	24492.230312402593	31097.892208185018	28829.43266254154	0.2443635508389769	0.22899831553480343	437.8315252024913	6902.487077399157	411.90461992344353	6493.745098577812
6.888151410229076	14646.934631010006	14299.659473709604	20499.77715124593	19462.048537815757	23436.4015126935	22048.071366604003	26226.79036261652	24511.02923374111	31121.768666555352	28851.567225626604	0.24436401673135513	0.22899874605689968	433.3391405508737	6872.827083261684	407.67848358658375	6465.845029338263
6.92965598755826	14658.099704190672	14310.56175342632	20515.421720120838	19476.90197794893	23454.29382406761	22064.904169681253	26246.818292860662	24529.747035460998	31145.542271594328	28873.606434008372	0.2443644910280162	0.22899918434520256	428.87169590144185	6842.956993828528	403.47581133124186	6437.747363870963
6.971410650844719	14669.215569181002	14321.416029394388	20530.997769518195	19491.69038325283	23472.107930293037	22081.663408170538	26266.75881083639	24548.383145437216	31169.212299515908	28895.549616623237	0.24436497388100523	0.22899963054021266	424.4291034734342	6812.8763428311795	399.29652059354703	6409.451664484106
7.01341690698215	14680.281876195251	14332.221960810846	20546.50481631375	19506.41329535376	23489.843281410467	22098.34856483418	26286.611303008598	24566.936990308746	31192.778025012503	28917.39610099562	0.24436546544512228	0.22900008478497633	420.01127570914105	6782.584667079151	395.1405290218827	6380.957496427931
7.055676271944047	14691.298274585239	14342.979206043305	20561.942376292292	19521.070254847735	23507.499326256122	22114.95912130418	26306.375154528705	24585.40799548786	31216.238721267306	28939.14521324965	0.24436596587797452	0.22900054722513408	415.61812527047005	6752.081506455317	391.007754469465	6352.264427830465
7.098190270838397	14702.264412843437	14353.6874226329	20577.309964153977	19535.660801306254	23525.075512469793	22131.494558089344	26326.049749244194	24603.795585168595	31239.59365996645	28960.796278119924	0.24436647534002673	0.22900101800896552	411.2495650430792	6721.366404037923	386.89811499940697	6323.372029834427
7.1409604379627405	14713.179938606387	14364.346267298097	20592.607093521197	19550.184473283236	23542.571286503502	22147.9543545839	26345.634469708897	24622.099182336835	31262.84211131212	28982.348618964083	0.24436699399465336	0.2290014972874404	406.90550813201116	6690.4389060828835	382.81152888425277	6294.279876631685
7.183988316859528	14724.044498657677	14374.95539593774	20607.833276944915	19564.640808320943	23559.986093629403	22164.337989074815	26365.128697192547	24640.31820877903	31285.98334403482	29003.801557773993	0.24436752200818995	0.2290019852142652	402.5858678626246	6659.298562088981	378.74791460231063	6264.987545456737
7.227275460371831	14734.857738931474	14385.514463634723	20622.988025911727	19579.0293429569	23577.319377948817	22180.644938750327	26384.53181169145	24658.45208509221	31309.01662540692	29025.154415188226	0.2443680595499897	0.22900248194593245	398.29055778105976	6627.944924862124	374.7071908393991	6235.494616671465
7.270823430699384	14745.619304515603	14396.023124659241	20638.07085085042	19593.349612730108	23594.570582400458	22196.874679707726	26403.843191938337	24676.500230693215	31331.941221255307	29046.406510503846	0.244368606792475	0.22900298764177365	394.0194916508044	6596.377550514415	370.6892764874501	6205.800673780963
7.31463379945495	14756.328839655154	14406.481032472535	20653.08126113921	19607.601152188097	23611.739148769422	22213.026686962006	26423.062215413247	24694.462063828887	31354.756395975248	29067.557161689212	0.24436916391119592	0.22900350246400847	389.7725834554876	6564.5959985544905	366.6940906444215	6175.905303495005
7.358708147721062	14766.985987755603	14416.887839730223	20668.01876511242	19621.783494893363	23628.824517695975	22229.100434453907	26442.188258353737	24712.3370015856	31377.46141254346	29088.605685396033	0.24436973108488552	0.22900402657779867	385.54974739527097	6532.599831896834	362.7215526121727	6145.808095739223
7.403048066107065	14777.590391386439	14427.243198286056	20682.882870067875	19635.89617343045	23645.826128684497	22245.095395058666	26461.22069576589	24730.12445989959	31400.055532532166	29109.551396972416	0.24437030849551813	0.22900456015130097	381.35089788911864	6500.388616945595	358.7715819005971	6115.508643778041
7.447655154806527	14788.141692284586	14437.546759195562	20697.673082274036	19649.93871941293	23662.743420112758	22261.01104059468	26480.158901435192	24747.823853567163	31422.53801612304	29130.3936104758	0.24437089632836842	0.22900510335572105	377.1759495739243	6467.961923633702	354.8440982212196	6085.006544156931
7.49253102365499	14798.639531357925	14447.79817271957	20712.388906977314	19663.910663490213	23679.57582924106	22276.84684183197	26499.002247937544	24765.434596254785	31444.908122121225	29151.131638685667	0.24437149477207054	0.22900565636537099	373.0248172992433	6435.319325393066	350.93902148868074	6054.301396776922
7.537677292188054	14809.083548688619	14457.99708832802	20727.029848409198	19677.81153535484	23696.322792221345	22292.60226850123	26517.750106650135	24782.956100509684	31467.165107969344	29171.764793116996	0.24437210401868023	0.2290062193577221	368.8974161326769	6402.460399303585	347.05627182355965	6023.392805006355
7.583095589699846	14819.473383537057	14468.14315470381	20741.595409794227	19691.640863749763	23712.983744107132	22308.27678930286	26536.40184776338	24800.387777770607	31489.308229762668	29192.292384033837	0.2443727242637363	0.22900679251346578	364.7936613577185	6369.384726106189	343.1957695471647	5992.28037563432
7.628787555301809	14829.808674345133	14478.23601974638	20756.085093357116	19705.398176475428	23729.55811886267	22323.869871915784	26554.95684029185	24817.72903837823	31511.33674226319	29212.71372046251	0.24437335570632468	0.2290073760165703	360.71346847177483	6336.091890233569	339.3574351836869	5960.963718963787
7.674754837981857	14840.089058740157	14488.275330575785	20770.49840033077	19719.083000397473	23746.045349373064	22339.38098300698	26573.41445208631	24834.979291586435	31533.249898914994	29233.028110205836	0.2443739985491414	0.2290079700543403	356.65675318654394	6302.581479864195	335.5411894588615	5929.442448846996
7.720999096663877	14850.314173538281	14498.26073353634	20784.834830963737	19732.694861453892	23762.44486745368	22354.809588240445	26591.77404984512	24852.137945572944	31555.046951858905	29253.234859856653	0.24437465299855907	0.22900857481747866	352.6234314246103	6268.853086926043	331.74695329755195	5897.7161826891825
7.767522000267617	14860.483654748341	14508.191874200638	20799.093884528196	19746.23328466278	23778.756103860313	22370.155152286807	26610.034999126383	24869.204407450667	31576.727151948002	29273.33327481217	0.24437531926469533	0.22900919050014668	348.6134193246544	6234.906307246536	327.9746478276502	5865.784541579895
7.814325227768903	14870.597137575649	14518.06839737353	20813.275059327992	19759.69779413004	23794.978488299363	22385.417138832894	26628.196664360035	24886.178083279057	31598.289748763145	29293.322659288347	0.24437599756147702	0.22900981730002717	344.62663323711604	6200.740740525536	324.2241943764966	5833.647150274366
7.861410468260233	14880.654256425698	14527.889947096066	20827.377852706537	19773.087913057043	23811.111449437867	22400.59501059132	26646.258408860016	24903.058378075486	31619.733990628574	29313.2023163343	0.24437668810671379	0.22901045541839044	340.662989723176	6166.355990384705	320.49551447000704	5801.303637246601
7.908779421011744	14890.654644908005	14537.656166649514	20841.401761055018	19786.403163748553	23827.154414913934	22415.688229310304	26664.219594836657	24919.844695826836	31641.05912462782	29332.971547847028	0.24437739112216483	0.22901110506015593	336.72240555635653	6131.751664449461	316.78852983372053	5768.753634746186
7.956433795532517	14900.59793583999	14547.366698559457	20855.34627982064	19799.64306762061	23843.106811347196	22430.696255783547	26682.079583409293	24936.53643950127	31662.264396619827	29352.62965458629	0.24437810683361316	0.22901176643396248	332.80479771777755	6096.927374321967	313.1031623905874	5735.996778829023
8.004375311632296	14910.483761250676	14557.021184599815	20869.210903514708	19812.807145208546	23858.9680643491	22445.618549860203	26699.837734618643	24953.133011060007	31683.349051254925	29372.175936189607	0.24437883547093808	0.2290124397522329	328.91008340136614	6061.882735740393	309.43933426149306	5703.032709419727
8.052605699483543	14920.311752384945	14566.619265797071	20882.99512572151	19825.89491617519	23874.737598534222	22460.45457045511	26717.493407440244	24969.63381146949	31704.312331992016	29391.609691187663	0.24437957726818912	0.2290131252312439	325.0381800104806	6026.617368562147	305.79696776458877	5669.861070342362
8.101126699683881	14930.081539707104	14576.16058243435	20896.69843910632	19838.90589931896	23890.41483753043	22475.20377555891	26735.045959796822	24986.0382407134	31725.153481114463	29410.930217019526	0.24438033246366253	0.22901382309119636	321.18900515529094	5991.13089679461	302.1759854157863	5636.481509405188
8.149940063318896	14939.7927529052	14585.644774055785	20910.320335424443	19851.839612582393	23905.999203990366	22489.865622248708	26752.494748572022	25002.34569780523	31745.871739747778	29430.136810048716	0.24438110129997867	0.22901453355628593	317.3624766547291	5955.422948674299	298.5763099244796	5602.893678364344
8.199047552025359	14949.445020894667	14595.071479470442	20923.86030552944	19864.695573060115	23921.490119602055	22504.43956669802	26769.8391296231	25018.55558080027	31766.46634787592	29449.2287655783	0.24438188402415914	0.229015256854777	313.5585125341313	5919.493156694807	294.9978641967755	5569.0972330495715
8.248450938054788	14959.037971822656	14604.440336756996	20937.317839382307	19877.473297007877	23936.887005100496	22518.925064188064	26787.078457794913	25034.667286808828	31786.93654435929	29468.205377867813	0.24438268088770826	0.22901599321907498	309.7770310297783	5883.341157742776	291.44057133598835	5535.091833420098
8.298152004337403	14968.571233072078	14613.750983267775	20950.692426060356	19890.172299850754	23952.189280278988	22533.32156911804	26804.21208693354	25050.68021200857	31807.28156695218	29487.065940148852	0.2443834921466939	0.2290167428858026	306.0179505801061	5846.9665930029005	287.9043546351313	5500.877143494785
8.348152544546481	14978.044431265476	14623.00305563312	20963.983553765855	19902.792096191864	23967.39636400025	22547.62853501603	26821.239369899675	25066.59375165745	31827.50065232011	29505.80974464158	0.24438431806183145	0.22901750609587615	302.281189829926	5810.369108089246	284.3891375850653	5466.452831552364
8.398454363163072	14987.457192269354	14632.196189765957	20977.19070983544	19915.332199821394	23982.50767420839	22561.845414550302	26838.159658582936	25082.407300107112	31847.593036058228	29524.436082571756	0.24438515889856605	0.22901828309458377	298.56666763022076	5773.548353108577	280.8948438670486	5431.818570055999
8.449059275541144	14996.809141198215	14641.330020865864	20990.313380749074	19927.792123724994	23997.52262794041	22575.97165953986	26854.972303915816	25098.120250815526	31867.55795270923	29542.94424418682	0.24438601492716155	0.2290190741316652	294.874303035147	5736.503982665017	277.42139735564706	5396.9740357566625
8.49996910797308	15006.099902418842	14650.404183423918	21003.351052139482	19940.17138009324	24012.44064133812	22590.00672096628	26871.67665588807	25113.73199636098	31887.39463578195	29561.33351877371	0.24438688642278594	0.2290198794613923	291.2040153048292	5699.235655967146	273.96872211864684	5361.918909762055
8.551185697755594	15015.329099554452	14659.41831122682	21016.30320880147	19952.46948033028	24027.2611296603	22603.95004898458	26888.272063561173	25129.241928455085	31907.102317769986	29579.603194675423	0.24438777366560058	0.22902069934265123	287.5557238996262	5661.743036794476	270.5367424142314	5326.652877536602
8.602710893256043	15024.496355488804	14668.372037361725	21029.169334701164	19964.685935063317	24041.983507294368	22617.8010929351	26904.757875082636	25144.649437956912	31926.680230170125	29597.75255930901	0.2443886769408527	0.22902153403902775	283.9293484838563	5624.025793612003	267.1253826915636	5291.175628964789
8.654546553979111	15033.60129237068	14677.264994220439	21041.948912985896	19976.82025415147	24056.607187769154	22631.559301354675	26921.133437701203	25159.95391488628	31946.127603502006	29615.78089918261	0.24438959653896658	0.2290223838188895	280.32480892469175	5586.0835996354	263.7345675888355	5255.486858386546
8.706694550633951	15042.643531617994	14686.096813504257	21054.641425993635	19988.871946695384	24071.131583766917	22645.224121988715	26937.398097781497	25175.15474843819	31965.443667327	29633.687499913718	0.24439053275563802	0.22902324895547757	276.74202528977185	5547.9161328217015	260.36422193676117	5219.586264707148
8.759156765201672	15051.622693922212	14694.8671262285	21067.246355262854	20000.84052104662	24085.556107136086	22658.795001802962	26953.551200819267	25190.251326996833	31984.627650267907	29651.471646247162	0.244391485891929	0.22902412972699088	273.1809178463882	5509.523075938225	257.0142707520281	5183.47355134692
8.811935091003267	15060.538399252508	14703.575562727006	21079.763181542152	20012.72548481693	24099.880168903594	22672.27138699527	26969.592091456434	25205.243038149638	32003.678780028386	29669.132622073037	0.24439245625436798	0.22902502641667907	269.6414070628525	5470.904116633348	253.68463924145908	5147.148426369764
8.865031432767935	15069.390266860346	14712.221752657017	21092.19138480051	20024.526344888225	24114.10317928804	22685.65272300807	26985.52011349689	25220.129268702145	32022.596283413382	29686.66971044561	0.24439344415504724	0.22902593931293302	266.12341360753635	5432.058947499841	250.37525279950933	5110.61060250178
8.918447706701835	15078.177915283626	14720.805325003626	21104.53044423698	20036.242607421926	24128.224547712296	22698.93845454021	27001.334609921683	25234.90940469217	32041.379386348795	29704.082193601553	0.244394449911724	0.22902686870937858	262.6268583466008	5392.98726607766	247.08603700835374	5073.859797186218
8.972185840557227	15086.90096235129	14729.325908084773	21116.779838291157	20047.873777869117	24142.243682816737	22712.12802555976	27017.034922905226	25249.582831405056	32060.027313902374	29721.369352979298	0.24439547384792495	0.22902781490497248	259.1516623450443	5353.688774953596	243.81691763564595	5036.895732606761
9.02624777370205	15095.559025187573	14737.78312955562	21128.939044653114	20059.419360979984	24156.159992472334	22725.220879315926	27032.620393830905	25264.148933387976	32078.539290304027	29738.530469237445	0.24439651629305012	0.22902877820409837	255.69774686393794	5314.163181750104	240.56782063576975	4999.718135767616
9.080635457189915	15104.15172021642	14746.176616413723	21141.007540273735	20070.878860814282	24169.972883793856	22738.216458352294	27048.090363307172	25278.607094465693	32096.914538966597	29755.564822274868	0.2443975775824796	0.2290297589166668	252.26503336286987	5274.410199259408	237.33867214992642	4962.326738562435
9.135350853830497	15112.678663166156	14754.505995003523	21152.984801375416	20082.25178075107	24183.681763153618	22751.114204519083	27063.44417118423	25292.956697755275	32115.152282507483	29772.471691249568	0.24439865805768335	0.22903075735821307	248.8534434970934	5234.42954543978	234.1293985012453	4924.721277725883
9.190395938260405	15121.139469073678	14762.77089102125	21164.870303462183	20093.537623498938	24197.286036194695	22763.913558986183	27078.681156569965	25307.19712568169	32133.251742769342	29789.250354598655	0.24439975806633052	0.22903177385000353	245.46289911741042	5194.220943479799	230.9399262002553	4886.901495024562
9.245772697014415	15129.5337522892	14770.970929519919	21176.66352133066	20104.73589110649	24210.785107845015	22776.61396225635	27093.80065784708	25321.32775999357	32151.212140842257	29805.90009005852	0.2444008779624041	0.22903280871913687	242.0933222695603	5153.784121845849	227.77018193912227	4848.86713717971
9.301483128597186	15137.861126480488	14779.105734913857	21188.363929080373	20115.84608497228	24224.178382330796	22789.21485417786	27108.80201268936	25335.347981778425	32169.032697084916	29822.42017468441	0.24440201810631385	0.22903386229865105	238.74463519238634	5113.11881432496	224.62009259316255	4810.617955977097
9.357529243555355	15146.12120463759	14787.17493098399	21199.97100012486	20126.867705855726	24237.46526319086	22801.7156739583	27123.684558079076	25349.257171479112	32186.712631147173	29838.809884871465	0.24440317886501464	0.22903493492763113	235.4167603214155	5072.224760142155	221.48958522322937	4772.15370836854
9.413913064550128	15154.31359907734	14795.178140882543	21211.484207202513	20137.800253887428	24250.645153290727	22814.11586017773	27138.44763032407	25363.054708909647	32204.251161992233	29855.06849637507	0.24440436061212537	0.22903602695132066	232.1096202826593	5031.101703918539	218.37858706785482	4733.4741563797
9.47063662643026	15162.437921447816	14803.114987137888	21222.903022387414	20148.643228579673	24263.71745483665	22826.414850801983	27153.09056507489	25376.739973271186	32221.647507918948	29871.195284331377	0.24440556372804992	0.22903713872123152	228.82313789465115	4989.749395767227	215.28702554805204	4694.579067259096
9.527701976305488	15170.493782732921	14810.98509165967	21234.226917100477	20159.396128837383	24276.681569390228	22838.612083196633	27167.612697342378	25390.312343168764	32238.90088658474	29887.189523278787	0.24440678860009998	0.2290382705952607	225.55723616917385	4948.16759137623	212.21482826778083	4655.468213564716
9.585111173620431	15178.48079325706	14818.788075743774	21245.455362120734	20170.05845296894	24289.536897882914	22850.706994140724	27182.01336151551	25403.77119662776	32256.01051502872	29903.050487179138	0.2444080356226227	0.2290394229378034	222.31183830741793	4906.356052000076	209.16192300859257	4616.141373113729
9.642866290228868	15186.39856268957	14826.523560077158	21256.5878275964	20180.629698696906	24302.282840630534	22862.699019840475	27196.291891378958	25417.115911110428	32272.975609694695	29918.777449438963	0.24440930519712653	0.229040596119874	219.08686770053464	4864.314544525929	206.12823773216223	4576.5983290812
9.700969410468568	15194.246700049323	14834.191164743022	21267.623783056282	20191.109363169227	24314.918797348157	22874.587595943558	27210.447620131257	25430.345863533006	32289.79538645471	29934.3696829315	0.24441059773241414	0.22904179051922552	215.88224793307018	4822.0428416272625	203.11370058069588	4536.838870097883
9.75942263123647	15202.024813709613	14841.790509225852	21278.562697421596	20201.49694297036	24327.44416716543	22886.372157553255	27224.479880403385	25443.460430282765	32306.469060633317	29949.826460018645	0.244411913644712	0.22904300652047138	212.69790277519496	4779.540721655823	200.11823987183743	4496.862790188752
9.818228062064373	15209.732511402239	14849.321212416226	21289.404039016783	20211.791934132154	24339.85834864087	22898.052139242467	27238.3880042763	25456.458987234884	32322.995847030554	29965.14705257274	0.24441325335780795	0.22904424451521224	209.5337561861088	4736.807968784124	197.14178410187014	4456.669888900593
9.877387825195074	15217.36940022268	14856.782892616147	21300.147275581956	20221.993832145534	24352.160739777937	22909.62697506853	27252.171323300514	25469.340909770275	32339.374959947345	29980.330731999507	0.24441461730318856	0.2290455049021611	206.38973231313867	4693.844373051077	194.18426194577478	4416.259971388616
9.936904055658934	15224.935086634154	14864.175167544025	21310.791874283863	20232.102131971693	24364.35073803957	22921.096098587634	27265.82916851386	25482.10557279296	32355.605613208798	29995.376769260445	0.24441600592017904	0.22904678808727497	203.265755491273	4650.649730423465	191.24560225289315	4375.632848360576
9.996778901350961	15232.429176472817	14871.49765433965	21321.33730172849	20242.116328053504	24376.427740364586	22932.458942869398	27279.360870461413	25494.752350747658	32371.687020190235	30010.284434895613	0.24441741965608496	0.2290480944838846	200.16175024333643	4607.22384286765	188.3257340498385	4334.788336232305
10.05701452310831	15239.851274951934	14878.74996956953	21331.783023972377	20252.03591432737	24388.3911431826	22943.71494051206	27292.765759213842	25507.280617638087	32387.618393841192	30025.052999047173	0.24441885896633922	0.2290494245128304	197.0776412745181	4563.566518287174	185.4245865373232	4293.7262570858
10.117613094788254	15247.200986666696	14885.931729231668	21342.128506534875	20261.860384234387	24400.24034243006	22954.863523656895	27306.043164387025	25519.689747044384	32403.398946711066	30039.681731482007	0.24442032431464952	0.22905077860259837	194.01335347720305	4519.677570709959	182.54208909047884	4252.446438785642
10.178576803346665	15254.477915598816	14893.04254876103	21352.373214410236	20271.58923073265	24411.974733566196	22965.904124003915	27319.192415161502	25531.97911214206	32419.02789097464	30054.169901616126	0.24442181617314865	0.2290521571894599	190.96881192846922	4475.556820296682	179.67817126010777	4210.948715033941
10.239907848916916	15261.68166512115	14900.08204303442	21362.516612079795	20281.221946308702	24423.59371158905	22976.836172826665	27332.21284030211	25544.1480857199	32434.5044384578	30068.51677853789	0.24442333502254748	0.22905356071761288	187.94394188994193	4431.204093398526	176.8327627691324	4169.232925370336
10.301608444889292	15268.811838002388	14907.049826375776	21372.558163524336	20290.758022989703	24435.096671051753	22987.65910098788	27345.10376817797	25556.196040198844	32449.8278006637	30082.721631032462	0.244424881352293	0.22905498963932616	184.93866880552378	4386.6192225907	174.00579351361375	4127.298915268853
10.363680817990868	15275.868036411566	14913.94551256121	21382.497332236355	20300.196952355305	24446.483006078728	22998.372338954792	27357.864526782363	25568.122347650587	32464.99718879889	30096.78372760588	0.2444264556607266	0.2290564444150874	181.95291830023052	4341.802046687342	171.19719355998677	4085.1465361230075
10.426127208365882	15282.849861922625	14920.768714824097	21392.33358123243	20309.538225549688	24457.752110382058	23008.9753168147	27370.494443752785	25579.926379816396	32480.011813799698	30110.702336509486	0.2444280584552449	0.22905792551375234	178.98661618458573	4296.752410949208	168.4068931499787	4042.7756454348564
10.488949869656532	15289.756915519385	14927.51904586058	21402.066373066315	20318.78133329427	24468.90337727871	23019.467464291298	27382.992846392073	25591.60750812682	32494.870886359877	30124.47672576544	0.24442969025246616	0.22905943341269577	176.03968844830524	4251.470166969113	165.6348226935661	4000.1861067181453
10.552151069084381	15296.588797599587	14934.196117834188	21411.69516984079	20327.92576589922	24479.936199706408	23029.848210759694	27395.35906168799	25603.16510372007	32509.573616956477	30138.106163190663	0.24443135157839838	0.2290609685979704	173.11206126003526	4205.955172757618	162.88091276973137	3957.377789573744
10.615733087532126	15303.345107979918	14940.799542381406	21421.21943322104	20336.97101327647	24490.849970241205	23040.11698526317	27407.592416334774	25614.598537462174	32524.119215878123	30151.58991642298	0.24443304296860943	0.22906253156446035	170.20366097206715	4160.207292914391	160.14509413085761	3914.3505698684603
10.679698219625935	15310.02544590045	14947.328930616719	21430.638624447252	20345.91656495197	24501.644081114315	23050.273216529094	27419.692236753865	25625.90717996641	32538.506893252357	30164.92725294635	0.24443476496840186	0.22906412281604607	167.31441411352716	4114.226398544386	157.42729769583093	3871.104329634458
10.744048773818252	15316.629410029163	14953.78389313771	21439.95220434751	20354.76191007822	24512.317924229214	23060.316332985203	27431.657849114985	25637.09040161303	32552.735859073426	30178.117440116606	0.24443651813299014	0.22906574286576584	164.44424739395618	4068.0123673966154	154.7274545535911	3827.6389572108164
10.808787072471103	15323.156598466638	14960.164040030353	21449.159633350977	20363.506537447105	24522.870891179224	23070.245762776234	27443.488579357763	25648.1475725695	32566.805323230732	30191.159745187713	0.24443830302768188	0.22906739223598335	161.59308769871132	4021.5650838455185	152.0454959589115	3783.9543472314253
10.87391545193992	15329.606608750333	14966.468980873919	21458.260371500623	20372.149935502253	24533.30237326448	23080.060933780103	27455.183753212772	25659.078062810207	32580.714495536708	30204.053435337548	0.24444012022806125	0.2290690714585583	158.76086209103232	3974.884438992478	149.38135333443643	3740.05040071439
10.93943626265785	15335.979037859384	14972.698324746385	21467.253878466807	20380.69159235229	24543.611761510067	23089.761273625074	27466.742696223766	25669.88124213731	32594.462585756126	30216.797777694996	0.2444419703201757	0.229070781075019	155.9474978131766	3927.9703307701275	146.7349582714378	3695.9270251644775
11.00535186922059	15342.273482219025	14978.8516802295	21476.139613560426	20389.13099578361	24553.798446683555	23099.346209706426	27478.164733769467	25680.556480201074	32608.048803634887	30229.39203936652	0.24444385390072815	0.22907252163673747	153.15292228138424	3880.822663895786	144.10624252536218	3651.584134527482
11.071664650471687	15348.489537704987	14984.92865541385	21484.917035746166	20397.46763327329	24563.861819312824	23108.815169203386	27489.44919108553	25691.103146520527	32621.47235892913	30241.835487463126	0.24444577157726982	0.22907429370511176	150.37706308669294	3833.4413499441	141.49513801644207	3607.0216492647305
11.138376999588447	15354.626799647956	14990.928857903968	21493.58560365592	20405.700992002174	24573.801269704054	23118.167579096204	27500.595393286858	25701.52061050426	32634.732461434753	30254.12738912758	0.24444772396840017	0.22907609785174524	147.61984799610218	3785.8263074662536	138.90157683106372	3562.239496464841
11.205491324168262	15360.684862838194	14996.85189482362	21502.14477560258	20413.830558868278	24583.61618796012	23127.402866183664	27511.60266539038	25711.80824147184	32647.82832101756	30266.267011562333	0.2444497117039658	0.2290779346586356	144.88120495073963	3737.977462002076	136.32549121952616	3517.237609851174
11.273010046315514	15366.663321529712	15002.697372820707	21510.594009593326	20421.855820499764	24593.30596399868	23136.52045710017	27522.470332337365	25721.96540867468	32660.759147642944	30278.25362205691	0.24445173542526674	0.22907980471836298	142.1610620651627	3689.8947461368516	133.76681359577924	3472.015929833986
11.340935602728974	15372.561769444896	15008.464898072561	21518.932763343637	20429.776263268588	24602.869987570833	23145.519778333586	27533.19771901672	25731.991481317833	32673.52415140671	30290.086488016375	0.2444537957852657	0.22908170863428282	139.4593476257869	3641.578099532053	131.22547653591027	3426.5744035551324
11.409270444789758	15378.37979977858	15014.154076290744	21527.160494290696	20437.591373303556	24612.30764827939	23154.400256242498	27543.78415028758	25741.88582858116	32686.122542565143	30301.76487698919	0.24445589344880056	0.22908364702072334	136.775990091759	3593.0274690166116	128.70141277936636	3380.9129849718884
11.478017038649782	15384.117005202668	15019.764512726466	21535.276659607644	20445.300636504315	24621.61833559801	23163.161317074508	27554.22895100309	25751.64781964169	32698.553531566627	30313.288056696423	0.2444580290928004	0.22908562050318457	134.1109180941421	3544.2428086381406	126.19455522627686	3335.0316348653287
11.547177865320764	15389.772977870192	15025.29581217519	21543.28071621721	20452.903538554387	24630.80143888972	23171.80238698357	27564.531446033478	25761.27682369493	32710.816329082303	30324.655295059834	0.24446020340650704	0.22908762971854305	131.4640604337328	3495.224079675041	123.70483693893766	3288.930320941843
11.616755420763786	15395.347309419723	15030.747578982166	21551.172120805943	20460.399564935524	24639.856347426146	23180.322892048785	27574.690960289983	25770.77220997784	32722.910146037968	30335.865860231967	0.2444624170916991	0.22908967531525878	128.83534608251648	3445.9712507566437	121.23219113986124	3242.6090178517625
11.686752215979308	15400.839590979498	15036.119417046892	21558.95032983819	20467.788200940766	24648.782450406594	23188.722258291815	27584.706818748564	25780.13334779031	32734.8341936457	30346.919020624486	0.2444646708629203	0.22909175795358702	126.22470418101875	3396.484297840856	118.77655121000134	3196.067707209848
11.75717077709787	15406.2494131716	15041.410929828506	21566.614799570267	20475.068931688857	24657.579136977263	23196.99991169584	27594.57834647396	25789.359606518385	32746.587683435893	30357.814044938685	0.244466965447714	0.2290938783057926	123.63206403914955	3346.763204332441	116.33785069239093	3149.306377761066
11.82801364547121	15411.576366116218	15046.621720350566	21574.164986064898	20482.241242137916	24666.245796250856	23205.15527822379	27604.304868644143	25798.450355656703	32758.169827289938	30368.550202195023	0.2444693015868591	0.22909603705637047	121.05735513556283	3296.80796112027	113.91602328672889	3102.3250252986327
11.899283377763982	15416.820039435608	15051.751391205938	21581.600345205345	20489.304617099424	24674.78181732604	23213.18778383689	27613.885710574526	25807.40496483136	32769.579837472615	30379.126761763353	0.24447168003461153	0.2290982349022686	118.50050711559015	3246.6185666052625	111.51100285118446	3055.1236527888104
11.970982546046038	15421.980022258236	15056.7995445618	21588.92033270998	20496.25854125246	24683.186589307155	23221.09685451355	27623.32019774279	25816.22280382313	32780.81692666524	30389.54299339349	0.24447410155895083	0.2291004725531134	115.96144979129895	3196.195026761852	109.12272340091295	3007.70227039326
12.043113737885237	15427.055903222674	15061.765782164337	21596.12440414657	20503.102499157645	24691.459501324058	23228.88191626803	27632.60765581353	25824.90324259053	32791.88030799873	30399.798167245706	0.24447656694183098	0.22910275073144334	113.44011314204545	3145.537355228327	106.75111910901614	2960.0608955603093
12.115679556440844	15432.047270481731	15066.649705343802	21603.212014947152	20509.835975271668	24699.599942552253	23236.54239516977	27641.74741066363	25833.445651293645	32802.76919508751	30409.89155392219	0.24447907697943486	0.2291050701729448	110.93642731176806	3094.6455733086914	104.39612430441775	2912.1995530463755
12.188682620557461	15436.953711706165	15071.45091501909	21610.18262042237	20516.45845396135	24707.60730223275	23244.07771736221	27650.73878840715	25841.84940031737	32813.48280206302	30419.822424497866	0.24448163248243446	0.2291074316266895	108.450322609453	3043.5197100499645	102.05767347081564	2864.118274943903
12.26212556485955	15441.77481408868	15076.169011702626	21617.03567577638	20522.969419518202	24715.48096969264	23251.48730908226	27659.58111542105	25850.113860295543	32824.02034360817	30429.590050552277	0.24448423427625549	0.22910983585538233	105.98172950939625	2992.15980232507	99.73570124819526	2815.8171007931232
12.336011039846525	15446.510164347654	15080.80359550504	21623.77063612157	20529.368356172854	24723.220334365313	23258.770596679664	27668.273718370678	25858.23840213485	32834.381034991646	30439.1937042013	0.24448688320134565	0.22911228363560743	103.53057864870061	2940.5658948328346	97.43014243090875	2767.2960776034743
12.41034171198835	15451.159348730904	15085.354266139908	21630.386956493465	20535.654748109646	24730.824785811103	23265.927006636633	27676.81592423576	25866.222397039135	32844.5640921028	30448.63265812943	0.24448958011345154	0.22911477575808342	101.09680082721752	2888.7380401603878	95.14093196531758	2718.555259847082
12.485120263821853	15455.721953019283	15089.820622928166	21636.884091865504	20541.828079480994	24738.293713737803	23272.955965587153	27685.20706033623	25874.065216533436	32854.56873148652	30457.906185621676	0.24449232588389627	0.22911731302792052	98.68032700792537	2836.676298879087	92.86800495316857	2669.5947096273303
12.560349394047481	15460.197562530473	15094.202264803096	21643.261497164345	20547.887834422614	24745.62650802181	23279.856900337476	27693.446454358826	25881.76623248929	32864.39417037904	30467.013560597145	0.2444951213998638	0.22911989626488447	96.28108831463032	2784.3807395389304	90.61129664903274	2620.4144966742024
12.63603181762671	15464.585762122215	15098.498790314501	21649.518627284448	20553.833497067782	24752.822558728607	23286.62923788544	27701.533434383004	25889.32481714886	32874.039626742946	30475.95405764121	0.24449796756469008	0.22912252630366395	93.89901603298495	2731.8514387728646	88.37074245649274	2571.014698298648
12.712170265880024	15468.8861361962	15102.709797633299	21655.65493710381	20559.66455156231	24759.88125613446	23293.27240544072	27709.46732890831	25896.740343150035	32883.50431930404	30484.726952038964	0.24450086529815732	0.2291252039941421	91.53404160938226	2679.088481334038	86.1462779334397	2521.395399617031
12.78876748658549	15473.098268701091	15106.834884556109	21661.669881498616	20565.380482079658	24766.80199074709	23299.78583044528	27717.247466880573	25904.012183551924	32892.78746758686	30493.331519809104	0.24450381553679515	0.22912793020167604	89.18609664827818	2626.0919600930065	83.93783878794056	2471.556693503633
12.865826244077915	15477.221743136057	15110.87364850944	21667.5629153588	20570.980772835654	24773.58415332736	23306.168940593398	27724.873177719302	25911.13971185981	32901.888291951786	30501.767037737336	0.24450681923418574	0.22913070580737802	86.85511291472358	2572.8619761792943	81.74536087727756	2421.4986806176603
12.943349319348618	15481.256142553984	15114.825686554119	21673.333493603284	20576.464908103648	24780.227134910685	23312.42116385229	27732.343791344876	25918.122302050888	32910.80601363177	30510.03278341067	0.24450987736127666	0.22913353170840497	84.54102233197773	2519.3986389730126	79.56878020919976	2371.221469522454
13.0213395101458	15485.201049564641	15118.69059538957	21678.981071195383	20581.832372229645	24786.730326828674	23318.541928482715	27739.65863820602	25924.95932859996	32919.53985476969	30518.12803525186	0.24451299090669804	0.22913640881824993	82.24375698133372	2465.702066194266	77.40803294084617	2320.725176708773
13.099799631075467	15489.0560463378	15122.467971358014	21684.505103158284	20587.082649647484	24793.093120730988	23324.530663059733	27746.817049307516	25931.65016650542	32928.089038455924	30526.0520725541	0.24451616087708597	0.2291393380670422	79.96324910101248	2411.7723839152604	75.26305537688313	2270.009926618077
13.178732513703073	15492.82071460619	15126.157410448543	21689.905044590454	20592.215224893967	24799.314908607103	23330.386796493432	27753.818356237913	25938.194191315197	32936.452788766095	30533.80417551587	0.24451938829741038	0.22914232040185173	77.69943108604639	2357.6097266422585	73.1337839703192	2219.0758517291397
13.258141006655675	15496.494635668487	15129.758508301347	21695.180350681352	20597.22958262439	24805.39508280851	23336.109758050152	27760.661891197837	25944.590779153317	32944.630330799504	30541.38362527649	0.24452267421131274	0.22914535678699713	75.4522354870569	2303.21423734352	71.02015532134101	2167.9230925869197
13.338027975724735	15500.077390392029	15133.270860211518	21700.330476726846	20602.12520762761	24811.333036070708	23341.698977373333	27767.346987028006	25950.83930674606	32952.620890717364	30548.789703951326	0.24452601968144694	0.2291484482043623	73.2215950099635	2248.5860675154254	68.92210617655655	2116.5517978556454
13.418396303969553	15503.568559215684	15136.69406113321	21705.35487814511	20606.901584841784	24817.128161535675	23347.153884505053	27773.87297723792	25956.939151449045	32960.423695781916	30556.021694668092	0.2445294257898248	0.2291515956537192	71.0074425159255	2193.7253772411495	66.83957342847134	2064.962124365382
13.49924889182131	15506.96772215239	15140.027705683253	21710.253010492204	20611.55819936953	24822.779852774234	23352.473909907076	27780.23919603447	25962.889691273635	32968.037974395455	30563.0788816025	0.24453289363817457	0.22915480015305145	68.80971101962496	2138.6323352204636	64.77249411554658	2013.154237180017
13.580588657187745	15510.27445879171	15143.27138814522	21715.024329477907	20616.094536493853	24828.28750380863	23357.65848448279	27786.444978350788	25968.690304914562	32975.46295613985	30569.960550015374	0.2445364243482976	0.22915806273889155	66.62833368955762	2083.307118835859	62.72080542196636	1961.1283096596599
13.662418535558457	15513.488348302313	15146.424702472952	21719.668290981575	20620.5100816935	24833.650509135266	23362.707039598543	27792.489659875442	25974.340371776827	32982.69787181642	30576.665986288986	0.24454001906243822	0.22916138446665743	64.46324384689797	2027.7499141963199	60.684444673359394	1908.8845233945176
13.744741480110864	15516.60896943424	15149.487242294066	21724.184351067986	20624.804320658484	24838.868263747507	23367.61900710526	27798.372577081645	25979.83927200299	32989.74195348601	30583.194477963927	0.24454367894365692	0.22916476641099942	62.31437496456783	1971.960916175507	58.663349342125	1856.4230684377253
13.827560461816718	15519.63590052112	15152.45860091392	21728.571966003245	20628.976739306356	24843.940163158582	23372.39381936098	27804.093067256756	25985.18638650154	32996.594434509454	30589.54531377734	0.2445474051762121	0.22916820966615167	60.18166066723643	1915.9403284760192	56.657457042485476	1803.7441432140768
13.910878469549415	15522.568719482302	15155.338371318485	21732.83059227081	20633.026823797227	24848.865603424794	23377.030909252004	27809.650468532043	25990.381096973782	33003.25454958844	30595.71778369949	0.24455119896594782	0.22917171534629138	58.06503473120392	1859.6883637029678	54.666705530456966	1750.8479545917362
13.9946985101918	15525.407003824892	15158.126146178212	21736.959686587583	20636.954060550248	24853.64398116873	23381.52971021581	27815.04411991269	25995.42278594272	33009.72153480679	30601.711178972702	0.24455506154068957	0.22917528458590372	55.96443108189851	1803.20524334535	52.69103270530468	1697.7347179902717
14.079023608744702	15528.15033064544	15160.82151785093	21740.958705919737	20640.75793625902	24858.27469360242	23385.88965626276	27820.273361307598	26000.31083678068	33015.994627671535	30607.52479214899	0.24455899415064583	0.22917891854015357	53.87978379524429	1746.4911978887394	50.73037660703994	1644.4046573657542
14.163856808436103	15530.798276631931	15163.424078385273	21744.82710749914	20644.43793790785	24862.757138551126	23390.110181998913	27825.337533560145	26005.044633738173	33022.07306715522	30613.157917129134	0.24456299806881945	0.22918261838526352	51.811027095332975	1689.5464668208733	48.784675416041864	1590.8580052712932
14.24920117083096	15533.3504180651	15165.933419523464	21748.5643488391	20647.993552787353	24867.090714476515	23394.190722648094	27830.235978478202	26009.62356197205	33027.95609373749	30618.609849201093	0.24456707459142468	0.2291863853189015	49.75809535567532	1632.3712987210602	46.85386745395954	1537.0950029389933
14.335059775941703	15535.806330820287	15168.34913270464	21752.169887751075	20651.424268510964	24871.27482050093	23398.13071407512	27834.968038865525	26014.047007574944	33033.6429494483	30623.879885079925	0.24457122503831255	0.2291902205605724	47.72092309794971	1574.9659513030201	44.937891182053136	1483.1159003097564
14.421435722339384	15538.16559036844	15170.670809067344	21755.643182360393	20654.729573030516	24875.30885643079	23401.92959280799	27839.533058552093	26018.314357603642	33039.132877910066	30628.96732294662	0.2445754507534039	0.22919412535201766	45.69944498842233	1517.3306913590059	43.03668519837083	1428.9209559913725
14.50833212726552	15540.427771777431	15172.898039452375	21758.98369112263	20657.90895465247	24879.192222780548	23405.586796060932	27843.930382425402	26022.425000108495	33044.425124380985	30633.87146248815	0.24457975310513141	0.22919810095762486	43.693595843127696	1459.4657949963585	41.150188242521835	1374.510437488556
14.595752126744532	15542.592449713375	15175.030414405646	21762.190872840274	20660.9619020544	24882.924320797345	23409.101761757778	27848.15935646231	26026.37832416318	33049.51893579912	30638.59160493812	0.2445841334868883	0.22920214866484015	41.70331062198966	1401.3715475108474	39.27833919055411	1319.8846210921183
14.683698875697011	15544.659198441017	15177.067524180286	21765.26418667828	20663.887904300598	24886.504552484308	23412.473928554446	27852.219327759627	26030.173719893606	33054.413560825116	30643.12705311643	0.24458859331748597	0.22920626978459333	39.728524430742254	1343.0482435235754	37.42107705530361	1265.0437919637188
14.772175548053516	15546.627591825138	15179.008958739372	21768.203092181306	20666.686450858775	24889.932320625903	23415.70273586273	27856.109644567026	26033.81057850831	33059.10824988774	30647.47711147078	0.24459313404162078	0.22921046565172787	37.76917252090061	1284.496187031269	35.57834098741296	1209.988244225271
14.861185336869132	15548.497203330624	15180.85430775796	21771.007049289266	20669.357031615993	24893.207028811503	23418.787623873268	27859.829656317997	26037.28829232798	33063.60225522724	30651.641086117263	0.24459775713034893	0.2292147376254389	35.82519028612296	1225.7156913708895	33.75007027332322	1154.7182809626684
14.95073145443871	15550.267606023308	15182.60316062542	21773.675518354292	20671.89913689525	24896.32808146056	23421.72803357935	27863.37871366272	26040.606254815993	33067.89483094106	30655.618284882286	0.2446024640815696	0.2292190870897193	33.89651326549938	1166.7070793798193	31.9362043349538	1099.234214275144
15.040817132412794	15551.938372570066	15184.255106447203	21776.20796015687	20674.312257471436	24899.294883847015	23424.523406800152	27866.756168500135	26043.763860608382	33071.9852330287	30659.40801734382	0.24460725642051825	0.2292235154538167	31.983077139389934	1107.4706833194941	30.136682729193126	1043.5363653190434
15.131445621914246	15553.509075238951	15185.809734046912	21778.603835922237	20676.595884588027	24902.106842124045	23427.173186204745	27869.96137401042	26046.760505544757	33075.87271943724	30663.009594873885	0.24461213570026663	0.22922802415269583	30.08481773128733	1048.006845020689	28.351445148087805	987.6250643888488
15.222620193655578	15554.979285899273	15187.266631967943	21780.862607337018	20678.749509973266	24904.76336334926	23429.676815335766	27872.99368468815	26049.595586698822	33079.55655010759	30666.42233068079	0.24461710350223725	0.2292326146475097	28.201671006623656	988.315915887244	26.58043141697999	931.5006508957595
15.31434413805701	15556.348576021253	15188.625388475044	21782.983736565504	20680.7726258566	24907.263855509453	23432.033738633345	27875.852456374912	26052.268502409377	33083.035987020514	30669.645539851826	0.24462216143671978	0.22923728842608201	26.333573071780847	928.3982569416985	24.8235814950458	875.1634734766558
15.406620765365147	15557.616516675826	15189.885591555847	21784.966686266387	20682.66472498522	24909.607727546045	23434.243401459276	27878.537046292975	26054.77865231155	33086.310294243696	30672.67853939652	0.24462731114340563	0.2292420470033951	24.480460173246684	868.2542388522997	23.08083547356364	818.6138899670914
15.499453405772549	15558.782678533757	15191.046828921964	21786.810919608834	20684.425300640243	24911.794389379967	23436.30525012089	27881.046813078065	26057.125437367817	33089.378737978106	30675.52064828961	0.24463255429192354	0.22924689192208997	22.642268697207328	807.8842419739813	21.35213357678731	761.852267511189
15.592845409537835	15559.84663186512	15192.108688010381	21788.51590028932	20686.053846653544	24913.82325193733	23438.21873189573	27883.381116813496	26059.308259899986	33092.24058660595	30678.171187515352	0.24463789258239327	0.22925182475297445	20.81893516940181	747.288656427525	19.637416160258	704.8789825607091
15.686800147106629	15560.807946538236	15193.070755984127	21790.08109254794	20687.549857423855	24915.693727174705	23439.983295055437	27885.53931906371	26061.32652362038	33094.89511073804	30680.629480110907	0.24464332774598443	0.22925684709553953	19.010396254394436	686.4678821181878	17.93662371102255	647.6944209476933
15.781321009233178	15561.66619201855	15193.932619733436	21791.505961185052	20688.912827933724	24917.4052281049	23441.598388890812	27887.520782908494	26063.179633664335	33097.34158326221	30682.894851211448	0.24464886154548748	0.22926196057848705	17.216588756025885	625.4223288204521	16.24969684702228	590.2989779096097
15.87641140710273	15562.420937367346	15194.693865876026	21792.78997157777	20690.142253765578	24918.95716882268	23443.06346373585	27889.32487297718	26064.866996621742	33099.579279391706	30684.966628094207	0.2446544957758939	0.22926716686026735	15.437449613076751	564.152416084893	14.576576314808335	532.6930580819026
15.972074772454643	15563.071751239875	15195.354080757785	21793.932589696138	20691.237631118514	24920.348964530054	23444.377970992733	27890.95095548269	26066.38802056964	33101.60747671354	30686.844140223882	0.24466023226499106	0.22927246762962505	13.67291590248351	502.65857341047376	12.917202991506201	474.8770756237209
16.06831455770623	15563.618201883963	15195.912850452954	21794.9332821201	20692.19845682473	24921.58003156292	23445.54136315652	27892.39839825676	26067.742115104556	33103.4254552384	30688.526719297875	0.24466607287396241	0.22927786460615573	11.922924838538165	440.9412402873859	11.271517883258639	416.85145422350615
16.165134236077357	15564.059857137787	15196.369760764363	21795.79151605568	20693.0242283662	24922.64978741653	23446.553093840193	27893.666570784408	26068.928691375393	33105.032497449814	30690.013699292234	0.24467201949800502	0.22928335954087567	10.187413769774139	379.0008661309257	9.639462124570855	358.61662712693214
16.262537301715792	15564.396284427674	15196.724397223225	21796.506759351527	20693.714443891084	24923.557650771818	23447.412617799495	27894.754844239033	26069.94716211606	33106.42788835408	30691.304416507486	0.24467807406695244	0.22928895421679696	8.466320180639741	316.83791040908545	8.020976977524697	300.17303717695177
16.36052726982327	15564.62705076568	15196.976345088935	21797.078480515393	20694.268602230353	24924.303041521533	23448.119390958127	27895.662591517706	26070.79694167867	33107.610915530706	30692.398209615145	0.24468423854591437	0.2292946504495183	6.759581689591869	254.45284263044596	6.41600383129844	241.5211368445307
16.459107676782416	15564.751722746869	15197.125189348546	21797.50614873048	20694.68620291424	24924.885380796502	23448.672870432834	27896.389187276498	26071.47744606663	33108.580869182886	30693.29441970437	0.24469051493592547	0.22930045008782374	5.067136049983674	191.84614243730903	4.824484202559688	182.66138831153512
16.55828208028434	15564.769866546501	15197.170514716247	21797.78923387211	20694.966746189006	24925.304090992235	23449.072514558968	27896.934007966403	26071.9880929684	33109.337042188934	30693.992390329317	0.24469690527460666	0.22930635501429453	3.388921147910878	129.01829957962036	3.246359733893769	123.59426345676184
16.658054059457015	15564.68104791668	15197.111905632308	21797.92720652379	20695.1097330332	24925.558595795068	23449.317782915536	27897.2964318688	26072.32830179071	33109.87873015322	30694.49146755619	0.24470341163683976	0.22931236714592979	1.7248750019061845	65.96981396805495	1.6815721929597203	64.32024389505386
16.758427214994473	15564.484832183058	15196.948946262122	21797.919537993817	20695.11466517438	24925.648320209028	23449.408136350936	27897.475839131755	26072.497493692652	33110.205231458305	30694.79100001129	0.24471003613545275	0.22931848843478186	0.07493576432170812	2.70119577459991	0.13006347409100272	4.839821082539856
16.859405169286727	15564.180784241207	15196.681220494986	21797.765700331645	20694.98104510568	24925.572690582514	23449.343037008588	27897.471611806337	26072.49509161977	33110.315847317164	30694.890338929257	0.24471678092192076	0.229324720868602	-1.5609582824836252	-60.787034650333226	-1.4082244054879993	-54.846503764390945
16.960991566550526	15563.768468552538	15196.308311942308	21797.465166344013	20694.708376101982	24925.331134634747	23449.12194835223	27897.283133882793	26072.32052033781	33110.20988182546	30694.788838201002	0.24472364818707817	0.22933106647149798	-3.182868724805303	-124.49434667732567	-2.933349303813884	-114.73821955174208
17.063190072960847	15563.247449140144	15195.829803936205	21797.017409611315	20694.296162236824	24924.92308148293	23448.744335192157	27896.909791327318	26071.97320646763	33109.88664201464	30694.48585442322	0.24473064016184254	0.22933752730460377	-4.7908570175932255	-188.42019933089614	-4.445368954678997	-174.83480525854975
17.166004376783235	15562.617289584405	15195.245279527338	21796.421904503928	20693.743908398617	24924.347961669093	23448.209663710793	27896.35097211902	26071.452578519467	33109.345437905366	30693.98074694711	0.24473775911795617	0.2293441054667626	-6.384984486197936	-252.56404130999	-5.944340969668701	-235.13572996854782
17.26943818850684	15561.877553018165	15194.55432148278	21795.67812619832	20693.051120307176	24923.605207187098	23447.517401488727	27895.60606628686	26070.75806692782	33108.58558256114	30693.272877928128	0.24474500736873864	0.22935080309522254	-7.965312326268759	-316.9253109386191	-7.43032283699722	-295.6404527835548
17.37349524097843	15561.02780212175	15193.756512283588	21794.7855506933	20692.217304530182	24922.69425150981	23446.6670175308	27894.674465946995	26069.889104086447	33107.606392142545	30692.3616123759	0.24475238726985404	0.22935762236634497	-9.53190160516533	-381.50343615189195	-8.903371923734085	-356.34842283371836
17.478179289537028	15560.06759911751	15192.85143412204	21793.743654825954	20691.24196849941	24921.6145296161	23445.65798229201	27893.555565339986	26068.845124383286	33106.4071859614	30691.246318204216	0.24475990122009142	0.2293645654963261	-11.084813262612442	-446.2978344755247	-10.363545475935098	-417.25907924585044
17.583494112149474	15558.996505764251	15191.838668898708	21792.55191628776	20690.124620527175	24920.365478018182	23444.489767703835	27892.248760868584	26067.625564235903	33104.98728653585	30689.9263662818	0.244767551662164	0.2293716347419321	-12.624108108386281	-511.307912889868	-11.810900616590516	-478.37185101024806
17.689443509546752	15557.814083351499	15190.717798219475	21791.20981364093	20688.864769822932	24918.946534789295	23443.161847200783	27890.753451135904	26066.229862127344	33103.34601964605	30688.401130483642	0.24477534108351706	0.22937883240124848	-14.149846827320289	-576.5330679677427	-13.24549435058725	-539.6861571222544
17.79603130536116	15556.519892692786	15189.488403391617	21789.71682633359	20687.461926508913	24917.357139590313	23441.673695746013	27889.0690369826	26064.657458641002	33101.48271438882	30686.6699877414	0.244783272017158	0.22938616081444282	-15.662089976802235	-641.9726857291535	-14.667383561754832	-601.2014064155519
17.90326134626431	15555.113494119658	15188.15006542064	21788.07243471659	20685.91560163717	24915.596733698218	23440.024789858722	27887.194921526163	26062.90779649756	33099.39670323495	30684.73231809624	0.24479134704249494	0.22939362236454341	-17.160897987676435	-707.6261416245252	-16.076625013971352	-662.916997554712
18.011137502105942	15553.594447474296	15186.70236500579	21786.276120058512	20684.225307205128	24913.664760032763	23438.214607639824	27885.13051019841	26060.980320590144	33097.08732208457	30682.587504749936	0.24479956878619724	0.229401219478229	-18.646331166266464	-773.4928005803376	-17.473275354044745	-724.8323191087693
18.119663666053608	15551.962312102643	15185.14488253601	21784.327364561977	20682.390556172042	24911.56066318475	23436.24262879895	27882.875210784772	26058.87447802107	33094.553910324845	30680.234934117772	0.24480793992306793	0.22940895462663838	-20.118449693385628	-839.5720168855041	-18.85739110884606	-786.946749378927
18.228843754733095	15550.216646846577	15183.477198085326	21782.22565137889	20680.41086247508	24909.283889443213	23434.10833468103	27880.428433462588	26056.58971813814	33091.795810886564	30677.673995881236	0.24481646317693517	0.22941683032618945	-21.577313625864917	-905.863134238869	-20.22902868759411	-849.2596564488485
18.338681708369887	15548.357010036249	15181.698891408	21779.970464626378	20678.285741045358	24906.83388682355	23431.811208293024	27877.789590840555	26054.12549257136	33088.81237030237	30674.904083041212	0.24482514132155928	0.2294248491394201	-23.022982896261965	-972.3654856653884	-21.588244382757694	-911.7703981772065
18.44918149093129	15546.382959481623	15179.809541933233	21777.561289402016	20676.014707823808	24904.210105095033	23429.350734330543	27874.958097997544	26051.481255269497	33085.602938764365	30671.924591971314	0.24483397718155656	0.22943301367583904	-24.455517313836026	-1039.0783935207874	-22.93509436948807	-974.4783221157268
18.56034709026951	15544.294052464067	15177.80872875991	21774.997611799517	20673.597279777354	24901.411995809012	23426.726399205007	27871.933372522362	26048.656462537438	33082.16687018308	30668.734922472144	0.2448429736333417	0.2294413265927965	-25.874976565042743	-1106.0011694720015	-24.269634706521174	-1037.3827655166388
18.672182518265565	15542.089845727185	15175.696030650564	21772.27891892381	20671.032974914484	24898.439012326464	23423.937691070223	27868.714834552982	26045.650573072948	33078.50352224586	30665.33447782513	0.24485213360608715	0.22944979059636925	-27.281420215571416	-1173.1331145288423	-25.591921337269014	-1100.4830553261563
18.784691810974078	15539.76989546746	15173.47102602547	21769.40469890629	20668.321312301287	24895.290609846048	23420.984099849607	27865.301906816338	26042.46304800433	33074.612256476255	30661.72266484753	0.24486146008270046	0.22945840844226323	-28.674907706910744	-1240.473518865183	-26.902010089164833	-1163.7785081155598
18.897879028768923	15537.333757324845	15171.133292956076	21766.37444092038	20665.461812077003	24891.966245432603	23417.865117263078	27861.694014668825	26039.09335092777	33070.49243829435	30657.89889394724	0.24487095610082102	0.229467182936734	-30.055498360976344	-1308.021661969833	-28.199956675322028	-1227.2684301035479
19.01174825648978	15534.780986372098	15168.682409158282	21763.187635195816	20662.45399546974	24888.465378044406	23414.58023685419	27857.890586135512	26035.540947945105	33066.1434370758	30653.862579178287	0.2448806247538346	0.2294761169375229	-31.423251379776048	-1375.7768125934526	-29.485816694126697	-1290.9521171040833
19.126303603589555	15532.111137104683	15166.11795198533	21759.843773034198	20659.297384812027	24884.78746856194	23411.12895401729	27853.89105195124	26031.80530770167	33061.5646262132	30649.613138296554	0.24489046919190782	0.22948521335481065	-32.77822584363457	-1443.738228625618	-30.759645630270825	-1354.8288545217365
19.241549204282624	15529.323763429677	15163.439498420334	21756.342346823552	20655.99150355627	24880.9319798158	23407.51076602468	27849.694845600825	26027.885901424404	33056.75538317677	30645.149992815994	0.24490049262304134	0.22949447515219273	-34.12048071458412	-1511.905157212168	-32.021498855232494	-1418.8979173377156
19.357489217694134	15526.418418654352	15160.646625068448	21752.682850052908	20652.53587629013	24876.898376614845	23403.72517205384	27845.30140335966	26023.782202960003	33051.71508957551	30640.472568065095	0.24491069831414455	0.22950390534766768	-35.450074835069245	-1580.2768346564844	-33.27143162705761	-1483.1585700595751
19.474127828010037	15523.394655474593	15157.738908148758	21748.86477732715	20648.93002875191	24872.686125774628	23399.771673214855	27840.710164334905	26019.493688813483	33046.443131219414	30635.580293243976	0.24492108959212908	0.22951350701464857	-36.76706692886364	-1648.8524864213541	-34.50949909213523	-1547.610066756606
19.59146924462811	15520.252025962547	15154.715923485584	21744.88762438126	20645.173487845525	24868.294696145527	23395.64977257746	27835.920570506303	26015.01983818648	33040.938898181324	30630.47260148139	0.24493166984502265	0.22952328328299162	-38.07151560272905	-1717.6313271652907	-35.73575628489198	-1612.2516510142013
19.709517702309874	15516.990081553982	15151.577246499699	21740.750888094568	20641.265781655795	24863.723558640988	23391.358975198695	27830.93206676744	26010.360133016256	33035.20178485959	30625.14892989267	0.24494244252310823	0.22953323734004447	-39.36347934548394	-1786.6125606726855	-36.95025812771928	-1677.0825558900833
19.828277461333414	15513.608373035275	15148.322452198934	21736.454066505103	20637.206439463378	24858.972186266026	23386.898788150185	27825.744100967277	26005.51405801455	33029.2311900413	30619.608719637796	0.24495341114007754	0.22954337243171452	-40.64301652883296	-1855.795379852876	-38.153059432515875	-1742.1020039478317
19.94775280764713	15510.10645052982	15144.951115168527	21731.99665882349	20632.994991759602	24854.040054145476	23382.26872054562	27820.356123951693	26000.481100706667	33023.0265169656	30613.85141597978	0.24496457927421378	0.2295536918635591	-41.91018540866207	-1925.1789667634293	-39.344214900716906	-1807.3092072205618
20.067948053024427	15506.483863484003	15141.462809560942	21727.37816544687	20628.630970261245	24848.926639552363	23377.468283568218	27814.767589605293	25995.260751470723	33016.587173387656	30607.8764683436	0.24497595056959307	0.22956419900189223	-43.16504412458744	-1994.7624925607815	-40.523779123672284	-1872.7033672016114
20.188867535219305	15502.740160652753	15137.85710908542	21722.598087972634	20624.113907925188	24843.631421936403	23372.496990498264	27808.97795489335	25989.852503577138	33009.91257164305	30601.683330375443	0.2449875287373074	0.2295748972749172	-44.40765070139605	-2064.545117540285	-41.691806583621656	-1938.2836748501286
20.31051561812294	15498.874890084471	15134.133586996933	21717.655929211873	20619.44333896281	24838.153882952192	23367.354356740536	27802.986679903865	25984.255853228115	33003.002128712316	30595.271460002274	0.24499931755671636	0.22958579017387876	-45.638063049002085	-2134.5259910933673	-42.848351653679856	-2004.049310556613
20.432896691921076	15494.887599105663	15130.291816084924	21712.55119320291	20614.618798854506	24832.493506487892	23362.03989985202	27796.79322788999	25978.470299597546	32995.85526628642	30588.64031949201	0.2450113208767163	0.22959688125423564	-46.85633896217041	-2204.704251679592	-43.993468597574974	-2069.999444104731
20.55601517325261	15490.777834305012	15126.331368661547	21707.283385224615	20609.639824363978	24826.64977869362	23356.553139569558	27790.39706531264	25972.495344871037	32988.471410832426	30581.789375514123	0.24502354261703854	0.22960817413685775	-48.06253612351429	-2275.079026930034	-45.127211572413216	-2136.133234769106
20.679875505368887	15486.545141516599	15122.251816549157	21701.852011809027	20604.50595355199	24820.622188009525	23350.893597837017	27783.797661882636	25966.33049428556	32980.84999365905	30574.718099199916	0.24503598676957045	0.2296196725092454	-49.25671210116707	-2345.6494335178286	-46.249634626772604	-2202.449831193313
20.804482158294064	15482.18906580335	15118.05273106801	21696.25658075486	20599.21672579087	24814.410225194915	23345.060798833594	27776.994490604287	25959.975256170426	32972.99045098408	30567.42596620464	0.24504865739970105	0.22963138012677184	-50.438924350673915	-2416.414577218704	-47.36079170218727	-2268.9483714383096
20.92983962898646	15477.70915143901	15113.73368302269	21690.496601139537	20593.771681777733	24808.01338335598	23339.05426900075	27769.987027817577	25953.42914198698	32964.89222400032	30559.91245676827	0.2450615586476928	0.2296433008139502	-51.609230216316064	-2487.3735529594123	-48.460736634151544	-2335.6279830001295
21.055952441500814	15473.104941890424	15109.294242688808	21684.57158333218	20588.1703635486	24801.43115797469	23332.87353707039	27762.77475324202	25946.691666369763	32956.55475894386	30552.177055778284	0.245074694730084	0.22965543846572284	-52.767686929844785	-2558.5254447208717	-49.549523151421454	-2402.487782745622
21.18282514715158	15468.375979798644	15104.733979798637	21678.481039005557	20582.412314491565	24794.663046937	23326.518134092134	27755.357150019474	25939.76234716684	32947.977507161275	30544.219252831597	0.24508806994110863	0.2296677970487765	-53.91435161183472	-2629.869325599633	-50.627204877353506	-2469.5268769683316
21.31046232467717	15463.52180695986	15100.052463526685	21672.224481148376	20576.497079360317	24787.708550561438	23319.98759346124	27747.733704757982	25932.640705481033	32939.15992517839	30536.038542297858	0.2451016886541534	0.22968038060288426	-55.04928127217863	-2701.4042577994987	-51.69383532942447	-2536.7443613233045
21.438868580405217	15458.541964305623	15095.249262474557	21665.801424077108	20570.424204287265	24780.567171627372	23313.28145094618	27739.90390757531	25925.326265710875	32930.101474768875	30527.63442338261	0.24511555532323628	0.22969319324227006	-56.172532811411656	-2773.129292684607	-52.74946792142873	-2604.1393209267408
21.568048548418737	15453.435991882257	15090.32394465517	21659.21138344742	20564.19323679627	24773.238415403288	23306.399244716056	27731.867252142558	25917.81855559161	32920.80162302315	30519.006400190698	0.24512967448451697	0.229706239157003	-57.284163019488915	-2845.0434707030654	-53.794155962285004	-2671.7108302693814
21.69800689072348	15448.203428830206	15085.276077476896	21652.45387626597	20557.80372581581	24765.72178967548	23299.340515368647	27723.623235728544	25910.11710623698	32911.25984241861	30510.153981790943	0.24514405075783297	0.22971952261441436	-58.384228577444446	-2917.1458214540035	-54.82795265670575	-2739.4579532295465
21.828748297416116	15442.843813362158	15080.105227726655	21645.528420901242	20551.255221691266	24758.016804775965	23292.104805957693	27715.1713592436	25902.22145218038	32901.4756108892	30501.07668228021	0.24515868884827186	0.22973304796054475	-59.4727860581188	-2989.435363710858	-55.850911106783315	-2807.379743143916
21.960277486853503	15437.356682741012	15074.810961552828	21638.434537094694	20544.54727619743	24750.122973611058	23284.69166202066	27706.511127283968	25894.131131416747	32891.44841189629	30491.774020848577	0.2451735935477632	0.2297468196216207	-60.549891925635166	-3061.9111053803936	-56.86308431113139	-2875.4752427376807
22.092599205822967	15431.741573256983	15069.392844447486	21631.171745971387	20537.67944255074	24742.039811689498	23277.100631606325	27697.642048176313	25885.845685444325	32881.17773449958	30482.2455218447	0.24518876973671314	0.2297608421055537	-61.61560253686912	-3134.5720435697585	-57.86452516622376	-2943.743484175764
22.225718229713628	15425.998020204073	15063.85044122803	21623.73957005039	20530.651275421154	24733.766837150684	23269.3312653023	27688.5636340222	25877.364659306604	32870.66307342862	30472.490714841544	0.24520422238566206	0.22977512000347505	-62.66997414085199	-3207.417164544575	-58.855286465885	-3012.1834890320897
22.359639362688714	15420.125557856107	15058.183316018454	21616.13753325519	20523.46233094417	24725.303570792996	23261.38311626277	27679.27540074312	25868.687601634694	32859.90392915499	30462.50913470287	0.24521995655697715	0.22978965799129578	-63.713062881230144	-3280.4454438500106	-59.83542090332776	-3080.7942683743313
22.494367437858962	15414.123719441572	15052.391032229514	21608.365160923124	20516.112166731906	24716.64953610141	23253.25574023557	27669.776868124827	25859.81406468903	32848.8998079641	30452.300321649283	0.24523597740657926	0.2298044608312982	-64.74492479466426	-3353.655846226029	-60.804981070396025	-3149.5748227173463
22.629907317457054	15407.992037118504	15046.473152539085	21600.421979815554	20508.600341884936	24707.80425927629	23244.948695590192	27660.06755986305	25850.74360440247	32837.65022202885	30441.86382132603	0.24525229018569977	0.22981953337376015	-65.7656158117461	-3427.0473256371915	-61.76401945744874	-3218.524142002687
22.766263893012997	15401.730041948069	15040.42923887123	21592.307518126898	20500.92641700309	24698.76726926078	23236.46154334493	27650.1470036083	25841.475780422395	32826.15468948253	30431.199184870104	0.2452689002426764	0.22983488055860518	-66.77519175926864	-3500.6188254104927	-62.712588455950026	-3287.6412057299167
22.903442085530802	15395.33726386766	15034.25885237488	21584.021305493672	20493.08995419626	24689.538097768975	23227.79384719423	27640.014731011146	25832.010156153476	32814.4127344926	30420.305968978126	0.2452858130247772	0.2298505074170926	-67.77370835837792	-3574.369278119877	-63.65074035691214	-3356.924982868135
23.041446845665973	15388.813231663384	15027.961553402078	21575.562873003426	20485.090517095177	24680.116279313803	23218.945173536275	27629.670277767993	25822.34629880067	32802.42388733539	30409.18373597501	0.24530303408006848	0.22986641907353367	-68.76122122613015	-3648.297605677508	-64.57852735185588	-3426.37443190068
23.180283153904217	15382.157472941624	15021.536901485264	21566.93175320308	20476.92767086162	24670.50135123481	23209.91509150014	27619.113183666497	25812.483779412043	32790.18768447058	30397.832053882586	0.2453205690593107	0.22988262074704413	-69.737785876423	-3722.4027193840593	-65.49600153416395	-3495.988500887528
23.31995602074116	15375.369514099924	15014.9844553141	21558.127480106978	20468.600982198474	24660.692853725737	23200.703172973004	27608.342992631264	25802.422172921877	32777.703668616465	30386.250496488818	0.24533842371789727	0.2298991177533311	-70.70345771948632	-3796.683519908227	-66.40321489816415	-3565.76612742804
23.460470486863187	15368.448880297205	15008.303772711613	21549.149589204935	20460.110019359672	24650.690329862413	23191.308992627524	27597.359252770017	25792.161058194066	32764.971388826034	30374.43864341773	0.24535660391782785	0.22991591550651339	-71.65829206288618	-3871.1388973435387	-67.30021934032266	-3635.706238708459
23.60183162332936	15361.395095423015	15001.494410609592	21539.99761746946	20451.454352159595	24640.493325630057	23181.73212794881	27586.16151641938	25781.700018065345	32751.990400562903	30362.39608019933	0.24537511562972403	0.22993301952097858	-72.60234411302372	-3945.7677313080058	-68.18706666048092	-3705.8077515829355
23.744044531754422	15354.207682066022	14994.5559250232	21530.671103362845	20442.633551982173	24630.101389950632	23171.972159261342	27574.749340190905	25771.038639388622	32738.760265777903	30350.122398340067	0.245393964934879	0.22995043541327573	-73.53566897343262	-4020.5688908444718	-69.06380856044416	-3776.0695724915713
23.887114344492932	15346.88616148204	14987.4878710253	21521.16958684431	20433.647191790245	24619.51407471066	23162.02866975641	27563.122285017897	25760.176513077127	32725.280552986977	30337.617195394396	0.24541315802735214	0.22996816890404528	-74.45832164696185	-4095.5412345714867	-69.93049664575665	-3846.490597567521
24.031046224824397	15339.43005356059	14980.289802719399	21511.49260937589	20424.49484613368	24608.73093478781	23151.90124551845	27551.2799162011	25749.113234147513	32711.550837348	30324.880075035548	0.2454327012161014	0.22998622581998657	-75.37035703587753	-4170.68361069262	-70.78718242584728	-3917.069712652825
24.175845367139747	15331.838876791346	14972.961273212577	21501.639713929006	20415.176091158202	24597.751528078665	23141.58947555241	27539.221803455996	25737.84840176438	32697.570700739903	30311.910647128192	0.24545260092716234	0.23000461209586467	-76.27182994200848	-4245.994857025333	-71.63391731450974	-3987.8057933216915
24.32151699712871	15324.112148229027	14965.501834586976	21491.610444989594	20405.69050461292	24586.575415525134	23131.09295180995	27526.9475209587	25726.381619283628	32683.33973184052	30298.708527800125	0.2454728637058623	0.2300233337765553	-77.16279506809951	-4321.473801087588	-72.47075263045554	-4058.697704937309
24.468066371968433	15316.249383458056	14957.91103787113	21481.40434856383	20396.037665858414	24575.20216114179	23120.411269216544	27514.456647393374	25714.712494297124	32668.857526206517	30285.2733395157	0.24549349621908637	0.23004239701913134	-78.04330701706931	-4397.119260093197	-73.29773959708109	-4129.744302640669
24.61549878051318	15308.250096555832	14950.18843301008	21471.02097218265	20386.217155873794	24563.631332042303	23109.54402569769	27501.748765998676	25702.84063867656	32654.123686352606	30271.604711148746	0.2455145052575828	0.2300618080949892	-78.91342029348016	-4472.930041032843	-74.11492934411217	-4200.944431456737
24.763819543485244	15300.113800055446	14942.333568834953	21460.45986490646	20376.22855726386	24551.862498466333	23098.490822205506	27488.823464615092	25690.765668617998	32639.13782183215	30257.702278056524	0.24553589773831624	0.2300815733920183	-79.77318930366891	-4548.904940732755	-74.92237290661433	-4272.296926259063
24.91303401366693	15291.840004907212	14934.345993031662	21449.720577328942	20366.071454265726	24539.895233805695	23087.251262745096	27475.680335731715	25678.48720468633	32623.899549317543	30243.565682154	0.24555768070686482	0.23010169941681285	-80.62266835648916	-4625.042745907791	-75.720121226841	-4343.800611892715
25.063147576093755	15283.428220439551	14926.22525210867	21438.802661580878	20355.745432754986	24527.729114630947	23075.824954400512	27462.318976533843	25666.004871859663	32608.408492681814	30229.194571988326	0.2455798613398702	0.23012219279692625	-81.46191166304925	-4701.342233182862	-76.50822515404434	-4415.454303179868
25.214165648248784	15274.877954318588	14917.970891364104	21427.70567133311	20345.25008025173	24515.363720717454	23064.211507361102	27448.73898895002	25653.318299574184	32592.664283080125	30214.588602814227	0.24560244694752992	0.23014306028317275	-82.29097333844402	-4777.802169221453	-77.28673544434423	-4487.256804934703
25.366093680258146	15266.18871250706	14909.582454851923	21416.429161799366	20334.584985926063	24502.798635071304	23052.41053494737	27434.939979699586	25640.42712176889	32576.66655903217	30199.747436669586	0.24562544497614308	0.23016430875197155	-83.10990740156558	-4854.421310746111	-78.05570276224171	-4559.206912072375
25.518937155087716	15257.35999922206	14901.059485347185	21404.97268973841	20323.749740603198	24490.033443955246	23040.42165363676	27420.921560340175	25627.33097693045	32560.41496650491	30184.670742451526	0.2456488630107058	0.23018594520773977	-83.91876777530706	-4931.1984045971185	-78.81517768086633	-4631.303409659304
25.672701588741027	15248.391316891888	14892.401524310395	21393.335813455877	20312.743936768078	24477.067736914338	23028.24448308929	27406.683347315386	25614.029508138054	32543.909158996034	30169.3581959929	0.24567270877755767	0.23020797678533228	-84.71760828702827	-5008.132187790237	-79.56521068097209	-4703.545072874054
25.827392530458226	15239.282166111865	14883.608111851336	21381.518092805632	20301.56716857013	24463.901106801557	23015.8786461735	27392.22496200266	25600.52236310904	32527.148797617854	30153.80948013994	0.24569699014708268	0.23023041075253006	-85.5064826705202	-5085.221387678757	-80.30585215374595	-4775.930667204782
25.983015562916506	15230.032045598824	14874.6787866911	21369.51908919016	20290.219031826404	24450.533149802606	23003.323768991067	27377.54603076057	25586.80919424314	32510.133551181243	30138.0242848288	0.24572171513646185	0.23025325451257797	-86.28544456524833	-5162.464721950702	-81.03715240012389	-4848.4589484343305
26.139576302431465	15220.640452145024	14865.613086124305	21357.33836556124	20278.6991240258	24436.96346546155	22990.579480902827	27362.64618497731	25572.889658668686	32492.86309628111	30122.002307164672	0.24574689191248275	0.2302765156067735	-87.0545475159015	-5239.860898647457	-81.75916163010697	-4921.128662651405
26.297080399159835	15211.106880570685	14856.410545979425	21344.975486419607	20267.007044331585	24423.191656705498	22977.64541455334	27347.52506111854	25558.76341828737	32475.337117381772	30105.74325149963	0.24577252879440536	0.23030020171710663	-87.81384497518593	-5317.40861638356	-82.4719299653807	-4993.9385464331135
26.455533537303385	15201.430823675295	14847.07070057861	21332.43001781388	20255.142393584083	24409.21732986912	22964.521205895955	27332.18230077515	25544.430139819873	32457.555306902595	30089.246829511885	0.24579863425688306	0.2303243206689547	-88.56339030302479	-5395.106564349495	-83.17550743833999	-5066.887326822616
26.614941435314055	15191.611772188135	14837.593082696467	21319.701527339534	20243.104774302858	24395.0400947193	22951.20649421751	27316.61755071183	25529.88949485145	32439.517365304997	30072.512760285405	0.2458252169329464	0.23034888043382742	-89.30323676728585	-5472.953422410414	-83.86994399274408	-5139.973721422255
26.77530984610034	15181.649214717254	14827.9772235177	21306.789584136648	20230.893790688206	24380.659564479152	22937.70092216288	27300.830462914862	25515.14115987748	32421.223001179063	30055.540770389824	0.24585228561704278	0.23037388913217213	-90.03343754379603	-5550.947861169465	-84.55528948448773	-5213.196438468993
26.93664455723489	15171.542637697807	14818.222652593846	21293.69375888784	20218.509048622367	24366.07535585233	22924.004135759278	27284.82069464097	25500.18481634917	32402.671931331864	30038.330593961076	0.2458798492681408	0.23039935503622985	-90.75404571770923	-5629.088542099111	-85.23159368202323	-5286.554176926613
27.098951391163432	15161.291525338544	14808.328897798796	21280.41362381471	20205.950155670012	24351.28708904635	22910.11578444038	27268.587908465124	25485.02015071926	32383.86388087499	30020.881972782307	0.2459079170128959	0.23042528657295477	-91.46511428411759	-5707.374117659405	-85.89890626668057	-5360.045626536012
27.26223620541477	15150.895359567603	14798.29548528348	21266.94875267442	20193.216721078505	24336.2943877963	22896.035521070295	27252.131772329263	25469.646854487964	32364.79858331366	30003.194656365577	0.24593649814887916	0.23045169232698712	-92.16669614745479	-5785.803231319413	-86.5572768333077	-5433.669467924163
27.426504892812353	15140.353619976886	14788.121939429177	21253.298720755338	20180.308355777262	24321.096879388075	22881.76300196717	27235.451959590795	25454.06462424869	32345.475780636065	29985.268402033704	0.24596560214787358	0.23047858104369134	-92.85884412305313	-5864.374517715536	-87.20675489027053	-5507.424372642301
27.59176338168682	15129.665783765087	14777.807782800046	21239.46310487199	20167.224672377084	24305.69419468118	22867.29788692693	27218.54814907099	25438.27316173433	32325.8952234031	29967.102975003214	0.2459952386592359	0.2305059616322516	-93.54161093747825	-5943.086602760479	-87.84738986045704	-5581.3090032972395
27.758017636089992	15118.831325679566	14767.35253609414	21225.44148335951	20153.96528516833	24290.085968131476	22852.63983924621	27201.420025103685	25422.272173862908	32306.056670838956	29948.69814846705	0.24602541751332793	0.2305338431688315	-94.21504922868917	-6021.938103714958	-88.47923108177201	-5655.322013641708
27.925273656010095	15107.849717956902	14756.755718093586	21211.233436067432	20140.529810119035	24274.271837813565	22837.78852574564	27184.067277583974	25406.061372783977	32285.95989092221	29930.053703678484	0.2460561487250168	0.23056223489980085	-94.87921154682408	-6100.927629334852	-89.10232780710794	-5729.462048629299
28.09353747758831	15096.72043026199	14746.01684561338	21196.838544352584	20126.91786487211	24258.251445442813	22822.743616792446	27166.48960201674	25389.640475924563	32265.604660477267	29911.16943003507	0.24608744249724654	0.23059114624502305	-95.53415035535	-6180.053780001588	-89.71672920564015	-5803.727744566277
28.2628151733366	15085.442929625879	14735.13543344903	21182.256391071496	20113.129068742077	24242.024436396998	22807.50478632299	27148.686699565464	25373.00920603539	32244.99076526664	29892.045125163375	0.2461193092246852	0.23062058680121433	-96.17991803029145	-6259.315147777088	-90.32248436201189	-5878.117729134858
28.43311285235687	15074.016680382341	14724.110994323162	21167.486560572197	20099.163042711407	24225.590459738065	22792.071711865232	27130.658277101185	25356.167291237347	32224.118000084003	29872.680595004476	0.24615175949744278	0.23065056634536726	-96.81656686168571	-6338.710316582583	-90.9196422779496	-5952.630621551536
28.604436660561465	15062.441144102717	14712.943038830475	21152.528638684846	20085.019409425735	24208.949168232884	22776.444074560426	27112.404047251024	25339.1144650675	32202.986168847223	29853.075653899337	0.24618480410487042	0.2306810948382498	-97.44414905476151	-6418.237862360664	-91.50825187319424	-6027.265032719821
28.77679278089485	15050.715779529482	14701.631075381702	21137.382212711906	20070.69779318875	24192.10021837409	22760.621559184823	27093.923728446964	25321.850466525404	32181.595084692315	29833.23012467514	0.24621845403943135	0.23071218242797087	-98.06271672897856	-6497.896353119053	-92.08836198435165	-6102.019565225579
28.950187433556945	15038.840042508562	14690.17461014636	21122.04687141777	20056.19781995663	24175.04327040067	22744.60385417135	27075.21704497509	25304.375040119772	32159.944570068463	29813.14383873251	0.24625272050065922	0.23074383945362187	-98.6723219192063	-6577.6843490973115	-92.66002136599127	-6176.892813486978
29.124626876227456	15026.813385919826	14678.573146993938	21106.522205017194	20041.519117331434	24157.7779883179	22728.39065163055	27056.283727024223	25286.68793591472	32138.03445683295	29792.816636132688	0.24628761489919254	0.23077607644899373	-99.27301657742646	-6657.600402984768	-93.223278692436	-6251.8833639621735
29.30011740429177	15014.635259606042	14666.82618743369	21090.80780516291	20026.661314553774	24140.304039916802	22711.981647371198	27037.123510734604	25268.788909575956	32115.864586346706	29772.248365685264	0.24632314886089512	0.23080890414636865	-99.86485257161257	-6737.6430599577725	-93.77818255673628	-6326.989795164205
29.476665351068124	15002.30511030071	14654.93323055344	21074.90326493297	20011.62404249531	24122.621096793897	22695.376540921123	27017.736138247248	25250.67772241772	32093.43480957132	29751.438885037212	0.24635933423106043	0.23084233348039335	-100.44788168740342	-6817.810857899487	-94.32478147171787	-6402.210677821189
29.654277088036206	14989.822381553697	14642.893772956448	21058.80817881646	19996.406933649792	24104.7288343695	22678.575035547005	26998.12135775234	25232.354141448737	32070.744987165443	29730.388060761456	0.24639618307870645	0.23087637559202823	-101.02215562867059	-6898.102327546105	-94.86312387078215	-6477.5445750281215
29.832959025067048	14977.186513655808	14630.707308697329	21042.5221426991	19981.009622124064	24086.626931906725	22661.576838274425	26978.278923538597	25213.81793941914	32047.794989583013	29709.095768446972	0.24643370770095682	0.23091104183258282	-101.58772601677629	-6978.5159925678745	-95.39325810739683	-6552.990042306483
30.0127176106544	14964.396943561425	14618.373329216276	21026.044753847513	19965.43174362793	24068.315072529353	22644.381659907318	26958.208596041975	25195.06889486692	32024.58469717137	29687.561892788955	0.24647192062751438	0.2309463437678339	-102.14464439367293	-7059.050369886681	-95.91523245761346	-6628.545627877116
30.193559332147448	14951.453104809343	14605.8913232715	21009.37561089249	19949.67293546293	24049.792943239157	22626.98921504663	26937.910141894336	25176.10679216392	32001.11400026991	29665.78632767911	0.24651083462522977	0.23098229318222693	-102.69296222050616	-7139.703969720751	-96.42909511856851	-6704.2098726583645
30.37549071598484	14938.354427442284	14593.260776870939	20992.51431381183	19933.73283651135	24031.060234933582	22609.39922210974	26917.383333972703	25156.931421563222	31977.382799310155	29643.76897629798	0.24655046270276426	0.2310189020831701	-103.2327308786189	-7220.475295777433	-96.93489420953847	-6779.9813104579225
30.55851832793038	14925.100337924294	14580.48117320156	20975.460463911746	19917.61108722327	24012.116642422032	22591.611403348183	26896.62795144781	25137.542579245	31953.391004915644	29621.509751206242	0.2465908181153501	0.2310561827054139	-103.76400167094107	-7301.362845484167	-97.43267777393339	-6855.858468201943
30.742648773309874	14911.690259056593	14567.551992557515	20958.21366380759	19901.30732960338	23992.96186444233	22573.625484865785	26875.64377983312	25117.940067363186	31929.13853800301	29599.00857443746	0.24663191436965465	0.23109414751552582	-104.28682582185138	-7382.365110118873	-97.92249377793632	-6931.839865978807
30.92788869724955	14898.123609891461	14554.472712266701	20940.773517403435	19884.821207197	23973.595603676375	22555.441196636235	26854.430611033495	25098.123694092137	31904.62532988347	29576.265377591466	0.24667376522874168	0.23113280921645693	-104.80125447842875	-7463.480575043708	-98.40439011177659	-7007.924017231911
31.114244784915854	14884.399805644338	14541.242806615539	20923.139629870646	19868.152365075006	23954.01756676534	22537.05827252019	26832.988243393942	25078.09327367304	31879.85132236501	29553.280101928103	0.24671638471714372	0.23117218075220586	-105.3073387105178	-7544.7077198578045	-98.87841459064657	-7084.109428956173
31.30172376175672	14870.518257604073	14527.861746772056	20905.311607625586	19851.300449817874	23934.227464324536	22518.47645028181	26811.316481748454	25057.848626460334	31854.816467855406	29530.052698461608	0.24675978712603686	0.23121227531258234	-105.805129512235	-7626.045018652454	-99.34461495547293	-7160.394601872191
31.4903323937443	14856.478373041062	14514.329000707241	20887.289058305872	19834.265109498807	23914.22501095731	22499.69547160496	26789.415137468364	25037.389578968065	31829.52072946555	29506.583128055474	0.2468039870185291	0.2312531063380702	-106.29467780148116	-7707.490940138698	-99.80303887221089	-7236.778030514717
31.68007748761912	14842.279555113815	14500.644033114972	20869.071590746196	19817.045993666332	23894.009925269205	22480.715082109287	26767.284028511473	25016.715963916693	31803.964081114234	29482.8713615187	0.24684899923505926	0.23129468752479265	-106.77603442196414	-7789.043947951868	-100.25373393383052	-7313.258203505538
31.870965891135747	14827.921202772886	14486.80630532949	20850.65881495209	19799.64275332508	23873.581929880293	22461.535031365	26744.922979469906	24995.827620278877	31778.1465076324	29458.917379701354	0.24689483889891384	0.23133703282958673	-107.24925014338805	-7870.702500839718	-100.69674766062235	-7389.833603722043
32.063004493309954	14813.402710663433	14472.815275241777	20832.05034207349	19782.055040916537	23852.94075143834	22442.15507290807	26722.331821619082	24974.72439332634	31752.06800486935	29434.721173592105	0.24694152142185685	0.2313801564751836	-107.71437566118402	-7952.465052801184	-101.1321275001028	-7466.50270842202
32.25620022466719	14798.723469025286	14458.670397213553	20813.245784376617	19764.282510298126	23832.08612063041	22422.57496425433	26699.51039296605	24953.40613467585	31725.728579799088	29410.282744415537	0.24698906250988864	0.2314240729554983	-108.17146159896947	-8034.33005345799	-101.5599208280837	-7543.263989486732
32.45056005749291	14783.882863590909	14444.371121989672	20794.244755214637	19746.324816721666	23811.01777219413	22402.79446691346	26676.458538297597	24931.872702335742	31699.128250627135	29385.602103730664	0.24703747816912103	0.23146879704103782	-108.62055850851175	-8116.29594822973	-101.98017494982196	-7620.115913644433
32.64609100608406	14768.880275481262	14429.916896608294	20775.04686899722	19728.18161681031	23789.73544492833	22382.81334640187	26653.176109228498	24910.123960751705	31672.26704689845	29360.679273529426	0.247086784711783	0.23151434378442037	-109.06171687011374	-8198.36117855087	-102.39293710027414	-7697.056942657568
32.84280012700226	14753.715081099512	14415.307164309359	20755.651741158938	19709.852568534963	23768.2388817032	22362.631372255724	26629.6629642498	24888.159780853242	31645.14500960615	29335.514286336656	0.2471369987623559	0.2315607285260161	-109.49498709422915	-8280.524182180874	-102.7982544444676	-7774.085533506237
33.040694519328454	14738.38665202228	14400.54136444082	20736.058988126086	19691.3373311891	23746.527829469305	22342.248318042894	26605.91896877659	24865.980040099457	31617.76219130049	29310.10718531004	0.24718813726384206	0.23160796689970894	-109.92041952127329	-8362.783393397927	-103.1961740784318	-7851.200138632208
33.239781324919136	14722.894354888858	14385.618932363015	20716.268227282602	19672.635565362918	23724.602039266745	22321.663961374677	26581.943995196263	24843.584622525334	31590.118656199375	29284.45802434141	0.24724021748416863	0.2316560748387847	-110.33806442336936	-8445.137243330479	-103.58674302979489	-7928.399206143804
33.44006772866406	14707.23755128765	14370.539299350678	20696.279076934014	19653.746932915823	23702.461266232436	22300.878083916665	26557.737922915774	24820.97341878733	31562.214480298502	29258.56686815805	0.2472932570227317	0.23170506858194506	-110.74797200482863	-8527.584160202183	-103.97000825878058	-8005.6811800850555
33.64156095874556	14691.415597640727	14355.30189249302	20676.09115627077	19634.671096948172	23680.10526960796	22279.890471399118	26533.300638409877	24798.146326209364	31534.049751483628	29232.433792425265	0.24734727381708457	0.23175496467945336	-111.15019240249967	-8610.122569584288	-104.34601665876835	-8083.044500651769
33.84426828689945	14675.42784508542	14339.906134591445	20655.704085329417	19615.40772177147	23657.533812745583	22258.700913626653	26508.632035268154	24775.103248828425	31505.62456964237	29206.058883849266	0.2474022861497698	0.23180577999941673	-111.54477568769653	-8692.750894756988	-104.71481505691918	-8160.487604428083
34.04819702867729	14659.273639353747	14324.351444055055	20635.117484952843	19595.956472877468	23634.746663114176	22237.309204487407	26483.732014242716	24751.844097440127	31476.93904677767	29179.44224028093	0.24745831265530663	0.23185753173420015	-111.93177186608955	-8775.46755693946	-105.07645021481585	-8238.008924633265
34.25335454371064	14642.95232064911	14308.637234793998	20614.330976748766	19576.31701690609	23611.74359230406	22215.71514196143	26458.60048329526	24728.36878964439	31447.99330712154	29152.58397082052	0.247515372327326	0.23191023740698835	-112.3112308793061	-8858.270975643769	-105.43096882967075	-8315.6068914067
34.45974823597649	14626.463223520353	14292.762916110212	20593.34418304668	19556.489021611727	23588.52437603106	22193.91852812835	26433.23735764408	24704.677249890607	31418.78748724979	29125.484195922574	0.24757348452586864	0.23196391487848877	-112.68320260562177	-8941.15956897568	-105.77841753481334	-8393.279932064004
34.66738555406454	14609.80567673325	14276.72789258595	20572.156726853398	19536.472155828487	23565.08879413978	22171.919169174464	26407.642559811036	24680.769409522945	31389.321736197584	29098.1430475021	0.2476326689848425	0.23201858235377998	-113.04773686062254	-9024.131753933616	-106.11884290037415	-8471.026471350342
34.87627399144595	14592.979003139215	14260.531563969838	20550.768231806902	19516.266089433942	23541.436630606124	22149.71687539905	26381.816019668277	24656.645206825528	31359.59621557588	29070.560669041202	0.24769294581964696	0.23207425838931747	-113.40488339815784	-9107.185946742073	-106.45229143395409	-8548.844931707717
35.086421086743854	14575.982519541274	14244.17332506046	20529.178322128635	19495.870493311606	23517.56767353881	22127.311461220066	26355.757674484877	24632.304587067523	31329.611099688755	29042.737215696834	0.24775433553496762	0.23213096190009078	-113.75469191223965	-9190.320563266054	-106.77880958238529	-8626.733733650297
35.29783442400536	14558.815536556876	14227.652565587057	20507.386622573693	19475.28503931148	23493.481715179718	22104.702745178514	26329.46746897268	24607.747502547514	31299.36657565097	29014.672854408473	0.24781685903274178	0.2321887121669406	-114.09721203691879	-9273.534019275568	-107.09844373141095	-8704.69129596185
35.51052163297529	14541.477358478378	14210.96867008823	20485.392758380076	19454.50940020994	23469.17855190406	22081.89054994312	26302.94535533309	24582.97391263882	31268.862843507555	28986.367764007915	0.24788053762030943	0.2322475288440414	-114.432493348133	-9356.824730859138	-107.41124020721327	-8782.71603604313
35.72449038937153	14523.967283129814	14194.121017787244	20463.196355215172	19433.543249667156	23444.657984218517	22058.874702312845	26276.19129330221	24557.98378383336	31238.100116352827	28957.822135328413	0.2479453930187416	0.23230743196655046	-114.76058536434721	-9440.191114780493	-107.71724527762126	-8860.806370266713
35.93974841516195	14506.284601721405	14177.108982465199	20440.797039121484	19412.386262183754	23419.919816759615	22035.65503321976	26249.205250197225	24532.77708978641	31207.078620451874	28929.03617131579	0.2480114473713597	0.23236844195842749	-115.08153754723025	-9523.631588818505	-108.01650515149231	-8938.960714174435
36.15630347884324	14488.428598700288	14159.93193233116	20418.19443645957	19391.038113055558	23394.96385829004	22012.231377730503	26221.987200961306	24507.353811360783	31175.7985953615	28900.010087139974	0.2480787232524471	0.23243057964043287	-115.39539930422325	-9607.144572265446	-108.30906598159345	-9017.177482951432
36.374163395721176	14470.398551598393	14142.589229889234	20395.388173849547	19369.498478326383	23369.789921694402	21988.603575046665	26194.537128208907	24481.713936670414	31144.260294052838	28870.744110306845	0.24814724367615962	0.23249386623830579	-115.70221998821216	-9690.728486238047	-108.59497386462317	-9095.455091712996
36.59333602819267	14452.193730877083	14125.080231803076	20372.37787811064	19347.767034739707	23344.39782397397	21964.771468504798	26166.855022270753	24455.85746112444	31112.46398303492	28841.238480771786	0.2482170321056371	0.23255832339112678	-116.00204889905581	-9774.381754104048	-108.87427484182263	-9173.791955809109
36.813829286029524	14433.813399768387	14107.40428875723	20349.163176198566	19325.843459688298	23318.787386240198	21940.73490557515	26138.94088123842	24429.78438747071	31080.409942478836	28811.4934510536	0.24828811246232513	0.23262397315987346	-116.29493528540479	-9858.102801961824	-109.14701490069274	-9252.186491251923
37.03565112666392	14415.256814112767	14089.560745315324	20325.743695140816	19303.72743116201	23292.958433706946	21916.4937378595	26110.794711008555	24403.494725838937	31048.09846634299	28781.50928634925	0.24836050913551044	0.23269083803616675	-116.58092834521085	-9941.890059022233	-109.41323997565632	-9330.637115052901
37.25880955547555	14396.523222193657	14071.548939775384	20302.119061970123	19281.41862769408	23266.910795682015	21892.0478210881	26082.416525327142	24376.98849378409	31015.52986249951	28751.28626464988	0.24843424699207403	0.23275894095122363	-116.86007722726936	-10025.741958083585	-109.6729959491422	-9409.14224560326
37.483312626080554	14377.611864568127	14053.368204021634	20278.288903655313	19258.916728305125	23240.64430555689	21867.397015115523	26053.806345832963	24350.265716328973	30982.70445286123	28720.82467685718	0.24850935138647215	0.2328283052850107	-117.13243103275454	-10109.656936016865	-109.92632865272753	-9487.700303084683
37.70916844062219	14358.521973894187	14035.017863373294	20254.25284703033	19236.22141244562	23214.158800795736	21842.5411839155	26024.964202101175	24323.326426006995	30949.62257351007	28690.1248269012	0.24858584817094628	0.23289895487560947	-117.39803881622356	-10193.633434209973	-110.17328386833105	-9566.309709857684
37.93638515006311	14339.252774754237	14016.497236429866	20230.010518720737	19213.33235993618	23187.45412292286	21817.480195574677	25995.890131686287	24296.170662904475	30916.28457482618	28659.187031858695	0.2486637637059717	0.23297091402880096	-117.65694958704262	-10277.66989907436	-110.41390732915897	-9644.968890883494
38.164970954479706	14319.803483474732	13997.805634913037	20205.561545067932	19190.249250905897	23160.530117509043	21792.21392228533	25966.584180164875	24268.798474702715	30882.690821618166	28628.011622072634	0.24874312487094966	0.23304420752787078	-117.90921231080574	-10361.764782534912	-110.64824472094915	-9723.676274134777
38.39493410335793	14300.173307942016	13978.942363505072	20180.90555205098	19166.97176572865	23133.38663415638	21766.742240336895	25937.04640117789	24241.20991671978	30848.841693254406	28596.59894127256	0.24882395907514832	0.23311886064364015	-118.15487591089914	-10445.916542576626	-110.87634168304794	-9802.43029103987
38.626282895891045	14280.361447414156	13959.906719683664	20156.042165206007	19143.49958495726	23106.02352648187	21741.065030106427	25907.27685647274	24213.405051952097	30814.737583795497	28564.94934669609	0.24890629426890484	0.23319489914473707	-118.39398927001457	-10530.123643773608	-111.09824381012004	-9881.229376968928
38.859025681279114	14260.367092328574	13940.697993552909	20130.97100954283	19119.83238925532	23078.44065209944	21715.182176047576	25877.275615944556	24185.383951115367	30780.378902127355	28533.063209210963	0.24899015895508456	0.2332723493081023	-118.62660123149544	-10614.384557820857	-111.31399665308709	-9960.071971665602
39.09317085903034	14240.189424105785	13921.315467670802	20105.69170945932	19095.969859327102	23050.637872600746	21689.09356667878	25847.042757677573	24157.14669268571	30745.76607209604	28500.94091343873	0.2490755822008179	0.23335123792974713	-118.85276060081378	-10698.697764092125	-111.52364571995713	-10038.95651968522
39.328726879264174	14219.827614948672	13901.758416872699	20080.203888652894	19071.91167584494	23022.615053534315	21662.79909456997	25816.57836798581	24128.69336294011	30710.899532643336	28468.582857879053	0.24916259364951238	0.23343159233576186	-119.07251614732377	-10783.061750238761	-111.7272364777964	-10117.881470947526
39.56570224301631	14199.2808276375	13882.026108090871	20054.507170029283	19047.657519374352	22994.372064383213	21636.29865632788	25785.88254145333	24100.024055996608	30675.779737943492	28435.989455035153	0.2492512235331521	0.23351344039358649	-119.28591660636448	-10867.475012825802	-111.92481435435184	-10196.845281252172
39.80410550254544	14178.548215320254	13862.117800169875	20028.601175608295	19023.207070296477	22965.908778540856	21609.59215258004	25754.955380973777	24071.13887385391	30640.4071575409	28403.16113154008	0.24934150268488992	0.23359681052355	-119.49301068042405	-10951.936057890765	-112.11642473882239	-10275.846412744839
40.04394526164196	14157.628921298789	13842.032743678117	20002.48552642714	18998.560008728527	22937.225073285772	21582.679487957674	25723.796997790058	24042.037926431123	30604.78227648956	28370.09832828463	0.24943346255194315	0.23368173171068343	-119.6938470406094	-11036.443401567638	-112.3021129832996	-10354.883334461134
40.28523017593832	14136.522078809972	13821.770180714833	19976.1598424403	18973.71601444124	22908.320829754175	21555.560571076865	25692.40751153292	24012.721331606645	30568.905595493135	28336.801500545815	0.2495271352087993	0.23376823351681764	-119.88847432936745	-11120.995570803992	-112.48192440480489	-10433.954522903077
40.52796895322162	14115.22681080221	13801.329344712924	19949.623742416632	18948.674766773922	22879.195932910956	21528.235314518424	25660.787050259336	23983.189215256847	30532.777631046527	28303.27111811677	0.24962255337074093	0.23385634609297026	-120.07694116154744	-11205.591103971004	-112.65590428639553	-10513.05846258765
40.77217035374772	14093.742229706995	13780.709460237258	19922.87684383319	18923.43594454673	22849.850271519063	21500.70363480618	25628.93575049021	23953.441711294297	30496.398915578608	28269.507665437635	0.24971975040769845	0.2339461001920326	-120.25929612672189	-11290.22855158709	-112.8240978789836	-10592.19364663586
41.017843190557436	14072.067437205455	13759.909742778418	19895.918762765814	18897.999225970165	22820.28373810676	21472.96545238382	25596.85375724759	23923.478961705492	30459.76999759619	28235.51164172767	0.24981876035844347	0.23403752718176257	-120.43558779130399	-11374.906477038749	-112.98655040294398	-10671.358577373438
41.26499632979458	14050.20152398973	13738.929398541763	19868.74911377646	18872.364288551726	22790.49622893322	21445.02069159001	25564.541224091197	23893.301116588205	30422.891441829313	28201.283561118515	0.24991961794512216	0.23413065905809624	-120.60586469992995	-11459.62345726043	-113.14330704956228	-10750.551766928285
41.51363869102594	14028.14356951921	13717.76762423182	19841.367509797154	18846.530808999785	22760.48764395223	21416.869280632112	25531.99831315462	23862.90833418846	30385.763829377953	28166.823952788898	0.25002235858815375	0.2342255284587804	-120.77017537807114	-11544.37808352895	-113.29441298314487	-10829.771737903822
41.763779247563185	14005.8926417712	13696.423606831473	19813.77356201028	18820.498463124062	22730.25788677366	21388.51115155783	25499.22519518053	23832.300780936603	30348.387757859844	28132.13336109999	0.2501270184214899	0.23432216867734185	-120.92856833448604	-11629.168962266296	-113.43991334270686	-10909.017024010886
42.0154270267867	13983.447796986073	13674.89652337648	19785.966879725278	18794.266925733507	22699.806864622955	21359.946240225596	25466.22204955534	23801.478631483467	30310.763841559667	28097.212345732805	0.2502336343082544	0.23442061367740014	-121.08109206249355	-11713.9947157586	-113.57985324311448	-10988.286170687992
42.26859111047143	13960.80807940705	13653.185540724648	19757.947070251976	18767.835870530722	22669.134488298867	21331.174486272972	25432.989064343656	23770.442068735643	30272.892711580178	28062.061481826393	0.25034224385677223	0.23452089810733096	-121.22779504318896	-11798.853983054869	-113.71427777823556	-11067.577735910658
42.523280635114425	13937.972521013646	13631.289815319542	19729.713738769413	18741.204970002917	22638.240672128264	21302.195833082867	25399.526436321074	23739.19128388999	30234.775015993648	28026.68136011714	0.250452885436995	0.23462305731529665	-121.36872574705194	-11883.745420746505	-113.84323202212545	-11146.890290826093
42.77950479226489	13914.940141249854	13609.20849294916	19701.266488191693	18714.373895310015	22607.125333919783	21273.010227748568	25365.834371007546	23707.726476468248	30196.411419996297	27991.072587080136	0.2505655981973401	0.23472712736464968	-121.50393263721344	-11968.667703925632	-113.96676103086793	-11226.222420480102
43.03727282885567	13891.709946745323	13586.940708498681	19672.604919028487	18687.342316168797	22575.788394913627	21243.61762103617	25331.91308269831	23676.047854350334	30157.802606062112	27955.235785071145	0.2506804220819538	0.23483314504971822	-121.63346417132561	-12053.619527006522	-114.08490984499804	-11305.57272459846
43.29659404753705	13868.280931031473	13564.485585697807	19643.728629243065	18660.10990073391	22544.229779730947	21214.01796734557	25297.762794496182	23644.15563380769	30118.949274100836	27919.17159247066	0.2507973978484083	0.2349411479119915	-121.75736880409386	-12138.599604672752	-114.19772349210689	-11384.939818422776
43.55747780701245	13844.652074249936	13541.842236861763	19614.63721410426	18632.676315474535	22512.449416318716	21184.211224668517	25263.383738340766	23612.05003953505	30079.852141614665	27882.88066382829	0.25091656708584853	0.23505117425671015	-121.87569499060919	-12223.60667286627	-114.30524698786758	-11464.32233339129
43.81993352237618	13820.822342855561	13519.009762627173	19585.330266035606	18605.04122504849	22480.447235893913	21154.197354546028	25228.77615503885	23579.731304683162	30040.511943858997	27846.36367001056	0.2510379722335999	0.23516326316987923	-121.98849118818907	-12308.63948970288	-114.4075253390547	-11543.71891803993
44.08397066545326	13796.790689311789	13495.987251680623	19555.807374458705	18577.204292170914	22448.22317288363	21123.976322021765	25193.940294292326	23547.199670888793	30000.929434002835	27809.621298347676	0.25116165660025214	0.23527745453570945	-122.09580586045195	-12393.696836599149	-114.50460354627285	-11623.128238894045
44.349598765141174	13772.556051779731	13472.773780481957	19526.068125632763	18549.165177480318	22415.777164863397	21093.54809559479	25158.87641472635	23514.45538830583	29961.105383292153	27772.65425278405	0.2512876643832355	0.23539378905450573	-122.19768747875787	-12478.777519170195	-114.59652660545544	-11702.548981260974
44.6168274077539	13748.117353799946	13449.368412980328	19496.11210248898	18520.9235393996	22383.109152492587	21062.912647168807	25123.584783916045	23481.498715634418	29921.04058121438	27735.463254028884	0.2514160406888955	0.23551230826101346	-122.29418452613754	-12563.880368394777	-114.6833395111098	-11781.979850198608
44.88566623736761	13723.473503966978	13425.770200324121	19465.93888446006	18492.47903399344	22350.21907944665	21032.069951999856	25088.065678412393	23448.329920150216	29880.73583566466	27698.04903970932	0.25154683155309476	0.23563305454323782	-122.3853455007702	-12649.00424176734	-114.76508725858002	-11861.41957143275
45.15612495616904	13698.623395596273	13401.978180563545	19435.548047304397	18463.831314820764	22317.106892346546	21001.019988640797	25052.319383766782	23414.94927773201	29840.19197311354	27660.412364524276	0.25168008396234404	0.23575607116174577	-122.47121891827555	-12734.148024344817	-114.8418148467681	-11940.866892312653
45.42821332480542	13673.565906383928	13377.991378346751	19404.939162925562	18434.98003278336	22283.772540685466	20969.76273888396	25016.346194555324	23381.357072889452	29799.409838777327	27622.554000401055	0.25181584587549155	0.23588140226947302	-122.55185331533721	-12819.310629956424	-114.91356728052051	-12020.320582774933
45.701941162736816	13648.299898058134	13353.808804608318	19374.11179918587	18405.924835969356	22250.21597675199	20938.29818770066	24980.146414401235	23347.553598789225	29758.390296789315	27584.47473665268	0.2519541662459725	0.23600909293204286	-122.62729725339886	-12904.491002451628	-114.98038957422978	-12099.779436443467
45.97731834859046	13622.824216022867	13329.429456250458	19343.06551971464	18376.665369492053	22216.43715555028	20906.62632317807	24943.720355996724	23313.539157280542	29717.134230373533	27546.175380137367	0.2520950950446564	0.2361391891486212	-122.697599322506	-12989.688116979785	-115.04232675450476	-12179.24227165198
46.25435482051728	13597.137688993067	13304.852315816726	19311.799883710435	18347.201275323987	22182.436034716568	20874.74713645341	24907.068341123082	23279.31405891987	29675.64254201964	27507.656755419794	0.2522386832832871	0.23627173787331646	-122.7628081440489	-13074.900981205516	-115.09942386256444	-12258.707932484802
46.533060576550575	13571.23912862186	13280.076351157939	19280.314445738033	18317.532192125946	22148.212574433004	20842.660621645413	24870.19070067061	23244.878622994787	29633.91615366104	27468.919704934346	0.25238498303855467	0.23640678703714627	-122.82297237499006	-13160.128636672162	-115.15172595805052	-12338.1752899508
46.813445674966815	13545.127329118533	13255.100515089878	19248.608755518508	18287.657755070482	22113.766737337024	20810.36677578235	24833.087774656182	23210.233177546404	29591.956006853638	27429.965089149708	0.2525340474768057	0.23654438557058358	-122.87814071215689	-13245.370160242543	-115.19927812225797	-12417.643243156374
47.09552023464871	13518.801066857968	13229.923745043008	19216.6823577136	18257.577595660397	22079.0984884277	20777.86559872738	24795.759912240308	23175.37805939134	29549.7630629575	27390.793786735903	0.25268593087941826	0.2366845834267092	-122.92836189574155	-13330.624665443785	-115.24212546103081	-12497.110720452387
47.37929443545016	13492.259099980849	13204.544962703623	19184.53479170338	18227.291341541473	22044.207794968057	20745.15709310064	24758.207471742528	23140.313614142295	29507.338303320295	27351.40669473303	0.2528406886688588	0.23682743160497827	-122.97368471387745	-13415.891304001212	-115.28031310878578	-12576.576680727303
47.66477851856398	13465.50016798441	13178.963073646268	19152.16559135722	18196.798616309505	22009.094626383456	20712.24126419779	24720.43082065545	23105.040196227554	29464.682729462806	27311.80472872184	0.2529983774354469	0.23697298217562796	-123.01415800658287	-13501.169267305173	-115.31388623129169	-12656.040114598814
47.951982786891236	13438.522991303731	13153.176966957562	19119.57428479808	18166.099039311775	21973.758954156227	20679.11811990588	24682.4303356576	23069.55816890986	29421.797363267	27271.98882299711	0.25315905496484625	0.23712128830474535	-123.04983067036665	-13586.45778799802	-115.34289003033336	-12735.500045834575
48.24091760541319	13411.326270883017	13127.185514850173	19086.760394159453	18135.192225441606	21938.20075171579	20645.78767061455	24644.20640262449	23033.867904302973	29378.683247165907	27231.959930741665	0.25332278026630733	0.2372724042800132	-123.08075166297203	-13671.756141598336	-115.3673697468621	-12814.955532640219
48.53159340156531	13383.908687736792	13100.987572268363	19053.723435335178	18104.077784927948	21902.419994324802	20612.24992912511	24605.75941663837	22997.96978338868	29335.341444336085	27191.719024204493	0.2534896136016841	0.2374263855371587	-123.10697000800428	-13757.06364817312	-115.38737066471367	-12894.405669039581
48.82402066561362	13356.268902500651	13074.5819764829	19020.462917721514	18072.755323117166	21866.41665896056	20578.50491055457	24567.089781996252	22961.86419603091	29291.773038892276	27151.267094879237	0.25365961651525587	0.2375832886871269	-123.12853479997284	-13842.379674062133	-115.40293811564334	-12973.849586420693
49.11820995103327	13328.405554971401	13047.967546676651	18986.978343951643	18041.22444024908	21830.190724192147	20544.552632236635	24528.19791221639	22925.551540989673	29247.979136084592	27110.605153686098	0.25383285186436716	0.23774317154400107	-123.14549520903529	-13927.70363363484	-115.41411748257087	-13053.286454936955
49.41417187488941	13300.317263636174	13021.143083519744	18953.269209621954	18009.48473122573	21793.742170052676	20510.393113618436	24489.084230043063	22889.032225933137	29203.96086249819	27069.734231155646	0.2540093838509299	0.23790609315369476	-123.15790048670169	-14013.03499116702	-115.42095420444821	-13132.715485100634
49.71191711822035	13272.00262519028	12994.107368734214	18919.335003010085	17977.535785373108	21757.070977906624	20476.026376153222	24449.749167449445	22852.306667448447	29159.719366255278	27028.655377615003	0.2541892780537996	0.23807211382344146	-123.16579997097142	-14098.373262726236	-115.42349378053768	-13212.135929356795
50.01145642642306	13243.460214043567	12966.859164647947	18885.175204784467	17945.37718619566	21720.177130312248	20441.452443188835	24410.19316563893	22815.37529105117	29115.255817220088	26987.36966337666	0.254372601462069	0.23824129515210696	-123.16924309232127	-14183.71801816998	-115.4217817753597	-13291.547083771788
50.3128006096408	13214.688581814697	12939.397213737366	18850.789287704727	17913.008511122916	21683.060610878507	20406.671339851648	24370.416675043984	22778.23853119292	29070.571407205876	26945.878178929353	0.2545594225092942	0.23841370006135326	-123.16827937913331	-14269.068883143365	-115.4158638233057	-13370.948289711494
50.61596054315354	13185.6862568136	12911.7202381589	18816.176716313494	17880.42933124873	21645.721404117045	20371.68309292625	24330.420155323878	22740.896831267844	29025.667350185588	26904.182035132028	0.25474981110870104	0.2385893928276763	-123.16295846382127	-14354.425541178323	-115.40578563341114	-13450.338935571257
50.9209471677702	13156.451743511	12883.826939268682	18781.336946618147	17847.639211062196	21608.159495288128	20336.48773073034	24290.204075359456	22703.35064361729	28980.54488250429	26862.28236341024	0.25494383868938825	0.2387684391153571	-123.15333008936432	-14439.787735921796	-115.3915929950017	-13529.718458670657
51.22777149022361	13126.983521995351	12855.715997129999	18746.269425763272	17814.637708170176	21570.374870241052	20301.085282984564	24249.76891324641	22665.600429532642	28935.205263095217	26820.180315954978	0.2551415782335746	0.23895090601034616	-123.13944411520788	-14525.155273304787	-115.37333178254994	-13609.086347072385
51.53644458356769	13097.280047416607	12827.386070008739	18710.973591693004	17781.424373011538	21532.36751524873	20265.475780677905	24209.11515628628	22627.646659256876	28889.649773698668	26777.877065924866	0.25534310431491647	0.23913686205511953	-123.12135052445956	-14610.528023938183	-115.35104796176893	-13688.442141597625
51.84697758757708	13067.339749416078	12798.83579385546	18675.448872802557	17747.99874856186	21494.13741683561	20229.659255927	24168.24330097463	22589.489811983425	28843.879719083303	26735.373807650176	0.25554849313793626	0.2393263772845348	-123.09909943076491	-14695.90592551371	-115.32478759489823	-13767.785437794402
52.15938170914916	13037.16103154281	12770.063781775147	18639.694687579573	17714.360370029877	21455.68456159973	20193.635741831244	24127.153852987543	22551.1303758544	28797.896427271367	26692.67175684121	0.2557578225785972	0.23951952326272405	-123.07274108500133	-14781.288985235617	-115.29459684642643	-13847.115887994412
52.47366822270851	13006.742270655359	12741.068623482772	18603.710444233988	17680.50876454354	21417.008936027938	20157.405272321404	24085.847327165204	22512.568847955703	28751.70124976654	26649.772150798235	0.25597117222606663	0.2397163731210571	-123.04232588309969	-14866.67728245072	-115.26052198988691	-13926.433203557506
52.789848470613855	12976.08181630905	12711.8488847454	18567.495540316584	17646.443450826806	21378.110526304245	20120.96788200299	24044.324247493092	22473.80573431079	28705.295561785304	26606.676248625456	0.2561886234257073	0.23991700159721305	-123.00790437379328	-14952.070971320849	-115.2226094139296	-14005.737157061696
53.107933863567155	12945.17799012792	12682.403106809797	18531.04936232545	17612.163938865928	21338.98931811109	20084.323605993464	24002.585147080248	22434.841549871973	28658.680762491327	26563.385331447505	0.25641025932333766	0.2401214850753991	-122.96952726606833	-15037.470283531118	-115.18090562856014	-14085.027584583499
53.42793588102576	12914.029085161588	12652.72980581565	18494.371285300633	17577.669729565707	21299.645296423565	20047.472479753687	23960.630568135322	22395.676818509968	28611.858275233884	26519.900702629915	0.25663616491080876	0.2403299016277516	-122.92724543796066	-15122.875531204976	-115.13545727232486	-14164.304388125893
53.74986607161648	12882.63336522564	12622.827472193288	18457.460672405407	17542.960314394277	21260.078445295436	20010.414538912453	23918.461061938935	22356.31207300047	28564.829547788886	26476.223688001894	0.25686642707294305	0.24054233105696543	-122.88110994477756	-15208.287109837402	-115.08631111945579	-14243.567538111005
54.073736053552395	12850.989064226265	12592.69457004628	18420.316874495147	17508.03517501728	21220.28874763812	19973.149819084967	23876.077188813848	22316.747855009133	28517.59605260454	26432.355636083583	0.25710113463587736	0.24075885494019458	-122.83117202782523	-15293.705501346849	-115.03351408684102	-14322.817075904924
54.399557515052166	12819.09438546763	12562.329536517756	18382.939229672033	17472.893782919935	21180.276184990733	19935.678355684173	23833.479518091397	22276.98471507346	28470.15928704978	26388.29791831591	0.2573403784168714	0.24097955667426565	-122.7774831238421	-15379.131277286913	-114.97711324169723	-14402.053116485476
54.727342214761876	12786.947500942391	12531.730781140552	18345.32706282613	17437.535599017512	21140.040737282343	19898.000183725326	23790.66862807517	22237.023212582608	28422.520773667293	26344.051929294816	0.25758425127562296	0.24120452152224928	-122.7200948742975	-15464.565102105029	-114.9171558096823	-14481.27585122129
55.057101982179326	12754.546550604164	12500.896685170155	18307.47968516158	17401.960073252954	21099.582382584995	19860.115337622814	23747.645106000815	22196.863915754086	28374.68206042968	26299.619087008417	0.25783284816714647	0.24143383666144733	-122.65905913525421	-15550.007736566477	-114.85368918277527	-14560.48555069603
55.38884871808102	12721.889641622154	12469.82560090058	18269.396393708073	17366.166644182096	21058.901096858095	19822.02385097999	23704.40954799289	22156.50740160815	28326.644721000357	26255.000833078684	0.2580862661962784	0.24166759123283071	-122.59442798766395	-15635.460041298997	-114.78676092793103	-14639.682567692362
55.722594394951685	12688.974847616777	12438.515850962009	18231.076470816348	17330.15473854501	21017.996853682944	19783.725756370422	23660.96255901742	22115.95425593874	28278.410354997777	26210.198633006243	0.25834460467385606	0.241905876391998	-122.52625374765921	-15720.922980417032	-114.7164187954113	-14718.867340194993
56.058351057416104	12655.800207876577	12406.965727600511	18192.51918363823	17293.92377082436	20976.869623988223	19745.221085112076	23617.304752831595	22075.20507328232	28229.980588264945	26165.213976420317	0.25860796517464263	0.242148785361692	-122.45458897749268	-15806.397625327576	-114.64271072819975	-14798.040394615848
56.39613082267415	12622.363726554962	12375.173491938187	18153.723783589176	17257.47314278854	20935.519375764663	19706.509867031724	23573.436751928442	22034.26045688238	28181.35707314203	26120.04837733129	0.25887645159705114	0.2423964134859431	-122.37948649741156	-15891.885158724617	-114.565684871759	-14877.202349125408
56.7359458809379	12588.663371847031	12343.137373214362	18114.689505794046	17220.802243020746	20893.94607376965	19667.592130221707	23529.35918747808	21993.121018651746	28132.541488744184	26074.703374388722	0.25915017022474435	0.2426488582858975	-122.3009993967571	-15977.386878596153	-114.48538958271092	-14956.353916930966
57.07780849587155	12554.69707514572	12310.85556800661	18075.41556851499	17183.910446432645	20852.14967922105	19628.467900787306	23485.072699264696	21951.787379131172	28083.53554124396	26029.180531143396	0.2594292297901724	0.242906219517382	-122.21918104662836	-16062.904202511534	-114.40187343983416	-15035.495909928344
57.42173100503407	12520.462730176361	12278.326239430946	18035.901172560403	17146.79711376182	20810.130149479395	19589.137202584403	23440.57793561854	21910.260167444092	28034.34096415779	25983.4814363134	0.2597137415401194	0.24316859923028297	-122.13408511205125	-16148.438671957236	-114.31518525469801	-15114.629242394585
57.7677258203244	12485.95819210986	12245.547516320963	17996.145500675288	17109.46159105305	20767.887437719106	19549.600056947602	23395.875553344176	21868.540021247973	27984.959518638287	25937.607704055066	0.26000381930334315	0.24343610182979816	-122.04576556546454	-16233.991956941783	-114.22537408171775	-15193.75493468484
58.115805428429454	12451.181276652906	12212.517492385306	17956.14771691102	17071.903209122796	20725.421492586647	19509.856482408588	23350.96621764285	21826.627586682167	27935.39299377029	25891.560974239077	0.2602995795603734	0.24370883413963362	-121.954276700646	-16319.565860765986	-114.13248922999628	-15272.874117263593
58.465982391274686	12416.129759115582	12179.234225342332	17915.906965974962	17034.12128300551	20682.732257846845	19469.906494403225	23305.850602030598	21784.523518311024	27885.643206872843	25845.342912730488	0.2606011415155625	0.24398690546721705	-121.8596731460384	-16405.162324829493	-114.03658027521669	-15351.988034819718
58.818269346477535	12380.801373455251	12145.695736032008	17875.422372558663	16996.115111382165	20639.819672015972	19429.750104968432	23260.52938825095	21742.228479063575	27835.712003806235	25798.95521167455	0.2609086271714651	0.24427042767100585	-121.76200987991251	-16490.783433793113	-113.93769707116007	-15431.098050447647
59.172679007803275	12345.193811296136	12111.900007503911	17834.693040643648	16957.883975989604	20596.683667981146	19389.38732242748	23215.003266181913	21699.743140168543	27785.601259284034	25752.399589787274	0.2612221614056393	0.24455951522996736	-121.6613422456212	-16576.431420885492	-113.83588976293686	-15510.205650151707
59.52922416562417	12309.304720924176	12077.844984080777	17793.7180527845	16919.42714101019	20553.324172605702	19348.81815106335	23169.27293373756	21657.06818108483	27735.312877190998	25705.677792651193	0.2615418720499633	0.24485428531531642	-121.55772596709721	-16662.108673353214	-113.73120879998169	-15589.312447414733
59.887917687380885	12273.131706256367	12043.52857039697	17752.496469368016	16880.7438524412	20509.741106320136	19308.042590780176	23123.339096763586	21614.204289427395	27684.84879090652	25658.79159301668	0.26186788997256183	0.24515485786459162	-121.45121716548601	-16747.817738201935	-113.62370494934657	-15668.420187928714
60.24877251804685	12236.672325783928	12008.948630411154	17711.02732784761	16841.83333744311	20465.93438269756	19267.06063675196	23077.20246892656	21571.152160888316	27634.210963633683	25611.742791108863	0.26220034916244317	0.24546135565816513	-121.34187237628066	-16833.56132815592	-113.5134293102019	-15747.53075459972
60.6118016805955	12199.92409148871	11974.102986392258	17669.30964195207	16802.694803665752	20421.903908013526	19225.872279057865	23030.863771596833	21527.912499152448	27583.40138873439	25564.53321493995	0.2625393868169606	0.24577390439827929	-121.22974856674045	-16919.342327773105	-113.40043332837013	-15826.646172674373
60.97701827647021	12162.884467732267	11938.989417878312	17627.34240086798	16763.327438552034	20377.649580789584	19184.4775023042	22984.323733724774	21484.486015808125	27532.42209007078	25517.164720627854	0.2628851434321909	0.2460926327907051	-121.11490315434276	-17005.163799880538	-113.28476881152528	-15905.768615085632
61.34443548605718	12125.550870116562	11903.605660606963	17585.124568394145	16723.73040861771	20333.17129131951	19142.8762852318	22937.583091709756	21440.87343025189	27481.275122352476	25469.639192720348	0.2632377628963684	0.24641767262912967	-120.99739402569685	-17091.028992198408	-113.16648794513458	-15984.900408023037
61.71406656916102	12087.920664316256	11867.949405417367	17542.655082067977	16683.902858707017	20288.46892117831	19101.068600308965	22890.642589262305	21397.07546958784	27429.962571491018	25421.958544525944	0.2635973925864746	0.2467491588823771	-120.8772795569821	-17176.941344364546	-113.0456433090294	-16064.044036733452
62.085924865483435	12049.99116488078	11832.01829712205	17499.932852261172	16643.843911222404	20243.5423427118	19059.054413308557	22843.502977257478	21353.092868520274	27378.486554959454	25374.124718450406	0.26396418346812356	0.24708722978457398	-120.75461863386954	-17262.904495031573	-112.92228789415094	-16143.202151480597
62.46002379510434	12011.759634007229	11795.809933348824	17456.956761246027	16603.552665328632	20198.391418508567	19016.833682869852	22796.165013582056	21308.926369241013	27326.849222160938	25326.13968634095	0.26433829019886734	0.2474320269283802	-120.62947067295318	-17348.922289369628	-112.7964751206382	-16222.37757384032
62.83637685896657	11973.22328028126	11759.321863350642	17413.7256622282	16563.028196128464	20153.01600085041	18974.4063600428	22748.629462971465	21264.576721308786	27275.052754801985	25278.005449835713	0.264719871235062	0.24778369536140346	-120.50189564471657	-17434.998786958866	-112.66825885636717	-16301.573303213809
63.21499763936286	11934.379257387056	11722.551586783875	17370.23837834726	16522.269553810802	20107.415931143092	18931.77238781584	22700.89709683925	21220.044681522933	27223.099367274386	25229.724040721416	0.26510908894243695	0.24814238368593203	-120.37195409591004	-17521.138269792777	-112.53769343606837	-16380.792523578275
63.59589980042612	11895.224662784642	11685.496552453014	17326.493701642255	16481.275762768506	20061.59103932506	18888.93170062499	22652.968693096962	21175.33101378881	27170.99130704385	25181.297521297107	0.2655061097105241	0.24850824416210843	-120.23970717376142	-17607.345250737853	-112.40483368126661	-16460.038610528223
63.979097088622495	11855.756536354214	11648.154157021861	17282.490391981635	16440.045820686224	20015.54114325402	18845.884223844907	22604.845035964692	21130.436488976644	27118.730855046455	25132.72798474614	0.2659111040710927	0.2488814328146973	-120.10521665131091	-17693.62448236905	-112.26973492106117	-16539.31513859704
64.36460333324754	11815.971859006495	11610.52174368938	17238.227175955613	16398.57869759559	19969.26604806958	18802.629873259764	22556.526915771356	21085.36188477154	27066.320326092406	25084.017555514754	0.2663242468207718	0.2492621095435846	-119.9685449530698	-17779.98096606182	-112.13245301381903	-16618.62588890642
64.75243244692527	11775.867551258834	11572.596600830127	17193.70274573028	16356.873334897882	19922.765545532373	18759.168554514396	22508.015128745137	21040.107985516046	27013.762069278397	25035.168389699116	0.26674571714801804	0.24965043823816718	-119.8297551821961	-17866.419961533044	-111.99304436972307	-16697.974857115187
65.14259842611021	11735.440471775664	11534.375960597545	17148.91575786092	16314.928644351628	19876.03941333689	18715.50016254371	22459.310476792365	20994.675582043285	26961.05846840729	24986.182675439526	0.2671756987646217	0.2500465868957899	-119.68891114897997	-17952.94699681457	-111.85156597440437	-16777.366261731368
65.53511535159264	11694.687415873246	11495.856997489831	17103.86483206392	16272.743507024774	19829.087414398608	18671.62458098044	22410.413767265447	20949.065471501643	26908.211942416732	24937.062633323287	0.26761438004193044	0.25045072774440486	-119.54607739948915	-18039.567878486123	-111.70807541271643	-16856.804552649613
65.92999738900669	11653.605113987673	11457.036826877003	17058.548549945135	16230.31677220947	19781.909296113394	18627.541681540028	22361.325812718973	20903.278457169734	26855.22494581626	24887.81051679578	0.26806195415200335	0.25086303736961646	-119.40131924648085	-18126.288702507038	-111.5626308944993	-16936.29442018969
66.32725878934137	11612.190230105385	11417.912503488325	17012.965453682973	16187.647256298067	19734.504789588133	18583.251323381213	22312.047430653045	20857.315348261473	26802.09996913297	24838.428612579988	0.26851861921388837	0.2512836968463149	-119.25470280112495	-18213.115865439177	-111.41529128111142	-17015.840804484207
66.72691388945532	11570.439360155633	11378.481019858984	16967.11404466451	16144.73374161878	19686.87360884156	18538.753352441938	22262.579443243823	20811.17695972073	26748.8395393664	24788.91924110485	0.26898457844525747	0.25171289187507767	-119.10629500601863	-18300.056076132227	-111.26611611257977	-17095.44890517788
67.12897711259382	11528.349030364141	11338.739304735269	16920.99278207271	16101.574975229567	19639.0154499739	18494.047600749273	22212.922677060204	20764.86411200528	26695.446220452388	24739.284756942794	0.26946004031961424	0.25215081292354763	-118.95616366941977	-18387.116367902607	-111.11516563652549	-17175.12419165671
67.53346296890952	11485.915695567473	11298.684221436848	16874.60008142297	16058.16966766813	19590.929990304183	18449.133885702013	22163.07796276662	20718.37763085908	26641.922613736915	24689.52754925623	0.2699452187293298	0.25259765537300305	-118.80437750137571	-18474.304111285135	-110.96250083809718	-17254.872413663194
67.94038605598601	11443.135737487077	11258.312566175518	16827.934313046448	16014.51649165672	19542.616887473323	18404.012009325183	22113.046134810258	20671.718347072794	26588.27135845889	24639.650042253772	0.2704403331547439	0.25305361967033624	-118.65100615074698	-18561.627027262002	-110.80818347042077	-17334.69961228408
68.3497610593647	11400.005462963058	11217.62106632933	16780.99380051883	15970.614080759779	19494.075778512415	18358.681757495313	22062.828031093366	20624.887096232094	26534.495132243817	24589.654695656493	0.2709456088396097	0.2535189114856851	-118.49612024428279	-18649.09320111852	-110.65227608765781	-17414.612131581176
68.7616027530747	11356.521102146262	11176.606378670615	16733.77681903126	15926.46102799199	19445.30627887351	18313.14289913423	22012.42449262835	20577.884718452126	26480.596651606676	24539.54400517344	0.27146127697315386	0.25399374187595264	-118.33979142732642	-18736.711096921936	-110.49484207874411	-17494.616630651522
69.17592600016614	11312.678806648983	11135.26508754763	16686.281593702126	15882.055884375499	19396.30798142237	18267.39518537142	21961.83636317621	20530.712058098918	26426.57867246596	24489.320502988146	0.2719875748790424	0.25447832745448434	-118.18209240545184	-18824.489572488703	-110.33594570200512	-17574.720096112695
69.59274575324658	11268.47464765333	11093.59370301836	16638.506297826716	15837.397157443775	19347.080455391115	18221.438348672677	21911.06448886698	20483.369963496232	26372.443990668355	24438.986758255556	0.27252474621156875	0.25497289056716477	-118.02309698895988	-18912.437895198353	-110.17565212232512	-17654.929855297785
70.01207705502031	11223.90461397678	11051.588658935414	16590.44905106201	15792.48330968968	19297.623245288516	18175.27210193361	21860.109717800726	20435.859286616975	26318.19544252389	24388.545377609407	0.2730730411593716	0.2554776594752219	-117.86288013878948	-19000.565758415032	-110.01402744934603	-17735.25358996913
70.43393503883172	11178.964610094861	11009.246310981302	16542.107917544497	15747.312756955904	19247.93586976691	18128.89613753673	21808.97289962923	20388.180882759105	26263.835905352826	24337.999005681104	0.27363271665703615	0.25599286854504427	-117.70151801400425	-19088.883298582863	-109.85113877717595	-17815.69935058849
70.85833492921113	11133.650454120438	10966.562934653017	16493.480903937856	15701.883866765096	19198.017820443278	18082.310126370474	21757.654885116735	20340.335610204835	26209.368298043835	24287.35032562986	0.27420403660492754	0.2565187584453171	-117.53908802215665	-19177.40111321723	-109.68705422613857	-17896.275571305305
71.2852920424243	11087.95787573935	10923.534723194874	16444.565957407485	15656.194956587116	19147.868560672334	18035.513716808135	21706.15652567861	20292.324329862222	26154.79558162375	24236.602059684443	0.27478727209763	0.25705557635181087	-117.37566887103094	-19266.130279570352	-109.52184298638531	-17976.99108560616
71.71482178702524	11041.8825141025	10880.157785478763	16395.36096351934	15610.244292040752	19097.487524270175	17988.506533645184	21654.478672897545	20244.14790488843	26100.120759839734	24185.756969696766	0.27538270166138973	0.2576035761601752	-117.21134062287092	-19355.082374182995	-109.35557536263877	-18057.855142553803
72.14693966441222	10995.419915674096	10836.428143831236	16345.86374405932	15564.03008502764	19046.874114185346	17941.288176993483	21602.622178015434	20195.807200294184	26045.346879753433	24134.81785770836	0.2759906115009755	0.2581630187070946	-117.04618475156167	-19444.26949340105	-109.1883228221559	-18138.87742396118
72.58166126938723	10948.565532036153	10792.341731805753	16296.07205477007	15517.5504917942	18996.027701115443	17893.858221128994	21550.587891399864	20147.30308252702	25990.477032347626	24083.787566528183	0.2766112957563886	0.2587341720002022	-116.88028420121555	-19533.7042746651	-109.02015804368784	-18220.068062175065
73.01900229071879	10901.314717649733	10747.894391900587	16245.983583002107	15470.803610920468	18944.947622067095	17846.216213293184	21498.376661984683	20098.636419034567	25935.51435314625	24032.668980324837	0.27724505676988953	0.259317311457145	-116.71372344826887	-19623.3999189171	-108.85115496909566	-18301.437658747192
73.45897851170821	10853.66272757271	10703.081873220299	16195.59594527472	15423.787481230556	18893.63317885562	17798.36167244332	21445.989336681916	20049.808077804224	25880.46202284666	23981.465025230485	0.27789220536381826	0.25991272015423755	-116.54658856596143	-19713.3702139738	-108.68138885747248	-18382.997304001357
73.90160581075892	10805.604715135238	10657.899829081249	16144.906684743952	15376.500079623152	18842.083636543106	17750.29408795178	21393.426759765178	20000.818926880354	25825.323267966218	23930.178669959318	0.2785530611297167	0.2605206890851466	-116.37896729135173	-19803.629558931105	-108.51093634084827	-18464.758597367443
74.34690016194996	10757.135729572918	10612.343814559918	16093.913268572735	15328.93931881748	18790.298221810674	17702.01291825024	21340.68977222194	19951.669833856242	25770.10136150199	23878.812926439263	0.2792279527293003	0.2611415174300809	-116.21094909621024	-19894.192989847623	-108.33987548357618	-18546.73366886843
74.79487763561212	10708.250713618858	10566.409283983718	16042.61308519936	15281.103045011365	18738.276121262523	17653.51758941683	21287.77921107339	19902.361665340104	25714.79962360433	23827.370850457733	0.27991721820783094	0.26177551283598877	-116.04262526003367	-19985.076206442434	-108.16828584338873	-18628.93520142371
75.24555439890803	10658.94450105578	10520.091588364232	15991.003441500221	15232.989035447967	18686.01647965895	17604.807493704007	21234.695908660808	19852.895286394174	25659.4214222652	23775.8555423223	0.28062120532049817	0.26242299170828315	-115.87408894705732	-20076.29560018517	-107.9962485356773	-18711.376454299316
75.6989467164156	10609.211814229044	10473.385972772076	15939.081559841536	15184.594995886384	18633.518398073786	17555.881988003308	21181.440691895543	19803.271559944456	25603.97017402033	23724.27014753541	0.2813402718724301	0.2630842795146501	-115.70543528656708	-20167.86828364618	-107.82384630051092	-18794.071287622675
76.15507095071504	10559.04726152266	10426.287573653994	15886.844575016104	15135.918557972906	18580.780931974266	17506.74039224531	21128.01438147212	19753.491346161023	25548.44934466678	23672.617857485	0.2820747860730052	0.2637597111015305	-115.5367614564675	-20259.812121196184	-107.65116357277293	-18877.034188070334
76.61394356297929	10508.44533479965	10378.79141609149	15834.289531059356	15086.95727650745	18527.803089218276	17457.381987730354	21074.41779104128	19703.555501805706	25492.86244999511	23620.901910149634	0.28282512690515726	0.26444963102388197	-115.3681667713754	-20352.145761280786	-107.47828655599733	-18960.280295870733
77.07558111356816	10457.400406809178	10330.892411001776	15781.413377939876	15037.708626601325	18474.583827965824	17407.806015387592	21020.65172634163	19653.464879546606	25437.213056536948	23569.12559081977	0.28359168451041805	0.2651543938888791	-115.19975277437334	-20444.888670176268	-107.30530329864632	-19043.825432937592
77.54000026262605	10405.906728562792	10282.58535228135	15728.212968118734	14988.17000072134	18421.122054500138	17358.01167395892	20966.716984287406	19603.220327237428	25381.50478232809	23517.292232835152	0.28437486059047884	0.26587436471423415	-115.03162333279397	-20538.061167311855	-107.1323037746115	-19127.686132468283
78.00721777068286	10353.958426682804	10233.864913892694	15674.685052972007	14938.338705614871	18367.41662095484	17307.998118103602	20912.614352010183	19552.82268715936	25325.741297687407	23465.405218338154	0.2851750688260852	0.26660991930186834	-114.86388473853367	-20631.68446235871	-106.95937996733483	-19211.879669967573
78.47725049925933	10301.549500725936	10184.725646895211	15620.826279070387	14888.211959110982	18313.466322941513	17257.764456420282	20858.34460585208	19502.272795223995	25269.926326011897	23413.467979044122	0.28599273531415437	0.2673614446276949	-114.69664581337202	-20725.78069414012	-106.78662595771675	-19296.42409575032
78.95011541147531	10248.67382048602	10135.161976421432	15566.63318430956	14837.786886791666	18259.26989707381	17207.309749382013	20803.90851030766	19451.571480134764	25214.0636445878	23361.48399702843	0.2868282990240161	0.2681293392483272	-114.53001801878781	-20820.372971378267	-106.61413801639719	-19381.338269079104
79.42582957266194	10195.325123280058	10085.168198600119	15512.102193884813	14787.060518527609	18204.82601838245	17156.63300718018	20749.306816912027	19400.719562504946	25158.157085418297	23309.45680553085	0.28768221227376245	0.2689140137255653	-114.36411557110841	-20915.485415482894	-106.44201470015469	-19466.641893940978
79.90441015097758	10141.497011222396	10034.738477428025	15457.22961610298	14736.029784872242	18150.133297616037	17105.733187472808	20694.540263072115	19349.717853929746	25102.21053606791	23257.389989777508	0.288554941227734	0.2697158910695676	-114.19905556217782	-21011.143205454573	-106.2703569531077	-19552.355556646362
80.38587441802741	10087.182948492324	9983.866841592451	15402.011638024283	14684.691513307436	18095.190278421756	17054.609193032313	20639.60957083787	19298.56715600966	25046.22794052346	23205.28718782032	0.2894469664162274	0.2705354072016631	-114.03495808543812	-21107.372624946758	-106.09926821241243	-19638.500765209086
80.87023974948666	10032.376258601524	9932.547181247759	15346.444320927063	14633.042424334893	18039.99543440061	17003.259869288322	20584.515445610807	19247.268259323533	24990.213300072668	23153.152091395415	0.29035878327858244	0.271373011437822	-113.87194636797358	-21204.20111169666	-105.92885451930488	-19725.09999079164
81.35752362572781	9977.070121667704	9880.773244748038	15290.523595586756	14581.07912740475	17984.5471660302	16951.684001759157	20529.258574785435	19195.821942346614	24934.17067419941	23100.98844679865	0.2912909027308607	0.27222916699384975	-113.71014690950688	-21301.65730950376	-105.75922463561437	-19812.17671120679
81.8477436324513	9921.257571702381	9828.53863534064	15234.245257361312	14528.79811667554	17928.843797448735	16899.880313367667	20473.83962632074	19144.228970312626	24878.104181496405	23048.800055780852	0.2922438517594213	0.2731043515134435	-113.54968962753992	-21399.77112276433	-105.59049016549034	-19899.755456586834
82.34091746132043	9864.931493921033	9775.836807823938	15177.604961074094	14476.195766596415	17872.883573093248	16847.847461634414	20418.259247237227	19092.490094015084	24822.018000595195	22996.5907764611	0.29321817404174677	0.2739990576203164	-113.3907080091085	-21498.57377366023	-105.42276568330271	-19987.861857382115
82.83706291059936	9808.08462208553	9722.661065174958	15120.598215685757	14423.268327304566	17816.664654185213	16795.58403574306	20362.518062036383	19040.6060485458	24765.91637111421	22944.36452425981	0.29421443059598	0.27491379349565775	-113.23333927074782	-21598.09786242945	-105.25616886772332	-20076.522694822866
83.33619788579601	9750.709535888454	9669.004555151689	15063.220378744414	14370.01191982821	17760.185115054268	16743.08855347024	20306.61667103658	18988.577551965725	24709.803594623296	22892.12527285034	0.2952332004607117	0.27584908348228576	-113.07772452577046	-21698.377430607565	-105.09082064267932	-20165.765954009257
83.83834040030794	9692.798658392063	9614.860266877069	15005.46665060567	14316.422531086944	17703.44293929378	16690.35945797387	20250.55564862276	18936.40530390527	24653.684035626873	22839.87705513036	0.29627508140664127	0.2768054687169194	-112.92400895958781	-21799.448027500883	-104.92684532481871	-20255.620879664086
84.34350857607244	9634.344253533669	9560.221027411619	14947.332068410657	14262.496008679762	17646.436015737803	16637.395114432198	20194.335541403092	18884.089984089813	24597.56212256362	22787.623964212813	0.29734069068184343	0.27778350779209565	-112.7723420139555	-21901.34678013483	-104.76437077835726	-20346.118034799118
84.85172064422062	9575.338423712594	9505.07949832297	14888.811499812386	14208.22805545088	17589.1621342516	16584.193806525942	20137.9568662691	18831.632250786075	24541.442348824425	22735.3701544366	0.2984306657924875	0.27878377744933663	-112.62287758002276	-22004.112466768827	-104.60352857790167	-20437.289362465497
85.36299494573534	9515.773107473706	9449.428172261372	14829.89963643808	14153.614223822788	17531.618981325024	16530.753732755118	20081.42010835232	18779.032739164635	24485.329273786938	22683.119842396725	0.2995456653209408	0.27980687330528314	-112.47577420119705	-22107.78559428826	-104.4444541793273	-20529.1682507433
85.87734993211305	9455.640077305348	9393.259369551775	14770.590987076212	14098.649909885993	17473.804135459184	16477.073002582085	20024.725718872593	18726.292059574138	24429.227523867634	22630.877307994502	0.30068636978334257	0.2808534106126105	-112.3311952858603	-22212.40847958997	-104.28728709911047	-20621.789601121098
86.39480416602983	9394.930937570562	9336.565234814	14710.879870575462	14043.330347233772	17415.71506233518	16423.149632391567	19967.874112871268	18673.41079572179	24373.141793590643	22578.64689550741	0.3018534825288376	0.2819240250576574	-112.18930933078445	-22318.025335254613	-104.13217110273035	-20715.189900488593
86.91537632201124	9333.637122592681	9279.337733624074	14650.760408442778	13987.650600530162	17357.349109753723	16368.981541258032	19910.86566682296	18620.389502754846	24317.07684667321	22526.433014678852	0.3030477306828113	0.28301937359681556	-112.05029015578839	-22424.682359751314	-103.97925440277868	-20809.40729698958
87.43908518710603	9271.749894918408	9221.568649231278	14590.226517126725	13931.605558798423	17298.70350233321	16314.566546509936	19853.700716118576	18567.228705237198	24261.03751712733	22474.24014182741	0.3042698661366111	0.28414013533387084	-111.91431715025647	-22532.427832417656	-103.828689867094	-20904.481679925695
87.9659496615646	9209.260343783802	9163.249579347133	14529.271899972116	13875.189928417005	17239.7753359537	16259.902359080148	19796.379552412393	18513.928895014873	24205.028710377166	22422.072820975627	0.3055206665863956	0.2852870124406018	-111.7815755319607	-22641.312213477213	-103.680635237557	-21000.454763934482
88.4959887595208	9146.159383811068	9104.371933024435	14467.890038830992	13818.398225809116	17180.561571933096	16204.986578630924	19738.902420825067	18460.490528964012	24149.05540439175	22369.935664998116	0.30680093662392427	0.28646073112311593	-111.65225661907789	-22751.38824940659	-103.53525336001258	-21097.370177698787
89.0292216096782	9082.437753966775	9044.926927646484	14406.074185314596	13761.224769811604	17121.05903092137	16149.816688441522	19681.26951699436	18406.914026614424	24093.122650832494	22317.833356788753	0.3081115088822798	0.28766204263654305	-111.52655811627847	-22862.711084001698	-103.39271242634277	-21195.273557514884
89.56566745600044	9018.086016814861	8984.90558604857	14343.817351669883	13703.663673707644	17061.26438649716	16094.390050044884	19623.480983964117	18353.199767640785	24037.23557621419	22265.770650446175	0.30945324523970985	0.28889172435088173	-111.40468441507619	-22975.338375373743	-103.25318622887062	-21294.212645916734
90.1053456584057	8953.094558101471	8924.298733796892	14281.112301264384	13645.70883690801	17001.174158451533	16038.703897600642	19565.536908902825	18299.34808921455	23981.399383079846	22213.752372478055	0.31082703808498285	0.29015058087098383	-111.2868469100431	-23089.33041935414	-103.11685442816633	-21394.237395731732
90.6482756934654	8887.453586711259	8863.096996651626	14217.951538660913	13587.353936263413	16940.784705740636	15982.755331988856	19507.437319640267	18245.359283206828	23925.619351186757	22161.78342302221	0.3122338116478709	0.2914394452138425	-111.17326433102971	-23204.75027956674	-102.98390283484332	-21495.400079850107
91.19447715510712	8821.153135039785	8801.290798245183	14154.32729926511	13528.59241699165	16880.09221909076	15926.541314610218	19449.182181013133	18191.23359323484	23869.90083870473	22109.86877708566	0.3136745233986186	0.29275918004657503	-111.06416309259657	-23321.663924617693	-102.85452370605344	-21597.755407051183
91.74396975532183	8754.183059829238	8738.870358008346	14090.231538525597	13469.417483200277	16819.09271323513	15870.058660875426	19390.771391006343	18136.971211540855	23814.24928342325	22058.013485799147	0.3151501655205035	0.2941106789887004	-110.95977766192118	-23440.140372860245	-102.72891605791119	-21701.360644300003
92.29677332487483	8686.533043520587	8675.825689381807	14025.65592066811	13409.822087986693	16757.78201876362	15813.304033367269	19332.204776679304	18082.572275694765	23758.67020396799	22006.22267768771	0.31666176645987354	0.2954948679825681	-110.86035094539693	-23560.251845072024	-102.60728599414142	-21806.27574582817
92.85290781402206	8618.192596178742	8612.146598353294	13960.591806942264	13349.79892309512	16696.155773562845	15756.273934656429	19273.48208986297	18028.036865108475	23703.169201023815	21954.501559955213	0.31821039255834466	0.29691270673604	-110.76613469611584	-23682.073925684672	-102.48984705270595	-21912.56348951999
93.41239329322968	8549.151058053456	8547.822682365359	13895.030243360241	13289.340408110036	16634.20941382453	15698.96469975188	19214.603002614258	17973.364997351044	23647.751958563116	21902.85541978229	0.31979714977214196	0.298365190241815	-110.67738994199499	-23805.68573285127	-102.37682057044549	-22020.289620901924
93.97524995389855	8479.397602843927	8482.843329643169	13828.961947905504	13228.438679164476	16571.938164598316	15641.372488165427	19155.567102413414	17918.55662425236	23592.424245078157	21851.289625636466	0.3214231854839304	0.29985335037807714	-110.59438743715509	-23931.170098124538	-102.26843606756665	-22129.52300531557
94.54149810909283	8408.921241740647	8417.197718996307	13762.377297188028	13167.085577140318	16509.337029862483	15583.493275568015	19096.37388708724	17863.61162778179	23537.191914813735	21799.809628592557	0.32308969041282226	0.30137825759547376	-110.51740813691686	-24058.61375616025	-102.16493165301836	-22240.33578878455
95.11115819427312	8337.710828325608	8350.874820154271	13695.266312523641	13105.272635337145	16446.40078208691	15525.322845014896	19037.022759442963	17808.529815688067	23482.06090899971	21748.420963661963	0.3247979006286565	0.30294102269577694	-110.4467436977393	-24188.107545050327	-102.06655445154865	-22352.803568016738
95.68425076803395	8265.755064417903	8283.86339470103	13627.6186454123	13042.991066585138	16383.12395125846	15466.856777714851	18977.513021593437	17753.310916885304	23427.03725707923	21697.12925112889	0.3265490996770606	0.30454279870794093	-110.38269700405726	-24319.74661801383	-101.97356105381004	-22467.00557011133
96.26079651284576	8193.042506960235	8216.151997680507	13559.423562391146	12980.231749776784	16319.500813339357	15408.090443317653	18917.843868955526	17697.9545765697	23372.12707793105	21645.94019789205	0.3283446208222542	0.3061847828676882	-110.32558272316055	-24453.63066707691	-101.88621799143039	-22583.024842716753
96.84081623580131	8119.561576049227	8147.72897995116	13490.669929236034	12916.98521579009	16255.525378125389	15349.018989691047	18858.014383900234	17642.460351048685	23317.336581081498	21594.85959880803	0.33018584941504797	0.30786821870716263	-110.27572788991893	-24589.864159505814	-101.80480223813538	-22700.94845519215
97.42433086936633	8045.300564221965	8078.582491376151	13421.346194485966	12853.241632776615	16191.191376470602	15289.637332158587	18798.023529033628	17586.827702265447	23262.672067903677	21543.89333803524	0.3320742253940107	0.3095943982616719	-110.23347252220992	-24728.55658760527	-101.72960173746833	-22820.867711255793
98.01136147213543	7970.247647120112	8008.700484943304	13351.440372263529	12788.990790785792	16126.492246842074	15229.940142166983	18737.870140085055	17531.05599199936	23208.139932799873	21493.04739037542	0.3340112459283456	0.3113646644010281	-110.19917027019073	-24869.82273294404	-101.66091596050319	-22942.878374226857
98.60192922959182	7894.390895663065	7938.070721917345	13280.940024363745	12724.222085695219	16061.4211211658	15169.921835348612	18677.552918377187	17475.14447572028	23153.74666436217	21442.327822608237	0.33599846821161833	0.3131804132935325	-110.17318910028371	-25013.78294574702	-101.59905649433676	-23067.080905447714
99.1960554548718	7817.718289872815	7866.6807781374455	13209.832241584269	12658.924502417449	15995.970809923725	15109.576558944847	18617.07042285212	17419.092296075883	23099.498846507602	21391.740794816866	0.338037512416143	0.315043097011241	-110.15591201556708	-25160.563440215774	-101.54434766235318	-23193.58071651589
99.79376158953411	7740.2177345045375	7794.518051582808	13138.10362426909	12593.086597351718	15930.133786458573	15048.898178552387	18556.42106162506	17362.898475987877	23045.403159582733	21341.292561700513	0.3401300648185276	0.31695422628575365	-110.14773781571603	-25310.29660707619	-101.49712717974398	-23322.488436573185
100.39506920433367	7661.877076648908	7721.569771339824	13065.740262037209	12526.696480047813	15863.902170440031	14987.880264151872	18495.603083034497	17306.561911330973	22991.466381431128	21290.98947386848	0.34227788110765156	0.3189153734244648	-110.14908189788548	-25463.121344161686	-101.45774684532262	-23453.9201953453
101.00000000000001	7582.684125486165	7647.823008117321	12992.727712669202	12459.741794049933	15797.267710444616	14926.516075377336	18434.614566157514	17250.081363168552	22937.695388418975	21240.83797911259	0.3444827898871601	0.3209281753979233	-110.15220331445636	-25540.32438479945	-101.440014649844	-23520.281953505022
