# Supplementary material for: White matter micro- and macrostructure brain charts for the human lifespan
Source: Nature. 2026 May 13;655(8124):979–89. doi: 10.1038/s41586-026-10454-2 (PMC13391363; doi:10.1038/s41586-026-10454-2)
Supplement: Supplementary file 12 — Centiles trajectories of brain charts. SDT.T9.1–5 contain the brain charts for the global metrics; SDT.T9.6–509 contain the brain charts for the tract-specific metrics (unnormalized); and SDT.T9.510–1157 contain the brain charts for the tract-specific macrostructural metrics (normalized). Included in each table are the male and female centile trajectories for the 2.5th, 25th, 50th, 75th and 97.5th percentiles; the interquartile range normalized by the 50th centile; and the derivatives of the 50th centiles with respect to both age and log(age). Charts are sampled in logarithmically spaced intervals. Age is reported in years, while centile trajectory values are reported in metric-specific units: diffusivities in mm2 s−1, volume in mm3, surface area in mm2, average length in mm, and FA is dimensionless (unitless). [file 41586_2026_10454_MOESM12_ESM.zip › plotted_curves/SDT.T9.250-SCP_left_volume_curve_metrics.csv]

ages	male_0.025th_percentile	female_0.025th_percentile	male_0.25th_percentile	female_0.25th_percentile	male_0.5th_percentile	female_0.5th_percentile	male_0.75th_percentile	female_0.75th_percentile	male_0.975th_percentile	female_0.975th_percentile	male_normalized_quantile_range	fwmale_normalized_quantile_range	male_median_centile_d_age	male_median_centile_d_log_age	female_median_centile_d_age	female_median_centile_d_log_age
0.25	2950.477464309257	3228.287840505335	5296.660661020916	5334.162279905495	6383.122534533839	6281.295802983485	7272.655358039084	7062.827852095866	8528.10823418257	8189.242653275963	0.30956552789448755	0.27520843252904764	5547.548245427431	3203.036837717016	5412.743092092903	3125.2031978923455
0.25150637576242696	2955.5806230729995	3233.6279706621026	5304.081730063441	5341.500006372464	6391.479226751645	6289.449427985658	7281.799513800386	7071.67994829899	8538.462122347268	8199.185683949507	0.3094303702747204	0.27509243245169973	5538.984882510733	3207.6977098553907	5404.376111070858	3129.743990235962
0.2530218281966045	2960.6999292542882	3238.9847200708095	5311.524734420116	5348.859333629824	6399.860239310365	6297.626746754692	7290.970045633936	7080.557566126608	8548.845604723734	8209.157139570561	0.30929508414188756	0.27497632078451895	5521.817458028207	3217.0238651447	5387.602405891055	3138.8298182848375
0.25454641199404576	2965.8354071826097	3244.35811203218	5318.9896973578625	5356.240283960086	6408.265595226578	6305.827781432367	7300.166976669858	7089.4607278582325	8559.258705165174	8219.15704308597	0.30915967040875225	0.2748600983048804	5504.671978274593	3226.358811598504	5370.850186768919	3147.9241027128883
0.2560801821758082	2970.987081122801	3249.7481697726253	5326.476642011111	5363.642879512267	6416.695317355831	6314.052554002125	7309.390329853803	7098.389455594405	8569.701447306687	8229.185417233388	0.3090241299878026	0.27474376578994086	5487.548601582646	3235.7024874191266	5354.11960853613	3157.0267827289645
0.25762319409447826	2976.1549752747214	3255.154916443847	5333.985591381426	5371.067142301393	6425.1494283922475	6322.301086288542	7318.64012794654	7107.343771256112	8580.173854564815	8239.242284540614	0.30888846379121954	0.27462732401660844	5470.447485070443	3245.05483061634	5337.410824820399	3166.1377973449416
0.2591755034361701	2981.3391137728304	3260.57837512246	5341.51656833696	5378.513094208051	6433.627950867905	6330.573399956825	7327.916393523276	7116.323696584253	8590.675950136776	8249.327667325024	0.3087526727308421	0.27451077376151334	5453.368784593185	3254.4157789794262	5320.723988035927	3175.257085372461
0.2607371662225343	2986.5395206858043	3266.0185688095858	5349.0695956119625	5385.980756977885	6442.130907152316	6338.869516512265	7337.21914897309	7125.329253139049	8601.207756999818	8259.441587692885	0.3086167577181338	0.2743941158009793	5436.312654789537	3263.785270101391	5304.059249396203	3184.384585425025
0.2623082388127803	2991.756220016152	3271.4755204304747	5356.644695806331	5393.470152221149	6450.658319451919	6347.189457299762	7346.548416498393	7134.360462299535	8611.76929791064	8269.58406753881	0.30848071966414964	0.27427735091099686	5419.27924903878	3273.16324135568	5287.416758870473	3193.520235895179
0.2638887779057103	2996.9892356997802	3276.9492528340347	5364.241891385028	5400.981301412099	6459.210209809442	6355.533243503138	7355.90421811422	7143.4173452628065	8622.360595404567	8279.755128544917	0.30834455947950173	0.27416047986719133	5402.268719463376	3282.549629897112	5270.7966652121395	3202.663974970579
0.26547884054176485	3002.2385916056173	3282.439788792503	5371.86120467762	5408.514225888625	6467.786600103398	6363.900896144755	7365.286575647704	7152.499923043626	8632.981671794983	8289.954792180386	0.30820827807432855	0.2740435034447984	5385.281216948526	3291.9443726672325	5254.1991159804165	3211.8157406426035
0.2670784841050822	3007.504311535177	3287.9471510009867	5379.502657877731	5416.06894685168	6476.387512047481	6372.292436084879	7374.695510737402	7161.60821647373	8643.632549172567	8300.183079700697	0.30807187635826017	0.27392642241863346	5368.316891144961	3301.3474064029288	5237.624257481657	3220.9754706751555
0.26868776632556873	3012.7864192222	3293.471362077048	5387.166273042614	5423.645485364757	6485.012967190095	6380.7078840211225	7384.131044832804	7170.7422462012255	8654.313249404751	8310.44001214694	0.30793535524038573	0.2738092375630661	5351.375890438445	3310.758667611284	5221.07223481359	3230.1431026246864
0.2703067452809827	3018.0849383321674	3299.0124445603087	5394.852072092492	5431.243862353428	6493.6629869136295	6389.147260487926	7393.593199193532	7179.9020326900445	8665.023794134806	8320.725610345235	0.30779871562922323	0.2736919496519908	5334.45836196281	3320.1780925779603	5204.543191859731	3239.3185738413595
0.2719354793990299	3023.399892461948	3304.570420912015	5402.5600768101585	5438.864098604809	6502.337592434026	6397.610585855991	7403.081994888885	7189.087596219321	8675.764204781352	8331.039894906016	0.30766195843268557	0.27357455945880055	5317.564451602753	3329.6056173664983	5188.037271256791	3248.50182144274
0.27357402745947257	3028.7313051393144	3310.1453135145916	5410.290308840334	5446.5062147669905	6511.036804800059	6406.097880331643	7412.597452797042	7198.298956882713	8686.534502537454	8341.382886223293	0.30752508455804917	0.27345706775635975	5300.694303997327	3339.0411778218113	5171.554614421679	3257.692782332888
0.2752224485962505	3034.079199822587	3315.737144671241	5418.042789689262	5454.170231348582	6519.760644892909	6414.609163956347	7422.1395936046265	7207.536134587885	8697.33470837014	8351.754604474068	0.3073880949119235	0.27333947531697733	5283.848062524106	3348.4847095559817	5155.09536156198	3266.891393204918
0.27688080229961526	3039.443599900121	3321.345936605503	5425.817540724006	5461.856168718154	6528.509133425373	6423.144456606095	7431.708437805831	7216.799149055832	8708.164843019407	8362.155069617595	0.3072509904002195	0.2732217829123785	5267.025869294535	3357.936147944769	5138.659651637543	3276.097590516554
0.2785491484182772	3044.8245286899432	3326.9717114607965	5433.614583172045	5469.564047103677	6537.282290941427	6431.703777990793	7441.304005701945	7226.0880198202485	8719.024926997728	8372.584301394663	0.30711377192811645	0.27310399131368174	5250.227865189314	3367.395428148331	5122.247622384224	3285.311310502235
0.28022754716156506	3050.2220094392696	3332.6144912999907	5441.433938120635	5477.293886592008	6546.080137815532	6440.287147653705	7450.926317400615	7235.402766226906	8729.914980589185	8383.042319326913	0.30697644040003463	0.27298610129136935	5233.454189832322	3376.862485093763	5105.85941031808	3294.5324891780037
0.2819160591015993	3055.636065324115	3338.2742981049723	5449.275626516339	5485.045707128354	6554.902694252116	6448.894584970863	7460.575392815283	7244.743407433039	8740.835023848847	8393.529142716157	0.3068389967196033	0.2728681136152632	5216.704981572693	3386.3372534580994	5089.495150721399	3303.7610623233486
0.28361474517547763	3061.0667194487605	3343.9511537761673	5457.1396691643295	5492.819528515685	6563.749980284788	6457.526109150436	7470.2512516643255	7254.109962406643	8751.785076601844	8404.04479064361	0.30670144178962944	0.27275002905449747	5199.980377500178	3395.8196676822845	5073.154977634316	3312.996965481667
0.2853236666874746	3066.5139948453875	3349.6450801320934	5465.026086727949	5500.615370414187	6572.622015775886	6466.181739232124	7479.953913470573	7263.502449925846	8762.765158442771	8414.589281969154	0.306563776512069	0.272631848377495	5183.280513493344	3405.3096619939897	5056.839023897657	3322.240133980522
0.2870428853112538	3071.977914473607	3355.3560989089424	5472.934899728129	5508.433252340768	6581.518820415822	6474.861494086631	7489.683397560608	7272.920888578337	8773.775288734962	8425.162635330755	0.30642600178799767	0.27251357235194024	5166.605524118757	3414.807170344051	5040.54742109892	3331.490502897417
0.28877246309209376	3077.458501219932	3361.0842317600363	5480.8661285426715	5516.273193668363	6590.440413722294	6483.565392414896	7499.439723063895	7282.36529676053	8784.815486609465	8435.764869143488	0.30628811851758014	0.272395201744755	5149.955542704323	3424.3121264504734	5024.2802995964885	3340.7480070726015
0.2905124624491269	3082.9557778974117	3366.8295002554414	5488.819793405853	5524.135213625487	6599.386815039852	6492.293452747621	7509.222908912331	7291.835692677066	8795.885770964584	8446.396001599021	0.30615012760004096	0.272276737322073	5133.33070135396	3433.8244638058823	5008.037788537098	3350.0125811167527
0.29226294617759224	3088.469767245116	3372.5919258814433	5496.79591440774	5532.019331295581	6608.35804353916	6501.045693444543	7519.0329738394385	7301.332094340032	8806.986160464938	8457.056050664727	0.3060120299336373	0.2721581798492161	5116.731130878208	3443.3441156290937	4991.82001581951	3359.284159385832
0.294023977451102	3094.0004919276575	3378.3715300400936	5504.794511493582	5539.925565616453	6617.354118216306	6509.822132693837	7528.869936379619	7310.854519568318	8818.116673540666	8467.745034082967	0.30587382641562816	0.2720395300906685	5100.156960838707	3452.871014891658	4975.627108119661	3368.5626759964507
0.29579561982392083	3099.5479745347266	3384.168334048711	5512.815604463243	5547.853935379678	6626.375057892201	6518.622788511459	7538.733814867506	7320.402985986906	8829.277328386663	8478.462969370323	0.30573551794224757	0.27192078881005377	5083.608319553314	3462.405094320886	4959.459190899506	3377.8480648270342
0.29757793723326015	3105.1122375806267	3389.9823591394465	5520.859212970602	5555.804459230062	6635.420881211906	6527.447678740564	7548.624627437241	7329.977511026259	8840.468142961801	8489.209873816897	0.3055971054086751	0.2718019567701099	5067.085334083531	3471.9462863849476	4943.316388378618	3387.1402594973333
0.29937099400158496	3110.6933035037646	3395.813626458713	5528.925356522923	5563.777155664937	6644.491606643951	6536.296821050737	7558.542392021734	7339.578111921474	8851.689134988093	8499.985764485393	0.3054585897090093	0.27168303473266536	5050.588130236603	3481.49452329427	4927.198823550018	3396.439193374943
0.3011748548389356	3116.291194666182	3401.662157066763	5537.01405448025	5571.772043033656	6653.5872524796705	6545.1702329374475	7568.487126351947	7349.204805711726	8862.940321949894	8510.790658210473	0.30531997173623965	0.2715640234586176	5034.116832554573	3491.0497369903605	4911.106618186459	3405.744799578795
0.30298958484526295	3121.9059333530367	3407.5279719371447	5545.125326054748	5579.789139536908	6662.707836832471	6554.067931721296	7578.458847956101	7358.8576092394305	8874.221721093003	8521.62457159786	0.30518125238221805	0.27144492370790635	5017.671564344084	3500.6118591621052	4895.039892829722	3415.0570109672844
0.30481524951277783	3127.537541772149	3413.411091956227	5553.259190310155	5587.828463226154	6671.853377637239	6562.989934547408	7588.457574159041	7368.536539149612	8885.533349423977	8532.487521023604	0.30504243253763297	0.2713257362394931	5001.252447657287	3510.180821230868	4878.99876680132	3424.3757601424586
0.3066519147283146	3133.1860420534367	3419.311537922659	5561.415666161044	5595.890032002953	6681.0238926495385	6571.936258384703	7598.483322081371	7378.241611889111	8896.875223709145	8543.379522633235	0.30490351309198405	0.2712064618113378	4984.859603283228	3519.756554340478	4862.983358201804	3433.7009794467594
0.3084996467757088	3138.851456248459	3425.2293305469025	5569.594772372249	5603.973863618397	6690.219399444964	6580.90692002527	7608.536108638744	7387.972843705918	8908.24736047382	8554.300592341002	0.30476449493355173	0.2710871011803751	4968.493150783004	3529.3389893788844	4846.993783910526	3443.03260096116
0.31035851233818973	3144.533806329898	3431.1644904506747	5577.796527558229	5612.079975672426	6699.439915418458	6589.90193608363	7618.6159505411415	7397.730250648387	8919.649776001508	8565.250745829	0.30462537894937436	0.27096765510249304	4952.153208454605	3538.9280569488183	4831.030159580987	3452.3705564953852
0.3122285785007863	3150.233114191001	3437.1170381664433	5586.020950182335	5620.2083856132	6708.685457783498	6598.921322996053	7628.722864291984	7407.513848564486	8931.082486332893	8576.22999854637	0.30448616602522055	0.2708481243325098	4935.839893346652	3548.5236873740796	4815.092599640833	3461.7147775860503
0.3141099127527488	3155.9494016451026	3443.0869941368737	5594.26805855622	5628.359110736424	6717.956043571463	6607.965097019824	7638.8568661874515	7417.323653101024	8942.545507265084	8587.238365708397	0.3043468570455647	0.27072850962415335	4919.553321290063	3558.125810722355	4799.181217309553	3471.06519550737
0.31600258298998396	3161.682690425105	3449.074378714342	5602.537870839201	5636.532168184763	6727.251689630917	6617.033274232599	7649.017972315719	7427.159679702971	8954.038854350783	8598.275862295786	0.3042074528935598	0.27060881173003826	4903.293606844032	3567.7343567556236	4783.296124595683	3480.421741261147
0.3179066575175057	3167.4330021828855	3455.079212160359	5610.830405037457	5644.727574947117	6736.572412626743	6626.125870531633	7659.206198556	7437.021943612595	8965.562542897189	8609.3425030537	0.3040679544510136	0.2704890314016442	4887.060863319784	3577.349254949251	4767.437432275154	3489.7843455618713
0.3198222050518999	3173.2003584888103	3461.101514645032	5619.145679003458	5652.945347857969	6745.91822903951	6635.242901633053	7669.421560577888	7446.910459868722	8977.11658796527	8620.438302490931	0.3039283625983635	0.2703691693892963	4870.855202824576	3586.970434517367	4751.605249915738	3499.1529388481285
0.32174929472380437	3178.9847808311974	3467.141306246521	5627.483710435284	5661.1855035967155	6755.289155164739	6644.384383071144	7679.664073840547	7456.825243305939	8988.701004368884	8631.563274879036	0.3037886782146511	0.27024922644214167	4854.676736200461	3596.5978243653663	4735.799685892183	3508.527451290749
0.32368799608040405	3184.7862906157297	3473.1986069505174	5635.844516875845	5669.4480586870395	6764.685207112029	6653.550330197665	7689.933753591781	7466.766308553885	9000.3158066737	8642.717434251526	0.3036489021774991	0.2701292033081308	4838.525573054329	3606.2313531052787	4720.020847349893	3517.9078127604444
0.3256383790879404	3190.604909164938	3479.273436649614	5644.228115712267	5677.7330294961075	6774.106400804401	6662.740758180966	7700.230614867322	7476.733670036289	9011.961009196431	8653.900794402816	0.30350903536308677	0.2700091007339955	4822.401821765583	3615.870949060889	4704.268840214703	3527.2939528333955
0.32760051413423674	3196.4406577176173	3485.365815142792	5652.634524175123	5686.040432233961	6783.552751977449	6671.955682005338	7710.554672489907	7486.72734197028	9023.6366260038	8665.113368887458	0.3033690786461249	0.26988891946522947	4806.305589479394	3625.516540254699	4688.543769233394	3536.68580081407
0.3295744720312385	3202.2935574282956	3491.475762134848	5661.063759337777	5694.370282952807	6793.024276178616	6681.195116470242	7720.905941068512	7496.747338365555	9035.342670911683	8676.355171019217	0.30322903289983383	0.2697686602460677	4790.236982113682	3635.168054412119	4672.845737944124	3546.083285712404
0.33156032401756863	3208.163629366634	3497.6032972358175	5669.515838115615	5702.722597546319	6802.520988766368	6690.459076189544	7731.284434997448	7506.793673023568	9047.079157484099	8687.626213870177	0.3030888989959197	0.2696483238194668	4774.196104344912	3644.8254189433064	4657.174848668743	3555.486336230533
0.33355814176109866	3214.0508945168594	3503.748439960368	5677.990777265319	5711.097391748862	6812.042904909377	6699.747575590675	7741.690168455488	7516.866359536619	9058.846099032227	8698.926510269723	0.3029486778045511	0.26952791092708495	4758.183059643488	3654.488560966449	4641.531202535378	3564.894880775595
0.33556799736153503	3219.95537377722	3509.911209727245	5686.488593384198	5719.494681134846	6821.5900395858125	6709.060628913932	7752.1231554051	7526.965411287116	9070.643508613583	8710.256072803737	0.30280837019433693	0.2694074223092636	4742.197950249072	3664.157407284947	4625.91489948309	3574.30884746043
0.3375899633530214	3225.8770879593512	3516.091625858671	5695.009302909358	5727.914481117963	6831.162407582408	6718.398250211639	7762.583409591443	7537.0908414466685	9082.471399030856	8721.614913813573	0.30266797703230325	0.2692868587050066	4726.240877161035	3673.831884373678	4610.326038238592	3583.7281640805304
0.3396241127067558	3231.816057787703	3522.289707579721	5703.552922116976	5736.356806950424	6840.760023493682	6727.760453347329	7773.070944541522	7547.242662975212	9094.329782830995	8733.00304539511	0.30252749918387156	0.26916622085196273	4710.311940184329	3683.511918410659	4594.764716351638	3593.152758134296
0.3416705188336247	3237.772303898966	3528.5054740177725	5712.119467121597	5744.821673722289	6850.382901721165	6737.147251995016	7783.58577356336	7557.42088862023	9106.218672304287	8744.42047939788	0.3023869375128367	0.26904550948640615	4694.41123790876	3693.197435255628	4579.231030185707	3602.582556813257
0.343729255586852	3243.74584684145	3534.738944201858	5720.7089538753235	5753.309096360671	6860.03105647251	6746.558659638321	7794.127909745043	7567.6255309158205	9118.138079483266	8755.867227424033	0.302246292881346	0.26892472534321876	4678.538867688971	3702.8883604288567	4563.7250748930965	3612.0174869778566
0.34580039726466444	3249.736707074466	3540.9901370620387	5729.321398167016	5761.81908962894	6869.704501760617	6755.994689569617	7804.697365953762	7577.856602181769	9130.088016141674	8767.343300827302	0.3021055661498764	0.2688038691558708	4662.694925681222	3712.5846191344317	4548.246944460785	3621.4574751863256
0.3478840186129729	3255.7449049677425	3547.2590714288363	5737.9568156215855	5770.35166812606	6879.403251402857	6765.455354889304	7815.294154834989	7588.1141145227875	9142.068493793526	8778.848710712187	0.301964758177214	0.26868294165640383	4646.879506845027	3722.2861362572294	4532.796731699724	3630.9024476809427
0.34998019482807	3261.770460800791	3553.5457660325615	5746.615221699168	5778.906846285742	6889.127319020177	6774.9406685048925	7825.918288811516	7598.3980798275215	9154.079523692038	8790.383467932827	0.3018238698204349	0.26856194357541263	4631.092704916839	3731.992836337071	4517.374528222019	3640.352330368478
0.352089001559344	3267.8133947622823	3559.8502395026953	5755.296631694315	5787.484638375676	6898.8767180362	6784.450643130163	7836.56978008247	7608.708509767651	9166.12111682854	8801.94758309202	0.30168290193488195	0.2684408756420271	4615.334612440085	3741.704643584322	4501.9804244698025	3649.807048832532
0.3542105149120084	3273.873726949418	3566.1725103672434	5764.001060735234	5796.085058496748	6908.651461676405	6793.985291284325	7847.2486406224425	7619.045415796993	9178.193283931498	8813.541066540229	0.3015418553741459	0.2683197385838961	4599.60532076587	3751.421481878031	4486.614509723615	3659.2665283388924
0.35634481144984936	3279.9514773673104	3572.5125970521253	5772.728523782963	5804.70812058229	6918.451562967216	6803.544625291195	7857.954882180506	7629.408809150623	9190.29603546541	8825.163928374594	0.30140073099004566	0.268198533127169	4583.904920026427	3761.1432747370563	4471.276872072602	3668.730693802936
0.35849196819798806	3286.046665928282	3578.870517880445	5781.479035630486	5813.353838397151	6928.277034735035	6813.128657278194	7868.688516279161	7639.798700843794	9202.429381629649	8836.816178437755	0.3012595296326078	0.2680772599964812	4568.233499178896	3770.8699453494046	4455.967598458752	3678.1994698219933
0.36065206264566085	3292.159312451306	3585.2462910719573	5790.252610902032	5822.022225537093	6938.127889605483	6822.737399175687	7879.449554213537	7650.215101671238	9214.59333235756	8848.497826317081	0.30111825215004817	0.26795591991493395	4552.591146002524	3780.601416566409	4440.6867746645585	3687.672780658584
0.3628251727490157	3298.289436661297	3591.6399347422994	5799.049264052174	5830.713295427793	6948.004140002401	6832.370862715899	7890.238007050304	7660.658022206001	9226.787897315251	8860.20888134335	0.3009768993887512	0.26783451360408095	4536.977947063278	3790.337610863382	4425.43448527134	3697.1505502001382
0.3650113769339257	3304.437058188438	3598.0514669023282	5807.869009364945	5839.427061324037	6957.905798146889	6842.029059432043	7901.053885626634	7671.1274727985	9239.013085900431	8871.949352589738	0.3008354721932526	0.2677130417839109	4521.393987760413	3800.078450377332	4410.210813749349	3706.632702028146
0.36721075409881926	3310.6021965675745	3604.480905457544	5816.711860953101	5848.163536309045	6967.8328760565	6851.712000657593	7911.8972005493515	7681.623463575769	9251.26890724148	8883.71924887097	0.3006939714062197	0.2675915051728323	4505.839352312265	3809.823856884381	4395.015842402587	3716.1191593655385
0.3694233836175272	3316.7848712374666	3610.928268207286	5825.577832757133	5856.922733293427	6977.78538554416	6861.419697525137	7922.767962193743	7692.146004440206	9263.555370196096	8895.518578741929	0.30055239786843363	0.2674699044876573	4490.314123748802	3819.573751789285	4379.849652354373	3725.6098450587597
0.37164934534214805	3322.98510154017	3617.393572844103	5834.466938544504	5865.704665014432	6987.76333821732	6871.152160965568	7933.66618070267	7702.695105068717	9275.872483350322	8907.347350496726	0.30041075241877074	0.26734824044358546	4474.818383957958	3829.328056157334	4364.712323621847	3735.1046816336457
0.3738887196059291	3329.2029067203457	3623.8768369530876	5843.379191908771	5874.509344035139	6997.766745477021	6880.909401707214	7944.591865985545	7713.270774911792	9288.220255017412	8919.205572167659	0.3002690358941851	0.26722651375419065	4459.3522136253305	3839.0866906587034	4349.603935058927	3744.603591242805
0.3761415872261661	3335.4383059245106	3630.3780780111047	5852.314606268591	5883.336782743474	7007.795618516773	6890.69143027476	7955.545027717131	7723.873023192335	9300.598693236476	8931.09325152392	0.30012724912969097	0.26710472513140393	4443.915692285402	3848.849575601984	4334.524564380059	3754.1064956758637
0.3784080295071193	3341.691318200426	3636.8973133861587	5861.273194866992	5892.1869933514545	7017.8499683217915	6900.498256988436	7966.525675336719	7734.501858904808	9313.007805771575	8943.010396070666	0.29998539295834586	0.2669828752854999	4428.508898321306	3858.616630930919	4319.474288166268	3763.6133163627237
0.3806881282429484	3347.961962496326	3643.4345603366096	5870.254970770354	5901.059987894215	7027.929805667853	6910.329891962948	7977.533818046894	7745.157290814086	9325.447600110349	8954.95701304773	0.29984346821123226	0.2668609649250822	4413.1319089385215	3868.3877761913463	4304.45318185701	3773.123974354705
0.38298196572066395	3354.250257660233	3649.989836010501	5879.259946867541	5909.955778229161	7038.035141120364	6920.186345106575	7988.569464812537	7755.839327454479	9337.918083462879	8966.933109428544	0.2997014757174432	0.2667389947570682	4397.784800203517	3878.162930561928	4289.461319777882	3782.638390346896
0.3852896247230969	3360.556222439248	3656.563157444826	5888.288135869008	5918.874376035092	7048.165985033377	6930.06762612021	7999.632624359758	7766.547977128716	9350.419262760543	8978.938691919038	0.29955941630406296	0.2666169654866763	4382.467647033511	3887.9420128348283	4274.498775114538	3792.156484644627
0.38761118853188686	3366.8798754788168	3663.1545415647556	5897.339550305857	5927.815792811215	7058.322347548558	6939.973744496287	8010.723305174789	7777.283247906802	9362.951144654753	8990.973766956327	0.2994172907961529	0.26649487781741227	4367.180523191346	3897.7249414045364	4259.565619944362	3801.678177186288
0.3899467409304866	3373.221235321993	3669.7640051829785	5906.414202528885	5936.780039876365	7068.504238594145	6949.9047095179385	8021.841515502867	7788.045147625099	9375.513735515704	9003.03834070775	0.2992751000167356	0.2663727324510529	4351.923501295969	3907.511634272756	4244.661925227614	3811.2033875281923
0.39229636620718694	3379.580320408705	3676.3915649988644	5915.51210470766	5945.767128367945	7078.711667883937	6959.860530257849	8032.987263347136	7798.833683885113	9388.107041431174	9015.13241906949	0.29913284478677743	0.26625053008763605	4336.696652845945	3917.3020090584178	4229.787760787876	3820.732034821529
0.3946601491581577	3385.957149075041	3683.037237597744	5924.633268829619	5954.777069241037	7088.944644916309	6969.8412155772785	8044.160556467601	7809.648864052446	9400.731068205348	9027.256007665423	0.2989905259251753	0.2661282714254458	4321.500048194779	3927.0959829713684	4214.943195363972	3830.2640378482174
0.3970381750905084	3392.35173955245	3689.7010394501795	5933.777706699015	5963.809873267514	7099.20317897306	6979.846774125118	8055.361402379865	7820.4906952557785	9413.385821357417	9039.409111846004	0.29884814424873934	0.2660059571609991	4306.3337565572	3936.8934728079475	4200.12829658878	3839.7993149980903
0.39943052982536675	3398.764109967015	3696.382986911159	5942.945429936013	5972.8655510350445	7109.487279118415	6989.877214336789	8066.5898083540815	7831.3591843857075	9426.071306120386	9051.591736686967	0.29870570057218004	0.2658835879890345	4291.197846042458	3946.694394975202	4185.343130989	3849.3377842586488
0.4018372997009759	3405.1942783386935	3703.0830962193468	5952.13644997572	5981.944112946155	7119.796954197984	6999.932544433243	8077.8457814138155	7842.254338093662	9438.787527439848	9063.803886988137	0.29856319570809275	0.26576116460249827	4276.092383628013	3956.4986654585227	4170.5877639835235	3858.8793632085435
0.40425857157581063	3411.642262580519	3709.8013834962476	5961.35077806715	5991.045569217191	7130.132212837606	7010.0127724198255	8089.12932833481	7853.176162790688	9451.534489972573	9076.045567272076	0.2984206304669434	0.26563868769253296	4261.0174351769965	3966.3061998311896	4155.862259911373	3868.4239690343384
0.4066944328317112	3418.1080804978637	3716.5378647455054	5970.588425272296	6000.16992987748	7140.493063442354	7020.11790608537	8100.440455643907	7864.12466464649	9464.312198085341	9088.316781783034	0.2982780056570536	0.26551615794846484	4245.973065434722	3976.1169132408686	4141.166682023322	3877.971518513048
0.4091449713770379	3424.5917497875894	3723.292555852017	5979.8494024650245	6009.3172047682	7150.879514195309	7030.247953000971	8111.7791696177355	7875.099849588109	9477.120655853434	9100.617534485473	0.2981353220845895	0.26539357605779323	4230.959338050801	3985.9307204270735	4126.501092477469	3887.5219280063175
0.411610275649843	3431.0932880373543	3730.0654725811964	5989.133720330228	6018.487403541497	7161.291573056654	7040.402920519033	8123.145476281728	7886.101723298904	9489.959867059597	9112.947829062956	0.29799258055354394	0.2652709427061773	4215.976315568667	3995.7475356955547	4111.865552369971	3897.075113474857
0.41409043462106226	3437.612712724707	3736.8566305781483	5998.441389362616	6027.680535659453	7171.729247762323	7050.582815772137	8134.539381408682	7897.130291217357	9502.829835192388	9125.307668916816	0.29784978186572747	0.2651482585774255	4201.024059418822	4005.5672729120124	4097.260121709667	3906.6309904500376
0.41658553779772634	3444.150041216353	3743.6660453668264	6007.772419865817	6036.896610393047	7182.19254582305	7060.787645671931	8145.960890517716	7908.185558535859	9515.730563445051	9137.697057164816	0.2977069268207527	0.2650255243534849	4186.102629952831	4015.3898455197923	4082.684859419707	3916.1894740269054
0.41909567522619073	3450.7052907673	3750.4937323491945	6017.126821951259	6046.135636821095	7192.681474523119	7071.017416907965	8157.410008872941	7919.267530199481	9528.66205471401	9150.115996639786	0.29756401621602246	0.26490274071442954	4171.212086430751	4025.215166526148	4068.139823380625	3925.750478898175
0.4216209374953856	3457.2784785200874	3757.3397068044787	6026.504605537215	6055.397623829375	7203.196040919335	7081.272135946753	8168.886741482353	7930.376210904977	9541.624311597658	9162.564489888526	0.29742105084671666	0.26477990833845	4156.352487033699	4035.043148497818	4053.6250704161357	3935.313919328153
0.42416141574008476	3463.8696215039035	3764.2039838882383	6035.905780347643	6064.682580109439	7213.7362518397595	7091.551809030482	8180.391093096457	7941.511605099383	9554.617336394813	9175.042539170263	0.2972780315057809	0.26465702790184276	4141.523888842668	4044.8737035396043	4039.14065626543	3944.8797091252636
0.4267172016441951	3470.478736633774	3771.086578631552	6045.330355911153	6073.990514157607	7224.302113882561	7101.8564421759165	8191.92306820705	7952.673716978859	9567.641131103363	9187.550146455354	0.29713495898391395	0.26453410007899963	4126.726347882068	4054.7067433227785	4024.6866356378887	3954.447761679534
0.42928838744406506	3477.1058407097353	3777.987505940184	6054.778341559974	6083.32143427396	7234.893633414905	7112.186041173315	8203.48267104602	7963.862550487535	9580.695697418934	9200.087313424025	0.2969918340695559	0.264411125542399	4111.959919094341	4064.5421790559776	4010.263062182814	3964.0179899286013
0.43187506593181346	3483.750950415937	3784.9067805936606	6064.249746428768	6092.675348561169	7245.510816571646	7122.540611585153	8215.06990558393	7975.0781093161295	9593.781036733317	9212.654041464835	0.29684865754887724	0.26428810496259475	4097.224656371633	4074.3799215038307	3995.8699885206297	3973.590306378901
0.4344773304586784	3490.4140823198777	3791.8444172445056	6073.744579453701	6102.052264923586	7256.153669254321	7132.920158745147	8226.684775528953	7986.320396900923	9606.897150133274	9225.25033167355	0.2967054302057662	0.2641650390082068	4082.520612529712	4084.219880955061	3981.507466220297	3983.164623074699
0.4370952749383861	3497.095252871401	3798.8004304172227	6083.262849371099	6111.452191065938	7266.822197129674	7143.324687756823	8238.327284325263	7997.589416422212	9620.044038398757	9237.876184851415	0.29656215282182	0.2640419283459124	4067.8478393284604	4094.0619672324974	3967.1755458170082	3992.740851606941
0.4397289938505404	3503.79447840197	3805.774834507551	6092.804564716575	6120.8751344924485	7277.516405628701	7153.754203492584	8249.997435152034	8008.885170803324	9633.221702001782	9250.531601504103	0.29641882617633203	0.26391877364043587	4053.2063874898013	4103.906089701923	3952.8742768326774	4002.318903124891
0.4423785822440318	3510.5117751236735	3812.767643781469	6102.369733823717	6130.321102505579	7288.236299945216	7164.2087105923265	8261.695230921872	8020.207662709135	9646.430141104693	9263.216581840026	0.2962754510462821	0.2637955755545406	4038.596306682797	4113.752157249954	3938.603707747301	4011.8986882998142
0.4450441357404687	3517.2471591284275	3819.7788723743483	6111.958364823103	6139.790102205003	7298.9818850347865	7174.6882134623465	8273.420674279694	8031.556894544892	9659.66935555892	9275.93112576908	0.296132028206327	0.26367233474901963	4024.0176455334295	4123.600078282878	3924.363886035746	4021.480117351515
0.44772575053762753	3524.0006463869936	3826.8085342900263	6121.570465641006	6149.28214048644	7309.753165613295	7185.192716274064	8285.173767601163	8042.932868454863	9672.939344903225	9288.675232901129	0.2959885584287892	0.2635490518826877	4009.470451629022	4133.449760721996	3910.1548581535462	4031.063100025058
0.4504235234129248	3530.772252748153	3833.856643399903	6131.206043998368	6158.797224040549	7320.550146155841	7195.722222962827	8296.954512991515	8054.33558632105	9686.240108362404	9301.448902544578	0.29584504248364757	0.2634257276123725	3994.9547715359367	4143.301112013869	3895.9766695455182	4040.647545592161
0.4531375517269096	3537.561993937749	3840.923213441994	6140.865107409558	6168.335359351756	7331.372830895367	7206.27673722664	8308.762912284084	8065.765049761831	9699.571644845648	9314.25213370489	0.2957014811385285	0.26330236259290635	3980.470650780713	4153.15403909958	3881.8293646525126	4050.233362847008
0.4558679334267773	3544.369885557773	3848.008258020016	6150.547663181207	6177.896552697118	7342.221223821392	7216.856262524937	8320.598967038934	8077.221260130649	9712.933952945012	9327.084925083123	0.29555787515869536	0.2631789574771191	3966.0181338915136	4163.008448450593	3867.7129869223572	4059.8204601099715
0.45861476704990445	3551.1959430855	3855.1117906024597	6160.253718411118	6187.480810145183	7353.095328678829	7227.460802077341	8332.462678541595	8088.704218514685	9726.327030934022	9339.94727507448	0.2954142253070408	0.26305551291582874	3951.5972643576097	4172.86424601404	3853.627578810556	4069.40874521737
0.4613781517274047	3558.040181872424	3862.233824521621	6169.983279986865	6197.088137554798	7363.995148966433	7238.0903588623805	8344.354047801387	8100.213925733493	9739.7508767658	9352.83918176678	0.29527053234407735	0.2629320295578365	3937.2080846654717	4182.72133724438	3839.5731817712076	4078.998125504004
0.4641581871877068	3564.9026171434693	3869.3743729726307	6179.736354584834	6206.718540573883	7374.920687935774	7248.74493561615	8356.27307555033	8111.750382337555	9753.205488071859	9365.760642938874	0.29512679702792916	0.26280850804991696	3922.8506363052875	4192.5796270973515	3825.54983628029	4088.588507818524
0.4669549737601532	3571.783263995915	3876.533449012533	6189.512948668799	6216.372024638322	7385.871948589674	7259.424534831117	8368.219762241439	8123.31358860702	9766.690862160203	9378.711656059257	0.2949830201143227	0.26268494903681255	3908.524959752802	4202.439020002028	3811.5575818452053	4098.1797985218
0.46976861237862133	3578.6821373985213	3883.7110655592887	6199.31306848884	6226.048594970715	7396.8489336810135	7270.129158754768	8380.19410804747	8134.90354455025	9780.206996013927	9391.692218284441	0.29483920235658007	0.2625613531612257	3894.2310945063364	4212.299419891788	3797.5964569926728	4107.771903465036
0.4725992045851658	3585.5992521905264	3890.9072353907995	6209.136720080046	6235.748256579178	7407.85164571134	7280.858809388307	8392.196112859401	8146.520249902434	9793.753886289545	9404.702326457447	0.29469534450561025	0.2624377210638133	3879.9690790628083	4222.160730167525	3783.666499280138	4117.364727996523
0.4754468525336833	3592.5346230806736	3898.1219711439226	6218.983909261268	6245.471014256109	7418.880086929483	7291.613488485326	8404.22577628496	8158.163704124156	9807.331529315341	9417.741977106216	0.2945514473099022	0.2623140533831788	3865.7389509321656	4232.022853701608	3769.7677452985663	4126.9581769476645
0.47831165899359906	3599.4882646462192	3905.355285313446	6228.854641633856	6255.2168725769425	7429.934259330179	7302.393197550443	8416.283097647143	8169.833906399952	9820.939921089699	9430.81116644201	0.2944075115155175	0.2621903507558672	3851.5407466546167	4241.885692850919	3755.900230690604	4136.552154648816
0.4811937273535759	3606.4601913319875	3912.607190251146	6238.748922580445	6264.985835898979	7441.014164652757	7313.197937838048	8428.368075982791	8181.530855636968	9834.579057279587	9443.90989035793	0.2942635378660816	0.262066613816358	3837.374501805054	4251.749149445677	3742.063990144292	4146.146564908791
0.4840931616252451	3613.4504174493395	3919.877698164707	6248.666757263653	6274.777908360036	7452.1198043797085	7324.027710350833	8440.480710041069	8193.254550463385	9848.248933218787	9457.038144427186	0.2941195271027792	0.2619428431970598	3823.240250967676	4261.613124756375	3728.259057398187	4155.741311013466
0.4870100664469608	3620.4589571751335	3927.166821116763	6258.6081506247165	6284.593093877287	7463.251179735192	7334.882515838541	8452.620998281851	8205.004989227093	9861.949543906148	9470.195923901614	0.2939754799643473	0.2618190395283052	3809.1380277748685	4271.477519524284	3714.485465240432	4165.336295712506
0.4899445470875755	3627.4858245507803	3934.4745710237735	6268.573107382321	6294.431396145835	7474.408291683767	7345.762354796407	8464.788938874359	8216.782169994	9875.680884004067	9483.38322370984	0.29383139718706675	0.2616952034383427	3795.0678649144247	4281.342233958421	3700.7432455401868	4174.931421243586
0.49289670945023945	3634.531033481179	3941.800959655128	6278.561632031224	6304.292818637663	7485.591140928886	7356.667227464055	8476.984529695548	8228.586090546893	9889.442947836676	9496.600038455983	0.2936872795047583	0.2615713355533359	3781.0297941069584	4291.207167699467	3687.032429234823	4184.526589310262
0.4958666600762229	3641.5945977336823	3949.1459986319624	6288.573728840923	6314.177364600111	7496.799727911436	7367.5971338238105	8489.207768328532	8240.416748383595	9903.235729388116	9509.846362417658	0.29354312764877505	0.26144743649735347	3767.0238461275585	4301.072219838155	3673.3530463124625	4194.121701051947
0.4988545061487607	3648.67653093707	3956.509699426175	6298.609401854358	6324.085037054699	7508.034052808328	7378.552073599446	8501.458652061074	8252.274140715665	9917.059222300835	9523.122189544503	0.2933989423479979	0.26132350689236866	3753.0500508225523	4310.93728891667	3659.7051258629654	4203.716657088371
0.5018603554969207	3655.776846580503	3963.892073359342	6308.668654886579	6334.015838795775	7519.294115531042	7389.532046254721	8513.73717788403	8264.158264466798	9930.913419873885	9536.427513456458	0.29325472432883015	0.2611995473582509	3739.108437095303	4320.802272906993	3646.088696056744	4213.311357485829
0.5048843165994948	3662.895558012452	3971.293131601659	6318.751491523357	6343.969772389212	7530.579915724108	7400.537050991958	8526.043342489702	8276.069116271337	9944.798315061062	9549.762327442071	0.2931104743151911	0.2610755585127635	3725.199032917153	4330.667069209507	3632.5037841533776	4222.90570175997
0.5079264985889148	3670.0326784396407	3978.712885170851	6328.85791511985	6353.946840171054	7541.891452763646	7411.5670867505905	8538.377142270281	8288.006692472705	9958.713900469204	9563.12662445681	0.29296619302851096	0.26095154097155854	3711.3218653448857	4340.531574666267	3618.950416506268	4232.499588866951
0.5109870112551897	3677.1882209259857	3986.1513449310773	6338.987928799251	6363.947044246166	7553.228725755908	7422.622152205695	8550.738573316277	8299.970989121848	9972.660168356431	9576.520397121321	0.29282188118772745	0.26082749534817373	3697.4769605069887	4350.395685528172	3605.428618571954	4242.092917204602
0.5140659650498691	3684.3621983914695	3993.608521591842	6349.141535451324	6373.970386486899	7564.591733535655	7433.702245766546	8563.127631414778	8311.962001975677	9986.637110630203	9589.943637719714	0.29267753950927994	0.2607034222540261	3683.6643436220475	4360.259297472425	3591.938414916396	4251.68558460963
0.5171634710900281	3691.5546236111036	4001.084425706893	6359.31873773112	6384.01686853172	7575.9804746647815	7444.807365575137	8575.54431204797	8323.979726495503	10000.644718845706	9603.396338197841	0.2925331687071056	0.26057932229841035	3669.884039011784	4370.122305599041	3578.4798292173073	4261.277488347841
0.5202796411622786	3698.765509213802	4008.5790676730912	6369.519538057505	6394.086491783822	7587.3949474306855	7455.937509504674	8587.988610391396	8336.024157845432	10014.682984203879	9616.878490161514	0.29238876949263454	0.26045519608849566	3656.136070081033	4379.984604404075	3565.052884265315	4270.86852510646
0.5234145877268029	3705.9948676812583	4016.0924577292863	6379.7439386117385	6404.179257409731	7598.835149844741	7467.09267515807	8600.460521312301	8348.095290890735	10028.751897549611	9630.39008487472	0.2922443425747875	0.26033104422931963	3642.4204593431205	4389.846087791957	3551.657601974206	4280.458590995986
0.5265684239214125	3713.2427113468466	4023.624605955187	6389.99194133607	6414.295166337912	7610.301079640745	7478.272859866435	8612.960039367981	8360.193120196263	10042.851449369873	9643.931113257853	0.29209988865996994	0.2602068673237882	3628.737228427315	4399.706649077358	3538.2940033928026	4290.047581551364
0.5297412635656308	3720.509052394503	4031.1755222702322	6400.263547932322	6424.434219257388	7621.7927342733865	7489.478060687586	8625.487158804122	8372.317640024836	10056.981629791906	9657.50156588596	0.2919554084520693	0.2600826659726698	3615.08639807906	4409.566180971917	3524.9621087070554	4299.635391722666
0.5329332211648017	3727.79390285758	4038.745216432429	6410.558759860412	6434.5964166162985	7633.3101109166355	7500.708274404486	8638.041873553093	8384.46884433559	10071.142428581305	9671.101432986896	0.29181090265245324	0.2599584407745948	3601.467988154618	4419.424575567711	3511.661937229801	4309.221915855305
0.5361444119142209	3735.0972746176876	4046.333698037171	6420.877578336875	6444.781758620429	7644.853206462119	7511.963497523645	8650.624177232175	8396.646726782266	10085.33383514006	9684.730704439446	0.29166637195996364	0.2598341923260515	3587.8820176410954	4429.281724347966	3498.3935074305627	4318.807047712151
0.5393749517032939	3742.4191794035573	4053.9409765161213	6431.2200043334315	6454.990245231865	7656.422017517568	7523.243726273685	8663.234063141927	8408.851280711677	10099.555838504726	9698.38936977164	0.2915218170709167	0.25970992122138425	3574.328504662728	4439.137518186355	3485.1568369253073	4328.390680450248
0.5426249571197181	3749.759628789881	4061.5670611359606	6441.586038575494	6465.221876167415	7668.0165404051895	7534.548956603612	8675.871524264403	8421.082499161861	10113.808427344477	9712.0774181587	0.2913772386790973	0.2595856280527905	3560.807466482511	4448.991847334197	3471.9519424866885	4337.972706622211
0.5458945454536906	3757.1186341961434	4069.2119609972783	6451.975681540685	6475.476650897274	7679.6367711600515	7545.879184181389	8688.53655326145	8433.340374860569	10128.091589959186	9725.79483842139	0.29123263747575917	0.25946131341031964	3547.318919502897	4458.844601412304	3458.7788400566205	4347.553018180886
0.5491838347021408	3764.4962068854215	4076.875685033324	6462.388933457302	6485.754568643462	7691.282705528403	7557.234404392236	8701.229142472892	8445.624900223436	10142.405314277414	9739.541619023983	0.2910880141496213	0.2593369778818697	3533.862879274413	4468.695669409586	3445.637544733705	4357.131506453035
0.5524929435729888	3771.8923579632187	4084.5582420088163	6472.825794302827	6496.055628378369	7702.954338966057	7568.614612337055	8713.949283914786	8457.93606735232	10156.74958785448	9753.317748072432	0.29094336938686544	0.25921262205318674	3520.439360499382	4478.544939672807	3432.5280707874335	4366.708062141202
0.55582199148943	3779.307098376218	4092.2596405186932	6483.286263802344	6506.379828823193	7714.651666636659	7580.01980283076	8726.69696927758	8470.273868033499	10171.124397870417	9767.123213312387	0.2907987038711355	0.2590882465078639	3507.048377055442	4488.392299928702	3419.450431688456	4376.282575357938
0.5591710985942444	3786.740438911178	4099.979888987014	6493.770341427154	6516.727168446647	7726.374683410182	7591.449970400861	8739.472189924496	8482.638293736172	10185.529731128181	9780.958002127558	0.29065401828353465	0.25896385182733633	3493.6899419771507	4498.237637245562	3406.404640072258	4385.8549355589785
0.5625403857541326	3794.1923901935797	4107.718995665514	6504.278026393005	6527.0976454630945	7738.123383860996	7602.905109285453	8752.274936889447	8495.02933561032	10199.96557405132	9794.822101537306	0.2905093133026249	0.25883943859088593	3480.364067467395	4508.08083803812	3393.390707761282	4395.425031568855
0.565929974564078	3801.6629626865183	4115.476968632576	6514.80931765873	6537.491257831357	7749.897762266388	7614.385213431936	8765.105200875461	8507.446984485316	10214.431912682252	9808.715498195173	0.290364589604425	0.2587150073756336	3467.070764922537	4517.9217880859505	3380.4086457954254	4404.992751600454
0.569339987351735	3809.1521666894087	4123.253815791833	6525.364213924572	6547.908003252958	7761.697812604728	7625.8902764951	8777.962972252717	8519.891230867917	10228.928732680055	9822.638178386625	0.29021984786241	0.2585905587565434	3453.810044904938	4527.760372486897	3367.4584643905982	4414.557983195642
0.5727705471818436	3816.6600123367357	4131.049544870965	6535.942713630597	6558.347879170641	7773.5235285537465	7637.420291835543	8790.848241056681	8532.362064940551	10243.45601931843	9836.590128027174	0.2900750887475099	0.2584660933064199	3440.5819171727635	4537.596475681756	3354.5401729876176	4424.120613273233
0.5762217778606706	3824.1865095968196	4138.864163420428	6546.544814955126	6568.810882766827	7785.374903488831	7648.9752525179965	8803.76099698629	8544.859476559537	10258.013757483666	9850.571332660422	0.2899303129281091	0.25834161159590724	3427.3863906867336	4547.429981455905	3341.6537802377716	4433.680528099416
0.5796938039404782	3831.7316682705637	4146.697678812168	6557.170515813159	6579.297010962019	7797.251930481298	7660.555151309602	8816.70122940211	8557.383455253252	10272.601931672601	9864.58177745604	0.28978552107004674	0.2582171141934891	3414.2234736031387	4557.260772910668	3328.799294003984	4443.237613276811
0.5831867507240184	3839.295497990154	4154.550098238312	6567.819813854689	6589.806260413191	7809.154602296566	7672.159980678163	8829.668927324352	8569.933990220263	10287.220525990426	9878.621447207706	0.2896407138366148	0.2580926016654886	3401.093173279194	4567.088732462609	3315.976721372921	4452.791753750294
0.5867007442690553	3846.8780082177755	4162.4214287098885	6578.492706463098	6600.33862751222	7821.082911392403	7683.789732790468	8842.664079431015	8582.51107032754	10301.869524148613	9892.69032633113	0.2894958918885597	0.2579680745760684	3387.995496297721	4576.913741864497	3303.18606866803	4462.342833809089
0.5902359113929144	3854.479208244371	4170.311677055521	6589.189190753579	6610.89410838428	7833.0368499172155	7695.444399510546	8855.686674056038	8595.114684108597	10316.548909462881	9906.788398862016	0.2893510558840806	0.25784353348723044	3374.930448452942	4586.735682171769	3290.427341441391	4471.890737066744
0.5937923796770596	3862.0991071882654	4178.220849920085	6599.909263571368	6621.472698886191	7845.016409708119	7707.12397239788	8868.736699187239	8607.744819761581	10331.258664850897	9920.915648453958	0.28920620647883194	0.2577189789588153	3361.898034756072	4596.554433736252	3277.700544489315	4481.435346468119
0.597370277471697	3869.7377139938994	4186.148953763415	6610.652921490156	6632.074394604836	7857.021582289201	7718.828442705706	8881.81414246445	8620.401465147474	10345.998772830222	9935.072058376436	0.28906134432592123	0.2575944115485047	3348.8982594592962	4606.369876231067	3265.005681855604	4490.976544281002
0.6009697339004076	3877.3950374305036	4194.095994858934	6621.420160810401	6642.699190855468	7869.05235886971	7730.5578013791865	8894.918991177576	8633.084607788127	10360.769215516139	9949.257611512683	0.28891647007591315	0.25746983181182087	3335.9311260476243	4616.181888620835	3252.342756832484	4500.514212087728
0.6045908788648067	3885.071086090762	4202.061979292324	6632.210977557638	6653.347082680092	7881.10873034218	7742.312039053655	8908.051232264588	8645.794234864397	10375.56997461945	9963.47229035761	0.2887715843768264	0.2573452403021259	3322.9966372435447	4625.99034916074	3239.711771972012	4510.048230785411
0.6082338430492322	3892.7658683894683	4210.046912960162	6643.025367480755	6664.018064845779	7893.1906872805885	7754.091146052798	8921.210852309543	8658.530333214221	10390.40103144426	9977.716077015688	0.28862668787413803	0.2572206375706254	3310.0947950240225	4635.795135403518	3227.1127290895674	4519.578480580589
0.611898757925461	3900.479392562204	4218.050801568559	6653.86332605035	6674.712131842999	7905.298219938548	7765.895112386868	8934.397837540653	8671.292889330694	10405.262366885854	9991.988953198834	0.28848178121078283	0.25709602416636823	3297.2256006125826	4645.596124175936	3214.5456292683957	4529.1048409810755
0.6155857557574533	3908.211666663925	4226.073650631763	6664.724848456903	6685.429277883916	7917.43131824732	7777.723927750826	8947.612173828156	8684.081889360092	10420.153961428323	10006.290900224238	0.2883368650271558	0.25697140063624613	3284.389054486528	4655.393191579962	3202.0104728627484	4538.627190789441
0.6192949696061266	3915.962698567631	4234.115465470785	6675.609929609115	6696.169496900688	7929.589971814017	7789.57758152252	8960.853846682383	8696.897319099937	10435.075795142426	10020.621899012229	0.28819193996111286	0.2568467675249978	3271.5851563983597	4665.186213003704	3189.507259515929	4548.145408115117
0.6230265333341571	3923.7324959629786	4242.176251212025	6686.518564132147	6706.932782543804	7941.7741699196795	7801.456062760886	8974.1228412517	8709.73916399709	10450.02784768332	10034.981930084165	0.2880470066479728	0.2567221253752092	3258.8139053652994	4674.9750630999915	3177.035988151678	4557.659370350651
0.6267805816108112	3931.5210663548933	4250.256012785821	6697.450746365855	6717.719128180287	7953.983901517361	7813.359360204007	8987.419142320465	8722.607409145658	10465.010098288283	10049.370973560137	0.2879020657205201	0.2565974747273141	3246.0752996823285	4684.759615785442	3164.5966569854645	4567.168954170775
0.6305572499168048	3939.328417062167	4258.354754925074	6708.406470363026	6728.528526892022	7966.219155230203	7825.287462267319	9000.742734306961	8735.502039285102	10480.022525774426	10063.789009156899	0.2877571178090057	0.2564728161195978	3233.369336922071	4694.539744234178	3152.189263531356	4576.674035537522
0.634356674549194	3947.154555216035	4266.47248216379	6719.385729887569	6739.3609714739605	7978.47991934948	7837.240357041665	9014.093601261295	8748.42303879816	10495.065108536366	10078.236016185552	0.2876121635411502	0.2563481500881981	3220.6960139481816	4704.315320878988	3139.8138045988744	4586.174489674391
0.6381789926262927	3954.9994877587906	4274.6091988356375	6730.388518412771	6750.216454432371	7990.7661818326915	7849.218032291409	9027.47172686337	8761.370391708835	10510.137824543983	10092.711973549358	0.2874672035421465	0.25622347716710714	3208.055326915579	4714.086217398755	3127.4702763101086	4595.670191083103
0.642024342092622	3962.863221442321	4282.764909072535	6741.4148291194315	6761.094967983082	8003.077930301538	7861.220475452544	9040.877094420699	8774.344081680378	10525.240651339991	10107.216859741497	0.2873222384346605	0.25609879788817397	3195.4472712720744	4723.852304711239	3115.158674106584	4605.161013540579
0.6458928617238878	3970.7457628266607	4290.93961680318	6752.4646548940555	6771.996504049724	8015.415152039966	7873.2476736308	9054.30968686633	8787.344092013289	10540.373566037653	10121.750652842886	0.28717726883883776	0.2559741127811078	3182.8718417823547	4733.613452991005	3102.8789927449543	4614.646830077749
0.6497846911319898	3978.647118278612	4299.133325751571	6763.537988327098	6782.921054261883	8027.777833992254	7885.299613599654	9067.76948675679	8800.37040564317	10555.536545318482	10136.3133305198	0.287032295372303	0.2558494223734789	3170.329032510752	4743.369531631935	3090.6312262983993	4624.127512969542
0.6536999707700591	3986.5672939701794	4307.346039435515	6774.63482171098	6793.868609953294	8040.165962760846	7897.376281798366	9081.25647626975	8813.423005138664	10570.729565429685	10150.904870021619	0.2868873186501635	0.25572472719072253	3157.8188368403353	4753.120409264928	3078.4153681839816	4633.602933764225
0.6576388419375281	3994.5062958772032	4315.577761165209	6785.755147038397	6804.83916216012	8052.579524604537	7909.477664330155	9094.770637202118	8826.50187269949	10585.952602182024	10165.525248178648	0.2867423392850153	0.25560002775614155	3145.341247477918	4762.865953746717	3066.2314111489104	4643.072963246377
0.661601446785229	4002.4641297777935	4323.82849404165	6796.898956000293	6815.83270161898	8065.018505436252	7921.603746960036	9108.311950967627	8839.606990154149	10601.205630947152	10180.174441399624	0.28659735788694335	0.2554753245909081	3132.8962564518442	4772.606032148469	3054.0793472785736	4652.537471438758
0.6655879283205246	4010.4408012509066	4332.098240955203	6808.066239984117	6826.84921876523	8077.482890821167	7933.754515113012	9121.880398594843	8852.738338958003	10616.488626655426	10194.85242566956	0.28645237506352694	0.2553506182140695	3120.483855121769	4782.340510753449	3041.959168004687	4661.996327599976
0.6695984304124688	4018.436315674762	4340.387004584002	6819.25699007178	6837.88870373098	8089.972665974472	7945.929953871889	9135.475960724763	8865.895900190944	10631.801563793226	10209.55917654721	0.28630739141984296	0.25522590914254895	3108.1040341926273	4792.069255065173	3029.8708641174017	4671.449400229845
0.6736330977969988	4026.4506782254502	4348.694787392534	6830.4711970379485	6848.951146343406	8102.487815759548	7958.130047975506	9149.098617608877	8879.079654555511	10647.144416400813	10224.294669163002	0.28616240755847094	0.25510119789114977	3095.756783718127	4801.792129801121	3017.814425768098	4680.896557060536
0.6776920760821589	4034.4838938753064	4357.021591629996	6841.708851347962	6860.036536122715	8115.02832468568	7970.3547818165	9162.748349106703	8892.289582374515	10662.517158069622	10239.058878216405	0.2860174240794954	0.25497648497255915	3083.4420930781635	4811.508998843841	3005.7898424585583	4690.33766502887
0.6817755117533548	4042.5359673913977	4365.367419328797	6852.969943155928	6871.144862280327	8127.594176905992	7982.604139439386	9176.425134683588	8905.52566358899	10677.919761939798	10253.851777973689	0.285872441580511	0.2548517708973522	3071.15995103179	4821.219725307776	2993.7971030649496	4699.77259029611
0.6858835521786408	4050.6069033340486	4373.732272302963	6864.254462302907	6882.276113716933	8140.185356215501	7994.878104538432	9190.128953408632	8918.787877755933	10693.35220069792	10268.67334226544	0.2857274606566281	0.2547270561739945	3058.9103456902085	4830.924171483843	2981.8361958452733	4709.20119824796
0.6900163456140378	4058.6967060551856	4382.116152146645	6875.562398314778	6893.430279020687	8152.80184604877	8007.1766604557415	9203.859783952168	8932.07620404627	10708.814446574204	10283.523544484324	0.28558248190047597	0.2546023413088467	3046.693264521542	4840.622198833618	2969.9071084267925	4718.623353461502
0.6941740412088835	4066.805379696847	4390.519060232401	6886.893740400394	6904.607346465083	8165.443629477926	8019.499790178948	9217.617604583646	8945.390621242406	10724.306471340165	10298.402357582372	0.28543750590220796	0.2544776268061708	3034.508694376331	4850.313668017276	2958.009827823611	4728.03891972173
0.6983567890112157	4074.9329281895725	4398.94099770976	6898.248477449555	6915.807304007249	8178.110689210454	8031.847476339386	9231.402393169266	8958.731107736254	10739.828246306011	10313.30975406886	0.28529253324950565	0.25435291316812864	3022.356621487066	4859.998438877286	2946.144340455183	4737.44776003412
0.702564739973187	4083.079355250876	4407.381965503526	6909.626598031107	6927.030139285859	8190.8030075871475	8044.219701209854	9245.214127169815	8972.097641526892	10755.379742318215	10328.245706007694	0.2851475645275867	0.25422820089479337	3010.237031458062	4869.676370407222	2934.3106321142986	4746.849736559903
0.7067980459565127	4091.2446643835456	4415.841964312148	6921.028090390766	6938.275839619143	8203.520566579722	8056.616446702449	9259.052783638073	8985.490200218235	10770.960929756697	10343.210185014852	0.28500260031920605	0.25410349048414876	2998.1499092757003	4879.347320757806	2922.5086880060844	4756.244710668689
0.7110568597379514	4099.428858874113	4424.3209946061725	6932.4529424492275	6949.544392003034	8216.2633477888	8069.037694366597	9272.918339216698	8998.90876101695	10786.57177853243	10358.203162256124	0.28485764120466606	0.2539787824320961	2986.095239342423	4889.01114727417	2910.738492750679	4765.632542925421
0.7153413350148182	4107.63194179126	4432.819056626574	6943.901141800181	6960.835783109107	8229.031332441731	8081.483425386826	9286.81077013587	9012.353300730081	10802.21225808489	10373.22460844448	0.28471268776181663	0.25385407723245773	2974.07300544437	4898.667706432752	2899.000030366238	4775.013093052665
0.7196516264105322	4115.8539159841	4441.336150383074	6955.372675708119	6972.149999282566	8241.824501390232	8093.953620580594	9300.730052210785	9025.823795762757	10817.882337379242	10388.274493837544	0.2845677405660666	0.25372937537698387	2962.0831907710526	4908.316853856668	2887.2932842972223	4784.386219958775
0.7239878894801961	4124.094784080622	4449.8722756525585	6966.867531106412	6983.4870265403015	8254.642835108298	8106.448260396219	9314.676160839404	9039.32022211596	10833.581984903883	10403.352788235166	0.2844228001903841	0.2536046773553547	2950.1257779328153	4917.958444331773	2875.61823740846	4793.751781718107
0.7283502807162107	4132.354548486002	4458.427431977337	6978.385694595204	6994.846850568787	8267.486313689922	8118.967324910596	9328.649071000047	9052.842555384137	10849.311168667753	10418.459460976783	0.2842778672053078	0.2534799836551888	2938.200748944306	4927.592331766384	2863.9748719913187	4803.109635567991
0.7327389575539218	4140.63321138094	4467.001618663526	6989.927152439297	7006.229456722119	8280.354916846793	8131.510793827105	9342.6487572489	9066.390770752945	10865.069856197611	10433.594480938937	0.2841329421789487	0.2533552947620462	2926.308085244382	4937.218369205948	2852.363169774064	4812.4596379075665
0.7371540783773028	4148.930774720003	4475.594834779315	7001.491890566105	7017.634830019911	8293.248623906098	8144.078646473337	9356.675193717689	9079.964842996847	10880.858014535439	10448.757816532661	0.2839880256769992	0.2532306111594337	2914.4477677081013	4946.836408843752	2840.783111925819	4821.801644295454
0.74159580252467	4157.247240229964	4484.207079153325	7013.079894563586	7029.062955145312	8306.167413808276	8156.67086179898	9370.728354111277	9093.564746476868	10896.675610235807	10463.94943570099	0.283843118262739	0.253105933328812	2902.619776633568	4956.446301983437	2829.234679056797	4831.135509435087
0.746064290294433	4165.582609408054	4492.838350372834	7024.691149678031	7040.513816442843	8319.111265104619	8169.287418373468	9384.808211705093	9107.190455138092	10912.52260936302	10479.16930591622	0.28369822049704024	0.2529812617495996	2890.824091747403	4966.047899033641	2817.7178512179526	4840.4610871584155
0.7505597029508803	4173.9368835202795	4501.488646782066	7036.325640811966	7051.987397916331	8332.080155954998	8181.92829438379	9398.91473934271	9120.841942507332	10928.39897748845	10494.417394177357	0.2835533329383761	0.2528565968991804	2879.060692238738	4975.641049549682	2806.2326079311315	4849.778230465949
0.7550822027299987	4182.310063599766	4510.157966480539	7047.983352522122	7063.483683226926	8345.07406412569	8194.593467632338	9413.047909433533	9134.519181690857	10944.304679687983	10509.69366700761	0.2834084561428273	0.2527319392529079	2867.3295567304594	4985.225602172548	2794.778928171145	4859.086791479494
0.7596319528453285	4190.702150444913	4518.846307321209	7059.664269017072	7075.002655690824	8358.09296698678	8207.282915534475	9427.207693950004	9148.222145371787	10960.23968053891	10524.998090451547	0.2832635906640875	0.2526072892841114	2855.6306633014465	4994.8014046552125	2783.356790375896	4868.386621449841
0.7642091174938536	4199.113144617792	4527.553666908817	7071.368374155301	7086.544298277306	8371.136841510119	8219.996615116423	9441.394064425449	9161.95080580787	10976.203944117595	10540.330630072645	0.28311873705347346	0.2524826474641036	2843.963989499025	5004.368303862633	2771.96617245418	4877.677570750704
0.7688138618619275	4207.543046442296	4536.2800425980295	7083.095651442853	7098.108593606447	8384.205664266736	8232.734543012799	9455.606991951297	9175.705134828859	10992.19743399637	10555.691250950407	0.2829738958599293	0.2523580142621855	2832.3295123163844	5013.926145725185	2760.607051790692	4886.959488878027
0.7734463521312342	4215.991856002411	4545.025431491751	7094.846084031183	7109.695523947125	8397.29941142455	8245.496675464494	9469.84644717464	9189.485103834244	11008.220113240846	10571.0799176779	0.2828290676300361	0.25223339014565277	2820.7272082275013	5023.474775281968	2749.2794052545214	4896.2322244492825
0.7781067554847866	4224.459573140458	4553.789830439284	7106.619654714995	7121.3050712147615	8410.418058746012	8258.28298831622	9484.112400295719	9203.29068379068	11024.271944407146	10586.4965943589	0.2826842529080185	0.25210877557980294	2809.157053183182	5033.014036662644	2737.983209198108	4905.495625188341
0.7827952401129585	4232.946197455318	4562.573236034564	7118.416345930021	7132.937216969222	8423.561581585707	8271.093457014289	9498.404821065378	9217.121845229603	11040.352889539097	10601.941244605294	0.28253945223575283	0.25198417102794207	2797.619022608036	5042.543773061829	2726.7184394645737	4914.749537922442
0.7875119752195561	4241.4517283006	4571.375644614309	7130.236139750727	7144.591942412552	8436.72995488788	8283.928056604162	9512.723678782397	9230.978558244631	11056.462910165284	10617.413831534233	0.2823946661527739	0.25185957695139055	2786.11309140909	5052.0638267460745	2715.4850713886553	4923.993808572646
0.792257131027923	4249.976164782864	4580.197052256232	7142.079017888127	7156.269228386853	8449.923153184067	8296.78676172817	9527.068942290996	9244.860792489157	11072.601967296287	10632.914317765488	0.2822498951962855	0.25173499380949055	2774.6392339895247	5061.574039061554	2704.2830798132345	4933.228282167111
0.7970308787870847	4258.519505759805	4589.03745477721	7153.9449616875245	7167.969055372048	8463.141150590658	8309.669546623134	9541.440579978209	9258.768517173812	11088.770021421798	10648.442665418668	0.28210513990116504	0.2516104220596135	2763.1974242479773	5071.074250417529	2693.11243908701	4942.452802823391
0.8018333907779276	4267.081749838427	4597.896847731436	7165.833952126244	7179.691403483692	8476.383920806451	8322.576385117996	9555.8385597713	9272.701701063956	11104.967032507775	10663.99883611047	0.2819604007999757	0.25148586215716534	2751.787635582383	5080.564300280763	2681.973123069154	4951.667213745415
0.8066648403194178	4275.662895373199	4606.775226408562	7177.745969811343	7191.436252470706	8489.651437110173	8335.507250631412	9570.2628491351	9286.660312477128	11121.192959993485	10679.58279095188	0.28181567842297145	0.25136131455559707	2740.4098408874124	5090.044027155032	2670.865105128498	4960.871357202297
0.8115254017748545	4284.262940464169	4615.672585831817	7189.6809949772605	7203.203581713111	8502.943672357942	8348.462116169294	9584.713415069305	9300.644319280427	11137.447762788534	10695.194490545313	0.28167097329810736	0.25123677970640784	2729.0640125842765	5099.513268621638	2659.7883581628557	4970.06507455511
0.8164152505581643	4292.881882955206	4624.588920756178	7201.639007483691	7214.993370219865	8516.260598980982	8361.440954322517	9599.190224106054	9314.653688888093	11153.731399270213	10710.833894981952	0.281526285951048	0.25111225805915555	2717.750122601283	5108.971861290047	2648.742854597862	4979.248206238495
0.8213345631402307	4301.519720431991	4633.524225666442	7213.619986813031	7226.805596626509	8529.602188982848	8374.44373726439	9613.693242306956	9328.688388258812	11170.043827280198	10726.500963838802	0.2813816169051763	0.25098775006146345	2706.4681423819857	5118.419640796259	2637.7285663846415	4988.420591740869
0.8262835170552626	4310.176450220238	4642.4784947753415	7225.623912068219	7238.64023919292	8542.968413937111	8387.470436748237	9628.222435260628	9342.748383893162	11186.385004121856	10742.195656175889	0.2812369666816019	0.2508632561590274	2695.2180429049768	5127.856441827724	2626.745465012151	4997.5820696158335
0.8312622909072027	4318.852069383735	4651.451722021629	7237.650761970305	7250.497275801011	8556.359244984733	8400.521024104944	9642.777768079899	9356.833641831001	11202.754886557132	10757.917930533398	0.2810923357991715	0.25073877679562323	2683.999794681091	5137.282098101685	2615.7935215117177	5006.732477474958
0.8362710643761712	4327.5465747225035	4660.443901068162	7249.700514856188	7262.376683952433	8569.774652831622	8413.595470240498	9657.359205399205	9370.94412764887	11219.15343080373	10773.667744928829	0.2809477247744757	0.2506143124131169	2672.8133677501464	5146.696442344692	2604.8727064613486	5015.871651980327
0.8413100182249524	4336.2599627707805	4669.455025299968	7261.773148676096	7274.278440766255	8583.214607745911	8426.693745633489	9671.966711371693	9385.079806457341	11235.58059253187	10789.445056854096	0.2808031341218617	0.2504898634514697	2661.6587316915393	5156.099306301214	2593.982989988406	5024.999428841053
0.8463793343055166	4344.992229795179	4678.485087822299	7273.868640991342	7286.2025229766305	8596.679079555552	8439.815820332635	9686.600249666648	9399.240642898376	11252.036326861487	10805.24982327263	0.2806585643534392	0.25036543034874725	2650.535855637514	5165.490520737832	2583.124341774732	5034.1156428004615
0.8514791955655843	4353.743371792686	4687.534081458656	7285.9869689718425	7298.148906930433	8610.168037645622	8452.961663954224	9701.259783466638	9413.42660114264	11268.52058835908	10821.082000616456	0.2805140159790924	0.2502410135411283	2639.4447082710685	5174.869915431365	2572.296731069102	5043.220127653563
0.8566097860552276	4362.513384488768	4696.601998748889	7298.128109393805	7310.117568584996	8623.681450955855	8466.131245679715	9715.945275464881	9427.637644886963	11285.033331034807	10836.941544783373	0.2803694895064895	0.2501166134629135	2628.3852578258375	5184.237319149775	2561.500126679195	5052.312716210727
0.861771290933513	4371.302263335311	4705.688831947105	7310.292038637156	7322.108483505572	8637.219287977841	8479.324534253008	9730.65668786225	9441.873737351412	11301.574508339192	10852.828411133796	0.28022498544109026	0.2499922305465317	2617.3574720972683	5193.592559663346	2550.7344969831174	5061.393240312813
0.8669638964751838	4380.110003508754	4714.794573019791	7322.47873268328	7334.121626863136	8650.781516752619	8492.541497978109	9745.39398236474	9456.134841276846	11318.144073160338	10868.742554488055	0.2800805042861593	0.2498678652225503	2606.3613184493734	5202.935463736067	2539.9998099425575	5070.461530835601
0.8721877900773816	4388.936599907997	4723.919213643746	7334.688167112413	7346.156973431889	8664.36810486784	8505.78210471643	9760.157120180418	9470.420918922058	11334.741977820559	10884.683929123277	0.2799360465427734	0.24974351791968327	2595.396763815079	5212.265857120277	2529.2960330896312	5079.517417654395
0.877443160266411	4397.782047152489	4733.0627452040835	7346.920317101331	7358.214497586873	8677.979019455322	8519.046321884274	9774.946062016841	9484.73193206109	11351.368174073554	10900.65248877044	0.2797916127098341	0.2496191890647996	2584.4637747023953	5221.583564548753	2518.6231335431803	5088.560729661025
0.8827301967045416	4406.646339580125	4742.225158792197	7359.175157420738	7370.294173301544	8691.614227188176	8532.334116450209	9789.760768077987	9499.067841980479	11368.022613101028	10916.648186611368	0.2796472032840749	0.24949487908293372	2573.5623171973275	5230.888409725856	2507.981078010518	5097.591294750338
0.8880490901968541	4415.529471245302	4751.406445203727	7371.452662432893	7382.395974145354	8705.27369427831	8545.645454932497	9804.601198061611	9513.428609476508	11384.705245509776	10932.670975275725	0.27950281876007493	0.2493705883972913	2562.6923569778446	5240.180215344997	2497.369832801516	5106.608939839061
0.8934000326981257	4424.431435916834	4760.606594936556	7383.752806089058	7394.519873281368	8718.957386473656	8558.980303396564	9819.467311156279	9527.814194852543	11401.416021328427	10948.7208068381	0.2793584596302672	0.24924631742926126	2551.8538592999103	5249.458803040674	2486.7893638138194	5115.613490816439
0.8987832173197573	4433.352227075887	4769.825598188639	7396.075561926943	7406.665843463649	8732.66526905541	8572.338627452162	9834.35906603845	9542.224557916032	11418.15489000422	10964.797632814729	0.27921412638495086	0.24912206659842429	2541.046789025073	5258.723993433639	2476.23963655415	5124.604772576829
0.904198838336744	4442.291837913995	4779.063444856078	7408.42090306833	7418.833857035017	8746.397306835508	8585.72039225102	9849.276420869788	9556.659657976004	11434.92180040008	10980.901404160753	0.27906981951230075	0.24899783632256028	2530.2711106085917	5267.975606088294	2465.7206161357462	5133.582608998753
0.9096470911946843	4451.250261330871	4788.320124530878	7420.788802216323	7431.023885924316	8760.15346415364	8599.125562483894	9864.219333293973	9571.119453839958	11451.716700791081	10997.032071266834	0.2789255394983792	0.2488736270176599	2519.5267881082837	5277.213459521066	2455.232267283369	5142.546822940698
0.915128172516836	4460.227489932445	4797.595626499011	7433.179231653017	7443.2359016441715	8773.933704874762	8612.55410237819	9879.187760434073	9585.603903811352	11468.539538861574	11013.189583956391	0.27878128682714615	0.24874943909793348	2508.8137851941865	5286.437371200882	2444.7745543394703	5151.497236239491
0.9206422801112097	4469.223516028648	4806.889939738139	7445.592163236741	7455.46987528824	8787.737992386117	8626.005975695012	9894.181658889378	9600.112965686461	11485.390261701701	11029.373891482186	0.2786370619804718	0.2486252729758194	2498.1320651497226	5295.647157539148	2434.3474412685027	5160.433669706341
0.9261896129777101	4478.238331631427	4816.203052915668	7458.027568399677	7467.725777528944	8801.566289594704	8639.481145726762	9909.200984732699	9614.646596751867	11502.268815804435	11045.584942523566	0.2784928654381462	0.24850112906199556	2487.481590872165	5304.842633876018	2423.95089166495	5169.355943126604
0.931770371315315	4487.271928452478	4825.534954386478	7470.4854181450455	7480.003578614723	8815.418558924213	8652.97957529419	9924.245693507117	9629.204753781305	11519.175147061993	11061.822685183031	0.27834869767789167	0.24837700776538724	2476.8623248793883	5314.023614478763	2413.584868745529	5178.26387523138
0.9373847565293029	4496.324297901241	4834.885632190852	7482.965683044713	7492.303248367632	8829.294762312493	8666.501226743838	9939.315740223294	9643.78739303299	11536.109200762912	11078.08706698331	0.27820455917537346	0.24825290949317846	2466.2742293232586	5323.189912557136	2403.249335367349	5187.157283721259
0.9430329712385201	4505.395431082662	4844.255074052282	7495.468333236426	7504.624756180699	8843.194861208565	8680.046061945219	9954.411079356301	9658.39447024662	11553.070921588527	11094.378034864076	0.278060450404213	0.2481288346508217	2455.717265985324	5332.34134023753	2392.944254030823	5196.035985256545
0.9487152192826929	4514.485318795121	4853.643267375363	7507.993338421325	7516.968071015474	8857.118816569957	8693.614042288214	9969.531664842798	9673.025940640622	11570.060253609901	11110.695535178977	0.2779163718359983	0.2480047836420467	2445.1913962803083	5341.477708555991	2382.6695868708193	5204.899795424426
0.9544317057297852	4523.593951528153	4863.050199243488	7520.540667861137	7529.333161399245	8871.066588859683	8707.205128680078	9984.677450077794	9687.681758908993	11587.077140284271	11127.039513692138	0.27777232394029466	0.24788075686887276	2434.696581261349	5350.59882745822	2372.425295675639	5213.748528769473
0.9601826368833979	4532.7213194603655	4872.4758564168305	7533.110290375669	7541.719995422708	8885.03813804357	8720.819281542985	9999.848387911848	9702.361879218708	11604.121524451955	11143.40991557536	0.27762830718466	0.24775675473161682	2424.2327816347824	5359.704505810747	2362.2113418944646	5222.581998788286
0.9659682202902156	4541.867412457181	4881.9202253299945	7545.702174340067	7554.1285407371615	8899.0334235873	8734.456460811016	10015.04443064791	9717.066255206535	11621.193348332903	11159.806685404654	0.27748432203465334	0.24763277762890576	2413.7999577471055	5368.794551362051	2352.0276866180357	5231.400017877808
0.9717886647474951	4551.032220068637	4891.383292089846	7558.316287682125	7566.558764551944	8913.052404453536	8748.116625927443	10030.26553003827	9731.794839976144	11638.292553523339	11176.229767157072	0.27734036895385017	0.2475088259576844	2403.3980696039507	5377.868770770263	2341.874290607986	5240.202397387009
0.9776441803106027	4560.215731527188	4900.865042473313	7570.952597879653	7579.0106336318495	8927.095039099102	8761.799735841962	10045.511637281568	9746.547586095236	11655.419080992497	11192.679104207564	0.27719644840385177	0.24738490011322972	2393.027076867409	5386.926969577791	2331.751114291721	5248.988947584294
0.9835349783005937	4569.41793574544	4910.365461925112	7583.611071957703	7591.4841142944315	8941.161285471993	8775.505749007834	10060.782703019635	9761.324445592463	11672.572871079126	11209.154639325652	0.27705256084430036	0.24726100048915764	2382.686938866391	5395.96895222459	2321.658117765328	5257.759477656335
0.9894612713118381	4578.6388213139635	4919.884535555508	7596.291676485951	7603.9791724073875	8955.251101008598	8789.234623379092	10076.07867733452	9776.125369954523	11689.753863488275	11225.656314672226	0.2769087067328888	0.24713712747743632	2372.377614589408	5404.994522014866	2311.5952607982326	5266.513795701554
0.9954232732196957	4587.878376498926	4929.422248138043	7608.994377575802	7616.49577338586	8969.36444263056	8802.986316407663	10091.399509745197	9790.9503101231	11706.96199728763	11242.184071796242	0.2767648865253766	0.2470132814683955	2362.099062700174	5414.003481135936	2301.562502838671	5275.251708726864
1.0014211991882311	4597.13658923995	4938.978584107261	7621.719140877834	7629.033882189764	8983.501266742085	8816.760785040542	10106.745149204673	9805.799216491878	11724.19721090439	11258.737851631444	0.2766211006755996	0.24688946285073837	2351.8512415414443	5422.995630657766	2291.559803020209	5283.973022651626
1.0074552656779823	4606.413447147732	4948.553527556435	7634.465931578905	7641.59346332113	8997.661529226802	8830.557985716947	10122.115544096689	9820.672038903564	11741.459442121635	11275.31759449312	0.2764773496354842	0.2467656720115536	2341.634109126753	5431.97077049152	2281.5871201632544	5292.677542292979
1.013525690453769	4615.708937501781	4958.147062235251	7647.234714399413	7654.174480821366	9011.845185444858	8844.37787436541	10137.510642232628	9835.568726646783	11758.748628074916	11291.923240074742	0.27633363385506116	0.24664190933632327	2331.447623163229	5440.928699434968	2271.6444127737777	5301.365071349079
1.0196326925925556	4625.023047248134	4967.75917154747	7660.025453590587	7666.776898268513	9026.05219023001	8858.220406400857	10152.930390848434	9850.489228453025	11776.064705248928	11308.554727444607	0.2761899537824765	0.24651817520893754	2321.2917410425143	5449.86921513034	2261.731639060541	5310.035412428202
1.0257764924913542	4634.355762996981	4977.389838548674	7672.838112931579	7679.400678774616	9040.28249788651	8872.085536721826	10168.374736601321	9865.43349249369	11793.407609473852	11325.211995042655	0.27604630986400736	0.2463944700117035	2311.166419846588	5458.7921140666585	2251.8487569272984	5318.688367011491
1.0319573118751795	4643.707071020378	4987.039045943828	7685.67265572674	7692.045784982843	9054.5360621862	8885.973219707383	10183.843625566678	9880.40146637685	11810.77727592201	11341.894980676898	0.2759027025440727	0.2462707941253587	2301.0716163594043	5467.697191593703	2241.9957239800133	5327.323735458311
1.0381753738050519	4653.076957249883	4996.706776085025	7698.529044802773	7704.712179064857	9068.812836365463	8899.883409214339	10199.337003234863	9895.393097144308	11828.173639104332	11358.603621520262	0.27575913226524884	0.24614714792908046	2291.0072870571166	5476.58424187894	2232.172497538151	5335.9413170181215
1.0444309026860459	4662.465407274154	5006.393010969067	7711.40724250583	7717.399822717988	9083.112773122119	8913.81605857425	10214.854814507884	9910.40833126843	11845.596632866725	11375.337854107123	0.27561559946828107	0.2460235318004992	2280.973388131708	5485.4530579545535	2222.3790346265305	5344.540909797186
1.05072412427539	4671.87240633669	5016.097732235089	7724.307210698855	7730.108677162439	9097.435824612592	8927.771120590447	10230.397003696455	9925.447114649021	11863.046190386865	11392.097614329892	0.27547210459210025	0.24589994611571	2270.969875480165	5494.303431671113	2212.615291990456	5353.122310777428
1.057055265690613	4681.297939333302	5025.820921162224	7737.228910758474	7742.838703138577	9111.781942448586	8941.748547535146	10245.963514516405	9940.509392610284	11880.522244170244	11408.882837435724	0.2753286480738327	0.24577639124928302	2260.9967047038954	5503.1351536896545	2202.881226093392	5361.685315800831
1.0634245554177415	4690.741990809811	5035.562558667135	7750.172303572297	7755.589860904028	9126.151077694196	8955.748291146383	10261.554290085682	9955.59510989757	11898.024726046917	11425.693458022979	0.2751852303488173	0.24565286757427718	2251.053831134457	5511.948013518471	2193.176793117076	5370.229719553376
1.0698322233195456	4700.204544959608	5045.322625301624	7763.137349535985	7768.362110230898	9140.543180862787	8969.77030262505	10277.169272921023	9970.704210674272	11915.553567167848	11442.52941003784	0.2750418518506178	0.24552937546225095	2241.141209819354	5520.7417994751595	2183.5019489774713	5378.755315589253
1.0762785006438331	4709.6855856212405	5055.101101250248	7776.124008550348	7781.1554104029965	9154.958201913894	8983.814532631952	10292.80840493467	9985.83663851873	11933.10869800133	11459.390626770944	0.2748985130110366	0.24540591528327513	2231.258795529371	5529.516298680101	2173.856649322901	5387.261896311073
1.0827636200317978	4719.185096275947	5064.897966327834	7789.132240018411	7793.969720212938	9169.396090250086	8997.88093128474	10308.471627431085	10000.992336420975	11950.690048329363	11476.277040853854	0.2747552142601315	0.24528248740594444	2221.4065427682362	5538.271297072293	2164.2408495295094	5395.7492529482115
1.089287815526412	4728.7030600452445	5074.713199977031	7802.1620028425505	7806.804997959278	9183.856794713927	9011.969448154863	10324.158881103693	10016.171246779542	11968.297547244145	11493.188584255586	0.27461195602622646	0.2451590921973905	2211.5844057697104	5547.006579384208	2154.654504718026	5404.21717558126
1.0958513225808764	4738.239459688423	5084.546781265882	7815.213255421471	7819.6612014437205	9198.340263584725	9026.08003226461	10339.870106031482	10031.373311398349	11985.931123144312	11510.125188279213	0.2744687387359288	0.24503573002329318	2201.792338505271	5555.721929148072	2145.097569754231	5412.665453126188
1.1024543780671139	4747.7942776001255	5094.398688885327	7828.285955647355	7832.5382879681865	9212.846444575525	9040.212632084005	10355.605241675798	10046.59847148343	12003.59070373147	11527.086783558336	0.2743255628141414	0.24491240124789465	2192.0302946884185	5564.417128689587	2135.5699992441805	5421.093873314327
1.1090972202843215	4757.367495807778	5104.268901146691	7841.380060902785	7845.4362143318995	9227.375284829808	9054.367195527719	10371.364226876887	10061.846667639677	12021.276216006381	11544.073300053511	0.2741824286840812	0.2447891062340108	2182.2982277767733	5573.091959121171	2126.071747547481	5429.502222708659
1.115780088967567	4766.959095969184	5114.15739597923	7854.495528057897	7858.354936828554	9241.92673091847	9068.543669952061	10387.146999850665	10077.117839867682	12038.987586265486	11561.084667048852	0.2740393367672881	0.24466584534304361	2172.5960909782443	5581.746200343361	2116.6027687834576	5437.890286703361
1.1225032252964444	4776.569059369926	5124.064150927617	7867.632313467285	7871.2944112433925	9256.500728836518	9082.742002151901	10402.953498185265	10092.411927560497	12056.724740097085	11578.1208131485	0.2738962874836454	0.24454261893499488	2162.923837250448	5590.379631025484	2107.163016821607	5446.257849489106
1.1292668719037753	4786.197366920893	5133.989143149351	7880.790372967066	7884.254592850194	9271.09722399995	9096.962138357458	10418.783658837721	10107.728869500255	12074.487602377752	11595.18166627294	0.2737532812513917	0.2444194273684787	2153.281419309671	5598.992028617766	2097.752445292892	5454.604694065405
1.1360712728843656	4795.843999155697	5143.932349412283	7893.969661871828	7897.23543640842	9285.716161242506	9111.204024231292	10434.637418130544	10123.068603855012	12092.276097268594	11612.267153655599	0.2736103184871368	0.24429627100073462	2143.6687896287767	5607.583169328747	2088.3710076028947	5462.930602259468
1.1429166738038161	4805.508936228145	5153.893746092075	7907.170134971614	7910.236896160285	9300.357484812455	9125.467604865209	10450.51471174833	10138.431068175476	12110.09014821153	11629.377201839288	0.2734673996058769	0.2441731501876394	2134.0859004493104	5616.152828144142	2079.018656919012	5471.235354682896
1.1498033217073829	4815.192157909665	5163.873309169562	7920.391746528912	7923.258925827684	9315.02113836941	9139.752824776999	10466.415474734396	10153.816199391602	12127.929677925658	11646.511736672497	0.27332452502100973	0.24405006528372297	2124.532703777426	5624.700778800761	2069.6953461803496	5479.518730739597
1.1567314651288954	4824.893643586718	5173.871014228252	7933.634450275556	7936.301478609322	9329.707064981005	9154.059627907402	10482.339641487282	10169.223933809379	12145.794608403405	11663.670683305925	0.27318169514434965	0.24392701664217784	2115.009151387494	5633.226793782087	2060.4010281057563	5487.7805086351
1.1637013540997225	4834.613372258192	5183.88683645168	7946.898199409671	7949.36450717766	9344.41520711967	9168.387957616886	10498.287145757346	10184.654207107471	12163.684860906835	11680.853966188817	0.27303891038614464	0.2438040046148771	2105.5151948377024	5641.7306443438865	2051.1356551975477	5496.020465370733
1.1707132401577995	4844.351322532858	5193.920750620895	7960.182946592688	7962.447963676032	9359.145506659466	9182.737756682594	10514.257920643422	10200.10695433398	12181.600355964012	11698.061509065496	0.27289617115509013	0.24368102955238233	2096.0507854571333	5650.21210046811	2041.8991797370836	5504.238376718713
1.177767376356704	4854.1074726266415	5203.972731111717	7973.488643946075	7975.551799715455	9373.897904872587	9197.108967294977	10530.251898589137	10215.582109902929	12199.541013364968	11715.293234971497	0.272753477858346	0.24355809180396223	2086.615874357638	5658.670930876629	2032.6915537874447	5512.434017217485
1.1848640172747877	4863.88180036009	5214.0427518922015	7986.815243048425	7988.675966371731	9388.672342426293	9211.50153105472	10546.269011379669	10231.07960759104	12217.506752158197	11732.549066230105	0.2726108309015511	0.24343519171760405	2077.2104124380276	5667.10690303077	2023.512729210779	5520.607160198037
1.1920034190243662	4873.674283155635	5224.130786519965	8000.162694932166	8001.820414182375	9403.468759379391	9225.915388969523	10562.30919013806	10246.599380534315	12235.49749064661	11749.828924448671	0.27246823068884096	0.24331232964002583	2067.834350385121	5675.519783120602	2014.3626576645765	5528.7575777692255
1.1991858392609598	4883.484898035019	5234.2368081395925	8013.530950080598	8014.985093143644	9418.28709517913	9240.35048145094	10578.372365321913	10262.141361224776	12253.513146383973	11767.132730515039	0.2723256776228622	0.2431895059166932	2058.4876386824762	5683.909336071461	2005.2412905961974	5536.885040780529
1.2064115371925936	4893.313621616546	5244.3607894798415	8026.91995842463	8028.169952707297	9433.1272886577	9254.806748310964	10594.45846671974	10277.705481506837	12271.553636170902	11784.460404593638	0.27218317210479	0.2430667208918315	2049.1702276048018	5692.275325516937	1996.1485792550957	5544.989318847656
1.2136807735891502	4903.160430112443	5254.5027028511	8040.329669339695	8041.374941777716	9447.989278028992	9269.28412875901	10610.567423447525	10293.291672574145	12289.61887605114	11801.811866122067	0.27204071453434414	0.24294397490843986	2039.8820672309957	5700.6175138184335	1987.084474702715	5553.070180360461
1.2209938107917835	4913.025299326131	5264.662520142626	8053.760031642567	8054.600008708734	9462.873000885207	9283.782561398539	10626.699163945153	10308.89986496606	12307.708781307672	11819.187033807277	0.2718983053098039	0.24282126830830597	2030.6231074396055	5708.935662042117	1978.0489278022433	5561.127392446855
1.2283509127223842	4922.908204649519	5274.840212819859	8067.210993588171	8067.845101300556	9477.77839419348	9298.301984223834	10642.853615972886	10324.529988564253	12325.82326645889	11836.585825621896	0.2717559448280276	0.24269860143201952	2021.393297917326	5717.229529963341	1969.0418892255984	5569.160720973508
1.2357523448931043	4932.80912106027	5285.035751921671	8080.682502866411	8081.1101667965995	9492.705394292529	9312.84233461666	10659.0307066078	10340.181972589206	12343.962245254716	11854.008158800434	0.2716136334844666	0.2425759746189878	2012.1925881623756	5725.49887606618	1960.0633094660006	5577.169930569595
1.2431983744159416	4942.72802311907	5295.24910805772	8094.174506598971	8094.395151880522	9507.653936889257	9327.403549343137	10675.230362240229	10355.855745596944	12362.125630672748	11871.453949835768	0.27147137167318225	0.24245338820744827	2003.0209274820518	5733.743457520381	1951.1131388301728	5585.154784592101
1.2506892700123766	4952.664884966837	5305.480251405603	8107.686951336053	8107.700002672905	9522.623957055304	9341.985564550234	10691.452508570139	10371.551235475357	12380.313334914305	11888.923114475132	0.2713291597868648	0.24233084253448478	1993.8782650028588	5741.963030197192	1942.1913274434628	5593.115045125596
1.2582253020230734	4962.619680322002	5315.729151708162	8121.219783053225	8121.024664728247	9537.615389223713	9356.588315762627	10707.697070603617	10387.268369440893	12398.525269400621	11906.415567716575	0.27118699821684794	0.24220833793604088	1984.7645496751647	5750.157348667271	1933.2978252629982	5601.050473003183
1.2658067424176331	4972.5923824776955	5325.99577827073	8134.772947148145	8134.369083031781	9552.628167185476	9371.211737879323	10723.96397264925	10403.007074035051	12416.761344768922	11923.931223805157	0.27104488735312793	0.242085874746936	1975.6797302671475	5758.326166172046	1924.4325820670929	5608.960827769013
1.2734338648044117	4982.582964298946	5336.280099958283	8148.3463884372895	8147.733201996264	9567.662224086054	9385.8557651703	10740.253138314456	10418.767275120825	12435.02147086843	11941.469996229114	0.2709028275843796	0.24196345330087804	1966.6237553756218	5766.469234635355	1915.5955474664224	5616.845867690863
1.2811069444403917	4992.591398219881	5346.58208519271	8161.940051152729	8161.116965458856	9582.717492421985	9400.520331273212	10756.56449050193	10434.548897879293	12453.305556756497	11959.031797716154	0.2707608192979738	0.24184107393048127	1957.5965734291822	5774.5863046664745	1906.7866709078662	5624.705349761061
1.2888262582411194	5002.61765624091	5356.901701949975	8175.553878938838	8174.520316677913	9597.793904037417	9415.20536919003	10772.897951405988	10450.351866806064	12471.613510694675	11976.616540229657	0.27061886287999465	0.24171873696727833	1948.5981326872716	5782.677125537768	1898.005901672761	5632.539029678563
1.296592084790695	5012.661709925863	5367.2389177572995	8189.18781484899	8187.943198329774	9612.89139012059	9429.910811283647	10789.253442508896	10466.176105707755	12489.945240144692	11994.224134964832	0.27047695871525806	0.2415964427417375	1939.6283812441397	5790.741445183754	1889.2531888810918	5640.346661844524
1.3044047043518285	5022.723530399137	5377.593699690313	8202.841801342254	8201.385552505542	9628.009881200382	9444.636589274505	10805.630884577224	10482.021537698438	12508.300651764517	12011.85449234491	0.27033510718732917	0.24147419158327654	1930.6872670373414	5798.7790102139115	1880.528481499292	5648.127999373013
1.312264398875954	5032.8030883428655	5387.966014370234	8216.515780280137	8214.8473207079	9643.149307142845	9459.382634237252	10822.03019765822	10497.88808519616	12526.679651404442	12029.507522017386	0.27019330867853864	0.24135198382027925	1921.7747378463391	5806.789565893589	1871.831728343037	5655.882794091478
1.320171452013404	5042.900353994002	5398.355827961025	8230.20969292319	8228.328443847891	9658.309597147656	9474.148876597366	10838.451301076086	10513.775669919407	12545.082144103017	12047.183132850198	0.27005156357000354	0.24122981978011013	1912.8907412947156	5814.772856136551	1863.1628780696774	5663.610796494409
1.3281261491236485	5053.015297141448	5408.763106166432	8243.923479927722	8241.828862241542	9673.490679744617	9488.935246127587	10854.8941134283	10529.684212883365	12563.508034083095	12064.881232927684	0.2699098722416413	0.24110769978912983	1904.0352248564595	5822.72862351127	1854.5218791951193	5671.3117557899095
1.3361287772855897	5063.147887123129	5419.187814227233	8257.65708134242	8255.348515606825	9688.69248279013	9503.741671944761	10871.35855258193	10545.613634396635	12581.957224747825	12082.601729547088	0.26976823507219233	0.24098562417271077	1895.208135858993	5830.656609236496	1845.9086800925434	5678.985419878969
1.3441796253079266	5073.298092823109	5429.629916918224	8271.410436605045	8268.887343060198	9703.914933463682	9518.56808250618	10887.844535669954	10561.563854057405	12600.42961867666	12100.344529214366	0.26962665243923445	0.24086359325525356	1886.4094214797951	5838.556553156581	1837.3232289827429	5686.6315353140235
1.352278983739575	5083.465882668571	5440.089378545322	8285.183484538928	8282.445283113362	9719.157958264188	9533.414405606209	10904.351979087402	10577.534790749914	12618.925117621202	12118.109537640436	0.26948512471920455	0.24074160736020292	1877.6390287562972	5846.42819375894	1828.7654739589198	5694.249847358791
1.3604271448801535	5093.651224626963	5450.566162942718	8298.976163349733	8296.022273670074	9734.421483006565	9548.280568372928	10920.880798487788	10593.526362640952	12637.443622501325	12135.896659737384	0.2693436522874142	0.24061966681006144	1868.8969045925187	5854.2712681791745	1820.2353629753925	5701.840099943336
1.3686244027905345	5103.854086203001	5461.060233469841	8312.788410622008	8309.618252022714	9749.705432818111	9563.166497264532	10937.430908779319	10609.538487176114	12655.985033401086	12153.705799614421	0.2692022355180703	0.24049777192640892	1860.182995751733	5862.085512168473	1811.7328438536497	5709.402035669889
1.3768710533034536	5114.074434435673	5471.571553008495	8326.620163315753	8323.233154849095	9765.009732134895	9578.07211806601	10954.00222412111	10625.571081076318	12674.549249564616	12171.536860574157	0.2690608747842938	0.24037592302991634	1851.497248860891	5869.870660090819	1803.257864287356	5716.935395813081
1.3851673940341884	5124.312235895233	5482.1000839598155	8340.471357762977	8336.866918209023	9780.334304698132	9592.99735588553	10970.59465791937	10641.624060334027	12693.136169392019	12189.389745108527	0.26891957045813586	0.24025412044036268	1842.839610422263	5877.626444947673	1794.8103718372295	5724.439920294331
1.3935137243912972	5134.567456680267	5492.6457882413215	8354.341929664368	8350.519477541015	9795.679073550697	9607.942135150995	10987.208122823798	10657.697340209676	12711.745690435464	12207.264354894936	0.2687783229106015	0.240132364476652	1834.2100268141367	5885.352598365396	1786.3903139471076	5731.915347715607
1.4019103455874267	5144.84006241462	5503.208627283968	8368.231814085775	8364.190767658994	9811.043961033434	9622.906379606606	11003.842530723688	10673.790835228066	12730.377709394974	12225.160590792415	0.26863713251166543	0.2400106554568279	1825.608444281388	5893.048850554274	1777.997637936729	5739.361415327294
1.410357560650181	5155.130018244341	5513.788562029057	8382.140945454725	8377.880722748843	9826.428888781471	9637.89001230924	11020.497792744074	10689.90445917461	12749.032122114277	12243.078352837534	0.26849599963029086	0.23988899369809316	1817.034808952012	5900.71493034903	1769.6322910034796	5746.777859017951
1.4188556744330574	5165.437288834701	5524.385552925271	8396.069257557036	8391.589276365072	9841.833777720705	9652.892955624975	11037.173819242083	10706.038125091678	12767.708823576859	12261.01754024052	0.26835492463445243	0.2397673795168236	1808.4890668389853	5908.350565194152	1761.2942202371778	5754.164413352264
1.4274049936264492	5175.761838367082	5534.999559925674	8410.01668353329	8405.316361427518	9857.25854806408	9667.915131225645	11053.870519803015	10722.191745275048	12786.407707901737	12278.978051381424	0.26821390789115157	0.23964581322858683	1799.9711638328154	5915.955481117126	1752.9833726100624	5761.520811522612
1.4360058267687137	5186.103630535905	5545.630542484579	8423.983155875323	8419.061910217804	9872.70311930791	9682.956460085134	11070.587803236514	10738.365231270001	12805.128668339334	12296.959783805934	0.26807294976643864	0.23952429514815826	1791.481045714463	5923.52940275101	1744.6996949813329	5768.8467853537295
1.4446584842573071	5196.462628545556	5556.278459554563	8437.968606422775	8432.825854376057	9888.167410228274	9698.016862475944	11087.325577572818	10754.558493867788	12823.871597267422	12314.962634221574	0.26793205062543335	0.2394028255895384	1783.0186581576709	5931.072053329321	1736.4431341105374	5776.1420653318055
1.453363278359986	5206.838795107294	5566.94326958339	8451.972966359579	8446.608124897477	9903.65133887733	9713.096257965639	11104.083750058879	10770.77144310189	12842.636386186956	12332.986498493705	0.2677912108323415	0.2392814048659699	1774.5839467227925	5938.583154653665	1728.213636643719	5783.406380548142
1.4621205232260774	5217.232092436067	5577.62493051085	8465.996166210332	8460.408652128805	9919.154822579523	9728.194565413127	11120.862227154432	10787.003988244172	12861.422925717825	12351.031271641375	0.2676504307504789	0.23916003328995553	1766.1768568672705	5946.062427118886	1720.0111491309945	5790.639458744321
1.470930534897817	5227.642482247466	5588.323399765811	8480.038135836907	8474.22736576511	9934.677777928035	9743.311702965331	11137.660914528275	10803.25603780142	12880.231105594854	12369.096847833633	0.2675097107422883	0.23903871117327408	1757.7973339512246	5953.5095897133	1711.8356180225965	5797.841026287526
1.4797936313217521	5238.069925754531	5599.038634262938	8494.098804434823	8488.064194846102	9950.220120780996	9758.447588053346	11154.47971705433	10819.527499511325	12899.060814663557	12387.18312038519	0.2673690511693617	0.23891743882700023	1749.4453232304659	5960.924359982833	1703.6869896674762	5805.010808147723
1.48871013236022	5248.514383664584	5609.770590399697	8508.178100529676	8501.91906775284	9965.78176625775	9773.602137388998	11171.318538807742	10835.818280338915	12917.911940875945	12405.289981752645	0.267228452392461	0.2387962165615197	1741.120769863599	5968.306454049423	1695.56521032413	5812.148527931189
1.4976803598028874	5258.975816176063	5620.519224053145	8522.275951973605	8515.791912204191	9981.362628735158	9788.775266961164	11188.177283061012	10852.128286472725	12936.784371286356	12423.417323530324	0.26708791477153565	0.23867504468654827	1732.823618919123	5975.655586613808	1687.470226159785	5819.25390785886
1.5067046373783677	5269.454182975354	5631.2844905768425	8536.392285941713	8529.68265525342	9996.962621843875	9803.966892032222	11205.055852280155	10868.457423321122	12955.677992047335	12441.565036446385	0.2669474386657479	0.23855392351115004	1724.5538153706584	5982.971470930148	1679.4019832499325	5826.326668753754
1.5157832907659001	5279.949443233536	5642.066344797608	8550.527028928422	8543.591223284602	10012.581658464529	9819.176927134311	11221.954148120683	10884.805595508391	12974.592688405295	12459.733010358616	0.26680702443349025	0.23843285334375405	1716.3113041027682	5990.25381881441	1671.3604275834514	5833.366530047264
1.5249166476071065	5290.46155560321	5652.864741012412	8564.680106743926	8557.517542009226	10028.219650724037	9834.405286065805	11238.872071423786	10901.1727068711	12993.528344696444	12477.921134250531	0.2666666724324076	0.238311834492174	1708.0960299158469	5997.502340647159	1663.3455050671473	5840.37320978241
1.5341050375178134	5300.990478215243	5663.679632985149	8578.851444510554	8571.461536462619	10043.876509991796	9849.6518818876	11255.809522212361	10917.55866045423	13012.484844342493	12496.12929622725	0.26652638301941783	0.23819086726362576	1699.907937528449	6004.7167453703005	1655.3571615285473	5847.346424611984
1.5433487920999491	5311.536168675551	5674.510973943496	8593.040966659197	8585.423131000543	10059.552146875989	9864.916626919568	11272.766399687189	10933.963358507499	13031.462069846566	12514.357383511577	0.2663861565507352	0.23806995196474495	1691.7469715715852	6011.896740454948	1647.395342706819	5854.285889753606
1.5526482449535108	5322.098584061763	5685.358716575532	8607.248596925529	8599.402249295405	10075.246471219605	9880.199432736616	11289.742602222754	10950.386702481257	13050.459902788702	12532.60528243956	0.266245993381888	0.23794908890160707	1683.613076599082	6019.0420319212135	1639.4599942724453	5861.1913190472405
1.5620037316886017	5332.677680920024	5696.222813026755	8621.47425834651	8613.398814333103	10090.959392096844	9895.50021016544	11306.73802736355	10966.828593023156	13069.478223821889	12550.872878457	0.26610589386774425	0.23782827837974518	1675.5061970943352	6026.152324358001	1631.5510618237895	5868.062424932141
1.5714155899375468	5343.2734152616795	5707.103214896617	8635.717873256692	8627.412748409142	10106.690817809245	9910.818869280458	11323.752571820029	10983.288929973893	13088.516912667754	12569.160056114852	0.26596585836253006	0.2377075207041687	1667.4262774599483	6033.227320866426	1623.6684908757452	5874.898918393301
1.580884159367074	5353.885742559935	5717.9998732353715	8649.97936328446	8641.443973125226	10122.440655881794	9926.155319400292	11340.786131464562	10999.767612363576	13107.575848112167	12587.466699065368	0.26582588721985434	0.23758681617938177	1659.3732620269293	6040.266723084729	1615.8122268822044	5881.700509031536
1.5904097816905756	5364.514617746575	5728.9127385407855	8664.25864934846	8655.492409385677	10138.208813059187	9941.509469084065	11357.838601327576	11016.264538407899	13126.654908001174	12605.79269005802	0.2656859807927287	0.2374661651094042	1651.347095063189	6047.270231203409	1607.982215229771	5888.466905027861
1.5999928006804371	5375.159995208635	5739.8417607548745	8678.555651653882	8669.557977393873	10153.995195302008	9956.88122612769	11374.909875593552	11032.779605504282	13145.75396923666	12624.137910935364	0.26554613943359	0.2373455677977876	1643.3477207670803	6054.237543935655	1600.1784012398566	5895.197813140927
1.6096335621804478	5385.821828785029	5750.786889260581	8692.870289688748	8683.640596648644	10169.799707782844	9972.270497560163	11391.999847597028	11049.31271022804	13164.872907772105	12642.502242628963	0.2654063634943236	0.23722502454763802	1635.3750832676305	6061.168358499883	1592.4007301669335	5901.892938687233
1.6193324141182788	5396.500071763153	5761.748072878444	8707.202482220135	8697.740185940618	10185.622254882372	9987.677189639746	11409.108409818517	11065.863748328426	13184.011598608171	12660.885565155175	0.26526665332628563	0.23710453566163217	1627.4291266372893	6068.062370656524	1584.6491472058697	5908.55198555626
1.6290897065180392	5407.194676875606	5772.725259863307	8721.552147290602	8711.85666334869	10201.462740185663	10003.101207850337	11426.235453880694	11082.432614724883	13203.169915788667	12679.287757611139	0.2651270092803248	0.2369841014420396	1619.5097948896	6074.919274691027	1576.9235975008924	5915.174656236777
1.6389057915129117	5417.9055962967	5783.718397901026	8735.91920221433	8725.989946236445	10217.32106647818	10018.542456897785	11443.380870544222	11099.019203503227	13222.34773239607	12697.708698170742	0.2649874317068055	0.23686372219074114	1611.6170319764642	6081.738763388246	1569.224026132666	5921.760651752353
1.6487810233578566	5428.632781639105	5794.727434104991	8750.303563573438	8740.139951248371	10233.197135741952	10034.000840705936	11460.54454970382	11115.623407911546	13241.54492054732	12716.148264080224	0.2648479209556318	0.23674339820924797	1603.7507817971054	6088.520528053632	1561.5503781297593	5928.309671691852
1.6587157584424002	5439.376183950411	5805.75231501291	8764.705147214208	8754.30659430642	10249.090849151678	10049.476262413105	11477.726380384198	11132.245120356589	13260.761351389483	12734.60633165434	0.2647084773762687	0.23662312979872374	1595.9109881922486	6095.26425848389	1553.902598468936	5934.821414206643
1.6687103553034934	5450.135753709638	5816.7929865832775	8779.123868243254	8768.489790606149	10265.002107070753	10064.968624368094	11494.926250735953	11148.884232399594	13279.99689509535	12753.082776271935	0.26456910131776745	0.2365029172600022	1588.0975949619897	6101.969643017976	1546.2806320787058	5941.295576005243
1.6787651746384535	5460.91144082395	5827.8493941921415	8793.559641023992	8782.689454613295	10280.930809047637	10080.477828126646	11512.144048031834	11165.540634752691	13299.251420859493	12771.577472372108	0.2644297931287872	0.2363827608936098	1580.3105458524078	6108.6363684784155	1538.6844238431077	5947.73185236007
1.6888805793179813	5471.703194624975	5838.921482629588	8808.01237917253	8796.905500059951	10296.876853811573	10096.003774447505	11529.379658662281	11182.214217274779	13318.524796893458	12790.090293449834	0.2642905531576198	0.23626266099978374	1572.5497845588834	6115.264120172942	1531.1139185962384	5954.12993707601
1.6990569343992543	5482.510963865477	5850.00919609637	8822.481995554102	8811.137839940951	10312.840139268956	10111.546363288693	11546.632968131682	11198.904868967718	13337.816890421824	12808.62111205192	0.26415138175221303	0.23614261787849494	1564.815254739602	6121.852581931511	1523.569061131042	5960.489522511605
1.7092946071391046	5493.33469671579	5861.112478200452	8836.968402279179	8825.386386510168	10328.82056249926	10127.105493803683	11563.903861054174	11215.612477972365	13357.127567677675	12827.169799772786	0.2640122792601946	0.23602263182946673	1557.1069000064745	6128.4014360609	1516.0497961998335	5966.810299570672
1.7195939670072704	5504.174340760336	5872.231271953588	8851.471510699674	8839.651051276845	10344.81801975117	10142.681064337643	11581.192221149633	11232.336931564694	13376.456693898368	12845.736227250361	0.2638732460288962	0.23590270315219664	1549.4246639320627	6134.91036336543	1508.5560685169767	5973.091957702301
1.7299553856997325	5515.029842994082	5883.365519767855	8865.9912314051	8853.931745001895	10360.8324064386	10158.272972423598	11598.497931239575	11249.07811615186	13395.804133321159	12864.3202641619	0.26373428240537855	0.23578283214597676	1541.7684900540626	6141.379043145105	1501.0878227577778	5979.334184885491
1.7403792371521247	5525.901149819047	5894.515163452167	8880.52747421881	8868.22837769415	10376.863617136825	10173.881114778595	11615.82087324316	11265.835917268234	13415.169749178944	12882.921779219767	0.26359538873645416	0.2356630191099163	1534.1383218677365	6147.807153163711	1493.6450035654125	5985.536667647306
1.7508658975532332	5536.7882070406295	5905.680144208828	8895.08014819398	8882.54085860672	10392.911545578338	10189.505387299958	11633.160928172898	11282.61021957154	13434.553403695696	12901.540640167379	0.26345656536871365	0.23554326434296097	1526.5341028410476	6154.194369689561	1486.227555551508	5991.699091051472
1.76141574535857	5547.690959864225	5916.860402630019	8909.649161610034	8896.869096233238	10408.976084649192	10205.14568506141	11650.517976130926	11299.400906838879	13453.95495808253	12920.176713774952	0.2633178126485499	0.2354235681439155	1518.95577640977	6160.540367470821	1478.8354232926504	5997.821138676489
1.7720291613040315	5558.609352891457	5928.055878694238	8924.234421968504	8911.212998304056	10425.05712638472	10220.801902309193	11667.891896304538	11316.207861962715	13473.374272532905	12938.82986583526	0.26317913092218237	0.23530393081146572	1511.403285971377	6166.84481969825	1471.4685513359727	6003.9024926275015
1.7827065284196406	5569.543330116663	5939.266511762824	8938.83583598928	8925.57247178256	10441.15456196569	10236.473932458259	11685.282566962267	11333.030966946968	13492.811206218503	12957.499961159527	0.26304052053568394	0.23518435264419849	1503.876574906928	6173.107398082735	1464.1268842080608	6009.942833560053
1.7934482320433673	5580.492834923328	5950.49224057645	8953.453309606824	8939.947422861487	10457.268281714427	10252.161668088514	11702.689865449878	11349.870102903162	13512.265617284977	12976.186863573314	0.2629019818350044	0.23506483394062566	1496.3755865641288	6179.327772774734	1456.8103664064547	6015.941840637475
1.8042546598350382	5591.457810080316	5961.733003251475	8968.086747966046	8954.337756959008	10473.398175090555	10267.865000940796	11720.113668185977	11366.725150046255	13531.737362847269	12994.890435912148	0.26276351516599683	0.23494537499920493	1488.9002642686246	6185.505612403853	1449.5189424066339	6021.899191549281
1.8151262017903238	5602.438197738396	5972.9887372765	8982.73605541867	8968.743378715144	10489.544130687313	10283.583821913197	11737.55385065824	11383.595987690913	13551.226298985632	13013.610540017551	0.2626251208744439	0.23482597611836264	1481.4505513283657	6191.640584081644	1442.252556662832	6027.814562500687
1.8260632502548164	5613.43393942646	5984.259379508665	8997.401135519141	8983.164191987797	10505.706036227317	10299.318021057	11755.010287419038	11400.482494247288	13570.732280740998	13032.347036732597	0.26248679930608226	0.23470663759651594	1474.0263910242938	6197.732353354571	1435.011153607862	6033.687628207495
1.8370661999381863	5624.44497604789	5995.54486617015	9012.08189102077	8997.600099849116	10521.883778558637	10315.067487572973	11772.482852081419	11417.384547217236	13590.255162110698	13051.099785897928	0.26234855080663017	0.23458735973209513	1466.6277266226243	6203.780584246386	1427.7946776609751	6039.518061914481
1.848135447928429	5635.471247876863	6006.845132844527	9026.7782238718	9012.051004581634	10538.077243650769	10330.832109807396	11789.971417314955	11434.302023190245	13609.7947960441	13069.868646347437	0.26221037572181305	0.23446814282356687	1459.2545013741474	6209.784939242527	1420.6030732246	6045.305535374209
1.8592713937061955	5646.512694554685	6018.16011447317	9041.490035211511	9026.516807674509	10554.286316590642	10346.611775248246	11807.475854841667	11451.234797839506	13629.351034438276	13088.653475904146	0.26207227439738945	0.23434898716945643	1451.9066585128894	6215.745079276152	1413.4362846860313	6051.049718842842
1.8704744391592067	5657.569255085994	6029.489745351573	9056.217225366188	9040.997409819644	10570.510881578502	10362.406370521208	11824.996035431777	11468.182745917842	13648.923728133519	13107.4541313759	0.2619342471791794	0.2342298930683719	1444.584141258907	6221.660663726507	1406.2942564183031	6056.7502810752485
1.8817449885967616	5668.640867835087	6040.833959125735	9070.959693845225	9055.492710907907	10586.750821923933	10378.21578138583	11842.531828899637	11485.145741253746	13668.512726909043	13126.270468551193	0.26179629441308916	0.23411086081902613	1437.2868928299285	6227.531350465259	1399.1769327936927	6062.406889373204
1.8930834487643238	5679.7274705222235	6052.192688788582	9085.717339337283	9070.00261002545	10603.006020041956	10394.03989273178	11860.083104099747	11502.123656747583	13688.117879478783	13145.102342195194	0.26165841644514	0.23399189072026136	1430.0148564248811	6233.356795768719	1392.0842581668985	6068.019209503196
1.9044902288582053	5690.829000219679	6063.565866676099	9100.490059706	9084.527005449563	10619.276357448613	10409.878588574584	11877.649728922192	11519.116364367179	13707.739033486569	13163.949606045073	0.2615206136214946	0.23387298307107174	1422.7679752378608	6239.136654373258	1385.0161768854014	6073.586905730888
1.9159657405403292	5701.945393348198	6074.953424463843	9115.277751986401	9099.06579464513	10635.561714757345	10425.731752052054	11895.231570288981	11536.123735144207	13727.37603550229	13182.81211280622	0.26138288628848466	0.23375413817062776	1415.5461924607516	6244.870579473907	1377.9726332982536	6079.1096408506855
1.9275103979530908	5713.076585672999	6086.35529316312	9130.080312380576	9113.618874260621	10651.861971674574	10441.599265420184	11912.828494149477	11553.145639169968	13747.028731017039	13201.689714147811	0.2612452347926384	0.23363535631830032	1408.3494512777543	6250.55822269409	1370.9535717485123	6084.587076145923
1.9391246177343011	5724.2225123001235	6097.771403117368	9144.89763625395	9128.186140124364	10668.177006995922	10457.48101004937	11930.440365476577	11570.181945591548	13766.696964439134	13220.582260698768	0.2611076594807096	0.23351663781368467	1401.1776948756888	6256.199234117987	1363.9589365758002	6090.01887138444
1.9508088190322228	5735.383107672508	6109.201683998313	9159.729618131112	9142.767487240495	10684.50669860195	10473.37686642028	11948.067048262332	11587.232522607563	13786.380579089475	13239.48960204329	0.26097016069970447	0.23339798295662467	1394.0308664353797	6261.793262243504	1356.9886721199146	6095.404684833251
1.9625634235206988	5746.558305566189	6120.646064802355	9174.576151691854	9157.362809785309	10700.850923454154	10489.286714120155	11965.708405513846	11604.297237464418	13806.079417197245	13258.411586716937	0.2608327387969101	0.23327939204723688	1386.908909141377	6267.339954020223	1350.0427227250766	6100.744173262501
1.9743888554143678	5757.748039086435	6132.104473846717	9189.43712976716	9171.97200110321	10717.209557590882	10505.210431838696	11983.364299249124	11621.37595645209	13825.793319895554	13277.348062202198	0.26069539411992326	0.2331608653859367	1379.8117661821889	6272.838954835897	1343.1210327354493	6106.036991920788
1.9862855414839768	5768.9522406639	6143.576838765745	9204.3124443352	9186.59495370294	10733.582476123272	10521.147897364237	12001.034590492936	11638.468544900232	13845.522127217084	13296.29887492442	0.26055812701667974	0.23304240327346193	1372.7393807497574	6278.289908509236	1336.223546502064	6111.282794556115
1.9982539110717792	5780.170842050714	6155.063086507093	9219.201986517248	9201.23155925363	10749.969553231123	10537.09898757974	12018.719139272582	11655.574867174082	13865.265678089634	13315.26387024752	0.2604209378354827	0.23292400601089808	1365.6916960431263	6283.692457291298	1329.3502083827043	6116.48123340169
2.010294396107033	5791.403774316607	6166.5631433279605	9234.105646573691	9215.881708580953	10766.370662158848	10553.063578458905	12036.417804613784	11672.694786670509	13885.023810331839	13334.242892469845	0.2602838269250317	0.23280567389970477	1358.6686552676256	6289.046241861768	1322.500962742488	6121.6319591791835
2.0224074311215867	5802.650967844968	6178.076934791253	9249.02331389993	9230.545291663186	10782.785675211318	10569.041545062164	12054.130444536446	11689.828165813926	13904.796360648703	13353.23578481991	0.26014679463445256	0.2326874072417392	1351.6702016383642	6294.350901329424	1315.6757539532846	6126.7346210822
2.0345934532655616	5813.91235232894	6189.60438576176	9263.954877022365	9245.22219762726	10799.214463749822	10585.032761532711	12071.856916050541	11706.974866052245	13924.583164627304	13372.242389452142	0.26000984131332694	0.23256920633928435	1344.696278382151	6299.606073233765	1308.8745264027384	6131.788866808638
2.0468529023231294	5825.187856767469	6201.145420402398	9278.900223594308	9259.912314744992	10815.656898187923	10601.03710109268	12089.597075151907	11724.134747853006	13944.38405673238	13391.262547442879	0.25987296731172277	0.23245107149507285	1337.7468287382508	6304.811393540353	1302.0972244907753	6136.794342538109
2.059186220728381	5836.477409461346	6212.699962170276	9293.859240391936	9274.615530429026	10832.11284798738	10617.054436039032	12107.350776818083	11741.307670699187	13964.198870302003	13410.296098785971	0.25973617298022306	0.23233300301231427	1330.821795957454	6309.966496627312	1295.343792626576	6141.750692909351
2.0715938535812968	5847.780938009194	6224.2679338128655	9308.83181331014	9289.331731228927	10848.582181653954	10633.084637739636	12125.117875004053	11758.493493085201	13984.027437543085	13429.342882388608	0.25959945866995743	0.23221500119472055	1323.9211233102833	6315.071015318623	1288.614175238763	6146.657561060507
2.084076248663807	5859.0983693035905	6235.849257364154	9323.817827358602	9304.06080282731	10865.06476673348	10649.127576629351	12142.898222638274	11775.692072512958	14003.869589527289	13448.402736067215	0.25946282473263277	0.23209706634653401	1317.0447540835594	6320.124580852687	1281.9083167741192	6151.514588613762
2.0966338564559543	5870.429629526928	6247.443854140749	9338.817166657524	9318.80263003588	10881.560469807531	10665.18312220604	12160.69167161826	11792.90326548778	14023.725156186358	13467.475496543218	0.25932627152056337	0.23197919877255183	1310.1926315756282	6325.126822859747	1275.2261616952019	6156.321415657643
2.109267130152151	5881.774644147434	6259.051644737955	9353.829714433565	9333.557096791443	10898.06915648936	10681.251143026551	12178.498072806455	11810.12692751435	14043.593966307864	13486.560999438798	0.2591897993867027	0.23186139877815534	1303.364699114114	6330.077369430568	1268.5676544843009	6161.077680755872
2.1219765256775314	5893.133337915225	6270.672549025882	9368.855353015893	9348.324086151993	10914.590691419928	10697.331506702778	12196.317276026239	11827.362913092706	14063.475847531032	13505.659079272747	0.259053408684674	0.2317436666693358	1296.5609000435797	6334.975847055204	1261.9327396469307	6165.783020959003
2.1347625017044103	5904.505634858117	6282.306486145539	9383.893963831837	9363.103480292775	10931.124938263516	10713.424079897708	12214.149130057473	11844.611075714249	14083.370626342068	13524.769569456312	0.25891709976880395	0.23162600275272283	1289.7811777298339	6339.821880633477	1255.3213617102592	6170.437071787426
2.147625519668832	5915.89145827767	6293.953374504853	9398.945427402954	9377.895160502276	10947.671759703819	10729.528728321386	12231.993482632519	11861.871267857641	14103.27812807008	13543.892302288938	0.25878087299415076	0.2315084073356108	1283.0254755682545	6344.6150935071055	1248.7334652247955	6175.039467232302
2.160566043787228	5927.290730745065	6305.6131317747495	9414.009623340844	9392.69900717829	10964.231017439724	10745.64531672697	12249.850180432022	11879.143340984827	14123.198176882654	13563.027108954131	0.25864472871654065	0.2313908807259876	1276.2937369738938	6349.355107403826	1242.168994767475	6179.5898397651035
2.1735845410731627	5938.7033740969755	6317.2856748851855	9429.086430342953	9407.514899823946	10980.80257218111	10761.773708906752	12267.719069080616	11896.427145537	14143.130595781395	13582.17381951531	0.2585086672925973	0.23127342323256242	1269.5859053903841	6354.041542475577	1235.6278949439875	6184.087820340879
2.1866814813541975	5950.129309431513	6328.970920021192	9444.175726188532	9422.342717043772	10997.386283644822	10777.913767688218	12285.599993142889	11913.72253093064	14163.075206597756	13601.332262911656	0.25837268907977595	0.2311560351647952	1262.9019242930808	6358.674017302226	1229.1101103852852	6188.533038370311
2.199857337288837	5961.5684571040965	6340.668782618828	9459.277387734486	9437.18233653962	11013.982010550502	10794.065354929937	12303.492796119166	11931.029345553336	14183.03182998867	13620.502266953818	0.25823679443639475	0.23103871683292243	1256.2417371831252	6363.252148861997	1222.6155857503763	6192.925121733919
2.213112584383593	5973.020736723245	6352.379177361216	9474.391290911133	9452.033635106738	11030.58961061638	10810.228331517672	12321.397320441261	11948.347436759872	14203.00028543213	13639.683658319855	0.2581009837216707	0.23092146854798865	1249.6052875941969	6367.775552548468	1216.14426573331	6197.263696802547
2.2264477010101436	5984.486067146521	6364.102018174544	9489.517310718189	9466.896488629824	11047.208940555243	10826.402557360412	12339.313407468431	11965.676650868247	14222.980391223018	13658.876262551124	0.25796525729574993	0.230804290621875	1242.9925190911163	6372.2438421640545	1209.6960950568318	6201.548388403142
2.2398631684225956	5995.964366476243	6375.837218223974	9504.655321220444	9481.770772078908	11063.839856070148	10842.587891386273	12357.240897483036	11983.01683315549	14242.971964468605	13678.079904047978	0.2578296155197446	0.23068718336732685	1236.403375273163	6376.656629926059	1203.2710184776806	6205.778819838539
2.2533594707748548	6007.455552055416	6387.584689909678	9519.805195543766	9496.6563595055	11080.482211850434	10858.784191538642	12375.179629686554	12000.367827853855	14262.974821084465	13697.294406065794	0.2576940587557644	0.2305701470979866	1229.8377997751231	6381.013526466675	1196.8689807884512	6209.95461288793
2.2669370951380965	6018.959540463428	6399.3443448627095	9534.966805870796	9511.553124038472	11097.135861567447	10874.991314772085	12393.129442195257	12017.72947814662	14282.988775789972	13716.519590710699	0.25755858736695253	0.23045318212841925	1223.2957362664747	6385.314140820876	1190.4899268156732	6214.075387792895
2.2805965315183476	6030.476247511908	6411.116093940998	9550.140023436861	9526.460937880123	11113.800657870479	10891.209117048424	12411.090172036145	12035.101626164203	14303.01364210414	13735.755278935532	0.2574232017175187	0.23033628877414625	1216.7771284548799	6389.5580804385245	1184.1338014237117	6218.1407632716
2.294338272874165	6042.005588240441	6422.899847225216	9565.324718525735	9541.379672302128	11130.476452382558	10907.437453332697	12429.061655142737	12052.484112980073	14323.049232341265	13755.00129053565	0.2572879021727771	0.2302194673516733	1210.281920085079	6393.744951172732	1177.8005495139514	6222.150356505066
2.308162815134429	6053.54747691234	6434.695514014706	9580.520760465472	9556.309197641518	11147.163095696318	10923.676177589186	12447.043726350892	12069.87677860676	14343.095357606644	13774.257444144832	0.2571526890991775	0.2301027181785223	1203.8100549437222	6397.874357294757	1171.4901160287554	6226.103783154162
2.3220706572162446	6065.101827010386	6446.503002823388	9595.72801762424	9571.24938329672	11163.86043736989	10939.925142777458	12465.036219394722	12087.279461991902	14363.151827792377	13793.523557231218	0.2570175628643443	0.2299860415732613	1197.3614768576808	6401.94590148516	1165.2024459504755	6230.000657349592
2.336062301042938	6076.668551232545	6458.322221375619	9610.946357406096	9586.200097723471	11180.5683259227	10956.184200848333	12483.038966902372	12104.69200101419	14383.218451573	13812.799446093126	0.2568825238371101	0.22986943785553665	1190.936129694921	6405.95918482542	1158.9374843021506	6233.840591685614
2.3501382515621807	6088.247561487662	6470.1530766020605	9626.175646246782	9601.161208430813	11197.28660883133	10972.4532027399	12501.05180039188	12122.11423247937	14403.295036401281	13832.08492585499	0.2567475723875529	0.22975290734610346	1184.5339573679375	6409.913806817029	1152.6951761501841	6237.623197234701
2.3642990167642037	6099.838768891177	6481.995474635543	9641.415749609563	9616.132581977086	11214.01513252541	10988.731998373565	12519.074550267096	12139.54599211629	14423.381388504013	13851.379810463284	0.25661270888703364	0.22963645036685684	1178.1549038329395	6413.80936536286	1146.4754666065564	6241.348083544057
2.378545107700138	6111.442083760762	6493.849320806917	9656.666531980947	9631.114083965895	11230.75374238339	11005.020436650047	12537.107045813404	12156.987114572916	14443.477312877636	13870.683912682467	0.2564779337082294	0.2295200672408658	1171.7989130907808	6417.645456775092	1140.2783008239348	6245.014858616982
2.392877038500453	6123.05741561201	6505.714519640812	9671.927856866538	9646.105579041992	11247.502282728465	11021.318365445313	12555.149115193717	12174.43743341223	14463.582613284147	13889.997044090775	0.25634324722517465	0.22940375829240287	1165.465929191152	6421.421675787307	1134.1036240039975	6248.623128939886
2.4072953263935135	6134.684673154074	6517.590974851561	9687.199586786792	9661.106930887376	11264.260596824408	11037.625631606741	12573.200585444285	12191.89678110843	14483.697092246823	13909.319015076333	0.256208649813296	0.22928752384697867	1159.1558962311246	6425.137615537737	1127.9513813973754	6252.172499484383
2.4218004917242455	6146.3237642853	6529.478589338931	9702.481583272813	9676.118002217168	11281.028526871427	11053.942080949044	12591.261282470587	12209.364989042848	14503.820551046027	13928.649634833037	0.2560741418494507	0.22917136423137344	1152.8687583557912	6428.792867576703	1121.8215182996355	6255.662573676556
2.436393057972914	6157.974596088829	6541.377265183913	9717.77370686211	9691.138654775574	11297.805914002003	11070.267558250287	12609.331031043186	12226.84188749998	14523.952789714975	13947.98871135646	0.25593972371196494	0.22905527977367043	1146.6044597576256	6432.387021850329	1115.713980056229	6259.092953423038
2.4510735517740176	6169.637074828158	6553.286903644531	9733.075817094308	9706.168749331859	11314.59259827669	11086.601907247936	12627.409654793539	12244.327305663564	14544.093607035473	13967.336051439874	0.255805395780672	0.22893927080328993	1140.3629446843406	6435.919666735921	1109.628712063597	6262.463239105418
2.46584250293529	6181.311105942822	6565.207405151568	9748.38777250708	9721.208145676277	11331.388418680142	11102.944970634862	12645.49697621008	12261.821071612569	14564.242800533953	13986.69146067018	0.2556711584369509	0.22882333765102145	1134.1441574370838	6439.390389040578	1103.5656597710913	6265.773029594682
2.4807004444568266	6192.996594043896	6577.138669304388	9763.709430631801	9736.256702616103	11348.193213116865	11119.296590055439	12663.592816633993	12279.323012317356	14584.400166477155	14006.05474342403	0.25553701206376594	0.22870748064905908	1127.9480423635105	6442.798773941584	1097.524768676958	6269.021922217682
2.4956479125503126	6204.693442909505	6589.080594866556	9779.04064798925	9751.314277971418	11365.006818406986	11135.656606101402	12681.696996254997	12296.832953635529	14604.565499867871	14025.42570286356	0.2554029570457053	0.228591700131035	1121.7745438684942	6446.1444050497375	1091.5059843335184	6272.209512782283
2.510685446658382	6216.401555480447	6601.033079761671	9794.381280085503	9766.380728571225	11381.829070282298	11152.024858308061	12699.809334107465	12314.350720308199	14624.738594441007	14044.804140932669	0.25526899376902173	0.22847599643205438	1115.623606414767	6449.426864410751	1085.5092523508356	6275.335395600647
2.5258135894740787	6228.120833855681	6612.996021069054	9809.73118140764	9781.455910249335	11398.659803382048	11168.401185150275	12717.929648066247	12331.876135955981	14644.919242659347	14064.18985835293	0.25513512262167237	0.22836036988872993	1109.4951745173312	6452.645732461009	1079.5345183903119	6278.39916343661
2.54103288696045	6239.851179287799	6624.9693150194025	9825.090205419443	9796.53967784025	11415.498851248758	11184.785424038406	12736.05775484252	12349.409023074988	14665.107235709369	14083.58265461955	0.2550013439933589	0.22824482083921757	1103.3891927487566	6455.800588059239	1073.5817281699856	6281.400407542475
2.556343888370238	6251.592492178551	6636.952856990512	9840.45820455721	9811.631885175191	11432.34604632417	11201.177411314475	12754.193469979811	12366.949203033013	14685.302363497252	14102.982327997515	0.25486765827556906	0.22812934962325104	1097.305605742964	6458.891008507926	1067.6508274690132	6284.338717678562
2.571747146265715	6263.34467207436	6648.946541503009	9855.835030225548	9826.732385078067	11449.201219945164	11217.576982248216	12772.336607849971	12384.496496065656	14705.504414644784	14122.388675517708	0.25473406586161756	0.2280139565821785	1091.244358188007	6461.916569491383	1061.7417621188797	6287.213682052214
2.5872432165386163	6275.10761766165	6660.950262215856	9871.220532792937	9841.841029361232	11466.064202339428	11233.98397103293	12790.48698164888	12402.050721272202	14725.713176485046	14141.801492972705	0.254600567146687	0.22789864205899935	1085.20539483428	6464.87684514001	1055.8544780127704	6290.024887376465
2.602832658430207	6286.881226762473	6672.963911922194	9886.614561587741	9856.957668821688	11482.934822621659	11250.39821078183	12808.644403392758	12419.61169661202	14745.928435058739	14161.220574913206	0.25446716252787116	0.22778340639839853	1079.188660492946	6467.771408002824	1049.9889211058617	6292.771918863989
2.6185160345514573	6298.665396329743	6684.987382544831	9902.016964893663	9872.082153236808	11499.812908789108	11266.81953352386	12826.808683913741	12437.179238900448	14766.149975109689	14180.645714643882	0.254333852404217	0.22766824994678586	1073.1941000366933	6470.599829053041	1044.145037410839	6295.45436019823
2.6342939109033563	6310.460022442839	6697.020565131953	9917.427589945775	9887.214331360416	11516.698287717818	11283.247770199898	12844.979632856224	12454.753163805048	14786.37758008125	14200.076704219626	0.25420063717676683	0.2275531730523316	1067.2216584013659	6473.3616776946	1038.3227730028448	6298.071793559473
2.6501668568973313	6322.265000302847	6709.063349852684	9932.846282926004	9902.35405091862	11533.590785158207	11299.68275065872	12863.157058672501	12472.33328584163	14806.611032111867	14219.513334441535	0.2540675172486017	0.22743817606500433	1061.2712805839838	6476.05652174633	1032.522074019711	6300.6237996253185
2.666135445375801	6334.080224228038	6721.115625992732	9948.27288895905	9917.50115860586	11550.490225731195	11316.124303653181	12881.340768618995	12489.919418370517	14826.850112031376	14238.95539485324	0.2539344930248853	0.227323259336609	1055.3429116480402	6478.683927469421	1026.742886663007	6303.109957568347
2.6822002526328483	6345.905587649189	6733.177281949928	9963.707252108008	9932.655500080742	11567.39643292397	11332.572256836194	12899.530568752103	12507.51137359256	14847.094599356806	14258.40267373687	0.2538015649129081	0.22720842322082505	1049.4364967202418	6481.243459545076	1020.9851571971085	6305.529845051002
2.6983618584350144	6357.740983104948	6745.248205229839	9979.149215370162	9947.816919962052	11584.309229085959	11349.026436756865	12917.726263924264	12525.108962545399	14867.344272288503	14277.854958109328	0.2536687333221305	0.2270936680732451	1043.5519809948164	6483.734681099653	1015.2488319525728	6307.883038246073
2.71462084604223	6369.586302237172	6757.328282441313	9994.598620672708	9962.98526182466	11601.22843542475	11365.486668856578	12935.927657779981	12542.711995099582	14887.598907706142	14297.312033718466	0.25353599866422966	0.22697899425141416	1037.6893097335123	6486.157153697684	1009.5338573261397	6310.169111831114
2.730977802228858	6381.441435786272	6769.417399292059	10010.055308868521	9978.160368195526	11618.153872002027	11381.95277746512	12954.134552751862	12560.320279954805	14907.858281164838	14316.773685039307	0.2534033613531425	0.22686440211486747	1031.848428263911	6488.510437332094	1003.8401797809638	6312.387638984248
2.747433317304874	6393.306273586462	6781.515440584142	10025.51911973182	9993.342080549546	11635.085357729431	11398.424585796725	12972.346750056593	12577.933624636025	14928.122166891095	14336.239695270206	0.25327082180511323	0.2267498920251725	1026.0292819837923	6490.794090448879	998.1677458460908	6314.538191386964
2.763987985137163	6405.180704561139	6793.62229020954	10040.98989195401	10008.530239305575	11652.022710364623	11414.901915946222	12990.564049691104	12595.551835489718	14948.39033777908	14355.709846329122	0.2531383804387379	0.22663546434596715	1020.2318163563032	6493.007669911254	992.5165021175635	6316.620339219924
2.780642403170963	6417.06461671799	6805.737831145599	10056.467463139199	10023.724683822262	11668.965746506963	11431.384588885056	13008.786250428358	12613.174717679967	14968.662565386394	14375.183918849756	0.2530060376750115	0.22652111944300038	1014.455976915895	6495.150731038302	986.8863952646498	6318.633651205804
2.797397172451417	6428.957897144454	6817.861945450679	10071.9516698002	10038.925252394216	11685.914281593776	11447.87242445766	13027.01314981378	12630.802075184994	14988.938619930605	14394.66169217814	0.2528737939373756	0.22640685768417512	1008.7017092745518	6497.222827637568	981.2773720244877	6320.57769457344
2.8142528976452668	6440.860432002892	6829.994514259469	10087.442347354183	10054.131782247701	11702.868129896202	11464.365241377283	13045.244544161209	12648.43371079302	15009.218270285264	14414.142944368528	0.2527416496517645	0.2262926794395858	1002.9689591068891	6499.223511913791	975.6893792012124	6322.452035043389
2.831210187062679	6452.772106525715	6842.135417778566	10102.93933011824	10069.344109536742	11719.827104514978	11480.862857222312	13063.480228548815	12666.069426098755	15029.50128397583	14433.627452179957	0.2526096052466548	0.22617858508156302	997.2576721624355	6501.152334542014	970.1223636752111	6324.256236898247
2.848269652679189	6464.69280501075	6854.284535281943	10118.44245130537	10084.562069339061	11736.791017376674	11497.36508843241	13081.71999681547	12683.709021499631	15049.787427176194	14453.114991072529	0.2524776611531106	0.22606457498471477	991.5677942644106	6503.008844658732	964.5762723935186	6325.989862907212
2.865431910157798	6476.622410816312	6866.441745106307	10133.951543019992	10099.78549565191	11753.759679229428	11513.871750304514	13099.963641556644	12701.352296191906	15070.076464704596	14472.605335203594	0.2523458178048356	0.2259506495259678	985.8992713083862	6504.792589853518	959.0510523792473	6327.652474394534
2.882697578871184	6488.560806356485	6878.606924646707	10149.466436253866	10115.014221388268	11770.732899639142	11530.38265698928	13118.210954120746	12718.999048167278	15090.368160020098	14492.098257424454	0.2522140756382208	0.22583680908461198	980.2520492670592	6506.503116193693	953.5466507287929	6329.243631212506
2.900067281924058	6500.507873096225	6890.779950351785	10164.986960881726	10130.248078372548	11787.710486985345	11546.897621486969	13136.461724605138	12736.649074208848	15110.662275218672	14511.593529276377	0.25208243509239375	0.2257230540423426	974.6260741850128	6508.1399681940675	948.063014607178	6330.762891717721
2.9175416461756507	6512.463491546543	6902.9606977192825	10180.512945657043	10145.486897336661	11804.692248457226	11563.41645564375	13154.715741852347	12754.302169887573	15130.95857102951	14531.090920987162	0.25195089660927056	0.22560938478330328	969.0212921841303	6509.7026888486	942.6000912609743	6332.209812848829
2.9351213022623317	6524.427541259623	6915.1490412914945	10196.044218207775	10160.73050791609	11821.67799004966	11579.93897014799	13172.97279344623	12771.958129558741	15151.256806811338	14550.590201467707	0.2518194606336041	0.22549580169413272	963.4376494621392	6511.190819622483	937.1578280092217	6333.583950070664
2.952806884620376	6536.399900823962	6927.344854650562	10211.580605032106	10175.978738645688	11838.667516559213	11596.464974526287	13191.232665708174	12789.616746358084	15171.556740548685	14570.091138308215	0.2516881276130367	0.22538230516400645	957.8750922927284	6512.603900447488	931.736172242905	6334.884857369121
2.970599031508854	6548.380447859431	6939.54801041388	10227.121931494154	10191.231416955705	11855.660631580136	11612.994277139716	13209.495143693262	12807.277812198205	15191.8581288482	14589.593497774744	0.25155689799815184	0.2252688955846823	952.3335670295055	6513.941469754092	926.3350714346743	6336.1120873121545
2.9884983850326714	6560.36905901246	6951.758380229544	10242.668021819829	10206.488369167859	11872.657137500533	11629.526685180184	13227.760011186636	12824.941117765093	15212.160726935173	14609.097044805832	0.25142577224252577	0.22515557335054728	946.8130201030872	6515.2030644449405	920.9544731318601	6337.26519100694
3.006505591165733	6572.365609950986	6963.975834771585	10258.218699092426	10221.74942049115	11889.656835498217	11646.062004666454	13246.027050699517	12842.606452514287	15232.46428864965	14628.601543008772	0.25129475080277974	0.22504233885866193	941.3133980212733	6516.388219899964	915.594324958045	6338.343718108721
3.0246212997742656	6584.369975359605	6976.200243735411	10273.77378524849	10237.014395017983	11906.659525536916	11662.600040440533	13264.296043465649	12860.273604667458	15252.768566443045	14648.106754656335	0.2511638341386356	0.22492919250880755	935.8346473732381	6517.496470002923	910.2545746164396	6339.347216845956
3.0428461646402667	6596.3820289345695	6988.43147583308	10289.333101073513	10252.283115720065	11923.665006362262	11679.140596163854	13282.566769437442	12877.942361208732	15273.07331137447	14667.612440683235	0.2510330227129655	0.2248161347035324	930.3767148290644	6518.527347141411	904.9351698901737	6340.275234017521
3.0611808434850984	6608.401643378875	7000.6693987887	10304.896466197777	10267.555404444505	11940.673075497982	11695.683474313637	13300.839007282428	12895.612507881238	15293.378273107304	14687.118360682825	0.2509023169918506	0.22470316584819863	924.939547138405	6519.480382192414	899.6360586402589	6341.127314984798
3.079625997993227	6620.428690397198	7012.913879333643	10320.463699092	10282.831081909677	11957.68352924184	11712.22847617901	13319.112534379363	12913.283829183418	15313.683199905525	14706.624272903538	0.2507717174446318	0.2245902863510308	919.5230911289691	6520.355104514398	894.3571888061124	6341.903003674466
3.0981822938360946	6632.463040690896	7025.164783201911	10336.034617063111	10298.109967701317	11974.696162661769	11728.775401857416	13337.387126814614	12930.956108365608	15333.987838630219	14726.129934245642	0.25064122454396826	0.22447749662316346	914.1272937167669	6521.151042025071	889.0985084115528	6342.601842619479
3.116850400696155	6644.504563953125	7037.421975125426	10351.60903625021	10313.391880268553	11991.7107695922	11745.324050250922	13355.662559378718	12948.629127426559	15354.291934736397	14745.635100257927	0.25051083876589086	0.22436479707869003	908.7521018963307	6521.867721123155	883.8599655578146	6343.223372910637
3.135630992291033	6656.553128863595	7049.685318829239	10367.186771620032	10328.676636919785	12008.72714262984	11761.874219062396	13373.93860556237	12966.302667109785	15374.59523226913	14765.139525134227	0.25038056058986097	0.22425218813471207	903.3974627422285	6522.504666707944	878.641508427274	6343.767134226859
3.1545247463978408	6668.608603083676	7061.954677026861	10382.767636962944	10343.964053818832	12025.745073130047	11778.425704791962	13392.215037553062	12983.976506900239	15394.897473860397	14784.642961710266	0.2502503904988252	0.22413967021138806	898.0633234176785	6523.061402236577	873.4430852878722	6344.232664865442
3.1735323448776414	6680.670853251281	7074.229911415517	10398.35144488867	10359.253945980936	12042.764351202937	11794.97830273333	13410.491626231424	13001.650425020853	15415.198400725689	14804.145161460418	0.2501203289792741	0.22402724373198518	892.7496311676805	6523.537449680734	868.2646444867132	6344.619501699228
3.192654473700048	6692.739744975802	7086.510882671309	10413.938006822054	10374.546127268708	12059.784765709526	11811.531806970032	13428.768141167628	13019.324198428978	15435.497752660589	14823.645874494296	0.2499903765213009	0.22391490912292816	887.4563333199476	6523.932329531759	863.1061344545451	6344.927180209663
3.211891822967991	6704.815142832963	7098.797450444558	10429.52713299882	10389.840410388284	12076.80610425786	11828.086010371933	13447.044350617767	13036.997602813128	15455.795268037391	14843.144849553753	0.24986053361865893	0.22380266681385116	882.1833772903192	6524.245560840238	857.9675037082052	6345.155234507285
3.2312450869426166	6716.896910359827	7111.089473354955	10445.118632461506	10405.13660688532	12093.828153199374	11844.64070459156	13465.320021520507	13054.67041258953	15476.09068380205	14862.641834009622	0.24973080076882176	0.22369051723765007	876.9307105764165	6524.476661175024	852.8487008446245	6345.303197289817
3.2507149640683446	6728.984910049483	7123.386808986746	10460.712313055	10420.43452714098	12110.850697624799	11861.195680060408	13483.594919493225	13072.342400898666	15496.383735470466	14882.136573858457	0.249601178473043	0.22357846083053406	871.6982807645109	6524.625146673061	847.7496745474637	6345.370599890128
3.2703021569980693	6741.079003346143	7135.689313884017	10476.307981422693	10435.73398036812	12127.873521360776	11877.750725985503	13501.86880882896	13090.013339602074	15516.674157125817	14901.628813719613	0.2494716672364169	0.22346649803207805	866.4860355287092	6524.690532034729	842.6703735857154	6345.356972272508
3.2900073726185273	6753.179050639786	7147.996843545792	10491.905443001997	10451.034774607244	12144.896406965758	11894.305630345703	13520.141452492553	13107.682999278884	15536.961681414889	14921.118296831992	0.24934226756793892	0.2233546292852764	861.2939226234448	6524.672330474947	837.610746811144	6345.261843013577
3.3098313220758016	6765.284911261044	7160.309252421235	10507.504502020236	10466.336716722608	12161.919135726344	11910.860179888161	13538.41261211731	13125.351149222552	15557.246039545018	14940.604765050994	0.2492129799805695	0.2232428550365966	856.1218898952357	6524.570053805597	832.5707431618939	6345.084739334416
3.329774720800988	6777.396443476069	7172.626393904805	10523.104961490551	10481.639612398287	12178.941487653641	11927.41416012478	13556.682048001638	13143.017557437544	15577.526961281068	14960.087958845523	0.2490838049912929	0.22313117573603358	850.9698852794827	6524.383212422952	827.5503116653999	6344.825187120587
3.349838288536016	6789.513504481295	7184.948120331481	10538.706623207692	10496.943266134378	12195.9632414795	11943.967355328792	13574.949519105623	13160.681990636227	15597.804174942283	14979.567617295092	0.24895474312118396	0.22301959183716488	845.8378567958716	6524.1113152699545	822.5494014321594	6344.482710883487
3.370022749359618	6801.635950398168	7197.274282971741	10554.309287743754	10512.247481242866	12212.984174652693	11960.519548531012	13593.2147830475	13178.34421423534	15618.077407399029	14999.043478086573	0.24882579489546958	0.2229081037972069	840.7257525546593	6523.753869885113	817.5679616617854	6344.056833806448
3.390328831713469	6813.7636362680205	7209.604732026908	10569.912754444184	10527.552059844027	12230.00406333543	11977.07052151665	13611.477596100509	13196.003992353113	15638.346384070026	15018.515277511631	0.24869696084359388	0.22279671207706817	835.6335207545199	6523.310382398311	812.6059416407952	6343.547077732626
3.4107572684284713	6825.8964160467	7221.939316624064	10585.516821423449	10542.856802862247	12247.02268239947	11993.62005482151	13629.737713189326	13213.661087805744	15658.610828919074	15037.982750463429	0.24856824149928372	0.22268541714140905	830.5611096830689	6522.780357526615	807.6632907412131	6342.952963154763
3.431308796751202	6838.034142599422	7234.277884811262	10601.121285561056	10558.161510022326	12264.039805422653	12010.167927728742	13647.994887886938	13231.315262104443	15678.870464452266	15057.445630434037	0.2484396374006125	0.2225742194586983	825.5084677188424	6522.163298603613	802.7399584266241	6342.2740092719905
3.4519841583705158	6850.176667695396	7246.620283552624	10616.725942497304	10573.465979845569	12281.055204685135	12026.713918265335	13666.248872411235	13248.966275452207	15699.125011714952	15076.903649511465	0.24831114909006846	0.22246311950126915	820.4755433294922	6521.458707561251	797.8358942476916	6341.509733952116
3.47278409944432	6862.323842002598	7258.966358723396	10632.330586629208	10588.770009645925	12298.068651165848	12043.257803198692	13684.499417621815	13266.613886740726	15719.37419028888	15096.35653837692	0.24818277711462144	0.22235211774537994	815.4622850732412	6520.666084948927	792.9510478431475	6340.659653748851
3.4937093706264992	6874.475515082413	7271.315955105017	10647.935011106347	10604.073395526093	12315.079914538828	12059.799358033182	13702.746273016688	13284.257853547222	15739.617718289266	15115.804026301947	0.24805452202579045	0.2222412146712727	810.4686415987089	6519.784929934889	788.0853689429932	6339.723283926956
3.514760727094002	6886.631535384327	7283.668916380247	10663.539007826754	10619.375932373807	12332.088763169673	12076.338357006869	13720.989186729075	13301.8979321315	15759.855312361995	15135.245841145846	0.24792638437971118	0.22213041076323062	805.494561645959	6518.814740320668	783.2388073645416	6338.700138438493
3.535938928574102	6898.791750240596	7296.025085128098	10679.14236743282	10634.67741385781	12349.094964111962	12092.874573087938	13739.227905524236	13319.533877432705	15780.086687680832	15154.681709352728	0.2477983647372065	0.22201970650964192	800.5399940475472	6517.755012551788	778.4113130153855	6337.589729952626
3.557244739371806	6910.956005860883	7308.3843028190095	10694.744879307227	10649.977632424234	12366.09828310375	12109.407777971563	13757.46217479635	13337.165443066513	15800.311557944691	15174.111355949113	0.24767046366385628	0.22190910240305806	795.6048877257854	6516.605241701473	773.6028358965414	6336.391569878906
3.578678928397448	6923.124147326848	7320.7464098098235	10710.346331568753	10665.27637929272	12383.09848456392	12125.937742076478	13775.691738565245	13354.792381322066	15820.529635374776	15193.534504541203	0.24754268173006785	0.221798598940257	790.6891916974564	6515.3649215130135	768.8133260950563	6335.105168320239
3.600242269194432	6935.29601858687	7333.111245338742	10725.94651106838	10680.573444452528	12400.095331588887	12142.464234541583	13793.916339473519	13372.414443158863	15840.74063071216	15212.950877312145	0.24741501951114633	0.22168819662230288	785.7928550696815	6514.033544372302	764.0427337901783	6333.730034124572
3.6219355399671502	6947.471462450468	7345.478647520445	10741.545203384967	10695.868616658887	12417.088585948817	12158.987023222791	13812.135718783156	13390.031378204041	15860.94425321478	15232.360195019695	0.24728747758736866	0.2215778959546134	780.9158270431217	6512.610601337161	759.2910092552193	6332.2656749058515
3.643759523609069	6959.650320583079	7357.848453341054	10757.142192821468	10711.161683429202	12434.078008084478	12175.505874689741	13830.349616372823	13407.642934749385	15881.140210655221	15251.762176993665	0.24716005654405543	0.22146769744701844	776.0580569123849	6511.095582149923	754.5581028515589	6330.711597002577
3.6657150077309777	6971.832433500451	7370.220498653066	10772.737262400642	10726.45243103918	12451.06335710351	12192.020554222425	13848.557770734542	13425.248859748344	15901.328209317835	15271.156541133263	0.2470327569716445	0.22135760161382748	771.2194940631744	6509.487975213211	749.8439650325454	6329.067305511329
3.6878027846894206	6984.017640563315	7382.5946181703985	10788.330193861162	10741.740644519212	12468.044390777184	12208.53082580809	13866.759918970902	13442.848898813327	15921.507953996406	15290.54300390489	0.24690557946576644	0.22124760897389364	766.4000879789237	6507.787267657928	745.1485463468707	6327.332304324955
3.710023651615288	6996.205779971905	7394.970645463374	10803.920767653599	10757.02610765062	12485.020865537	12225.03645213805	13884.955796792097	13460.442796212867	15941.679147991703	15309.921280339677	0.24677852462731772	0.22113772005067875	761.5997882327647	6505.992945278995	740.4717974315281	6325.506096080877
3.732378410442586	7008.396688760377	7407.348412953568	10819.508762936222	10772.308602961803	12501.992536471113	12241.537194604325	13903.145138512806	13478.030294868662	15961.841493108792	15329.291084030974	0.24665159306253986	0.22102793537232027	756.8185444925912	6504.104492583312	735.8136690169922	6323.5881822058
3.7548678679373717	7020.590202791443	7419.727751908875	10835.0939575712	10787.587911724688	12518.959157321187	12258.03281329668	13921.327677049521	13495.611136353024	15981.994689654937	15348.652127132258	0.2465247853830937	0.22091825547169822	752.0563065230963	6502.121392813977	731.1741119280341	6321.578062934801
3.777492835726878	7032.786156750782	7432.108492438376	10850.676128120489	10802.86381395093	12535.920480478953	12274.523066999369	13939.503143917564	13513.18506088602	16002.138436437079	15368.004120354706	0.24639810220613823	0.2208086808865036	747.3130241815816	6500.043127920479	726.5530770819751	6319.4752372992225
3.8002541303288	7044.9843841415395	7444.490463487325	10866.255049841866	10818.136088388314	12552.876256982903	12291.00771318812	13957.671269228262	13530.751807332872	16022.272430759564	15387.346772965104	0.24627154415440888	0.22069921215930494	742.5886474208091	6497.86917859409	721.950515488279	6317.279203133658
3.823152573180761	7057.184717278794	7456.873492831976	10881.83049668498	10833.404512516945	12569.826236515019	12307.486508026894	13975.831781686187	13548.311113201124	16042.39636842191	15406.679792783447	0.24614511185629717	0.22058984983761934	737.8831262891763	6495.599024271127	717.366378250008	6314.989457093645
3.8461889906699622	7069.386987283975	7469.257407074588	10897.402241287366	10848.668862545752	12586.7701673975	12323.959206364978	13993.984408586368	13565.8627146382	16062.509943716583	15426.002886181019	0.24601880594593126	0.22048059447398158	733.196410929726	6493.232143132947	712.8006165655679	6312.605494678486
3.8693642141629967	7081.59102407931	7481.642031638245	10912.970054970496	10863.928913408727	12603.707796589491	12340.42556173385	14012.128875811517	13583.406346428674	16082.612849426787	15445.315758078157	0.24589262706325515	0.2203714466260154	728.5284515806125	6490.768012122251	708.2531817251001	6310.126810207963
3.892679080035866	7093.796656382228	7494.027190761781	10928.533707735836	10879.184438761344	12620.638869683888	12356.885326344178	14030.264907829378	13600.941741991734	16102.704776824366	15464.61811194222	0.24576657585411377	0.22026240685650436	723.879198578361	6488.206106971018	703.7240251158364	6307.552896876819
3.9161344297041563	7106.003711699795	7506.412707494706	10944.092968261013	10894.435210977017	12637.563130904218	12373.338251082936	14048.392227690134	13618.468633378747	16122.785415667844	15483.909649785703	0.24564065297033322	0.22015347573346405	719.2486023523961	6485.545902166981	699.2130982160452	6304.88324671099
3.9397311096534064	7118.21201632299	7518.798403691911	10959.647603895699	10909.6810011433	12654.480323101263	12389.784085510195	14066.510557023536	13635.986751270515	16142.854454200113	15503.190072163983	0.24551485906980575	0.22004465383021632	714.6366134286509	6482.786870993208	694.7203525993682	6302.11735061137
3.963469971469652	7130.421395321209	7531.184100008717	10975.197380657935	10924.921579058539	12671.390187750143	12406.222577856459	14084.619616036582	13653.495824975087	16162.91157914675	15522.459078173726	0.24538919481657417	0.21993594172546196	710.0431824310217	6479.928485540673	690.2457399351988	6299.254698368721
3.987351871870168	7142.631672536486	7543.569615895565	10990.742063230075	10940.156713228112	12688.292464947033	12422.653475019531	14102.719123510757	13670.995582425094	16182.956475713876	15541.71636545075	0.24526366088091844	0.21982734000335527	705.4682600798551	6476.970216718968	685.7892119877506	6296.294778663199
4.01137767273438	7154.842670577972	7555.954769593017	11006.281414955103	10955.38617086109	12705.186893406266	12439.076522561865	14120.808796799713	13688.485750175607	16202.988827586516	15560.961630168487	0.24513825793943936	0.21971884925358007	700.9117971903179	6473.911534236744	681.3507206148934	6293.2370790606365
4.035548241134971	7167.0542108160635	7568.339378126361	11021.815197832506	10970.609717866419	12722.07321045696	12455.491464707393	14138.888351826481	13705.966053401444	16223.008316926383	15580.194567035831	0.24501298667515012	0.21961047007142603	696.3737446755986	6470.751906641293	676.9302177702193	6290.081086042337
4.059864449369175	7179.266113376928	7580.723257300665	11037.34317251474	10985.827118849704	12738.951152040348	12471.898044339036	14156.95750308138	13723.436215895208	16243.014624370553	15599.414869295799	0.24488784777756076	0.21950220305786564	691.8540535474021	6467.4908013409	672.5276555046439	6286.826285030693
4.08432717499025	7191.4781971365965	7593.106221695425	11052.865098303164	11001.03813710951	12755.820452706486	12488.296002995665	14175.015963619326	13740.895960064756	16263.007429029394	15618.622228723616	0.24476284194277087	0.21939404881963198	687.352674911177	6464.127684562933	668.1429859599448	6283.472160337027
4.108937300839158	7203.690279715353	7605.48808465938	11068.380733144335	11016.242534633882	12772.6808456114	12504.685080869353	14193.063445057593	13758.345006930957	16282.98640848504	15637.81633562505	0.24463796987355838	0.21928600796929765	682.8695599719067	6460.662021417636	663.7761613774346	6280.018195251003
4.133695715076422	7215.902177471949	7617.868658305385	11083.889833626188	11031.440072097032	12789.532062514094	12521.065016802788	14211.09965757343	13775.78307612568	16302.951238789721	15656.996878835085	0.2445132322794703	0.21917808112535514	678.404660032189	6457.093275892083	659.427134094265	6276.4638720192015
4.15860331121418	7228.113705497874	7630.247753505118	11099.39215497429	11046.63050885575	12806.373833773692	12537.43554828641	14229.12430990184	13793.20988588943	16322.901594464267	15676.163545716197	0.24438862987691667	0.21907026891229578	673.957926491421	6453.42091085203	655.0958565406618	6272.808671826962
4.183660988148428	7240.324677611543	7642.6251798838575	11114.88745104801	11061.813602946004	12823.205888346447	12553.79641145575	14247.137109333225	13810.62515306928	16342.837148496494	15695.31602215689	0.24426416338926304	0.2189625719606936	669.529310846614	6449.644388058223	650.7822812447266	6269.052074854728
4.208869650191461	7252.534906352534	7655.000745815253	11130.375474336814	11076.989111079572	12840.027953782952	12570.147341088832	14265.137761711258	13828.028593116804	16362.75757233982	15714.453992570348	0.24413983354692578	0.21885499090728516	665.1187646934704	6445.763168190606	646.4863608308369	6265.193560274318
4.2342302071045115	7264.744202975795	7667.374258416085	11145.855975956552	11092.156788640626	12856.839756225303	12586.488070603516	14283.125971430696	13845.419920086017	16382.66253591186	15733.57713989307	0.24401564108746648	0.2187475263950552	660.7262397242303	6441.77671083482	642.2080480181903	6261.232606243808
4.259743574130585	7276.9523774457775	7679.7455235409625	11161.328705645663	11107.316389682315	12873.641020404219	12602.81833205487	14301.10144143517	13862.798846631304	16402.551707592986	15752.685145583451	0.24389158675568862	0.2186401790733193	656.351687729155	6437.684474509209	637.9472956223472	6257.168689939193
4.285410672027485	7289.159238430647	7692.114345777093	11176.793411761544	11122.467666923478	12890.431469636362	12619.137856132667	14319.06387321521	13880.165084005528	16422.424754225143	15771.777689620632	0.24376767130373708	0.21853294959780953	651.9950605985941	6433.485916695092	633.704056556744	6253.001287569758
4.311232427101037	7301.364593296421	7704.480528439012	11192.24984127688	11137.610371745288	12907.210825821587	12635.446372158845	14337.012966806156	13897.518342058076	16442.281341110625	15790.854450503273	0.24364389549119353	0.21842583863075987	647.6563103188528	6429.180493808817	629.4782838310639	6248.729874386452
4.337209771238533	7313.568248101078	7716.84387356328	11207.697739775906	11152.744254187968	12923.978809440156	12651.74360808504	14354.948420786124	13914.858329233033	16462.121132010776	15809.915105248447	0.24352026008517977	0.21831884684099576	643.335388974956	6424.7676612404175	625.2699305496062	6244.353924667928
4.363343641942354	7325.770007588709	7729.204181903134	11223.136851450832	11167.869062947382	12940.73513955016	12668.029290489996	14372.869932274109	13932.184752567155	16481.943789145014	15828.959329390373	0.24339676586045683	0.21821197490401836	639.0322487515223	6420.246873373166	621.0789499144885	6239.8729117685
4.389634982363801	7337.9696751836145	7741.561252923293	11238.56691909821	11182.984545371935	12957.479533784839	12684.303144577318	14390.777196928042	13949.497317688323	16501.748973189737	15847.986796979629	0.24327341359952598	0.21810522350209702	634.7468419297365	6415.617583566811	616.9052952246566	6235.286308122333
4.416084741337141	7350.167052984349	7753.914884794519	11253.987684115247	11198.09044745916	12974.211708349929	12700.564894172918	14408.669908942886	13966.795728813564	16521.536343277236	15866.997180581988	0.2431502040927351	0.2179985933243567	630.4791208892711	6410.879244187381	612.7489198747207	6230.593585236464
4.442693873413836	7362.361941757832	7766.264874388377	11269.398886496296	11213.186513852594	12990.931378021125	12716.81426172274	14426.547761048849	13984.079688747497	16541.305556994874	15885.990151277578	0.24302713813837984	0.21789208506687208	626.2290381114581	6406.031306652818	608.6097773589427	6225.794213753659
4.469463338897009	7374.554140933459	7778.6110172719245	11284.80026482935	11228.272487838603	13007.638256141669	12733.050968290518	14444.410444509747	14001.3488988807	16561.056270384313	15904.965378660154	0.24290421654281172	0.21778569943275722	621.9965461717511	6401.073221368715	604.4878212639596	6220.887663385831
4.49639410387609	7386.743448596953	7790.953107702193	11300.191556292226	11243.34811134296	13024.332054619492	12749.274733555163	14462.25764912089	14018.603059187742	16580.788137940308	15923.922530835896	0.24278144012054242	0.21767943713225607	617.7815977452265	6396.0044378009625	600.3830052762933	6215.873403004371
4.523487140261684	7398.9296614846235	7803.290938621118	11315.572496649356	11258.413124928065	13041.012483925151	12765.485275808991	14480.089063207848	14035.841868226236	16600.500812610462	15942.861274423267	0.2426588096943543	0.2175732988828469	613.5841456085909	6390.824404501356	596.2952831792936	6210.750900622457
4.550743425820648	7411.112574977206	7815.62430164989	11330.942820248069	11273.467267789407	13057.679253089136	12781.682311955019	14497.904373624535	14053.06502313462	16620.193945794203	15961.781274551755	0.2425363260954077	0.21746728540932272	609.4041426344193	6385.532569071278	592.2246088511893	6205.51962339133
4.578163944211368	7423.291983093947	7827.952987083799	11346.302260015198	11288.510277752755	13074.332069699594	12797.865557505158	14515.70326575176	14070.272219631226	16639.86718734237	15980.682194861705	0.24241399016335247	0.21736139744389946	605.2415417939192	6380.128378196154	588.1709362692782	6200.179037651047
4.605749685019276	7435.467678486508	7840.276783886717	11361.65054745351	11303.541891270854	13090.970639899833	12814.034726577807	14533.485423495535	14087.46315201252	16659.52018555645	15999.56369750346	0.24229180274643825	0.21725563572630938	601.0962961567566	6374.611277662683	584.1342195055331	6194.728608906735
4.633501643792551	7447.63945243297	7852.595479685781	11376.987412638346	11318.561843420463	13107.59466838613	12830.189531895892	14551.25052928574	14104.637513151893	16679.152587188277	16018.425443137066	0.24216976470162893	0.21715000100390075	596.9683588944899	6368.980712407734	580.1144127324806	6189.1678018998355
4.6614208220780515	7459.807094831836	7864.908860766039	11392.312584214249	11333.569867899367	13124.203858405475	12846.329684784845	14568.998264074742	14121.794994498316	16698.764037439694	16037.267090931891	0.2420478768947166	0.21704449403173223	592.8576832731778	6363.236126450822	576.1114702158375	6183.496080544312
4.689508227457455	7471.970394195786	7877.216712064875	11407.625789391312	11348.56569702311	13140.797911753056	12862.454895170298	14586.72830733568	14138.935286074857	16718.354179961818	16056.088298565945	0.2419261402004361	0.21693911557268106	588.7642226587632	6357.376962975133	572.1253463191388	6177.712907996029
4.717764873583629	7484.129137645802	7889.5188171667905	11422.926753942098	11363.5490617223	13157.376528770403	12878.564871576444	14604.440337061536	14156.058076477757	16737.92265685523	16074.888722226027	0.24180455550258245	0.21683386639753985	584.6879305174807	6351.40266433591	568.155995504465	6171.817746668123
4.746191780217212	7496.283110904892	7901.814958297842	11438.215202198046	11378.519691539399	13173.939408342923	12894.659321123801	14622.13402976355	14173.163052874997	16757.46910866942	16093.66801660715	0.24168312369412914	0.21672874728512317	580.6287604124518	6345.31267204741	564.2033723287168	6165.810058213305
4.774789973263409	7508.432098292102	7914.104916320286	11453.490857046289	11393.477314625918	13190.486247897978	12910.73794952747	14639.809060470207	14190.249901005322	16776.993174402884	16112.425834912598	0.24156184567734842	0.21662375902236983	576.5866660064785	6339.106426821556	560.2674314484757	6159.6893035848625
4.803560484809025	7520.575882716281	7926.38847072715	11468.75343992622	11408.421657739487	13207.016743402626	12926.800461095245	14657.465102725864	14207.318305177128	16796.494491502865	16131.161828853805	0.24144072236392966	0.21651890240444696	572.5616010593076	6332.783368562348	556.3481276135135	6153.45494299056
4.832504353159697	7532.714245669971	7938.665399636631	11484.002670826243	11423.352446240786	13223.530589361648	12942.846558725587	14675.101828589743	14224.367948267289	16815.972695865446	16149.87564865012	0.241319754675105	0.2164141782348615	568.553519432433	6326.342936425004	552.4454156731663	6147.106435971335
4.861622622877388	7544.84696722332	7950.9354797869	11499.238268280618	11438.269404090986	13240.027478815633	12958.875943906189	14692.718908634957	14241.398511720485	16835.427421835782	16168.566943029287	0.24119894354177027	0.21630958732556183	564.5623750823434	6319.784568765201	548.5592505726963	6140.64324137941
4.890916344818065	7556.973826017697	7963.198486530335	11514.459949365928	11453.172253848546	13256.50710333871	12974.888316711818	14710.31601194716	14258.40967554793	16854.858302207824	16187.235359227043	0.24107828990461153	0.21620513049705423	560.5881220647716	6313.1077031977475	544.6895873530011	6134.064817391336
4.9203865761696335	7569.0945992597135	7975.454193828304	11529.667429698167	11468.06071666672	13272.969153036955	12990.883375802947	14727.89280612397	14275.401118326772	16874.26496822502	16205.880542987765	0.24095779471423123	0.21610080857850322	556.6307145360333	6306.311776629649	540.8363811540767	6127.370621568523
4.950034380490085	7581.209062714879	7987.702374245523	11544.860423429363	11482.934512290552	13289.41331654629	13006.860818423896	14745.448957273838	14292.372517199208	16893.647049580293	16224.502138564454	0.24083745893127642	0.21599662240785697	552.6901067486033	6299.396225228906	536.9995872104482	6120.560110813938
4.979860827745887	7593.316990701405	7999.942798944616	11560.03864324445	11497.793359054216	13305.839281030716	13022.820340401275	14762.984130015271	14309.323547871665	16913.00417441657	16243.099788719177	0.24071728352656832	0.21589257283194746	548.7662530553644	6292.360484486911	533.1791608550411	6113.632741440088
5.009866994350591	7605.418156084001	8012.175237680646	11575.20180035821	11512.636973878305	13322.246732180574	13038.761636142453	14780.497987476134	14326.253884614203	16932.335969327276	16261.673134723533	0.24059726948123283	0.21578866070660935	544.8591079050966	6285.20398918679	529.3750575164158	6106.587969153188
5.040053963203681	7617.512330267502	8024.399458795533	11590.349604511928	11527.465072267034	13338.635354210568	13054.684398633925	14797.990191292643	14343.163200259829	16951.642059356578	16280.22181635898	0.24047741778683296	0.21568488689680135	540.9686258446891	6277.926173447166	525.5872327175748	6099.425249057356
5.070422823729659	7629.59928319069	8036.615229212538	11605.481763970516	11542.27736830557	13355.004829858279	13070.588319439808	14815.46040160899	14360.051166203792	16970.922068000316	16298.745471917427	0.24035772944550393	0.21558125227671382	537.0947615218465	6270.5264707640745	521.8156420807645	6092.144035724457
5.100974671917351	7641.678783319969	8048.8223144308295	11620.59798551936	11557.073574657514	13371.354840382408	13086.473088700557	14832.908277076609	14376.917452403302	16990.17561720655	16317.243738202025	0.2402382054700883	0.21547775772989342	533.2374696807528	6263.004313990008	518.0602413245651	6084.743783187587
5.131710610359471	7653.75059764305	8061.0204785198675	11635.697974461284	11571.853402562172	13387.685065561163	13102.338395131444	14850.333474853629	14393.761727376885	17009.40232737634	16335.716250527721	0.2401188468842727	0.21537440414935968	529.3967051631189	6255.359135354869	514.3209862621443	6077.223944928031
5.1626317482924104	7665.814491662612	8073.209484113868	11650.781434613506	11586.616561831988	13403.995183690642	13118.183926021205	14867.735650604354	14410.583658204021	17028.60181736456	16354.162642722076	0.2399996547227269	0.21527119243772888	525.5724229082116	6247.590366492048	510.59783280285774	6069.583973922301
5.193739201636265	7677.87022938996	8085.389092406241	11665.848068304675	11601.362760849977	13420.284871583324	13134.009367230752	14885.114458498854	14427.38291052474	17047.773704480827	16372.582547126125	0.23988063003124394	0.2151681235073321	521.7645779546001	6239.697438471485	506.8907369534718	6061.823322669137
5.225034093035115	7689.917573338694	8097.5590631441	11680.897576371937	11616.091706567275	13436.553804566642	13149.814403191975	14902.469551212658	14444.15914853953	17066.91760449061	16390.975594595402	0.23976177386688355	0.21506519828034773	517.9731254371582	6231.679781790357	503.1996548155439	6053.941443183925
5.256517551897525	7701.956284518266	8109.719154622575	11695.929658157918	11630.80310450051	13452.801656481412	13165.598716906397	14919.800579926305	14460.91203500876	17086.03313161614	16409.341414500796	0.2396430872981139	0.21496241768891297	514.1980205895961	6223.5368264135905	499.5245425874891	6045.9377870350145
5.288190714437326	7713.986122427703	8121.869123679378	11710.944011507963	11645.496658729526	13469.028099680643	13181.361989944218	14937.107194325321	14477.641231252986	17105.119898537854	16427.679634729902	0.23952457140495917	0.2148597826752686	510.4392187411431	6215.268001764547	495.865356562339	6037.811805344652
5.320054723714605	7726.006845049	8134.008725689056	11725.940332767024	11660.172071894709	13485.232805027892	13197.103902442923	14954.389042599705	14494.346397152323	17124.177516395244	16445.98988168787	0.23940622727914435	0.21475729419187028	506.696675319894	6206.872736776248	492.2220531285275	6029.562948812265
5.352110729676963	7738.018208840943	8146.137714557519	11740.91831677712	11674.829045194803	13501.415441896354	13212.824133106475	14971.645771444235	14511.027191146837	17143.205594788724	16464.27178029899	0.23928805602424597	0.21465495320153133	502.97034585184883	6198.350459905341	488.59458877239376	6021.190667771734
5.384359889201005	7750.019968732443	8158.255842716428	11755.877656874245	11689.467278384478	13517.575678167275	13228.522359204202	14988.877026058051	14527.683270236363	17162.20374178062	16482.524954007902	0.23917005875584188	0.21455276067754442	499.26018595776986	6189.700599110685	484.98292007352575	6012.694412147626
5.41680336613411	7762.01187811621	8170.362861117502	11770.818044885726	11704.08646977193	13533.713180228957	13244.19825656979	15006.082450144873	14544.314289980604	17181.171563896896	16500.749024781002	0.23905223660166375	0.2144507176038216	495.566151357285	6180.922581927851	481.3870037069428	6004.07363150781
5.44944233133642	7773.993688842206	8182.458519226969	11785.739171127414	11718.686316216641	13549.827612975538	13259.851499600425	15023.261685913018	14560.919904499358	17200.10866612876	16518.943613108004	0.23893459070175171	0.21434882497502825	491.88819786606473	6172.015835452359	477.806796443183	5995.327775087208
5.482277962723094	7785.96515121119	8194.542565019918	11800.640724400972	11733.266513127104	13565.918639805914	13275.48176125591	15040.414374075557	14577.499766472625	17219.01465193428	16537.108338003516	0.23881712220860973	0.2142470837967123	488.22628139625886	6162.979786367156	474.2422551475174	5986.456291792449
5.515311445306831	7797.9260139681655	8206.614744974633	11815.522391991142	11747.82675445855	13581.985922622669	13291.088713057838	15057.540153850508	14594.053527140977	17237.889123240213	16555.242817008722	0.23869983228736372	0.21414549508545147	484.5803579573694	6153.8138609770685	470.693336780736	5977.458630240522
5.548543971240616	7809.8760242959	8218.674804067017	11830.383859663141	11762.366732710827	13598.02912183116	13306.6720250889	15074.638662961195	14610.580836305895	17256.73168044393	16573.34666619323	0.23858272211592169	0.2140440598689844	480.95038365514483	6144.517485213466	467.1599983981869	5968.334238765296
5.581976739860765	7821.81492780834	8230.72248576488	11845.224811659964	11776.886138926162	13614.047896338498	13322.231365992111	15091.709537636523	14627.081342330226	17275.541922415305	16591.41950015684	0.23846579288513464	0.21394277918636112	477.33631469134707	6135.090084655676	463.64219714916544	5959.082565433346
5.615610957730194	7833.742468544084	8242.75753202228	11860.044930699823	11791.38466268705	13630.041903552723	13337.766402970183	15108.752412611468	14643.554692138538	17294.319446498863	16609.460932031558	0.2383490457989609	0.21384165408807415	473.7381073629367	6125.531084541697	460.13989027793286	5949.703058077488
5.649447838681973	7845.658388959712	8254.779683273893	11874.843897973475	11805.86199211418	13646.010799381853	13353.276801784934	15125.766921127433	14660.000531217827	17313.063848515736	16627.470573483584	0.23823248207463102	0.21374068563621285	470.15571806463413	6115.839909824077	456.6530351230467	5940.195164313074
5.6834886038631165	7857.562429923346	8266.788678429282	11889.621393141868	11820.317813864354	13661.954238233335	13368.76222675674	15142.75269493308	14676.418503618064	17331.774722766262	16645.4480347155	0.23811610294281618	0.21363987490460434	466.58910328612546	6106.015985157341	453.1815891164588	5930.558331547305
5.717734481778674	7869.454330707863	8278.784254867236	11904.377094333413	11834.75181312843	13677.871873013048	13384.222340764003	15159.709364284648	14692.808251952869	17350.451662031945	16663.392924468397	0.237999909647796	0.2135392229789642	463.03821961264475	6096.058734926861	449.7255097857269	5920.7920070318505
5.75218670833605	7881.333828984406	8290.766148430126	11919.11067814172	11849.163673629479	13693.763355124893	13399.656805242874	15176.636557946975	14709.169417400433	17369.094257578236	16681.304850024393	0.23788390344763224	0.2134387309570438	459.50302372471197	6085.967583271675	446.28475475066807	5910.8956378470175
5.786846526889619	7893.200660815597	8302.734093418061	11933.821819622926	11863.553077620592	13709.628334469917	13415.065280186622	15193.533903193962	14725.501639704073	17387.70209915674	16699.183417208726	0.2377680856143408	0.21333839994878256	455.9834723979002	6075.741954100318	442.8592817245808	5900.868670932949
5.821715188285586	7905.054560648991	8314.687822583332	11948.510192293492	11877.9197058832	13725.466459445992	13430.447424145546	15210.401025809717	14741.804557173422	17406.274775008125	16717.028230392527	0.23765245743406863	0.21323823107646203	452.4795225041162	6065.381271139719	439.44904851558385	5890.7105531403795
5.856793950907131	7916.895261310311	8326.62706712459	11963.175468127707	11892.263237725056	13741.277376947175	13445.802894226594	15227.237550089305	14758.077806685269	17424.81187186471	16734.838892495307	0.2375370202072696	0.21313822547486153	448.99113100915565	6054.884957917035	436.0540130243462	5880.420731216669
5.892084080719833	7928.722493996782	8338.551556681166	11977.817317555398	11906.583350978472	13757.060732363316	13461.131346093202	15244.043098839844	14774.321023684657	17443.31297495335	16752.615004987634	0.23742177524888652	0.21303838429141275	445.5182549733727	6044.252437800635	432.67413324382505	5869.998651835602
5.927586851317345	7940.535988270374	8350.46101932728	11992.43540945957	11920.879721998426	13772.816169579623	13476.432433965068	15260.817293381515	14790.533842185934	17461.777667998304	16770.356167893882	0.23730672388853238	0.2129387086863605	442.06085155246546	6033.483134032227	429.3093672618852	5859.443761649076
5.963303543967366	7952.33547205112	8362.3551815664	12007.029411174208	11935.152025660991	13788.543330976428	13491.705810618276	15277.559753548818	14806.7158947742	17480.205533224376	16788.061979795348	0.23719186747067422	0.2128391998329242	438.6188779961085	6022.576469733845	425.9596732572536	5848.755507263821
5.999235447657878	7964.120671610273	8374.233768325332	12021.598988481963	11949.399935361325	13804.24185742881	13506.951127384931	15294.27009769171	14822.866812606197	17498.596151359954	16805.732037832822	0.23707720735482082	0.21273985891745806	435.19229164821445	6011.531867936719	422.6250095014111	5837.933335288428
6.035383859143656	7975.891311563626	8386.096502948601	12036.143805612031	11963.62312301227	13819.911388306477	13522.16803415352	15310.947942677009	14838.986225412064	17516.949101640323	16823.36593771006	0.23696274491570957	0.21264068713961884	431.7810499467596	6000.348751605488	419.3053343592328	5826.976692373399
6.071750082993084	7987.647114864635	8397.943107192583	12050.663525237906	11977.821259042514	13835.551561473552	13537.356179368786	15327.59290388972	14855.073761496498	17535.26396181095	16840.96327369672	0.2368484815435002	0.2125416857125306	428.3851104223286	5989.026543640997	416.00060628689243	5815.885025199037
6.108335431635222	7999.387802797617	8409.77330121978	12065.157808475247	11991.99401239511	13851.162013288455	13552.515210032007	15344.204595234472	14871.129047740425	17553.54030813089	16858.523638631792	0.2367344186439658	0.21244285586295364	425.00443070032634	5977.564666940831	412.71078383232816	5804.657780517824
6.145141225407182	8011.11309497098	8421.586803592982	12079.626314879895	12006.141050525795	13866.742378604002	13567.644771701092	15360.782629137226	14887.151709602484	17571.777715376516	16876.046623926803	0.23662055763868978	0.212344198831458	421.6389684996102	5965.962544405367	409.4358256353589	5793.294405178167
6.182168792601758	8022.8227093102905	8433.383331269499	12094.068702445687	12020.262039401583	13882.292290767306	13582.744508490976	15377.326616546752	14903.141371120726	17589.975756844993	16893.531819569485	0.23650689996526442	0.21224571587258892	418.28868163053994	5954.21959893452	406.1756904271897	5781.794346143026
6.2194194695153895	8034.516362051443	8445.162599595336	12108.48462760248	12034.356643499179	13897.811381619897	13597.814063073842	15393.836166936368	14919.097654914429	17608.134004358082	16910.97881412721	0.23639344707748902	0.21214740825505465	414.9535279989941	5942.3352535143495	402.9303370320704	5770.157050542068
6.256894600496366	8046.193767733821	8456.924322299466	12122.873745214276	12048.42452580373	13913.299281498035	13612.853076679754	15410.310888305927	14935.020182185937	17626.25202826624	16928.387194750954	0.23628020044557646	0.2120492772618878	411.63346560148057	5930.308931175619	399.69972436266835	5758.381965635344
6.294595537993358	8057.854639193255	8468.668211487791	12137.235708577056	12062.465347807081	13928.75561923264	13627.861189096706	15426.750387183374	14950.908572722346	17644.329397452228	16945.75654717857	0.23616716155635611	0.21195132419063914	408.32845252691186	5918.140055042226	396.4838114234153	5746.4685388854705
6.332523642604218	8069.498687555239	8480.393977637563	12151.57016941708	12076.47876950682	13944.180022149842	13642.838038671638	15443.154268626988	14966.76244489785	17662.365679335515	16963.086455739325	0.2360543319134823	0.2118535503535485	405.03844695698353	5905.828048370779	393.2825573103037	5734.416217985097
6.370680283125076	8081.1256222278535	8492.101329591327	12165.876777888849	12090.46444940463	13959.57211607112	13657.78326231061	15459.522136227226	14982.581415675517	17680.36043987629	16980.37650335736	0.23594171303764602	0.2117559570777375	401.76340716527193	5893.37233455712	390.0959212084126	5722.224450845271
6.40906683659976	8092.735150894916	8503.789974551226	12180.155182573433	12104.422044505249	13974.931525313901	13672.696495479771	15475.85359210904	14998.365100609615	17698.31324357995	16997.626271556208	0.23582930646678646	0.21165854570538528	398.50329151802	5880.772337185219	386.9238623935962	5709.892685653176
6.447684688369473	8104.326979508936	8515.459618072991	12194.4050304766	12118.351210315055	13990.257872691935	13687.577372205842	15492.148236934014	15014.113113847747	17716.22365350146	17014.83534046269	0.23571711375630836	0.21156131759392718	395.25805847137235	5868.027480010409	383.7663402322505	5697.4203709010035
6.486535232122802	8115.900812284088	8527.109964060277	12208.625967027034	12132.25160084115	14005.550779515817	13702.425525077204	15508.405669902606	15029.825068133394	17734.091231249848	17032.003288811662	0.23560513647929868	0.2114642741162367	392.0276665731217	5855.137187013868	380.62331417991663	5684.8069553799
6.525619869945995	8127.456351689212	8538.740714758522	12222.817636074657	12146.122868589853	14020.809865593634	13717.240585244388	15524.625488756616	15045.500574807986	17751.915536992925	17049.129693949944	0.23549337622674923	0.21136741666082523	388.8120744630287	5842.10088243708	377.49474378023297	5672.051888209768
6.564940012373588	8138.9932984408015	8550.351570749255	12236.97967988902	12159.964664565914	14036.034749231692	13732.02218242129	15540.807289781731	15061.139243813675	17769.696129462147	17066.214131841298	0.23538183460778028	0.21127074663203127	385.61124087075586	5828.9179907804355	374.38058866770007	5659.154618902132
6.604497078439295	8150.5113514958575	8561.942230944082	12251.111739157528	12173.776638271273	14051.225047235132	13746.769944886002	15556.950667809913	15076.740683695798	17787.432565957315	17083.256177070853	0.23527051324986623	0.21117426545022455	382.4251246161584	5815.58793684002	371.28080856602173	5646.11459736526
6.644292495727218	8162.0102080448605	8573.51239257889	12265.213452983971	12187.558437704225	14066.380374908853	13761.483499482054	15573.055216222227	15092.304501605668	17805.124402351787	17100.25540285011	0.2351594137990662	0.2110779745520001	379.25368461047765	5802.11014574999	368.195363287261	5632.9312739246525
6.684327700423376	8173.489563504656	8585.061751207822	12279.284458886941	12201.309709358298	14081.500346058363	13776.16247161935	15589.12052695153	15107.830303303193	17822.77119309751	17117.21138102161	0.23504853792025543	0.21098187539038524	376.09687985418714	5788.484042986762	365.12421273087966	5619.60409933608
6.724604137367524	8184.9491115113	8596.59000069738	12293.324392798297	12215.030098221407	14096.584572990696	13790.806485275465	15605.146190485306	15123.31769315981	17840.372491230322	17134.123682064073	0.23493788729736123	0.21088596943504365	372.9546694372257	5774.709054396488	362.0673168853973	5606.132524843328
6.76512326010531	8196.388543912917	8608.09683322049	12307.3328890617	12228.719247774981	14111.632666515448	13805.41516299691	15621.131795868585	15138.766274161368	17857.92784837527	17150.991875097472	0.23482746363360052	0.21079025817247984	369.8270125387353	5760.784606227651	359.02463582655764	5592.51600218052
6.805886530940724	8207.807550762518	8619.581939250525	12321.30958043117	12242.37679999309	14126.644235945825	13819.988125900421	15637.07693070695	15154.175647911201	17875.43681475211	17167.815527888266	0.23471726865172077	0.210694743106257	366.7138684283127	5746.710125178099	355.996129719133	5578.75398363173
6.846895420988873	8219.205820310874	8631.045007555442	12335.25409806981	12256.002395341811	14141.618889099946	13834.524993674535	15652.981181169804	15169.545414633321	17892.898939181097	17184.594206854905	0.2346073040942452	0.21059942575720159	363.6151964641758	5732.485038399231	352.9817588152364	5564.8459220346995
6.888151410229076	8230.583038999213	8642.4857251917	12349.166071548332	12269.59567277836	14156.5562323019	13849.025384580911	15668.844131993392	15184.875173175475	17910.31376908852	17201.327477073177	0.23449757172371782	0.21050430766362083	360.5309560918249	5718.1087735048495	349.9814834515855	5550.791270773392
6.92965598755826	8241.938891452019	8653.903777498266	12363.04512884379	12283.156269750354	14171.455870383106	13863.488915455842	15684.665366484183	15200.164521012492	17927.68085051263	17218.014902281684	0.23438807332295614	0.2104093903815282	357.46110684689484	5703.580758651253	346.99526405517827	5536.589483895339
6.971410650844719	8253.273060469815	8665.29884809081	12376.890896338416	12296.68382219548	14186.317406683786	13877.915201712225	15700.444466522364	15215.413054249926	17944.999728109786	17234.656044888015	0.23427881069530263	0.21031467548485522	354.40560835189535	5688.900422515813	344.0230611381994	5522.240016066935
7.01341690698215	8264.585227021786	8676.670618855453	12390.702998818237	12310.177964540526	14201.140443054208	13892.303857340818	15716.18101256513	15230.620367627116	17962.26994516031	17251.250465974033	0.23416978566488214	0.21022016456567802	351.364420316997	5674.0671943435445	341.064835297846	5507.742322600447
7.055676271944047	8275.875070238577	8688.018769942926	12404.481059472066	12323.638329701093	14215.924579856404	13906.654494912342	15731.874583650486	15245.786054521179	17979.491043575003	17267.79772530223	0.234061000076861	0.2101258592344503	348.3375025408168	5659.080503988545	338.12054721915047	5493.0958595350385
7.098190270838397	8287.142267404892	8699.342979762469	12418.224699890263	12337.064549081004	14230.669415965633	13920.966725579174	15747.5247574008	15260.90970695038	17996.662563901336	17284.297381321634	0.23395245579771104	0.21003176112022004	345.32481490881764	5643.939781925175	335.19015767230303	5478.300083625596
7.1409604379627405	8298.386493952208	8710.642924975838	12431.93354006375	12350.456252571928	14245.374548772152	13935.240159077397	15763.131110026721	15275.990915578199	18013.784045330132	17300.748991174154	0.23384415471547543	0.2099378718708756	342.3263173928135	5628.644459272735	332.27362751279725	5463.35445237672
7.183988316859528	8309.607423451322	8721.91828049122	12445.607198382844	12363.813068552903	14260.039574182814	13949.474403728662	15778.693216330896	15291.029269716932	18030.855025702	17317.152110700754	0.23373609874003853	0.20984419315337002	339.3419700511731	5613.193967832718	329.37091768090613	5448.258424071595
7.227275460371831	8320.804727605024	8733.168719457179	12459.24529163638	12377.134623890042	14274.664086623025	13963.669066442375	15794.210649712097	15306.024357331846	18047.875041514275	17333.506294448038	0.23362828980339767	0.2097507266539666	336.3717330307991	5597.587740152609	326.48198920383584	5433.011457839049
7.270823430699384	8331.97807624072	8744.393913256694	12472.847435010795	12390.42054393635	14289.24767903868	13977.823752717943	15809.682982169405	15320.975765045303	18064.843627928014	17349.811095674962	0.233520729859943	0.20965747407847488	333.4155665618018	5581.825209474191	323.60680319095263	5417.613013612106
7.31463379945495	8343.127137302808	8755.59353150085	12486.413242088987	12403.670452531203	14303.789942897854	13991.938066646697	15825.109784306032	15335.88307814067	18081.76031877466	17366.066066359177	0.23341342088673367	0.20956443715250092	330.4734309609048	5565.905809824355	320.74532083646045	5402.062552200165
7.358708147721062	8354.251576845436	8766.76724202297	12499.942324849775	12416.88397200046	14318.290468193209	14006.011610914573	15840.490625334072	15350.745880566848	18098.624646563683	17382.270757204315	0.23330636488378442	0.20947161762168579	327.5452866308624	5549.828976040706	317.8975034202158	5386.35953534767
7.403048066107065	8365.351059024808	8777.914710872405	12513.434293666794	12430.060723156143	14332.748843443806	14020.043986804285	15855.825073078508	15365.563754942592	18115.436142489496	17398.424717646707	0.23319956387435162	0.20937901725196834	324.6310940585972	5533.594143773895	315.0633123034495	5370.503425689414
7.447655154806527	8376.425246091838	8789.035602308377	12526.888757307961	12443.200325296359	14347.164655697548	14034.034794197813	15871.112693981999	15380.33628256081	18132.1943364392	17414.527495862523	0.2330930199052242	0.20928663782982573	321.7308138172957	5517.200749561191	312.24270893243374	5354.493686851114
7.49253102365499	8387.473798384506	8800.129578793983	12540.305322934628	12456.302396205378	14361.537490533357	14047.983631579084	15886.353053109366	15395.063043393417	18148.898757000057	17430.57863877517	0.23298673504701986	0.20919448116253986	318.84440656294464	5500.648230796214	309.43565483615384	5338.329783444293
7.537677292188054	8398.49637432028	8811.196300989886	12553.683596100884	12469.366552153479	14375.866932063465	14061.890096036419	15901.5457141522	15409.743616095782	18165.548931467118	17446.577692062438	0.23288071139447972	0.20910254907845557	315.97183303683414	5483.936025816482	306.64211162624997	5322.011181106325
7.583095589699846	8409.492630388644	8822.23542774832	12567.02318075307	12482.392407897205	14390.152562936051	14075.753783265462	15916.690239433936	15424.377578011678	18182.144385851334	17462.524200164302	0.23277495106677493	0.20901084342723958	313.1130540636077	5467.063573898748	303.86204099698807	5305.537346527446
7.628787555301809	8420.462221143296	8833.246616106751	12580.32367922899	12495.379576679266	14404.393964337509	14089.57428757173	15931.786189914468	15438.964505177999	18198.68464488727	17478.417706290253	0.23266945620781065	0.20891936608015466	310.26803055082564	5450.0303152953275	301.09540472438675	5288.907747480553
7.674754837981857	8431.40479919466	8844.229521281879	12593.584692257551	12508.32767022893	14418.590715995259	14103.351201873716	15946.833125195415	15453.503972329943	18215.169232041495	17494.25775242735	0.23256422898653603	0.2088281189303241	307.4367234912643	5432.835691302083	298.3421646669449	5272.12185286684
7.720999096663877	8442.320015202176	8855.183796663257	12606.805818958237	12521.236298762053	14432.742396180387	14117.084117705674	15961.830603525195	15467.995552905919	18231.597669520826	17510.04387934798	0.2324592715972581	0.20873710389300826	304.619093957881	5415.479144212324	295.60228276406997	5255.179132725112
7.767522000267617	8453.207517866487	8866.109093807212	12619.986656840507	12534.105070981484	14446.848581710212	14130.772625220769	15976.778181804104	15482.438819052886	18247.969478280535	17525.77562661798	0.23235458625996214	0.2086463229058814	301.8151031079178	5397.960117427632	292.8757210368931	5238.079058286734
7.814325227768903	8464.06695392193	8877.005062430566	12633.126801803712	12546.93359407735	14460.908847951505	14144.416313194151	15991.675415590003	15496.833341631644	18264.28417803338	17541.452532604828	0.2322501752206297	0.2085557779293145	299.02471218141727	5380.278055461124	290.1624415878905	5220.821101999376
7.861410468260233	8474.897968128567	8887.871350404417	12646.225848136444	12559.721473727472	14474.92276882306	14158.014769026227	16006.521859103472	15511.178690222197	18280.541287257907	17557.074134486058	0.23214604075157005	0.20846547094665333	296.24788249770063	5362.432403925806	287.4624065987591	5203.404737540521
7.908779421011744	8485.70020326452	8898.707603747825	12659.283388516382	12572.4683140977	14488.88991679887	14171.567578745813	16021.317065233487	15525.474433129302	18296.74032320751	17572.639968257547	0.2320421851517457	0.20837540396451643	293.4845754604612	5344.422609649133	284.77557833265746	5185.829439880326
7.956433795532517	8496.47330011818	8909.513466621658	12672.299014010094	12585.173717842576	14502.809862911281	14185.074327013708	16036.06058554324	15539.720137388189	18312.88080191955	17588.14956874238	0.23193861074711133	0.2082855790130791	290.73475255287485	5326.24812063342	282.1019191321102	5168.094685292803
8.004375311632296	8507.216897480246	8920.28858132215	12685.272314072654	12597.837286105669	14516.682176753973	14198.534597125941	16050.751970275687	15553.915368770098	18328.962238224263	17603.602469599373	0.23183531989095163	0.20819599814637188	287.99837533946265	5307.908386127558	279.4413914193574	5150.19995140098
8.052605699483543	8517.93063213603	8931.032588274767	12698.20287654773	12610.458618520413	14530.506426485488	14211.947971017562	16065.390768359739	15568.059691788472	18344.984145754424	17618.99820333226	0.23173231496422353	0.20810666344258347	285.2754054654797	5289.40285664238	276.79395769594703	5132.144717198797
8.101126699683881	8528.614138857369	8941.745126027723	12711.090287667204	12623.03731321051	14544.282178832284	14225.314029265997	16079.97652741598	15582.152669704494	18360.946036954447	17634.336301298412	0.23162959837590646	0.20801757700435586	282.56580465554725	5270.730983984657	274.15958054194925	5113.928463087883
8.149940063318896	8539.267050394863	8952.425831245795	12723.934132051369	12635.572966790865	14558.008999092432	14238.632351095042	16094.50879376311	15596.19386453358	18376.847423090356	17649.61629371836	0.23152717256335456	0.20792874095910086	279.86953471563174	5251.892221315298	271.5382226172369	5095.550670935307
8.199047552025359	8549.888997469829	8963.074338703882	12736.733992708772	12648.065174368228	14571.686451139	14251.902514378513	16108.987112424016	15610.182837051329	18392.687814259374	17664.83770968497	0.23142503999265307	0.20784015745930537	277.1865575296979	5232.886023136787	268.9298466584878	5077.010824055877
8.248450938054788	8560.479608766327	8973.69028128066	12749.489451036297	12660.513529542022	14585.314097423667	14265.12409564416	16123.411027132182	15624.119146799894	18408.466719399872	17680.000077172943	0.23132320315898103	0.20775182868285078	274.51683506110567	5213.711845355108	266.33441548072733	5058.308407286182
8.298152004337403	8571.038510923123	8984.273289952182	12762.200086819224	12672.917624405234	14598.89149898042	14278.296670077678	16137.78008033816	15638.002352094394	18424.18364630148	17695.10292304848	0.23122166458697802	0.20766375683333024	271.86032935304684	5194.369145329576	263.7518919775903	5039.442907025572
8.348152544546481	8581.565328525734	8994.822993785541	12774.86547823149	12685.277049545433	14612.418215429458	14291.419811526865	16152.093813216323	15651.832010029553	18439.83810161547	17710.1457730792	0.23112042683111617	0.20757594414037295	269.21700252612936	5174.857381865848	261.18223911878886	5020.413811231963
8.398454363163072	8592.059684098185	9005.339019932351	12787.485201835674	12697.591394045581	14625.89380498082	14304.493092505581	16166.351765671316	15665.607676486112	18455.42959086485	17725.128151943827	0.2310194924760752	0.20748839285997037	266.58681677866844	5155.176015264355	258.62541995057836	5001.220609470271
8.449059275541144	8602.521198095017	9015.820993622363	12800.058832583418	12709.86024548522	14639.317824438567	14317.516084198196	16180.553476345145	15679.328906137875	18470.95761845523	17740.049583242515	0.23091886413712537	0.20740110527481548	263.9697343878797	5135.324507381767	256.08139759718324	4981.86279297946
8.49996910797308	8612.949488893097	9026.268538157023	12812.585943815624	12722.083189941548	14652.689829204715	14330.488356463859	16194.69848262402	15692.99525245844	18486.421687685404	17754.909589507002	0.2308185444605131	0.20731408369463164	261.36571770723094	5115.302321622614	253.55013525791583	4962.339854660444
8.551185697755594	8623.344172783418	9036.681274902925	12825.066107262792	12734.259811990512	14666.009373283381	14343.409477840903	16208.786320645442	15706.606267728162	18501.821300758205	17769.707692211014	0.23071853612385312	0.20722733045651529	258.7747291677515	5095.1089230044745	251.03159620802035	4942.651289137546
8.602710893256043	8633.704863962916	9047.058823285397	12837.498893045462	12746.389694708112	14679.276009285053	14356.279015551443	16222.816525305467	15720.161503041463	18517.15595879164	17784.44341178085	0.23061884183652495	0.20714084792528845	256.19673127681017	5074.743778177537	248.5257437986147	4922.796592790168
8.654546553979111	8644.031174526172	9057.400800781894	12849.883869674573	12758.472419671587	14692.489288430834	14369.096535505925	16236.788630265932	15733.660508313831	18532.425161830033	17799.116267606067	0.2305194643400745	0.20705463849383832	253.63168661823147	5054.206355466973	246.0325414557592	4902.775263786316
8.706694550633951	8654.32271445719	9067.706822915565	12862.22060405204	12770.507566960836	14705.64876055695	14381.861602307916	16250.70216796203	15747.102832289404	18547.628408855435	17813.725778050408	0.23042040640862269	0.20696870458348043	251.07955785183003	5033.496124908794	243.55195268057287	4882.5868021231145
8.759156765201672	8664.57909162102	9077.976503248601	12874.508661471224	12782.494715159746	14718.75397411916	14394.573779258853	16264.556669609785	15760.488022548348	18562.765197799145	17828.271460462794	0.23032167084927704	0.2068830486443158	248.54030771256657	5012.612558269873	241.0839410480694	4862.2307096445
8.811935091003267	8674.799911755417	9088.209453375692	12886.747605617536	12794.43344135763	14731.804476197378	14407.232628362945	16278.351665213777	15773.815625514459	18577.83502555339	17842.7528311885	0.23022326050255132	0.20679767315559527	246.01389901022776	4991.555129089858	238.62847020715708	4841.7064900891855
8.865031432767935	8684.984778462418	9098.40528291739	12898.93699856905	12806.323321150721	14744.799812500305	14419.837710332133	16292.086683574904	15787.085186462877	18592.837387983174	17857.169405580466	0.2301251782427876	0.2067125806260894	243.50029462974635	4970.323312728666	236.18550388069707	4821.013649129309
8.918447706701835	8695.133293199955	9108.563599513524	12911.07640079724	12818.163928643762	14757.739527370291	14432.388584591241	16305.761252298435	15800.296249527915	18607.771779938375	17871.520698010896	0.23002742697858825	0.20662777359445758	240.99945753064821	4948.91658639349	233.75500586576527	4800.151694423519
8.972185840557227	8705.24505527334	9118.684008816566	12923.165371167668	12829.95483645167	14770.62316378812	14444.884809283181	16319.374897801983	15813.44835771126	18622.637695265887	17885.806221882947	0.22993000965324964	0.20654325462963966	238.51135074623744	4927.334429177456	231.33694003114942	4779.120135612786
9.02624777370205	8715.319661826816	9128.76611448489	12935.203466940846	12841.695615701083	14783.450263378052	14457.325941274095	16332.927145323809	15826.541052889705	18637.434626822116	17900.025489642412	0.22983292924520418	0.20645902633122576	236.0359373834508	4905.576322086621	228.93127031833865	4757.918484374881
9.080635457189915	8725.356707834913	9138.809518176102	12947.190243772957	12853.38583603217	14796.220366412772	14469.711536158837	16346.417518930997	15839.573875823604	18652.16206648532	17914.178012789842	0.229736188768467	0.20637509132985482	233.57318062195554	4883.641748070717	226.53796074155252	4736.546254477464
9.135350853830497	8735.355786093935	9148.813819540335	12959.125255716823	12865.025065600426	14808.933011818588	14482.041148266397	16359.845541528024	15852.546366165208	18666.81950516848	17928.263301892683	0.2296397912730906	0.20629145228760862	231.1230437149934	4861.530192086007	224.15697538666427	4715.002961798105
9.190395938260405	8745.316487213298	9158.778616213502	12971.008055222828	12876.612871078509	14821.587737180691	14494.314330665486	16373.21073486529	15865.458062467043	18681.40643283215	17942.28086659758	0.2295437398456217	0.20620811189840577	228.68548998748884	4839.241141102277	221.78827841070597	4693.2881243554875
9.245772697014415	8755.238399606838	9168.70350381047	12982.838193139858	12888.148817658088	14834.184078748409	14506.530635170131	16386.5126195478	15878.308502190577	18695.922338497447	17956.230215642856	0.22944803760956953	0.20612507288841644	226.26048283695127	4816.774084156379	219.43183404214506	4671.401262365747
9.301483128597186	8765.121109484146	9178.588075918322	12994.615218716408	12899.63246905192	14846.721571440738	14518.689612345537	16399.750715044087	15891.097221714948	18710.366710259415	17970.110856871248	0.2293526877258763	0.20604233801646435	223.84798573263106	4794.128512391355	217.08760658024403	4649.34189827228
9.357529243555355	8774.96420084177	9188.431924089491	13006.338679601618	12911.063387495766	14859.199748851795	14530.790811513845	16412.92453969511	15903.823756345811	18724.73903530035	17983.92229724266	0.22925769339339586	0.2059599100744507	221.4479622146173	4771.303919069935	214.75556039415824	4627.109556766693
9.413913064550128	8784.76725545442	9198.234637834908	13018.008121846402	12922.441133750517	14871.618143256439	14542.833780760115	16426.03361072336	15916.48764032429	18739.038799903377	17997.66404284719	0.22916305784937954	0.20587779188777078	219.06037589402695	4748.299799637403	212.43565992331423	4604.703764851671
9.47063662643026	8794.529852866144	9207.995804617136	13029.623089904675	12933.765267104343	14883.976285616025	14554.818066938396	16439.07744424212	15929.088406836161	18753.265489466285	18011.33559891831	0.22906878436996472	0.20579598631574536	216.68519045262656	4725.115651743952	210.12786967668217	4582.124051862396
9.527701976305488	8804.251570381406	9217.715009843425	13041.183126634534	12945.035345374848	14896.273705584163	14566.74321567783	16452.055555264815	15941.625588020992	18767.4185885154	18024.93646984618	0.2289748762706775	0.2057144962520508	214.3223696423811	4701.750975291245	207.83215423239744	4559.369949510321
9.585111173620431	8813.93198305619	9227.39183685879	13052.687773299607	12956.250924911372	14908.509931512703	14578.608771388948	16464.967457714534	15954.09871498165	18781.497580719806	18038.4661591912	0.22888133690693377	0.2056333246251634	211.97187728348945	4678.205272432417	205.548478237135	4536.440991918091
9.642866290228868	8823.570663688886	9237.025866938999	13064.136569570186	12967.411560597227	14920.684490457495	14590.41427726994	16477.81266443346	15966.507317793688	18795.501948905367	18051.92416969762	0.2287881696745538	0.20555247439880311	209.63367726760043	4654.478047685232	203.2768064061238	4513.336715654004
9.700969410468568	8833.167182811538	9246.616679283621	13075.52905352501	12978.516805852145	14932.79690818498	14602.159275313172	16490.590687193115	15978.850925515013	18809.431175069774	18065.310003307495	0.22869537801028003	0.20547194857238127	207.307733554655	4630.568807912059	201.01710352304508	4490.056659790222
9.75942263123647	8842.721108680442	9256.16385100895	13086.864761652228	12989.566212634685	14944.846709177824	14613.843306311719	16503.30103670369	15991.129066195743	18823.284740396586	18078.623161174673	0.22860296539230376	0.20539175018146544	204.99401017102355	4606.477062324528	198.7693344384752	4466.600365912076
9.818228062064373	8852.232007267203	9265.666957140922	13098.143228851151	13000.55933144466	14956.833416641542	14625.465909865943	16515.943222624424	16003.34126688796	18837.06212527044	18091.863143678976	0.22851093534079872	0.20531188229823874	202.692471214119	4582.202322631143	196.53346407091885	4442.967378180008
9.877387825195074	8861.699442249559	9275.125570608048	13109.363988433784	13011.495711325784	14968.756552510904	14637.026624390362	16528.516753573775	16015.487053655928	18850.76280929213	18105.029450440703	0.2284192914184613	0.20523234803197343	200.40308084683784	4557.744102960452	194.3094574053248	4419.157243354712
9.936904055658934	8871.122975002023	9284.539262234219	13120.526572126179	13022.37489986815	14980.615637456156	14648.524987120341	16541.021137139465	16027.565951586066	18864.38627129348	18118.121580335017	0.22832803723105985	0.20515315052950514	198.12580329942284	4533.101919948589	192.0972794930276	4395.169510834385
9.996778901350961	8880.502164586718	9293.907600731582	13131.630510070278	13033.196443210989	14992.410190889885	14659.960534119173	16553.4558798892	16039.57748479742	18877.93198935312	18131.13903150687	0.22823717642798946	0.2050742929757189	195.8606028710492	4508.275292825885	189.89689545151487	4371.003732705489
10.05701452310831	8889.836567744074	9303.230152693268	13142.675330825585	13043.9598860453	15004.139730973695	14671.332800285014	16565.820487381272	16051.521176451988	18891.399440812063	18144.081301385777	0.22814671270283765	0.2049957785940389	193.60744392531342	4483.263743354473	187.70827046441264	4346.65946378326
10.117613094788254	8899.125738883273	9312.50648258622	13153.660561370647	13054.664771616737	15015.803774624732	14682.641319358187	16578.114464174985	16063.396548765464	18904.788102289152	18156.947886701106	0.22805664979395487	0.20491761064692723	191.3662908913684	4458.066795910243	185.53136977955	4322.136261620093
10.178576803346665	8908.369230072929	9321.736152743772	13164.585727105028	13065.310641728223	15027.401837522802	14693.885623928167	16590.337313841737	16075.203123017636	18918.09744969735	18169.738283497067	0.2279669914850316	0.20483979243638403	189.13710826513125	4432.683977552224	183.36615871031245	4297.433686582372
10.239907848916916	8917.566591031555	9330.918723358496	13175.450351851014	13075.897036743136	15038.933434117256	14705.065245441283	16602.488538975995	16086.940419563662	18931.32695825977	18182.45198714858	0.22787774160569244	0.20476232730446262	186.91986060787167	4407.114818033297	181.21260263495788	4272.55130188074
10.301608444889292	8926.71736911804	9340.053752474656	13186.253957855566	13086.423495587947	15050.398077634161	14716.179714207849	16614.567641206446	16098.60795784466	18944.476102526172	18195.088492376555	0.22778890403208468	0.20468521863378555	184.71451254481508	4381.35884983046	179.07066699491406	4247.488673590589
10.363680817990868	8935.821109321956	9349.14079598095	13196.996065792078	13096.889555755479	15061.795280083343	14727.228559409981	16626.574121207203	16110.20525639923	18957.5443563893	18207.64729326404	0.22770048268748924	0.2046084698480753	182.5210287651571	4355.41560817603	176.94031729572453	4222.245370705612
10.426127208365882	8944.877354253922	9358.17940760291	13207.676194762389	13107.294753307713	15073.12455226572	14738.211309109018	16638.50747870922	16121.731832874279	18970.531193101706	18220.12788327194	0.22761248154292765	0.20453208441267762	180.33937402319862	4329.284631145187	174.82151910613175	4196.820965182502
10.488949869656532	8953.88564413593	9367.169138895548	13218.293862298848	13117.638622879142	15084.385403780794	14749.12749025354	16650.367212512032	16133.187204036862	18983.43608529287	18232.52975525558	0.22752490461778838	0.20445606583511078	178.16951313561003	4302.965459630359	172.7142380576406	4171.215031967033
10.552151069084381	8962.845516791387	9376.109539235684	13228.848584366136	13127.9206976797	15095.577343033878	14759.97662868697	16662.15282049517	16144.570885785377	18996.258504985944	18244.85240148071	0.22743775598045549	0.20438041766560947	176.0114109824499	4276.4576374194585	170.618439843558	4145.427149024326
10.615733087532126	8971.756507635455	9385.000155814416	13239.33987536361	13138.140509498124	15106.699877243966	14770.758249155724	16673.863799630308	16155.882393161466	19008.997923615516	18257.095313640395	0.22735103974894647	0.2043051434976828	173.8650325066119	4249.760711229406	168.5340902205935	4119.456897431053
10.679698219625935	8980.618149664942	9393.840533629556	13249.767248127171	13148.297588705256	15117.75251245115	14781.471875317282	16685.499645993008	16167.121240361826	19021.653812044766	18269.25798287172	0.22726476009156316	0.20423024696867487	171.73034271251527	4222.874230723362	166.46115500622545	4093.3038613577373
10.744048773818252	8989.429973448436	9402.630215477815	13260.130213931596	13158.391464257253	15128.734753524572	14792.117029748271	16697.059854775012	16178.286940750098	19034.22564058342	18281.339899772676	0.22717892122754735	0.20415573176034002	169.60730666703603	4195.797748579644	164.3996000787738	4066.967628115788
10.808787072471103	8998.191507116182	9411.368741947153	13270.428282492654	13168.421663699015	15139.646104170211	14802.693233952774	16708.54392029645	16189.379006869016	19046.712879005565	18293.340554419323	0.22709352742774944	0.2040816015994214	167.4958894973388	4168.530820493121	162.3493913778657	4040.447788230609
10.87391545193992	9006.902276349962	9420.05565140899	13280.660961969334	13178.387713167682	15150.486066938833	14813.200008370788	16719.951336018217	16200.396950452721	19059.114996567732	18305.25943638328	0.22700858301530355	0.2040078602582381	165.39605639241927	4141.073005257174	160.31049490316946	4013.7439354495145
10.93943626265785	9015.56180437295	9428.690480010317	13290.827758966254	13188.28913739599	15161.254143234204	14823.63687238657	16731.281594554704	16211.34028243898	19071.431462027398	18317.09603474902	0.22692409236631475	0.2039345115552797	163.30777260141622	4113.423864770681	158.2828767147439	3986.855666804593
11.00535186922059	9024.169611939387	9437.272761665936	13300.92817853583	13198.125459716011	15171.949833321098	14834.003344337445	16742.534187686328	16222.208512982075	19083.661743661276	18328.849838131926	0.22684005991055528	0.20386155935581887	161.23100343340775	4085.582964088302	156.2665029320051	3959.782582640648
11.071664650471687	9032.7252173243	9445.802028050375	13310.96172418079	13207.896202062542	15182.57263633373	14844.298941522275	16753.70860637255	16233.001151465092	19095.805309284275	18340.520334695917	0.2267564901321698	0.2037890075725144	159.16571425671282	4057.549871443305	154.2613397327077	3932.5242866305634
11.138376999588447	9041.228136313	9454.277808589937	13320.927897856398	13217.60088497683	15193.122050283933	14854.523180210355	16764.80434076469	16243.717706513005	19107.861626268157	18352.107012171688	0.22667338757039293	0.20371686016604423	157.11187049810542	4029.324158283416	152.26735335367266	3905.0803858572617
11.205491324168262	9049.677882190656	9462.69963045468	13330.826199973006	13227.239027610269	15203.597572069746	14864.675575650317	16775.820880219188	16254.35768600552	19119.830161560807	18363.609357875015	0.22659075682027516	0.2036451211457279	155.06943764454627	4000.9053993658163	150.2845100908744	3877.4504908588715
11.273010046315514	9058.07396573178	9471.06701855034	13340.656129398609	13236.810147728249	15213.998697484089	14874.755642079252	16786.75771331102	16264.920597090406	19131.710381705725	18375.02685872545	0.22650860253342125	0.20357379457017258	153.03838124041795	3972.293172727339	148.31277629670512	3849.634215605911
11.340935602728974	9066.415895189488	9479.379495509971	13350.417183461179	13246.313761713669	15224.324921223204	14884.762892731493	16797.614327846877	16275.405946196357	19143.501752861244	18386.35900126459	0.22642692941873524	0.20350288454791915	151.01866688787413	3943.487059752457	146.35211838215764	3821.6311776195653
11.409270444789758	9074.70317628488	9487.636581686029	13360.108857951422	13255.749384571229	15234.575736895687	14894.696839848366	16808.390210879083	16285.813239047056	19155.20374082065	18397.605271675664	0.22634574224318432	0.20343239523810777	149.0102602456027	3914.486645184923	144.40250281442422	3793.44099794887
11.478017038649782	9082.935312196063	9495.83779514169	13369.730647125056	13265.116529930772	15244.750637030982	14904.556994686849	16819.08484871888	16296.141980673907	19166.815811031625	18408.765155801815	0.22626504583256407	0.20336233085113695	147.0131270299171	3885.2915172092617	142.4638961169112	3765.063301230781
11.547177865320764	9091.111803547517	9503.982651642846	13379.282043705838	13274.414710051753	15254.849113088832	14914.342867529627	16829.697726950886	16306.391675430517	19178.337428617033	18419.838139166208	0.2261848450722828	0.20329269564935065	145.02723301382503	3855.901267472189	140.53626487027213	3736.4977157656103
11.616755420763786	9099.232148398898	9512.070664649404	13388.762538887855	13283.643435826843	15264.870655467914	14924.053967694157	16840.228330446633	16316.561827006024	19189.768058394773	18430.823706990956	0.2261051449081525	0.2032234939477227	143.05254402555875	3826.3154911017045	138.6195757100504	3707.7438735039905
11.686752215979308	9107.295842234165	9520.101345307015	13398.171622338488	13292.802216786258	15274.814753515344	14933.689803542647	16850.67614337913	16326.651938439423	19201.107164898745	18441.721344217258	0.2260259503471937	0.20315473011455343	141.08902594934625	3796.5337867657654	136.7137953273923	3678.8014101190493
11.75717077709787	9115.302377950267	9528.074202438305	13407.5087822009	13301.890561101593	15284.680895535661	14943.249882491507	16861.040649236926	16336.661512133502	19212.354212399347	18452.53053552498	0.22594726645845317	0.20308640857218388	139.13664472282107	3766.5557566643693	134.81889046682045	3649.669965000823
11.82801364547121	9123.251245845984	9535.988742534324	13416.773505096853	13310.907975590035	15294.468568800268	14952.73371102129	16871.321330838633	16346.590049869164	19223.508664924535	18463.250765352874	0.22586909837382876	0.20301853379770973	137.19536634009273	3736.381006652955	132.93482792908617	3620.349181378726
11.899283377763982	9131.141933610654	9543.844469745898	13425.965276129615	13319.853965718667	15304.177259557067	14962.140794686782	16881.517670347814	16356.437052820093	19234.56998628129	18473.881517919104	0.22579145128891492	0.20295111032371446	135.26515684946207	3706.009146234952	131.06157456889923	3590.8387063173577
11.970982546046038	9138.97392631272	9551.640885874796	13435.083578886668	13328.728035608574	15313.80645303986	14971.470638126922	16891.629149287543	16366.202021567145	19245.537640076836	18484.42227724161	0.22571433046384978	0.20288414273900546	133.3459823509329	3675.43978854781	129.19909729274514	3561.138190705329
12.043113737885237	9146.74670638811	9559.37749036478	13444.127895442405	13337.529688039003	15323.355633477902	14980.722745074845	16901.65524855528	16375.884456113054	19256.411089740184	18494.872527158688	0.2256377412241869	0.2028176356893701	131.4378089984384	3644.672550462652	127.3473630608205	3531.247289358638
12.115679556440844	9154.459753628767	9567.053780292772	13453.097706361199	13346.258424451828	15332.824284105838	14989.896618368326	16911.595448438125	16385.48385589748	19267.189798544212	18505.231751350217	0.22556168896176815	0.20275159387833575	129.540602999361	3613.707052633632	125.50633888671291	3501.16566107003
12.188682620557461	9162.112545170874	9574.669250359826	13461.992490700195	13354.913744955848	15342.211887173504	14998.991759960087	16921.44922862806	16394.999719811978	19277.87322962769	18515.499433358702	0.2254861791356213	0.20268602206794067	127.65433061307704	3582.5429194984026	123.67599183575658	3470.892968608532
12.26212556485955	9169.70455548306	9582.22339288198	13470.811726012253	13363.495148331158	15351.517923955867	15008.007670928235	16931.21606823727	16404.43154621531	19288.460846017577	18525.675056610617	0.22541121727285982	0.20262092507952936	125.77895814942895	3551.1797792902216	121.8562890245521	3440.4288787599653
12.336011039846525	9177.235256354395	9589.715697781081	13479.554888348703	13372.002132033536	15360.741874762894	15016.943851486792	16940.895445813563	16413.778832948567	19298.952110651295	18535.75810443793	0.22533680896960512	0.20255630779453643	123.91445197044231	3519.6172641334124	120.04719762093737	3409.773062378168
12.41034171198835	9184.704116882504	9597.145652575478	13488.221452262569	13380.43419219891	15369.883218949979	15025.79980099638	16950.48683935636	16423.041077350812	19309.34648639987	18545.748060099926	0.22526295989191783	0.20249217515530468	122.06077848911809	3487.8550100577995	118.24868484372564	3378.9251944278367
12.485120263821853	9192.110603461308	9604.5127423707	13496.810890811277	13388.79082364788	15378.941434927903	15034.575017974998	16959.98972633223	16432.217776274698	19319.643436090497	18555.64440680518	0.22518967577674434	0.20242853216590198	120.21790416825388	3455.8926570201293	116.46071796261822	3347.884954035748
12.560349394047481	9199.454179768878	9611.816449850006	13505.322675559844	13397.071519890287	15387.916000173362	15043.269000108958	16969.403583691146	16441.308426102365	19329.842422530015	18565.446627733836	0.22511696243287754	0.2023653838929576	118.38579552106967	3423.7298489673994	114.68326429676381	3316.6520245019346
12.63603181762671	9206.73430675503	9619.056255264786	13513.75627658376	13405.275773129693	15396.806391239257	15051.881244263723	16978.727887882495	16450.312522761233	19339.942908528108	18575.154206059895	0.22504482574193407	0.20230273546650548	116.56441910889407	3391.3662338205613	112.91629121468577	3285.2260933457874
12.712170265880024	9213.950442628782	9626.23163642495	13522.111162471947	13413.403074268044	15405.612083765143	15060.411246495087	16987.962114871287	16459.22956174024	19349.94435692085	18584.76662497393	0.22497327165934217	0.20224059208084594	114.75374154263409	3358.801463566255	111.15976613356906	3253.606852339115
12.78876748658549	9221.102042845914	9633.342068689097	13530.386800329947	13421.45291291019	15414.332552487997	15068.858502060186	16997.105740154824	16468.05903810586	19359.846230594732	18594.28336770576	0.22490230621534898	0.2021789589954106	112.95372948206204	3326.0351942870766	109.41365651962406	3221.7939975694753
12.865826244077915	9228.188560096154	9640.387024954834	13538.582655782871	13429.424777368737	15422.967271252814	15077.222505429003	17006.15823877919	16476.800446518886	19369.647992510632	18603.703917547766	0.22483193551604067	0.2021178415356576	111.16434963370557	3293.067086146679	107.67792988712608	3189.787229462061
12.943349319348618	9235.209444290327	9647.365975648632	13546.698192978385	13437.318154668526	15431.515713023315	15085.502750295496	17015.11908535592	16485.45328125065	19379.349105727968	18613.02775787787	0.224762165744379	0.202057245093964	109.38556875212817	3259.8968034768477	105.95255379776063	3157.586252809502
13.0213395101458	9242.164142547499	9654.278388715931	13554.732874589925	13445.132530551544	15439.977349892986	15093.698729589269	17023.987754079117	16494.017036199937	19388.949033429406	18622.254372183274	0.2246930031612538	0.20199717513053608	107.6173536386923	3226.5240147933364	104.23749586052145	3125.1907768258825
13.099799631075467	9249.05209918176	9661.123729610837	13562.68616181959	13452.867389481495	15448.351653095866	15101.809935486957	17032.76371874229	16502.491204909707	19398.4472389454	18631.383244083914	0.22462445410655146	0.2019376371743403	105.8596711406426	3192.9483928126283	102.53272373057553	3092.6005151607096
13.178732513703073	9255.872755689092	9667.901461285932	13570.557514401311	13460.522214648672	15456.638093017684	15109.835859423996	17041.446452755707	16510.875280584183	19407.843185779202	18640.413857356532	0.22455652500024054	0.20187863682403986	104.11248815155705	3159.1696145161986	100.83820510990336	3059.815185966436
13.258141006655675	9262.625550733988	9674.611044181853	13578.346390603889	13468.096487974723	15464.836139206975	15117.775992106348	17050.035429163683	16519.168756106017	19417.13633763206	18649.345695958727	0.22448922234347193	0.20182017974895203	102.37577161040099	3125.1873611705378	99.15390774607658	3026.834511920344
13.338027975724735	9269.309920135976	9681.251936216799	13586.052247234082	13475.589690117486	15472.94526038632	15125.62982352238	17058.530120662184	16527.371124053596	19426.326158428597	18658.17824405338	0.2244225527197014	0.20176227169001462	100.64948850074143	3091.0013183513656	97.47979943164682	2993.6582202487625
13.418396303969553	9275.925296855945	9687.823592775812	13593.674539639635	13483.00130047573	15480.964924463597	15133.39684295473	17066.92999961636	16535.48187671846	19435.412112342412	18666.910986033054	0.22435652279582127	0.20170491846077473	98.93360585038317	3056.6111759808846	95.81584800442215	2960.2860427931882
13.49924889182131	9282.471110982422	9694.325466700211	13601.212721712358	13490.330797194189	15488.894598543407	15141.076538992516	17075.234538078465	16543.500506123077	19444.393663821913	18675.54340654503	0.22429113932331926	0.20164812594838422	97.22809073109238	3022.0166283678263	94.16202134592459	2926.717716007959
13.580588657187745	9288.946789717622	9700.757008276458	13608.666245891198	13497.577657168158	15496.733748938537	15148.668399543201	17083.44320780576	16551.426504038336	19453.270277616437	18684.074990515965	0.22422640913944666	0.20159190011461767	95.53291025888757	2987.2173742600717	92.51828738237964	2892.9529810445383
13.662418535558457	9295.351757363467	9707.117665225434	13616.034563165384	13504.741356048753	15504.481841181658	15156.171911845238	17091.55548027884	16559.259362001874	19462.041418802717	18692.505223177584	0.22416233916841252	0.2015362469969001	93.8480315906636	2952.2131167924963	90.88461408237345	2858.9915837273
13.744741480110864	9301.685435307125	9713.406882690962	13623.317123077102	13511.821368247298	15512.138340036525	15163.586562479812	17099.570826719355	16566.998571335585	19470.706552810843	18700.83359009145	0.22409893642258916	0.2014811727093575	92.17342192700016	2917.0035636206158	89.26096945795871	2824.833274643868
13.827560461816718	9307.947242007007	9719.624103228916	13630.51337372509	13518.817166940818	15519.70270951035	15170.91183738393	17107.488718109224	16574.643623164564	19479.26514545188	18709.05957717545	0.22403620800374419	0.20142668344388004	90.50904851031373	2881.5884269052185	87.64732156397076	2790.477809161879
13.910878469549415	9314.136592977848	9725.768766795418	13637.622761767088	13525.728224076416	15527.174412864963	15178.147221862302	17115.308625208454	16582.194008434763	19487.71666294405	18717.182670728886	0.22397416110428608	0.2013727854711986	88.85487862340233	2845.9674233184196	86.04363849617948	2755.9249474345706
13.9946985101918	9320.252900776324	9731.840310735608	13644.644732423258	13532.554010376612	15534.552912629166	15185.29220060042	17123.03001857441	16589.64921793212	19496.060571940565	18725.202357459213	0.223912803008532	0.2013194851419871	87.21087959081342	2810.1402741307393	84.44988839293364	2721.1744544901885
14.079023608744702	9326.295574985985	9737.838169771716	13651.57872947888	13539.293995343998	15541.83767061039	15192.346257676914	17130.652368580333	16597.008742300826	19504.29633955668	18733.11812450793	0.22385214109399557	0.2012667888879718	85.57701877599175	2774.1067051636055	82.866039432236	2686.226100195665
14.163856808436103	9332.264022202278	9743.761775991257	13658.424195287376	13545.947647266245	15549.028147906778	15199.308876576442	17138.175145434474	16604.272072062304	19512.423433397504	18740.929459477327	0.22379218283269647	0.20121470322306717	83.95326358386956	2737.86644692719	81.29205983382417	2651.079659371171
14.24920117083096	9338.1576460175	9749.610558835135	13665.180570773457	13552.514433221157	15556.123804919564	15206.179540202658	17145.597819199502	16611.43869763433	19520.44132158622	18748.635850457344	0.22373293579248688	0.20116323474452455	82.3395814570249	2701.4192345277406	79.72791785665322	2615.7349117533304
14.335059775941703	9343.975847005082	9755.383945085287	13671.847295435537	13558.993819081354	15563.124101364685	15212.957730890885	17152.919859811256	16618.508109349852	19528.349472791553	18756.23678605225	0.22367440763840432	0.20111239013409987	80.73593987643835	2664.764807747677	78.17358179937582	2580.191642065998
14.421435722339384	9349.718022704334	9761.08135885255	13678.42380734905	13565.385269519482	15570.02849628556	15219.642930421465	17160.140737098765	16625.47979747664	19536.14735625682	18763.731755408317	0.22361660613404305	0.20106217615924174	79.14230636286084	2627.9029111322016	76.62901999980386	2544.449640044011
14.50833212726552	9355.383567604593	9766.702221563999	13684.90954316911	13571.688248012859	15576.836448065178	15226.234620032574	17167.259920803626	16632.353252236357	19543.834441828272	18771.120248240848	0.2235595391429474	0.2010125996742949	77.55864847332123	2590.833293918986	75.09420083368605	2508.508700448554
14.595752126744532	9360.971873129256	9772.24595195041	13691.303938133256	13577.90221684858	15583.54741443847	15232.732280433609	17174.276880599737	16639.127963824434	19551.4101999839	18778.401754862105	0.22350321463002934	0.20096366762172976	75.98493380223226	2553.5557101145387	73.56909271571203	2472.3686231393367
14.683698875697011	9366.48232761972	9777.71196603338	13697.606426064312	13584.026637128358	15590.160852504847	15239.135391818429	17181.19108611332	16645.803422429693	19558.874101862664	18785.575766209182	0.22344764066300854	0.20091538703338374	74.42112997971708	2516.0699184881523	72.05366409677663	2436.02921303967
14.772175548053516	9371.914316318927	9783.09967711223	13703.816439372895	13590.060968773261	15596.676218740497	15245.443433878516	17188.00200694272	16652.379118254023	19566.22561929354	18792.641773871917	0.2233928254138745	0.2008677650317248	72.86720467270061	2478.3756826436147	70.54788346569694	2399.4902802323923
14.861185336869132	9377.267221355032	9788.408495750993	13709.933409060377	13596.004670528859	15603.092969011324	15251.65588581675	17194.709112679	16658.85454153285	19573.46422482549	18799.59927012162	0.22333877716037429	0.2008208088311437	71.32312558341073	2440.472771019209	69.05171934764076	2362.751639961265
14.95073145443871	9382.540421724501	9793.637829764839	13715.956764721213	13601.857199969769	15609.410558585229	15257.772226360557	17201.3118729259	16665.22918255483	19580.589391756854	18806.447747939263	0.2232855042875229	0.20077452573925136	69.78886044796673	2402.3609568779357	67.56514030352992	2325.8131126533262
15.040817132412794	9387.73329327526	9798.787084206693	13721.885934545646	13607.61801350476	15615.62844214501	15263.791933775809	17207.809757320538	16671.50253168262	19587.600594165593	18813.18670104465	0.22323301528914036	0.2007289231582147	68.26437703811098	2364.0400184039026	66.08811493017129	2288.6745239668526
15.131445621914246	9392.84520868955	9803.855661353298	13727.720345322236	13613.286566381308	15621.746073801132	15269.714485880218	17214.202235554054	16677.67407937299	19594.497306939593	18819.81562392516	0.22318131876941183	0.20068400858610014	66.74964315806574	2325.509738644585	64.62061185832135	2251.335704774596
15.222620193655578	9397.875537466452	9808.842960691309	13733.459422440115	13618.862312690444	15627.762907104341	15275.539360057155	17220.488777392173	16683.743316197557	19601.279005806886	18826.33401186511	0.2231304234444754	0.2006397896182466	65.24462664556631	2286.769905576948	63.16259975421417	2213.7964912578464
15.31434413805701	9402.82364590442	9813.748378903187	13739.10258989158	13624.344705371584	15633.678395058772	15281.266033269534	17226.668852696374	16689.709732863615	19607.945167366714	18832.741360975346	0.22308033814403427	0.20059627394865626	63.74929537108983	2247.8203121293336	61.7140473175823	2176.056724890601
15.406620765365147	9407.688897083355	9818.571309852721	13744.649270274227	13629.733196217072	15639.491990134671	15286.893982073529	17232.741931444758	16695.572820235004	19614.49526912026	18839.037168222818	0.22303107181299786	0.20055346937142024	62.26361723651644	2208.6607561684214	60.27492328126391	2138.1162524572574
15.499453405772549	9412.47065084656	9823.311144570464	13750.098884793251	13635.027235876936	15645.203144281453	15292.422682632587	17238.707483753315	16701.33206935307	19620.92878950196	18845.22093146061	0.2229826335131481	0.20051138378214575	60.787560175784165	2169.2910405602306	58.84519641131919	2099.9749261070974
15.592845409537835	9417.1682637825	9827.967271238917	13755.45085326362	13640.226273863456	15650.811308940712	15297.851610731397	17244.564979897277	16706.986971457944	19627.245207910928	18851.292149458066	0.22293503242483412	0.20047002517942872	59.32109215302626	2129.7109731449746	57.4248355061718	2061.632603368722
15.686800147106629	9421.781089206135	9832.539075177512	13760.70459411203	13645.329758555801	15656.315935059183	15303.180241789993	17250.31389033248	16712.537018009916	19633.444004742567	18857.25032193131	0.22288827784869672	0.20042940166633938	57.86418116319692	2089.920366797596	56.01380939593946	2023.089147167746
15.781321009233178	9426.308477140312	9837.025938827299	13765.85952437912	13650.337137204486	15661.716473102046	15308.408050877815	17255.953685717202	16717.981700710814	19639.524661420717	18863.094949573773	0.22284237920741867	0.20038952145193328	56.41679523042694	2049.9190393998288	54.61208694148809	1984.3444258314557
15.87641140710273	9430.749774296459	9841.427241735364	13770.915059721036	13655.247855935771	15667.012373065743	15313.534512727827	17261.483836933563	16723.320511525595	19645.486660429415	18868.82553408699	0.22279734604750862	0.20035039285279296	54.97890240779088	2009.7068138760515	53.21963703511574	1945.3983131595887
15.972074772454643	9435.10432405555	9845.742360539283	13775.870614411557	13660.061359756302	15672.20308449148	15318.559101750961	17266.903815109752	16728.552942704293	19651.3294853457	18874.44157821197	0.22275318804111002	0.20031202429458603	53.55047077774361	1969.2835182351992	51.836428599388455	1906.250688418746
16.06831455770623	9439.371466448332	9849.970668950895	13780.725601343602	13664.777092557224	15677.288056478252	15323.481292050197	17272.213091641846	16733.67848680372	19657.052620872022	18879.94258576028	0.22270991498784598	0.20027442431366033	52.13146844893345	1928.6489854981191	50.46243058583059	1866.9014363391325
16.165134236077357	9443.550538135467	9854.11153774015	13785.479432030756	13669.39449711857	15682.266737695967	15328.30055743499	17277.411138215837	16738.696636709585	19662.655552868968	18885.32806164567	0.22266753681669074	0.20023760155865747	50.7218635588506	1887.8030538195744	49.09761197536136	1827.3504471690394
16.262537301715792	9447.640872387643	9858.164334718573	13790.131516609092	13673.913015113452	15687.138576399122	15333.016371435639	17282.497426830356	16743.606885658643	19668.137768388868	18890.59751191588	0.22262606358787668	0.20020156479215792	49.32162427107687	1846.7455664267763	47.741941777581815	1787.597616683226
16.36052726982327	9451.641799064806	9862.128424722476	13794.68126383809	13678.33208711222	15691.90302043958	15337.62820731775	17287.471429818506	16748.408727260998	19673.498755708522	18895.750443784666	0.2225855054948314	0.20016632289234987	47.930718774718116	1805.4763716254383	46.39538903025095	1747.6428462094627
16.459107676782416	9455.55264459578	9866.003169595931	13799.128081102273	13682.651152586555	15696.559517280308	15342.135538096758	17292.332619870867	16753.101655522703	19678.738004363284	18900.786365664117	0.22254587286614833	0.20013188485473696	46.549115284957225	1763.995322857052	45.05792279809248	1707.4860426159576
16.55828208028434	9459.372731957039	9869.787928173337	13803.471374412056	13686.869649913322	15701.107514008423	15346.537836552305	17297.080470057837	16757.685164868013	19683.855005180547	18905.70478719692	0.2225071761675924	0.20009825979385645	45.17678204108961	1722.3022786481306	43.72951217276568	1667.1271183486097
16.658054059457015	9463.101380651515	9873.48205626189	13807.710548404875	13690.987016378598	15705.546457348688	15350.834575242972	17301.71445385259	16762.158750162398	19688.849250313957	18910.505219289313	0.22246942600413985	0.20006545694504624	43.81368730751274	1680.3971026823856	42.41012627250166	1626.5659914552234
16.758427214994473	9466.73790668701	9877.0849066236	13811.8450063461	13695.0026881814	15709.875793676925	15355.025226520776	17306.234045154026	16766.521906735234	19693.720233277803	18915.187174143884	0.22243263312205075	0.2000334856662294	42.459799371266854	1638.2796637350693	41.09973424115742	1585.8025855817832
16.859405169286727	9470.281622554117	9880.595828957112	13815.874150129515	13698.916100437418	15714.094969033169	15359.109262545882	17310.63871830958	16770.774130402842	19698.46744898124	18919.750165292844	0.22239680841098317	0.20000235543973477	41.11508654266072	1595.9498357237317	39.79830524792487	1544.8368299999274
16.960991566550526	9473.731837204175	9884.014169879169	13819.797380278202	13702.726687182629	15718.203429135347	15363.086155301253	17314.927948138702	16774.91491749159	19703.090393763476	18924.19370763139	0.22236196290613644	0.1999720758741472	39.77951715447125	1553.4074976979755	38.505808486646856	1503.6686596088111
17.063190072960847	9477.087856026505	9887.339272905772	13823.61409594464	13706.433881376772	15722.200619392375	15366.955376607355	17319.10120995581	16778.943764861102	19707.588565428396	18928.517317451373	0.22232810779043868	0.19994265670618905	38.45305956044467	1510.6525338231586	37.22221317443473	1462.2980149239302
17.166004376783235	9480.348980825589	9890.570478432925	13827.323694911196	13710.037114906641	15726.08598491776	15370.716398136761	17323.157979593936	16782.86016992753	19711.961463280088	18932.720512474993	0.22229525439676792	0.19991410780263813	37.13568213605322	1467.684833417181	35.947488552861614	1420.724842146039
17.26943818850684	9483.514509797766	9893.70712371733	13830.925573590068	13713.535818589591	15729.858970542873	15374.368691429216	17327.097733428116	16786.663630687326	19716.208588158217	18936.80281188931	0.22226341421021573	0.19988643916227392	35.827353276414215	1424.5042908950709	34.68160388577962	1378.949093108531
17.37349524097843	9486.583737507599	9896.748542856303	13834.419127023211	13716.92942217633	15733.51902083029	15377.911727905957	17330.91994839899	16790.353645740415	19720.32944247371	18940.763736380017	0.22223259887038682	0.19985966091786114	34.528041396595654	1381.1108058127575	33.42452845898515	1336.9707253007218
17.478179289537028	9489.555954863947	9899.694066767823	13837.803748882121	13720.217354354256	15737.065580087265	15381.344978884916	17334.62410203664	16793.92971431435	19724.323530244837	18944.6028081665	0.2222028201737422	0.1998337833381671	33.23771493075765	1337.5042828503065	32.176231580990134	1294.789701923728
17.583494112149474	9492.430449095566	9902.543023169861	13841.078831467337	13723.39904275016	15740.49809237899	15384.66791559531	17338.209672484387	16797.391336287907	19728.190357133335	18948.31955103641	0.22217409007598307	0.1998088168300121	31.956342330988264	1293.6846317737363	30.93668258038815	1252.405991811771
17.689443509546752	9495.206503726384	9905.294736559503	13844.24376570774	13726.473913932958	15743.816001541889	15387.880009192444	17341.676138522707	16800.7380122151	19731.92943048082	18951.913490380655	0.2221464206944772	0.19978477194036037	30.683892067230772	1249.6517674699426	29.705850806683884	1209.8195694945753
17.79603130536116	9497.88339855045	9907.948528191733	13847.297941159799	13729.441393416373	15747.01875119703	15390.98073077264	17345.022979593385	16803.969243349402	19735.54025934558	18955.38415322879	0.22211982431072558	0.1997616593584472	29.420332626468735	1205.4056099154986	28.483705629289034	1167.0304151847959
17.90326134626431	9500.460409606356	9910.503716057714	13850.240746006393	13732.300905661268	15750.105784763276	15393.96955138795	17348.249675823616	16807.084531667755	19739.022354539353	18958.731068284407	0.22209431337287983	0.19973948991793727	28.16563251162006	1160.9460841543041	27.27021643644548	1124.0385147603229
18.011137502105942	9502.936809151388	9912.959614862782	13853.071567055586	13735.051874077959	15753.076545470582	15396.845942061005	17351.355708050283	16810.08337989501	19742.37522866455	18961.95376596086	0.22206990049829634	0.1997182745991308	26.91976024140604	1116.2731203064322	26.06535263535625	1080.843859784305
18.119663666053608	9505.311865635185	9915.315536003993	13855.789789739098	13737.693721028303	15755.930476373169	15399.609373799836	17354.34055784436	16812.965291528257	19745.59839615164	18965.051778417226	0.2220465984761433	0.19969802453119848	25.682684349056217	1071.3866535299458	24.869083651326946	1037.4464475084096
18.228843754733095	9507.584843673003	9917.570787547327	13858.394798110525	13740.225867827703	15758.66702036265	15402.259317612728	17357.203707535322	16815.729770861613	19748.691373296697	18968.024639594605	0.22202442027005148	0.19967875099447407	24.45437338243937	1026.28662403021	23.681378926776233	993.8462808383629
18.338681708369887	9509.755004018609	9919.72467420433	13860.885974843442	13742.647734746712	15761.285620181246	15404.795244522882	17359.944640235826	16818.376323010485	19751.65367829943	18970.87188525228	0.2220033790208128	0.19966046542276097	23.234795902637416	980.9729770217091	22.50220792082837	950.0433683474548
18.44918149093129	9511.821603536635	9921.776497308525	13863.262701229058	13744.958741012731	15763.785718434696	15407.216625583314	17362.56283986623	16820.90445393666	19754.48483130108	18973.593053004566	0.2219834880491286	0.1996431794057074	22.023920482984977	935.4456626912579	21.331540108832996	906.037724273745
18.56034709026951	9513.783895174513	9923.725554791185	13865.524357173732	13747.158304811268	15766.166757605293	15409.52293189152	17365.05779117938	16823.313670472966	19757.18435442281	18976.187682357573	0.22196476085840852	0.19962690469120833	20.8217157090985	889.7046362035908	20.169344981448376	861.8293684963137
18.672182518265565	9515.641127934026	9925.571141156835	13867.67032119623	13749.245843287155	15768.428180064831	15411.713634604243	17367.42897978548	16825.603480348294	19759.751771804302	18978.655314746335	0.2219472111376202	0.19961165318785376	19.628150178061333	843.7498576776125	19.01559204440855	817.4183265441097
18.784691810974078	9517.392546842357	9927.312547458203	13869.69997042471	13751.220772545512	15770.569428087507	15413.788204952189	17369.675892177016	16827.773392212723	19762.186609642566	18980.995493572173	0.22193085276418884	0.19959743696742677	18.443192497099517	797.5812921333127	17.870250817373744	772.8046295628883
18.897879028768923	9519.037392922588	9928.949061270685	13871.612680593285	13753.082507652409	15772.589943862584	15415.74611425462	17371.79801575367	16829.822915662557	19764.48839623087	18983.20776424017	0.22191569980695358	0.19958426826744052	17.266811283494462	751.1989094875753	16.733290833697538	727.988314318005
19.01174825648978	9520.574903163866	9930.479966666413	13873.40782603854	13754.830462635462	15774.489169507286	15417.586833934085	17373.7948388476	16831.751561265708	19766.656661998215	18985.29167419708	0.22190176652917848	0.19957215949372487	16.098975162865827	704.6026844820008	15.60468163935002	682.9694231604226
19.126303603589555	9522.004310490818	9931.904544187719	13875.084779695315	13756.464050483963	15776.266547079083	15419.30983553083	17375.665850748217	16833.558840586877	19768.6909395484	18987.246772969145	0.22188906739161438	0.19956112322306033	14.93965276920062	657.7925966870971	14.484392792073777	637.7480040048249
19.241549204282624	9523.324843732818	9933.222070820182	13876.642913092772	13757.982683148972	15777.921518588591	15420.914590717417	17377.410541727837	16835.244266213078	19770.59076370026	18989.072612200456	0.2218776170556225	0.19955117220585972	13.788812744722236	610.7686304841191	13.372393861820456	592.3241103515029
19.357489217694134	9524.535727592449	9934.431819965204	13878.081596349619	13759.385771543142	15779.453526011794	15422.400571313265	17379.02840306676	16836.807351779233	19772.355671527333	18990.76874569149	0.22186743038635476	0.19954231936889955	12.646423737271107	563.530774959363	12.268654429033631	546.6978012234904
19.474127828010037	9525.636182613503	9935.533061411912	13879.400198169184	13760.672725540107	15780.862011302344	15423.767249298911	17380.518927078625	16838.24761199365	19773.98520239806	18992.334729437644	0.22185852245599258	0.1995345778181031	11.512454400697607	516.0790238953196	11.173144083848456	500.8691411348991
19.59146924462811	9526.62542514848	9936.5250613086	13880.598085834128	13761.84295397372	15782.146416403795	15425.014096830408	17381.881607135852	16839.564562663767	19775.47889801621	18993.770121668185	0.22185090854704828	0.19952796084137572	10.386873394032591	468.4133757445961	10.085832426098932	454.8382000979036
19.709517702309874	9527.502667325563	9937.407082133688	13881.674625200869	13762.895864637065	15783.306183261724	15426.140586253616	17383.11593769518	16840.757720721853	19776.836302461605	18995.074482885477	0.22184460415572546	0.19952248191148347	9.269649380803457	420.5338335786946	9.006689064539387	408.60505359014496
19.828277461333414	9528.267117014999	9938.178382666065	13882.629180693557	13763.830864281099	15784.340753835702	15427.14619011843	17384.22141432324	16841.826604251048	19778.056962230967	18996.247375904324	0.22183962499534696	0.19951815468900536	8.160751027433435	372.44040499953553	7.935683615374728	362.16978249000385
19.94775280764713	9528.91797779479	9938.838217954726	13883.461115297545	13764.647358612887	15785.249570110984	15428.030381192732	17385.197533721963	16842.770732510966	19779.140426278904	18997.288365891432	0.22183598699984303	0.1995149930253191	7.0601470029650955	324.1331021236256	6.8727857021658565	315.53247307194397
20.067948053024427	9529.454448916029	9939.385839288076	13884.169790552749	13765.344752293777	15786.032074110359	15428.792632476592	17386.04379375445	16843.589625963945	19780.086246059403	18998.19702040542	0.22183370632731036	0.19951301096565816	5.967805978638353	275.61194153362885	5.8179649554076605	268.69321698276326
20.188867535219305	9529.875725267466	9939.820494162446	13884.754566546364	13765.922448937055	15786.687707905608	15429.432417216105	17386.759693470565	16844.282806301053	19780.89397556734	18998.97290943674	0.22183279936363587	0.1995122227522235	4.883696625700395	226.8769441638142	4.771191010491748	221.65211114566773
20.31051561812294	9530.180997339416	9940.141426249951	13885.21480190511	13766.379851105206	15787.215913628761	15429.949208917087	17387.34473313252	16844.84979646796	19781.563171380054	18999.615605447838	0.22183328272618966	0.1995126428273452	3.8077876160823507	177.92813531123102	3.732433508565009	174.4092577919364
20.432896691921076	9530.369451187333	9940.347875365991	13885.549853787412	13766.71636030718	15787.616133483592	15430.342481359072	17387.79841424097	16845.290120691512	19782.09339269975	19000.12468341393	0.22183517326759164	0.19951428583671835	2.740047620689438	128.76554452860728	2.7016620946960757	126.96476437384263
20.55601517325261	9530.440268394324	9940.439077435714	13885.759077874598	13766.931376994782	15787.887809756343	15430.611708608558	17388.120239560456	16845.603304505577	19782.484201395328	19000.499720863343	0.221838488079547	0.19951716663269028	1.6804453081203974	79.38920553773642	1.678846417380555	79.31874351995066
20.679875505368887	9530.39262603337	9940.414264460205	13885.841828362045	13767.02430055921	15788.030384826743	15430.756365032774	17388.309713145427	16845.788874777616	19782.735162045028	19000.740297918754	0.22184324449675918	0.19952130027761394	0.6289493454314652	29.799156239256263	0.6639561283882358	31.47131302393973
20.804482158294064	9530.22569662878	9940.272664481727	13885.79745794981	13766.99452932685	15788.043301178803	15430.775925312864	17388.366340366207	16845.846359734885	19782.845841979255	19000.845997338183	0.22184946010091577	0.19952670204726666	-0.4144716046139365	-20.004561450332403	-0.34303911944880383	-16.577404274605215
20.92983962898646	9529.938648116806	9940.013501548343	13885.625317832397	13766.84146055474	15787.926001410964	15430.669864457032	17388.289627934526	16845.775288990746	19782.815811323093	19000.81640455626	0.22185715272475287	0.1995333874343339	-1.449848884381936	-70.02190167689696	-1.3421696717850864	-64.82728049112484
21.055952441500814	9529.53064380572	9939.635995677918	13885.324757688399	13766.564490425799	15787.677928246509	15430.437657813722	17388.07908392958	16845.57519357123	19782.644643039595	19000.65110772597	0.2218663404562005	0.19954137215196027	-2.4772138404950965	-120.25281463749707	-2.33346587363485	-113.27818275103346
21.18282514715158	9529.000842335274	9939.139362821308	13884.895125669633	13766.163014043466	15787.29852454375	15430.078781084469	17387.734217824083	16845.245605941403	19782.33191297332	19000.349697760415	0.2218770416426063	0.19955067213736746	-3.4965978260006523	-170.69724673125893	-3.3169580709	-161.92997329076752
21.31046232467717	9528.348397635222	9938.522814824802	13884.335768389417	13765.636425425897	15786.787233305657	15429.592710336567	17387.254540509948	16844.786060031878	19781.877199893617	18999.911768374706	0.22188927489504406	0.19956130355555027	-4.508032202116738	-221.3551406795159	-4.292676610573835	-210.78250948525965
21.438868580405217	9527.572458883204	9937.785559391923	13883.646030910491	13764.984117499907	15786.143497689422	15428.978922015773	17386.6395643242	16844.196091265385	19781.280085538394	18999.336916128384	0.22190305909270575	0.19957328280303224	-5.511548337897693	-272.22643556352705	-5.260651841839717	-259.8356439322233
21.568048548418737	9526.672170461905	9936.926800044268	13882.825256732374	13764.205482094123	15785.36676101588	15428.236892958515	17385.888803074955	16843.47523658315	19780.540154658236	18998.624740467625	0.22191841338738325	0.1995866265117054	-6.507177611609222	-323.3110669362359	-6.220914116776839	-309.0892245131545
21.69800689072348	9525.64667191541	9935.945736081781	13881.872787778075	13763.299909932048	15784.456466778518	15427.366100404306	17385.00177206723	16842.623034471733	19779.656995060486	18997.77484376817	0.22193535720803412	0.19960135155274403	-7.494951411834336	-374.6089669279754	-7.173493791495275	-358.5430944841355
21.828748297416116	9524.495097904823	9934.841562541947	13880.787964380228	13762.266790624193	15783.412058652308	15426.36602200746	17383.977988128863	16841.639024989247	19778.63019765371	18996.786831377845	0.22195391026544364	0.1996174750405883	-8.474901138150017	-426.1200643382035	-8.118421226645296	-408.1970925303176
21.960277486853503	9523.216578163052	9933.613470158514	13879.570125266617	13761.105512660199	15782.23298050226	15425.236135849224	17382.81696963637	16840.522749792337	19777.459356492363	18995.660311660024	0.22197409255697503	0.19963501433701739	-9.44705820260424	-477.8442847668193	-9.055726787926687	-458.05105283576995
22.092599205822967	9521.810237448753	9932.260645319033	13878.21860754495	13759.815463400013	15780.918676391566	15423.975920449142	17381.518236540698	16839.273752162528	19776.14406882151	18994.394896036683	0.2219959243714198	0.1996539870552937	-10.411454031273024	-529.7815507515334	-9.985440848737198	-508.1048052450642
22.225718229713628	9520.275195499395	9930.782270021604	13876.732746686943	13758.396029064568	15779.468590589431	15422.584854776323	17380.08131039288	16837.89157703273	19774.683935121746	18992.990199031756	0.2220194262939417	0.19967441106439765	-11.36812006355467	-581.9317818009295	-10.907593788673694	-558.3581752413884
22.359639362688714	9518.610566983809	9929.17752183108	13875.111876512148	13756.846594726374	15777.88216757905	15421.06241826094	17378.50571437018	16836.37577101424	19773.078559154867	18991.445838315325	0.22204461921112142	0.1996963044933419	-12.31708775444713	-634.2948945793323	-11.82221599566401	-608.8109840960242
22.494367437858962	9516.815461453352	9927.445573833807	13873.355329170372	13755.166544298821	15776.158852064473	15419.408090804705	17376.790973301344	16834.72588242291	19771.327548008852	18989.761434747033	0.22207152431610508	0.1997196857355744	-13.258388576578	-686.8708030800335	-12.72933786786598	-659.4630490122363
22.629907317457054	9514.88898329255	9925.585594591828	13871.462435123864	13753.355260525343	15774.298088977677	15417.621352791622	17374.93661369237	16832.94146130582	19769.430512143652	18987.93661242035	0.2221001631138546	0.19974457345347033	-14.192054018880299	-739.6594186346047	-13.628989812219515	-710.3141831029207
22.766263893012997	9512.830231668859	9923.596748096195	13869.432523128788	13751.412124968094	15772.299323485378	15415.701685098571	17372.94216375236	16831.022059468123	19767.38706543732	18985.9709987072	0.22213055742650986	0.19977098658291387	-15.118115589524677	-792.6606501471251	-14.521202247633482	-761.3641956164502
22.903442085530802	9510.63830048122	9921.478193718856	13867.264920215506	13749.336517995333	15770.162000994897	15413.6485691049	17370.807153418606	16828.967230498987	19765.196825231633	18983.864224301866	0.22216272939885276	0.19979894433797218	-16.03660481717816	-845.8744042413309	-15.406005604752863	-812.6128919757903
23.041446845665973	9508.312278307956	9919.229086164221	13864.958951668445	13747.12781876911	15767.885567160176	15411.461486702787	17368.531114382266	16826.776529798768	19762.859412378577	18981.615923266432	0.22219670150389229	0.19982846621566813	-16.947553250625788	-899.3005853286013	-16.283430326831876	-864.060073888395
23.180283153904217	9505.851248353665	9916.848575419102	13862.513941005136	13744.78540523136	15765.469467887322	15409.139920306265	17366.113580113804	16824.449514604927	19760.3744512869	18979.225733075153	0.22223249654855814	0.19985957200084645	-17.850992461113492	-952.9390958263539	-17.153506871771242	-915.7055395194329
23.31995602074116	9503.254288395008	9914.335806702047	13859.929209954149	13742.308654089984	15762.913149339462	15406.68335286068	17363.554085888085	16821.985744018748	19757.74156996856	18976.693294659904	0.22227013767951603	0.19989228177114032	-18.74695404383965	-1006.7898363298737	-18.016265712460154	-967.5490835784003
23.460470486863187	9500.520470725609	9911.689920411314	13857.204078432362	13739.696940803697	15760.21605794139	15404.091267851272	17360.852168809564	16819.384779031407	19754.96040008559	18974.018252455196	0.22230964838910028	0.1999266159020426	-19.635469618187926	-1060.852705727797	-18.871737337416562	-1019.590497426223
23.60183162332936	9497.648862099984	9908.910052072142	13854.337864521389	13736.949639566756	15757.377640383833	15401.363149312061	17358.007367837483	16816.64618255074	19752.030576997262	18971.20025444415	0.222351052521373	0.1999625950720827	-20.51657082942984	-1115.1276013990864	-19.71995225217688	-1071.8295692242682
23.744044531754422	9494.63852367632	9905.995332282484	13851.329884442908	13734.066123292265	15754.39734362706	15398.498481833654	17355.019223810705	16813.76951942696	19748.951739807188	18968.238952203767	0.2223943742783092	0.20000024026809954	-21.390289350041712	-1169.6144193946384	-20.56094098091853	-1124.2660841019824
23.887114344492932	9491.488510958328	9902.944886658002	13848.17945253324	13731.045763595212	15751.274614904207	15395.496750571263	17351.887279472627	16810.75435647926	19745.723531410797	18965.13400095112	0.222439638226109	0.20003957279064571	-22.256656880454102	-1224.3130545858294	-21.3947340665909	-1176.8998242490925
24.031046224824397	9488.197873736002	9899.757835775652	13844.885881216911	13727.887930774446	15748.008901724088	15392.357441252023	17348.61107949598	16807.600262521617	19742.345598543034	18961.88505958933	0.22248686930164743	0.2000806142594792	-23.11570515132189	-1279.2234009224921	-22.221362072516058	-1229.7305690958165
24.175845367139747	9484.765656025114	9896.433295116272	13841.448480978994	13724.591993793947	15744.59965187322	15389.080040182078	17345.190170507118	16804.30680838897	19738.81759182585	18958.491790753935	0.22253609281905523	0.20012338661919035	-23.967465924244607	-1334.345351579599	-23.04085558351653	-1282.7580954534933
24.32151699712871	9481.190896005923	9892.970375005845	13837.866560336848	13721.157320263179	15741.046313417823	15385.664034253155	17341.624101110752	16800.873566963048	19735.13916581649	18954.953860859274	0.22258733447644244	0.20016791214493482	-24.811970992726856	-1389.6787991537713	-23.853245207021246	-1335.9821776873432
24.468066371968433	9477.47262596044	9889.36818055559	13834.139425810437	13717.583276416573	15737.348334704844	15382.108910948755	17337.91242191407	16797.300113198206	19731.30997905546	18951.270940145198	0.22264062036276613	0.20021421344829615	-25.649252184361103	-1445.2236359133385	-24.658561573793122	-1389.4025878496468
24.61549878051318	9473.609872208748	9885.625811600918	13830.266381891754	13713.86922709229	15733.505164362645	15378.414158350037	17334.05468555084	16793.586024147222	19727.329694114873	18947.44270272405	0.22269597696483948	0.20026231348326218	-26.479341361256957	-1500.979753959924	-25.45683533954434	-1443.0190958743915
24.763819543485244	9469.601655044124	9881.742362638865	13826.246731013201	13710.014535709737	15729.516251301182	15374.579265140976	17330.050446705533	16789.7308789868	19723.19797764717	18943.46882662749	0.2227534311744958	0.2003122355523414	-27.302270422689617	-1556.947045529727	-26.248097186311497	-1496.8314697695896
24.91303401366693	9465.446988666738	9877.716922764446	13822.079773514424	13706.018564246404	15725.381044711128	15370.603720613262	17325.8992621367	16785.734259043034	19718.91450043332	18939.348993853826	0.2228130102959066	0.20036400331279602	-28.118071305463673	-1613.1254031616263	-27.03237782299402	-1550.839475760702
25.063147576093755	9461.144881116574	9873.548575605599	13817.76480760864	13701.880673213638	15721.09899406317	15366.487014670705	17321.60069070098	16781.595747816802	19714.478937432246	18935.082890415422	0.22287474205305294	0.2004176407830167	-28.926775985346467	-1669.5147199369967	-27.809707986911235	-1605.0428784950636
25.214165648248784	9456.69433420466	9869.236399256739	13813.301129347119	13697.600221631392	15716.66954910588	15362.228637833055	17317.15429337615	16777.31493100901	19709.89096782946	18930.670206386298	0.2229386545973643	0.20047317234903692	-29.72841647983296	-1726.1148897996172	-28.580118445242988	-1659.4414412556216
25.366093680258146	9452.094343443303	9864.779466210977	13808.688032582726	13693.176567001938	15712.092159863345	15357.828081239311	17312.559633284283	16772.891396545554	19705.15027508631	18926.11063594978	0.22300477651551862	0.20053062277117875	-30.523024847941997	-1782.9258077144623	-29.343639996099228	-1714.0349261467345
25.518937155087716	9447.343897975057	9860.17684329091	13803.924808932312	13688.609065282544	15707.366276632201	15353.284836650559	17307.816275714908	16768.32473460225	19700.256546989545	18921.40387744652	0.22307313683741645	0.20059001719084704	-31.310633192959358	-1839.9473700048402	-30.100303469640494	-1768.8230942948721
25.672701588741027	9442.441980500134	9855.427591577962	13799.01074773737	13683.897070857072	15702.49134997753	15348.59839645223	17302.92378814732	16763.614537629594	19695.2094757005	18916.549633422608	0.2231437650443262	0.20065138113747158	-32.09127366388566	-1897.1794746131636	-30.850139729649527	-1823.8057060856372
25.827392530458226	9437.3875672028	9850.530766340224	13793.945136023782	13679.039936506362	15697.466830728492	15343.768253655713	17297.88174027326	16758.760400377265	19690.00875780501	18911.54761067778	0.22321669107721037	0.2007147405356013	-32.864978456214885	-1954.622021340765	-31.59317967514653	-1878.982521397993
25.983015562916506	9432.179627676247	9845.485416958792	13788.727258459974	13674.037013377483	15692.292169973012	15338.793901899397	17292.689704019045	16753.761919918434	19684.654094363203	18906.397520313807	0.2232919453452349	0.20078012171215034	-33.631779814342735	-2012.2749121799134	-32.32945424089121	-1934.3532997863367
26.139576302431465	9426.817124846102	9840.29058685272	13783.356397313622	13668.887650951987	15686.966819051646	15333.674835449301	17287.3472535674	16748.61869567412	19679.145190959447	18901.099077783336	0.22336955873446618	0.2008475514038048	-34.391710033443815	-2070.13805163512	-33.05899439935456	-1989.917800760828
26.297080399159835	9421.299014892495	9834.945313402095	13777.831832406851	13663.59119701257	15681.490229550613	15328.410549198687	17281.85396537897	16743.330329436976	19673.481757752357	18895.652002938376	0.2234495626167625	0.20091705676459734	-35.144801459980954	-2128.21134695597	-33.781831162232265	-2045.6757840337232
26.455533537303385	9415.624247170976	9829.44862786984	13772.152841070312	13658.146997608814	15675.861853294442	15323.000538667393	17276.209418213988	16737.89642539508	19667.663509525497	18890.056020079453	0.2235319888588622	0.20098866537363608	-35.89108649442642	-2186.4947085203603	-34.497995581616124	-2101.627009762451
26.614941435314055	9409.79176413154	9823.799555321635	13766.318698095049	13652.55439702137	15670.081142337	15317.444300000172	17270.413193152795	16732.31659015542	19661.690165737302	18884.31085800453	0.22361686983167428	0.20106240524302194	-36.630597593255516	-2244.9880501786247	-35.20751875166752	-2157.7712388285436
26.77530984610034	9403.800501236561	9817.99711454431	13760.328675683351	13646.812737724995	15664.147548952336	15311.741329964581	17264.46487361684	16726.590432767192	19655.561450571975	18878.416250058355	0.22370423841978263	0.2011383048259294	-37.36336726974696	-2303.691289538052	-35.910431809905276	-2214.1082330956124
26.93664455723489	9397.649386877052	9812.040317962486	13754.182043397665	13640.921360350076	15658.060525624247	15305.891125947963	17258.36404538882	16720.717564744748	19649.27709299006	18872.37193418178	0.22379412803115672	0.20121639302487368	-38.089428096442134	-2362.6043483484536	-36.606765938486205	-2270.6377556766383
27.098951391163432	9391.33734228749	9805.9281715536	13747.87806810799	13634.879603642969	15651.819525035091	15299.893185953948	17252.110296632804	16714.69760009055	19642.836826779403	18866.17765296156	0.22388657260708847	0.20129669920016202	-38.80881270678947	-2421.727152851876	-37.296552366438846	-2327.3595712669194
27.26223620541477	9384.86328145903	9799.659674760844	13741.416013937405	13628.686804424435	15645.424000053523	15293.747008597687	17245.703217913724	16708.53015531735	19636.240390606057	18859.833153679647	0.22398160663235017	0.20137925317853878	-39.52155379738542	-2481.059634185396	-37.979822371133196	-2384.2734464434907
27.426504892812353	9378.22611105118	9793.233820404694	13734.795142205856	13622.34229754707	15638.87340372124	15287.45209310082	17239.142402216577	16702.21484947049	19629.48752806536	18853.338188363345	0.22407926514558707	0.20146408526201412	-40.22768412953155	-2540.6017287317663	-38.656607278986485	-2441.3791499077342
27.59176338168682	9371.42473030194	9786.64959459238	13728.014711372227	13615.845415850987	15632.16718923884	15281.007939285397	17232.427444965353	16695.751304149948	19622.577987733286	18846.692513835307	0.22417958374994598	0.2015512262369121	-40.927236531199014	-2600.3533785254695	-39.326938468286244	-2498.676452890504
27.758017636089992	9364.458030936257	9779.905976625454	13721.073976974405	13609.195490117765	15625.304809950487	15274.414047566777	17225.55794404135	16689.139143531575	19615.511523217745	18839.895891763408	0.22428259862394642	0.20164070738310555	-41.62024389963335	-2660.314531697426	-39.99084737031808	-2556.1651294426993
27.925273656010095	9357.324897072816	9773.00193890558	13713.972191567376	13602.391849023077	15618.285719327432	15267.669918946009	17218.533499801066	16682.377994388615	19608.28789320997	18832.94808871134	0.22438834653260561	0.20173256048347696	-42.30673920270783	-2720.4851428526454	-40.64836547086452	-2613.844956765417
28.09353747758831	9350.02420512933	9765.936446838281	13706.708604659589	13595.43381908741	15611.109370950704	15260.775055001008	17211.3537150939	16675.46748611246	19600.90686153633	18825.848876188804	0.22449686483881717	0.20182681783358777	-42.986755481273576	-2780.865173522383	-41.29952431228594	-2671.715715578757
28.2628151733366	9342.554823725955	9758.708458734774	13699.28246264697	13588.320724625228	15603.775218492288	15253.728957877023	17204.018195279037	16668.40725073323	19593.36819720983	18818.598030702222	0.22460819151499617	0.20192351225156963	-43.6603258515388	-2841.454592630733	-41.9443554955069	-2729.777190505527
28.43311285235687	9334.91561358711	9751.31692571157	13691.693008745067	13581.051887692076	15596.282715695366	15246.531130275807	17196.52654824207	16661.196922939795	19585.67167448207	18811.195333805157	0.2247223651549931	0.2020226770882538	-44.327483506829594	-2902.25337692583	-42.58289068137674	-2788.0291704097763
28.604436660561465	9327.105427441558	9743.760791588413	13683.939482918984	13573.626628030352	15588.631316353252	15239.181075444309	17188.87838441111	16653.83614009975	19577.817072895148	18803.640572149434	0.22483942498628917	0.20212434623752196	-44.98826172036206	-2963.2615114958026	-43.215161592597724	-2846.471448793076
28.77679278089485	9319.123109920636	9736.038992783655	13676.02112181096	13566.044263012674	15580.82047428693	15231.678297161785	17181.07331677217	16646.32454227863	19569.804177333568	18795.933537535784	0.22495941088247615	0.20222855414691399	-45.642693847396	-3024.4789902549237	-43.84120001620613	-2905.1038242266513
28.950187433556945	9310.96749745481	9728.15045820782	13667.937158665893	13558.304107583683	15572.849643321482	15224.02229972624	17173.110960884227	16638.661772258874	19561.63277807646	18788.074026965027	0.22508236337602802	0.2023353358284678	-46.290813326937496	-3085.9058164022863	-44.4610378044963	-2963.9261006987654
29.124626876227456	9302.637418168477	9720.094109154914	13659.6868232545	13550.405474199806	15564.71827726119	15216.21258793971	17164.990934893773	16630.84747555842	19553.302670849862	18780.061842689294	0.22520832367137936	0.20244472686982287	-46.93265368493303	-3147.542003002949	-45.07470687784371	-3022.9380880966783
29.30011740429177	9294.131691772702	9711.86885919135	13651.269341793857	13542.347672766798	15556.425829862965	15208.24866709221	17156.71285954844	16622.881300448626	19544.813656878865	18771.896792263156	0.22533733365830994	0.2025567634455848	-47.56824853683793	-3209.387573535554	-45.6822392268441	-3082.1396026494913
29.476665351068124	9285.449129456352	9703.473614042801	13642.683936865662	13534.130010575327	15547.971754808575	15200.130042944684	17148.276358210263	16614.762897971832	19536.165542939987	18763.578688594967	0.22546943592564828	0.20267148232895654	-48.19763158901333	-3271.4425623752177	-46.283666913390334	-3141.53046731418
29.654277088036206	9276.588533775323	9694.907271478764	13633.929827332087	13525.751792234598	15539.355505675569	15191.85622171096	17139.681056868532	16606.491921958677	19527.35814141392	18755.107349998703	0.22560467377530619	0.20278892090364425	-48.820836642276845	-3333.707015427761	-46.87902207374282	-3201.110512301326
29.832959025067048	9267.548698539722	9686.168721194546	13625.006228248638	13517.212319603266	15530.576535906175	15183.426710037935	17130.926584151406	16598.06802904433	19518.39127033767	18746.48260024506	0.22574309123664515	0.20290911717605065	-49.437897594565584	-3396.1809907299466	-47.46833692034852	-3260.8795755407773
30.0127176106544	9258.328408699284	9677.256844691165	13615.912350774686	13508.510891718646	15521.634298775107	15174.841014985115	17122.012571337393	16589.4908786849	19509.264753457428	18737.704268613634	0.22588473308119308	0.20303210978775957	-50.04884844285698	-3458.8645590040833	-48.05164374405285	-3320.837503167335
30.193559332147448	9248.92644022683	9668.170515152568	13606.647402081122	13499.646804723061	15512.528247355564	15166.098644002268	17112.93865236589	16580.760133172604	19499.97842028115	18728.772189944306	0.22602964483771298	0.20315793802831617	-50.653723286312015	-3521.7578043127432	-48.62897491663898	-3380.9841500562616
30.37549071598484	9239.341559999792	9658.908597320544	13597.21058525521	13490.61935178817	15503.257834483626	15157.199104906153	17103.70446384711	16571.87545765088	19490.53210613138	18719.686204689333	0.22617787280764082	0.2032866418483185	-51.252556329338404	-3584.8608247232623	-49.2003628923776	-3441.31938029686
30.55851832793038	9229.572525679625	9649.469947367124	13587.601099202404	13481.427823036698	15493.822512720782	15148.141905855722	17094.309645071015	16562.83652012879	19480.92565219785	18710.44615896539	0.22632946408089563	0.20341826187282613	-51.845381884253584	-3648.17373295594	-49.76584021130839	-3501.843067789916
30.742648773309874	9219.618085589433	9639.853412764249	13577.818138545375	13472.07150546145	15484.221734314933	15138.926555325714	17084.753838015833	16553.642991494522	19471.15890559049	18701.05190460542	0.2264844665520811	0.203552839415091	-52.43223437384586	-3711.6966570522636	-50.32543950124091	-3562.555096791126
30.92788869724955	9209.476978589491	9630.057832151098	13567.860893519899	13462.54968284198	15474.454951159452	15129.552562079034	17075.03668735554	16544.294545528715	19461.231719392257	18691.503299210908	0.2266429289370776	0.2036904164906286	-53.01314833483775	-3775.4297411041334	-50.87919348007563	-3623.4553624652326
31.114244784915854	9199.147933950731	9620.082035198577	13557.728549867528	13452.861635658393	15464.52161475037	15120.019435137447	17065.157840466585	16534.79085891683	19451.143952712067	18681.80020620408	0.226804900790051	0.20383103583162954	-53.58815842111653	-3839.373146006372	-51.42713495901262	-3684.543771535624
31.30172376175672	9188.62967122613	9609.924842471124	13547.420288724961	13443.006641002277	15454.42117614152	15110.326683750576	17055.116947433573	16525.1316112607	19440.895470737552	18671.94249487999	0.22697043252087507	0.20397474090172338	-54.15729940636811	-3903.5270501528867	-51.96929684437782	-3745.8202428370714
31.4903323937443	9177.920900120293	9599.585065286044	13536.935286510408	13432.983972485183	15444.153085898071	15100.473817363703	17044.913661054525	16515.316485089927	19430.486144788367	18661.930040459185	0.2271395754129906	0.20412157591111063	-54.720606187169324	-3967.8916502189822	-52.50571214032243	-3807.2847079555504
31.68007748761912	9167.02032035671	9589.061505569756	13526.27271480617	13422.792900143735	15433.71679404761	15090.460345583437	17034.547636844753	16505.345165872037	19419.915852369002	18651.762724139902	0.22731238164170767	0.2042715858320704	-55.27811378695333	-4032.4671619930305	-53.036413952133444	-3868.937111914158
31.870965891135747	9155.926621543038	9578.352955711429	13515.431740237862	13412.43269034199	15423.111750029326	15080.285778141926	17024.01853304001	16495.217342022082	19409.184477221836	18641.44043315062	0.22748890429296642	0.20442481641484708	-55.82985735904367	-4097.253821178339	-53.56143548867112	-3930.7774138296954
32.063004493309954	9144.638483034285	9567.458198413648	13504.411524349976	13401.902605670524	15412.337402640907	15069.949624859106	17013.32601059856	16484.9327049114	19398.291909380107	18630.96306080247	0.22766919738256777	0.2045813142039418	-56.3758721900158	-4162.2518842304125	-54.080810065264814	-3992.8055875957943
32.25620022466719	9133.154573793981	9556.376006540315	13493.21122347781	13391.201904842534	15401.393199983368	15059.451395603346	17002.469733202397	16474.49094887565	19387.23804522103	18620.330506541934	0.22785331587588947	0.2047411265548021	-56.91619370365515	-4227.461629258003	-54.59457110677613	-4055.0216226158664
32.45056005749291	9121.473552253005	9545.105142961418	13481.82998861533	13380.329842586376	15390.278589403233	15048.790600249884	16991.449367257064	16463.891771221803	19376.022787518592	18609.542676003228	0.2280413157081012	0.20490430165093962	-57.4508574636784	-4292.883356853854	-55.10275215024012	-4117.425524507184
32.64609100608406	9109.594066166768	9533.644360395128	13470.266965279672	13369.285669535153	15378.993017433024	15037.966748637768	16980.264581891108	16453.134872234743	19364.646045497062	18598.599481061265	0.22823325380489087	0.2050708885214781	-57.979899178310006	-4358.517391084228	-55.60538684807398	-4180.017315870617
32.84280012700226	9097.51475246967	9521.992401246502	13458.521293370743	13358.068632112348	15367.535929728294	15026.979350524309	16968.915048953386	16442.219955182387	19353.107734883317	18587.500839884044	0.22842918810372412	0.20524093705914548	-58.503354704189405	-4424.364080447238	-56.10250897160586	-4242.797037099954
33.040694519328454	9085.234237128	9510.147997443446	13446.592107027509	13346.677972414254	15355.906771003109	15015.82791553778	16957.40044301016	16431.14672632022	19341.407777960307	18576.246676985473	0.22862917757564052	0.2054144980387183	-59.02126004909951	-4490.423798769247	-56.59415241389797	-4305.764747155365
33.239781324919136	9072.751134990467	9498.109870269363	13434.478534479596	13335.112928088534	15344.104984962407	15004.511953127841	16945.720441340556	16419.914894894813	19329.546103619872	18564.83692327803	0.22883328224761637	0.2055916231359475	-59.533651377263595	-4556.696946307085	-57.08035119296255	-4368.920524390414
33.44006772866406	9060.064049636598	9485.87673019283	13422.17969789449	13323.372732209184	15332.130014231716	14993.030972513916	16933.87472393072	16408.524173146452	19317.522647415502	18553.27151612561	0.22904156322549937	0.20577236494696402	-60.040565012954175	-4623.183950763196	-57.561139455618104	-4432.26446744008
33.64156095874556	9047.171573223128	9473.447276693874	13409.694713220368	13311.456613147311	15319.981300284233	14981.38448263099	16921.86297346692	16396.974276310346	19305.337351615286	18541.550399396016	0.22925408271754158	0.20595677700817971	-60.54203744460392	-4689.885268342681	-58.0365514806108	-4495.796696073841
33.84426828689945	9034.072286328306	9460.820198087342	13397.022690024276	13299.363794438354	15307.658283365019	14969.57199207353	16909.684875327217	16385.26492261745	19292.990165254636	18529.67352351399	0.22947090405853815	0.20614491381671424	-61.03810532888747	-4756.801384846214	-58.50662168209237	-4559.517352103721
34.04819702867729	9020.764757794139	9447.994171342682	13384.162731325609	13287.093494644745	15295.160402412366	14957.59300903655	16897.34011757194	16373.395833293464	19280.48104418922	18517.640845513724	0.22969209173460065	0.20633683085133722	-61.52880549582915	-4823.932816867717	-58.97138461389841	-4623.426600366831
34.25335454371064	9007.247544566373	9434.967861900646	13371.113933424382	13274.64492721459	15282.487094975773	14945.447041254405	16884.82839093231	16361.36673255714	19267.8099511472	18505.45232909156	0.22991771140857614	0.20653258459396848	-62.01417495273199	-4891.280112908222	-59.43087497232773	-4687.524629611522
34.45974823597649	8993.519191532834	9421.739923486732	13357.87538572505	13262.01730033615	15269.637797131447	14933.133595937219	16872.14938879834	16349.177347617615	19254.97685578231	18493.107944658983	0.2301478299461355	0.20673223255173798	-62.49425088888529	-4958.843854606152	-59.8851276006244	-4751.811653550714
34.66738555406454	8979.578231359303	9408.308997920967	13344.446170554529	13249.209816787392	15256.611943393913	14920.652179704197	16859.30280720448	16336.827408669804	19241.981734725905	18480.60766939493	0.23038251544255064	0.20693583327961634	-62.96907068113069	-5026.624658041168	-60.334177493394236	-4816.287911918946
34.87627399144595	8965.42318432363	9394.673714924544	13330.825362975245	13236.221673781269	15243.408966624693	14908.00229851453	16846.288344814104	16324.316648889187	19228.824571639398	18467.95148729847	0.23062183725018026	0.2071434464036556	-63.43867189727462	-5094.623174897861	-60.77805979928962	-4880.953671426512
35.086421086743854	8951.052558148058	9380.83269192316	13317.012030592943	13223.052062806453	15230.028297937828	14895.18345759574	16833.10570290269	16311.644804425305	19215.50535726691	18455.13938924179	0.23086586600668568	0.20735513264483063	-63.90309230218554	-5162.840093886014	-61.21680982617545	-4945.80922693247
35.29783442400536	8936.46484782917	9366.784533846476	13303.00523335824	13209.70016946258	15216.469366601168	14882.195161368447	16819.75458533856	16298.811614393371	19202.024089486884	18442.17137302221	0.23111467366400246	0.2075709538435284	-64.3623698628362	-5231.276142087299	-61.65046304532734	-5010.854902555235
35.51052163297529	8921.658535466395	9352.52783292461	13288.804023363124	13196.16517329118	15202.73159993486	14869.036913368927	16806.234698562806	16285.816820865275	19188.38077336457	18429.047443415122	0.2313683335180866	0.20779097298468288	-64.81654275354958	-5299.932086362038	-62.0790550957463	-5076.09105283767
35.72449038937153	8906.632090088291	9338.06116848061	13274.407444630802	13182.446247600743	15188.81442320528	14855.708216167803	16792.545751566533	16272.660168858172	19174.575421203353	18415.767612225907	0.2316269202394601	0.20801525422357714	-65.26564936101204	-5368.80873477133	-62.50262178834964	-5141.518063912168
35.93974841516195	8891.383967477466	9323.383106720034	13259.814532900296	13168.542559287318	15174.717259516137	14842.208571286521	16778.68745586742	16259.341406322916	19160.608052597192	18402.331898342916	0.23189050990458634	0.20824386291235683	-65.70972829019593	-5437.906938096043	-62.921199110620364	-5207.136354738846
36.15630347884324	8875.912609993238	9308.492200516359	13245.024315403818	13154.453268648796	15160.439529694451	14828.537479109582	16764.659525483097	16245.860284129616	19146.478694481397	18388.740327789168	0.23215918002808822	0.20847686562723994	-66.14881837015855	-5507.22759137908	-63.33482323190401	-5272.946378417779
36.374163395721176	8860.216446393186	9293.386989193341	13230.035810638654	13140.177529194223	15145.98065217361	14814.694438794158	16750.46167690392	16232.216556052663	19132.18738118476	18374.9929337749	0.23243300959585259	0.20871433019647997	-66.5829586594773	-5576.771635487676	-63.74353050765785	-5338.948623454198
36.59333602819267	8844.293891652556	9278.06599830348	13214.848028131557	13125.71448744692	15131.340042871205	14800.678948175742	16736.093629062532	16218.409978753481	19117.734154480167	18361.0897567494	0.23271207909903077	0.20895632572908096	-67.01218845303083	-5646.540058805607	-64.14735748482053	-5405.143615138251
36.813829286029524	8828.143346782526	9262.527739403113	13199.459968196961	13111.063282741916	15116.517115063256	14786.49050367055	16721.555103302264	16204.440311762004	19103.119063635924	18347.030844453122	0.23299647056897896	0.20920292264430146	-67.4365472874415	-5716.533898861613	-64.5463409067379	-5471.531916921958
37.03565112666392	8811.763198646802	9246.770709823828	13183.87062168784	13096.223047017094	15101.511279253555	14772.128600173994	16706.845823342883	16190.30731745615	19088.342165466376	18332.81625196941	0.2332862676131563	0.20945419270196527	-67.85607494763826	-5786.754244083539	-64.94051771847444	-5538.114131857641
37.25880955547555	8795.151819777016	9230.793392440399	13168.078969739636	13081.192904598198	15086.321943038723	14757.592730955575	16691.965515244523	16176.01076103973	19073.4035243827	18318.446041776355	0.23358155545201745	0.20971020903360693	-68.27081147359422	-5857.202235612087	-65.32992507215386	-5604.890904074535
37.483312626080554	8778.307568186638	9214.594255435037	13152.083983506427	13065.971971977204	15070.948510968103	14742.882387549655	16676.91390736888	16161.550410518474	19058.303212442937	18303.920283798285	0.2338824209569295	0.20997104617449042	-68.68079716707143	-5927.879069153685	-65.71460033306721	-5671.862920355052
37.70916844062219	8761.228787183925	9198.171752058062	13135.884623889828	13050.559357583965	15055.39038439914	14727.99705964211	16661.690730338487	16146.926036673738	19043.04130940227	18289.239055457016	0.23418895268914505	0.21023678009649296	-69.0860725982202	-5998.785996855237	-66.09458108486797	-5739.030911661219
37.93638515006311	8743.913805183747	9181.524320385188	13119.479841259894	13034.954161551286	15039.6469613475	14712.936234953158	16646.295716993354	16132.137413034985	19027.617902762733	18274.40244172335	0.23450124093986513	0.2105074882419321	-69.48667861260037	-6069.924329277594	-66.469905135109	-5806.395654740278
38.164970954479706	8726.360935518527	9164.650383071186	13102.868575168088	13019.15547547273	15023.717636332152	14697.699399115634	16630.728602345258	16117.184315849778	19012.033087822918	18259.410535168136	0.23481937777142967	0.21078324955832597	-69.8826563388975	-6141.295437448658	-66.8406105221984	-5873.957973868586
38.39493410335793	8708.568476248267	9147.548347099882	13086.049754051766	13003.16238215302	15007.60180021476	14682.286035548686	16614.989123529143	16102.066524051474	18996.286967726934	18244.26343601295	0.23514345705966677	0.2110641445341278	-70.27404719620245	-6212.900754943024	-67.20673552116205	-5941.718742552679
38.626282895891045	8690.534709970123	9130.216603530935	13069.02229493043	12986.973955351245	14991.298840033925	14666.695625327211	16599.07701975225	16086.78381922529	18980.379653513566	18228.961252180976	0.23547357453744364	0.2113502552354828	-70.6608929015747	-6284.74178002635	-67.56831864998094	-6009.6788853053
38.859025681279114	8672.257903627335	9112.653527242965	13051.785103093014	12970.589259516126	14974.808138833392	14650.927647046268	16582.99203224014	16071.335985571617	18964.311264164673	18213.504099347345	0.235809827839452	0.21164166534401144	-71.04323547806416	-6356.820077891462	-67.92539867623782	-6077.839379495941
39.09317085903034	8653.736308317944	9094.857476673424	13034.337071776374	12954.007349513518	14958.129075484621	14634.981576680859	16566.7339041802	16055.72280986744	18948.081926653653	18197.892100989502	0.23615231654827679	0.21193846019568244	-71.42111726284566	-6429.13728294801	-68.2780146239711	-6146.201257253997
39.328726879264174	8634.968159103268	9076.826793554974	13016.677081834321	12937.227270345567	14941.261024503037	14618.85688744041	16550.302380661855	16039.944081424954	18931.69177599308	18182.12538843706	0.23650114224177848	0.21224072682078465	-71.79458091553533	-6501.695101189893	-68.62620578045971	-6214.765607422683
39.56570224301631	8615.951674816577	9058.559802648755	12998.804001397399	12920.248056861701	14924.203355858252	14602.553049618364	16533.697208614107	16023.999592048118	18915.14095528244	18166.204100921736	0.23685640854184312	0.2125485539850535	-72.163669426649	-6574.495312624145	-68.9700117035427	-6283.533577592578
39.80410550254544	8596.685057871895	9040.054811474192	12980.716685522706	12903.068733460646	14906.95543477765	14586.069530436038	16516.91813673969	16007.889135986255	18898.429615755136	18150.128385626613	0.23721822116453709	0.2128620322319822	-72.52842612692257	-6647.539773829281	-69.30947222896793	-6352.506376186386
40.04394526164196	8577.166494073304	9021.31011003591	12962.41397583363	12885.6883137839	14889.516621543255	14569.405793881348	16499.964915445955	15991.612509885379	18881.55791682505	18133.898397735527	0.23758668797171928	0.21318125392635173	-72.88889469589776	-6720.830420513172	-69.6446274779264	-6421.685274617281
40.28523017593832	8557.39415242511	9002.323970547357	12943.894700149542	12868.105800399659	14871.886271281963	14552.561300541403	16482.83729677272	15975.169512736373	18864.52602613301	18117.514300481744	0.23796191902415073	0.21350631329902875	-73.24511917146447	-6794.369270205032	-69.9755178648993	-6491.07160951104
40.52796895322162	8537.366184942788	8983.094647151682	12925.157672104495	12850.320184477672	14854.063733748375	14535.53550742964	16465.535034316265	15958.559945820874	18847.334119592386	18100.97626519674	0.23834402663616194	0.2138373064930747	-73.59714395934861	-6868.15842501726	-70.30218410531961	-6560.666784975678
40.77217035374772	8517.080726465414	8963.620375639586	12906.20169075539	12832.33044545412	14836.048353100598	14518.327867806547	16448.057883150137	15941.78361265381	18829.982381434595	18084.284471358358	0.23873312543191677	0.21417433161119756	-73.94501384324394	-6942.200074513443	-70.62466722456884	-6630.472275033593
41.017843190557436	8496.535894469378	8943.89937316448	12887.02554017852	12814.135550686493	14817.839467668133	14500.937830994146	16430.405599741927	15924.84031892299	18812.471004253657	18067.43910663858	0.2391293324033443	0.21451748876460328	-74.28877399503108	-7016.496498662047	-70.94300856605332	-6700.489626030438
41.26499632979458	8475.729788884155	8923.929837955102	12867.627989054878	12795.734455098294	14799.436409712256	14483.36484218412	16412.577941866424	15907.729872425767	18794.80018905063	18050.440366951116	0.23953276696977074	0.21486688012329166	-74.62846998499663	-7091.050070856698	-71.25724979988809	-6770.720459160861
41.51363869102594	8454.660491910183	8903.709949025604	12848.007790243428	12777.126100813037	14780.83850517815	14465.608342239131	16394.574668514808	15890.452083002301	18776.970145277235	18033.288456498492	0.2399435510393349	0.21522260996783996	-74.96414779250335	-7165.863261033781	-71.56743293183172	-6841.166473061312
41.763779247563185	8433.326067839374	8883.237865883471	12828.163680342404	12758.309416777463	14762.045073439005	14447.667767487412	16376.3955397999	15873.006762465735	18758.98109087921	18015.983587818915	0.24036180907222293	0.21558478474273135	-75.29585381745346	-7240.938638951164	-71.87360031284697	-6911.829446531832
42.0154270267867	8411.724562878344	8862.511728235118	12808.094379237693	12739.283318373233	14743.05542703106	14429.542549509875	16358.040316856854	15855.393724528541	18740.833252338583	17998.525981832274	0.24078766814580477	0.2159535131112769	-75.62363489184645	-7316.278877547011	-72.17579464886512	-6982.71124134073
42.26859111047143	8389.854004975134	8841.529655689696	12787.798589638598	12720.046707017229	14723.868871380162	14411.232114920085	16339.508761739777	15837.612784725641	18722.5268647157	17980.91586788606	0.2412212580217209	0.21632890601219076	-75.9475382909659	-7391.886756333057	-72.47405901004458	-7053.813805037644
42.523280635114425	8367.712403649652	8820.28974746122	12767.274996600347	12700.598469749986	14704.484704519116	14392.735885136677	16320.800637313903	15819.66376033371	18704.062171690526	17963.153483800786	0.24166271121499788	0.21671107671785805	-76.2676117457595	-7467.765164983459	-72.76843684116102	-7125.139173944015
42.77950479226489	8345.29774982827	8798.790082069101	12746.522267032864	12680.937478811702	14684.90221679551	14374.053276147739	16301.915707142976	15801.54647028683	18685.439425603246	17945.23907591477	0.24211216306525454	0.21710014089438903	-76.58390345564476	-7543.917107051238	-73.05897197243394	-7196.6894762539305
43.03727282885567	8322.60801568301	8777.028717037412	12725.53904919544	12661.062591205527	14665.120690569653	14355.183698267017	16282.8537353717	15783.260735087768	18666.658887493886	17927.172899128294	0.24256975181007387	0.2174962166634731	-76.89646210069259	-7620.345703699626	-73.34570862961846	-7268.466935133096
43.29659404753705	8299.64115447623	8755.003688593442	12704.323972177448	12640.97264824825	14645.139399902971	14336.126555882169	16263.614486603805	15764.806376716053	18647.720827141908	17908.955216947772	0.24303561866061432	0.21789942466614753	-77.20533685523696	-7697.054197669029	-73.62869144549404	-7340.4738720306195
43.55747780701245	8276.395100410591	8732.713011365153	12682.875645363567	12620.666475106938	14624.957610235218	14316.88124719366	16244.197725774153	15746.1832185308	18628.625523104038	17890.58630152848	0.24350990787954208	0.21830988812849955	-77.51057740182296	-7774.045957355294	-73.90796547163336	-7412.712710086722
43.81993352237618	8252.867768485688	8710.1546780786	12661.19265788437	12600.142880322279	14604.574578051592	14297.447163945253	16224.603218016202	15727.39108516993	18609.373262752095	17872.0664337174	0.24399276686135618	0.21872773292940179	-77.8122339442998	-7851.3244809093885	-74.18357618929804	-7485.185977539513
44.08397066545326	8229.057054361505	8687.326659255225	12639.27357805109	12579.400655317573	14583.989550538565	14277.82369114512	16204.830728523822	15708.429802444769	18589.964342309733	17853.395903095257	0.24448434621520018	0.21915308767034083	-78.11035722316956	-7928.8934006462805	-74.45556952242987	-7557.896311411634
44.349598765141174	8204.960834229249	8664.226902909335	12617.116952774055	12558.438573892816	14563.201765227983	14258.010206777084	16184.880022407116	15689.299197229606	18570.39906688797	17834.57500801755	0.24498479985024155	0.21958608374741076	-78.4049985299971	-8006.756487461738	-74.72399184972528	-7630.846461195499
44.6168274077539	8180.576964690763	8640.853334246614	12594.721306965106	12537.255391704177	14542.210449629858	14238.006081502515	16164.75086454295	15669.999097347087	18550.677750520463	17815.604055655494	0.2454942850637065	0.2200268554255538	-78.69620972283519	-8084.9176554577425	-74.98889001763018	-7704.039292718284
44.88566623736761	8155.903282646545	8617.203855363374	12572.085142922471	12515.849845727413	14521.014820852324	14217.810678351414	16144.443019418803	15650.529331447915	18530.80071619709	17796.483362035615	0.2460129626316743	0.22047553991512112	-78.98404324202056	-8163.380966710392	-75.25031135369863	-7777.477792123333
45.15612495616904	8130.937605193878	8593.276344947839	12549.206939698724	12494.220653705812	14499.614085209574	14197.423352403513	16123.956250970947	15630.88972888613	18510.768295897262	17777.21325207922	0.24654099690271541	0.22093227745084493	-79.26855212652663	-8242.150636192877	-75.50830368032621	-7851.165069991257
45.42821332480542	8105.677729535084	8569.068657983034	12526.085152450245	12472.366513581097	14478.007437816075	14176.843450457858	16103.290322415469	15611.080119588303	18490.58083062144	17757.79405964038	0.24707855589448605	0.2213972113733003	-79.5497900305927	-8321.231036857702	-75.76291532887626	-7925.104365586769
45.701941162736816	8080.1214328977085	8544.578625452803	12502.718211768906	12450.286102907996	14456.194062168042	14156.070310691759	16082.444996073355	15591.100333917995	18470.23867042245	17738.22612754388	0.2476258113933748	0.22187048821294802	-79.82781124103349	-8400.626704894938	-76.01419515399903	-7999.299051240552
45.97731834859046	8054.266472466514	8519.804054050508	12479.104522994141	12427.97807825079	14434.173129710192	14135.103262307508	16061.42003318782	15570.950202533877	18449.74217443474	17718.509807621645	0.24818293905732058	0.22235225777685672	-80.1026706951925	-8480.342345177196	-76.26219254928219	-8073.752636948135
46.25435482051728	8028.110585329179	8494.742725891747	12455.24246550618	12405.441074562163	14411.943799388808	14113.941625167326	16040.215193735172	15550.629556242257	18429.091710903358	17698.645460748587	0.24875011852190443	0.22284267323819304	-80.37442399902648	-8560.382836849894	-76.50695746227939	-8148.468775029294
46.533060576550575	8001.651488436014	8469.392398231419	12431.130391998826	12382.673704543486	14389.505217189315	14092.584709415773	16018.830236227659	15530.138225843437	18408.28765721097	17678.633456877502	0.24932753350984324	0.22334189122858455	-80.64312744637209	-8640.753239170648	-76.74854041065191	-8223.451264999807
46.813445674966815	7974.8868785752375	8443.750803185816	12406.766627732013	12359.674557986002	14366.85651565889	14071.031815089267	15997.264917509016	15509.476041971784	18387.33039990414	17658.474175072977	0.24991537194400215	0.22385007193346323	-80.90883803819452	-8721.458797482774	-76.98699249877609	-8298.704058616422
47.09552023464871	7947.814432364645	8417.815647460522	12382.149469763095	12336.4422010923	14343.99681341286	14049.282231712177	15975.518992541773	15488.642834929093	18366.22033471797	17638.168003544164	0.25051382606405564	0.22436737919049088	-81.17161350276365	-8802.504949421156	-77.22236543470717	-8374.231265062932
47.37929443545016	7920.431806261142	8391.584612084986	12357.27718615668	12312.97517577777	14320.925214624924	14027.335237879279	15953.592214186578	15467.638434511427	18344.95786659963	17617.715339676728	0.2511230925469286	0.22489398059118423	-81.43151231622687	-8883.897331315093	-77.45471154769984	-8450.037156335544
47.66477851856398	7892.736636589122	8365.055352154335	12332.148015172066	12289.271998950982	14297.640808500157	14005.19010082376	15931.48433297276	15446.462669828697	18323.543409730297	17597.1165900635	0.2517433726311571	0.22543004758585997	-81.68859372457882	-8965.641784873791	-77.68408380665642	-8526.12617282942
47.951982786891236	7864.726539589159	8338.225496579584	12306.760164427784	12265.331161772747	14274.142668730326	13982.846075970481	15909.195096859938	15425.115369117008	18301.977387545394	17576.3721705339	0.25237487224531063	0.22597575559201424	-81.94291776496902	-9047.744363970589	-77.91053583863322	-8602.502929085866
48.24091760541319	7836.3991114886485	8311.092647847061	12281.1118100431	12241.151128893116	14250.429852931513	13960.302406474053	15886.724250991037	15403.59635954361	18280.260232754	17555.482506182467	0.25301780214062897	0.22653128410627538	-82.19454528857023	-9130.211341741495	-78.13412194801276	-8679.172219728585
48.53159340156531	7807.751928595411	8283.654381788085	12255.201095755041	12216.730337665695	14226.501402062388	13937.55832274108	15864.071537435198	15381.905467003993	18258.392387355907	17534.448031395907	0.25367237802802217	0.22709681682005028	-82.44353798470547	-9213.049217995722	-78.3548971369637	-8756.139025688637
48.82402066561362	7778.782547416167	8255.908247359801	12229.02613201082	12192.067197338281	14202.356339823144	13914.61304193577	15841.236694920995	15360.042515910634	18236.374302657154	17513.269189878658	0.25433882071960157	0.2276725417390142	-82.68995840428761	-9296.264726715628	-78.57291712570805	-8833.408520546742
49.11820995103327	7749.488504801579	8227.851766438665	12202.58499503522	12167.160088219867	14177.993672034667	13891.465767469084	15818.21945855989	15338.00732897387	18214.206439284324	17491.94643467761	0.25501735627490896	0.22825865130657888	-82.9338699846594	-9379.86484389333	-78.78823837350501	-8910.986077113543
49.41417187488941	7719.86731811941	8199.48243362745	12175.875725871738	12142.007360822532	14153.41238599656	13868.115688470009	15795.019559558761	15315.799726973757	18191.88926719655	17470.480228205	0.2557082161520156	0.22885534253149656	-83.17533707603434	-9463.856795718428	-79.00091810133381	-8988.877274341416
49.71191711822035	7689.916485457579	8170.797716077078	12148.896329397008	12116.607334977783	14128.611449823586	13844.561979238635	15771.636724921462	15293.419528522827	18169.423265695616	17448.871042259736	0.25641163736367656	0.22946281711974745	-83.41442496774471	-9548.24806694733	-79.21101431431816	-9067.087904380169
50.01145642642306	7659.63348585939	8141.795053324862	12121.644773308077	12090.958298926795	14103.589811760032	13820.803798680625	15748.070677139305	15270.866549819793	18146.80892343432	17427.11935804745	0.2571278626387302	0.23008128161088304	-83.65119991506435	-9633.046409521252	-79.41858582463465	-9145.623979843222
50.3128006096408	7629.01577959279	8112.471857150567	12094.118987081754	12065.058508383721	14078.346399471186	13796.84028972237	15724.321133869931	15248.140604393695	18124.046738423032	17405.225666199047	0.2578571405889356	0.23071094751898633	-83.8857291680979	-9718.259851627983	-79.62369227631643	-9224.491741472855
50.61596054315354	7598.060808455502	8082.825511451399	12066.31686090479	12038.906185570753	14052.880119310412	13772.670578705467	15700.3878076035	15225.241502837462	18101.137218033393	17383.190466786957	0.25859972588146135	0.2313520314784296	-84.1180810007827	-9803.896706980653	-79.8263941701407	-9303.69766597543
50.9209471677702	7566.765996118964	8052.853372138278	12038.236244575115	12012.499518225097	14027.18985556219	13748.293774760965	15676.270405316911	15202.169052531786	18078.080879000656	17361.0142693404	0.2593558794172312	0.23200475539461235	-84.34832474082941	-9889.965584430378	-80.02675288930186	-9383.248474154621
51.22777149022361	7535.128748512716	8022.552767054373	12009.874946372474	11985.836658576003	14001.274469659073	13723.708969161447	15651.96862811443	15178.923057357639	18054.878247423014	17338.69759285812	0.26012586851535663	0.23266934659987482	-84.5765308008049	-9976.475397926755	-80.22483072614341	-9463.151139339432
51.53644458356769	7503.1464542524345	7991.920995918405	11981.230731898562	11958.915722291982	13975.13279937272	13698.915234651258	15627.48217085529	15155.50331739811	18031.529858759193	17316.240965819827	0.26090996710388265	0.2333460380147761	-84.80277070976808	-10063.43537678523	-80.42069090941368	-9543.412896082737
51.84697758757708	7470.816485113714	7960.955330294167	11952.301322885267	11931.734787396577	13948.763657977295	13673.911624753226	15602.810721766957	15131.909628628418	18008.036257823213	17293.644926195306	0.2617084559170923	0.23403506831495957	-85.02711714697216	-10150.855076429434	-80.61439763330782	-9624.041249274742
52.15938170914916	7438.136196554517	7929.653013588406	11923.084395970418	11904.291893152033	13922.165833384444	13648.697173051329	15577.95396204374	15108.14178259379	17984.397998776414	17270.910021451353	0.26252162269962226	0.2347366821038127	-85.24964397559597	-10238.744389392901	-80.8060160865789	-9705.043983472046
52.47366822270851	7405.102928289468	7898.011261079545	11893.577581440659	11876.58503891025	13895.33808724928	13623.270892448721	15552.911565430604	15084.199566075136	17960.61564511719	17248.036808556848	0.2633497624176446	0.2354511300911474	-85.47042627766132	-10327.11355671985	-80.9956124826931	-9786.429172581062
52.789848470613855	7371.714004918723	7866.027259979227	11863.778461940237	11848.612182929764	13868.279154045873	13597.631774399893	15527.683197791244	15060.082760741727	17936.689769667777	17225.02585398545	0.2641931774774028	0.23617866927814307	-85.68954039063101	-10415.97317983117	-81.18325409152385	-9868.20518994378
53.107933863567155	7337.96673661479	7833.698169529242	11833.684571145128	11820.371241157887	13840.98774011133	13571.778788116071	15502.268516659793	15035.791142790402	17912.620954558075	17201.877733715904	0.26505217795136615	0.23691956314879298	-85.90706394471272	-10505.334232762922	-81.36900927165698	-9950.380718749482
53.42793588102576	7303.858419870654	7801.021121136399	11803.293392401714	11791.860085977083	13813.46252265742	13545.710879743028	15476.66717077585	15011.324482570895	17888.409791206574	17178.59303323	0.26592708181232	0.23767408186811143	-86.12307590154523	-10595.208074847236	-81.55294750396934	-10032.9647628339
53.74986607161648	7269.386338312788	7767.9932185481375	11772.60235732921	11763.076544914567	13785.702148748465	13519.426971510144	15450.878799601924	14986.682544196712	17864.05688029803	17155.172347507843	0.2668182151756881	0.2384425024873715	-86.3376565941544	-10685.606463855132	-81.73513942636055	-10115.966657883488
54.073736053552395	7234.547763582724	7734.611538071647	11741.608844385088	11734.018399314115	13757.705234244415	13492.92596084976	15424.90303282277	14961.865085140971	17839.562831757947	17131.616281020604	0.26772591255041317	0.23922510915664824	-86.55088776788398	-10776.541569569614	-81.91565686939794	-10199.396083019208
54.399557515052166	7199.339956291221	7700.873128839726	11710.310177392801	11704.683382969139	13729.470362707894	13466.206719485794	15398.739489825984	14936.871855816804	17814.928264723756	17107.925447720474	0.26865051709873145	0.24002219334496347	-86.76285262316742	-10868.025987903122	-82.09457289342754	-10283.263072828762
54.727342214761876	7163.76016704892	7666.775013126395	11678.703624030743	11675.069180715824	13700.996084273627	13439.2680924903	15372.387779162807	14911.702599141441	17790.153807512128	17084.100471027687	0.26959238090519383	0.24083405406833197	-86.97363585908897	-10960.072755439673	-82.27196182692933	-10367.578029843513
55.057101982179326	7127.805637578179	7632.314186715853	11646.786394282302	11645.173426985422	13672.280914479597	13412.108897306985	15345.847497989125	14886.357050083614	17765.240097583217	17060.141983814552	0.2705518652552948	0.24166099812602837	-87.18332371871657	-11052.69536455581	-82.44789930600382	-10452.351737461518
55.38884871808102	7091.473601910081	7597.487619328259	11614.555638845355	11614.993704314527	13643.323333057568	13384.727922740349	15319.118231484792	14860.83493519346	17740.187781500383	17036.050628386376	0.27152934092409414	0.24250334034540377	-87.39200403596988	-11145.907779080328	-82.62246231521203	-10537.595373335294
55.722594394951685	7054.761287671936	7562.2922551062675	11582.0084475014	11584.527541812366	13614.121782682525	13357.123927909312	15292.199552251624	14835.13597211443	17714.99751488648	17011.827056459162	0.2725251884752253	0.24336140383559787	-87.59976628345248	-11239.724450451322	-82.7957292298961	-10623.320523275528
56.058351057416104	7017.665917469834	7526.725013166176	11549.141847442943	11553.772413583823	13584.674667678913	13329.29564116384	15265.09101968842	14809.259869076308	17689.669962375803	16987.471929133862	0.27353979857070704	0.2442355202505084	-87.80670162241222	-11334.160334525164	-82.96777985995868	-10709.539195674937
56.39613082267415	6980.184710371638	7490.7827882180145	11515.952801558718	11522.7257371072	13554.980352682362	13301.24175896331	15237.792179342447	14783.206324368695	17664.205797561764	16962.985916867063	0.27457357229198953	0.245126030061393	-88.0129029540185	-11429.230908952653	-83.13869549487208	-10796.263836422004
56.7359458809379	6942.31488349584	7454.462451259082	11482.438206675963	11491.384871565619	13525.037161255212	13272.960944715258	15210.302562236402	14756.975025794314	17638.605702940025	16938.369699438128	0.2756269214726852	0.2460332828394947	-88.21846497236038	-11524.952191189863	-83.30855895081186	-10883.507344461046
57.07780849587155	6904.053653712017	7417.760850345377	11448.594891759149	11459.747116130598	13494.84337445432	13244.451827572624	15182.621684169964	14730.565650100856	17612.87036984709	16913.62396591211	0.2767002690434564	0.2469576375491047	-88.42348421899806	-11621.340757135302	-83.47745461867453	-10971.283087831922
57.42173100503407	6865.3982394588775	7380.6748114463835	11414.419616064515	11427.80970819732	13464.39722934931	13215.713001188775	15154.74904499488	14703.977862391434	17587.000498394005	16888.7494145992	0.2777940493895487	0.24789946285148728	-88.6280591394243	-11718.413760464173	-83.64546851393243	-11059.604920333717
57.7677258203244	6826.345862686143	7343.201139387899	11379.909067249793	11395.569821569687	13433.696917489497	13186.743022427794	15126.68412786253	14677.2113155118	17560.99679739498	16863.746753009553	0.27890870872148116	0.24885913742011598	-88.83229014123208	-11816.188952636905	-83.81268832863134	-11148.487198869698
58.115805428429454	6786.893750926836	7305.336618888766	11345.059859438614	11363.024564594545	13402.740583317724	13157.540410029002	15098.426398442985	14650.26564941409	17534.85998429086	16838.616697803987	0.2800447054594308	0.2498370502676875	-89.03627965393389	-11914.68470360851	-83.97920348441403	-11237.944801351056
58.465982391274686	6747.039139506896	7267.078015697229	11309.868531239154	11330.17097824374	13371.52632252923	13128.103643223823	15069.975304114472	14623.140490495964	17508.590785067212	16813.359974740193	0.2812025106318673	0.25083360108540254	-89.24013219114568	-12013.920023345854	-84.14510518802126	-11327.993145352695
58.818269346477535	6706.779273899073	7228.422077832872	11274.331543716278	11297.006034142692	13340.052180373223	13098.431160302976	15041.330273121666	14595.835450913914	17482.18993416646	16787.97731861398	0.2823826082890177	0.25184920059502125	-89.4439544146262	-12113.914584094658	-84.31048648868455	-11418.648207472637
59.172679007803275	6666.111412228861	7189.365536940709	11238.445278317166	11263.52663254452	13308.316149895538	13068.521357132306	15012.490713702126	14568.350127869917	17455.658174394295	16762.469473195586	0.28358549593177373	0.2528842709142261	-89.64785519969155	-12214.688743381761	-84.47544233644658	-11509.92654329259
59.52922416562417	6625.032827940194	7149.905109764397	11202.206034750001	11229.729600248955	13276.316170120217	13038.372585615829	14983.456013179406	14540.684102870939	17428.996256820094	16736.83719116147	0.28481168495666864	0.2539392459358532	-89.85194570346357	-12316.263567926828	-84.64006964380678	-11601.84530825587
59.887917687380885	6583.540812628886	7110.037499744958	11165.610028815208	11195.611688463783	13244.050124167341	13007.98315210261	14954.225537021237	14512.836940958581	17402.204940670606	16711.08123401969	0.28606170111759677	0.2550145717215664	-90.0563394351193	-12418.66085840622	-84.8044673488439	-11694.422279254533
60.24877251804685	6541.632679052684	7069.759398753519	11128.653390189493	11161.16957060931	13211.515837305446	12977.351315737185	14924.79862786175	14484.808189909772	17375.284993217247	16685.202372030777	0.2873360850049513	0.2561107069105851	-90.26115232786105	-12521.903175054118	-84.96873648012479	-11787.675876994152
60.6118016805955	6499.305764326509	7029.067488964942	11091.332160162323	11126.399840063299	13178.71107493575	12946.475286749735	14895.174604486145	14456.597379405483	17348.237189656364	16659.20138412201	0.2886353925429211	0.2572281231441058	-90.4665028134441	-12626.013864204288	-85.13298022464369	-11881.625189302024
60.97701827647021	6456.557433312408	6987.958444881262	11053.64228932519	11091.299007846377	13145.633540506069	12915.353224684884	14865.352760776388	14428.204020167348	17321.062312982507	16633.079057796138	0.28996019550568264	0.2583673055060704	-90.67251189939634	-12731.017085863743	-85.29730399741675	-11976.289995240048
61.34443548605718	6413.385082213439	6946.428935513189	11015.579635213147	11055.863500246278	13112.280873351167	12883.983236566044	14835.332364615722	14399.627603060198	17293.76115385354	16606.836189033373	0.2913110820532891	0.25952875298098654	-90.8793032479116	-12836.9378421586	-85.46181551363406	-12071.690790151246
61.71406656916102	6369.786142382266	6904.475626729097	10977.139959900109	11020.089656380496	13078.65064645825	12852.363374993538	14805.112656751713	14370.867598159706	17266.334510448956	16580.473582187282	0.29268865728806925	0.26071297892951883	-91.08700325723112	-12943.802006821614	-85.62662486334011	-12167.848811673466
62.085924865483435	6325.758084354108	6862.095183780631	10938.318927547065	10983.973725695843	13044.740364153444	12820.491636173188	14774.692849614516	14341.923453782905	17238.783188319212	16553.99204987328	0.29409354383240094	0.2619205115826106	-91.29574114623756	-13051.636355830356	-85.79184458845702	-12264.786066716071
62.46002379510434	6281.298422115547	6819.284274015448	10899.112101904697	10947.511865404847	13010.547459707423	12788.365957873697	14744.072126089668	14312.794595481077	17211.108000227017	16527.392412850575	0.2955263824287557	0.2631518945549295	-91.5056490407951	-13160.468599033542	-85.95758976260913	-12362.52535948297
62.83637685896657	6236.404717620092	6776.039569786956	10859.514943770719	10910.700137857344	12976.069292856859	12755.984217308996	14713.249638242947	14283.480424992276	17183.309765979648	16500.675499896002	0.29698783256295147	0.2644076873784698	-91.71686206302547	-13270.32741294941	-86.12397807365414	-12461.09032057086
63.21499763936286	6191.074585562492	6732.357751572562	10819.522808403168	10873.534507847387	12941.303147238901	12723.344228943775	14682.224505995655	14253.98031915283	17155.389312252173	16473.842147670577	0.29847857311159703	0.26568846605717195	-91.92951842303955	-13381.242474699393	-86.29112990842987	-12560.50543709239
63.59589980042612	6145.305698423946	6688.235511311735	10779.130942890755	10836.01083985457	12906.246227735573	12690.443742218691	14650.99581574817	14224.29362876566	17127.34747240127	16446.893200577917	0.29999930301474975	0.2669948236434725	-92.14375951360125	-13493.244497181848	-86.45916844106978	-12660.796084043104
63.979097088622495	6099.095791800681	6643.669555975774	10738.334483481553	10798.124895219142	12870.895657724715	12657.280439192195	14619.562618949401	14194.419677423411	17099.185086268815	16419.829510613978	0.3015507419748567	0.26832737083772995	-92.35973000745435	-13606.365265478846	-86.62821972391066	-12761.98855681764
64.36460333324754	6052.442670029155	6598.6566113820545	10697.128452871852	10759.87232925088	12835.248476234408	12623.851932096082	14587.923930610237	14164.357760284935	17070.902999975377	16392.651937208226	0.30313363118310765	0.2696867366115224	-92.5775779575888	-13720.637674549595	-86.79841278152526	-12864.110104970634
64.75243244692527	6005.344212121384	6553.1934262658115	10655.507757456997	10721.248688271236	12799.301634997228	12590.155760801152	14556.078727758226	14134.107142802626	17042.50206570263	16365.361347055321	0.30474873407435515	0.2710735688558486	-92.79745489981906	-13836.095768188126	-86.96987970749251	-12967.188967204653
65.14259842611021	5957.798378024526	6507.276776623405	10613.467184546818	10682.249406589224	12763.051995401394	12556.189390190197	14524.025947831773	14103.667059399375	17013.983141465134	16337.958613937892	0.30639683711184074	0.2724885350553258	-93.01951595889295	-13952.77477941569	-87.14275576481668	-13071.254407756496
65.53511535159264	5909.803215218887	6460.903470340986	10571.001399547484	10642.869803410344	12726.49632533426	12521.950207433792	14491.764487010161	14073.036712091782	16985.347090869698	16310.44461853847	0.3080787506030022	0.2739323229895198	-93.24391995732003	-14070.71117225755	-87.31717948955702	-13176.33675414091
65.92999738900669	5861.356865669715	6414.070352124089	10528.104943113614	10603.105079679803	12689.631295915453	12487.435519166342	14459.293198477855	14042.215269058577	16956.594782863223	16282.820248241838	0.30979530954769463	0.275405641462593	-93.470829526932	-14189.942684924696	-87.4932927974969	-13282.467436280567
66.32725878934137	5812.457573147901	6366.77430874335	10484.772228273272	10562.950314859865	12652.453478115085	12452.642548557693	14426.610890619424	14011.201863150878	16927.727091467405	16255.086396925966	0.31154737452023357	0.27690922106251264	-93.70041122382645	-14310.508374536876	-87.67124109455472	-13389.679027156439
66.72691388945532	5763.103690935483	6319.012274612873	10440.997537529927	10522.400463642622	12614.95933925349	12417.568432277068	14393.716325142626	13979.995590342636	16898.744895500564	16227.243964742087	0.3133358325867269	0.27844381495113524	-93.9328356458227	-14432.44866329385	-87.85117339062163	-13498.005284960847
67.12897711259382	5713.293689932526	6270.781237718049	10396.77501994569	10481.45035259884	12577.145239378502	12382.210217344707	14360.608215126531	13948.595508117909	16869.649078285696	16199.293857882654	0.3151615982592178	0.28001019968651264	-94.16827755351005	-14555.805386306718	-88.03324241719747	-13607.48119687615
67.53346296890952	5663.026167181664	6222.078245910583	10352.09868821005	10440.094676764573	12539.007427515658	12346.564857867397	14327.28522299101	13917.000633792799	16840.4405273439	16171.236988337194	0.31702561448825617	0.2816091760788585	-94.40691599400088	-14680.621840972919	-88.217604748339	-13718.143024415709
67.94038605598601	5612.299854827965	6172.9004135890245	10306.962415700049	10398.327996167107	12500.542037787816	12310.629211653499	14293.74595838501	13885.209942769055	16811.12013407337	16143.074273635453	0.31892885369557067	0.2832415700816651	-94.64893442737957	-14806.94283795543	-88.40442092552621	-13830.028350495733
68.3497610593647	5561.113629531421	6123.244928783858	10261.359933537302	10356.14473229231	12461.745085399334	12274.400036702868	14259.98897598953	13853.222366716313	16781.68879341272	16114.806636577163	0.32087231884859996	0.2849082337195344	-94.89452085710582	-14934.814753980841	-88.5938555869161	-13943.17612832319
68.7616027530747	5509.466522349904	6073.109060666752	10215.284827648155	10313.539164495536	12422.612462480201	12237.873987566782	14226.012773231412	13821.036791679495	16752.14740348772	16086.435004947529	0.32285704457873005	0.28661004605435914	-95.14386796254075	-15064.285586237907	-88.78607759983424	-14057.626731999218
69.17592600016614	5457.357729111266	6022.4901675048	10168.730535834855	10270.50542635962	12383.139933786373	12201.047611573813	14191.815787904954	13788.65205610902	16722.49686524185	16057.960311218809	0.3248840983451575	0.2883479141915745	-95.397173234609	-15195.405008551665	-88.98126019738993	-14173.422009003349
69.59274575324658	5404.786621292796	5971.385705080635	10121.690344864888	10227.037502002651	12343.32313225077	12163.917344915899	14157.396395696385	13756.066948809374	16692.738082048767	16029.383492236313	0.3269545816464093	0.29012277432826655	-95.65463911461302	-15328.224429392256	-89.17958111950247	-14290.605334652122
70.01207705502031	5351.752757427211	5919.793235600544	10074.157387587733	10183.12922233989	12303.157554380958	12126.479508590048	14122.752907607595	13723.280206803156	16662.87195930683	16000.70548888885	0.3290696312816235	0.2919355928450236	-95.91647313542308	-15462.797051638365	-89.38122275758724	-14409.22166848462
70.43393503883172	5298.25589505407	5867.710437113172	10026.12464008831	10138.774261304012	12262.638555498264	12088.730304190203	14087.883567274428	13690.290513106558	16632.899404014486	15971.927245762758	0.3312304206638241	0.29378736744350376	-96.18288806599048	-15599.177934277337	-89.58637230394561	-14529.317612762097
70.85833492921113	5244.296003235934	5815.135113462102	9977.58491888758	10093.966132028732	12221.761344813502	12050.665809543649	14052.7865481747	13657.096494412099	16602.82132432548	15943.049710778421	0.33343816118750313	0.29567912833177307	-96.45410205777625	-15737.424055885058	-89.79522190484386	-14650.941473008133
71.2852920424243	5189.873275658849	5762.065204796686	9928.530878202302	10048.69818300202	12180.520980334899	12012.281974187052	14017.459950721819	13623.696718675204	16572.638629084002	15914.073834809451	0.3356941036529534	0.297611939459582	-96.73033879409377	-15877.594380056486	-90.00796881799579	-14774.1433207253
71.71482178702524	5134.988144336117	5708.498798665472	9878.95500727572	10002.963594194773	12138.912363602365	11973.57461467556	13981.901799237852	13590.089692599398	16542.352227337542	15885.000571282697	0.3379995397499134	0.2995868998058458	-97.01182764150144	-16019.74992271699	-90.22481557452738	-14898.975058378652
72.14693966441222	5079.641293935215	5654.434141717969	9828.849627793872	9956.755373172831	12096.930234244206	11934.539409719775	13946.110038801979	13556.273859016295	16511.96302782802	15855.830875759128	0.34035580360320605	0.3016051447207028	-97.29880380323812	-16163.95382134011	-90.44597014471037	-15025.49048657855
72.58166126938723	5023.833676746577	5599.869652040679	9778.206891401665	9910.066351200305	12054.569164350216	11895.171895144298	13910.082531967526	13522.247594155277	16481.471938458908	15826.565705494333	0.34276427338318594	0.3036678473246353	-97.59150847505043	-16310.271406176034	-90.67164610852524	-15153.745373697486
73.01900229071879	4967.566528313387	5544.803932153878	9727.018777335481	9862.889179343249	12011.823552656713	11855.467458661446	13873.817055342437	13488.00920479771	16450.879865738003	15797.206018977608	0.34522637298395786	0.305776219967269	-97.8901890016532	-16458.770273246802	-90.90206282991312	-15283.797527791932
73.45897851170821	4910.8413837409935	5489.235782696616	9675.277090190284	9815.216324584355	11968.687618538746	11815.421334454482	13837.311296027327	13453.556925311073	16420.18771419525	15767.752775449362	0.3477435737724755	0.3079315157485834	-98.1950990351852	-16609.520359356888	-91.13744563529508	-15415.706870975439
73.90160581075892	4853.660094703743	5433.164216827363	9622.973457839937	9767.04006595961	11925.155395803748	11775.028597563303	13800.562847903726	13418.888914556846	16389.39638577327	15738.206934395199	0.3503173964117742	0.31013503010539956	-98.50649869434346	-16762.594018958043	-91.37802599633142	-15549.535516322125
74.34690016194996	4796.024847166652	5376.588475368314	9570.099329532297	9718.352490729656	11881.22072628264	11734.28415806636	13763.569207766976	13384.003252666756	16358.506779190971	15708.569455016095	0.3529494127617911	0.3123881024661624	-98.8246547239869	-16918.06610285258	-91.62404171667913	-15685.347847288009
74.79487763561212	4737.9381798384	5319.508042721844	9516.64597418128	9669.145490599663	11836.877253212788	11693.182755051894	13726.32777129562	13348.897937681071	16327.519789277536	15678.841295673183	0.3556412478613598	0.3146921179771706	-99.14984065475073	-17076.014038695488	-91.87573712219091	-15823.210599652957
75.24555439890803	4679.4030033711715	5261.922663587864	9462.60447888111	9619.410758003534	11792.11841440912	11651.718950372357	13688.8358288511	13313.570882043257	16296.436306277155	15649.023413306988	0.3583945819951943	0.31704850930357087	-99.4823369621572	-17236.517913245596	-92.133363255105	-15963.192946110386
75.6989467164156	4620.422620321175	5203.832360510331	9407.965747668582	9569.139782468523	11746.937435217838	11609.887122174205	13651.090561098788	13278.019908943226	16265.257215121566	15619.116762828613	0.3612111528498594	0.3194587585085956	-99.82243122470572	-17399.660556282382	-92.39717807163652	-16105.36658347724
76.15507095071504	4561.000745883042	5145.237452282265	9352.720500563006	9518.323847079844	11701.327321249675	11567.681458197283	13613.089034443557	13242.24274850354	16233.983394670624	15589.122296483152	0.3640927577629333	0.3219243990147041	-100.17041828004221	-17565.52762608789	-92.66744664264843	-16249.805822531693
76.61394356297929	4501.141529408465	5086.138573237245	9296.859272913971	9466.954025064784	11655.280850887568	11525.095948835844	13574.828196270148	13206.237033799905	16202.61571691807	15559.040963182697	0.36704125606981	0.3244470176504542	-100.52660037881105	-17734.2076964085	-92.94444135739468	-16396.58768053027
77.07558111356816	4440.849576718432	5026.536693456084	9240.372415091237	9415.021176519416	11608.790567566151	11482.12437995517	13536.304869980626	13170.000296709475	16171.155046162208	15528.873707808925	0.37005857155282074	0.3270282567871573	-100.8912873348163	-17905.79234469356	-93.22844212968448	-16545.791976355948
77.54000026262605	4380.12997321522	4966.433139916048	9183.250092552205	9362.515945301811	11561.848771818995	11438.760325456116	13497.51574981873	13133.529963577857	16139.60223813908	15498.6214704827	0.3731466949976177	0.3296698165695397	-101.26479667127205	-18080.37624155311	-93.51973660621297	-16697.50142830191
78.00721777068286	4318.988307798258	4905.829618609996	9125.482286326269	9309.428756119109	11514.447513091325	11394.997139581525	13458.457395471949	13096.823350697372	16107.958139117072	15468.285185800498	0.3763076868620326	0.33237345724488293	-101.6474537613285	-18258.057241148315	-93.81862037648534	-16851.801754454616
78.47725049925933	4257.430697584279	4844.728237661028	9067.058793957423	9255.749811836906	11466.578581315589	11350.827948956921	13419.126226440758	13059.877659586673	16076.223584950889	15437.865782034987	0.3795436800629339	0.335141001595337	-102.03959196203141	-18438.93647230696	-94.12539718414882	-17008.781775687356
78.95011541147531	4195.463813429392	4783.131531457788	9007.969230950552	9201.469091043386	11418.233498248725	11306.245644359535	13379.51851616487	13022.68997206315	16044.399400093735	15407.364180299075	0.3828568828869024	0.33797433747833855	-102.44155274068726	-18623.118430196773	-94.44037913833199	-17168.53352106409
79.42582957266194	4133.094906245908	4721.042485833497	8948.203032768837	9146.576345902515	11369.40350856942	11261.242872209017	13339.630385894445	12985.25724509811	16012.486396564833	15376.781293671518	0.3862495820309019	0.3408754204803502	-102.85368579200076	-18810.711068210192	-94.76388692512774	-17331.152335722465
79.90441015097758	4070.3318341030817	4658.464564310025	8887.749457434524	9091.06110033384	11320.079570735888	11215.812025773512	13299.457798295296	12947.57630544422	15980.485372871242	15346.118026282153	0.3897241457794787	0.3438462766893965	-103.27634914369446	-19001.825889612548	-95.09625001783752	-17496.73699102737
80.38587441802741	4007.1830900955583	4595.40173542611	8826.597588788292	9034.912648559895	11270.252347604932	11169.945236085587	13258.996550775768	12909.643844024818	15948.39711288187	15315.375272355444	0.39328302732541875	0.34688900559218766	-103.7099092500157	-19196.57803876791	-95.43780688526931	-17665.389796889853
80.87023974948666	3943.657830957715	4531.858501166099	8764.736340466114	8978.120054065323	11219.912196813695	11123.634362562245	13218.242268521884	12871.456410073442	15916.222384650915	15284.553915210028	0.39692876824120843	0.3500057831019285	-104.15474107036425	-19395.086391388904	-95.78890519680863	-17837.216716061346
81.35752362572781	3879.765906396144	4467.839926502421	8702.154460657348	8920.672149015805	11169.049160927803	11076.870983324463	13177.190397228072	12833.010405012032	15883.961939189316	15253.654826212787	0.40066400210910946	0.3531988647232605	-104.6112281311689	-19597.473643338308	-96.149902023506	-18012.3274802519
81.8477436324513	3815.517889105485	4403.351670061224	8638.840537711276	8862.55753418835	11117.652957359756	11029.6463852113	13135.836195508627	12794.302076054824	15851.616509181122	15222.67886368475	0.404491458318133	0.35647058886114524	-105.07976256838992	-19803.866397409234	-96.52116403328546	-18190.835707756225
82.34091746132043	3750.925105425328	4338.400015916627	8574.783006664698	8803.7645794694	11065.712968064237	10981.951553485651	13094.174726976125	12755.327509525629	15819.186807643242	15191.62687175766	0.4084139660367514	0.3598233802808946	-105.56074514825013	-20014.39524748968	-96.90306767908442	-18372.85902234353
82.83706291059936	3685.9996665875365	4272.9919065138365	8509.970156767045	8744.281424980734	11013.218229017375	10933.777161228028	13052.200851970443	12716.082623873881	15786.673526525023	15160.499679177878	0.41243445837072695	0.3632597537269594	-106.0545852634441	-20229.19485942507	-97.29599937846979	-18558.519173128763
83.33619788579601	3620.754500494036	4207.134976715932	8444.390140085105	8684.095982898523	10960.157419490073	10885.113558416802	13009.90921892291	12676.563162375622	15754.077335245627	15129.298098055975	0.4165559767160916	0.36678231770857034	-106.56170090098567	-20448.404047681484	-97.70035568198728	-18747.942154870136
83.83834040030794	3555.203383955378	4140.837588963064	8378.03098127457	8623.195940035897	10906.51885112723	10835.950760694246	12967.294255338742	12636.764685504359	15721.398879166356	15098.022922559701	0.4207816753179548	0.3703937784607759	-107.08251857885625	-20672.16584703303	-98.11654342908696	-18941.258328425698
84.34350857607244	3489.3609753090504	4074.1088695252447	8310.880588610837	8561.568761264074	10852.290456847066	10786.278437818295	12924.350158380024	12596.682562955419	15688.638777994747	15066.674927547	0.42511482604655115	0.37409694408996863	-107.61747324753196	-20900.62757828203	-98.54497988884941	-19138.602540774737
84.85172064422062	3423.2428473245423	4006.9587458220535	8242.926766377068	8499.201693853285	10797.459779577379	10736.08590180229	12881.070885030866	12556.311965307645	15655.797624117364	15035.25486713708	0.4295588234027521	0.3778947289135684	-108.16700815204968	-21133.94090686366	-98.98609288256921	-19340.11424392741
85.36299494573534	3356.8655202894465	3939.39798477389	8174.1572287139725	8436.081772820638	10742.013960849074	10685.36209474626	12837.4501418258	12515.647855304967	15622.875980858133	15003.76347321659	0.4341171897660828	0.3817901580041125	-108.7315746497643	-21372.261893083574	-99.44032088590939	-19545.937612195965
85.87734993211305	3290.2464951563966	3871.438232138693	8104.559615041358	8372.195827377618	10685.939729270282	10634.095576364769	12793.481374121511	12474.68497873911	15589.874380658975	14972.201453877431	0.4387935808992579	0.3857863719487007	-109.3116319795754	-21615.751032765023	-99.90811310690151	-19756.221656926675
86.39480416602983	3223.4042866154277	3803.092052777624	8034.121507167779	8307.53048857755	10629.223388907796	10582.274511219519	12749.157754890668	12433.417854915057	15556.793323178572	14940.569491784006	0.4435917917242477	0.38988663183544964	-109.90764697649684	-21864.573286674917	-100.3899295364281	-19971.12033787323
86.91537632201124	3156.35845594006	3734.3729717800566	7962.830448211734	8242.072198269028	10571.850807607643	10529.886655666036	12704.472173016848	12391.840766678271	15523.633273306314	14908.868242465536	0.4485157623859926	0.39409432447938936	-110.52009372584325	-22118.89809710579	-100.88624096725835	-20190.792670227354
87.43908518710603	3089.129643437456	3665.2955163652487	7890.673963463828	8175.807219469699	10513.807405290016	10476.919344527836	12659.4172210674	12349.947749983523	15490.394659086582	14877.098332531023	0.4535695846210938	0.398412967901104	-111.14945315059231	-22378.899389789207	-101.39752897685685	-20415.402826097794
87.9659496615646	3021.739600314091	3595.8752584622443	7817.639583326817	8108.721648281391	10455.078142259834	10423.35947751355	12613.985182521455	12307.732582982762	15457.077869550181	14845.260357802661	0.45875750845013985	0.40284621707233187	-111.79621252515244	-22644.75555914291	-101.92428586961432	-20645.12022928265
88.4959887595208	2954.21121974812	3526.128857853532	7743.714868476869	8040.801427476084	10395.647507578637	10369.193505396566	12568.168018427885	12265.188774609338	15423.683252447323	14813.354881364161	0.4640839492137351	0.40739786994376215	-112.46086490751622	-22916.6494345658	-102.46701457314157	-20880.119641902158
89.0292216096782	2886.5685669381173	3456.074105749345	7668.887437397409	7972.032361889911	10335.499507551078	10314.407415980151	12521.957353469066	12222.309552634058	15390.211111878874	14781.382431519667	0.4695534949739026	0.4120718737713595	-113.14390848167568	-23194.768225335516	-103.02622848218743	-21120.58124119928
89.56566745600044	2818.8369078746973	3385.729968640031	7593.144996443116	7902.400135771603	10274.617654384296	10258.986719876315	12475.344461403287	12179.087851168762	15356.66170581985	14749.343499659903	0.4751709143042302	0.41687233175877625	-113.84584580167939	-23479.30344149121	-103.60245124456014	-21366.690684902715
90.1053456584057	2751.0427365576825	3315.1166322517465	7516.475372599942	7831.890332239397	10212.984955087257	10202.916436129877	12428.320249859522	12135.51629758983	15323.035243530952	14717.238538029691	0.4809411644940208	0.42180351003471156	-114.56718292732512	-23770.45078767184	-104.19621648130305	-21618.639163020765
90.6482756934654	2683.21380035569	3244.255545408045	7438.8665491135425	7760.488455011315	10150.583900684065	10146.181077727073	12380.875244456085	12091.587198855867	15289.331882851977	14685.067957394145	0.4868694001937654	0.4268698449855377	-115.30842844134713	-24068.41002675169	-104.80806743353605	-21876.623433915665
91.19447715510712	2615.3791231786427	3173.1694635735857	7360.306704166456	7688.179952581005	10087.396455824863	10088.764637031381	12332.999572214767	12047.29252718937	15255.551727372056	14652.83212459682	0.49296098253151144	0.4320759509650959	-116.0700923366785	-24373.38480969402	-105.4385565279863	-22140.845842302777
91.74396975532183	2547.5690261057175	3101.8824918296823	7280.784252791128	7614.950245022723	10023.404048886947	10030.650571198208	12284.682944240647	12002.623905093755	15221.69482347032	14620.531360005878	0.49922148873218164	0.43742662840531027	-116.85268476210695	-24685.58246785449	-106.08824485114928	-22411.514316281304
92.29677332487483	2479.8151450826194	3030.4201270014864	7200.287892213171	7540.784753617767	9958.587562669465	9971.821787626239	12235.914637637245	11957.57258967417	15187.761157220808	14588.165934842325	0.5056567222746035	0.4429268723531616	-117.65671461298552	-25005.21376349521	-106.75770152246514	-22688.842340528034
92.85290781402206	2412.150445272241	2958.809298625158	7118.806650825866	7465.668933504942	9892.927325796296	9912.260629511955	12186.683476625907	11912.129456230135	15153.750651154987	14555.736068384922	0.5122727236240079	0.44858188146169853	-118.48268795352851	-25332.4925940081	-107.44750295546146	-22973.048902274808
93.41239329322968	2344.6092316126815	2887.0784084101306	7036.329941003562	7389.5883095678455	9826.4031049541	9851.94886158287	12136.977812837718	11866.284981086517	15119.663160874723	14523.241925045351	0.5190757815810143	0.45439706746502745	-119.33110625578956	-25667.63564493321	-108.15823199471924	-23264.358406402403
93.97524995389855	2277.2271551057765	2815.257367815615	6952.84761596756	7312.528515781736	9758.994098105803	9790.867656095137	12086.785504745687	11820.029223628326	15085.498471508276	14490.683611307817	0.5260724452917347	0.4603780651697934	-120.20246443936412	-26010.86198637262	-108.89047691575979	-23563.000555605162
94.54149810909283	2210.041214328382	2743.377633322925	6868.350030923614	7234.475338252804	9690.678928834493	9728.997579192042	12036.09389620473	11773.35180750343	15051.256294001752	14458.061172525928	0.5332695369675863	0.4665307429984542	-121.09724869551792	-26362.39260716783	-109.64483027383358	-23869.210191211896
95.11115819427312	2143.089751628009	2671.472238945646	6782.828108694588	7155.414762192834	9621.435641987584	9666.31857773221	11984.889794066074	11726.24190095628	15016.93626123697	14425.37458957	0.5406741653677839	0.47286121412271886	-122.01593407752807	-26722.44988053525	-110.42188758615521	-24183.22708974476
95.68425076803395	2076.412443434572	2599.5758254782254	6696.273410076451	7075.333023082078	9551.241700809012	9602.809966709665	11933.159444833856	11678.688196254705	14982.537923967751	14392.623775317372	0.5482937401022768	0.4793758482289256	-122.95898183846475	-27091.256954493932	-111.22224583128082	-24505.29570989567
96.26079651284576	2010.0502840908457	2527.724665940396	6608.678209147783	6994.216662282569	9480.073985764131	9538.45041740229	11880.888510330515	11630.67888817055	14948.060746564726	14359.808570977659	0.5561359868182264	0.48608128396086797	-123.92683649660648	-27469.037059942493	-112.04650174788458	-24835.66488408437
96.84081623580131	1944.045562577267	2455.9566866303935	6520.035573765367	6912.052587373376	9407.908795282343	9473.21794640133	11828.062042339321	11582.201651474297	14913.504102559342	14326.928742244723	0.5642089633389833	0.49298444208971354	-124.91992260765164	-27856.012728725793	-112.89524991375674	-25174.587448218837
97.42433086936633	1878.4418314816937	2384.311483154418	6430.339451477755	6828.828137487919	9334.72184866215	9407.089905691799	11774.664456191704	11533.24361740279	14878.867269975779	14293.983975266547	0.5725210768310034	0.5000925394652012	-125.93864122168998	-28252.404913484817	-113.76908058480785	-25522.31980275642
98.01136147213543	1813.2838675429573	2312.83033075303	6339.58476108765	6744.531153940898	9260.488291406336	9340.042973972308	11720.679503269635	11483.791349058409	14844.14942644059	14260.973872423348	0.5810811020813667	0.5074131038073704	-126.98336600181028	-28658.432000497356	-114.66857727175375	-25879.121397442184
98.60192922959182	1748.6176230794786	2241.5561881993526	6247.767490090006	6659.150056440301	9185.182703277997	9272.053149424077	11666.090242393877	11433.830815698251	14809.3496440577	14227.897947904743	0.5898982009764691	0.5149539894035793	-128.054438980741	-29074.30870631477	-115.59431403158669	-26245.254131671973
99.1960554548718	1684.4901676010104	2170.53369449673	6154.884798206443	6572.673925184495	9108.779109393103	9203.095744159735	11610.879010071454	11383.347365870406	14774.466884036636	14194.755623074469	0.5989819432813682	0.5227233937817886	-129.15216593067635	-29500.244848332135	-116.54685244881784	-26620.981661592843
99.79376158953411	1620.949618894779	2099.809157559049	6060.93512722763	6485.092589150061	9031.250994691627	9133.14538060781	11555.027389578152	11332.325699355793	14739.499991060555	14161.546221612494	0.6083423288290659	0.5307298754378472	-130.27681132085127	-29936.443978956202	-117.52673827998115	-27006.56860441668
100.39506920433367	1558.0450628775682	2029.4305340128997	5965.918317363037	6396.39672087796	8952.571322157011	9062.175990113425	11498.516178855225	11280.749837873267	14704.447687379889	14128.268964421915	0.6179898112399709	0.5389823727020968	-131.42859283651796	-30383.10187241109	-118.53449773385	-27402.279629742494
101.00000000000001	1495.826461513987	1959.4473992204657	5869.835730281402	6306.577938066983	8872.712555183103	8990.160814064247	11441.325357203914	11228.603094507287	14669.30856661708	14094.922964288728	0.6279353233040169	0.5474902238389625	-132.01306256187775	-30609.06944581004	-119.04696630603907	-27602.699219757626
