# Supplementary material for: White matter micro- and macrostructure brain charts for the human lifespan
Source: Nature. 2026 May 13;655(8124):979–89. doi: 10.1038/s41586-026-10454-2 (PMC13391363; doi:10.1038/s41586-026-10454-2)
Supplement: Supplementary file 12 — Centiles trajectories of brain charts. SDT.T9.1–5 contain the brain charts for the global metrics; SDT.T9.6–509 contain the brain charts for the tract-specific metrics (unnormalized); and SDT.T9.510–1157 contain the brain charts for the tract-specific macrostructural metrics (normalized). Included in each table are the male and female centile trajectories for the 2.5th, 25th, 50th, 75th and 97.5th percentiles; the interquartile range normalized by the 50th centile; and the derivatives of the 50th centiles with respect to both age and log(age). Charts are sampled in logarithmically spaced intervals. Age is reported in years, while centile trajectory values are reported in metric-specific units: diffusivities in mm2 s−1, volume in mm3, surface area in mm2, average length in mm, and FA is dimensionless (unitless). [file 41586_2026_10454_MOESM12_ESM.zip › plotted_curves/SDT.T9.251-SCP_right_ad-mean_curve_metrics.csv]

ages	male_0.025th_percentile	female_0.025th_percentile	male_0.25th_percentile	female_0.25th_percentile	male_0.5th_percentile	female_0.5th_percentile	male_0.75th_percentile	female_0.75th_percentile	male_0.975th_percentile	female_0.975th_percentile	male_normalized_quantile_range	fwmale_normalized_quantile_range	male_median_centile_d_age	male_median_centile_d_log_age	female_median_centile_d_age	female_median_centile_d_log_age
0.25	0.0012173068525765736	0.0012109977035860673	0.0012786184832329812	0.0012706213366976981	0.0013146002434598898	0.0013055227163201867	0.0013536229150066614	0.0013432997132274693	0.0014378337676704228	0.0014245660131513066	0.05705493525261827	0.055669944016467354	-6.485948066723031e-05	-3.744849015482996e-05	-6.441161551637626e-05	-3.718990230429659e-05
0.25150637576242696	0.0012172163807798763	0.001210907700693616	0.0012785234546873452	0.001270526902510196	0.001314502540710249	0.001305425688223754	0.0013535223120496734	0.001343199877503569	0.0014377269060732235	0.0014244601376294118	0.05705493526228181	0.055669944025888145	-6.475343151840507e-05	-3.749952809001256e-05	-6.430629865422643e-05	-3.7240587814402204e-05
0.2530218281966045	0.0012171256623779334	0.0012108174524740475	0.0012784281671159347	0.0012704322109170028	0.0013144045716456472	0.0013053283956513072	0.001353421434872518	0.0013430997696507966	0.001437619753196463	0.0014243539735157569	0.057054935272091364	0.05566994403545139	-6.454084920798353e-05	-3.7601630043959666e-05	-6.409518425937177e-05	-3.734198473831496e-05
0.25454641199404576	0.0012170346972447104	0.0012107269588019793	0.001278332620386369	0.0012703372617865654	0.0013143063361299799	0.0013052308384676817	0.0013533202833350523	0.0013429993895300771	0.0014375123088912847	0.0014242475206628564	0.05705493528204923	0.055669944045158966	-6.432857883226228e-05	-3.77037837799854e-05	-6.38843796452182e-05	-3.744343308653697e-05
0.2560801821758082	0.001216943485256035	0.001210636219553884	0.0012782368143682246	0.0012702420549892761	0.0013142078340291543	0.0013051330165397103	0.0013532188572992047	0.0013428987370043932	0.001437404573011031	0.0014241407789254079	0.05705493529215767	0.05566994405501379	-6.411662244210081e-05	-3.78059885257076e-05	-6.367388684852537e-05	-3.7544932092348215e-05
0.25762319409447826	0.0012168520262896027	0.0012105452346080905	0.0012781407489330392	0.0012701465903974768	0.001314109065211095	0.0013050349297362303	0.0013531171566289809	0.0013427978119387868	0.001437296545411251	0.0014240337481602925	0.05705493530241929	0.05566994406501751	-6.39049820714277e-05	-3.790824350935473e-05	-6.346370788917755e-05	-3.764648098925072e-05
0.2591755034361701	0.0012167603202249714	0.0012104540038447807	0.0012780444239543067	0.0012700508678854517	0.0013140100295457372	0.001304936577928074	0.0013530151811904565	0.0013426966142003553	0.0014371882259496935	0.0014239264282265712	0.05705493531283604	0.05566994407517309	-6.369365973613039e-05	-3.801054795804504e-05	-6.325384476935092e-05	-3.774807900969179e-05
0.2607371662225343	0.0012166683669435705	0.0012103625271459994	0.0012779478393074868	0.0012699548873294402	0.0013139107269050378	0.001304837960988083	0.00135291293085179	0.001342595143658262	0.0014370796144863181	0.0014238188189854963	0.05705493532341121	0.055669944085482655	-6.348265743444381e-05	-3.811290109867471e-05	-6.304429947295853e-05	-3.784972538573017e-05
0.2623082388127803	0.0012165761663286941	0.001210270804395645	0.001277850994869998	0.0012698586486076273	0.0013138111571629667	0.0013047390787910972	0.0013528104054832118	0.0013424934001837272	0.0014369707108832868	0.0014237109203005009	0.057054935334146815	0.0556699440959487	-6.327197714939281e-05	-3.8215302159305686e-05	-6.283507396998012e-05	-3.795141935108992e-05
0.2638887779057103	0.0012164837182654998	0.0012101788354794707	0.0012777538905212166	0.0012697621516001435	0.001313711320195508	0.0013046399312139567	0.001352707604957026	0.0013423913836500291	0.0014368615150049638	0.0014236027320372008	0.057054935345045694	0.0556699441065741	-6.306162084729339e-05	-3.831775036783336e-05	-6.26261702124653e-05	-3.80531601384404e-05
0.26547884054176485	0.0012163910226410137	0.0012100866202850878	0.0012776565261424808	0.0012696653961890697	0.0013136112158806611	0.0013045405181355046	0.0013526045291476132	0.001342289093932506	0.0014367520267179192	0.001423494254063397	0.05705493535611018	0.05566994411736072	-6.28515904758653e-05	-3.8420244951542504e-05	-6.241759013514425e-05	-3.815494698097832e-05
0.2670784841050822	0.001216298079344126	0.0012099941587019626	0.0012775589016170872	0.0012695683822584317	0.0013135108440984417	0.0013044408394365832	0.0013525011779314281	0.0013421865309085543	0.001436642245890926	0.001423385486249073	0.057054935367343136	0.05566994412831169	-6.264188796623049e-05	-3.8522785137717896e-05	-6.22093356557607e-05	-3.8256779111095485e-05
0.26868776632556873	0.0012162048882655963	0.0012099014506214215	0.001277461016830296	0.0012694711096942085	0.0013134102047308812	0.0013043408950000406	0.0013523975511870042	0.0013420836944576342	0.001436532172394965	0.0014232764284664008	0.05705493537874772	0.05566994413942949	-6.243251523335713e-05	-3.8625370154310446e-05	-6.200140867557158e-05	-3.8358655761905336e-05
0.2703067452809827	0.0012161114492980458	0.0012098084959366415	0.0012773628716693226	0.00126937357838432	0.0013133092976620239	0.0013042406847107203	0.0013522936487949438	0.0013419805844612591	0.0014364218061032159	0.00142316708058973	0.057054935390326	0.0556699441507174	-6.222347417411678e-05	-3.872799922882697e-05	-6.17938110792915e-05	-3.846057616660459e-05
0.2719354793990299	0.0012160177623359656	0.001209715294542661	0.0012772644660233473	0.0012692757882186395	0.001313208122777932	0.001304140208455472	0.00135218947063793	0.0013418772008030055	0.001436311146891068	0.001423057442495598	0.05705493540208087	0.05566994416217702	-6.201476666783945e-05	-3.883067158821918e-05	-6.158654473259473e-05	-3.8562539557307485e-05
0.27357402745947257	0.0012159238272757124	0.0012096218463363742	0.001277165799783509	0.001269177739088987	0.001313106679966684	0.0013040394661231458	0.0013520850166007202	0.0013417735433685102	0.0014362001946361133	0.0014229475140627287	0.0570549354140153	0.055669944173812005	-6.180639457870063e-05	-3.8933386460715536e-05	-6.13796114868892e-05	-3.866454516746054e-05
0.2752224485962505	0.0012158296440155064	0.001209528151216528	0.0012770668728429044	0.0012690794308891284	0.0013130049691183689	0.001303938457604591	0.001351980286570144	0.001341669612045466	0.0014360889492181464	0.0014228372951720233	0.057054935426132436	0.055669944185624994	-6.159835975227956e-05	-3.903614307371184e-05	-6.117301317493107e-05	-3.8766592229899643e-05
0.27688080229961526	0.0012157352124554366	0.0012094342090837305	0.0012769676850965931	0.0012689808635147795	0.0013129029901250962	0.0013038371827926616	0.0013518752804351087	0.0013415654067236269	0.0014359774105191685	0.0014227267857065723	0.057054935438434984	0.05566994419761833	-6.13906640172246e-05	-3.913894065454837e-05	-6.096675161293419e-05	-3.886867997734966e-05
0.2785491484182772	0.0012156405324974565	0.0012093400198404426	0.0012768682364415937	0.0012688820368636025	0.001312800742880987	0.00130373564158221	0.001351769998086596	0.0013414609272948065	0.0014358655784233831	0.0014226159855516484	0.05705493545092593	0.05566994420979586	-6.118330918569725e-05	-3.924177843134258e-05	-6.0760828600625594e-05	-3.89708076432016e-05
0.28022754716156506	0.0012155456040453855	0.0012092455833909823	0.0012767685267768838	0.0012687829508352074	0.0013126982272821787	0.00130363383387009	0.0013516644394176616	0.0013413561736528759	0.0014357534528171986	0.001422504894594707	0.05705493546360835	0.05566994422215995	-6.097629705159591e-05	-3.9344655630935144e-05	-6.055524591919159e-05	-3.9072974459597454e-05
0.2819160591015993	0.0012154504270049118	0.001209150899641527	0.001276668556003405	0.001268683605331155	0.0013125954432268265	0.001303531759555161	0.0013515586043234406	0.001341251145693769	0.0014356410335892304	0.0014223935127253915	0.05705493547648565	0.05566994423471364	-6.076962939172148e-05	-3.944757148077738e-05	-6.035000533333168e-05	-3.917517965928985e-05
0.28361474517547763	0.0012153550012835878	0.0012090559685001083	0.0012765683240240555	0.0012685840002549513	0.001312492390615099	0.0013034294185382805	0.0013514524927011392	0.001341145843315477	0.001435528320630296	0.001422281839835527	0.05705493548956063	0.055669944247460364	-6.0563307967498314e-05	-3.955052520893121e-05	-6.014510859242428e-05	-3.927742247586408e-05
0.2853236666874746	0.0012152593267908307	0.001208960789876613	0.0012764678307436946	0.0012684841355120502	0.0013123890693491791	0.0013033268107223068	0.0013513461044500396	0.0013410402664180497	0.0014354153138334167	0.0014221698758191208	0.05705493550283642	0.05566994426040287	-6.035733452203207e-05	-3.965351604306999e-05	-5.994055742752913e-05	-3.9379702142350315e-05
0.2870428853112538	0.001215163403437925	0.0012088653636827852	0.0012763670760691408	0.0012683840110098532	0.0013122854793332656	0.0013032239360120995	0.0013512394394714986	0.001340934414903596	0.0014353020130938182	0.0014220576205723656	0.057054935516316393	0.05566994427354449	-6.0151710779721146e-05	-3.9756543209701345e-05	-5.973635355083218e-05	-3.948201789022443e-05
0.28877246309209376	0.0012150672311380258	0.0012087696898322303	0.0012762660599091786	0.0012682836266577153	0.0013121816204735776	0.001303120794314527	0.001351132497668955	0.001340828288676291	0.0014351884183089365	0.001421945073993644	0.05705493553000418	0.05566994428688859	-5.994643845025349e-05	-3.985960593683169e-05	-5.95324986601975e-05	-3.95843689530162e-05
0.2905124624491269	0.0012149708098061465	0.0012086737682404025	0.0012761647821745437	0.0012681829823669307	0.0013120774926783417	0.0013030173855384482	0.0013510252789479124	0.001340721887642359	0.001435074529378403	0.001421832235983513	0.057054935543903035	0.055669944300438354	-5.9741519225109396e-05	-3.996270345191233e-05	-5.93289944362807e-05	-3.968675456383908e-05
0.29226294617759224	0.0012148741393591745	0.0012085775988246196	0.0012760632427779419	0.001268082078050751	0.0013119730958578088	0.0013029137095947334	0.0013509177832159594	0.0013406152117100935	0.0014349603462040631	0.0014217191064447232	0.05705493555801563	0.055669944314196924	-5.95369547781166e-05	-4.006583498206151e-05	-5.9125842540364015e-05	-3.9789173954585255e-05
0.294023977451102	0.0012147772197158592	0.0012084811815040524	0.0012759614416340324	0.0012679809136243692	0.0013118684299242382	0.0013028097663962492	0.0013508100103827552	0.0013405082607898418	0.0014348458686899608	0.0014216056852822039	0.05705493557234651	0.055669944328167846	-5.933274676744871e-05	-4.0168999755063606e-05	-5.8923044619463294e-05	-3.989162635875676e-05
0.29579561982392083	0.0012146800507968176	0.00120838451619973	0.0012758593786594383	0.0012678794890049303	0.0013117634947919093	0.0013027055558578657	0.0013507019603600358	0.001340401034794014	0.0014347310967423473	0.0014214919724030715	0.05705493558689869	0.05566994434235477	-5.912889683251654e-05	-4.0272196997981347e-05	-5.8720602301776115e-05	-3.999411100863437e-05
0.29757793723326015	0.001214582632524534	0.0012082876028345374	0.0012757570537727423	0.0012677778041115262	0.001311658290377116	0.0013026010778964554	0.0013505936330616133	0.0013402935336370783	0.0014346160302696786	0.0014213779677166255	0.057054935601676154	0.05566994435676068	-5.8925406595855545e-05	-4.037542593759991e-05	-5.851851719856915e-05	-4.009662713627682e-05
0.29937099400158496	0.0012144849648233606	0.00120819044133322	0.0012756544668944914	0.0012676758588652	0.0013115528165981711	0.001302496332430895	0.0013504850284033778	0.0013401857572355675	0.0014345006691826186	0.001421263671134355	0.057054935616681846	0.05566994437138995	-5.8722277663569855e-05	-4.047868580159264e-05	-5.831679090506636e-05	-4.019917397493633e-05
0.3011748548389356	0.0012143870476195137	0.001208093031622376	0.0012755516179471882	0.00126757365318894	0.0013114470733753994	0.0013023913193820587	0.0013503761463032912	0.0013400777055080678	0.0014343850133940316	0.0014211490825699275	0.057054935631919816	0.05566994438624534	-5.851951162499924e-05	-4.0581975817466365e-05	-5.8115424999172216e-05	-4.0301750757143484e-05
0.30298958484526295	0.0012142888808410793	0.0012079953736304646	0.0012754485068553006	0.0012674711870076863	0.0013113410606311444	0.0013022860386728277	0.0013502669866813964	0.0013399693783752327	0.0014342690628189917	0.0014210342019392009	0.057054935647394424	0.0556699444013314	-5.83171100506652e-05	-4.068529521156217e-05	-5.791442104097211e-05	-4.040435671473497e-05
0.30481524951277783	0.0012141904644180094	0.0012078974672878008	0.0012753451335452567	0.0012673684602483265	0.0013112347782897667	0.0013021804902280836	0.00135015754945981	0.0013398607757597715	0.0014341528173747772	0.0014209190291602158	0.057054935663108736	0.05566994441665122	-5.811507449476894e-05	-4.0788643210887265e-05	-5.771378057389809e-05	-4.050699108013034e-05
0.3066519147283146	0.001214091798282126	0.0012077993125265596	0.0012752414979454473	0.0012672654728397004	0.001311128226277645	0.0013020746739747138	0.0013500478345627276	0.0013397518975864595	0.0014340362769808745	0.0014208035641532016	0.057054935679067	0.05566994443220911	-5.791340649430321e-05	-4.0892019042171324e-05	-5.751350512417375e-05	-4.06096530852218e-05
0.3084996467757088	0.0012139928823671165	0.0012077009092807732	0.001275137599986225	0.0012671622247125956	0.0013110214045231735	0.0013019685898416071	0.0013499378419164216	0.0013396427437821297	0.0014339194415589757	0.0014206878068405726	0.05705493569527339	0.055669944448008386	-5.77121075709397e-05	-4.0995421933143206e-05	-5.7313596202868133e-05	-4.071234196312279e-05
0.31035851233818973	0.0012138937166085353	0.0012076022574863292	0.0012750334395999013	0.0012670587157997471	0.0013109143129567615	0.0013018622377596533	0.0013498275714492382	0.0013395333142756755	0.001433802311032975	0.0014205717571469261	0.05705493571173173	0.055669944464053586	-5.751117922697668e-05	-4.1098851110032975e-05	-5.711405530212099e-05	-4.0815056945531225e-05
0.3122285785007863	0.0012137943009438068	0.001207503357080977	0.0012749290167207534	0.0012669549460358437	0.0013108069515108398	0.0013017556176617496	0.0013497170230916049	0.0013394236089980546	0.0014336848853289804	0.0014204554149990494	0.057054935728446186	0.05566994448034819	-5.7310622948281154e-05	-4.120230579945927e-05	-5.691488389747423e-05	-4.091779726425604e-05
0.3141099127527488	0.001213694635312223	0.0012074042080043228	0.0012748243312850197	0.0012668509153575213	0.001310699320119854	0.0013016487294827946	0.0013496061967760247	0.0013393136278822848	0.0014335671643753009	0.0014203387803259152	0.05705493574542075	0.05566994449689687	-5.711044020362266e-05	-4.130578522759665e-05	-5.67160834477054e-05	-4.102056215091188e-05
0.31600258298998396	0.0012135947196549469	0.0012073048101978354	0.0012747193832309037	0.0012667466237033715	0.0013105914187202723	0.0013015415731596944	0.0013494950924370825	0.0013392033708634497	0.0014334491481024603	0.001420221853058686	0.05705493576266019	0.05566994451370323	-5.691063244489536e-05	-4.140928862089721e-05	-5.651765539466114e-05	-4.112335083744645e-05
0.3179066575175057	0.0012134945539150077	0.0012072051636048387	0.0012746141724985698	0.0012666420710139318	0.0013104832472505767	0.0013014341486313559	0.0013493837100114379	0.0013390928378786916	0.0014333308364431834	0.0014201046331307082	0.05705493578016834	0.05566994453077179	-5.671120110795069e-05	-4.151281520625716e-05	-5.6319601163812294e-05	-4.122616255561318e-05
0.3198222050518999	0.0012133941380373043	0.0012071052681705177	0.0012745086990301453	0.0012665372572316924	0.0013103748056512697	0.0013013264558386934	0.0013492720494378298	0.001338982028867217	0.0014332122293324063	0.0014199871204775177	0.05705493579795005	0.055669944548106975	-5.651214761037693e-05	-4.161636420940695e-05	-5.6121922163254734e-05	-4.1328996536860174e-05
0.32174929472380437	0.0012132934719686062	0.0012070051238419171	0.001274402962769723	0.0012664321823010953	0.0013102660938648727	0.0013012184947246244	0.0013491601106570767	0.0013388709437702955	0.0014330933267072726	0.0014198693150368378	0.05705493581600933	0.05566994456571286	-5.631347335305348e-05	-4.17199348562991e-05	-5.592461978443097e-05	-4.143185201246902e-05
0.32368799608040405	0.0012131925556575524	0.0012069047305679431	0.0012742969636633603	0.0012663268461685349	0.001310157111835928	0.0013011102652340741	0.001349047893612078	0.001338759582531261	0.0014329741285071375	0.0014197512167485823	0.05705493583435107	0.05566994458359392	-5.611517971959579e-05	-4.1823526372553044e-05	-5.5727695401242006e-05	-4.1534728213277194e-05
0.3256383790879404	0.001213091389054653	0.0012068040882993627	0.0012741907016590788	0.0012662212487823587	0.001310047859510998	0.0013010017673139736	0.001348935398247812	0.0013386479450955126	0.0014328546346735634	0.0014196328255548535	0.057054935852979556	0.05566994460175467	-5.591726807741004e-05	-4.192713798373271e-05	-5.553115037160161e-05	-4.163762437034424e-05
0.32760051413423674	0.0012129899721122891	0.0012067031969888035	0.0012740841767068657	0.0012661153900928664	0.0013099383368386642	0.0013008930009132606	0.0013488226245113389	0.0013385360314105137	0.0014327348451503247	0.0014195141413999445	0.05705493587189987	0.05566994462020025	-5.5719739777082555e-05	-4.2030768915790606e-05	-5.533498603671472e-05	-4.174053971486846e-05
0.3295744720312385	0.0012128883047847114	0.001206602056590753	0.0012739773887586719	0.0012660092700523095	0.0013098285437695297	0.0013007839659828775	0.0013487095723517975	0.0013384238414257902	0.0014326147598834038	0.0014193951642303348	0.057054935891116966	0.055669944638934675	-5.552259615204669e-05	-4.2134418393902084e-05	-5.5139203720910857e-05	-4.184347347735429e-05
0.33156032401756863	0.0012127863870280444	0.0012065006670615634	0.0012738703377684168	0.0012659028886148958	0.0013097184802562186	0.0013006746624757773	0.0013485962417204094	0.0013383113750929365	0.001432494378820997	0.0014192758939946982	0.057054935910634805	0.055669944657962614	-5.532583851869388e-05	-4.223808564307596e-05	-5.494380473142213e-05	-4.194642488819511e-05
0.33355814176109866	0.0012126842188002831	0.0012063990283594477	0.0012737630236919846	0.0012657962457367853	0.0013096081462533775	0.0013005650903469184	0.0013484826325704789	0.0013381986323656124	0.0014323737019135102	0.0014191563306438987	0.057054935930459495	0.055669944677289605	-5.512946817720632e-05	-4.234176988837657e-05	-5.474879035965996e-05	-4.204939317800638e-05
0.33556799736153503	0.0012125818000612942	0.001206297140444481	0.001273655446487226	0.001265689341376092	0.001309497541717674	0.001300455249553268	0.00134836874485739	0.0013380856131995419	0.001432252729113561	0.0014190364741309902	0.05705493595059538	0.055669944696920035	-5.493348641000262e-05	-4.244547035436863e-05	-5.45541618787726e-05	-4.215237757618229e-05
0.3375899633530214	0.0012124791307728216	0.0012061950032786054	0.0012735476061139625	0.0012655821754928899	0.001309386666607802	0.0013003451400538059	0.0013482545785386145	0.0013379723175525214	0.0014321314603759831	0.001418916324411224	0.0570549359710479	0.05566994471685889	-5.473789448295907e-05	-4.254918626483972e-05	-5.435992054642069e-05	-4.2255377312505615e-05
0.3396241127067558	0.0012123762108984812	0.001206092616825625	0.0012734395025339827	0.0012654747480492052	0.001309275520884478	0.0013002347618095182	0.0013481401335737062	0.0013378587453844125	0.0014320098956578232	0.001418795881442041	0.05705493599182218	0.0556699447371116	-5.454269364696396e-05	-4.265291684524275e-05	-5.416606760433318e-05	-4.235839161731425e-05
0.3416705188336247	0.00121227304040376	0.0012059899810512068	0.0012733311357110404	0.0012653670590090196	0.0013091641045104385	0.0013001241147834006	0.0013480254099242995	0.0013377448966571427	0.001431888034918338	0.001418675145183074	0.05705493601292324	0.0556699447576828	-5.434788513447586e-05	-4.275666131914324e-05	-5.3972604276586456e-05	-4.246141971958606e-05
0.343729255586852	0.0012121696192560244	0.0012058870959228858	0.0012732225056108636	0.0012652591083382747	0.001309052417450451	0.0013000131989404627	0.0013479104075541193	0.0013376307713347131	0.0014317658781190042	0.0014185541155961555	0.05705493603435686	0.055669944778578284	-5.4153470160578365e-05	-4.286041890932957e-05	-5.377953177043704e-05	-4.256446084785481e-05
0.34580039726466444	0.0012120659474245158	0.0012057839614100627	0.0012731136122011498	0.0012651508960048702	0.0013089404596713073	0.0012999020142477253	0.0013477951264289755	0.0013375163693831944	0.0014316434252235133	0.0014184327926453112	0.05705493605612839	0.05566994479980345	-5.395944992603319e-05	-4.296418884003339e-05	-5.3586851277653835e-05	-4.266751423134818e-05
0.3478840186129729	0.0012119620248803498	0.0012056805774840037	0.0012730044554515655	0.0012650424219786626	0.0013088282311418229	0.00129979056067422	0.0013476795665167628	0.001337401690770725	0.0014315206761977722	0.0014183111762967615	0.057054936078243614	0.055669944821363004	-5.3765825614116025e-05	-4.3067970334709216e-05	-5.339456397368547e-05	-4.2770579099044026e-05
0.34998019482807	0.0012118578515965192	0.001205576944117841	0.0012728950353337483	0.0012649336862314668	0.0013087157318328417	0.001299678838190991	0.001347563727787462	0.0013372867354675157	0.0014313976310099035	0.0014181892665189237	0.057054936100707686	0.0556699448432632	-5.357259839045003e-05	-4.317176261542377e-05	-5.320267101582843e-05	-4.28736546781161e-05
0.352089001559344	0.0012117534275478987	0.0012054730612865805	0.0012727853518213132	0.0012648246887370634	0.0013086029617172387	0.0012995668467711025	0.0013474476102131483	0.0013371715034458545	0.0014312742896302546	0.0014180670632824184	0.05705493612352687	0.05566994486550937	-5.337976940572586e-05	-4.327556490513196e-05	-5.301117354705731e-05	-4.297674019712594e-05
0.3542105149120084	0.0012116487527112346	0.0012053689289670884	0.0012726754048898413	0.0012647154294711852	0.001308489920769912	0.0012994545863896237	0.001347331213767978	0.001337055994680094	0.0014311506520313835	0.0014179445665600558	0.057054936146706696	0.055669944888107364	-5.318733979370327e-05	-4.3379376426233573e-05	-5.282007269347133e-05	-4.307983488396894e-05
0.35634481144984936	0.0012115438270651584	0.0012052645471381076	0.001272565194516893	0.001264605908411534	0.0013083766089677944	0.0012993420570236477	0.0013472145384282035	0.0013369402091466672	0.0014310267181880752	0.0014178217763268532	0.05705493617025366	0.05566994491106263	-5.299531067132213e-05	-4.3483196400351254e-05	-5.262936956390574e-05	-4.318293796540251e-05
0.35849196819798806	0.0012114386505901774	0.0012051599157802463	0.0012724547206820007	0.0012644961255377691	0.0013082630262898451	0.001299229258652279	0.0013470975841721633	0.0013368241468240793	0.001430902488077331	0.0014176986925600239	0.05705493619417286	0.05566994493438187	-5.2803683138979984e-05	-4.358702404877457e-05	-5.243906525131958e-05	-4.328604866801755e-05
0.36065206264566085	0.001211333223268686	0.0012050550348759906	0.0012723439833666771	0.0012643860808315205	0.001308149172717061	0.0012991161912566456	0.0013469803509802952	0.0013367078076929162	0.0014307779616783815	0.0014175753152389893	0.0570549362184714	0.05566994495807054	-5.261245828114269e-05	-4.3690858592404513e-05	-5.224916083279574e-05	-4.338916621840494e-05
0.3628251727490157	0.0012112275450849549	0.0012049499044096922	0.0012722329825544069	0.0012642757742763746	0.0013080350482324657	0.0012990028548198879	0.0013468628388351228	0.0013365911917358334	0.0014306531389726726	0.001417451644345367	0.057054936243155316	0.0556699449821345	-5.2421637166899515e-05	-4.3794699253030256e-05	-5.205965737004048e-05	-4.349228984354414e-05
0.3650113769339257	0.0012111216160251386	0.0012048445243675783	0.0012721217182306533	0.001264165205857887	0.0013079206528211177	0.0012988892493271678	0.0013467450477212654	0.0013364742989375692	0.0014305280199438785	0.00141732767986298	0.05705493626823111	0.05566994500658061	-5.223122084802023e-05	-4.38985452506091e-05	-5.187055590721856e-05	-4.359541876872153e-05
0.36721075409881926	0.001211015436077276	0.0012047388947377497	0.0012720101903828597	0.0012640543755635788	0.00130780598647011	0.0012987753747656678	0.001346626977625438	0.0013363571292849387	0.0014304026045778972	0.0014172034217778573	0.05705493629370504	0.05566994503141477	-5.2041210359343726e-05	-4.4002395804432215e-05	-5.168185747250753e-05	-4.3698552218723874e-05
0.3694233836175272	0.001210909005231294	0.0012046330155101855	0.001271898399000452	0.0012639432833829423	0.0013076910491685754	0.0012986612311245947	0.0013465086285364544	0.0013362396827668417	0.0014302768928628588	0.001417078870078237	0.05705493631958343	0.05566994505664361	-5.18516067208874e-05	-4.410625013434588e-05	-5.149356307876385e-05	-4.380168941892082e-05
0.37164934534214805	0.0012108023234790005	0.0012045268866767362	0.0012717863440748316	0.0012638319293074324	0.0013075758409076775	0.0012985468183951737	0.0013463900004452212	0.0013361219593742528	0.0014301508847891142	0.0014169540247545589	0.057054936345873525	0.055669945082273554	-5.166241093684798e-05	-4.4210107460029846e-05	-5.130567372291228e-05	-4.3904829594043626e-05
0.3738887196059291	0.0012106953908140928	0.0012044205082311324	0.001271674025599385	0.0012637203133304777	0.0013074603616806207	0.0012984321365706562	0.0013462710933447458	0.0013360039591002338	0.0014300245803492476	0.0014168288857994752	0.057054936372581945	0.055669945108311504	-5.14736239945468e-05	-4.431396699999812e-05	-5.111819038577936e-05	-4.400797196824069e-05
0.3761415872261661	0.001210588207232154	0.00120431388016898	0.0012715614435694798	0.0012636084354474744	0.0013073446114826466	0.0012983171856463162	0.0013461519072301335	0.001335885681939926	0.00142989797953807	0.0014167034532078444	0.057054936399715935	0.055669945134763976	-5.1285246865095946e-05	-4.44178279721541e-05	-5.0931114031704805e-05	-4.411111576471671e-05
0.3784080295071193	0.0012104807727306602	0.0012042070024877681	0.0012714485979824716	0.0012634962956557946	0.0013072285903110404	0.0012982019656194582	0.0013460324420985935	0.0013357671278905604	0.0014297710823526302	0.0014165777269767416	0.05705493642728199	0.05566994516163795	-5.109728050356477e-05	-4.4521689593624014e-05	-5.07444456089301e-05	-4.4214260205982514e-05
0.3806881282429484	0.0012103730873089767	0.0012040998751868658	0.001271335488837701	0.0012633838939547831	0.001307112298165129	0.0012980864764894132	0.0013459126979494377	0.0013356482969514541	0.001429643888792208	0.0014164517071054527	0.0570549364552879	0.05566994518894088	-5.090972584975706e-05	-4.462555108208921e-05	-5.055818605131934e-05	-4.431740451535382e-05
0.38298196572066395	0.0012102651509683594	0.0012039924982675224	0.0012712221161364937	0.0012632712303457577	0.0013069957350462793	0.0012979707182575386	0.001345792674784079	0.0013355291891240086	0.0014295163988583166	0.0014163253935954767	0.05705493648374064	0.055669945216679145	-5.072258382854411e-05	-4.4729411654842455e-05	-5.037233627686044e-05	-4.4420547915285935e-05
0.3852896247230969	0.0012101569637119548	0.001203884871732869	0.0012711084798821628	0.0012631583048320104	0.0013068789009579023	0.001297854690927222	0.0013456723726060344	0.001335409804411714	0.0014293886125547044	0.0014161987864505267	0.05705493651264741	0.05566994524486028	-5.05358553473112e-05	-4.483327052778874e-05	-5.0186897186721424e-05	-4.452368962706843e-05
0.38761118853188686	0.0012100485255448076	0.0012037769955879235	0.0012709945800800134	0.001263045117418814	0.0013067617959054575	0.0012977383945038852	0.0013455517914209307	0.0013352901428201544	0.00142926052988736	0.0014160718856765359	0.0570549365420164	0.0556699452734918	-5.034954129734537e-05	-4.493712691555629e-05	-5.000186966608311e-05	-4.46268288708529e-05
0.3899467409304866	0.0012099398364738584	0.0012036688698395912	0.001270880416737344	0.0012629316681134202	0.0013066444198964523	0.0012976218289949839	0.0013454309312365042	0.0013351702043570063	0.0014291321508645134	0.0014159446912816573	0.05705493657185499	0.05566994530258115	-5.016364255572281e-05	-4.504098003371704e-05	-4.981725458630404e-05	-4.472996486784564e-05
0.39229636620718694	0.0012098308965079413	0.00120356049449666	0.0012707659898634404	0.0012628179569250575	0.00130652677294044	0.001297504994410004	0.0013453097920625963	0.0013350499890320358	0.0014290034754966315	0.0014158172032762606	0.057054936602171015	0.055669945332135956	-4.9978159983865567e-05	-4.5144829097287786e-05	-4.9633052802589006e-05	-4.483309683814274e-05
0.3946601491581577	0.00120972170565779	0.0012034518695698087	0.0012706512994695852	0.0012627039838649379	0.0013064088550490244	0.0012973878907604711	0.001345188373911161	0.0013349294968571063	0.001428874503796426	0.0014156894216729395	0.05705493663297207	0.05566994536216388	-4.979309442654234e-05	-4.524867331950899e-05	-4.944926515371151e-05	-4.493622400042474e-05
0.3970381750905084	0.0012096122639360394	0.001203342995071607	0.0012705363455690576	0.0012625897489462574	0.0013062906662358637	0.0012972705180599477	0.001345066676796268	0.0013348087278461794	0.0014287452357788532	0.001415561346486512	0.05705493666426698	0.05566994539267311	-4.9608446713533816e-05	-4.535251191362111e-05	-4.9265892463845606e-05	-4.5039345573594236e-05
0.39943052982536675	0.001209502571357224	0.0012032338710165143	0.0012704211281771318	0.0012624752521841953	0.0013061722065166668	0.0012971528763240352	0.001344944700734098	0.0013346876820153127	0.0014286156714611153	0.0014154329777340212	0.057054936696063645	0.055669945423671395	-4.942421765946614e-05	-4.545634409253152e-05	-4.908293554195531e-05	-4.5142460775804416e-05
0.4018372997009759	0.0012093926279377817	0.0012031244974208832	0.0012703056473110817	0.0012623604935959169	0.0013060534759091994	0.0012970349655703755	0.0013448224457429494	0.0013345663593826644	0.0014284858108626623	0.0014153043154347367	0.05705493672837044	0.055669945455167236	-4.924040806303376e-05	-4.5560169068148415e-05	-4.890039518168354e-05	-4.5245568824736626e-05
0.40425857157581063	0.0012092824336960544	0.001203014874302961	0.0012701899029901817	0.0012622454732005761	0.0013059344744332823	0.0012969167858186527	0.001344699911843238	0.001334444759968494	0.0014283556540051945	0.0014151753596101575	0.05705493676119579	0.0556699454871682	-4.905701870727697e-05	-4.566398605104771e-05	-4.871827216001989e-05	-4.5348668935990544e-05
0.4066944328317112	0.0012091719886522941	0.0012029050016828945	0.0012700738952357118	0.00126213019101932	0.0013058152021108009	0.001296798337090601	0.001344577099057504	0.00133432288379517	0.0014282252009126682	0.0014150461102840181	0.05705493679454841	0.055669945519683676	-4.887405036041459e-05	-4.576779425197186e-05	-4.853656723985411e-05	-4.545176032583198e-05
0.4091449713770379	0.0012090612928286558	0.0012027948795827247	0.0012699576240709511	0.0012620146470752828	0.0013056956589656936	0.0012966796194099947	0.0013444540074104038	0.001334200730887161	0.001428094451611288	0.0014149165674822817	0.05705493682843748	0.055669945552721575	-4.869150377678766e-05	-4.587159288199638e-05	-4.8355281170808784e-05	-4.5554842210859814e-05
0.411610275649843	0.0012089503462492026	0.00120268450802639	0.0012698410895211842	0.0012618988413935902	0.0013055758450239627	0.001296560632802655	0.0013443306369287165	0.001334078301271041	0.001427963406129514	0.0014147867312331445	0.05705493686287154	0.055669945586290896	-4.8509379693084664e-05	-4.59753811492547e-05	-4.817441468435435e-05	-4.5657913804897365e-05
0.41409043462106226	0.001208839148939915	0.0012025738870397363	0.0012697242916137085	0.001261782774001369	0.001305455760313679	0.0012964413772964594	0.0013442069876413527	0.0013339555949755007	0.0014278320644980705	0.0014146566015670464	0.05705493689785955	0.05566994562040101	-4.832767883194977e-05	-4.607915826204678e-05	-4.799396849813897e-05	-4.576097432154591e-05
0.41658553779772634	0.0012087277009286814	0.0012024630166505078	0.0012696072303778263	0.0012616664449277386	0.0013053354048649754	0.0012963218529213319	0.0013440830595793465	0.0013338326120313356	0.0014277004267499369	0.0014145261785166619	0.05705493693341141	0.05566994565505986	-4.814640190153874e-05	-4.618292342850605e-05	-4.781394331510036e-05	-4.586402297421244e-05
0.41909567522619073	0.0012086160022453081	0.001202351896888357	0.001269489905844854	0.0012615498542038195	0.0013052147787100546	0.0012962020597092542	0.001343958852775863	0.00133370935247146	0.0014275684929203572	0.0014143954621169096	0.05705493696953608	0.05566994569027787	-4.796554959407562e-05	-4.62866758551006e-05	-4.7634339823021676e-05	-4.5967058975027175e-05
0.4216209374953856	0.0012085040529215176	0.0012022405277848413	0.0012693723180481208	0.0012614330018627328	0.0013050938818831904	0.001296081997694262	0.0013438343672662	0.0013335858163309004	0.0014274362630468408	0.0014142644524049515	0.057054937006243506	0.05566994572606358	-4.778512258696299e-05	-4.639041474763239e-05	-4.745515869464256e-05	-4.6070081535315444e-05
0.42416141574008476	0.0012083918529909522	0.0012021289093734296	0.0012692544670229735	0.0012613158879396038	0.0013049727144207293	0.001295961666912452	0.00134370960308779	0.0013334620036468039	0.0014273037371691658	0.0014141331494201975	0.05705493704354328	0.05566994576242651	-4.760512154372565e-05	-4.649413931190338e-05	-4.727640058854732e-05	-4.617308986620827e-05
0.4267172016441951	0.0012082794024891714	0.0012020170416894974	0.0012691363528067722	0.0012611985124715592	0.0013048512763610895	0.001295841067401976	0.0013435845602801978	0.001333337914458434	0.0014271709153293732	0.0014140015532043012	0.0570549370814453	0.05566994579937706	-4.7425547112733835e-05	-4.659784875271633e-05	-4.7098066149053874e-05	-4.627608317819831e-05
0.42928838744406506	0.0012081667014536596	0.0012019049247703345	0.0012690179754388988	0.0012610808754977346	0.0013047295677447667	0.0012957201992030505	0.0013434592388851284	0.0013332135488071774	0.0014270377975717805	0.001413869663801169	0.05705493711995953	0.0556699458369245	-4.724639992614854e-05	-4.6701542272375995e-05	-4.692015600388233e-05	-4.637906067905817e-05
0.43187506593181346	0.0012080537499238307	0.0012017925586551511	0.001268899334960762	0.0012609629770592799	0.0013046075886143415	0.0012955990623579616	0.001343333638946434	0.0013330889067365505	0.0014269043839429836	0.001413737481256967	0.05705493715909666	0.055669945875078855	-4.706768060305788e-05	-4.680521907418633e-05	-4.6742670767679906e-05	-4.648202157744863e-05
0.4344773304586784	0.001207940547941017	0.0012016799433850656	0.001268780431415787	0.0012608448171993482	0.0013044853390144669	0.0012954776569110544	0.0013432077605100997	0.0013329639882921885	0.001426770674491846	0.0014136050056201069	0.057054937198866694	0.055669945913850556	-4.688938974814483e-05	-4.690887836025781e-05	-4.6565611040910726e-05	-4.6584965081059027e-05
0.4370952749383861	0.0012078270955484867	0.0012015670790031226	0.0012686612648494305	0.0012607263959631134	0.0013043628189918861	0.0012953559829087492	0.0013430816036242642	0.0013328387935218622	0.0014266366692695187	0.0014134722369412663	0.05705493723928096	0.05566994595324975	-4.671152794952227e-05	-4.701251933028616e-05	-4.638897740788517e-05	-4.6687890395247233e-05
0.4397289938505404	0.0012077133927914398	0.0012014539655542872	0.0012685418353091794	0.0012606077133977642	0.001304240028595429	0.0012952340403995378	0.001342955168339213	0.0013327133224754742	0.0014265023683294336	0.0014133391752733841	0.05705493728034964	0.0556699459932876	-4.6534095783590246e-05	-4.71161411856047e-05	-4.621277044081218e-05	-4.679079672667563e-05
0.4423785822440318	0.0012075994397170026	0.0012013406030854422	0.0012684221428445452	0.0012604887695525028	0.001304116967876006	0.0012951118294339803	0.0013428284547073767	0.0013325875752050538	0.0014263677717273003	0.0014132058206716546	0.05705493732208382	0.05566994603397399	-4.635709381040076e-05	-4.721974312449362e-05	-4.603699069583023e-05	-4.689368327903676e-05
0.4450441357404687	0.001207485236374248	0.001201226991645407	0.0012683021875070832	0.001260369564478562	0.0013039936368866303	0.0012949893500647232	0.0013427014627833496	0.0013324615517647791	0.0014262328795211284	0.001413072173193551	0.05705493736449472	0.05566994607532014	-4.618052257579497e-05	-4.7323324344511475e-05	-4.5861638715255504e-05	-4.699654925582886e-05
0.44772575053762753	0.001207370782814179	0.0012011131312849197	0.0012681819693503753	0.0012602500982291892	0.0013038700356823993	0.001294866602346483	0.0013425741926238724	0.0013323352522109577	0.0014260976917712066	0.0014129382328988054	0.05705493740759433	0.05566994611733741	-4.600438261229134e-05	-4.7426884043189066e-05	-4.568671502799826e-05	-4.709939386007833e-05
0.4504235234129248	0.0012072560790897455	0.0012009990220566563	0.0012680614884300501	0.0012601303708596645	0.0013037461643205133	0.0012947435863360647	0.0013424466442878511	0.0013322086766020464	0.001425962208540125	0.0014128039998494287	0.057054937451393443	0.055669946160036954	-4.5828674437364825e-05	-4.753042141616981e-05	-4.5512220147453375e-05	-4.720221629256338e-05
0.4531375517269096	0.0012071411252558366	0.0012008846640152219	0.0012679407448037729	0.001260010382427293	0.0013036220228602672	0.0012946203020923553	0.0013423188178363495	0.0013320818249986427	0.0014258264298927653	0.0014126694741097038	0.05705493749590415	0.055669946203430014	-4.565339855500117e-05	-4.763393565865304e-05	-4.5338154574386946e-05	-4.7305015754200985e-05
0.4558679334267773	0.00120702592136929	0.0012007700572171597	0.001267819738531255	0.0012598901329914124	0.0013034976113630607	0.0012944967496763288	0.0013421907133325977	0.0013319546974634945	0.0014256903558963108	0.0014125346557461933	0.057054937541138585	0.055669946247528884	-4.547855545436463e-05	-4.773742596400621e-05	-4.516451879488237e-05	-4.7407791444381564e-05
0.45861476704990445	0.0012069104674888905	0.0012006552017209508	0.0012676984696742546	0.001259769622613395	0.0013033729298923974	0.0012943729291510506	0.0013420623308419927	0.0013318272940614994	0.001425553986620247	0.0014123995448277395	0.05705493758710895	0.05566994629234503	-4.530414561079721e-05	-4.784089152479187e-05	-4.499131328059014e-05	-4.751054256060816e-05
0.4613781517274047	0.0012067947636753785	0.00120054009758702	0.0012675769382965827	0.0012596488513566526	0.0013032479785138906	0.0012942488405816815	0.0013419336704321044	0.0013316996148597115	0.0014254173221363677	0.0014122641414254736	0.057054937633827456	0.055669946337890255	-4.5130169486068406e-05	-4.794433153285094e-05	-4.4818538490365434e-05	-4.761326830071688e-05
0.4641581871877068	0.0012066788099914427	0.0012004247448777318	0.0012674551444640976	0.0012595278192866317	0.0013031227572952604	0.001294124484035473	0.0013418047321726713	0.001331571659927338	0.0014252803625187708	0.0014121284456128085	0.057054937681306726	0.055669946384177604	-4.495662752912466e-05	-4.804774517955246e-05	-4.464619486976851e-05	-4.771596786146137e-05
0.4669549737601532	0.0012065626065017286	0.0012003091436573977	0.0012673330882447139	0.0012594065264708223	0.0013029972663063398	0.001293999859581777	0.0013416755161356083	0.001331443429335745	0.001425143107843866	0.0014119924574654483	0.05705493772955945	0.05566994643121923	-4.478352017275866e-05	-4.815113165332341e-05	-4.447428284884425e-05	-4.781864043693074e-05
0.46976861237862133	0.001206446153272847	0.0012001932939922828	0.001267210769708409	0.0012592849729787645	0.0013028715056190839	0.00129387496729205	0.0013415460223950165	0.0013313149231584664	0.0014250055581903848	0.0014118561770613968	0.057054937778599865	0.055669946479027586	-4.461084783705105e-05	-4.825449014198013e-05	-4.430280284492549e-05	-4.7921285220825505e-05
0.4725992045851658	0.0012063294503733663	0.0012000771959506007	0.0012670881889272185	0.0012591631588820423	0.0013027454753075632	0.0012937498072398516	0.0013414162510271726	0.0013311861414711985	0.001424867713639372	0.0014117196044809493	0.05705493782843967	0.05566994652761614	-4.4438610929370403e-05	-4.835781983314469e-05	-4.4131755262050154e-05	-4.802390140581925e-05
0.4754468525336833	0.0012062124978738224	0.001199960849602522	0.0012669653459752436	0.0012590410842542948	0.0013026191754479718	0.0012936243795008508	0.001341286202110543	0.0013310570843518092	0.0014247295742741979	0.0014115827398067068	0.05705493787909309	0.055669946576997954	-4.426680984295772e-05	-4.846111991294033e-05	-4.3961140491155515e-05	-4.812648818400267e-05
0.47831165899359906	0.0012060952958467155	0.0011998442550201715	0.0012668422409286494	0.00125891874917121	0.0013024926061186272	0.0012934986841528226	0.0013411558757257791	0.0013309277518803334	0.0014245911401805525	0.001411445583123567	0.05705493793057388	0.055669946627186294	-4.409544495667661e-05	-4.8564389564881294e-05	-4.379095890844065e-05	-4.822904474460765e-05
0.4811937273535759	0.0012059778443665253	0.0011997274122776433	0.0012667188738656801	0.0012587961537105438	0.001302365767399984	0.0012933727212756667	0.0013410252719557331	0.0013307981441389918	0.0014244524114464664	0.0014113081345187473	0.05705493798289612	0.05566994667819471	-4.392451663642882e-05	-4.8667627972065475e-05	-4.36212108770595e-05	-4.8331570276061164e-05
0.4840931616252451	0.0012058601435096985	0.0011996103214509887	0.0012665952448666477	0.0012586732979521045	0.0013022386593746222	0.001293246490951393	0.0013408943908854469	0.0013306682612121766	0.0014243133881622937	0.0014111703940817674	0.05705493803607401	0.0556699467300376	-4.3754025236431016e-05	-4.877083431784057e-05	-4.345189674895278e-05	-4.843406396759509e-05
0.4870100664469608	0.0012057421933546603	0.0011994929826182256	0.0012664713540139398	0.0012585501819777657	0.0013021112821272574	0.0012931199932641317	0.0013407632326021598	0.0013305381031864622	0.0014241740704207268	0.001411032361904462	0.05705493809012192	0.055669946782728526	-4.3583971095023655e-05	-4.887400778169626e-05	-4.3283016860323764e-05	-4.85365250044445e-05
0.4899445470875755	0.001205623993981822	0.0011993753958593502	0.0012663472013920327	0.0012584268058714754	0.0013019836357447514	0.0012929932283001443	0.001340631797195323	0.0013304076701506173	0.0014240344583168042	0.001410894038080993	0.057054938145054815	0.055669946836282166	-4.341435453891762e-05	-4.8977147543233235e-05	-4.311457153519105e-05	-4.863895257153916e-05
0.49289670945023945	0.0012055055454735708	0.0011992575612563225	0.0012662227870874777	0.0012583031697192431	0.0013018557203161004	0.0012928661961478134	0.0013405000847565845	0.0013302769621955902	0.0014238945519479006	0.0014107554227078347	0.05705493820088735	0.055669946890713105	-4.3245175881390097e-05	-4.908025278063666e-05	-4.294656108497219e-05	-4.874134585300394e-05
0.4958666600762229	0.0012053868479142886	0.001199139478893087	0.0012660981111889211	0.001258179273609161	0.0013017275359324544	0.0012927388968976584	0.0013403680953798106	0.0013301459794145304	0.0014237543514137466	0.001410616515883796	0.057054938257634934	0.0556699469460357	-4.3076435422284565e-05	-4.9183322669926755e-05	-4.277898580726247e-05	-4.884370403041016e-05
0.4988545061487607	0.0012052679013903431	0.0011990211488555652	0.001265973173787096	0.001258055117631395	0.0013015990826871092	0.0012926113306423322	0.0013402358291610774	0.0013300147219027821	0.0014236138568164206	0.0014104773177100133	0.057054938315313386	0.05566994700226601	-4.2908133448982255e-05	-4.928635638656864e-05	-4.2611845987722274e-05	-4.894602628516265e-05
0.5018603554969207	0.0012051487059900987	0.0011989025712316628	0.001265847974974832	0.0012579307018781942	0.0013014703606755171	0.0012924834974766257	0.0013401032861986807	0.0013298831897578904	0.0014234730682603594	0.0014103378282899572	0.0570549383739381	0.05566994705941879	-4.274027023556948e-05	-4.938935310416781e-05	-4.2445141898384e-05	-4.904831179636249e-05
0.5048843165994948	0.0012050292618039163	0.001198783746111274	0.0012657225148470575	0.001257806026443893	0.0013013413699952863	0.001292355397497475	0.0013399704665931378	0.0013297513830796057	0.0014233319858523602	0.0014101980477294388	0.057054938433525146	0.055669947117509666	-4.2572846044114376e-05	-4.949231199560811e-05	-4.2278873799317385e-05	-4.9150559742555666e-05
0.5079264985889148	0.0012049095689241555	0.0011986646735862789	0.001265596793500799	0.0012576810914249116	0.0013012121107461845	0.0012922270308039577	0.001339837370447189	0.001329619301969884	0.0014231906097015804	0.0014100579761366075	0.05705493849409102	0.055669947176554685	-4.2405861122502e-05	-4.959523223085904e-05	-4.211304193704746e-05	-4.925276929959588e-05
0.5109870112551897	0.0012047896274451871	0.0011985453537505606	0.001265470811035197	0.0012575558969197703	0.0013010825830301513	0.0012920983974973098	0.0013397039978658115	0.0013294869465329028	0.0014230489399195564	0.0014099176136219687	0.05705493855565218	0.05566994723657049	-4.2239315707154335e-05	-4.969811297977911e-05	-4.1947646546081074e-05	-4.9354939642892726e-05
0.5140659650498691	0.0012046694374633813	0.0011984257866999894	0.001265344567551491	0.0012574304430290754	0.0013009527869512862	0.001291969497680912	0.0013395703489562068	0.001329354316875044	0.0014229069766201854	0.001409776960298367	0.05705493861822601	0.055669947297573345	-4.207321002155928e-05	-4.980095341000634e-05	-4.178268784846284e-05	-4.945706994599619e-05
0.5171634710900281	0.001204548999077129	0.0011983059725324474	0.0012652180631530449	0.0012573047298555448	0.0013008227226158717	0.0012918403314603124	0.0013394364238278236	0.001329221413104922	0.0014227647199197538	0.0014096360162810155	0.05705493868182922	0.05566994735957941	-4.1907544275965325e-05	-4.990375268726366e-05	-4.161816605319224e-05	-4.9559159380430096e-05
0.5202796411622786	0.0012044283123868308	0.001198185911347815	0.0012650912979453326	0.0012571787575039925	0.001300692390132361	0.0012917108989432147	0.0013393022225923461	0.001329088235333369	0.0014226221699369223	0.001409494781687478	0.057054938746479274	0.055669947422606496	-4.1742318669546474e-05	-5.0006509976940894e-05	-4.145408135769468e-05	-4.966120711719091e-05
0.5234145877268029	0.0012043073774949098	0.0011980656032479847	0.0012649642720359532	0.001257052526081345	0.001300561789611391	0.0012915812002394932	0.0013391677453637092	0.00132895478367345	0.001422479326792742	0.0014093532566376871	0.057054938812194436	0.055669947486671686	-4.1577533388209575e-05	-5.010922444206867e-05	-4.129043394685006e-05	-4.976321232513792e-05
0.5265684239214125	0.0012041861945058098	0.0011979450483368599	0.001264836985534628	0.0012569260356966375	0.0013004309211657825	0.0012914512354611882	0.0013390329922580934	0.0013288210582404593	0.001422336190610652	0.0014092114412539425	0.057054938878992344	0.055669947551792394	-4.141318860559351e-05	-5.0211895243679194e-05	-4.112722399302049e-05	-4.986517417113201e-05
0.5297412635656308	0.001204064763526006	0.0011978242467203639	0.0012647094385532134	0.0012567992864610268	0.0013002997849105502	0.0012913210047225208	0.0013388979633939416	0.001328687059151936	0.001422192761516493	0.0014090693356609205	0.05705493894689194	0.05566994761798707	-4.1249284482985926e-05	-5.031452154150018e-05	-4.096445165641116e-05	-4.996709182078507e-05
0.5329332211648017	0.0012039430846640022	0.0011977031985064388	0.0012645816312056956	0.001256672278487786	0.0013001683809628992	0.001291190508139886	0.00133876265889195	0.0013285527865276553	0.0014220490396385007	0.0014089269399856735	0.05705493901591128	0.055669947685273655	-4.1085821170572245e-05	-5.041710249442666e-05	-4.080211708615278e-05	-5.006896443868203e-05
0.5361444119142209	0.0012038211580303357	0.0011975819038050495	0.001264453563608198	0.0012565450118923126	0.0013000367094422331	0.0012910597458318635	0.0013386270788750796	0.0013284182404896402	0.0014219050251073166	0.0014087842543576356	0.05705493908607003	0.05566994775367096	-4.092279880507643e-05	-5.051963725818953e-05	-4.0640220417914596e-05	-5.017079118624368e-05
0.5393749517032939	0.0012036989837375894	0.0011974603627281965	0.001264325235878993	0.0012564174867921397	0.0012999047704701627	0.001290928717919224	0.0013384912234685657	0.0013282834211621704	0.0014217607180559983	0.0014086412789086357	0.05705493915738742	0.05566994782319772	-4.076021751206471e-05	-5.062212498765928e-05	-4.047876177656895e-05	-5.027257122447448e-05
0.5426249571197181	0.0012035765619003835	0.001197338575389905	0.0012641966481384916	0.001256289703306925	0.0012997725641705012	0.0012907974245249252	0.0013383550927999095	0.0013281483286717735	0.0014216161186200115	0.0014084980137728871	0.05705493922988356	0.05566994789387343	-4.059807740489085e-05	-5.072456483593002e-05	-4.03177412746647e-05	-5.0374303712213964e-05
0.5458945454536906	0.0012034538926353907	0.001197216541906245	0.0012640678005092635	0.0012561616615584714	0.0012996400906692784	0.0012906658657741272	0.0013382186869988954	0.001328012963147245	0.001421471226937248	0.0014083544590870083	0.057054939303577745	0.055669947965717705	-4.043637858525129e-05	-5.082695595393094e-05	-4.01571590130656e-05	-5.047598780613671e-05
0.5491838347021408	0.0012033309760613334	0.0011970942623953237	0.0012639386931160299	0.001256033361670721	0.001299507350094738	0.0012905340417941876	0.0013380820061975887	0.0013278773247196417	0.0014213260431480215	0.0014082106149900168	0.057054939378491	0.05566994803875012	-4.027512114324061e-05	-5.092929749148101e-05	-3.999701508144993e-05	-5.0577622662084654e-05
0.5524929435729888	0.001203207812298992	0.0011969717369772952	0.001263809326085674	0.0012559048037697632	0.0012993743425773465	0.0012904019527146715	0.0013379450505303426	0.0013277414135222914	0.0014211805673950777	0.0014080664816233392	0.05705493945464424	0.05566994811299116	-4.011430515662995e-05	-5.103158859565138e-05	-3.983730955681164e-05	-5.067920743292986e-05
0.55582199148943	0.001203084401471208	0.0011968489657743658	0.0012636796995472456	0.0012557759879838406	0.0012992410682497978	0.0012902695986673571	0.0013378078201338045	0.0013276052296907989	0.0014210347998235996	0.001407922059130817	0.057054939532058174	0.055669948188461126	-3.99539306923935e-05	-5.113382841248626e-05	-3.967804250584739e-05	-5.078074127071175e-05
0.5591710985942444	0.0012029607437028865	0.0011967259489107935	0.0012635498136319612	0.0012556469144433492	0.0012991075272470141	0.0012901369797862342	0.0013376703151469162	0.0013274687733630466	0.0014208887405812074	0.0014077773476587076	0.0570549396107545	0.0556699482651817	-3.97939978056816e-05	-5.12360160860037e-05	-3.951921398326341e-05	-5.088222332527703e-05
0.5625403857541326	0.0012028368391210048	0.0011966026865128977	0.0012634196684732143	0.0012555175832808481	0.001298973719706156	0.0012900040962075165	0.0013375325357109248	0.0013273320446792033	0.0014207423898179722	0.0014076323473556941	0.05705493969075511	0.05566994834317391	-3.963450654026479e-05	-5.13381507582511e-05	-3.936082403249719e-05	-5.098365274452954e-05
0.565929974564078	0.001202712687854612	0.0011964791787090598	0.0012632892642065756	0.001255387994631061	0.0012988396457666225	0.0012898709480696402	0.0013373944819693832	0.0013271950437817265	0.0014205957476864119	0.0014074870583728873	0.057054939772082536	0.05566994842245921	-3.9475456928034225e-05	-5.144023156886113e-05	-3.920287268532885e-05	-5.1085028674208166e-05
0.569339987351735	0.0012025882900348415	0.0011963554256297336	0.0012631586009698046	0.0012552581486308856	0.0012987053055700637	0.001289737535513277	0.0013372561540681612	0.0013270577708153733	0.0014204488143415093	0.001407341480863837	0.057054939854759144	0.05566994850306007	-3.931684898994536e-05	-5.154225765557907e-05	-3.904535996235303e-05	-5.118635025783136e-05
0.5727705471818436	0.0012024636457949082	0.0011962314274074446	0.0012630276789028483	0.0012551280454193934	0.0012985706992603779	0.0012896038586813318	0.0013371175521554454	0.0013269202259271994	0.001420301589940707	0.0014071956149845316	0.0570549399388082	0.05566994858499892	-3.915868273657308e-05	-5.164422815562286e-05	-3.888828587422788e-05	-5.128761663869552e-05
0.5762217778606706	0.0012023387552701113	0.0011961071841767913	0.0012628964981478432	0.0012549976851378324	0.0012984358269837167	0.0012894699177189465	0.0013369786763817405	0.0013267824092665613	0.0014201540746439114	0.0014070494608933995	0.05705494002425301	0.055669948668298504	-3.900095816603e-05	-5.174614220226914e-05	-3.873165041912152e-05	-5.138882695612801e-05
0.5796938039404782	0.0012022136185978534	0.001195982696074464	0.0012627650588491347	0.0012548670679296452	0.0012983006888885012	0.0012893357127735173	0.0013368395268998907	0.0013266443209851368	0.0014200062686135137	0.0014069030187513329	0.05705494011111753	0.05566994875298227	-3.8843675265881616e-05	-5.184799892751779e-05	-3.857545358459946e-05	-5.148998034801289e-05
0.5831867507240184	0.001202088235917627	0.001195857963239234	0.001262633361153265	0.0012547361939404577	0.0012981652851254124	0.0012892012439946843	0.0013367001038650664	0.0013265059612369119	0.001419858172014377	0.0014067562887216708	0.05705494019942612	0.05566994883907366	-3.868683401375694e-05	-5.1949797462563785e-05	-3.841969534851275e-05	-5.15910759516236e-05
0.5867007442690553	0.0012019626073710304	0.0011957329858119656	0.0012625014052089875	0.0012546050633180932	0.0012980296158474046	0.0012890665115343454	0.0013365604074347791	0.0013263673301781968	0.0014197097850138527	0.0014066092709702186	0.057054940289203646	0.055669948926597046	-3.8530434374489664e-05	-5.205153693421671e-05	-3.8264375675861606e-05	-5.169211289959841e-05
0.5902359113929144	0.001201836733101775	0.0011956077639356264	0.0012623691911672762	0.001254473676212582	0.0012978936812097154	0.0012889315155466669	0.001336420437768892	0.001326228427967635	0.0014195611077817895	0.0014064619656652564	0.057054940380475164	0.05566994901557674	-3.8374476303310034e-05	-5.215321646834248e-05	-3.810949452223711e-05	-5.179309032410373e-05
0.5937923796770596	0.0012017106132556803	0.0011954822977552802	0.0012622367191813197	0.0012543420327761534	0.0012977574813698596	0.0012887962561880747	0.0013362801950296125	0.001326089254766196	0.0014194121404905284	0.0014063143729775324	0.057054940473265904	0.05566994910603805	-3.821895974467915e-05	-5.225483518905838e-05	-3.795505183248893e-05	-5.189400735519656e-05
0.597370277471697	0.0012015842479806893	0.0011953565874181045	0.0012621039894065373	0.001254210133163256	0.001297621016487646	0.0012886607336172744	0.0013361396793815116	0.0013259498107371947	0.0014192628833149205	0.0014061664930802827	0.05705494056760233	0.05566994919800593	-3.806388463201138e-05	-5.235639221759514e-05	-3.780104754042002e-05	-5.1994863120130574e-05
0.6009697339004076	0.0012014576374268654	0.0011952306330733854	0.0012619710020005763	0.0012540779775305512	0.0012974842867251742	0.0012885249479952462	0.0013359988909915188	0.0013258100960462874	0.001419113336432323	0.001406018326149226	0.05705494066351079	0.05566994929150634	-3.790925088906216e-05	-5.245788667421203e-05	-3.764748157028541e-05	-5.209565674518801e-05
0.6045908788648067	0.0012013307817464027	0.0011951044348725284	0.0012618377571233213	0.0012539455660369233	0.0012973472922468438	0.0012883888994852546	0.0013358578300289327	0.0013256701108614805	0.0014189635000226106	0.001405869872362575	0.057054940761018476	0.055669949386565706	-3.7755058427457744e-05	-5.2559317674671924e-05	-3.7494353834488514e-05	-5.2196387352460016e-05
0.6082338430492322	0.0012012036810936336	0.0011949779929690677	0.0012617042549369053	0.001253812898843492	0.0012972100332193678	0.0012882525882528606	0.001335716496665433	0.0013255298553531442	0.0014188133742681884	0.0014057211319010493	0.057054940860152614	0.0556699494832107	-3.760130714997034e-05	-5.266068433482096e-05	-3.734166423643992e-05	-5.229705406384344e-05
0.611898757925461	0.0012010763356250236	0.001194851307518658	0.0012615704956057006	0.0012536799761136011	0.00129707250981176	0.0012881160144659108	0.0013355748910750698	0.001325389329694001	0.00141866295935398	0.0014055721049478647	0.05705494096094073	0.055669949581468856	-3.7447996948519746e-05	-5.276198576745217e-05	-3.718941266867004e-05	-5.239765599801549e-05
0.6155857557574533	0.0012009487454991918	0.0011947243786790966	0.0012614364792963427	0.0012535467980128445	0.0012969347221953628	0.0012879791782945647	0.001335433013434292	0.0013252485340591515	0.0014185122554674562	0.0014054227916887596	0.057054941063412086	0.05566994968136712	-3.729512770406229e-05	-5.286322108188912e-05	-3.703759901305115e-05	-5.249819227079455e-05
0.6192949696061266	0.001200820910876904	0.0011945972066103173	0.0012613022061777224	0.0012534133647090569	0.001296796670543837	0.001287842079911283	0.0013352908639219343	0.0013251074686260673	0.0014183612627986257	0.0014052731923119867	0.0570549411675951	0.055669949782933985	-3.7142699288506e-05	-5.296438938701131e-05	-3.6886223142462704e-05	-5.2598661997083074e-05
0.6230265333341571	0.001200692831921084	0.0011944697914744002	0.0012611676764209979	0.0012532796763723255	0.001296658355033175	0.0012877047194908432	0.0013351484427192332	0.001324966133574602	0.001418209981540047	0.0014051233070083266	0.05705494127351884	0.05566994988619849	-3.699071156348932e-05	-5.306548978878389e-05	-3.67352849192093e-05	-5.2699064288702635e-05
0.6267805816108112	0.0012005645087968168	0.0011943421334355757	0.001261032890199597	0.001253145733174995	0.0012965197758417028	0.0012875670972103403	0.0013350057500098299	0.001324824529086996	0.0014180584118868348	0.0014049731359710906	0.057054941381213815	0.05566994999118972	-3.6839164379659506e-05	-5.316652138989686e-05	-3.658478419521494e-05	-5.2799398254921304e-05
0.6305572499168048	0.0012004359416713602	0.001194214232660235	0.0012608978476892313	0.0012530115352916771	0.0012963809331500954	0.0012874292132492003	0.0013348627859797824	0.0013246826553478862	0.001417906554036671	0.0014048226793961346	0.05705494149071028	0.05566995009793682	-3.668805757814364e-05	-5.3267483290542206e-05	-3.643472081274468e-05	-5.2899663002203834e-05
0.634356674549194	0.0012003071307141438	0.0011940860893169302	0.0012607625490678937	0.0012528770828992518	0.0012962418271413728	0.00128729106778918	0.0013347195508175652	0.0013245405125443094	0.0014177544081898062	0.001404671937481858	0.057054941602039125	0.05566995020647029	-3.6537390991298047e-05	-5.3368374590606615e-05	-3.628509460518181e-05	-5.299985763643211e-05
0.6381789926262927	0.0012001780760967744	0.0011939577035763801	0.0012606269945158643	0.001252742376176872	0.0012961024580009077	0.0012871526610143712	0.001334576044714075	0.0013243981008657065	0.0014176019745490633	0.0014045209104292117	0.05705494171523193	0.05566995031682136	-3.638716444059886e-05	-5.346919438575792e-05	-3.6135905395140444e-05	-5.3099981259435713e-05
0.642024342092622	0.0012000487779930493	0.0011938290756114821	0.0012604911842157254	0.0012526074153059784	0.0012959628259164389	0.0012870139931112174	0.0013344322678626455	0.0013242554205039358	0.0014174492533198567	0.0014043695984417104	0.05705494183032036	0.055669950429020655	-3.6237377737863286e-05	-5.356994176916596e-05	-3.598715299599209e-05	-5.320003297090703e-05
0.6458928617238878	0.0011999192365789555	0.0011937002055973109	0.0012603551183523578	0.0012524722004702954	0.0012958229310780704	0.0012868750642685079	0.0013342882204590463	0.0013241124716532717	0.0014172962447101872	0.0014042180017254339	0.057054941947337894	0.05566995054309982	-3.608803068527733e-05	-5.367061583158583e-05	-3.5838837211255026e-05	-5.330001186787392e-05
0.6497846911319898	0.0011997894520326818	0.0011935710937111335	0.001260218797112958	0.001252336731855849	0.001295682773678286	0.0012867358746773984	0.0013341439027014978	0.0013239692545104233	0.0014171429489306605	0.0014040661204890422	0.05705494206631732	0.05566995065909188	-3.593912307611746e-05	-5.377121566207954e-05	-3.5690957835288195e-05	-5.33999170453936e-05
0.6536999707700591	0.0011996594245346141	0.001193441740132402	0.001260082220687029	0.0012522010096509579	0.0012955423539119423	0.0012865964245313997	0.0013339993147906634	0.001323825769274523	0.0014169893661944793	0.0014039139549437685	0.057054942187292214	0.0556699507770295	-3.5790654693862445e-05	-5.387174034668374e-05	-3.5543514653429975e-05	-5.349974759605303e-05
0.6576388419375281	0.0011995291542673564	0.0011933121450427738	0.0012599453892664055	0.0012520650340462562	0.0012954016719762926	0.0012864567140264025	0.001333854456929675	0.0013236820161471525	0.001416835496717468	0.001403761505303442	0.05705494231029693	0.055669950896945986	-3.56426253116382e-05	-5.3972188967549295e-05	-3.5396507440416114e-05	-5.3599502608497884e-05
0.661601446785229	0.0011993986414157278	0.0011931823086261113	0.001259808303045248	0.0012519288052346906	0.0012952607280709827	0.001286316743360673	0.0013337093293241294	0.001323537995332339	0.0014166813407180696	0.001403608771784488	0.05705494243536689	0.05566995101887571	-3.549503469515991e-05	-5.407256060671606e-05	-3.524993596326631e-05	-5.369918117076322e-05
0.6655879283205246	0.0011992678861667662	0.0011930522310684847	0.0012596709622200498	0.001251792323411526	0.001295119522398056	0.0012861765127348606	0.0013335639321820918	0.0013233937070365608	0.0014165268984173526	0.0014034557546059323	0.05705494256253743	0.05566995114285309	-3.5347882599623404e-05	-5.417285434194952e-05	-3.51037999789805e-05	-5.37987823669428e-05
0.6695984304124688	0.0011991368887097442	0.001192921912558186	0.0012595333669896507	0.0012516555887743582	0.0012949780551619703	0.0012860360223520106	0.0013334182657141133	0.0013232491514687627	0.0014163721700390245	0.001403302453989416	0.057054942691844655	0.05566995126891408	-3.520116877095414e-05	-5.42730692479898e-05	-3.495809923537152e-05	-5.3898305278576863e-05
0.6736330977969988	0.001199005649236169	0.0011927913532857302	0.0012593955175552386	0.0012515186015231174	0.0012948363265695968	0.001285895272417565	0.001333272330133232	0.0013231043288403558	0.0014162171558094363	0.0014031488701591985	0.05705494282332572	0.055669951397093714	-3.505489294644559e-05	-5.437320439780069e-05	-3.48128334714537e-05	-5.3997748984735416e-05
0.6776920760821589	0.0011988741679397907	0.001192660553443865	0.0012592574141203588	0.001251381361860076	0.0012946943368302311	0.0012857542631393745	0.0013331261256549817	0.0013229592393652306	0.0014160618559575918	0.0014029950033421666	0.057054942957017796	0.05566995152742938	-3.4909054854342925e-05	-5.447325886095977e-05	-3.466800241733181e-05	-5.409711256160188e-05
0.6817755117533548	0.001198742445016609	0.001192529513227575	0.0012591190568909186	0.0012512438699898538	0.0012945520861555987	0.0012856129947277017	0.0013329796524973979	0.001322813883259758	0.0014159062707151527	0.001402840853767843	0.05705494309295921	0.05566995165995742	-3.476365421425931e-05	-5.4573231705351555e-05	-3.452360579456193e-05	-5.419639508319474e-05
0.6858835521786408	0.0011986104806648778	0.0011923982328340876	0.0012589804460751946	0.0012511061261194253	0.0012944095747598596	0.0012854714673952285	0.0013328329108810255	0.0013226682607428012	0.001415750400316447	0.0014026864216683894	0.05705494323118869	0.05566995179471652	-3.461869073637103e-05	-5.467312199478047e-05	-3.4379643315402e-05	-5.4295595620090786e-05
0.6900163456140378	0.0011984782750851174	0.0011922667124628842	0.0012588415818838442	0.0012509681304581298	0.0012942668028596235	0.0012853296813570673	0.0013326859010289306	0.0013225223720357226	0.001415594244998482	0.0014025317072786237	0.0570549433717459	0.05566995193174473	-3.447416412225013e-05	-5.4772928790775e-05	-3.423611468342247e-05	-5.43947132402578e-05
0.6941740412088835	0.0011983458284801141	0.001192134952315702	0.0012587024645299063	0.001250829883217675	0.0012941237706739482	0.0012851876368307643	0.0013325386231667017	0.0013223762173623901	0.0014154378050009453	0.0014023767108360186	0.05705494351467119	0.055669952071081524	-3.433007406533628e-05	-5.4872651152559904e-05	-3.409301959408917e-05	-5.449374700922105e-05
0.6983567890112157	0.0011982131410549315	0.0011920029525965422	0.0012585630942288117	0.0012506913846121437	0.0012939804784243517	0.0012850453340363067	0.0013323910775224594	0.0013222297969491831	0.0014152810805662158	0.0014022214325807138	0.05705494366000502	0.05566995221276623	-3.4186420249437965e-05	-5.4972288135057834e-05	-3.39503577335698e-05	-5.4592695988675555e-05
0.702564739973187	0.0011980802130169205	0.0011918707135116827	0.001258423471198395	0.0012505526348580089	0.0012938369263348235	0.0012849027731961374	0.001332243264326871	0.0013220831110250094	0.0014151240719393785	0.0014020658727555292	0.05705494380778917	0.055669952356840004	-3.404320235075864e-05	-5.507183879177591e-05	-3.380812878012174e-05	-5.46915592384567e-05
0.7067980459565127	0.0011979470445757168	0.0011917382352696728	0.00125828359565889	0.0012504136341741272	0.0012936931146318206	0.0012847599545351496	0.0013320951838131445	0.0013219361598212974	0.0014149667793682179	0.0014019100316059595	0.05705494395806608	0.05566995250334401	-3.390042003664773e-05	-5.517130217275179e-05	-3.36663324035924e-05	-5.479033581529125e-05
0.7110568597379514	0.001197813635943258	0.0011916055180813535	0.0012581434678329514	0.001250274382781761	0.001293549043544289	0.0012846168782807076	0.001331946836217052	0.0013217889435720193	0.0014148092031032434	0.0014017539093801998	0.05705494411087922	0.05566995265232019	-3.375807296571165e-05	-5.5270677324248396e-05	-3.3524968264919686e-05	-5.4889024772158956e-05
0.7153413350148182	0.0011976799873337856	0.0011914725621598565	0.0012580030879456527	0.0012501348809045758	0.0012934047133036626	0.0012844735446626468	0.0013317982217769264	0.0013216414625136894	0.0014146513433976858	0.001401597506329141	0.057054944266271806	0.05566995280381115	-3.3616160789284866e-05	-5.536996329119637e-05	-3.338403601760298e-05	-5.498762516026323e-05
0.7196516264105322	0.001197546098963851	0.0011913393677206124	0.0012578624562244948	0.0012499951287686505	0.0012932601241438706	0.0012843299539132816	0.001331649340733672	0.0013214937168853746	0.001414493200507509	0.0014014408227063816	0.057054944424288684	0.055669952957860924	-3.3474683149292694e-05	-5.546915911391892e-05	-3.324353530623214e-05	-5.5086136026671895e-05
0.7239878894801961	0.00119741197105233	0.0011912059349813637	0.0012577215728994209	0.0012498551266024904	0.0012931152763013545	0.0012841861062674197	0.0013315001933307802	0.0013213457069287072	0.0014143347746914255	0.001401283858768243	0.0570549445849757	0.0556699531145134	-3.333363968008318e-05	-5.5568263830352294e-05	-3.310346576770873e-05	-5.5184556416093544e-05
0.7283502807162107	0.0011972776038204195	0.0011910722641621622	0.0012575804382028133	0.001249714874637025	0.0012929701700150637	0.001284042001962361	0.0013313507798143238	0.0013211974328878834	0.0014141760662108925	0.0014011266147737676	0.057054944748378085	0.055669953273813355	-3.319303000834384e-05	-5.5667276476045746e-05	-3.296382703116274e-05	-5.52828853706e-05
0.7327389575539218	0.0011971429974916535	0.001190938355485384	0.001257439052369509	0.0012495743731056224	0.0012928248055264725	0.0012838976412379113	0.001331201100432978	0.0013210488950096799	0.0014140170753301304	0.0014009690909847327	0.05705494491454405	0.05566995343580741	-3.3052853751630584e-05	-5.57661960818856e-05	-3.2824618717008924e-05	-5.538112192798872e-05
0.7371540783773028	0.001197008152291909	0.0011908042091757366	0.0012572974156368083	0.0012494336222440986	0.0012926791830795864	0.001283753024336391	0.0013310511554380248	0.00132090009354346	0.0014138578023161312	0.0014008112876656635	0.057054945083520985	0.05566995360054123	-3.291311052058821e-05	-5.586502167692631e-05	-3.268584043836231e-05	-5.547926512369794e-05
0.74159580252467	0.0011968730684494098	0.0011906698254602625	0.0012571555282444753	0.0012492926222907191	0.0012925333029209464	0.001283608151502639	0.0013309009450833559	0.0013207510287411802	0.0014136982474386615	0.001400653205083834	0.057054945255357134	0.0556699537680633	-3.2773799917562574e-05	-5.59637522866141e-05	-3.2547491800316575e-05	-5.5577313990057275e-05
0.746064290294433	0.001196737746194738	0.00119053520456835	0.001257013390434754	0.0012491513734862129	0.0012923871652996434	0.0012834630229840256	0.00133075046962549	0.0013206017008574006	0.0014135384109702771	0.0014004948435092821	0.05705494543010261	0.05566995393842133	-3.263492153707248e-05	-5.606238693284249e-05	-3.2409572400415865e-05	-5.567526755587138e-05
0.7505597029508803	0.0011966021857608407	0.0011904003467317402	0.0012568710024523715	0.0012490098760737773	0.001292240770467322	0.0012833176390304566	0.001330599729323576	0.0013204521101492926	0.0014133782931863316	0.0014003362032148153	0.05705494560780757	0.055669954111664685	-3.249647496655905e-05	-5.616092463558986e-05	-3.2272081828738086e-05	-5.577312484766894e-05
0.7550822027299987	0.0011964663873830343	0.0011902652521845307	0.001256728364544546	0.0012488681302990838	0.0012920941186781868	0.001283171999894382	0.0013304487244394003	0.0013203022568766445	0.0014132178943649795	0.001400177284476018	0.057054945788523784	0.0556699542878433	-3.235845978444285e-05	-5.625936440922796e-05	-3.213501966672916e-05	-5.587088488670511e-05
0.7596319528453285	0.0011963303512990244	0.0011901299211631966	0.0012565854769610051	0.001248726136410299	0.0012919472101890254	0.001283026105830815	0.0013302974552374068	0.0013201521413018832	0.0014130572147872018	0.001400018087571275	0.05705494597230242	0.05566995446700809	-3.222087556309372e-05	-5.635770526704609e-05	-3.199838548961775e-05	-5.596854669315254e-05
0.7642091174938536	0.0011961940777488924	0.001189994353906577	0.0012564423399539736	0.0012485838946580702	0.001291800045259191	0.0012828799570973183	0.001330145921984686	0.0013200017636900594	0.001412896254736789	0.0013998586127817543	0.05705494615919787	0.05566995464921081	-3.208372186683239e-05	-5.645594621858652e-05	-3.186217886477771e-05	-5.606610928321487e-05
0.7688138618619275	0.001196057566975128	0.0011898585506559052	0.001256298953778205	0.0012484414052955583	0.0012916526241506393	0.0012827335539540381	0.0013299941249510052	0.0013198511243088832	0.00141273501450038	0.0013996988603914454	0.057054946349263586	0.05566995483450465	-3.194699825193048e-05	-5.655408626870084e-05	-3.172639935161703e-05	-5.61635716687936e-05
0.7734463521312342	0.0011959208192226173	0.0011897225116547997	0.0012561553186909724	0.0012482986685784273	0.0012915049471279164	0.0012825868966636932	0.0013298420644088005	0.0013197002234287105	0.001412573494367448	0.0013995388306871463	0.05705494654255461	0.055669955022942454	-3.181070426844235e-05	-5.6652124420686345e-05	-3.159104650313216e-05	-5.6260932859986124e-05
0.7781067554847866	0.001195783834738663	0.0011895862371492834	0.0012560114349520883	0.0012481556847648652	0.001291357014458179	0.0012824399854915957	0.0013296897406331976	0.0013195490613225683	0.001412411694630325	0.0013993785239584872	0.05705494673912689	0.055669955214579486	-3.167483945842875e-05	-5.6750059673316144e-05	-3.145611986468677e-05	-5.635819186255997e-05
0.7827952401129585	0.0011956466137729863	0.0011894497273877839	0.0012558673028239052	0.0012480124541155843	0.001291208826411197	0.0012822928207056514	0.0013295371539020129	0.0013193976382661528	0.001412249615584203	0.0013992179404979325	0.05705494693903746	0.055669955409471054	-3.1539403356817264e-05	-5.684789102203269e-05	-3.132161897442809e-05	-5.645534767886873e-05
0.7875119752195561	0.0011955091565777406	0.0011893129826211497	0.0012557229225713322	0.001247868976893837	0.0012910603832593688	0.0012821454025763784	0.001329384304495771	0.0013192459545378467	0.0014120872575271515	0.0013990570806007962	0.05705494714234482	0.05566995560767357	-3.140439549184637e-05	-5.6945617459613906e-05	-3.1187543363730974e-05	-5.655239930849043e-05
0.792257131027923	0.0011953714634075118	0.0011891760031026485	0.0012555782944618343	0.0012477252533654155	0.0012909116852777205	0.0012819977313769028	0.001329231192697702	0.00131909401041872	0.0014119246207601162	0.0013988959445652438	0.05705494734910724	0.055669955809244914	-3.126981538406626e-05	-5.704323797400823e-05	-3.105389255655955e-05	-5.664934574656222e-05
0.7970308787870847	0.0011952335345193391	0.0011890387890879893	0.0012554334187654538	0.0012475812837986744	0.0012907627327439313	0.0012818498073829858	0.0013290778187937677	0.0013189418061925512	0.0014117617055869466	0.0013987345326923154	0.05705494755938537	0.055669956014243065	-3.113566254725475e-05	-5.7140751550333047e-05	-3.092066607007782e-05	-5.674618598527914e-05
0.8018333907779276	0.0011950953701727093	0.0011889013408353146	0.0012552882957548052	0.0012474370684645228	0.0012906135259383228	0.0012817016308730128	0.001328924183072653	0.0013187893421458226	0.0014115985123143852	0.001398572845285919	0.05705494777323969	0.05566995622272811	-3.100193648919447e-05	-5.7238157171457527e-05	-3.078786341531581e-05	-5.684291901425498e-05
0.8066648403194178	0.0011949569706295742	0.001188763658605221	0.0012551429257050936	0.0012472926076364452	0.0012904640651438812	0.0012815532021280163	0.0013287702858257875	0.00131863661856774	0.0014114350412520922	0.0013984108826528526	0.05705494799073285	0.055669956434760755	-3.086863670953566e-05	-5.7335453814560955e-05	-3.0655484095504226e-05	-5.693954381788546e-05
0.8115254017748545	0.001194818336154359	0.0011886257426607638	0.0012549973088941222	0.0012471479015905074	0.001290314350646266	0.001281404521431682	0.0013286161273473526	0.001318483635750239	0.0014112712927126525	0.001398248645102812	0.05705494821192818	0.055669956650402544	-3.073576270160028e-05	-5.743264045390828e-05	-3.0523527607378975e-05	-5.703605937748546e-05
0.8164152505581643	0.0011946794670139671	0.0011884875932674658	0.0012548514456022992	0.0012470029506053651	0.0012901643827338148	0.001281255589070357	0.0013284617079342886	0.0013183303939879945	0.001411107267011584	0.0013980861329483992	0.05705494843688972	0.05566995686971603	-3.060331395215998e-05	-5.7529716060322755e-05	-3.0391993441375442e-05	-5.713246467117794e-05
0.8213345631402307	0.001194540363477794	0.0011883492106933274	0.001254705336112651	0.0012468577549622742	0.0012900141616975578	0.0012811064053330598	0.00132830702788631	0.0013181768935784325	0.0014109429644673514	0.0013979233465051355	0.05705494866568353	0.05566995709276535	-3.0471289941408353e-05	-5.7626679601269215e-05	-3.0260881081267677e-05	-5.722875867336663e-05
0.8262835170552626	0.0011944010258177302	0.001188210595208831	0.0012545589807108255	0.0012467123149450963	0.0012898636878312202	0.0012809569705114886	0.0013281520875059064	0.001318023134821735	0.001410778385401371	0.001397760286091466	0.057054948898375826	0.05566995731961553	-3.0339690143099673e-05	-5.772353004032671e-05	-3.0130190004251656e-05	-5.73249403546805e-05
0.8312622909072027	0.0011942614543081743	0.0011880717470869558	0.0012544123796851066	0.001246566630840314	0.0012897129614312403	0.0012808072849000336	0.0013279968870983613	0.0013178691180208554	0.001410613530138028	0.0013975969520287773	0.057054949135034914	0.05566995755033245	-3.0208514024132604e-05	-5.782026633685544e-05	-2.9999919681084064e-05	-5.742100868183497e-05
0.8362710643761712	0.001194121649226041	0.0011879326666031824	0.0012542655333264224	0.001246420702937035	0.0012895619827967733	0.0012806573487957843	0.001327841426971758	0.0013177148434815257	0.001410448399004683	0.0013974333446414046	0.05705494937572982	0.0556699577849839	-3.0077761045022022e-05	-5.7916887446773924e-05	-2.9870069575999025e-05	-5.751696261807604e-05
0.8413100182249524	0.001193981610850771	0.0011877933540355053	0.001254118441928355	0.0012462745315270057	0.0012894107522297058	0.001280507162498541	0.0013276857074369906	0.0013175603115122678	0.0014102829923316848	0.0013972694642566436	0.05705494962053	0.055669958023638375	-2.9947430660426377e-05	-5.801339232261449e-05	-2.9740639147429748e-05	-5.761280112304146e-05
0.8463793343055166	0.0011938413394643366	0.0011876538096644367	0.0012539711057871462	0.0012461281169046166	0.0012892592700346581	0.0012803567263108215	0.0013275297288077724	0.0013174055224243998	0.0014101173104523784	0.0013971053112047575	0.057054949869508265	0.05566995826636499	-2.9817522318453804e-05	-5.810977991285715e-05	-2.9611627847148103e-05	-5.770852315231667e-05
0.8514791955655843	0.0011937008353512558	0.0011875140337730221	0.0012538235252017142	0.0012459814593669156	0.001289107536519004	0.0012802060405378759	0.0013273734914006497	0.0013172504765320526	0.0014099513537031204	0.0013969408858189936	0.057054950122736536	0.0556699585132355	-2.9688035460689877e-05	-5.820604916143002e-05	-2.9483035120764223e-05	-5.780412765746257e-05
0.8566097860552276	0.001193560098798599	0.001187374026646846	0.001253675700473658	0.0012458345592136165	0.0012889555519928742	0.0012800551054876926	0.0013272169955350099	0.001317095174152176	0.0014097851224232874	0.0013967761884355913	0.0570549503802894	0.0556699587643219	-2.9558969522960887e-05	-5.830219900920808e-05	-2.935486040792079e-05	-5.78996135863763e-05
0.861771290933513	0.0011934191300959991	0.0011872337885740418	0.0012535276319072706	0.0012456874167471098	0.0012888033167691689	0.0012799039214710117	0.0013270602415330934	0.001316939615604551	0.001409618616955287	0.0013966112193937942	0.05705495064224204	0.05566995901969747	-2.943032393519507e-05	-5.839822839326381e-05	-2.92271031424457e-05	-5.7994979883541076e-05
0.8669638964751838	0.0011932779295356578	0.0011870933198452989	0.0012533793198095439	0.0012455400322724673	0.0012886508311635656	0.0012797524888013294	0.001326903229719999	0.0013167838012117959	0.0014094518376445687	0.0013964459790358568	0.05705495090867089	0.055669959279437325	-2.930209812100626e-05	-5.849413624633981e-05	-2.909976275206061e-05	-5.809022548922127e-05
0.8721877900773816	0.0011931364974123607	0.0011869526207538767	0.0012532307644901844	0.0012453924060974598	0.0012884980954945328	0.0012796008077949153	0.0013267459604237035	0.0013166277312993827	0.0014092847848396364	0.0013962804677070631	0.05705495117965507	0.05566995954361727	-2.9174291498054727e-05	-5.858992149704312e-05	-2.8972838658353206e-05	-5.8185349339240355e-05
0.877443160266411	0.0011929948340234835	0.001186811691595612	0.0012530819662616222	0.001245244538532563	0.0012883451100833391	0.0012794488787708184	0.0013265884339750652	0.0013164714061956462	0.0014091174588920618	0.0013961146857557332	0.05705495145527275	0.05566995981231526	-2.904690347829697e-05	-5.868558307023375e-05	-2.8846330277304544e-05	-5.828035036595236e-05
0.8827301967045416	0.0011928529396690011	0.0011866705326689267	0.001252932925439017	0.0012450964298909666	0.0012881918752540625	0.0012792967020508793	0.001326430650707837	0.0013163148262317912	0.0014089498601564901	0.001395948633533235	0.05705495173560566	0.05566996008560971	-2.8919933467777548e-05	-5.878111988660839e-05	-2.8720237019205785e-05	-5.8375227497631244e-05
0.8880490901968541	0.0011927108146515004	0.0011865291442748416	0.001252783642340275	0.0012449480804885883	0.0012880383913336038	0.0012791442779597393	0.0013262726109586796	0.0013161579917419085	0.0014087819889906587	0.0013957823113939984	0.057054952020735794	0.05566996036358108	-2.879338086700378e-05	-5.887653086314448e-05	-2.8594558288630445e-05	-5.8469979658720694e-05
0.8934000326981257	0.001192568459276186	0.0011863875267169816	0.0012526341172860523	0.0012447994906440796	0.0012878846586516922	0.0012789916068248516	0.0013261143150671674	0.0013160009030629808	0.0014086138457554023	0.0013956157196955217	0.05705495231074715	0.055669960646310745	-2.8667245070848613e-05	-5.8971814912683884e-05	-2.84692934844899e-05	-5.8564605769195754e-05
0.8987832173197573	0.001192425873850893	0.0011862456803015883	0.0012524843505997692	0.0012446506606788393	0.0012877306775409007	0.0012788386889764922	0.0013259557633758029	0.0013158435605348975	0.0014084454308146686	0.0013954488587983888	0.05705495260572459	0.05566996093388204	-2.8541525468328555e-05	-5.906697094351654e-05	-2.83444420002138e-05	-5.8659104745339974e-05
0.904198838336744	0.001192283058686096	0.0011861036053375299	0.001252334342607621	0.001244501590917022	0.0012875764483366557	0.0012786855247477699	0.0013257969562300283	0.0013156859645004635	0.0014082767445355296	0.001395281729066278	0.05705495290575508	0.05566996122637982	-2.841622144314493e-05	-5.916199786032417e-05	-2.822000322373619e-05	-5.8753475499273566e-05
0.9096470911946843	0.001192140014094919	0.001185961302136309	0.0012521840936385858	0.0012443522816855497	0.0012874219713772455	0.001278532114474637	0.001325637893978234	0.00131552811530541	0.0014081077872881915	0.0013951143308659725	0.05705495321092712	0.05566996152388968	-2.829133237321202e-05	-5.925689456257044e-05	-2.809597653721796e-05	-5.8847716938037475e-05
0.915128172516836	0.0011919967403931492	0.0011858187710120786	0.001252033604024442	0.0012442027333141256	0.0012872672470038385	0.0012783784584959048	0.0013254785769717772	0.0013153700132984118	0.0014079385594460137	0.00139494666456738	0.05705495352133051	0.05566996182649943	-2.816685763167015e-05	-5.935165994708225e-05	-2.7972361318059913e-05	-5.89418279659526e-05
0.9206422801112097	0.0011918532378992364	0.0011856760122816406	0.0012518828740997656	0.001244052946135234	0.00128711227556048	0.0012782245571532436	0.001325319005564977	0.0013152116588310853	0.001407769061385507	0.0013947787305435308	0.05705495383705609	0.05566996213429833	-2.8042796585955876e-05	-5.944629290563497e-05	-2.7849156938153374e-05	-5.903580748256587e-05
0.9261896129777101	0.001191709506934318	0.0011855330262644699	0.001251731904201956	0.0012439029204841653	0.0012869570573941205	0.0012780704107912065	0.0013251591801151468	0.0013150530522580152	0.0014075992934863622	0.0013946105291706042	0.05705495415819787	0.055669962447376826	-2.7919148598190557e-05	-5.954079232545206e-05	-2.7726362764074475e-05	-5.912965438298334e-05
0.931770371315315	0.0011915655478222157	0.0011853898132827122	0.0012515806946712356	0.0012437526566990136	0.0012868015928546122	0.001277916019757229	0.0013249991009825876	0.001314894193936753	0.0014074292561314474	0.0013944420608279294	0.057054954484849686	0.05566996276582745	-2.7795913025305263e-05	-5.9635157089815705e-05	-2.7603978157111908e-05	-5.9223367557870166e-05
0.9373847565293029	0.001191421360889458	0.0011852463736612064	0.00125142924585067	0.0012436021551207005	0.0012866458822947326	0.0012777613844016532	0.0013248387685306149	0.0013147350842278409	0.0014072589497068357	0.0013942733258980092	0.057054954817108657	0.055669963089744146	-2.767308921923506e-05	-5.972938607756717e-05	-2.7482002473724898e-05	-5.931694589397796e-05
0.9430329712385201	0.0011912769464652783	0.0011851027077274818	0.0012512775580861687	0.0012434514160929715	0.0012864899260701837	0.0012776065050777228	0.0013246781831255557	0.001314575723494809	0.0014070883746018013	0.001394104324766519	0.057054955155072556	0.05566996341922254	-2.755067652664145e-05	-5.9823478162801536e-05	-2.7360435064988087e-05	-5.941038827320111e-05
0.9487152192826929	0.0011911323048816413	0.0011849588158117852	0.0012511256317265106	0.0012433004399624256	0.001286333724539618	0.0012774513821416143	0.0013245173451367771	0.0013144161121042069	0.0014069175312088511	0.0013939350578223357	0.05705495549884118	0.05566996375436044	-2.7428674289370347e-05	-5.991743221608892e-05	-2.7239275277340935e-05	-5.9503693573714767e-05
0.9544317057297852	0.0011909874364732327	0.00118481469824707	0.001250973467123335	0.0012431492270785032	0.0012861772780646313	0.0012772960159524258	0.0013243562549366773	0.001314256250425588	0.0014067464199237136	0.0013937655254575296	0.057054955848516144	0.05566996409525581	-2.7307081844771264e-05	-6.0011247103974874e-05	-2.7118522452823646e-05	-5.959686067019687e-05
0.9601826368833979	0.0011908423415774871	0.0011846703553690242	0.00125082106463117	0.0012429977777935163	0.0012860205870097905	0.0012771404068722052	0.0013241949129007148	0.0013140961388315464	0.0014065750411453712	0.0013935957280673936	0.05705495620420121	0.05566996444201021	-2.718589852422626e-05	-6.010492168645465e-05	-2.699817592732856e-05	-5.9689888430303206e-05
0.9659682202902156	0.0011906970205345939	0.0011845257875160776	0.0012506684246074394	0.001242846092462653	0.0012858636517426394	0.0012769845552659588	0.001324033319407415	0.001313935777697718	0.0014064033952760676	0.0013934256660504513	0.05705495656600096	0.05566996479472633	-2.7065123654843037e-05	-6.019845482027608e-05	-2.6878235032570807e-05	-5.9782775718719705e-05
0.9717886647474951	0.0011905514736875076	0.0011843809950294092	0.0012505155474124723	0.00124269417144399	0.0012857064726337108	0.0012768284615016592	0.0013238714748383834	0.0013137751674027949	0.00140623148272132	0.0013932553398084708	0.05705495693402302	0.0556699651535082	-2.6944756559260652e-05	-6.029184535785714e-05	-2.675869909597728e-05	-5.987552139596897e-05
0.9776441803106027	0.0011904057013819552	0.001184235978252957	0.0012503624334095126	0.0012425420150984998	0.0012855490500565357	0.0012766721259502576	0.0013237093795783119	0.001313614308328533	0.0014060593038899274	0.0013930847497464706	0.05705495730837626	0.05566996551846251	-2.6824796555247055e-05	-6.038509214739696e-05	-2.663956743999274e-05	-5.996812431807719e-05
0.9835349783005937	0.001190259703966452	0.0011840907375334322	0.0012502090829647338	0.0012423896237900665	0.0012853913843876579	0.0012765155489856967	0.0013235470340149972	0.0013134532008597683	0.0014058868591939903	0.0013929138962727405	0.05705495768917152	0.055669965889697186	-2.6705242955810116e-05	-6.047819403168231e-05	-2.6520839382301875e-05	-6.006058333568598e-05
0.9894612713118381	0.0011901134817923105	0.0011839452732203305	0.0012500554964472504	0.0012422369978854972	0.0012852334760066462	0.0012763587309849245	0.0013233844385393523	0.00131329184538443	0.0014057141490489225	0.0013927427797988524	0.05705495807652206	0.055669966267322166	-2.6586095069447424e-05	-6.057114984925338e-05	-2.6402514236231744e-05	-6.0152897295495666e-05
0.9954232732196957	0.0011899670352136522	0.0011837995856659404	0.0012499016742291288	0.0012420841377545316	0.0012850753252961055	0.0012762016723279021	0.0013232215935454162	0.0013131302422935503	0.0014055411738734618	0.0013925714007396721	0.05705495847054192	0.05566996665144972	-2.6467352200118532e-05	-6.066395843390415e-05	-2.6284591310557492e-05	-6.0245065039460366e-05
1.0014211991882311	0.001189820364587419	0.0011836536752253559	0.001249747616685399	0.001241931043769855	0.0012849169326416892	0.00127604437339762	0.0013230584994303708	0.001312968391981277	0.0014053679340896854	0.001392399759513373	0.057054958871349225	0.05566996704219342	-2.6349013647522512e-05	-6.075661861507098e-05	-2.6167069909779905e-05	-6.0337085404899016e-05
1.0074552656779823	0.0011896734702733821	0.0011835075422564879	0.0012495933241940666	0.0012417777163071092	0.0012847582984321106	0.0012758868345801057	0.0013228951565945485	0.0013128062948448873	0.0014051944301230225	0.0013922278565414504	0.05705495927906264	0.05566996743967001	-2.6231078706528965e-05	-6.0849129216583586e-05	-2.604994933368132e-05	-6.0428957223856994e-05
1.013525690453769	0.0011895263526341601	0.0011833611871200774	0.001249438797136128	0.0012416241557449094	0.00128459942305916	0.001275729056264444	0.0013227315654414506	0.0013126439512848036	0.0014050206624022722	0.0013920556922487374	0.057054959693802684	0.055669967843997	-2.6113546668177223e-05	-6.09414890587745e-05	-2.5933228878172176e-05	-6.052067932485472e-05
1.0196326925925556	0.0011893790120352191	0.0011832146101797003	0.0012492840358955734	0.0012414703624648443	0.0012844403069177065	0.001275571038842776	0.001322567726377752	0.0013124813617045954	0.0014048466313596065	0.0013918832670634092	0.05705496011569325	0.05566996825529507	-2.599641681898246e-05	-6.1033696956397376e-05	-2.5816907834694258e-05	-6.061225053077823e-05
1.0257764924913542	0.0011892314488448972	0.0011830678118017887	0.0012491290408594125	0.0012413163368515038	0.0012842809504057244	0.001275412782710328	0.0013224036398133256	0.0013123185265110067	0.001404672337430598	0.0013917105814170096	0.05705496054485935	0.05566996867368616	-2.5879688441268756e-05	-6.112575171959844e-05	-2.5700985490498263e-05	-6.0703669659961657e-05
1.0319573118751795	0.0011890836634344043	0.0011829207923556306	0.0012489738124176716	0.001241162079292476	0.0012841213539242927	0.0012752542882654078	0.0013222393061612426	0.0013121554461139546	0.0014044977810542202	0.0013915376357444525	0.057054960981429606	0.055669969099294815	-2.5763360813155223e-05	-6.121765215347241e-05	-2.5585461128768694e-05	-6.079493552599291e-05
1.0381753738050519	0.0011889356561778437	0.0011827735522133953	0.0012488183509634207	0.0012410075901783733	0.0012839615178776192	0.001275095555909431	0.0013220747258377967	0.0013119921209265564	0.0014043229626728745	0.001391364430484047	0.05705496142553269	0.05566996953224819	-2.564743320901397e-05	-6.130939705928373e-05	-2.5470334028873665e-05	-6.088604693824107e-05
1.0444309026860459	0.0011887874274522123	0.0011826260917501277	0.0012486626568927691	0.0012408528699028286	0.0012838014426730386	0.0012749365860469193	0.0013219098992625045	0.0013118285513651245	0.0014041478827323877	0.0013911909660774965	0.05705496187730191	0.05566996997267432	-2.553190489874846e-05	-6.140098523194082e-05	-2.5355603465657128e-05	-6.097700269985795e-05
1.05072412427539	0.001188638977637429	0.0011824784113437818	0.001248506730604899	0.001240697918862528	0.0012836411287210465	0.0012747773790855324	0.0013217448268581376	0.001311664737849204	0.001403972541682048	0.0013910172429699335	0.0570549623368716	0.05566997042070544	-2.541677514837637e-05	-6.149241546229978e-05	-2.5241268710299303e-05	-6.10678016101096e-05
1.057055265690613	0.0011884903071163269	0.0011823305113752094	0.0012483505725020547	0.001240542737457201	0.0012834805764352876	0.0012746179354360585	0.0013215795090507122	0.0013115006808015587	0.0014037969399745957	0.0013908432616099105	0.05705496280437839	0.05566997087647469	-2.530204322034879e-05	-6.158368653644275e-05	-2.5127329030302792e-05	-6.115844246354363e-05
1.0634245554177415	0.0011883414162746832	0.0011821823922281921	0.0012481941829895757	0.0012403873260896532	0.0012833197862325912	0.001274458255512447	0.0013214139462695254	0.0013113363806482076	0.001403621078066257	0.001390669022449434	0.057054963279962394	0.05566997134011772	-2.5187708372509388e-05	-6.16747972340681e-05	-2.5013783688687674e-05	-6.124892404829607e-05
1.0698322233195456	0.0011881923055012194	0.0011820340542894401	0.001248037562475897	0.0012402316851657655	0.0012831587585329695	0.0012742983397318092	0.0013212481389471536	0.0013111718378184254	0.0014034449564167479	0.0013904945259439663	0.05705496376376524	0.0556699718117737	-2.5073769859815243e-05	-6.176574633190435e-05	-2.4900631945587448e-05	-6.133924514964417e-05
1.0762785006438331	0.0011880429751876163	0.001181885497948607	0.0012478807113725633	0.0012400758150945095	0.001282997493759635	0.001274138188514433	0.001321082087519469	0.0013110070527447553	0.001403268575489288	0.0013903197725524423	0.0570549642559315	0.05566997229158267	-2.496022693289357e-05	-6.185653260037949e-05	-2.4787873056611454e-05	-6.142940454603729e-05
1.0827636200317978	0.0011878934257285292	0.001181736723598309	0.0012477236300942464	0.0012399197162879666	0.0012828359923390156	0.001273977802283804	0.0013209157924256572	0.0013108420258630333	0.001403091935750621	0.0013901447627372907	0.057054964756608026	0.05566997277968847	-2.4847078838680092e-05	-6.194715480467572e-05	-2.4675506273968972e-05	-6.151940101137288e-05
1.089287815526412	0.001187743657521599	0.001181587731634127	0.0012475663190587567	0.0012397633891613323	0.0012826742547007673	0.0012738171814666078	0.0013207492541082303	0.00131067675761239	0.0014029150376710276	0.0013899694969644384	0.05705496526594455	0.055669973276236975	-2.473432482059945e-05	-6.203761170514577e-05	-2.4563530846538617e-05	-6.160923331516299e-05
1.0958513225808764	0.0011875936709674615	0.0011814385224546246	0.0012474087786870528	0.0012396068341329342	0.0012825122812777858	0.00127365632649275	0.0013205824730130361	0.0013105112484352694	0.0014027378817243368	0.0013897939757033318	0.05705496578409319	0.055669973781376086	-2.462196411874562e-05	-6.212790205772922e-05	-2.4451946019451998e-05	-6.169890022145186e-05
1.1024543780671139	0.0011874434664697613	0.0011812890964613596	0.0012472510094032564	0.0012394500516242429	0.0012823500725062194	0.0012734952377953667	0.001320415449589275	0.001310345498777444	0.0014025604683879423	0.001389618199426949	0.05705496631120889	0.055669974295257614	-2.4509995969354548e-05	-6.221802461245374e-05	-2.4340751034204744e-05	-6.178840048881584e-05
1.1090972202843215	0.0011872930444351668	0.001181139454058895	0.0012470930116346669	0.0012392930420598858	0.0012821876288254858	0.00127333391581084	0.0013202481842895157	0.0013101795090880253	0.0014023827981428198	0.0013894421686118147	0.05705496684745018	0.05566997481803512	-2.4398419605123345e-05	-6.230797811376809e-05	-2.422994512887855e-05	-6.187773287058551e-05
1.115780088967567	0.0011871424052733804	0.0011809895956548147	0.0012469347858117738	0.0012391358058676618	0.0012820249506782845	0.0012731723609788117	0.0013200806775697062	0.0013100132798194817	0.0014022048714735411	0.0013892658837380179	0.057054967392976955	0.05566997534986499	-2.42872342555156e-05	-6.239776130143038e-05	-2.4119527538238317e-05	-6.196689611520645e-05
1.1225032252964444	0.0011869915493971518	0.0011808395216597327	0.0012467763323682711	0.0012389783434785522	0.0012818620385106096	0.0012730105737421944	0.0013199129298891912	0.0013098468114276498	0.0014020266888682869	0.0013890893452892228	0.0570549679479526	0.055669975890906984	-2.417643914671974e-05	-6.248737291017492e-05	-2.4009497493801546e-05	-6.205588896601721e-05
1.1292668719037753	0.0011868404772222892	0.001180689232487307	0.001246617651741066	0.0012388206553267341	0.0012816988927717625	0.0012728485545471873	0.0013197449417107214	0.0013096801043717475	0.0014018482508188638	0.0013889125537526856	0.057054968512543956	0.05566997644132253	-2.406603350135761e-05	-6.25768116685188e-05	-2.38998542235469e-05	-6.214471016041667e-05
1.1360712728843656	0.0011866891891676769	0.001180538728554254	0.0012464587443703008	0.0012386627418495971	0.0012815355139143714	0.0012726863038432907	0.001319576713500475	0.0013095131591143942	0.0014016695578207225	0.0013887355096192727	0.05705496908691974	0.055669977001277654	-2.3956016539081193e-05	-6.266607630089904e-05	-2.3790596952538712e-05	-6.223335843175137e-05
1.1429166738038161	0.0011865376856552777	0.0011803880102803546	0.0012462996106993543	0.0012385046034877488	0.0012813719023943948	0.001272523822083314	0.0013194082457280622	0.0013093459761216127	0.0014014906103729631	0.0013885582133834659	0.05705496967125296	0.055669977570939236	-2.3846387476156305e-05	-6.275516552542437e-05	-2.3681724902455126e-05	-6.232183250681755e-05
1.1498033217073829	0.0011863859671101605	0.0011802370780884793	0.0012461402511748704	0.00123834624068504	0.0012812080586711485	0.0012723611097234001	0.0013192395388665513	0.0013091785558628614	0.0014013114089783652	0.001388380665543393	0.05705497026571818	0.055669978150479395	-2.3737145525545844e-05	-6.28440780545414e-05	-2.3573237291629745e-05	-6.241013110702687e-05
1.1567314651288954	0.0011862340339605017	0.001180085932404589	0.0012459806662467594	0.0012381876538885696	0.00128104398320731	0.001272198167223031	0.0013190705933924746	0.0013090108988110332	0.0014011319541433929	0.0013882028666008313	0.057054970870494374	0.05566997874007116	-2.3628289897589805e-05	-6.29328125966444e-05	-2.3465133335981436e-05	-6.249825294979416e-05
1.1637013540997225	0.0011860818866376015	0.0011799345736577531	0.0012458208563682165	0.001238028843548698	0.0012808796764689344	0.0012720349950450412	0.0013189014097858452	0.0013088430054424753	0.0014009522463782108	0.0013880248170612243	0.05705497148576322	0.05566997933989214	-2.351981979913098e-05	-6.302136785329981e-05	-2.3357412247737575e-05	-6.258619674556765e-05
1.1707132401577995	0.0011859295255759008	0.0011797830022801659	0.0012456608219957384	0.0012378698101190688	0.001280715138925475	0.0012718715936556422	0.0013187319885301758	0.0013086748762370089	0.0014007722861967076	0.001387846517433706	0.05705497211170967	0.05566997995012259	-2.3411734434014564e-05	-6.310974252068946e-05	-2.325007323628059e-05	-6.26739611994942e-05
1.177767376356704	0.0011857769512129892	0.0011796312187071533	0.0012455005635891325	0.0012377105540566148	0.0012805503710497895	0.0012717079635244245	0.0013185623301124872	0.0013085065116779366	0.0014005920741165046	0.0013876679682311062	0.057054972748521386	0.055669980570945896	-2.3304033003643254e-05	-6.319793529072082e-05	-2.3143115508411638e-05	-6.276154501239084e-05
1.1848640172747877	0.0011856241639896202	0.0011794792233771904	0.001245340081611532	0.001237551075821575	0.0012803853733181572	0.0012715441051243791	0.001318392435023327	0.0013083379122520611	0.0014004116106589716	0.0013874891699699721	0.05705497339639064	0.0556699812025489	-2.3196714705894794e-05	-6.328594484814043e-05	-2.3036538267795503e-05	-6.28489468786908e-05
1.1920034190243662	0.001185471164349728	0.0011793270167319123	0.001245179376529415	0.0012373913758775082	0.0012802201462102987	0.0012713800189319091	0.0013182223037567875	0.0013081690784496976	0.0014002308963492515	0.0013873101231705821	0.05705497405551211	0.055669981845121334	-2.3089778736162803e-05	-6.337376987280985e-05	-2.2930340715321407e-05	-6.293616548710967e-05
1.1991858392609598	0.0011853179527404347	0.0011791745992161314	0.0012450184488126104	0.0012372314546913088	0.0012800546902093817	0.0012712157054268474	0.0013180519368105124	0.0013080000107646937	0.001400049931716263	0.001387130828356964	0.057054974726084326	0.055669982498857164	-2.298322428712085e-05	-6.346140903945585e-05	-2.2824522048950358e-05	-6.302319952089519e-05
1.2064115371925936	0.0011851645296120678	0.001179021971277846	0.0012448572989343183	0.0012370713127332182	0.0012798890058020422	0.001271051165092468	0.0013178813346857187	0.0013078307096944387	0.0013998687172927285	0.001386951286056909	0.057054975408308874	0.055669983163952975	-2.2877050548431033e-05	-6.354886101619939e-05	-2.2719081464186996e-05	-6.311004765802153e-05
1.2136807735891502	0.001185010895418175	0.0011788691333682576	0.0012446959273711236	0.0012369109504768415	0.0012797230934783973	0.001270886398415502	0.0013177104978872127	0.0013076611757398826	0.0013996872536151867	0.0013867714968019882	0.05705497610239203	0.0556699838406093	-2.2771256707215803e-05	-6.363612446610989e-05	-2.2614018153774285e-05	-6.319670857066195e-05
1.2209938107917835	0.0011848570506155338	0.0011787160859417813	0.0012445343346030077	0.0012367503683991595	0.0012795569537320597	0.001270721405886152	0.0013175394269233994	0.0013074914094055486	0.0013995055412240056	0.001386591461127569	0.05705497680854229	0.0556699845290298	-2.2665841947919207e-05	-6.37231980460673e-05	-2.250933130772126e-05	-6.328318092499452e-05
1.2283509127223842	0.0011847029956641693	0.0011785628294560635	0.0012443725211133663	0.001236589566980546	0.0012793905870601538	0.0012705561879981086	0.0013173681223063042	0.0013073214111995527	0.0013993235806634046	0.001386411179572833	0.05705497752697298	0.05566998522942296	-2.2560805452515043e-05	-6.38100804079278e-05	-2.2405020113663854e-05	-6.336946338220129e-05
1.2357523448931043	0.0011845487310273638	0.0011784093643719907	0.00124421048738902	0.0012364285467047786	0.0012792239939633282	0.0012703907452485616	0.0013171965845515826	0.0013071511816336121	0.001399141372481465	0.001386230652680789	0.05705497825790074	0.05566998594199937	-2.2456146400118282e-05	-6.389677019655315e-05	-2.230108375637918e-05	-6.345555459644214e-05
1.2431983744159416	0.001184394257171678	0.0011782556911537113	0.0012440482339202367	0.0012362673080590606	0.0012790571749457774	0.001270225078138223	0.0013170248141785457	0.0013069807212230714	0.001398958917230156	0.0013860498809982961	0.05705497900154676	0.055669986666973974	-2.235186396758182e-05	-6.398326605194793e-05	-2.2197521418465538e-05	-6.354145321721405e-05
1.2506892700123766	0.0011842395745669547	0.0011781018102686382	0.0012438857612007354	0.0012361058515340236	0.0012788901305152468	0.0012700591871713297	0.001316852811710161	0.0013068100304869047	0.0013987762154653398	0.0013858688650760706	0.05705497975813465	0.05566998740456592	-2.2247957329274426e-05	-6.406956660784391e-05	-2.2094332279926077e-05	-6.362715788760243e-05
1.2582253020230734	0.001184084683686345	0.001177947722187476	0.0012437230697277132	0.0012359441776237576	0.00127872286118306	0.001269893072855674	0.0013166805776730851	0.0013066391099477476	0.0013985932677468007	0.0013856876054687156	0.05705498052789368	0.05566998815499847	-2.214442565724728e-05	-6.415567049261606e-05	-2.1991515518529625e-05	-6.371266724544689e-05
1.2658067424176331	0.0011839295850063077	0.0011777934273842197	0.001243560160001846	0.001235782286825808	0.0012785553674641195	0.001269726735702601	0.0013165081125976624	0.0013064679601318921	0.0013984100746382475	0.00138550610273472	0.057054981311056505	0.055669988918497726	-2.2041268121150703e-05	-6.424157632831107e-05	-2.1889070309755176e-05	-6.379797992259184e-05
1.2734338648044117	0.001183774279006639	0.0011776389263361846	0.0012433970325273192	0.0012356201796412086	0.001278387649876939	0.0012695601762270415	0.0013163354170179563	0.001306296581569325	0.0013982266367073475	0.001385324357436496	0.057054982107859316	0.055669989695295095	-2.193848388798436e-05	-6.432728273023103e-05	-2.1786995826250655e-05	-6.388309454355423e-05
1.2811069444403917	0.001183618766170478	0.0011774842195240115	0.0012432336878118323	0.001235457856574485	0.0012782197089436466	0.001269393394947518	0.001316162491471758	0.001306124974793729	0.0013980429545257314	0.001385142370140383	0.05705498291854383	0.05566999048562521	-2.183607212284666e-05	-6.441278830859876e-05	-2.1685291238915383e-05	-6.396800972838235e-05
1.2888262582411194	0.0011834630469843225	0.0011773293074316836	0.001243070126366618	0.0012352953181336743	0.0012780515451900074	0.0012692263923861622	0.001315989336500603	0.001305953140342504	0.001397859028669017	0.0013849601414166678	0.05705498374335447	0.05566999128972732	-2.1734031988823732e-05	-6.449809166822473e-05	-2.1583955716567016e-05	-6.405272409132357e-05
1.296592084790695	0.0011833071219380408	0.001177174190546536	0.0012429063487064524	0.0012351325648303347	0.0012778831591454297	0.0012690591690687268	0.001315815952649785	0.001305781078756779	0.0013976748597168188	0.0013847776718395992	0.05705498458254198	0.055669992107845	-2.1632362646462067e-05	-6.458319140692503e-05	-2.1482988425608474e-05	-6.413723623999168e-05
1.3044047043518285	0.0011831509915248939	0.0011770188693592798	0.0012427423553496798	0.0012349695971795704	0.0012777145513429957	0.0012688917255246094	0.0013156423404683795	0.001305608790581436	0.0013974904482527766	0.0013845949619874127	0.05705498543635986	0.05566999294022557	-2.153106325379628e-05	-6.46680861151605e-05	-2.138238852990304e-05	-6.422154477478403e-05
1.312264398875954	0.0011829946562415467	0.0011768633443640115	0.0012425781468182239	0.001234806415700042	0.0012775457223194678	0.0012687240622868657	0.001315468500509258	0.0013054362763651238	0.0013973057948645689	0.0013844120124423447	0.05705498630506693	0.0556699937871218	-2.1430132967778515e-05	-6.47527743801446e-05	-2.1282155192217656e-05	-6.43056482925175e-05
1.320171452013404	0.0011828381165880741	0.001176707616058221	0.0012424137236375949	0.0012346430209139753	0.0012773766726153007	0.0012685561798922152	0.001315294433329094	0.001305263536660264	0.0013971209001439207	0.001384228823790641	0.05705498718892618	0.05566999464878972	-2.1329570942835163e-05	-6.48372547816245e-05	-2.11822875727935e-05	-6.438954538265373e-05
1.3281261491236485	0.00118268137306799	0.0011765516849428193	0.0012422490863369183	0.001234479413347188	0.0012772074027746676	0.0012683880788810732	0.001315120139488396	0.0013050905720230835	0.001396935764686637	0.0013840453966225896	0.05705498808820645	0.05566999552549102	-2.1229376331005634e-05	-6.49215258917979e-05	-2.1082784829470902e-05	-6.447323462729915e-05
1.3361287772855897	0.0011825244261882547	0.001176395551522146	0.0012420842354489458	0.0012343155935291015	0.001277037913345473	0.0012682197597975585	0.0013149456195515152	0.001304917383013624	0.001396750389092613	0.0013838617315325295	0.05705498900317964	0.05566999641749185	-2.112954828285829e-05	-6.500558627831055e-05	-2.0983646118813426e-05	-6.455671460423029e-05
1.3441796253079266	0.0011823672764592888	0.001176239216303983	0.001241919171510067	0.0012341515619927526	0.0012768682048793646	0.0012680512231895073	0.0013147708740866618	0.0013047439701957544	0.0013965647739658503	0.0013836778291188695	0.057054989934123786	0.05566999732506222	-2.1030085946893706e-05	-6.50894345017583e-05	-2.0884870595178073e-05	-6.463998388386849e-05
1.352278983739575	0.001182209924394993	0.0011760826797995747	0.0012417538950603324	0.0012339873192748158	0.0012766982779317574	0.0012678824696084974	0.0013145959036659275	0.0013045703341371974	0.0013963789199144816	0.0013834936899841093	0.057054990881321294	0.05566999824847851	-2.093098846994712e-05	-6.517306911715814e-05	-2.0786457411145487e-05	-6.472304103097293e-05
1.3604271448801535	0.0011820523705127573	0.001175925942523636	0.0012415884066434607	0.0012338228659156117	0.001276528133061839	0.0012677134996098547	0.001314420708865294	0.0013043964754095342	0.0013961928275507786	0.00138330931473485	0.057054991845060216	0.05566999918801996	-2.083225499691088e-05	-6.525648867286571e-05	-2.068840571765873e-05	-6.480588460433534e-05
1.3686244027905345	0.0011818946153334803	0.001175769004994374	0.001241422706806863	0.0012336582024591288	0.0012763577708325992	0.0012675443137526773	0.0013142452902646577	0.0013042223945882328	0.0013960064974911815	0.0013831247039818222	0.05705499282563279	0.05567000014397326	-2.0733884670498526e-05	-6.533969170968712e-05	-2.0590714663384913e-05	-6.488851315469835e-05
1.3768710533034536	0.0011817366593815876	0.0011756118677335027	0.0012412567961016577	0.0012334933294530412	0.0012761871918108396	0.0012673749125998524	0.0013140696484478475	0.0013040480922526614	0.001395819930356313	0.0013829398583399004	0.05705499382333738	0.05567000111662804	-2.063587663246602e-05	-6.542267676412639e-05	-2.0493383395811526e-05	-6.497092522839143e-05
1.3851673940341884	0.001181578503185036	0.0011754545312662509	0.0012410906750826786	0.0012333282474487146	0.0012760163965671865	0.0012672052967180642	0.001313893784002632	0.001303873568986099	0.001395633126770991	0.0013827547784281146	0.057054994838477376	0.05567000210628045	-2.053823002222399e-05	-6.55054423643886e-05	-2.03964110604693e-05	-6.505311936425007e-05
1.3935137243912972	0.0011814201472753446	0.0011752969961213897	0.0012409243443085056	0.0012331629570012373	0.001275845385676121	0.001267035466677824	0.0013137176975207521	0.0013036988253757663	0.001395446087364261	0.0013825694648696833	0.05705499587136141	0.055670003113231364	-2.0440943977823034e-05	-6.558798703340529e-05	-2.0299796801362402e-05	-6.513509409528107e-05
1.4019103455874267	0.001181261592187593	0.0011751392628312335	0.001240757804341464	0.001232997458669419	0.0012756741597159773	0.0012668654230534701	0.0013135413895979213	0.0013035238620128255	0.0013952588127693962	0.001382383918292013	0.057054996922303605	0.05567000413778737	-2.0344017635814948e-05	-6.56703092874189e-05	-2.0203539760926814e-05	-6.52168479478854e-05
1.410357560650181	0.001181102838460454	0.0011749813319316719	0.001240591055747658	0.0012328317530158272	0.0012755027192689786	0.0012666951664232042	0.0013133648608338608	0.0013033486794924172	0.001395071303623937	0.0013821981393267381	0.057054997991624154	0.055670005180259906	-2.024745013064211e-05	-6.575240763470602e-05	-2.0107639079613993e-05	-6.529837944072026e-05
1.4188556744330574	0.0011809438866361975	0.0011748232039621711	0.0012404240990969762	0.0012326658406067864	0.001275331064921242	0.0012665246973690935	0.0013131881118323048	0.001303173278413662	0.0013948835605696942	0.0013820121286097229	0.05705499907964845	0.0556700062409665	-2.015124059610851e-05	-6.583428057979623e-05	-2.001209389713987e-05	-6.537968708836273e-05
1.4274049936264492	0.0011807847372607065	0.0011746648794657946	0.0012402569349631075	0.0012324997220124008	0.0012751591972627952	0.0012663540164770902	0.0013130111432010183	0.001302997659379684	0.0013946955842527703	0.001381825886781085	0.0570550001867077	0.055670007320230794	-2.005538816376995e-05	-6.591592661808754e-05	-1.991690335118035e-05	-6.546076939714651e-05
1.4360058267687137	0.0011806253908835038	0.0011745063589892236	0.0012400895639235678	0.0012323333978065765	0.0012749871168876057	0.0012661831243370564	0.0013128339555518267	0.0013028218229976325	0.001394507375323589	0.00138163941448522	0.057055001313139994	0.055670008418381114	-1.995989196373893e-05	-6.599734423828885e-05	-1.9822066577829256e-05	-6.55416248661056e-05
1.4446584842573071	0.0011804658480577574	0.001174347643082769	0.00123992198655971	0.0012321668685670321	0.001274814824393587	0.0012660120215427758	0.001312656549500623	0.0013026457698786958	0.001394318934436905	0.0013814527123708173	0.05705500245928819	0.055670009535752525	-1.9864751125392432e-05	-6.607853192486246e-05	-1.9727582712431024e-05	-6.562225198983307e-05
1.453363278359986	0.001180306109340296	0.0011741887323003812	0.0012397542034567359	0.0012320001348753128	0.001274642320382615	0.0012658407086919654	0.0013124789256673838	0.001302469500638114	0.001394130262251821	0.001381265781090871	0.057055003625501685	0.055670010672685274	-1.9769964776122917e-05	-6.615948815325012e-05	-1.963345088840107e-05	-6.57026492546231e-05
1.4621205232260774	0.001180146175291637	0.0011740296271996818	0.0012395862152037285	0.0012318331973168182	0.0012744696054605583	0.0012656691863863082	0.0013123010846762021	0.001302293015895211	0.0013939413594318206	0.001381078621302717	0.057055004812136295	0.05567001182952648	-1.967553204212935e-05	-6.624021139259306e-05	-1.9539670237989082e-05	-6.578281514002526e-05
1.470930534897817	0.0011799860464759865	0.0011738703283419617	0.001239418022393651	0.001231666056480806	0.0012742966802372804	0.0012654974552314539	0.001312123027155287	0.0013021163162733977	0.0013937522266447694	0.0013808912336680324	0.05705500601955433	0.05567001300662972	-1.9581452048611503e-05	-6.632070010648139e-05	-1.9446239892473294e-05	-6.58627481204821e-05
1.4797936313217521	0.0011798257234612673	0.0011737108362922088	0.0012392496256233762	0.0012314987129604185	0.0012741235453266671	0.0012653255158370466	0.001311944753736995	0.001301939402400198	0.0013935628645629508	0.001380703618852869	0.057055007248124186	0.05567001420435368	-1.948772391900666e-05	-6.640095274978997e-05	-1.9353158981258445e-05	-6.594244666116578e-05
1.48871013236022	0.0011796652068191333	0.0011735511516191247	0.0012390810254937028	0.0012313311673527	0.0012739502013466445	0.0012651533688167443	0.0013117662650578466	0.0013017622749072696	0.0013933732738630792	0.0013805157775276713	0.057055008498221475	0.05567001542306402	-1.939434677589169e-05	-6.648096777164825e-05	-1.926042663306926e-05	-6.602190922233575e-05
1.4976803598028874	0.0011795044971249816	0.0011733912748951325	0.0012389122226093667	0.0012311634202586054	0.0012737766489191906	0.0012649810147882256	0.0013115875617585391	0.0013015849344304132	0.0013931834552263175	0.001380327710367287	0.057055009770227774	0.05567001666313327	-1.930131974064997e-05	-6.656074361427455e-05	-1.9168041975381467e-05	-6.61011342569795e-05
1.5067046373783677	0.0011793435949579742	0.001173231206696402	0.0012387432175790648	0.0012309954722830277	0.00127360288867036	0.0012648084543732206	0.0013114086444839714	0.0013014073816096016	0.0013929934093383028	0.0013801394180509986	0.05705501106453143	0.05567001792494086	-1.9208641933401993e-05	-6.664027871267075e-05	-1.9076004134255253e-05	-6.618012021056274e-05
1.5157832907659001	0.0011791825009010498	0.0011730709476028612	0.0012385740110154675	0.0012308273240348086	0.0012734289212302968	0.0012646356881975199	0.001311229513883259	0.0013012296170889894	0.00139280313688916	0.0013799509012625353	0.05705501238152884	0.05567001920887182	-1.9116312473171915e-05	-6.671957149476104e-05	-1.898431223493202e-05	-6.625886552219518e-05
1.5249166476071065	0.001179021215540946	0.0011729104981982163	0.0012384046035352426	0.0012306589761267612	0.0012732547472332585	0.0012644627168909974	0.001311050170609757	0.001301051641516939	0.001392612638573531	0.0013797621606900983	0.057055013721622375	0.05567002051531907	-1.9024330478165097e-05	-6.679862038228013e-05	-1.8892965401612338e-05	-6.633736862440842e-05
1.5341050375178134	0.001178859739468208	0.0011727498590699615	0.001238234995759063	0.0012304904291756793	0.001273080367317625	0.0012642895410876237	0.0013108706153210706	0.0013008734555460307	0.0013924219150905812	0.0013795731970263727	0.057055015085222364	0.05567002184468237	-1.8932695065199123e-05	-6.687742378880257e-05	-1.8801962757289403e-05	-6.641562794171274e-05
1.5433487920999491	0.0011786980732772171	0.0011725890308094085	0.0012380651883116389	0.0012303216838023684	0.0012729057821259317	0.001264116161425493	0.0013106908486790868	0.0013006950598330941	0.0013922309671440382	0.0013793840109685611	0.057055016472745475	0.0556700231973686	-1.884140535027279e-05	-6.695598012135262e-05	-1.8711303424040482e-05	-6.649364189223461e-05
1.5526482449535108	0.001178536217566195	0.0011724280140116886	0.0012378951818217195	0.0012301527406316489	0.0012727309923048703	0.0012639425785468303	0.0013105108713499802	0.0013005164550392127	0.0013920397954421935	0.0013791946032183893	0.05705501788461699	0.05567002457379183	-1.8750460448510586e-05	-6.703428778015441e-05	-1.862098652305466e-05	-6.657140888713386e-05
1.5620037316886017	0.0011783741729372316	0.0011722668092757817	0.0012377249769221252	0.0012299836002923864	0.0012725559985053239	0.0012637687930980204	0.0013103306840042438	0.0013003376418297555	0.0013918484006979382	0.0013790049744821387	0.0570550193212695	0.05567002597437327	-1.86598594738574e-05	-6.711234515721642e-05	-1.8531011174521828e-05	-6.66489273299653e-05
1.5714155899375468	0.001178211939996295	0.001172105417204526	0.0012375545742497579	0.0012298142634175008	0.0012723808013823746	0.0012635948057296183	0.0013101502873167005	0.0013001586208743882	0.0013916567836287758	0.0013788151254706593	0.05705502078314234	0.05567002739954248	-1.8569601539689118e-05	-6.719015063880174e-05	-1.8441376497785322e-05	-6.672619561756687e-05
1.580884159367074	0.0011780495193532512	0.0011719438384046384	0.0012373839744456196	0.0012296447306439898	0.001272205401595326	0.0012634206170963741	0.0013099696819665256	0.001299979392847096	0.0013914649449568446	0.001378625056899394	0.057055022270684166	0.05567002884973581	-1.8479685758243658e-05	-6.726770260259696e-05	-1.8352081611314186e-05	-6.680321213908824e-05
1.5904097816905756	0.001177886911621884	0.0011717820734867318	0.0012372131781548353	0.0012294750026129457	0.0012720297998077255	0.0012632462278572482	0.001309788868637268	0.0012997999584262031	0.001391272885408941	0.0013784347694883983	0.05705502378435066	0.05567003032539781	-1.8390111241245455e-05	-6.734499942037675e-05	-1.8263125632966837e-05	-6.687997527779488e-05
1.5999928006804371	0.001177724117419904	0.0011716201230653274	0.0012370421860266629	0.0012293050799695687	0.0012718539966873727	0.001263071638675427	0.0013096078480168622	0.0012996203182943876	0.0013910806057165332	0.0013782442639623585	0.05705502532460594	0.05567003182698167	-1.8300877099294843e-05	-6.742203945531156e-05	-1.8174507679449836e-05	-6.695648340776517e-05
1.6096335621804478	0.0011775611373689805	0.0011714579877588835	0.001236870998714525	0.0012291349633631982	0.001271677992906356	0.0012628968502183546	0.0013094266207976633	0.0012994404731387118	0.0013908881066157979	0.0013780535410506227	0.057055026891922545	0.05567003335494721	-1.8211982442242758e-05	-6.749882106293903e-05	-1.8086226866720345e-05	-6.703273489616635e-05
1.6193324141182788	0.001177397972094745	0.0011712956681898014	0.0012366996168760146	0.0012289646534473177	0.0012715017891410554	0.0012627218631577376	0.0013092451876764515	0.0012992604236506306	0.0013906953888476244	0.0013778626014872102	0.05705502848678176	0.055670034909763584	-1.81234263798985e-05	-6.757534259441145e-05	-1.799828231083267e-05	-6.710872810561375e-05
1.6290897065180392	0.0011772346222268103	0.0011711331649844432	0.0012365280411729144	0.001228794150879574	0.0012713253860721638	0.0012625466781695644	0.001309063549354453	0.001299080170526011	0.0013905024531576402	0.001377671446010831	0.05705503010967272	0.05567003649190806	-1.8035208020475424e-05	-6.76516023897511e-05	-1.7910673126148025e-05	-6.718446138745393e-05
1.6389057915129117	0.001177071088398804	0.0011709704787731636	0.0012363562722712315	0.001228623456321812	0.0012711487843847223	0.0012623712959341437	0.001308881706537378	0.0012988997144651683	0.0013903093002962474	0.0013774800753649278	0.057055031761094215	0.05567003810186642	-1.794732647197872e-05	-6.772759878306833e-05	-1.7823398426791703e-05	-6.725993308742684e-05
1.6487810233578566	0.0011769073712483624	0.0011708076101903072	0.0012361843108411928	0.0012284525704400703	0.0012709719847681159	0.0012621957171360955	0.0013086996599354147	0.0012987190561728626	0.0013901159310186208	0.0013772884902976692	0.057055033441553	0.05567003974013319	-1.7859780841913975e-05	-6.780333010183992e-05	-1.773645732644491e-05	-6.733514154458331e-05
1.6587157584424002	0.0011767434714171688	0.0011706445598742446	0.0012360121575572844	0.0012282814939046202	0.001270794987916114	0.001262019942464396	0.0013085174102632718	0.0012985381963583405	0.0013899223460847496	0.0013770966915619951	0.05705503515156577	0.05567004140721204	-1.7772570236856966e-05	-6.787879466435554e-05	-1.7649848937803525e-05	-6.741008508859281e-05
1.6687103553034934	0.0011765793895509597	0.001170481328467378	0.0012358398130982576	0.001228110227389971	0.0012706177945268759	0.0012618439726123807	0.0013083349582401853	0.001298357135735339	0.001389728546259447	0.0013769046799156225	0.057055036891657716	0.055670043103615015	-1.768569376325857e-05	-6.795399078304842e-05	-1.7563572373577307e-05	-6.74847620439345e-05
1.6787651746384535	0.001176415126299546	0.0011703179166161635	0.0012356672781471526	0.0012279387715748947	0.001270440405302977	0.0012616678082777689	0.001308152304589944	0.001298175875022114	0.0013895345323123765	0.0013767124561210745	0.057055038662364416	0.055670044829863666	-1.7599150526598217e-05	-6.802891676122025e-05	-1.7477626745414365e-05	-6.75591707256229e-05
1.6888805793179813	0.0011762506823168345	0.0011701543249711323	0.0012354945533913206	0.0012277671271424472	0.0012702628209514302	0.001261491450162688	0.0013079694500409116	0.001297994414941462	0.0013893403050180776	0.0013765200209457033	0.057055040464230204	0.055670046586489344	-1.7512939632202684e-05	-6.810357089551133e-05	-1.7392011164761578e-05	-6.763330944173362e-05
1.6990569343992543	0.0011760860582608397	0.0011699905541869024	0.0012353216395224365	0.0012275952947799814	0.0012700850421836986	0.0012613148989736853	0.0013077863953260423	0.0012978127562207336	0.0013891458651559797	0.001376327375161707	0.05705504229780931	0.055670048374031854	-1.742706018473955e-05	-6.817795147423533e-05	-1.7306724742510715e-05	-6.770717649265401e-05
1.7092946071391046	0.0011759212547937103	0.0011698266049222045	0.001235148537236527	0.0012274232751791742	0.0012699070697157267	0.0012611381554217575	0.001307603141182909	0.0012976308995918636	0.0013889512135104348	0.001376134519546158	0.057055044163665684	0.055670050193041797	-1.7341511288383737e-05	-6.825205677782331e-05	-1.7221766589033127e-05	-6.778077017083328e-05
1.7195939670072704	0.0011757562725817417	0.001169662477839894	0.0012349752472339823	0.0012272510690360394	0.0012697289042679504	0.0012609612202223617	0.0013074196883537186	0.0012974488457913836	0.001388756350870732	0.0013759414548810208	0.05705504606237456	0.05567005204407898	-1.725629204733098e-05	-6.832588508046133e-05	-1.713713581468629e-05	-6.785408876225363e-05
1.7299553856997325	0.0011755911122953923	0.00116949817360697	0.0012348017702195776	0.001227078677050948	0.0012695505465653196	0.0012607840940954383	0.0013072360375853311	0.0012972665955604443	0.0013885612780311198	0.001375748181953173	0.05705504799452013	0.05567005392771338	-1.7171401565062305e-05	-6.839943464728715e-05	-1.7052831529168477e-05	-6.79271305440432e-05
1.7403792371521247	0.0011754257746093095	0.0011693336928945972	0.001234628106902495	0.0012269060999286511	0.0012693719973373224	0.001260606777765434	0.0013070521896292868	0.00129708414964484	0.001388365995790835	0.0013755547015544324	0.05705504996069785	0.0556700558445253	-1.7086838944822824e-05	-6.847270373572245e-05	-1.6968852841893478e-05	-6.799989378578064e-05
1.7508658975532332	0.0011752602602023425	0.0011691690363781215	0.0012344542579963416	0.0012267333383782963	0.0012691932573180012	0.0012604292719613187	0.0013068681452418224	0.0012969015087950255	0.0013881705049541187	0.0013753610144815764	0.05705505196151321	0.05567005779510532	-1.7002603289344165e-05	-6.854569059489002e-05	-1.688519886179629e-05	-6.807237674852362e-05
1.76141574535857	0.0011750945697575684	0.0011690042047370946	0.0012342802242191744	0.0012265603931134541	0.0012690143272459807	0.0012602515774166128	0.0013066839051839006	0.0012967186737661456	0.00138797480633025	0.0013751671215363704	0.05705505399758324	0.05567005978005503	-1.6918693701288567e-05	-6.861839346652965e-05	-1.680186869773559e-05	-6.814457768633542e-05
1.7720291613040315	0.0011749287039622997	0.0011688391986552826	0.0012341060062935106	0.0012263872648521268	0.0012688352078644776	0.0012600736948693968	0.001306499470221219	0.0012965356453180424	0.001387778900733554	0.0013749730235255808	0.05705505606953537	0.05567006179998569	-1.6835109283318272e-05	-6.869081058549775e-05	-1.6718861458611678e-05	-6.821649484636816e-05
1.7827065284196406	0.0011747626635081113	0.001168674018820691	0.0012339316049463536	0.0012262139543167746	0.0012686558999213274	0.0012598956250623372	0.0013063148411242387	0.0012963524242152866	0.0013875827889834344	0.0013747787212610033	0.057055058178008496	0.05567006385552111	-1.6751849137366936e-05	-6.87629401766865e-05	-1.663617625253383e-05	-6.828812646561544e-05
1.7934482320433673	0.0011745964490908608	0.0011685086659255883	0.0012337570209092165	0.0012260404622343412	0.0012684764041690087	0.0012597173687427135	0.001306130018668211	0.0012961690112272004	0.001387386471904399	0.0013745842155594911	0.05705506032365406	0.05567006594729455	-1.6668912365305766e-05	-6.8834780457383e-05	-1.655381218753499e-05	-6.835947077374338e-05
1.8042546598350382	0.0011744300614107035	0.0011683431406665156	0.0012335822549181372	0.0012258667893362643	0.0012682967213646595	0.0012595389266624303	0.0013059450036331899	0.0012959854071278739	0.0013871899503260776	0.0013743895072429696	0.057055062507133165	0.05567006807595249	-1.658629806916556e-05	-6.890632963799104e-05	-1.647176837189096e-05	-6.843052599359023e-05
1.8151262017903238	0.001174263501172111	0.0011681774437443109	0.0012334073077136978	0.0012256929363584996	0.0012681168522700964	0.00125936029957804	0.0013057597968040564	0.0012958016126961857	0.0013869932250832452	0.001374194597138463	0.057055064729120294	0.05567007024215122	-1.650400535057467e-05	-6.897758592003256e-05	-1.6390043913419583e-05	-6.850129033894592e-05
1.8260632502548164	0.001174096769083895	0.0011680115758641286	0.0012332321800410512	0.001225518904041544	0.0012679367976518423	0.0012591814882507678	0.0013055743989705457	0.0012956176287158313	0.001386796297015851	0.0013739994860781195	0.05705506699030174	0.05567007244655991	-1.64220333111198e-05	-6.904854749678613e-05	-1.630863791997339e-05	-6.857176201610637e-05
1.8370661999381863	0.0011739298658592202	0.0011678455377354543	0.0012330568726499338	0.0012253446931304482	0.0012677565582811402	0.0012590024934465253	0.00130538881092726	0.0012954334559753362	0.0013865991669690337	0.0013738041748992296	0.057055069291375514	0.05567007468985997	-1.6340381052318276e-05	-6.911921255364772e-05	-1.622754949924532e-05	-6.864193922265227e-05
1.848135447928429	0.0011737627922156328	0.0011676793300721333	0.001232881386294695	0.0012251703043748502	0.0012675761349339825	0.001258823315935943	0.0013052030334737015	0.0012952490952680888	0.0013864018357931576	0.0013736086644442586	0.057055071633052776	0.05567007697274385	-1.6259047675416805e-05	-6.918957926668745e-05	-1.614677775860912e-05	-6.87118201470327e-05
1.8592713937061955	0.0011735955488750747	0.0011675129535923827	0.0012327057217343133	0.001224995738528986	0.0012673955283911292	0.001258643956494385	0.001305017067414289	0.0012950645473923553	0.0013862043043438282	0.0013734129555608647	0.05705507401605718	0.0556700792959171	-1.617803228198822e-05	-6.925964580511978e-05	-1.606632180589651e-05	-6.878140297142399e-05
1.8704744391592067	0.0011734281365639008	0.0011673464090188113	0.0012325298797324154	0.0012248209963517107	0.0012672147394381253	0.0012584644159019673	0.0013048309135583786	0.0012948798131513011	0.0013860065734819153	0.001373217049101921	0.0570550764411255	0.055670081660098306	-1.6097333973549843e-05	-6.932941032977702e-05	-1.5986180748849e-05	-6.885068586945375e-05
1.8817449885967616	0.0011732605560129026	0.0011671796970784416	0.0012323538610572989	0.0012246460786065221	0.001267033768865328	0.0012582846949435837	0.0013046445727202874	0.0012946948933530156	0.0013858086440735812	0.001373020945925543	0.05705507890900757	0.05567008406601825	-1.6016951851438588e-05	-6.939887099230435e-05	-1.5906353695083197e-05	-6.891966700572905e-05
1.8930834487643238	0.0011730928079573277	0.0011670128185027287	0.0012321776664819557	0.0012244709860615823	0.001266852617467927	0.0012581047944089274	0.00130445804571932	0.0012945097888105357	0.0013856105169903043	0.0013728246468951114	0.05705508142046696	0.05567008651442143	-1.5936885017102387e-05	-6.946802593588153e-05	-1.5826839752146327e-05	-6.898834453597513e-05
1.9044902288582053	0.0011729248931369018	0.001166845774027584	0.0012320012967840929	0.0012242957194897406	0.0012666712860459682	0.001257924715092516	0.0013042713333797885	0.00129432450034187	0.0013854121931089057	0.001372628152879302	0.05705508397628023	0.05567008900606511	-1.5857132572162647e-05	-6.95368732957502e-05	-1.574763802782847e-05	-6.905671660817347e-05
1.9159657405403292	0.0011727568122958435	0.0011666785643933875	0.0012318247527461502	0.001224120279668547	0.0012664897754043711	0.0012577444577937056	0.0013040844365310347	0.001294139028770014	0.0013852136733115694	0.001372431464752099	0.05705508657723909	0.0556700915417204	-1.5777693618421185e-05	-6.960541119926944e-05	-1.5668747630225022e-05	-6.91247813629503e-05
1.9275103979530908	0.0011725885661828864	0.001166511190345013	0.001231648035155323	0.0012239446673802802	0.001266308086352954	0.0012575640233167167	0.0013038973560074516	0.00129395337492298	0.0013850149584858677	0.0013722345833928286	0.05705508922414859	0.055670094122172754	-1.5698567257700635e-05	-6.967363776430591e-05	-1.5590167667389743e-05	-6.919253693130067e-05
1.9391246177343011	0.001172420155551302	0.0011663436526318477	0.001231471144803586	0.0012237688834119665	0.0012661262197064566	0.0012573834124706576	0.00130371009264851	0.001293767539633816	0.0013848160495247897	0.0013720375096861791	0.057055091917827976	0.05567009674822084	-1.5619752591802816e-05	-6.974155109976121e-05	-1.5511897247244555e-05	-6.925998143503254e-05
1.9508088190322228	0.0011722515811589218	0.0011661759520078148	0.0012312940824877174	0.001223592928555406	0.0012659441762845648	0.001257202626069549	0.0013035226472987843	0.001293581523740636	0.0013846169473267678	0.001371840244522233	0.057055094659111655	0.055670099420678486	-1.554124872300139e-05	-6.980914930709847e-05	-1.543393547828731e-05	-6.93271129887374e-05
1.9625634235206988	0.0011720828437681479	0.001166008089231387	0.00123111684900931	0.001223416803607185	0.0012657619569119256	0.0012570216649323378	0.0013033350208079665	0.0012933953280866303	0.0013844176527956938	0.0013716427887964797	0.05705509744884957	0.05567010214037316	-1.5463054753590832e-05	-6.98764304782884e-05	-1.535628146902973e-05	-6.939392969762537e-05
1.9743888554143678	0.001171913944145987	0.0011658400650656168	0.0012309394451748077	0.001223240509368709	0.0012655795624181804	0.001256840529882931	0.0013031472140309012	0.0012932089535201041	0.0013842181668409566	0.0013714451434098552	0.05705510028790603	0.05567010490814812	-1.5385169786372166e-05	-6.99433926978077e-05	-1.5278934328476212e-05	-6.946042965952359e-05
1.9862855414839768	0.0011717448830640548	0.0011656718802781415	0.001230761871795509	0.0012230640466462073	0.0012653969936379712	0.0012566592217502013	0.001302959227827593	0.001293022400894482	0.0013840184903774508	0.0013712473092687468	0.057055103177161164	0.05567010772486168	-1.5307592924083957e-05	-7.001003403983574e-05	-1.5201893165561753e-05	-6.952661096193413e-05
1.9982539110717792	0.0011715756612986185	0.0011655035356412276	0.0012305841296876131	0.0012228874162507814	0.0012652142514109888	0.001256477741368035	0.0013027710630632541	0.0012928356710683558	0.001383818624325627	0.0013710492872850478	0.05705510611751084	0.05567011059138678	-1.5230323269638246e-05	-7.007635256978118e-05	-1.5125157089380947e-05	-6.959247168358829e-05
2.010294396107033	0.0011714062796305959	0.0011653350319317675	0.0012304062196722195	0.001222710618998401	0.0012650313365819696	0.0012562960895753303	0.001302582720608305	0.0012926487649054861	0.0013836185696114926	0.0013708510783761551	0.05705510910986731	0.05567011350861285	-1.5153359926807497e-05	-7.014234634616923e-05	-1.5048725209888814e-05	-6.965800989647275e-05
2.0224074311215867	0.0011712367388455897	0.0011651663699313152	0.0012302281425753622	0.0012225336557099408	0.001264848250000735	0.0012561142672160334	0.0013023942013384107	0.0012924616832748381	0.001383418327166653	0.00137065268346501	0.057055112155158974	0.05567011647744522	-1.5076701999225395e-05	-7.0208013416867e-05	-1.4972596636936286e-05	-6.972322366199935e-05
2.0345934532655616	0.0011710670397339028	0.0011649975504261004	0.0012300498992280293	0.001222356527211197	0.0012646649925222074	0.001255932275139158	0.0013022055061345011	0.0012922744270505995	0.00138321789792833	0.001370454103480119	0.05705511525433074	0.05567011949880463	-1.5000348590962775e-05	-7.027335182116512e-05	-1.4896770480755939e-05	-6.978811103300342e-05
2.0468529023231294	0.0011708971830905644	0.0011648285742070557	0.0012298714904661876	0.0012221792343329152	0.0012644815650064397	0.001255750114198811	0.0013020166358827991	0.0012920869971122125	0.0013830172828393956	0.0013702553393555833	0.057055118408344756	0.055670122573629716	-1.4924298806458236e-05	-7.033835958944468e-05	-1.4821245852010556e-05	-6.985267005354956e-05
2.059186220728381	0.0011707271697153458	0.0011646594420698308	0.0012296929171308009	0.001222001777910806	0.0012642979683186312	0.0012555677852542114	0.0013018275914748391	0.0012918993943443883	0.0013828164828483902	0.0013700563920311204	0.05705512161818068	0.055670125702875	-1.4848551750670791e-05	-7.040303474348253e-05	-1.474602186182089e-05	-6.991689875915363e-05
2.0715938535812968	0.001170557000412785	0.0011644901548148187	0.0012295141800678572	0.0012218241587855726	0.001264114203329157	0.0012553852891697174	0.0013016383738074957	0.0012917116196371372	0.0013826154989095547	0.0013698572624520938	0.05705512488483479	0.055670128887511945	-1.477310652883701e-05	-7.046737529567415e-05	-1.4671097621613005e-05	-6.998079517600564e-05
2.084076248663807	0.001170386675992207	0.0011643207132471746	0.0012293352801283873	0.0012216463778029307	0.0012639302709135884	0.0012552026268148474	0.0013014489837830062	0.001291523673885792	0.001382414331982853	0.001369657951569537	0.05705512820932281	0.055670132128530586	-1.4697962246706942e-05	-7.053137924933894e-05	-1.4596472243291747e-05	-7.004435732113623e-05
2.0966338564559543	0.0011702161972677466	0.0011641511181768385	0.0012291562181684925	0.0012214684358136337	0.0012637461719527186	0.001255019799064306	0.0013012594223089974	0.0012913355579910319	0.0013822129830340032	0.001369458460340181	0.05705513159267754	0.05567013542693775	-1.4623118010440028e-05	-7.059504459860921e-05	-1.452214483921993e-05	-7.010758320261101e-05
2.109267130152151	0.001170045565058369	0.0011639813704185573	0.0012289769950493638	0.0012212903336734932	0.0012635619073325854	0.001254836806798006	0.0013010696902985071	0.0012911472728589076	0.0013820114530345008	0.0013692587897264814	0.057055135035950125	0.05567013878375935	-1.4548572926639802e-05	-7.065836932831915e-05	-1.4448114522155886e-05	-7.017047081925298e-05
2.1219765256775314	0.0011698747801878924	0.0011638114707919053	0.0012287976116373076	0.0012211120722434056	0.0012633774779444976	0.0012546536509010942	0.0013008797886700143	0.0012909588194008664	0.0013818097429616478	0.0013690589406966456	0.05705513854021176	0.05567014220003806	-1.447432610257593e-05	-7.072135141453217e-05	-1.4374380405510201e-05	-7.023301816100336e-05
2.1347625017044103	0.0011697038434850078	0.0011636414201213056	0.0012286180688037658	0.0012209336523893693	0.0012631928846850533	0.0012544703322639713	0.0013006897183474573	0.0012907701985337744	0.0013816078537985774	0.0013688589142246562	0.05705514210655239	0.05567014567683675	-1.4400376645982982e-05	-7.078398882423564e-05	-1.4300941603248574e-05	-7.029522320925463e-05
2.147625519668832	0.0011695327557833023	0.0011634712192360513	0.0012284383674253413	0.0012207550749825124	0.0012630081284561699	0.0012542868517823175	0.0013004994802602626	0.0012905814111799439	0.0013814057865342833	0.0013686587112903006	0.057055145736080705	0.05567014921523701	-1.4326723664900842e-05	-7.084627951356448e-05	-1.422779722953793e-05	-7.035708393418605e-05
2.160566043787228	0.0011693615179212856	0.0011633008689703344	0.0012282585083838262	0.001220576340899119	0.00126282321016511	0.001254103210357125	0.001300309075343376	0.001290392458267163	0.0013812035421636507	0.0013684583328792026	0.057055149429926455	0.0556701528163402	-1.4253366268222878e-05	-7.090822143088205e-05	-1.4154946399419499e-05	-7.041859829812203e-05
2.1735845410731627	0.0011691901307424014	0.0011631303701632551	0.0012280784925662134	0.0012203974510206427	0.001262638130724497	0.0012539194088947068	0.0013001185045372744	0.001290203340728708	0.0013810011216874737	0.001368257779982839	0.05705515318923941	0.05567015648126632	-1.4180303565342056e-05	-7.09698125146152e-05	-1.4082388228447984e-05	-7.047976425411662e-05
2.1866814813541975	0.0011690185950950635	0.0011629597236588584	0.0012278983208647348	0.001220218406233743	0.0012624528910523505	0.001253735448306736	0.0012999277687880072	0.0012900140595033856	0.0013807985261124966	0.001368057053598579	0.05705515701519	0.055670160211156956	-1.410753466624809e-05	-7.103105069369842e-05	-1.4010121832733202e-05	-7.054057974517636e-05
2.199857337288837	0.0011688469118326637	0.0011627889303061426	0.0012277179941768718	0.0012200392074302958	0.0012622674920721002	0.0012535513295102586	0.0012997368690472063	0.0012898246155355424	0.001380595756451427	0.0013678561547297006	0.057055160908969026	0.05567016400717358	-1.403505868155519e-05	-7.109193388751822e-05	-1.3938146329071921e-05	-7.060104270525946e-05
2.213112584383593	0.0011686750818136079	0.0011626179909590938	0.0012275375134053906	0.0012198598555074299	0.0012620819347126226	0.0012533670534277282	0.0012995458062721264	0.001289635009775103	0.0013803928137229784	0.0013676550843854298	0.05705516487178952	0.05567016787049801	-1.39628747224535e-05	-7.115246000574671e-05	-1.3866460834788263e-05	-7.066115105858195e-05
2.2264477010101436	0.0011685031059013285	0.0011624469064766994	0.0012273568794583577	0.0012196803513675404	0.001261896219908255	0.0012531826209870227	0.0012993545814256608	0.0012894452431775876	0.001380189698951887	0.0013674538435809575	0.0570551689048864	0.055670171802334335	-1.3890981900951949e-05	-7.121262694900765e-05	-1.3795064468025142e-05	-7.072090272022824e-05
2.2398631684225956	0.0011683309849643121	0.001162275677722976	0.0012271760932491694	0.0012195006959183196	0.0012617103485988278	0.0012529980331214743	0.0012991631954763722	0.0012892553167041419	0.0013799864131689467	0.001367252433337476	0.05705517300951591	0.05567017580390709	-1.3819379329593762e-05	-7.12724326076275e-05	-1.3723956347459765e-05	-7.078029559531851e-05
2.2533594707748548	0.0011681587198761215	0.0011621043055669896	0.0012269951556965742	0.001219320890072778	0.0012615243217296871	0.0012528132907698923	0.0012989716493985184	0.001289065231321563	0.0013797829574110343	0.0013670508546822016	0.05705517718695791	0.05567017987646435	-1.3748066121734015e-05	-7.133187486285664e-05	-1.3653135592553434e-05	-7.083932757942502e-05
2.2669370951380965	0.0011679863115154172	0.0011619327908828788	0.0012268140677246955	0.0012191409347492685	0.0012613381402517187	0.0012526283948765893	0.0012987799441720757	0.0012888749880023231	0.0013795793327211385	0.0013668491086484063	0.05705518143851443	0.05567018402127547	-1.3677041391303713e-05	-7.139095158539832e-05	-1.3582601323350318e-05	-7.089799655818352e-05
2.2805965315183476	0.0011678137607659847	0.0011617611345498807	0.0012266328302630626	0.0012189608308715155	0.0012611518051213796	0.001252443346391408	0.0012985880807827729	0.0012886845877246008	0.0013793755401483943	0.0013666471962754483	0.057055185765511364	0.05567018823963275	-1.3606304253135915e-05	-7.144966063679647e-05	-1.3512352660872973e-05	-7.095630040823697e-05
2.294338272874165	0.0011676410685167503	0.0011615893374523473	0.0012264514442466255	0.0012187805793686308	0.0012609653173007134	0.00125225814626974	0.0012983960602221077	0.0012884940314723	0.0013791715807481009	0.001366445118608791	0.05705519016929864	0.05567019253285241	-1.3535853822757571e-05	-7.150799986860301e-05	-1.3442388726664367e-05	-7.101423699565346e-05
2.308162815134429	0.0011674682356618128	0.0011614174004797773	0.0012262699106157901	0.001218600181175148	0.001260778677757388	0.0012520727954725632	0.0012982038834873835	0.0012883033202350856	0.0013789674555817631	0.0013662428767000463	0.057055194651249974	0.05567019690227346	-1.346568921633401e-05	-7.156596712187824e-05	-1.3372708643044628e-05	-7.107180417664782e-05
2.3220706572162446	0.0011672952631004605	0.0011612453245268318	0.0012260882303164358	0.00121841963723104	0.0012605918874647123	0.0012518872949664553	0.001298011551581729	0.0012881124550084028	0.0013787631657171111	0.0013660404716069913	0.05705519921276391	0.05567020134925988	-1.3395809551196292e-05	-7.16235602294113e-05	-1.3303311533444107e-05	-7.112899979899723e-05
2.336062301042938	0.001167122151737195	0.0011610731104933591	0.0012259064042999402	0.0012182389484817436	0.0012604049474016627	0.0012517016457236241	0.0012978190655141262	0.0012879214367935035	0.0013785587122281317	0.0013658379043936003	0.05705520385526465	0.055670205875199275	-1.3326213945126508e-05	-7.1680777012334e-05	-1.3234196521723363e-05	-7.1185821698877e-05
2.3501382515621807	0.0011669489024817598	0.0011609007592844234	0.0012257244335232118	0.0012180581158781924	0.0012602178585529172	0.0012515158487219386	0.0012976264262994433	0.001287730266597482	0.001378354096195105	0.0013656351761300802	0.05705520858020147	0.05567021048150501	-1.3256901516829622e-05	-7.173761528203593e-05	-1.3165362732700525e-05	-7.12422677029978e-05
2.3642990167642037	0.0011667755162491583	0.001160728271810322	0.001225542318948707	0.0012178771403768334	0.0012600306219088728	0.0012513299049449467	0.0012974336349584547	0.0012875389454332932	0.001378149318704624	0.0013654322878928927	0.05705521338904976	0.05567021516961559	-1.3187871385857142e-05	-7.179407283994244e-05	-1.3096809291977818e-05	-7.129833562796728e-05
2.378545107700138	0.0011666019939596843	0.0011605556489866146	0.0012253600615444629	0.0012176960229396592	0.0012598432384656791	0.0012511438153819101	0.0012972406925178764	0.0012873474743197862	0.0013779443808496351	0.0013652292407647895	0.05705521828331164	0.05567021994099539	-1.3119122672676509e-05	-7.185014747759788e-05	-1.302853532612891e-05	-7.135402328067864e-05
2.392877038500453	0.0011664283365389358	0.0011603828917341403	0.001225177662284114	0.0012175147645342257	0.001259655709225257	0.0012509575810278207	0.0012970476000103838	0.0012871558542817245	0.001377739283729456	0.0013650260358348356	0.05705522326451632	0.05567022479713482	-1.3050654498615588e-05	-7.190583697619379e-05	-1.2960539962560136e-05	-7.140932845764447e-05
2.4072953263935135	0.0011662545449178513	0.0011602100009790494	0.0012249951221469286	0.001217333366133686	0.001259468035195334	0.0012507712028834376	0.0012968543584746502	0.0012869640863498225	0.0013775340284498195	0.0013648226741984485	0.05705522833422028	0.05567022973955178	-1.2982465985945935e-05	-7.196113910684643e-05	-1.2892822329538256e-05	-7.146424894532988e-05
2.4218004917242455	0.0011660806200327202	0.0011600369776528184	0.0012248124421178222	0.0012171518287168073	0.0012592802173894608	0.0012505846819553027	0.0012966609689553633	0.001286772171560763	0.0013773286161228885	0.001364619156957415	0.057055233494008165	0.055670234769790716	-1.2914556257702381e-05	-7.20160516297641e-05	-1.2825381556225146e-05	-7.151878251970833e-05
2.436393057972914	0.0011659065628252226	0.0011598638226922855	0.0012246296231873974	0.001216970153268007	0.0012590922568270523	0.0012503980192557804	0.0012964674325032666	0.0012865801109572376	0.0013771230478673052	0.001364415485219939	0.057055238745493154	0.05567023988942459	-1.2846924437932838e-05	-7.207057229499658e-05	-1.2758216772719433e-05	-7.157292694642825e-05
2.4510735517740176	0.0011657323742424398	0.0011596905370396633	0.0012244466663519568	0.001216788340777368	0.0012589041545333995	0.0012502112158030711	0.0012962737501751751	0.001286387905587962	0.0013769173248082038	0.0013642116601006548	0.057055244090317855	0.05567024510005439	-1.2779569651760747e-05	-7.212469884329553e-05	-1.26913271101467e-05	-7.162667998167338e-05
2.46584250293529	0.0011655580552368857	0.0011595171216425702	0.0012242635726135375	0.0012166063922406717	0.0012587159115397064	0.001250024272621248	0.0012960799230340096	0.0012861955565077114	0.0013767114480772522	0.001364007682720668	0.05705524953015312	0.05567025040330954	-1.2712491025010375e-05	-7.217842900303362e-05	-1.2624711700416624e-05	-7.16800393698036e-05
2.4807004444568266	0.0011653836067665327	0.0011593435774540542	0.0012240803429799366	0.0012164243086594227	0.0012585275288831163	0.0012498371907402805	0.0012958859521488282	0.0012860030647773495	0.0013765054188126828	0.0013638035542075846	0.057055255066701414	0.05567025580084969	-1.2645687684671725e-05	-7.223176049336866e-05	-1.2558369676556047e-05	-7.173300284590844e-05
2.4956479125503126	0.0011652090297948308	0.0011591699054326146	0.001223896978464733	0.0012162420910408732	0.0012583390076067354	0.0012496499711960609	0.0012956918385948482	0.0012858104314638515	0.0013762992381593172	0.0013635992756955396	0.05705526070169556	0.05567026129436333	-1.2579158758636855e-05	-7.228469102260604e-05	-1.2492300172417536e-05	-7.178556813375314e-05
2.510685446658382	0.001165034325290738	0.0011589961065422308	0.0012237134800873203	0.001216059740398053	0.0012581503487596648	0.0012494626150304352	0.0012954975834534798	0.0012856176576403397	0.001376092907268606	0.0013633948483252314	0.05705526643689852	0.05567026688557015	-1.2512903375880291e-05	-7.233721828819872e-05	-1.242650232304715e-05	-7.183773294716644e-05
2.5258135894740787	0.001164859494228742	0.0011588221817523823	0.0012235298488729282	0.001215877257749791	0.001257961553397025	0.0012492751232912253	0.0012953031878123527	0.0012854247443861053	0.0013758864272986537	0.0013631902732439492	0.05705527227410593	0.05567027257622071	-1.2446920666396577e-05	-7.238933997771868e-05	-1.2360975264455454e-05	-7.188949498976305e-05
2.54103288696045	0.001164684537588884	0.0011586481320380764	0.00122334608585265	0.0012156946441207455	0.001257772622579984	0.00124908749703226	0.0012951086527653443	0.0012852316927866399	0.001375679799414252	0.001362985551605606	0.05705527821514556	0.05567027836809615	-1.2381209761061496e-05	-7.244105376663645e-05	-1.2295718133485678e-05	-7.194085195277866e-05
2.556343888370238	0.0011645094563567909	0.0011584739583798767	0.0012231621920634767	0.001215511900541433	0.0012575835573757912	0.0012488997373134077	0.0012949139794126165	0.0012850385039336705	0.001375473024786918	0.001362780684570775	0.05705528426187819	0.05567028426301128	-1.2315769791951259e-05	-7.249235732031956e-05	-1.2230730068230056e-05	-7.199180151806761e-05
2.571747146265715	0.0011643342515236924	0.0011582996617639217	0.0012229781685483135	0.00121532902804825	0.0012573943588577966	0.0012487118452005935	0.0012947191688606344	0.0012848451789251787	0.0013752661045949187	0.0013625756733067142	0.057055290416198154	0.055670290262812096	-1.2250599892210667e-05	-7.254324829392145e-05	-1.2166010207870226e-05	-7.204234135721466e-05
2.5872432165386163	0.0011641589240864493	0.0011581252431819517	0.0012227940163560133	0.0012151460276835012	0.0012572050281054851	0.0012485238217658354	0.0012945242222222014	0.0012846517188654346	0.0013750590400233036	0.0013623705189874007	0.05705529668003336	0.05567029636937869	-1.218569919600454e-05	-7.259372433077171e-05	-1.2101557692482945e-05	-7.209246912964762e-05
2.602832658430207	0.0011639834750475817	0.0011579507036313392	0.0012226097365414033	0.0012149629004954312	0.0012570155662045039	0.0012483356680872716	0.0012943291406164903	0.0012844581248650294	0.001374851832263944	0.0013621652227935668	0.05705530305534735	0.05567030258462478	-1.2121066838587102e-05	-7.264378306351404e-05	-1.2037371663317642e-05	-7.214218248435822e-05
2.6185160345514573	0.0011638079054152918	0.0011577760441151095	0.0012224253301653133	0.0012147796475382479	0.0012568259742466907	0.0012481473852491876	0.001294133925169071	0.0012842643980409013	0.0013746444825155596	0.0013619597859127284	0.057055309544137886	0.0556703089104986	-1.205670195633668e-05	-7.269342211377317e-05	-1.1973451262740908e-05	-7.219147905984657e-05
2.6342939109033563	0.0011636322162034897	0.0011576012656419673	0.0012222407982946007	0.001214596269872149	0.0012566362533301025	0.0012479589743420439	0.00129393857701194	0.0012840705395163647	0.0013744369919837538	0.0013617542095392173	0.057055316148439436	0.05567031534898362	-1.1992603686790393e-05	-7.274263909240464e-05	-1.190979563421568e-05	-7.224035648309424e-05
2.6501668568973313	0.0011634564084318211	0.0011574263692263245	0.0012220561420021798	0.0012144127685633549	0.0012564464045590443	0.001247770436462508	0.0012937430972835536	0.0012838765504211444	0.0013742293618810464	0.0013615484948742177	0.057055322870323846	0.05567032190209831	-1.1928771168526198e-05	-7.279143159849566e-05	-1.1846403922322057e-05	-7.22888123703691e-05
2.666135445375801	0.0011632804831256923	0.0011572513558883225	0.0012218713623670518	0.0012142291446841297	0.0012562564290441005	0.0012475817727134791	0.0012935474871288548	0.0012836824318914009	0.0013740215934269077	0.0013613426431257952	0.0570553297118982	0.05567032857189862	-1.1865203541454317e-05	-7.283979722100264e-05	-1.1783275272882199e-05	-7.233684432703114e-05
2.6822002526328483	0.0011631044413162933	0.0011570762266538608	0.0012216864604743258	0.0012140453993128128	0.001256066327902157	0.00124739298420412	0.0012933517476993036	0.0012834881850697622	0.0013738136878477878	0.0013611366555089295	0.057055336675309924	0.05567033536047686	-1.1801899946393968e-05	-7.288773353644751e-05	-1.1720408832620322e-05	-7.238444994628335e-05
2.6983618584350144	0.0011629282840406332	0.0011569009825546255	0.0012215014374152599	0.0012138615335338505	0.0012558761022564437	0.0012472040720498882	0.0012931558801529152	0.0012832938111053595	0.00137360564637716	0.001360930533245556	0.05705534376274313	0.05567034226996318	-1.1738859525427248e-05	-7.293523811005564e-05	-1.1657803749620665e-05	-7.243162681075388e-05
2.71462084604223	0.001162752012341556	0.0011567256246281105	0.0012213162942872765	0.0012136775484378169	0.0012556857532365516	0.00124701503737256	0.0012929598856542815	0.0012830993111538499	0.0013733974702555443	0.001360724277564588	0.057055350976422566	0.05567034930252603	-1.1676081421947704e-05	-7.298230849686616e-05	-1.159545917316096e-05	-7.247837249219069e-05
2.730977802228858	0.001162575627267773	0.001156550153917647	0.0012211310321939971	0.0012134934451214472	0.0012554952819784678	0.0012468258813002641	0.0012927637653746065	0.0012829046863774513	0.0013731891607305466	0.0013605178897019576	0.05705535831861288	0.055670356460372675	-1.1613564780396657e-05	-7.302894223945589e-05	-1.1533374253566708e-05	-7.252468455018479e-05
2.747433317304874	0.0011623991298738898	0.0011563745714724294	0.0012209456522452719	0.0012133092246876648	0.0012553046896246062	0.001246636604967511	0.0012925675204917388	0.0012827099379449742	0.0013729807190568937	0.001360311370900648	0.057055365791619204	0.05567036374575097	-1.155130874651994e-05	-7.307513686941047e-05	-1.1471548142516497e-05	-7.257056053341926e-05
2.763987985137163	0.0011622225212204293	0.0011561988783475423	0.0012207601555572053	0.0012131248882456098	0.0012551139773238347	0.0012464472095152193	0.0012923711521901993	0.0012825150670318505	0.0013727721464964644	0.0013601047224107263	0.0570553733977878	0.055670371160948424	-1.1489312467194424e-05	-7.312088990624188e-05	-1.1409979992799135e-05	-7.261599797900309e-05
2.780642403170963	0.0011620458023738629	0.0011560230756039872	0.0012205745432521873	0.001212940436910668	0.0012549231462315091	0.0012462576960907516	0.0012921746616612166	0.0012823200748201668	0.0013725634443183283	0.0013598979454893807	0.05705538113950804	0.055670378708294485	-1.1427575090615372e-05	-7.316619885841535e-05	-1.1348668958473251e-05	-7.266099441230467e-05
2.797397172451417	0.0011618689744066345	0.0011558471643087086	0.0012203888164589206	0.0012127558718045006	0.0012547321975094991	0.0012460680658479388	0.0012919780501027564	0.0012821249624986944	0.0013723546137987765	0.0013596910414009516	0.05705538901921244	0.055670386390159775	-1.1366095766213169e-05	-7.321106122262777e-05	-1.1287614194832596e-05	-7.270554734759016e-05
2.8142528976452668	0.0011616920383971884	0.0011556711455346217	0.001220202976312452	0.0012125711940550708	0.0012545411323262225	0.0012458783199471141	0.0012917813187195534	0.0012819297312629215	0.0013721456562213593	0.001359484011416969	0.05705539703937639	0.055670394208958474	-1.130487364461863e-05	-7.32554744835856e-05	-1.1226814858426859e-05	-7.274965428710756e-05
2.831210187062679	0.001161514995429998	0.0011554950203606401	0.0012200170239542	0.0012123864047966764	0.0012543499518566736	0.0012456884595551418	0.001291584468723145	0.001281734382315085	0.0013719365728769217	0.001359276856816185	0.05705540520252083	0.05567040216714706	-1.1243907877725445e-05	-7.329943611392165e-05	-1.1166270106971465e-05	-7.279331272094791e-05
2.848269652679189	0.0011613378465955937	0.0011553187898717054	0.0012198309605319885	0.001212201505169979	0.001254158657282458	0.0012454984858454516	0.0012913875013319052	0.001281538916864207	0.001371727365063641	0.0013590695788846152	0.05705541351121175	0.05567041026722837	-1.1183197618711005e-05	-7.334294357452809e-05	-1.1105979099486352e-05	-7.283652012751718e-05
2.865431910157798	0.0011611605929905885	0.001155142455158809	0.0012196447872000707	0.001212016496322031	0.0012539672497918187	0.001245308399998065	0.0012911904177710723	0.0012813433361261188	0.0013715180340870574	0.0013588621789155666	0.057055421968061314	0.05567041851174819	-1.1122742022272314e-05	-7.338599431586101e-05	-1.1045940996538828e-05	-7.287927397525706e-05
2.882697578871184	0.001160983235717702	0.0011549660173190202	0.0012194585051191588	0.0012118313794063022	0.0012537757305796653	0.001245118203199622	0.0012909932192727808	0.0012811476413234944	0.0013713085812601079	0.0013586546582096705	0.05705543057572894	0.055670426903299514	-1.1062540244070884e-05	-7.342858577422118e-05	-1.0986154959632954e-05	-7.292157171825964e-05
2.900067281924058	0.0011608057758858003	0.0011547894774555237	0.0012192721154564638	0.0012116461555827225	0.0012535841008476179	0.0012449278966434282	0.001290795907076105	0.0012809518336858944	0.0013710990079031779	0.0013584470180749348	0.05705543933692197	0.05567043544452149	-1.1002591441190701e-05	-7.347071537447403e-05	-1.0926620151632815e-05	-7.296341079915392e-05
2.9175416461756507	0.0011606282146099107	0.001154612836677635	0.0012190856193857133	0.0012114608260176969	0.001253392361804023	0.0012447374815294683	0.0012905984824270781	0.001280755914449784	0.001370889315344118	0.001358239259826761	0.057055448254396186	0.055670444138101335	-1.0942894772145162e-05	-7.351238053029951e-05	-1.0867335736922112e-05	-7.300478864966098e-05
2.9351213022623317	0.0011604505530112583	0.0011544360961008354	0.0012188990180871891	0.0012112753918841449	0.001253200514663996	0.0012445469590644485	0.0012904009465787357	0.001280559884858575	0.0013706795049182937	0.001358031384787992	0.05705545733095824	0.05567045298677416	-1.0883449396655032e-05	-7.35535786419994e-05	-1.0808300880973953e-05	-7.30457026880682e-05
2.952806884620376	0.0011602727922172913	0.0011542592568467994	0.001218712312747758	0.0012110898543615293	0.001253008560649449	0.0012443563304618255	0.0012902033007911448	0.001280363746162657	0.0013704695779686185	0.0013578233942889456	0.057055466569463885	0.05567046199332437	-1.082425447585661e-05	-7.359430709838466e-05	-1.0749514750794942e-05	-7.308615032153298e-05
2.970599031508854	0.0011600949333617082	0.00115408232004342	0.0012185255045608972	0.0012109042146358812	0.0012528165009891223	0.0012441655969418345	0.0012900055463314355	0.0012801674996194268	0.001370259535845588	0.0013576152896674473	0.057055475972820784	0.05567047116058758	-1.0765309172253157e-05	-7.36345632756652e-05	-1.0690976514633743e-05	-7.312612894463943e-05
2.9884983850326714	0.00115991697758449	0.001153905286824841	0.0012183385947267303	0.0012107184738998401	0.0012526243369186188	0.0012439747597315274	0.0012898076844738405	0.0012799711464933294	0.0013700493799073223	0.0013574070722688746	0.057055485543989856	0.05567048049144925	-1.0706612649603875e-05	-7.367434453728339e-05	-1.0632685342001902e-05	-7.316563593867675e-05
3.006505591165733	0.0011597389260319263	0.0011537281583314854	0.0012181515844520581	0.0012105326333526787	0.001252432069680436	0.0012437838200648034	0.001289609716499726	0.001279774688055887	0.001369839111519602	0.0013571987434461905	0.057055495285984456	0.05567048998884762	-1.0648164073173705e-05	-7.371364823516302e-05	-1.0574640403937519e-05	-7.32046686740262e-05
3.0246212997742656	0.0011595607798566426	0.0011535509357100788	0.0012179644749503837	0.0012103466942003324	0.0012522397005239952	0.0012435927791824362	0.0012894116436976224	0.0012795781255857308	0.0013696287320559015	0.0013569903045599773	0.05705550520187301	0.05567049965577367	-1.0589962609483528e-05	-7.375247170746113e-05	-1.0516840872810962e-05	-7.32432245080239e-05
3.0428461646402667	0.0011593825402176378	0.0011533736201136857	0.0012177772674419564	0.0012101606576554356	0.001252047230705683	0.001243401638332114	0.0012892134673632696	0.0012793814603686412	0.0013694182428974388	0.0013567817569784812	0.05705551529477858	0.05567050949527273	-1.0532007426573842e-05	-7.379081228089945e-05	-1.0459285922366501e-05	-7.3281300785627e-05
3.0611808434850984	0.0011592042082802963	0.0011531962127017319	0.0012175899631537835	0.001209974524937348	0.0012518546614888695	0.0012432103987684649	0.0012890151887996334	0.001279184693697575	0.0013692076454331935	0.0013565731020776428	0.0570555255678815	0.055670519510444105	-1.0474297693831292e-05	-7.382866726896031e-05	-1.0401974727666796e-05	-7.331889483863652e-05
3.079625997993227	0.0011590257852164391	0.0011530187146400405	0.0012174025633196858	0.0012097882972721924	0.0012516619941439595	0.001243019061753099	0.0012888168093169617	0.0012789878268727093	0.0013689969410599705	0.0013563643412411437	0.05705553602441822	0.05567052970444472	-1.0416832581981728e-05	-7.386603397205316e-05	-1.0344906465210857e-05	-7.335600398652997e-05
3.0981822938360946	0.0011588472722043346	0.0011528411271008545	0.001217215069180309	0.0012096019758928793	0.0012514692299484104	0.0012428276285546321	0.0012886183302328023	0.0012787908612014653	0.0013687861311824177	0.001356155475860438	0.057055546667684934	0.05567054008048596	-1.0359611263277557e-05	-7.390290967834723e-05	-1.0288080312996495e-05	-7.339262553646142e-05
3.116850400696155	0.0011586686704287397	0.0011526634512628706	0.0012170274819831692	0.0012094155620391437	0.0012512763701867761	0.0012426361004487252	0.0012884197528720482	0.0012785937979985522	0.0013685752172130773	0.0013559465073347925	0.057055557501035845	0.055670550641839345	-1.0302632911352028e-05	-7.393929166288338e-05	-1.023149545035379e-05	-7.342875678240102e-05
3.135630992291033	0.0011584899810809237	0.001152485688311267	0.0012168398029826768	0.0012092290569575743	0.0012510834161507335	0.0012424444787181139	0.0012882210785669676	0.001278396638585997	0.001368364200572419	0.0013557374370713267	0.057055568527886694	0.0556705613918346	-1.0245896701274737e-05	-7.39751771877406e-05	-1.017515105804917e-05	-7.346439500538482e-05
3.1545247463978408	0.0011583112053587016	0.0011523078394377342	0.0012166520334401748	0.0012090424619016482	0.0012508903691391226	0.0012422527646526469	0.001288022308657244	0.0012781993842931824	0.001368153082688884	0.001355528266485053	0.057055579751714866	0.055670572333861135	-1.0189401809544696e-05	-7.401056350198054e-05	-1.0119046318292357e-05	-7.349953747362581e-05
3.1735323448776414	0.0011581323444664602	0.001152129905840503	0.0012164641746239657	0.0012088557781317598	0.001250697230457975	0.001242060959549314	0.0012878234444900062	0.0012780020364568806	0.0013679418649989185	0.0013553189969989108	0.05705559117605986	0.05567058347137065	-1.0133147414187471e-05	-7.404544784175848e-05	-1.0063180414777995e-05	-7.353418144265267e-05
3.192654473700048	0.0011579533996151925	0.0011519518887243773	0.0012162762278093494	0.0012086690069152569	0.001250504001420552	0.0012418690647122848	0.0012876244874198705	0.00127780459642129	0.0013677305489470217	0.0013551096300438122	0.05705560280452579	0.055670594807875624	-1.0077132694560897e-05	-7.407982742929642e-05	-1.0007552532532993e-05	-7.356832415389425e-05
3.211891822967991	0.0011577743720225277	0.0011517737893007635	0.001216088194278655	0.001208482149526474	0.00125031068334738	0.0012416770814529434	0.0012874254388089746	0.0012776070655380741	0.0013675191359857812	0.0013549001670586812	0.05705561464078102	0.055670606346952894	-1.0021356831618755e-05	-7.411369947438184e-05	-9.95216185817327e-06	-7.36019628365947e-05
3.2312450869426166	0.001157595262912757	0.0011515956087876983	0.00121590007532127	0.0012082952072467585	0.0012501172775662788	0.0012414850110899168	0.0012872263000270109	0.00127740944516639	0.0013673076275759126	0.001354690609490487	0.05705562668856021	0.055670618092243614	-9.965819007716481e-06	-7.414706117311876e-05	-9.8970075797164e-06	-7.36350947063702e-05
3.2507149640683446	0.0011574160735168713	0.0011514173484098846	0.0012157118722336802	0.0012081081813645142	0.0012499237854124063	0.001241292854949118	0.0012870270724512703	0.0012772117366729352	0.001367096025186305	0.0013544809587942956	0.05705563895166614	0.055670630047454574	-9.910518406715252e-06	-7.417990970803867e-05	-9.842088886671818e-06	-7.366771696556973e-05
3.2703021569980693	0.0011572368050725848	0.0011512390093987145	0.0012155235863194958	0.0012079210731752235	0.0012497302082282835	0.001241100614363772	0.0012868277574666714	0.0012770139414319732	0.0013668843302940574	0.0013542712164332981	0.05705565143396988	0.05567064221635963	-9.855454214086068e-06	-7.421224224926637e-05	-9.787404970117153e-06	-7.369982680374698e-05
3.2900073726185273	0.0011570574588243697	0.001151060592992306	0.0012153352188894891	0.0012077338839814877	0.0012495365473638347	0.001240908290674457	0.0012866283564658004	0.0012768160608253771	0.0013666725443845194	0.0013540613838788592	0.05705566413941189	0.055670654602800615	-9.800625616521175e-06	-7.424405595124473e-05	-9.732955022372092e-06	-7.373142139516231e-05
3.3098313220758016	0.0011568780360234922	0.0011508821004355375	0.0012151467712616332	0.001207546615093064	0.0012493428041764284	0.0012407158852291425	0.0012864288708489555	0.0012766180962426705	0.0013664606689513437	0.0013538514626105628	0.05705567707200407	0.05567066721068857	-9.74603180239203e-06	-7.427534795598212e-05	-9.678738237442475e-06	-7.376249790205791e-05
3.329774720800988	0.0011566985379280333	0.0011507035329800677	0.0012149582447611256	0.0012073592678268888	0.0012491489800309026	0.0012405233993832139	0.0012862293020241727	0.0012764200490810538	0.0013662487054965121	0.0013536414541162405	0.057055690235830736	0.05567068004400554	-9.691671961683385e-06	-7.430611539249732e-05	-9.624753810919678e-06	-7.379305347340881e-05
3.349838288536016	0.0011565189658029275	0.0011505248918843754	0.0012147696407204284	0.0012071718435071191	0.0012489550762996061	0.0012403308344995174	0.0012860296514072699	0.0012762219207454488	0.0013660366555303882	0.0013534313598920222	0.0570557036350499	0.055670693106804725	-9.637545285781646e-06	-7.433635537504313e-05	-9.571000939723878e-06	-7.382308524317427e-05
3.370022749359618	0.0011563393209199923	0.0011503461784137892	0.0012145809604793031	0.0012069843434651655	0.0012487610943624347	0.0012401381919483936	0.0012858299204218861	0.0012760237126485366	0.0013658245205717561	0.0013532211814423776	0.05705571727389516	0.05567070640321351	-9.583650967575491e-06	-7.436606500393905e-05	-9.517478822353848e-06	-7.38525903321019e-05
3.390328831713469	0.0011561596045579613	0.0011501673938405193	0.0012143922053848449	0.0012067967690397273	0.0012485670356068676	0.0012399454731077122	0.0012856301104995172	0.001275825426210794	0.0013656123021478655	0.0013530109202801567	0.05705573115667513	0.055670719937432556	-9.52998820151485e-06	-7.439524136554354e-05	-9.464186658862672e-06	-7.388156584706151e-05
3.4107572684284713	0.0011559798180025157	0.0011499885394436887	0.0012142033767915162	0.0012066091215768248	0.001248372901428004	0.0012397526793629101	0.0012854302230795567	0.0012756270628605328	0.0013654000017944746	0.0013528005779266333	0.05705574528777792	0.055670733713739866	-9.476556183642126e-06	-7.442388153272583e-05	-9.411123650826525e-06	-7.391000888121169e-05
3.431308796751202	0.001155799962546314	0.0011498096165093645	0.0012140144760611812	0.001206421402429835	0.0012481786932285973	0.0012395598121070252	0.0012852302596093313	0.001275428624033935	0.0013651876210558887	0.001352590155911546	0.057055759671670106	0.055670747736489196	-9.423354111508936e-06	-7.445198256356145e-05	-9.358289001330788e-06	-7.393791651305603e-05
3.4519841583705158	0.001155620039489028	0.001149630626330592	0.0012138255045631438	0.0012062336129595288	0.0012479844124190966	0.0012393668727407384	0.0012850302215441421	0.001275230111175097	0.0013649751614850107	0.001352379655773145	0.05705577431289775	0.05567076201011343	-9.370381184214266e-06	-7.447954150230363e-05	-9.305681915022096e-06	-7.39652858074702e-05
3.47278409944432	0.001155440050137372	0.0011494515702074252	0.0012136364636741804	0.001206045754534102	0.0012477900604176792	0.0012391738626724032	0.0012848301103473051	0.001275031525736063	0.0013647626246433803	0.0013521690790582307	0.05705578921609116	0.05567077653912598	-9.31763660245305e-06	-7.450655537874495e-05	-9.25330159812221e-06	-7.399211381495241e-05
3.4937093706264992	0.001155259995805139	0.001149272449446961	0.0012134473547785764	0.0012058578285292156	0.0012475956386502924	0.001238980783318091	0.0012846299274901878	0.001274832869176869	0.0013645500121012197	0.001351958427322203	0.057055804385962756	0.055670791328121055	-9.265119568405145e-06	-7.453302120796756e-05	-9.201147258323938e-06	-7.40183975714015e-05
3.514760727094002	0.00115507987781323	0.0011490932653633707	0.0012132581792681635	0.0012056698363280274	0.0012474011485506887	0.0012387876361016216	0.0012844296744522518	0.0012746341429655788	0.001364337325437481	0.0013517477021291009	0.05705581982731049	0.05567080638177605	-9.212829285933088e-06	-7.455893599112029e-05	-9.149218105030527e-06	-7.404413409914379e-05
3.535938928574102	0.001154899697489689	0.0011489140192779326	0.0012130689385423526	0.0012054817793212297	0.0012472065915604632	0.0012385944224546038	0.0012842293527210902	0.001274435348578326	0.0013641245662398844	0.0013515369050516486	0.057055835545019064	0.05567082170485344	-9.160764960387813e-06	-7.458429671416966e-05	-9.097513349032998e-06	-7.406932040487924e-05
3.557244739371806	0.0011547194561697372	0.001148734712519068	0.001212879634008175	0.001205293658907087	0.0012470119691290957	0.001238401143816477	0.0012840289637924716	0.0012742364874993527	0.0013639117361049723	0.001351326037671302	0.0570558515440608	0.05567083730220024	-9.108925798768236e-06	-7.46091003490379e-05	-9.046032202843224e-06	-7.40939534816798e-05
3.578678928397448	0.0011545391551958022	0.0011485553464223681	0.0012126902670803116	0.001205105476491466	0.0012468172827139819	0.0012382078016345398	0.0012838285091703754	0.0012740375612210486	0.001363698836638145	0.001351115101578288	0.05705586782949882	0.055670853178752665	-9.057311009669222e-06	-7.463334385282572e-05	-8.994773880541262e-06	-7.411803030810127e-05
3.600242269194432	0.0011543587959175544	0.0011483759223306334	0.0012125008391811356	0.0012049172334878792	0.0012466225337804792	0.0012380143973639971	0.0012836279903670359	0.0012738385712439929	0.0013634858694537135	0.0013509040983716554	0.0570558844064864	0.05567086933953452	-9.005919803184437e-06	-7.465702416700748e-05	-8.943737597640056e-06	-7.414154784657345e-05
3.6219355399671502	0.0011541783796919437	0.0011481964415939073	0.0012123113517407496	0.0012047289313175202	0.001246427723801943	0.0012378209324679977	0.0012834274089029863	0.0012736395190769993	0.001363272836174946	0.0013506930296593221	0.057055901280271146	0.05567088578966218	-8.954751391083288e-06	-7.468013821859687e-05	-8.892922571394207e-06	-7.416450304589817e-05
3.643759523609069	0.0011539979078832282	0.0011480169055695048	0.001212121806197018	0.001204540571409297	0.0012462328542597648	0.0012376274084176678	0.0012832267663070941	0.0012734404062371477	0.0013630597384341099	0.0013504818970581133	0.05705591845619483	0.05567090253434227	-8.903804986686026e-06	-7.470268291936977e-05	-8.842328020571e-06	-7.418689283941737e-05
3.6657150077309777	0.0011538173818630112	0.0011478373156220527	0.0012119322039956105	0.0012043521551998735	0.0012460379266434147	0.0012374338266921577	0.0012830260641166083	0.0012732412342498346	0.0013628465778725233	0.001350270702193816	0.0570559359396956	0.05567091957887703	-8.853079805071912e-06	-7.472465516705773e-05	-8.791953165658561e-06	-7.420871414634544e-05
3.6878027846894206	0.0011536368030102702	0.0011476576731235145	0.0012117425465900296	0.0012041636841336992	0.001245842942450472	0.001237240188778669	0.0012828253038771919	0.0012730420046488048	0.0013626333561405936	0.0013500594467012153	0.05705595373630989	0.05567093692866401	-8.802575062846762e-06	-7.47460518434051e-05	-8.741797228695863e-06	-7.422996387035363e-05
3.710023651615288	0.0011534561727114005	0.0011474779794532356	0.00121155283544166	0.0012039751596630568	0.0012456479031866775	0.001237046496172509	0.0012826244871429766	0.0012728427189762034	0.0013624200748978768	0.0013498481322241538	0.057055971851674665	0.05567095458919828	-8.752289978083971e-06	-7.476686981353065e-05	-8.691859433137411e-06	-7.425063889829331e-05
3.732378410442586	0.001153275492360246	0.0011472982359979741	0.0012113630720198031	0.0012037865832480973	0.0012454528103659683	0.0012368527503771234	0.0012824236154765994	0.0012726433787826146	0.0013622067358131202	0.0013496367604155734	0.05705599029152743	0.05567097256607346	-8.702223770664513e-06	-7.478710592870308e-05	-8.642139004283456e-06	-7.427073610363766e-05
3.7548678679373717	0.0011530947633581294	0.0011471184441519307	0.0012111732578017106	0.0012035979563568716	0.001245257665510515	0.0012366589529041335	0.0012822226904492437	0.0012724439856271006	0.0013619933405643085	0.0013494253329375601	0.05705600906171109	0.055670990864985906	-8.652375662096534e-06	-7.480675702478679e-05	-8.592635169023255e-06	-7.429025234412245e-05
3.777492835726878	0.0011529139871138934	0.0011469386053167892	0.0012109833942726268	0.001203409280465376	0.0012450624701507657	0.0012364651052733816	0.0012820217136406838	0.0012722445410772475	0.0013617798908387136	0.0013492138514613948	0.05705602816817289	0.0556710094917333	-8.602744875487595e-06	-7.482581992143689e-05	-8.543347155814257e-06	-7.430918446169055e-05
3.8002541303288	0.0011527331650439307	0.0011467587209017477	0.0012107934829258262	0.001203220557057586	0.0012448672258254852	0.0012362712090129672	0.0012818206866393273	0.0012720450467092054	0.0013615663883329429	0.0013490023176676007	0.057056047616967503	0.05567102845221851	-8.553330635516915e-06	-7.484429142229354e-05	-8.494274194730672e-06	-7.43275292824086e-05
3.823152573180761	0.0011525522985722269	0.001146578792323559	0.0012106035252626554	0.0012030317876254996	0.0012446719340818008	0.0012360772656592946	0.0012816196110422638	0.0012718455041077375	0.0013613528347529945	0.0013487907332459957	0.057056067414259816	0.055671047752451235	-8.504132168535988e-06	-7.486216831523174e-05	-8.44541551748082e-06	-7.434528361674464e-05
3.8461889906699622	0.0011523713891303882	0.0011463988210065616	0.0012104135227925686	0.0012028429736691728	0.001244476596475238	0.0012358832767571063	0.001281418488455302	0.0012716459148662583	0.001361139231814299	0.0013485790998957361	0.057056087566325034	0.055671067398549864	-8.455148702676135e-06	-7.487944737347152e-05	-8.396770357521621e-06	-7.436244426037297e-05
3.8693642141629967	0.001152190438157679	0.001146218808382713	0.0012102234770331652	0.0012026541166967567	0.0012442812145697607	0.0012356892438595262	0.001281217320493015	0.0012714462805868756	0.00136092558124177	0.0013483674193253666	0.05705610807955305	0.055671087396742994	-8.406379467616049e-06	-7.489612535330203e-05	-8.348337949815737e-06	-7.437900799184272e-05
3.892679080035866	0.001152009447101062	0.0011460387558916343	0.0012100333895102367	0.001202465218224544	0.001244085789937821	0.0012354951685281067	0.0012810161087787892	0.001271246602880442	0.001360711884769861	0.001348155693252875	0.05705612896044751	0.05567110775337143	-8.357823694571387e-06	-7.491219899369295e-05	-8.30011753094606e-06	-7.439497157335495e-05
3.9161344297041563	0.0011518284174152325	0.0011458586649806396	0.0012098432617578022	0.0012022762797770032	0.001243890324160398	0.0012353010523328662	0.001280814854944868	0.0012710468833665954	0.0013604981441426136	0.0013479439234057393	0.057056150215631186	0.055671128474891994	-8.309480616548043e-06	-7.492766501884796e-05	-8.252108339240616e-06	-7.441033175220602e-05
3.9397311096534064	0.0011516473505626525	0.0011456785371047737	0.001209653095318147	0.0012020873028868206	0.0012436948188270375	0.0012351068968523297	0.0012806135606323928	0.0012708471236738022	0.0013602843611137043	0.0013477321115209775	0.0570561718518459	0.055671149567876305	-8.26134946830745e-06	-7.494252013712233e-05	-8.204309614713579e-06	-7.442508525931646e-05
3.963469971469652	0.0011514662480135874	0.0011454983737268472	0.0012094628917418647	0.0012018982890949369	0.001243499275535894	0.0012349127036735735	0.00128041222749145	0.0012706473254394024	0.0013600705374464984	0.0013475202593451964	0.05705619387595481	0.05567117103901627	-8.213429486082086e-06	-7.495676103894122e-05	-8.15672059890915e-06	-7.443922880862042e-05
3.987351871870168	0.0011512851112461483	0.001145318176317478	0.0012092726525879006	0.0012017092399505948	0.0012433036958937823	0.0012347184743922697	0.0012802108571811222	0.0012704474903096597	0.0013598566749141072	0.0013473083686346512	0.05705621629494623	0.055671192895123706	-8.165719907846092e-06	-7.497038439852055e-05	-8.109340535064624e-06	-7.445275909753746e-05
4.01137767273438	0.0011511039417463225	0.0011451379463551226	0.0012090823794235882	0.0012015201570113728	0.0012431080815162112	0.001234524210612727	0.0012800094513695265	0.0012702476199398021	0.001359642775299433	0.0013470964411552882	0.05705623911593349	0.0556712151431344	-8.118219973304863e-06	-7.498338687425554e-05	-8.062168668110381e-06	-7.446567280749994e-05
4.035548241134971	0.0011509227410080138	0.0011449576853261169	0.0012088920738246925	0.0012013310418432304	0.0012429124340274321	0.0012343299139479335	0.001279808011733865	0.0012700477159940699	0.0013594288403952256	0.0013468844786828017	0.057056262346159306	0.0556712377901084	-8.07092892370076e-06	-7.499576510644479e-05	-8.015204244610913e-06	-7.447796660292605e-05
4.059864449369175	0.0011507415105330827	0.0011447773947247132	0.001208701737375455	0.0012011418960205479	0.0012427167550604842	0.0012341355860196034	0.0012796065399604756	0.0012698477801457635	0.0013592148720041378	0.0013466724830026877	0.0570562859929974	0.05567126084323465	-8.023846002139234e-06	-7.50075157200103e-05	-7.96844651282727e-06	-7.448963713171941e-05
4.08432717499025	0.0011505602518313742	0.0011445970760531148	0.0012085113716686234	0.0012009527211261663	0.0012425210462572302	0.0012339412284582158	0.0012794050377448645	0.0012696478140772855	0.0013590008719387683	0.001346460455910291	0.05705631006395402	0.05567128430983075	-7.976970453283522e-06	-7.501863532174968e-05	-7.921894722682371e-06	-7.450068102471397e-05
4.108937300839158	0.0011503789664207703	0.0011444167308215175	0.0012083209783055118	0.0012007635187514325	0.001242325309268415	0.0012337468429030652	0.0012792035067917744	0.0012694478194801935	0.0013587868420217339	0.001346248399210865	0.057056334566671675	0.05567130819734746	-7.930301523476069e-06	-7.502912050139088e-05	-7.875548125781812e-06	-7.451109489600705e-05
4.133695715076422	0.0011501976558272143	0.0011442363605481435	0.0012081305588960253	0.0012005742904962358	0.0012421295457536957	0.001233552431002298	0.0012790019488152131	0.0012692477980552409	0.0013585727840857036	0.0013460363147196194	0.0570563595089308	0.05567133251337015	-7.883838460794046e-06	-7.503896783181419e-05	-7.829405975347953e-06	-7.452087534190466e-05
4.15860331121418	0.0011500163215847612	0.0011440559667592874	0.001207940115058717	0.0012003850379690602	0.0012419337573817003	0.0012333579944129693	0.0012788003655385175	0.0012690477515124345	0.0013583586999734727	0.001345824204261784	0.05705638489865297	0.05567135726562106	-7.837580515000775e-06	-7.50481738684694e-05	-7.783467526337878e-06	-7.453001894205946e-05
4.183660988148428	0.0011498349652356034	0.0011438755509893422	0.0012077496484208176	0.0012001957627870133	0.0012417379458300594	0.001233163534801073	0.0012785987586943865	0.0012688476815710678	0.001358144591538001	0.0013456120696726493	0.057056410743901935	0.055671382461961225	-7.791526937507565e-06	-7.505673514898725e-05	-7.737732035363598e-06	-7.453852225852708e-05
4.208869650191461	0.0011496535883301242	0.0011436951147808536	0.0012075591606182925	0.0012000064665758838	0.0012415421127854672	0.0012329690538416028	0.0012783971300249464	0.001268647589959788	0.0013579304606424843	0.0013453999127976382	0.057056437052888286	0.05567140811039556	-7.745676981481264e-06	-7.506464819395653e-05	-7.692198760761437e-06	-7.454638183626572e-05
4.2342302071045115	0.001149472192426921	0.0011435146596845407	0.001207368653295869	0.0011998171509701688	0.0012413462599437104	0.0012327745532185817	0.0012781954812817813	0.0012684474784166238	0.0013577163091603932	0.0013451877354923427	0.05705646383397016	0.0556714342190727	-7.700029901764466e-06	-7.507190950595266e-05	-7.64686696250183e-06	-7.455359420216467e-05
4.259743574130585	0.0011492907790928606	0.0011433341872593547	0.001207178128107098	0.0011996278176131347	0.0012411503890097323	0.0012325800346251253	0.001277993814226004	0.0012682473486890552	0.00135750213897555	0.0013449755396226	0.05705649109565775	0.05567146079628839	-7.654584954799176e-06	-7.507851556864953e-05	-7.601735902203199e-06	-7.456015586479459e-05
4.285410672027485	0.0011491093499031069	0.0011431536990725033	0.0012069875867143838	0.0011994384681568468	0.0012409545016976676	0.001232385499763475	0.0012777921306282875	0.001268047202534048	0.0013572879519821702	0.001344763327064534	0.05705651884661425	0.055671487850489025	-7.609341398918251e-06	-7.508446284987258e-05	-7.556804843305426e-06	-7.45660633166001e-05
4.311232427101037	0.001148927906441164	0.0011429731966994948	0.0012067970307890331	0.0011992491042622188	0.0012407585997308908	0.001232190950345049	0.0012775904322689237	0.0012678470417181076	0.0013570737500849237	0.0013445510997046161	0.057056547095659854	0.055671515390272465	-7.5642984940227365e-06	-7.508974779790734e-05	-7.512073050861684e-06	-7.457131303090225e-05
4.337209771238533	0.0011487464502989186	0.0011427926817241816	0.001206606462011302	0.0011990597275990573	0.0012405626848420695	0.001231996388090491	0.0012773887209378747	0.0012676468680173335	0.0013568595351989982	0.001344338859439726	0.057056575851774524	0.055671543424393836	-7.519455501713707e-06	-7.509436684247084e-05	-7.467539791559258e-06	-7.457590146248139e-05
4.363343641942354	0.0011485649830766794	0.001142612155738797	0.0012064158820704388	0.0011988703398461077	0.0012403667587732072	0.0012318018147297173	0.0012771869984348212	0.0012674466832174663	0.0013566453092501531	0.0013441266081772084	0.05705660512409977	0.05567157196176532	-7.474811685361654e-06	-7.509831639601616e-05	-7.4232043338721965e-06	-7.457982504879834e-05
4.389634982363801	0.0011483835063832144	0.0011424316203439947	0.0012062252926647275	0.0011986809426910948	0.0012401708232756916	0.0012316072320019617	0.0012769852665692146	0.0012672464891139376	0.0013564310741747791	0.0013439143478349267	0.057056634921943385	0.055671601011460736	-7.430366310057918e-06	-7.510159285212259e-05	-7.379065947984986e-06	-7.458308020893978e-05
4.416084741337141	0.0011482020218357948	0.0011422510771488905	0.0012060346955015356	0.0011984915378307713	0.0012399748801103444	0.0012314126416558253	0.0012767835271603285	0.0012670462875119227	0.0013562168319199584	0.0013437020803413273	0.05705666525478079	0.055671630582717443	-7.386118642527945e-06	-7.510419258541234e-05	-7.335123905709284e-06	-7.458566334292427e-05
4.442693873413836	0.001148020531060235	0.001142070527771105	0.0012058440922973583	0.0011983021269709629	0.0012397789310474706	0.0012312180454493262	0.0012765817820373112	0.001266846080226393	0.001356002584443524	0.0013434898076354965	0.05705669613225934	0.05567166068494024	-7.342067951214559e-06	-7.510611195163386e-05	-7.291377480518613e-06	-7.458757083186884e-05
4.469463338897009	0.0011478390356909369	0.0011418899738368034	0.0012056534847778694	0.0011981127118266153	0.0012395829778669078	0.0012310234451499494	0.0012763800330392414	0.0012666458690821706	0.0013557883337141255	0.0013432775316672232	0.05705672756420004	0.05567169132770448	-7.2982135063612286e-06	-7.510734728835566e-05	-7.247825947735709e-06	-7.458879903946003e-05
4.49639410387609	0.0011476575373709226	0.0011417094169807324	0.0012054628746779577	0.0011979232941218337	0.0012393870223580707	0.0012308288425346868	0.0012761782820151725	0.0012664456559139704	0.0013555740817112777	0.0013430652543970506	0.057056759560601925	0.05567172252075792	-7.254554579890632e-06	-7.510789491382841e-05	-7.204468584300072e-06	-7.45893443094281e-05
4.523487140261684	0.0011474760377518873	0.0011415288588462714	0.0012052722637417843	0.0011977338755899414	0.0012391910663200087	0.0012306342393901017	0.0012759765308241972	0.0012662454425664681	0.0013553598304254376	0.0013428529777963498	0.05705679213164546	0.05567175427402448	-7.211090445321394e-06	-7.510775112620771e-05	-7.161304668778373e-06	-7.458920296615767e-05
4.550743425820648	0.0011472945384942345	0.0011413483010854662	0.0012050816537228256	0.0011975444579735146	0.0012389951115614527	0.0012304396375123657	0.0012757747813354947	0.0012660452308943422	0.0013551455818580568	0.0013426407038473725	0.057056825287694256	0.05567178659760883	-7.167820378080336e-06	-7.510691220571908e-05	-7.118333481624661e-06	-7.458837131613105e-05
4.578163944211368	0.0011471130412671186	0.0011411677453590726	0.0012048910463839165	0.0011973550430244362	0.0012387991599008615	0.0012302450387073143	0.0012755730354283836	0.0012658450227623311	0.001354931338021645	0.001342428434543312	0.057056859039300356	0.055671819501797025	-7.124743655169408e-06	-7.510537441215992e-05	-7.0755543048126035e-06	-7.458684564512486e-05
4.605749685019276	0.0011469315477484912	0.0011409871933366039	0.0012047004434973068	0.001197165632503943	0.0012386032131664827	0.0012300504447905001	0.001275371294992383	0.0012656448200452902	0.0013547171009398377	0.0013422161718883744	0.05705689339720547	0.05567185299706182	-7.081859555363446e-06	-7.510313398606527e-05	-7.032966422137327e-06	-7.458462222034723e-05
4.633501643792551	0.0011467500596251381	0.0011408066466963654	0.0012045098468446997	0.0011969762281826687	0.0012384072731963917	0.0012298558575872364	0.0012751695619272593	0.00126544462462824	0.0013545028726474543	0.001342003917897829	0.05705692837234662	0.05567188709406522	-7.0391673592032356e-06	-7.510018714854128e-05	-6.990569119104395e-06	-7.458169728935538e-05
4.6614208220780515	0.0011465685785927286	0.0011406261071255043	0.0012043192582173086	0.0011967868318406986	0.0012382113418385543	0.0012296612789326558	0.0012749678381430898	0.001265244438406429	0.001354288655190568	0.0013417916745980842	0.05705696397585801	0.055671921803662504	-6.9966663488151e-06	-7.509653009971085e-05	-6.948361682825727e-06	-7.457806707905634e-05
4.689508227457455	0.0011463871063558553	0.0011404455763200502	0.0012041286794159014	0.001196597445267614	0.0012380154209508734	0.0012294667106717593	0.0012747661255603153	0.0012650442632853832	0.0013540744506265673	0.0013415794440267432	0.05705700021907633	0.05567195713690453	-6.954355808202334e-06	-7.509215902098965e-05	-6.906343402238169e-06	-7.457372779762217e-05
4.717764873583629	0.0011462056446280764	0.001140265055984957	0.0012039381122508485	0.001196408070262541	0.0012378195124012406	0.0012292721546594656	0.0012745644261097926	0.001264844101180964	0.0013538602610242202	0.0013413672282326713	0.05705703711354205	0.05567199310504294	-6.9122350229537666e-06	-7.50870700721995e-05	-6.864513567916147e-06	-7.456867563218617e-05
4.746191780217212	0.001146024195131966	0.001140084547834152	0.0012037475585421782	0.0011962187086342034	0.0012376236180675962	0.0012290776127606708	0.0012743627417328603	0.0012646439540194272	0.0013536460884637472	0.0013411550292760646	0.05705707467100485	0.05567202971953228	-6.870303280500506e-06	-7.508125939417742e-05	-6.822871472196568e-06	-7.456290675056376e-05
4.774789973263409	0.001145842759599148	0.00113990405359057	0.0012035570201196172	0.0011960293622009642	0.0012374277398379692	0.00122888308685029	0.0012741610743813852	0.0012644438237374722	0.001353431935036876	0.0013409428492285056	0.05705711290342738	0.05567206699203486	-6.828559869914708e-06	-7.507472310630536e-05	-6.7814164090643225e-06	-7.455641729928186e-05
4.803560484809025	0.0011456613397703534	0.0011397235749862132	0.0012033664988226533	0.0011958400327908888	0.001237231879610549	0.001228688578813327	0.0012739594260178337	0.0012642437122823117	0.0013532178028469255	0.0013407306901730457	0.05705715182298841	0.05567210493442319	-6.787004081996312e-06	-7.506745730734288e-05	-6.740147674252905e-06	-7.454920340477234e-05
4.832504353159697	0.001145479937395451	0.001139543113762177	0.0012031759965005703	0.0011956507222417785	0.0012370360392937208	0.0012284940905449085	0.0012737577986153133	0.0012640436216117144	0.0013530036940088536	0.0013405185542042532	0.0570571914420871	0.05567214355878565	-6.745635209338963e-06	-7.505945807584347e-05	-6.699064565261759e-06	-7.454126117342752e-05
4.861622622877388	0.0011452985542335055	0.0011393626716687108	0.0012029855150125144	0.0011954614324012358	0.0012368402208061363	0.0012282996239503555	0.0012735561941576473	0.0012638435536940767	0.001352789610649344	0.0013403064434282983	0.05705723177334666	0.05567218287742851	-6.704452546166945e-06	-7.505072146851699e-05	-6.65816638118627e-06	-7.453258668935203e-05
4.890916344818065	0.0011451171920528137	0.0011391822504652545	0.0012027950562275343	0.0011952721651267073	0.0012366444260767566	0.0012281051809452275	0.0012733546146394238	0.001263643510508473	0.0013525755549068635	0.0013400943599630086	0.05705727282961925	0.05567222290288102	-6.663455388487838e-06	-7.504124352150643e-05	-6.617452422908593e-06	-7.452317601686076e-05
4.9203865761696335	0.001144935852630955	0.0011390018519204874	0.0012026046220246396	0.001195082922285537	0.0012364486570449168	0.0012279107634553823	0.0012731530620660606	0.001263443494044718	0.001352361528931738	0.001339882305937946	0.05705731462398939	0.055672263647898984	-6.622643033967618e-06	-7.503102024886132e-05	-6.576921992976215e-06	-7.451302519806413e-05
4.950034380490085	0.0011447545377548365	0.0011388214778123749	0.0012024142142928503	0.0011948937057550215	0.0012362529156603765	0.0012277163734170308	0.0012729515384538642	0.0012632435063034296	0.0013521475348862212	0.0013396702834944732	0.05705735716977826	0.05567230512546971	-6.582014782104129e-06	-7.50200476443974e-05	-6.53657439571298e-06	-7.450213025483876e-05
4.979860827745887	0.0011445732492207357	0.0011386411299282079	0.0012022238349312466	0.0011947045174224534	0.001236057203883375	0.0012275220127767892	0.001272750045830087	0.0012630435492960784	0.001351933574944561	0.0013394582947858196	0.057057400480548144	0.05567234734881424	-6.54156993404667e-06	-7.500832167933735e-05	-6.4964089371288836e-06	-7.449048718705109e-05
5.009866994350591	0.0011443919888343538	0.0011384608100646594	0.0012020334858490276	0.0011945153591851848	0.0012358615236846943	0.001227327683491741	0.0012725485862329943	0.0012628436250450626	0.0013517196512930804	0.0013392463419771617	0.05705744457010642	0.055672390331394025	-6.501307792616817e-06	-7.499583830264389e-05	-6.456424924885379e-06	-7.447809197225208e-05
5.040053963203681	0.001144210758410857	0.0011382805200278244	0.0012018431689655605	0.0011943262329506723	0.0012356658770457118	0.001227133387529491	0.001272347161711924	0.0012626437355837588	0.001351505766130243	0.001339034427245686	0.05705748945251112	0.055672434086913476	-6.461227662506175e-06	-7.498259344260183e-05	-6.416621668461908e-06	-7.44649405673703e-05
5.070422823729659	0.001144029559774924	0.0011381002616332669	0.0012016528862104333	0.0011941371406365318	0.0012354702659584551	0.0012269391268682197	0.0012721457743273456	0.001262443882956586	0.0013512919216667255	0.0013388225527806623	0.05705753514207426	0.0556724786293254	-6.4213288499849475e-06	-7.496858300412579e-05	-6.376998478947737e-06	-7.44510289061584e-05
5.100974671917351	0.0011438483947607992	0.0011379200367060722	0.0012014626395235142	0.0011939480841705967	0.0012352746924256704	0.0012267449034967495	0.0012719444261509291	0.001262244069219073	0.0013510781201254987	0.001338610720783524	0.057057581653366565	0.05567252397283527	-6.381610663092757e-06	-7.495380286998143e-05	-6.337554669184203e-06	-7.443635290060868e-05
5.131710610359471	0.0011436672652123325	0.0011377398470808885	0.0012012724308549988	0.001193759065490966	0.0012350791584608686	0.0012265507194145922	0.0012717431192656016	0.0012620442964379132	0.0013508643637418927	0.0013383989334679288	0.057057629001222895	0.055672570131904894	-6.342072411624766e-06	-7.4938248900841e-05	-6.298289553754305e-06	-7.44209084406755e-05
5.1626317482924104	0.0011434861729830343	0.001137559694601981	0.0012010822621654727	0.001193570086546063	0.0012348836660883947	0.001226356576632016	0.0012715418557656191	0.0012618445666910346	0.0013506506547636805	0.0013381871930598455	0.05705767720074678	0.05567261712125858	-6.302713407062288e-06	-7.492191693417305e-05	-6.259202448871681e-06	-7.440469139285977e-05
5.193739201636265	0.0011433051199361188	0.001137379581123275	0.0012008921354259596	0.0011933811492946885	0.00123468821734348	0.0012261624771701014	0.0012713406377566222	0.0012616448820676595	0.0013504369954511458	0.0013379755017976194	0.05705772626731435	0.055672664955886624	-6.2635329626109515e-06	-7.490480278465883e-05	-6.220292672547145e-06	-7.4387697601902e-05
5.225034093035115	0.0011431241079445569	0.001137199508508407	0.0012007020526179821	0.0011931922557060764	0.0012344928142723082	0.0012259684230607989	0.0012711394673557087	0.001261445244668371	0.0013502233880771674	0.0013377638619320536	0.05705777621658096	0.05567271365105119	-6.2245303931729445e-06	-7.488690224338734e-05	-6.181559544408272e-06	-7.436992288836763e-05
5.256517551897525	0.001142943138891125	0.001137019478630777	0.0012005120157336175	0.0011930034077599523	0.0012342974589320726	0.0012257744163469964	0.0012709383466914966	0.0012612456566051798	0.001350009834927293	0.0013375522757264854	0.05705782706448471	0.055672763222290325	-6.185705015409465e-06	-7.486821107893782e-05	-6.143002385841645e-06	-7.435136305061762e-05
5.288190714437326	0.0011427622146684506	0.00113683949337359	0.001200322026775551	0.0011928146074465843	0.0012341021533910364	0.0012255804590825693	0.0012707372779041882	0.0012610461200015838	0.0013497963382998145	0.0013373407454568568	0.05705787882725264	0.05567281368542336	-6.147056147709495e-06	-7.484872503621398e-05	-6.104620519996329e-06	-7.433201386411459e-05
5.320054723714605	0.001142581337179065	0.0011366595546299118	0.001200132087757134	0.0011926258567668431	0.0012339068997285958	0.0012253865533324486	0.0012705362631456377	0.0012608466369926391	0.0013495829005058504	0.0013371292734117982	0.05705793152140525	0.05567286505655626	-6.1085831100891885e-06	-7.482843983558363e-05	-6.06641327157223e-06	-7.431187107920234e-05
5.352110729676963	0.0011424005083354566	0.0011364796643027202	0.0011999422007024467	0.0011924371577322621	0.0012337117000353452	0.0012251927011726847	0.0012703353045794231	0.0012606472097250285	0.001349369523869428	0.0013369178618927095	0.05705798516376209	0.055672917352086425	-6.0702852243584016e-06	-7.480735117409987e-05	-6.028379967076836e-06	-7.42909304232986e-05
5.384359889201005	0.0011422197300601153	0.0011362998243049502	0.0011997523676463484	0.0011922485123650893	0.0012335165564131333	0.0012249989046905026	0.001270134404380908	0.001260447840357123	0.001349156210727557	0.001336706513213831	0.05705803977144751	0.05567297058870779	-6.032161814058246e-06	-7.47854547253346e-05	-5.9905199347592974e-06	-7.42691876008672e-05
5.41680336613411	0.001142039004285587	0.0011361200365595469	0.00119956259063454	0.0011920599226983473	0.00123332147097513	0.001224805165984367	0.0012699335647373125	0.0012602485310590523	0.0013489429634303152	0.001336495229702329	0.05705809536189579	0.05567302478341711	-5.994212204363941e-06	-7.476274613721356e-05	-5.952832504468181e-06	-7.42466382906426e-05
5.44944233133642	0.0011418583329545254	0.00113594030299952	0.0011993728717236238	0.0011918713907758957	0.001233126445845893	0.0012246114871640504	0.0012697327878477844	0.0012600492840127767	0.001348729784340931	0.0013362840136983776	0.05705815195285628	0.05567307995351815	-5.956435722206249e-06	-7.473922103390374e-05	-5.915317007776366e-06	-7.422327814735064e-05
5.482277962723094	0.0011416777180197422	0.0011357606255679915	0.0011991832129811613	0.0011916829186524856	0.0012329314831614252	0.001224417870350692	0.0012695320759234672	0.0012598501014121526	0.0013485166758358646	0.0013360728675552373	0.05705820956240058	0.05567313611662898	-5.918831696229837e-06	-7.471487501484186e-05	-5.877972778008805e-06	-7.419910280204167e-05
5.515311445306831	0.0011414971614442597	0.001135581006218248	0.0011989936164857322	0.00119149450839382	0.0012327365850692458	0.001224224317676861	0.0012693314311875703	0.0012596509854630017	0.0013483036403048917	0.0013358617936393387	0.05705826820892723	0.05567319329068568	-5.881399456765524e-06	-7.468970365426264e-05	-5.840799150145376e-06	-7.41741078603142e-05
5.548543971240616	0.0011413166652013626	0.0011354014469137942	0.0011988040843269974	0.0011913061620766154	0.001232541753728452	0.0012240308312866262	0.0012691308558754402	0.0012594519383831838	0.0013480906801511877	0.001335650794330367	0.05705832791116701	0.05567325149394952	-5.844138335847626e-06	-7.466370250094889e-05	-5.803795460813943e-06	-7.414828890217606e-05
5.581976739860765	0.0011411362312746544	0.0011352219496284077	0.001198614618605759	0.001191117881788664	0.001232346991309789	0.001223837413335621	0.0012689303522346366	0.00125925296240267	0.0013478777977914184	0.0013354398720213463	0.057058388688191686	0.05567331074501215	-5.807047667252124e-06	-7.4636867079092e-05	-5.766961048449953e-06	-7.41216414839041e-05
5.615610957730194	0.0011409558616581022	0.0011350425163461843	0.001198425221434018	0.0011909296696288867	0.0012321522999957089	0.0012236440659911005	0.0012687299225249945	0.0012590540597636056	0.001347664995655815	0.0013352290291187194	0.05705845055941651	0.05567337106280251	-5.77012678643074e-06	-7.460919288676537e-05	-5.730295253102147e-06	-7.409416113549061e-05
5.649447838681973	0.0011407755583561015	0.0011348631490616027	0.0011982358949350438	0.0011907415277074064	0.0012319576819804477	0.0012234507914320233	0.0012685295690187106	0.0012588552327203947	0.0013474522761882748	0.001335018268042444	0.05705851354460929	0.05567343246659126	-5.733375030521348e-06	-7.458067539595215e-05	-5.693797416491536e-06	-7.40658433608099e-05
5.6834886038631165	0.0011405953233835197	0.001134683849779567	0.0011980466412434276	0.0011905534581455985	0.0012317631394700844	0.0012232575918491048	0.001268329294000405	0.0012586564835397628	0.0013472396418464378	0.001334807591226068	0.05705857766389541	0.05567349497599946	-5.696791738413892e-06	-7.455131005335014e-05	-5.657466882118961e-06	-7.403668363920035e-05
5.717734481778674	0.0011404151587657578	0.0011345046205154697	0.0011978574625051528	0.001190365463076162	0.0012315686746826146	0.0012230644694448925	0.001268129099767205	0.0012584578145008365	0.0013470270951017823	0.0013345970011168252	0.057058642937765316	0.05567355861100224	-5.660376250625487e-06	-7.452109227834569e-05	-5.621302995043043e-06	-7.400667742232803e-05
5.75218670833605	0.0011402350665388025	0.0011343254632952427	0.0011976683608776555	0.0011901775446431801	0.0012313742898480183	0.001222871426433835	0.0012679289886288153	0.0012582592278952177	0.0013468146384397152	0.0013343865001757232	0.05705870938707976	0.0556736233919366	-5.624127909369808e-06	-7.449001746384631e-05	-5.5853051020501865e-06	-7.397582013576876e-05
5.786846526889619	0.0011400550487492833	0.001134146380155414	0.0011974793385298897	0.0011899897050021832	0.0012311799872083314	0.0012226784650423486	0.0012677289629075975	0.0012580607260270584	0.0013466022743596601	0.0013341760908776314	0.05705877703307786	0.05567368933950886	-5.588046058609131e-06	-7.445808097680806e-05	-5.549472551678869e-06	-7.394410717978528e-05
5.821715188285586	0.0011398751074545223	0.0011339673731431586	0.001197290397642388	0.0011898019463202109	0.0012309857690177084	0.0012224855875088837	0.001267529024938641	0.0012578623112131325	0.0013463900053751476	0.0013339657757113683	0.05705884589738319	0.055673756474799385	-5.552130044043924e-06	-7.442527815743061e-05	-5.5138046941363705e-06	-7.391153392738437e-05
5.856793950907131	0.0011396952447225953	0.0011337884443163582	0.0011971015404073284	0.001189614270775879	0.0012307916375425	0.0012222927960840002	0.0012673291770698438	0.0012576639857829162	0.00134617783401391	0.001333755557179796	0.057058916002011274	0.05567382481927073	-5.5163792128873346e-06	-7.439160431679803e-05	-5.478300881187753e-06	-7.387809572312332e-05
5.892084080719833	0.0011395154626323916	0.0011336095957436613	0.0011969127690286078	0.0011894266805594497	0.001230597595061328	0.00122210009303044	0.001267129421661996	0.0012574657520786697	0.001345965762817981	0.0013335454377999185	0.057058987369375515	0.05567389439477385	-5.480792914167032e-06	-7.43570547397654e-05	-5.442960466364027e-06	-7.38437878855247e-05
5.927586851317345	0.001139335763273661	0.0011334308295045314	0.0011967240857218946	0.0011892391778728871	0.0012304036438651462	0.0012219074806231914	0.0012669297610888475	0.0012572676124555056	0.001345753794343779	0.001333335420102963	0.05705906002229589	0.05567396522355603	-5.445370498648877e-06	-7.432162468445913e-05	-5.407782804934397e-06	-7.380860570610492e-05
5.963303543967366	0.001139156148747078	0.0011332521476893078	0.0011965354927147027	0.001189051764929929	0.0012302097862573194	0.0012217149611495647	0.0012667301977371947	0.0012570695692814726	0.0013455419311622081	0.0013331255066344806	0.05705913398400617	0.05567403732826735	-5.410111318580185e-06	-7.42853093780027e-05	-5.37276725364258e-06	-7.377254444607129e-05
5.999235447657878	0.001138976621164304	0.0011330735523992722	0.0011963469922464665	0.001188864443956163	0.001230016024553706	0.0012215225369092753	0.0012665307340069673	0.0012568716249376439	0.0013453301758587655	0.0013329156999544517	0.05705920927816042	0.055674110731967465	-5.375014728050548e-06	-7.42481040217069e-05	-5.337913171060693e-06	-7.37355993410127e-05
6.035383859143656	0.0011387971826480304	0.0011328950457466865	0.0011961585865685896	0.0011886772171890718	0.0012298223610827108	0.0012213302102144943	0.0012663313723112898	0.001256673781818176	0.0013451185310336157	0.0013327060026373577	0.05705928592884052	0.055674185458134524	-5.34008008281836e-06	-7.421000378790565e-05	-5.303219917440066e-06	-7.36977655979576e-05
6.071750082993084	0.0011386178353320555	0.0011327166298548744	0.001195970277944535	0.0011884900868781264	0.0012296287981853826	0.0012211379833899465	0.0012661321150765881	0.0012564760423304157	0.0013449069993017157	0.0013324964172723053	0.05705936396056603	0.05567426153067205	-5.305306740206739e-06	-7.417100381887365e-05	-5.2686868545377685e-06	-7.365903839332e-05
6.108335431635222	0.0011384385813613296	0.0011325383068582636	0.0011957820686498773	0.0011883030552848368	0.0012294353382154735	0.0012209458587729722	0.0012659329647426532	0.0012562784088949624	0.0013446955832928952	0.0013322869464631082	0.05705944339830021	0.05567433897391616	-5.2706940593394425e-06	-7.41310992294908e-05	-5.234313345918451e-06	-7.361941287692408e-05
6.145141225407182	0.0011382594228920217	0.001132360078902453	0.0011955939609723824	0.0011881161246828302	0.0012292419835395229	0.0012207538387136046	0.0012657339237627334	0.0012560808839457605	0.0013444842856519669	0.0013320775928283908	0.05705952426745751	0.055674417812644046	-5.236241400915359e-06	-7.409028510393934e-05	-5.20009875674271e-06	-7.357888416814617e-05
6.182168792601758	0.0011380803620915786	0.0011321819481442715	0.0011954059572120747	0.0011879292973579194	0.0012290487365369336	0.001220561925574651	0.00126553499460362	0.0012558834699301815	0.0013442731090388292	0.0013318683590016933	0.057059606593914666	0.05567449807208159	-5.201948127357692e-06	-7.404855649773001e-05	-5.166042453843417e-06	-7.35374473575523e-05
6.2194194695153895	0.0011379014011387812	0.001132003916751835	0.0011952180596813053	0.0011877425756081697	0.0012288555996000454	0.0012203701217317617	0.0012653361797457245	0.0012556861693091047	0.0013440620561285621	0.0013316592476315646	0.05705969040401533	0.05567457977791186	-5.167813602706406e-06	-7.400590843550936e-05	-5.132143805694489e-06	-7.349509750576022e-05
6.256894600496366	0.0011377225422238139	0.0011318259869046144	0.0011950302707048322	0.0011875559617439784	0.001228662575134222	0.001220178429573518	0.0012651374816831777	0.0012554889845570111	0.001343851129611544	0.0013314502613816766	0.05705977572458151	0.05567466295628338	-5.133837192645985e-06	-7.396233591186463e-05	-5.0984021823623216e-06	-7.345182964246799e-05
6.294595537993358	0.0011375437875483184	0.0011316481607934917	0.001194842592619883	0.0011873694580881397	0.0012284696655579218	0.0012199868515015047	0.0012649389029239053	0.0012552919181620626	0.0013436403321935456	0.0013312414029309201	0.05705986258292125	0.055674747633818404	-5.1000182645852266e-06	-7.391783389151807e-05	-5.064816955675788e-06	-7.340763876906298e-05
6.332523642604218	0.0011373651393254596	0.0011314704406208192	0.0011946550277762342	0.0011871830669759162	0.0012282768733027822	0.001219795389930386	0.001264740445989722	0.0012550949726261866	0.0013434296665958433	0.0013310326749735087	0.057059951006837105	0.05567483383762105	-5.066356187546223e-06	-7.38723973079114e-05	-5.031387499018075e-06	-7.336251985473607e-05
6.370680283125076	0.0011371865997799858	0.001131292828600492	0.0011944675785362819	0.0011869967907551218	0.0012280842008136987	0.0012196040472879973	0.001264542113416418	0.0012548981504651756	0.0013432191355553253	0.0013308240802190959	0.0570600410246353	0.055674921595286905	-5.032850332212929e-06	-7.382602106373315e-05	-4.998113187427294e-06	-7.331646783828583e-05
6.40906683659976	0.001137008171148293	0.0011311153269579987	0.0011942802472751156	0.001186810631786183	0.001227891650548907	0.0012194128260154121	0.0012643439077538476	0.001254701454208763	0.0013430087418245986	0.0013306156213928686	0.05706013266513484	0.05567501093491203	-4.999500070872187e-06	-7.377870002928111e-05	-4.964993397593015e-06	-7.326947762761882e-05
6.447684688369473	0.0011368298556784912	0.0011309379379304955	0.001194093036380599	0.001186624592442225	0.0012276992249800683	0.0012192217285670363	0.0012641458315660271	0.0012545048864007237	0.0013427984881721066	0.0013304073012356688	0.057060225957677346	0.0556751018851009	-4.966304777500458e-06	-7.373042904398885e-05	-4.93202750780769e-06	-7.322154409841741e-05
6.486535232122802	0.0011366516556304625	0.0011307606637668628	0.0011939059482534379	0.0011864386751091391	0.0012275069265923466	0.001219030757410682	0.0012639478874312173	0.0012543084495989568	0.0013425883773822327	0.0013301991225040941	0.0570603209321362	0.05567519447497655	-4.933263827715251e-06	-7.36812029153433e-05	-4.899214898029108e-06	-7.317266209544426e-05
6.525619869945995	0.001136473573275931	0.0011305835067277733	0.0011937189853072612	0.001186252882185662	0.0012273147578844977	0.0012188399150276548	0.0012637500779420217	0.0012541121463755826	0.001342378412255418	0.0013299910879706145	0.05706041761892597	0.05567528873419023	-4.900376598723083e-06	-7.363101641769121e-05	-4.866554949814472e-06	-7.312282643068269e-05
6.564940012373588	0.0011362956108985256	0.0011304064690857564	0.0011935321499686989	0.0011860672160834533	0.0012271227213689528	0.0012186492039128378	0.0012635524057054792	0.0012539159793170333	0.0013421685956082755	0.001329783200423684	0.05706051604901194	0.05567538469292987	-4.867642469409683e-06	-7.35798642933494e-05	-4.834047046339482e-06	-7.307203188389177e-05
6.604497078439295	0.0011361177707938453	0.0011302295531252628	0.001193345444677456	0.0011858816792271708	0.001226930819571902	0.001218458626574776	0.0012633548733431573	0.0012537199510241459	0.0013419589302737036	0.001329575462667852	0.05706061625392112	0.05567548238193043	-4.835060820287951e-06	-7.352774125160555e-05	-4.801690572427825e-06	-7.30202732023566e-05
6.644292495727218	0.0011359400552695266	0.0011300527611427318	0.0011931588718863948	0.0011856962740545503	0.0012267390550333836	0.001218268185535761	0.0012631574834912494	0.0012535240641122591	0.001341749419101005	0.0013293678775238823	0.057060718265751875	0.05567558183248463	-4.802631033433771e-06	-7.347464196749698e-05	-4.769484914454031e-06	-7.29675450993339e-05
6.684327700423376	0.001135762466645312	0.0011298760954466594	0.0011929724340616155	0.0011855110030164861	0.001226547430307373	0.0012180778833319236	0.0012629602388006737	0.0012533283212113097	0.0013415400649560065	0.0013291604478288695	0.05706082211718408	0.055675683076451904	-4.770352492621324e-06	-7.342056108369799e-05	-4.7374294604718425e-06	-7.291384225580066e-05
6.724604137367524	0.0011355850072531106	0.0011296995583576594	0.0011927861336825285	0.0011853258685771046	0.001226355947961863	0.0012178877225133102	0.0012627631419371628	0.0012531327249659223	0.0013413308707211724	0.0013289531764363507	0.05706092784149032	0.05567578614626896	-4.73822458324849e-06	-7.336549320860475e-05	-4.705523600155234e-06	-7.285915931906639e-05
6.76512326010531	0.001135407679437073	0.0011295231522085382	0.0011925999732419438	0.0011851408732138514	0.0012261646105789625	0.001217697705643982	0.0012625661955813696	0.001252937278035515	0.001341121839295732	0.0013287460662164312	0.057061035472545256	0.05567589107496042	-4.706246692220625e-06	-7.3309432914892e-05	-4.673766724670042e-06	-7.280349090063587e-05
6.805886530940724	0.0011352304855536592	0.0011293468793443615	0.0011924139552461513	0.0011849560194175713	0.0012259734207549838	0.0012175078353021023	0.0012623694024289686	0.0012527419830943975	0.0013409129735958024	0.0013285391200559067	0.05706114504483876	0.055675997896150145	-4.67441820813097e-06	-7.325237474151147e-05	-4.642158226852641e-06	-7.274683157851292e-05
6.846895420988873	0.001135053427971705	0.001129170742122522	0.0011922280822150005	0.0011847713096925893	0.0012257823811005313	0.0012173181140800239	0.0012621727651907512	0.0012525468428318677	0.0013407042765545096	0.00132833234085838	0.05706125659348528	0.055676106644070626	-4.642738521212081e-06	-7.319431319302572e-05	-4.610697501176986e-06	-7.268917589697832e-05
6.888151410229076	0.0011348765090724898	0.001128994742912806	0.0011920423566819831	0.00118458674655679	0.0012255914942405927	0.0012171285445843783	0.0012619762865927282	0.0012523518599523102	0.001340495751122112	0.0013281257315443833	0.05706137015423553	0.05567621735357496	-4.611207023249089e-06	-7.313524273758198e-05	-4.579383943667872e-06	-7.263051836400858e-05
6.92965598755826	0.0011346997312498127	0.001128818884097471	0.0011918567811943213	0.0011844023325417081	0.0012254007628146372	0.0012169391294361753	0.001261779969376237	0.0012521570371753065	0.0013402874002661329	0.0013279192950515122	0.05706148576348881	0.055676330060148584	-4.579823107579706e-06	-7.307515780713425e-05	-4.5482169518714505e-06	-7.257085345141467e-05
6.971410650844719	0.001134523096910062	0.0011286431680713122	0.0011916713583130522	0.00118421807019261	0.001225210189476707	0.001216749871270893	0.0012615838162980456	0.001251962377235734	0.0013400792269714877	0.0013277130343345455	0.05706160345830399	0.0556764447999203	-4.54858616920871e-06	-7.301405279819262e-05	-4.517195925004408e-06	-7.251017559614659e-05
7.01341690698215	0.0011343466084722804	0.0011284675972417317	0.0011914860906131087	0.0011840339620685773	0.0012250197768955092	0.0012165607727385684	0.0012613878301304519	0.0012517678828838673	0.0013398712342406096	0.0013275069523655723	0.05706172327641177	0.055676561609672805	-4.517495604731622e-06	-7.295192207093515e-05	-4.486320263862031e-06	-7.244847919890551e-05
7.055676271944047	0.0011341702683682461	0.0011282921740288152	0.0011913009806834112	0.0011838500107425947	0.0012248295277545154	0.0012163718365038967	0.0012611920136613966	0.0012515735568854873	0.001339663425093586	0.001327301052134126	0.057061845256226755	0.055676680526856044	-4.486550812260112e-06	-7.288875994745925e-05	-4.455589370733204e-06	-7.238575862275609e-05
7.098190270838397	0.001133994079042541	0.001128116900865403	0.0011911160311269555	0.0011836662188016384	0.0012246394447520596	0.0012161830652463288	0.0012609963696945707	0.0012513794020219899	0.0013394558025682927	0.0013270953366473143	0.05706196943685995	0.05567680158960008	-4.455751191600674e-06	-7.282456071436294e-05	-4.425002649603368e-06	-7.232200819531909e-05
7.1409604379627405	0.0011338180429526184	0.0011279417801971575	0.0011909312445608912	0.0011834825888467568	0.0012244495306014257	0.0012159944616601576	0.0012608009010495144	0.0012511854210904825	0.0013392483697205167	0.001326889808929943	0.05706209585813193	0.05567692483672441	-4.42509614397707e-06	-7.275931861783214e-05	-4.3945595058769715e-06	-7.225722220463582e-05
7.183988316859528	0.0011336421625688967	0.0011277668144826546	0.0011907466236166344	0.0011832991234931778	0.001224259788030971	0.0012158060284546395	0.0012606056105617513	0.0012509916169039167	0.0013390411296241196	0.0013266844720246748	0.05706222456058453	0.05567705030775352	-4.3945850722940105e-06	-7.269302786783172e-05	-4.364259346596039e-06	-7.219139490202697e-05
7.227275460371831	0.0011334664403748055	0.0011275920061934322	0.0011905621709399248	0.0011831158253703701	0.0012240702197841922	0.0012156177683540635	0.0012604105010828657	0.001250797992291167	0.0013388340853711393	0.0013264793289921304	0.05706235558549528	0.055677178042928786	-4.36421738106256e-06	-7.26256826361904e-05	-4.3341015804054805e-06	-7.21245205012877e-05
7.270823430699384	0.0011332908788668876	0.0011274173578140916	0.0011903778891909488	0.0011829326971221632	0.001223880828619857	0.0012154296840978787	0.0012602155754806478	0.001250604550097171	0.0013386272400719634	0.001326274382911059	0.05706248897488933	0.05567730808321949	-4.333992476195439e-06	-7.255727705335335e-05	-4.3040856173813535e-06	-7.2056593175579e-05
7.31463379945495	0.0011331154805548586	0.0011272428718423556	0.0011901937810444101	0.0011827497414068173	0.00122369161731209	0.0012152417784407777	0.001260020836639187	0.0012504112931830237	0.0013384205968554506	0.0013260696368784563	0.05706262477155477	0.055677440470339935	-4.303909765336622e-06	-7.248780521307285e-05	-4.2742108692823966e-06	-7.198760706136897e-05
7.358708147721062	0.0011329402479616885	0.001127068550789151	0.0011900098491896308	0.0011825669608971259	0.0012235025886504775	0.0012150540541528063	0.0012598262874589936	0.0012502182244260988	0.0013382141588690786	0.0013258650940097126	0.05706276301905518	0.05567757524675936	-4.273968657582047e-06	-7.241726116749558e-05	-4.244476749314108e-06	-7.191755625368668e-05
7.403048066107065	0.0011327651836236833	0.0011268943971786901	0.001189826096330647	0.0011823843582805093	0.0012233137454401794	0.0012148665140194687	0.0012596319308571177	0.001250025346720165	0.0013380079292790955	0.0013256607574387595	0.05706290376174335	0.0556777124557174	-4.244168563562883e-06	-7.234563892855039e-05	-4.214882672208542e-06	-7.184643480756536e-05
7.447655154806527	0.001132590290090558	0.0011267204135485447	0.0011896425251863017	0.001182201936259107	0.0012231250905020282	0.0012146791608418311	0.001259437769767267	0.001249832662975502	0.0013378019112706605	0.00132545663031821	0.05706304704477784	0.05567785214123831	-4.214508895535735e-06	-7.227293246850341e-05	-4.185428054302373e-06	-7.177423673876415e-05
7.49253102365499	0.001132415569925516	0.0011265466024497233	0.0011894591384903378	0.0011820196975498712	0.0012229366266726363	0.0012144919974366238	0.0012592438071399197	0.0012496401761190141	0.0013375961080479928	0.0013252527158195047	0.05706319291413482	0.05567799434814434	-4.184989067226516e-06	-7.219913571773762e-05	-4.156112313425872e-06	-7.170095602201942e-05
7.537677292188054	0.0011322410257053313	0.0011263729664467547	0.0011892759389915	0.0011818376448846678	0.001222748356804507	0.0012143050266363528	0.001259050045942452	0.0012494478890943555	0.0013373905228345254	0.0013250490171330617	0.05706334141662426	0.05567813912206994	-4.155608493931068e-06	-7.212424256511363e-05	-4.126934868953214e-06	-7.16265865904342e-05
7.583095589699846	0.0011320666600204265	0.0011261995081177656	0.0011890929294536294	0.001181655781010369	0.001222560283766141	0.001214118251289405	0.001258856489159258	0.0012492558048620476	0.0013371851588730556	0.001324845537468426	0.05706349259990641	0.05567828650947855	-4.126366592435357e-06	-7.204824685716482e-05	-4.097895141726149e-06	-7.155112233503402e-05
7.628787555301809	0.001131892475474957	0.0011260262300545642	0.001188910112655765	0.0011814741086889574	0.0012223724104421499	0.001213931674260163	0.0012586631397918737	0.001249063926399604	0.0013369800194259016	0.0013246422800544235	0.05706364651250439	0.05567843655767497	-4.097262781102215e-06	-7.197114239856917e-05	-4.068992554137271e-06	-7.147455710504458e-05
7.674754837981857	0.0011317184746868875	0.0011258531348627182	0.0011887274913922397	0.0011812926306976187	0.0012221847397333614	0.0012137452984291085	0.001258470000859099	0.0012488722567016496	0.001336775107775054	0.0013244392481393107	0.05706380320382233	0.05567858931482237	-4.068296479775926e-06	-7.189292295042837e-05	-4.040226530086649e-06	-7.139688470705896e-05
7.720999096663877	0.0011315446602880813	0.001125680225161642	0.0011885450684727878	0.0011811113498288494	0.001221997274556942	0.001213559126692941	0.0012582770753971294	0.001248680798780052	0.0013365704272223422	0.0013242364449909366	0.05706396272415931	0.055678744829957695	-4.039467109757944e-06	-7.181358222937972e-05	-4.011596494929784e-06	-7.131809890356666e-05
7.767522000267617	0.0011313710349243826	0.0011255075035846802	0.0011883628467226444	0.001180930268890556	0.0012218100178465056	0.0012133731619646893	0.0012580843664596836	0.0012484895556640467	0.001336365981089592	0.0013240338738968987	0.057064125124728075	0.05567890315300766	-4.010774093990768e-06	-7.173311391020509e-05	-3.983101875609449e-06	-7.123819341509074e-05
7.814325227768903	0.0011311976012556922	0.001125334972779183	0.0011881808289826413	0.0011807493907061513	0.0012216229725522233	0.0012131874071738193	0.0012578918771181224	0.0012482985304003555	0.0013361617727187796	0.0013238315381646942	0.05706429045766905	0.05567906433480323	-3.982216856818557e-06	-7.165151162177863e-05	-3.954742100487421e-06	-7.115716191671839e-05
7.861410468260233	0.0011310243619560663	0.0011251626354066055	0.0011879990181093265	0.0011805687181146714	0.001221436141640954	0.0012130018652663631	0.0012576996104615976	0.0012481077260533336	0.0013359578054722126	0.0013236294411219	0.057064458776069166	0.055679228427098375	-3.953794824096413e-06	-7.156876894778841e-05	-3.926516599415605e-06	-7.107499803871153e-05
7.908779421011744	0.0011308513197137906	0.0011249904941425806	0.0011878174169750553	0.0011803882539708668	0.0012212495280963485	0.0012128165392050238	0.001257507569597169	0.0012479171457050844	0.0013357540827326816	0.0013234275861163185	0.05706463013397841	0.055679395482585825	-3.925507423186911e-06	-7.148487942693071e-05	-3.8984248037551156e-06	-7.099169536692318e-05
7.956433795532517	0.0011306784772314757	0.0011248185516770145	0.0011876360284681076	0.0011802080011453205	0.0012210631349189808	0.001212631431969302	0.0012573157576499486	0.0012477267924556044	0.0013355506079036409	0.0013232259765161578	0.05706480458642652	0.055679565554913955	-3.897354082904592e-06	-7.139983655130022e-05	-3.870466146306886e-06	-7.090724744079901e-05
8.004375311632296	0.0011305058372261395	0.0011246468107141705	0.0011874548554927896	0.0011800279625245474	0.0012208769651264602	0.0012124465465556125	0.0012571241777632309	0.0012475366694229102	0.001335347384409372	0.0013230246157101908	0.05706498218944188	0.05567973869870415	-3.869334233637389e-06	-7.1313633767639e-05	-3.84264006142096e-06	-7.082164775459865e-05
8.052605699483543	0.001130333402429294	0.0011244752739727544	0.0011872739009695414	0.0011798481410111032	0.0012206910217535548	0.001212261885977402	0.0012569328330986301	0.0012473467797431744	0.001335144415695157	0.0013228235071079284	0.057065163000070133	0.05567991496956907	-3.8414473071367305e-06	-7.122626447425562e-05	-3.81494598482128e-06	-7.073488975486986e-05
8.101126699683881	0.0011301611755870416	0.001124303944186012	0.001187093167835056	0.0011796685395237005	0.0012205053078523217	0.0012120774532652816	0.0012567417268362243	0.0012471571265708706	0.0013349417052274627	0.0013226226541397969	0.05706534707638948	0.055680094424130154	-3.813692736618149e-06	-7.113772202099744e-05	-3.787383353685489e-06	-7.064696684011551e-05
8.149940063318896	0.0011299891594601637	0.001124132824101814	0.0011869126590423856	0.001179489160997316	0.0012203198264922296	0.0012118932514671443	0.0012565508621746968	0.0012469677130789076	0.0013347392564941132	0.0013224220602573108	0.057065534477534485	0.05568027712003556	-3.7860699568618983e-06	-7.104799971180409e-05	-3.759951606735132e-06	-7.055787236293076e-05
8.199047552025359	0.0011298173568242017	0.0011239619164827436	0.0011867323775610473	0.0011793100083832965	0.0012201345807602753	0.0012117092836482874	0.0012563602423314665	0.0012467785424587659	0.001334537073004464	0.0013222217289332425	0.057065725263711085	0.055680463115980315	-3.758578404065502e-06	-7.095709080073842e-05	-3.7326501840725945e-06	-7.046759962625604e-05
8.248450938054788	0.0011296457704695639	0.0011237912241061968	0.0011865523263771519	0.0011791310846494842	0.0012199495737611275	0.0012115255528915487	0.0012561698705428495	0.0012465896179206515	0.0013343351582895979	0.0013220216636618159	0.05706591949621774	0.055680652471723754	-3.7312175158055877e-06	-7.086498849159795e-05	-3.705478527234879e-06	-7.037614188407093e-05
8.298152004337403	0.0011294744032016068	0.0011236207497644683	0.001186372508493505	0.0011789523927803215	0.0012197648086172458	0.0012113420622974266	0.0012559797500641915	0.0012464009426936303	0.001334133515902499	0.0013218218679588766	0.057066117237465463	0.05568084524810948	-3.7039867311940144e-06	-7.077168593933036e-05	-3.6784360792439103e-06	-7.02834923411999e-05
8.348152544546481	0.0011293032578407365	0.001123450496264849	0.001186192926929735	0.0011787739357769723	0.0012195802884690159	0.0012111588149842155	0.0012557898841700247	0.00124621252002578	0.0013339321494182487	0.0013216223453620837	0.057066318550997065	0.05568104150708478	-3.676885490714807e-06	-7.067717624753556e-05	-3.651522284481637e-06	-7.018964415142492e-05
8.398454363163072	0.0011291323372224992	0.0011232804664297214	0.0011860135847224032	0.0011785957166574393	0.0012193960164748829	0.0012109758140881372	0.0012556002761542138	0.0012460243531843397	0.0013337310624342113	0.0013214230994310957	0.057066523501509224	0.05568124131172189	-3.6499132363386477e-06	-7.058145246935377e-05	-3.624736588813196e-06	-7.00945904187622e-05
8.449059275541144	0.0011289616441976778	0.0011231106630966506	0.0011858344849251259	0.001178417738456678	0.0012192119958114812	0.0012107930627634697	0.0012554109293301061	0.0012458364454558531	0.0013335302585702272	0.0013212241337477568	0.05706673215487163	0.05568144472623689	-3.623069411410121e-06	-7.048450760535618e-05	-3.5980784394706866e-06	-6.999832419496421e-05
8.49996910797308	0.0011287911816323904	0.0011229410891184881	0.0011856556306086964	0.0011782400042267243	0.0012190282296737785	0.0012106105641826904	0.0012552218470306897	0.0012456488001463294	0.0013333297414688107	0.0013210254519162952	0.05706694457814952	0.05568165181601092	-3.596353460704957e-06	-7.038633460373922e-05	-3.571547285134702e-06	-6.990083848032458e-05
8.551185697755594	0.0011286209524081878	0.001122771747363462	0.0011854770248612065	0.0011780625170368074	0.0012188447212752058	0.0012104283215366013	0.0012550330326087475	0.001245461420581388	0.0013331295147953482	0.0013208270575635098	0.057067160839625784	0.05568186264761212	-3.569764830476871e-06	-7.028692636093514e-05	-3.5451425759065736e-06	-6.98021262229842e-05
8.602710893256043	0.0011284509594221457	0.0011226026407152808	0.0011852986707881637	0.0011778852799734783	0.0012186614738477965	0.0012102463380344768	0.001254844489437009	0.0012452743101064212	0.0013329295822382915	0.0013206289543389739	0.05706738100882233	0.05568207728881657	-3.5433029682944983e-06	-7.01862757180316e-05	-3.5188637631921454e-06	-6.970218031607245e-05
8.654546553979111	0.001128281205586977	0.0011224337720732343	0.001185120571512629	0.0011777082961407356	0.0012184784906423367	0.001210064616904202	0.0012546562209083208	0.0012450874720867518	0.0013327299475093752	0.0013204311459152364	0.05706760515652209	0.05568229580862993	-3.516967323166295e-06	-7.008437546232593e-05	-3.4927102999012666e-06	-6.960099360067695e-05
8.706694550633951	0.00112811169383112	0.001122265144352286	0.0011849427301753293	0.0011775315686601419	0.0012182957749284965	0.0012098831613924067	0.0012544682304357966	0.0012449009099077851	0.0013325306143438093	0.0013202336359880156	0.0570678333547926	0.055682518277310813	-3.490757345512782e-06	-6.998121832663129e-05	-3.4666816402517675e-06	-6.949855886217993e-05
8.759156765201672	0.0011279424270988485	0.0011220967604831887	0.0011847651499347948	0.0011773551006709646	0.0012181133299949808	0.0012097019747646215	0.0012542805214529904	0.0012447146269751843	0.001332331586500498	0.0013200364282764188	0.05706806567701054	0.055682744766392775	-3.4646724871335854e-06	-6.98767969876668e-05	-3.4407772398874215e-06	-6.939486883136836e-05
8.811935091003267	0.0011277734083503692	0.0011219286234125702	0.0011845878339674827	0.0011771788953302883	0.001217931159149673	0.001209521060305407	0.0012540930974140544	0.0012445286267150164	0.0013321328677622442	0.0013198395265231328	0.0570683021978832	0.05568297534870717	-3.438712201146721e-06	-6.977110406480858e-05	-3.4149965557773304e-06	-6.928991618229685e-05
8.865031432767935	0.0011276046405619348	0.0011217607361030562	0.0011844107854679165	0.0011770029558131642	0.00121774926571979	0.0012093404213185202	0.0012539059617939175	0.0012443429125739407	0.0013319344619359761	0.0013196429344946583	0.05706854299347384	0.055683210098408105	-3.4128759421221677e-06	-6.966413212183831e-05	-3.389339046285314e-06	-6.918369353289822e-05
8.918447706701835	0.0011274361267259337	0.0011215931015333576	0.0011842340076488028	0.0011768272853127217	0.0012175676530520175	0.0012091600611270413	0.0012537191180884398	0.001244157488019354	0.001331736372852948	0.001319446655981499	0.05706878814122737	0.055683449090995235	-3.387163165995133e-06	-6.955587366458404e-05	-3.363804171149093e-06	-6.907619344434512e-05
8.972185840557227	0.0011272678698510113	0.0011214257226983902	0.0011840575037411814	0.001176651887040317	0.0012173863245126763	0.001208979983073543	0.0012535325698145997	0.0012439723565395775	0.0013315386043689773	0.0013192506947983984	0.05706903771999358	0.055683692403338446	-3.3615733299914574e-06	-6.944632113894955e-05	-3.338391391391818e-06	-6.896740841796922e-05
9.02624777370205	0.0011270998729621708	0.0011212586026093764	0.0011838812769945542	0.0011764767642256627	0.0012172052834878693	0.0012088001905202334	0.0012533463205106627	0.001243787521644025	0.001331341160364662	0.0013190550547845525	0.057069291810053886	0.0556839401137037	-3.336105892788946e-06	-6.933546693380088e-05	-3.313100169495542e-06	-6.88573308990359e-05
9.080635457189915	0.0011269321391008751	0.0011210917442939475	0.0011837053306770137	0.0011763019201169558	0.0012170245333836323	0.0012086206868491055	0.0012531603737363497	0.001243602986863367	0.0013311440447456007	0.0013188597398038255	0.0570695504931471	0.055684192301776854	-3.3107603143109343e-06	-6.922330337574834e-05	-3.2879299691514208e-06	-6.874595327058253e-05
9.135350853830497	0.0011267646713251746	0.0011209251507962713	0.0011835296680754032	0.0011761273579810366	0.0012168440776261075	0.0012084414754621126	0.001252974733073037	0.0012434187557497315	0.001330947261442642	0.0013186647537449972	0.05706981385249572	0.055684449048690896	-3.2855360558494556e-06	-6.910982273150568e-05	-3.2628802554175718e-06	-6.863326785630508e-05
9.190395938260405	0.0011265974727097975	0.0011207588251771418	0.0011833542924954347	0.001175953081103505	0.0012166639196616834	0.001208262559781303	0.0012527894021239156	0.0012432348318768577	0.0013307508144120976	0.0013184701005219688	0.05707008197283322	0.055684710437051727	-3.2604325800912604e-06	-6.899501720722401e-05	-3.2379504947589732e-06	-6.851926692000299e-05
9.245772697014415	0.001126430546346276	0.001120592770514107	0.001183179207261845	0.0011757790927888784	0.0012164840629571697	0.0012080839432489967	0.0012526043845141888	0.0012430512188402957	0.0013305547076359922	0.0013182757840740117	0.05707035494043142	0.05568497655096466	-3.2354493509877125e-06	-6.88788789459105e-05	-3.213140154873992e-06	-6.840394266283134e-05
9.301483128597186	0.0011262638953430492	0.0011204269899015708	0.0011830044157185307	0.001175605396360724	0.001216304510999953	0.0012079056293279368	0.0012524196838912495	0.0012428679202575793	0.0013303589451222955	0.0013180818083659937	0.057070632843128126	0.05568524747606266	-3.2105858338085658e-06	-6.87614000270953e-05	-3.1884487047776494e-06	-6.828728722255151e-05
9.357529243555355	0.0011260975228255905	0.0011202614864509195	0.0011828299212287058	0.0011754319951618156	0.0012161252672981716	0.0012077276215014675	0.0012522353039248824	0.0012426849397684243	0.0013301635309051776	0.0013178881773886308	0.057070915770356834	0.055685523299532316	-3.1858414951211472e-06	-6.864257246655403e-05	-3.1638756147651936e-06	-6.816929267405847e-05
9.413913064550128	0.001125931431936509	0.0011200962632906268	0.0011826557271750356	0.0011752588925542681	0.0012159463353808738	0.0012075499232736856	0.0012520512483074392	0.0012425022810349064	0.001329968469045242	0.0013176948951587161	0.05707120381317377	0.055685804110144364	-3.16121580289791e-06	-6.852238821705714e-05	-3.13942035655608e-06	-6.80499510299637e-05
9.47063662643026	0.0011257656258356734	0.0011199313235663723	0.0011824818369597907	0.0011750860919196898	0.001215767718798188	0.0012073725381696132	0.001251867520754039	0.0012423199477416557	0.0013297737636297823	0.0013175019657193701	0.057071497064289205	0.05568608999828088	-3.136708226249285e-06	-6.840083916292983e-05	-3.115082402979988e-06	-6.792925423465546e-05
9.527701976305488	0.001125600107700336	0.0011197666704411719	0.0011823082540050082	0.001174913596659343	0.00121558942112151	0.0012071954697353811	0.001251684125002776	0.0012421379435960623	0.001329579418773046	0.0013173093931403046	0.05707179561809713	0.055686381055965274	-3.1123182356474627e-06	-6.827791712341047e-05	-3.0908612282127407e-06	-6.780719416790704e-05
9.585111173620431	0.0011254348807252406	0.0011196023070954803	0.0011821349817526274	0.0011747414101942787	0.0012154114459436555	0.0012070187215383827	0.0012515010648148975	0.001241956272328455	0.0013293854386164747	0.0013171171815180528	0.05707209957070441	0.05568667737689173	-3.088045302912512e-06	-6.815361385190122e-05	-3.066756307783247e-06	-6.768376264426612e-05
9.642866290228868	0.0011252699481227504	0.0011194382367273213	0.0011819620236646557	0.0011745695359655023	0.0012152337968790504	0.00120684229716746	0.0012513183439750216	0.0012417749376923126	0.0013291918273289776	0.001316925334976242	0.05707240901996475	0.05568697905645661	-3.0638889010545234e-06	-6.802792103213773e-05	-3.0427671183896193e-06	-6.755895140905799e-05
9.700969410468568	0.0011251053131229674	0.0011192744625524095	0.0011817893832233215	0.0011743979774341265	0.001215056477563905	0.0012066662002330794	0.0012511359662913336	0.0012415939434644622	0.0013289985891071924	0.0013167338576658499	0.0570727240655074	0.05568728619178707	-3.0398485043308526e-06	-6.790083027827243e-05	-3.018893137985909e-06	-6.743275213880184e-05
9.75942263123647	0.001124940978973862	0.0011191109878042763	0.001181617063931238	0.0011742267380815319	0.001214879491656402	0.0012064904343675146	0.0012509539355958028	0.0012414132934452902	0.0013288057281757612	0.0013165427537654728	0.05707304480877274	0.05568759888177642	-3.0159235882877555e-06	-6.777233313512432e-05	-2.995133845806394e-06	-6.730515644151613e-05
9.818228062064373	0.0011247769489413917	0.0011189478157343886	0.0011814450693115577	0.001174055821409522	0.001214702842836871	0.0012063150032250213	0.0012507722557443817	0.0012412329914589407	0.0013286132487875949	0.0013163520274815878	0.05707337135304148	0.055687917227112256	-2.9921136297725304e-06	-6.76424210780402e-05	-2.971488722360374e-06	-6.717615585563608e-05
9.877387825195074	0.0011246132263096251	0.0011187849496122784	0.0011812734029081342	0.001173885230940486	0.0012145265348079762	0.0012061399104820252	0.0012505909306172217	0.00124105304135353	0.001328421155224151	0.0013161616830488258	0.0570737038034719	0.05568824133031196	-2.9684181068051485e-06	-6.75110855089811e-05	-2.947957249335026e-06	-6.704574184709933e-05
9.936904055658934	0.0011244498143808792	0.0011186223927256737	0.0011811020682856955	0.0011737149702175675	0.001214350571294911	0.001205965159837313	0.0012504099641188961	0.0012408734470013634	0.0013282294517957226	0.0013159717247302534	0.057074042267131135	0.055688571295754295	-2.9448364986285613e-06	-6.737831775696645e-05	-2.924538909628363e-06	-6.691390580951251e-05
9.996778901350961	0.0011242867164758437	0.0011184601483806259	0.0011809310690300045	0.001173545042804828	0.0012141749560455853	0.001205790755012218	0.001250229360178613	0.0012406942122991508	0.0013280381428417193	0.0013157821568176506	0.057074386853031664	0.055688907229714424	-2.921368285767681e-06	-6.724410907840705e-05	-2.90123318742036e-06	-6.67806390645953e-05
10.05701452310831	0.0011241239359337076	0.0011182982199016375	0.0011807604087480255	0.0011733754522874108	0.001213999692830816	0.00120561669975081	0.0012500491227504344	0.0012405153411682189	0.0013278472327309505	0.0013155929836317895	0.057074737672165955	0.05568924924039727	-2.898012949923562e-06	-6.710845065455162e-05	-2.878039568048052e-06	-6.664593285923837e-05
10.117613094788254	0.0011239614761123003	0.0011181366106318008	0.0011805900910681043	0.0011732062022717182	0.0012138247854445291	0.0012054429978200964	0.001249869255813511	0.0012403368375547446	0.0013276567258619315	0.001315404209522732	0.057075094837542986	0.05568959743797452	-2.874769974018504e-06	-6.697133359087615e-05	-2.854957538081862e-06	-6.650977836547556e-05
10.178576803346665	0.0011237993403882174	0.001117975323932925	0.0011804201196401322	0.0011730372963855782	0.0012136502377039535	0.0012052696530102107	0.0012496897633722996	0.0012401587054299708	0.0013274666266631697	0.001315215838870113	0.0570754584642239	0.05568995193461821	-2.8516388421787053e-06	-6.683274891619573e-05	-2.8319865852423354e-06	-6.637216667859658e-05
10.239907848916916	0.0011236375321569622	0.0011178143631856827	0.0011802504981357287	0.0011728687382784287	0.001213476053449826	0.0012050966691346248	0.001249510649456803	0.001239980948790447	0.0013272769395934758	0.0013150278760834507	0.057075828669360645	0.05569031284453822	-2.828619039690894e-06	-6.66926875813878e-05	-2.8091261984591193e-06	-6.623308881756329e-05
10.301608444889292	0.001123476054833079	0.0011176537317897314	0.0011800812302484149	0.001172700531621479	0.0012133022365465936	0.0012049240500303351	0.0012493319181227992	0.0012398035716582447	0.0013270876691422655	0.001314840325602431	0.05707620557223368	0.05569068028401971	-2.8057100530734513e-06	-6.655114045897581e-05	-2.7863758678813716e-06	-6.609253572370521e-05
10.363680817990868	0.0011233149118502926	0.0011174934331638655	0.0011799123196937955	0.001172532680107903	0.0012131287908826204	0.0012047517995580819	0.0012491535734520823	0.0012396265780812072	0.0013268988198298734	0.0013146531918972265	0.05707658929429069	0.05569105437146071	-2.782911369987942e-06	-6.640809834160266e-05	-2.763735084733779e-06	-6.595049825755539e-05
10.426127208365882	0.0011231541066616488	0.0011173334707461513	0.0011797437702097408	0.0011723651874530148	0.0012129557203703974	0.001204579921602551	0.001248975619552701	0.0012394499721331811	0.0013267103962078665	0.0013144664794688021	0.0570769799591852	0.055691435227409394	-2.760222479265134e-06	-6.626355194058742e-05	-2.7412033414761505e-06	-6.580696720057122e-05
10.488949869656532	0.001122993642739656	0.001117173847994069	0.001179575585556572	0.0011721980573944529	0.0012127830289467565	0.001204408420072584	0.0012487980605592063	0.0012392737579142602	0.001326522402859369	0.0013142801928492302	0.05707737769281838	0.055691822974606044	-2.737642870913673e-06	-6.611749188584204e-05	-2.718780131694132e-06	-6.566193325291403e-05
10.552151069084381	0.0011228335235764285	0.0011170145683846566	0.0011794077695172467	0.001172031293692367	0.001212610720573082	0.0012042372989013947	0.0012486209006328955	0.0012390979395510277	0.0013263348443993826	0.0013140943366020102	0.05707778262337852	0.05569221773801936	-2.7151720360368142e-06	-6.596990872295705e-05	-2.6964649500679783e-06	-6.551538703078452e-05
10.615733087532126	0.0011226737526838356	0.0011168556354146605	0.0011792403258975557	0.0011718649001296118	0.0012124387992355381	0.0012040665620467882	0.0012484441439620721	0.0012389225211968144	0.0013261477254751272	0.0013139089153223985	0.0570781948813833	0.05569261964489038	-2.692809466910487e-06	-6.582079291383991e-05	-2.6742572924644964e-06	-6.536731906806037e-05
10.679698219625935	0.0011225143335936414	0.0011166970526006736	0.0011790732585263048	0.0011716988805119287	0.0012122672689452792	0.0012038962134913722	0.001248267794762291	0.001238747507031937	0.0013259610507663628	0.0013137239336377274	0.05707861459972292	0.05569302882477153	-2.670554656981558e-06	-6.56701348361044e-05	-2.65215665589541e-06	-6.521771981443658e-05
10.744048773818252	0.0011223552698576573	0.0011165388234792894	0.0011789065712555146	0.001171533238668145	0.001212096133738679	0.0012037262572427855	0.0012480918572766201	0.001238572901263961	0.0013257748249857375	0.0013135393962077464	0.05707904191370142	0.05569344540956925	-2.6484071007533416e-06	-6.551792477915708e-05	-2.6301625384150124e-06	-6.506657963226137e-05
10.808787072471103	0.0011221965650478954	0.0011163809516072543	0.0011787402679606215	0.0011713679784503734	0.0012119253976775612	0.0012035566973339247	0.001247916335775909	0.0012383987081279655	0.001325589052879135	0.0013133553077249633	0.057079476961082794	0.05569386953358832	-2.6263662938653953e-06	-6.536415294483566e-05	-2.6082744392346563e-06	-6.491388879736881e-05
10.87391545193992	0.0011220382227567153	0.001116223440561617	0.0011785743525406713	0.0011712031037342053	0.0012117550648494265	0.0012033875378231692	0.001247741234559047	0.0012382249318867965	0.0013254037392260204	0.0013131716729149836	0.057079919882134296	0.055694301333573955	-2.6044317330675e-06	-6.520880944654861e-05	-2.5864918586429586e-06	-6.475963749738578e-05
10.93943626265785	0.0011218802465969826	0.0011160662939398846	0.0011784088289185262	0.0011710386184189162	0.0012115851393676863	0.0012032187827946165	0.0012475665579532395	0.00123805157683134	0.0013252188888398003	0.0013129884965368639	0.05708037081967345	0.05569474094875613	-2.5826029161866992e-06	-6.505188430680486e-05	-2.5648142980092686e-06	-6.460381582998331e-05
11.00535186922059	0.0011217226402022234	0.0011159095153601788	0.0011782437010410694	0.0011708745264276692	0.001211415625371904	0.0012030504363583158	0.0012473923103142781	0.0012378786472807925	0.001325034506568183	0.0013128057833834653	0.05708082991911229	0.05569518852089664	-2.5608793421220966e-06	-6.489336745607588e-05	-2.5432412597819337e-06	-6.444641380187743e-05
11.071664650471687	0.0011215654072267835	0.0011157531084613956	0.0011780789728794143	0.0011707108317077237	0.001211246527028033	0.0012028825026505095	0.0012472184960268234	0.0012377061475829355	0.0013248505972935473	0.001312623538281817	0.05708129732850733	0.055695644194333226	-2.539260510914243e-06	-6.473324873410014e-05	-2.52177224751432e-06	-6.428742132918996e-05
11.138376999588447	0.0011214085513459805	0.0011155970769033568	0.0011779146484291066	0.0011705475382306366	0.0012110778485286534	0.0012027149858338645	0.0012470451195046748	0.0012375340821144064	0.0013246671659333069	0.001312441766093471	0.057081773198605947	0.05569610811602786	-2.5177459236080946e-06	-6.457151788466509e-05	-2.500406765776342e-06	-6.412682823314642e-05
11.205491324168262	0.0011212520762562811	0.0011154414243669888	0.0011777507317103553	0.0011703846499924915	0.0012109095940932351	0.0012025478900977357	0.0012468721851910754	0.0012373624552809975	0.0013244842174403035	0.0013122604717148922	0.05708225768289522	0.05569658043561362	-2.4963350822963803e-06	-6.440816455580145e-05	-2.4791443201822166e-06	-6.396462424010374e-05
11.273010046315514	0.0011210959856754509	0.0011152861545544706	0.0011775872267682332	0.0011702221710140994	0.0012107417679683746	0.0012023812196583976	0.0012466996975589873	0.0012371912715179287	0.0013243017568031798	0.001312079660077821	0.05708275093765443	0.055697061305444814	-2.475027490152562e-06	-6.424317829994974e-05	-2.4579844174182214e-06	-6.380079898166136e-05
11.340935602728974	0.0011209402833427262	0.0011151312711894091	0.0011774241376729057	0.0011700601053412257	0.001210574374428057	0.0012022149787593074	0.001246527661111392	0.001237020535290145	0.0013241197890467723	0.001311899336149662	0.057083253122002325	0.05569755088064442	-2.4538226513718536e-06	-6.407654857068512e-05	-2.436926565180242e-06	-6.363534199110843e-05
11.409270444789758	0.001120784973018982	0.0011149767780170043	0.0011772614685198507	0.0011698984570448075	0.0012104074177739098	0.0012020491716713544	0.0012463560803815889	0.00123685025109261	0.0013239383192325106	0.0013117195049338708	0.057083764397951035	0.05569804931915669	-2.432720071171221e-06	-6.390826472199573e-05	-2.415970272178977e-06	-6.346824270309082e-05
11.478017038649782	0.0011206300584869016	0.0011148226788042209	0.0011770992234300844	0.0011697372302211825	0.0012102409023354685	0.0012018838026931259	0.0012461849599334981	0.001236680423450608	0.0013237573524588165	0.0013115401714703528	0.057084284930459084	0.05569855678179717	-2.4117192557876477e-06	-6.37383160071725e-05	-2.395115048150348e-06	-6.32994904523343e-05
11.547177865320764	0.0011204755435511463	0.0011146689773399593	0.0011769374065503891	0.0011695764289923116	0.001210074832470437	0.0012017188761511623	0.001246014304361968	0.0012365110569200442	0.0013235768938615127	0.001311361340835859	0.05708481488748468	0.05569907343230668	-2.390819712467726e-06	-6.356669157692174e-05	-2.3743604038242716e-06	-6.312907447195149e-05
11.616755420763786	0.0011203214320385344	0.001114515677435232	0.0011767760220535485	0.001169416057506015	0.0012099092125649625	0.0012015543964002324	0.001245844118293088	0.0012363421560877563	0.0013233969486142396	0.0013111830181443973	0.057085354440039184	0.05569959943740111	-2.370020949446841e-06	-6.339338047794962e-05	-2.3537058509177228e-06	-6.295698389174875e-05
11.686752215979308	0.0011201677277982126	0.0011143627829233386	0.0011766150741385783	0.0011692561199362014	0.0012097440470339022	0.0012013903678235965	0.001245674406384504	0.0012361737255718258	0.0013232175219288747	0.0013110052085476436	0.05708590376224461	0.055700134966830475	-2.3493224759561088e-06	-6.321837165179645e-05	-2.333150902134734e-06	-6.278320773736579e-05
11.75717077709787	0.0011200144347018393	0.0011142102976600468	0.0011764545670309688	0.0011690966204831094	0.001209579340321107	0.0012012267948332883	0.001245505173325742	0.0012360057700218988	0.0013230386190559618	0.0013108279172353635	0.05708646303138941	0.05570068019343114	-2.328723802177274e-06	-6.304165393250516e-05	-2.3126950711247624e-06	-6.260773492772209e-05
11.82801364547121	0.0011198615566437628	0.0011140582255237742	0.0011762945049829253	0.001168937563373547	0.0012094150968996972	0.0012010636818703885	0.0012453364238385347	0.0012358382941195054	0.0013228602452851454	0.0013106511494358384	0.05708703242798644	0.0557012352931824	-2.308224439280873e-06	-6.286321604620504e-05	-2.2923378725208526e-06	-6.243055427476718e-05
11.899283377763982	0.001119709097541206	0.001113906570415769	0.001176134892273612	0.0011687789528611336	0.0012092513212723507	0.0012009010334053099	0.00124516816267715	0.0012356713025783884	0.001322682405945612	0.001310474910416299	0.05708761213583166	0.055701800445264724	-2.287823899389807e-06	-6.268304660908552e-05	-2.2720788219066784e-06	-6.22516544813434e-05
11.970982546046038	0.0011195570613344499	0.0011137553362602986	0.0011759757332094013	0.001168620793226549	0.0012090880179715885	0.0012007388539380813	0.0012450003946287286	0.0012355048001448348	0.0013225051064065367	0.0013102992054833621	0.05708820234206411	0.055702375832118074	-2.267521695553318e-06	-6.250113412512026e-05	-2.251917435790521e-06	-6.20710241393263e-05
12.043113737885237	0.0011194054519870248	0.001113604527004838	0.001175817032124127	0.0011684630887777861	0.0012089251915600745	0.001200577147998643	0.0012448331245136272	0.0012353387915980147	0.0013223283520775423	0.0013101240399834835	0.057088803237227134	0.055702961639499844	-2.2473173417643377e-06	-6.23174669855675e-05	-2.231853231608738e-06	-6.188865172840341e-05
12.115679556440844	0.001119254273485897	0.001113454146620259	0.0011756587933793368	0.0011683058438504005	0.0012087628466309036	0.001200415920147137	0.0012446663571857603	0.0012351732817503206	0.0013221521484091572	0.0013099494193034057	0.05708941501533011	0.055703558056547614	-2.2272103529456105e-06	-6.213203346661089e-05	-2.2118857277118875e-06	-6.170452561393702e-05
12.188682620557461	0.001119103529841667	0.0011133041991010274	0.0011755010213645577	0.0011681490628077749	0.0012086009878079147	0.0012002551749742123	0.0012445000975329582	0.0012350082754477192	0.0013219765008932911	0.0013097753488706244	0.05709003787391134	0.055704165275838796	-2.2072002449080586e-06	-6.194482172749982e-05	-2.192014443357787e-06	-6.151863404599278e-05
12.26212556485955	0.001118953225088759	0.0011131546884653929	0.0011753437204975506	0.0011679927500413733	0.0012084396197459873	0.001200094917101322	0.0012443343504773177	0.0012348437775700992	0.0013218014150637046	0.0013096018341538524	0.05709067201410426	0.05570478349345584	-2.187286534390681e-06	-6.175581980988332e-05	-2.172238898728862e-06	-6.133096515789638e-05
12.336011039846525	0.0011188033632856214	0.0011130056187555921	0.0011751868952245826	0.0011678369099710124	0.0012082787471313589	0.0011999351511810356	0.0012441691209755669	0.0012346797930316321	0.0013216268964965007	0.0013094288806634966	0.0570913176407007	0.055705412909047354	-2.167468738994635e-06	-6.15650156347014e-05	-2.1525586148384707e-06	-6.114150696270859e-05
12.41034171198835	0.0011186539485149292	0.0011128569940380495	0.0011750305500206962	0.0011676815470451289	0.0012081183746819372	0.0011997758818973533	0.0012440044140194341	0.0012345163267811357	0.0013214529508106141	0.0013092564939521446	0.05709197496221907	0.055706053725894884	-2.1477463772040517e-06	-6.137239700132469e-05	-2.1329731135916186e-06	-6.095024735308652e-05
12.485120263821853	0.0011185049848837854	0.00111270881840358	0.0011748746893899841	0.0011675266657410522	0.0012079585071476224	0.0011996171139660207	0.0012438402346360209	0.0012343533838024437	0.0013212795836683134	0.0013090846796150516	0.05709264419097185	0.055706706150979717	-2.1281189683912405e-06	-6.117795158591677e-05	-2.1134819177849595e-06	-6.075717410006232e-05
12.560349394047481	0.0011183564765239228	0.0011125610959675913	0.0011747193178658624	0.0011673722705652784	0.0012077991493106275	0.0011994588521348484	0.0012436765878881763	0.0012341909691147741	0.0013211068007757038	0.0013089134432906367	0.05709332554313559	0.05570737039504855	-2.1085860327403616e-06	-6.098166693818685e-05	-2.094084551020059e-06	-6.0562274848796616e-05
12.63603181762671	0.0011182084275919231	0.0011124138308703047	0.0011745644400113638	0.0011672183660537598	0.0012076403059858183	0.0011993011011840495	0.0012435134788748936	0.0012340290877731227	0.0013209346078832563	0.0013087427906610023	0.05709401923882085	0.05570804667268448	-2.0891470913254884e-06	-6.07835304817228e-05	-2.074780537765844e-06	-6.036553711930015e-05
12.712170265880024	0.0011180608422694134	0.0011122670272769488	0.0011744100604194078	0.0011670649567721758	0.0012074819820210316	0.0011991438659265548	0.0012433509127316824	0.0012338677448686301	0.0013207630107863126	0.0013085727274524282	0.05709472550214315	0.05570873520237469	-2.069801666042953e-06	-6.058352951082702e-05	-2.0555694033265112e-06	-6.016694830357494e-05
12.78876748658549	0.001117913724763294	0.0011121206893779925	0.001174256183713106	0.0011669120473162362	0.0012073241822974307	0.0011989871512083658	0.0012431888946309844	0.0012337069455289926	0.0013205920153256375	0.001308403259435915	0.05709544456129888	0.055709436206584015	-2.0505492795558355e-06	-6.0381651187019214e-05	-2.0364506737678006e-06	-5.9966495661839536e-05
12.865826244077915	0.001117767079305948	0.0011119748213893519	0.0011741028145460502	0.0011667596423119671	0.0012071669117298435	0.001198830961908889	0.0012430274297825657	0.00123354669491885	0.0013204216273879513	0.0013082343924277044	0.057096176648636005	0.05571014991182605	-2.0313894554084555e-06	-6.017788254097933e-05	-2.01742387603409e-06	-5.97641663249715e-05
12.943349319348618	0.0011176209101554598	0.0011118294275526102	0.0011739499576026073	0.0011666077464160048	0.0012070101752671071	0.0011986753029412773	0.0012428665234339256	0.0012333869982401875	0.001320251852906477	0.0013080661322898183	0.05709692200073396	0.05571087654873807	-2.0123217178858593e-06	-5.9972210466857634e-05	-1.998488537795738e-06	-5.955994728765179e-05
13.0213395101458	0.0011174752215958456	0.0011116845121352502	0.0011737976175982328	0.0011664563643159099	0.0012068539778924356	0.001198520179252798	0.0012427061808707182	0.0012332278607327578	0.0013200826978615103	0.0013078984849306168	0.05709768085847673	0.055711616352155005	-1.9933455920719337e-06	-5.976462172166408e-05	-1.9796441875089346e-06	-5.9353825408892114e-05
13.099799631075467	0.0011173300179372703	0.0011115400794308695	0.0011736457992797674	0.0011663055007304596	0.0012066983246237673	0.0011983655958251736	0.001242546407417169	0.001233069287674485	0.0013199141682809765	0.0013077314563053452	0.05709845346713632	0.05571236956118808	-1.9744606038615484e-06	-5.955510292490751e-05	-1.9608903544738113e-06	-5.9145787411896134e-05
13.178732513703073	0.0011171853035162784	0.001111396133759414	0.0011734945074257529	0.0011661551604099632	0.0012065432205141358	0.0011982115576749499	0.0012423872084365007	0.001232911284381891	0.0013197462702410115	0.0013075650524167028	0.05709924007644834	0.055713136419301174	-1.955666279846932e-06	-5.9343640552766974e-05	-1.9422265686514298e-06	-5.8935819877009576e-05
13.258141006655675	0.001117041082696032	0.0011112526794674166	0.0011733437468467547	0.001166005348136584	0.0012063886706520466	0.0011980580698538724	0.0012422285893313788	0.001232753856210534	0.0013195790098665546	0.0013073992793154261	0.057100040940696366	0.05571391717439154	-1.9369621473879287e-06	-5.9130220938674594e-05	-1.9236523607782732e-06	-5.8723909243441064e-05
13.338027975724735	0.0011168973598665358	0.0011111097209282215	0.0011731935223856722	0.0011658560687246478	0.0012062346801618446	0.001197905137449247	0.00124207055554434	0.0012325970085554322	0.0013194123933319359	0.0013072341431008628	0.05710085631879392	0.05571471207887035	-1.918347734617201e-06	-5.89148302717335e-05	-1.9051672623601745e-06	-5.8510041807069424e-05
13.418396303969553	0.001116754139444881	0.00111096726254223	0.001173043838918071	0.0011657073270209726	0.0012060812542041008	0.0011977527655843273	0.0012419131125582488	0.001232440746851513	0.001319246426861484	0.0013070696499215715	0.05710168647437027	0.05571552138974546	-1.8998225703274751e-06	-5.8697454591194465e-05	-1.8867708055474164e-06	-5.82942037150036e-05
13.49924889182131	0.00111661142587549	0.0011108253087371463	0.0011728947013525182	0.0011655591279052043	0.001205928397976007	0.001197600959418703	0.0012417562658967557	0.0012322850765740688	0.0013190811167301515	0.001306905805975931	0.05710253167585454	0.05571634536870466	-1.8813861840391924e-06	-5.8478079787094295e-05	-1.868462523239682e-06	-5.807638096697043e-05
13.580588657187745	0.0011164692236303522	0.0011106838639682122	0.0011727461146309069	0.0011654114762901376	0.0012057761167117594	0.0011974497241486809	0.0012416000211247509	0.0012321300032392016	0.0013189164692641272	0.0013067426175127437	0.05710339219656604	0.05571718428220194	-1.8630381060065829e-06	-5.825669159811864e-05	-1.8502419490435545e-06	-5.7856559412095e-05
13.662418535558457	0.0011163275372092776	0.0011105429327184634	0.0011725980837288044	0.001165264377122064	0.0012056244156829652	0.0011972990650076897	0.0012414443838488405	0.0012319755324042968	0.0013187524908414786	0.0013065800908318654	0.05710426831480168	0.05571803840154528	-1.8447778671135812e-06	-5.803327560682803e-05	-1.8321086172074647e-06	-5.763472474493159e-05
13.744741480110864	0.001116186371140148	0.0011104025194989822	0.0011724506136557976	0.0011651178353811156	0.0012054733001990508	0.0011971489872666821	0.0012412893597178241	0.0012318216696684933	0.001318589187892801	0.0013064182322848406	0.05710516031392787	0.05571890800298395	-1.8266049989432154e-06	-5.780781723951911e-05	-1.814062062660722e-06	-5.741086250463101e-05
13.827560461816718	0.0011160457299791697	0.0011102626288491478	0.0011723037094558398	0.00116497185608161	0.0012053227756076684	0.0011969994962345424	0.001241134954423176	0.0012316684206731595	0.0013184265669018685	0.0013062570482755436	0.05710606848247324	0.055719793367800086	-1.8085190337264329e-06	-5.7580301762866215e-05	-1.7961018209892293e-06	-5.718495807272017e-05
13.910878469549415	0.0011159056183111342	0.0011101232653369004	0.0011721573762076111	0.0011648264442724089	0.0012051728472951225	0.0011968505972585032	0.0012409811736995425	0.001231515791102383	0.001318264634406308	0.0013060965452608368	0.057106993114223265	0.05572069478239984	-1.7905195043386307e-06	-5.73507142816454e-05	-1.7782274284242061e-06	-5.6956996669965676e-05
13.9946985101918	0.0011157660407496758	0.0011099844335590004	0.0011720116190248756	0.0011646816050372738	0.0012050235206867886	0.001196702295724566	0.0012408280233252365	0.0012313637866834615	0.0013181033969982719	0.0013059367297512314	0.057107934508315555	0.05572161253840804	-1.7726059442918496e-06	-5.711903973643073e-05	-1.7604384218066274e-06	-5.6726963353626036e-05
14.079023608744702	0.0011156270019375427	0.0011098461381412986	0.001171866443056852	0.0011645373434952362	0.0012048748012475508	0.0011965545970579342	0.001240675509122751	0.0012312124131874105	0.0013179428613251337	0.0013057776083115718	0.057108892969338215	0.05572254693276322	-1.7547778876749257e-06	-5.6885262899930567e-05	-1.7427343385924277e-06	-5.64948430158696e-05
14.163856808436103	0.0011154885065468641	0.0011097083837390022	0.001171721853488585	0.0011643936648009622	0.0012047266944822405	0.0011964075067234419	0.0012405236369592762	0.0012310616764294664	0.0013177830340901885	0.0013056191875617164	0.05710986880743133	0.05572349826781463	-1.7370348692350226e-06	-5.664936837662671e-05	-1.7251147168637765e-06	-5.626062038113777e-05
14.24920117083096	0.0011153505592794183	0.0011095711750369515	0.0011715778555413184	0.001164250574145134	0.0012045792059360752	0.0011962610302260004	0.0012403724127472149	0.00123091158226961	0.0013176239220533592	0.0013054614741772404	0.057110862338385165	0.05572446685142152	-1.7193764242744158e-06	-5.641134059813924e-05	-1.7075790952432099e-06	-5.602428000192616e-05
14.335059775941703	0.0011152131648669177	0.0011094345167498973	0.0011714344544728865	0.0011641080767548296	0.0012044323411951215	0.001196115173111048	0.0012402218424447276	0.0012307621366130926	0.001317465532031932	0.0013053044748901482	0.05711187388374635	0.05572545299705421	-1.701802088660033e-06	-5.617116382103382e-05	-1.6901270129491414e-06	-5.578580625820173e-05
14.421435722339384	0.0011150763280712832	0.0011092984136227809	0.0011712916555780973	0.0011639661778939084	0.0012042861058867464	0.0011959699409650013	0.001240071932056266	0.0012306133454109667	0.0013173078709012864	0.0013051481964895919	0.05711290377092253	0.05572645702389665	-1.6843113988451383e-06	-5.592882212487882e-05	-1.672758009767239e-06	-5.55451833540721e-05
14.50833212726552	0.0011149400536849309	0.0011091628704310212	0.00117114946418913	0.0011638248828634075	0.0012041405056800888	0.0011958253394157214	0.0012399226876331256	0.0012304652146606335	0.001317150945595646	0.0013049926458226081	0.057113952333289385	0.05572747925695096	-1.6669038918016785e-06	-5.568429940819297e-05	-1.65547162600619e-06	-5.530239531420511e-05
14.595752126744532	0.0011148043465310615	0.0011090278919808044	0.0011710078856759377	0.0011636841970019407	0.0012039955462865325	0.0011956813741329834	0.0012397741152740049	0.0012303177504063942	0.00131699476310884	0.0013048378297948657	0.05711501991029946	0.05572852002714442	-1.6495791050541095e-06	-5.543757938702987e-05	-1.6382674025133132e-06	-5.505742598199692e-05
14.683698875697011	0.0011146692114639505	0.0011088934831093766	0.001170866925446651	0.0011635441256861035	0.0012038512334601864	0.0011955380508289538	0.0012396262211255727	0.0012301709587400102	0.0013168393304950775	0.0013046837553714245	0.05711610684759556	0.05572957967143697	-1.6323365766212836e-06	-5.5188645590786845e-05	-1.621144880633793e-06	-5.481025901579728e-05
14.772175548053516	0.001114534653369249	0.0011087596486853432	0.0011707265889479967	0.001163404674330885	0.0012037075729983773	0.0011953953752586778	0.0012394790113830472	0.0012300248458012733	0.0013166846548697373	0.0013045304295775067	0.05711721349712171	0.05573065853293271	-1.6151758450346637e-06	-5.493748136023435e-05	-1.604103602230629e-06	-5.4560877887299686e-05
14.861185336869132	0.0011144006771642786	0.001108626393608969	0.0011705868816657113	0.0011632658483900847	0.0012035645707421415	0.0011952533532205664	0.0012393324922907768	0.0012298794177785849	0.0013165307434101618	0.0013043778594992806	0.05711834021723956	0.05573175696099272	-1.598096449314905e-06	-5.468406984424079e-05	-1.5871431096560126e-06	-5.43092658778499e-05
14.95073145443871	0.0011142672877983422	0.0011084937228124855	0.0011704478091249728	0.0011631276533567386	0.0012034222325767348	0.0011951119905569023	0.0012391866701428427	0.001229734680909544	0.0013163776033564773	0.0013042260522846605	0.05711948737284679	0.05573287531134846	-1.5810979289571092e-06	-5.442839399674715e-05	-1.570262945719235e-06	-5.405540607508752e-05
15.040817132412794	0.0011141344902530301	0.0011083616412604022	0.0011703093768908304	0.0011629900947635486	0.0012032805644321396	0.001194971293154345	0.0012390415512836593	0.0012295906414815456	0.0013162252420124173	0.0013040750151441167	0.057120655335495645	0.05573401394622019	-1.5641798238900592e-06	-5.417043657318654e-05	-1.5534626536728088e-06	-5.3799281370059404e-05
15.131445621914246	0.0011140022895425367	0.0011082301539498227	0.0011701715905686467	0.001162853178183324	0.0012031395722835931	0.0011948312669444513	0.001238897142108594	0.0012294473058323905	0.0013160736667461683	0.001303924755351504	0.05712184448351598	0.05573517323443343	-1.5473416744883617e-06	-5.391018012776416e-05	-1.536741777219408e-06	-5.354087445461064e-05
15.222620193655578	0.0011138706907139776	0.0011080992659107621	0.0011700344558045418	0.0011627169092294205	0.00120299926215211	0.0011946919179041944	0.0012387534490645889	0.0012293046803508996	0.0013159228849912205	0.0013037752802448946	0.05712305520213867	0.05573635355154292	-1.5305830215707125e-06	-5.364760701112581e-05	-1.5200998604910504e-06	-5.32801678181094e-05
15.31434413805701	0.0011137396988477116	0.001107968982206473	0.001169897978285846	0.0011625812935561937	0.0012028596401050214	0.0011945532520565012	0.001238610478650796	0.001229162771477543	0.0013157729042472394	0.0013036265972274353	0.05712428788362272	0.05573755527995515	-1.513903406342651e-06	-5.338269936519535e-05	-1.5035364480144031e-06	-5.3017143743450124e-05
15.406620765365147	0.0011136093190576718	0.0011078393079337755	0.0011697621637415641	0.0011624463368594597	0.0012027207122565248	0.0011944152754707923	0.0012384682374192283	0.0012290215857050796	0.0013156237320809535	0.0013034787137682147	0.0571255429273842	0.05573877880905234	-1.49730237042605e-06	-5.311543912209227e-05	-1.4870510847333346e-06	-5.275178430527716e-05
15.499453405772549	0.001113479556491692	0.001107710248223386	0.001169627017942835	0.001162312044876954	0.0012025824847682297	0.001194277994263529	0.0012383267319754062	0.001228881129579199	0.001315475376127046	0.0013033316374031403	0.057126820740126955	0.05574002453532266	-1.4807794557966658e-06	-5.284580799874705e-05	-1.470643315936923e-06	-5.248407136496103e-05
15.592845409537835	0.0011133504163318524	0.001107581808240264	0.0011694925467034168	0.0011621784233888117	0.0012024449638497337	0.0011941414145987788	0.0012381859689790367	0.00122874140969919	0.0013153278440890806	0.0013031853757358438	0.057128121735976915	0.05574129286248969	-1.4643342047841387e-06	-5.25737874940424e-05	-1.4543126872828757e-06	-5.22139865679061e-05
15.686800147106629	0.0011132219037948143	0.001107453993183949	0.0011693587558801587	0.0011620454782180424	0.001202308155759185	0.0011940055426887769	0.001238045955144682	0.0012286024327186017	0.0013151811437404222	0.001303039936438586	0.057129446336618636	0.05574258420164441	-1.4479661601075541e-06	-5.229935888717563e-05	-1.4380587447940588e-06	-5.1941511340941604e-05
15.781321009233178	0.0011130940241321692	0.00110732680828891	0.0011692256513734954	0.0011619132152310178	0.0012021720668038663	0.0011938703847945052	0.0012379066972424508	0.0012284642053459278	0.0013150352829251857	0.0013028953272531845	0.05713079497143293	0.05574389897138217	-1.4316748647791658e-06	-5.202250323149693e-05	-1.4218810348055888e-06	-5.166662688765866e-05
15.87641140710273	0.001112966782630793	0.0011072002588249016	0.0011690932391279444	0.0011617816403379673	0.0012020367033407887	0.0011937359472262781	0.0012377682020987015	0.0012283267343452975	0.0013148902695592013	0.0013027515559919619	0.05713216807763904	0.05574523759793949	-1.415459862105263e-06	-5.1743201351234225e-05	-1.4057791039483528e-06	-5.1389314184469015e-05
15.972074772454643	0.001112840184613205	0.0011070743500973248	0.0011689615251326124	0.0011616507594934854	0.0012019020717772937	0.0011936022363443425	0.0012376304765967542	0.0012281900265371818	0.0013147461116309919	0.0013026086305387042	0.05713356610043841	0.05574660051533322	-1.3993206957130591e-06	-5.146143383952251e-05	-1.389752499154212e-06	-5.110955397807926e-05
16.06831455770623	0.0011127142354379238	0.0011069490874475848	0.0011688305154217036	0.0011615205786970348	0.0012017681785716572	0.001193469258559476	0.0012374935276776111	0.0012280540887991034	0.001314602817202766	0.0013024665588496317	0.05713498949316153	0.05574798816550573	-1.3832569095238029e-06	-5.1177181054323784e-05	-1.373800767666411e-06	-5.082732678246549e-05
16.165134236077357	0.0011125889404998387	0.0011068244762534624	0.0011687002160750415	0.001161391103993466	0.0012016350302337124	0.0011933370203336033	0.0012373573623406903	0.0012279189280663633	0.0013144603944114286	0.0013023253489543927	0.05713643871741603	0.05574940099846983	-1.3672680476851246e-06	-5.0890423112709415e-05	-1.3579234569571774e-06	-5.05426128729336e-05
16.262537301715792	0.0011124643052305857	0.0011067005219294933	0.0011685706332186028	0.001161262341473551	0.001201502633325484	0.001193205528180425	0.0012372219876445826	0.0012277845513327843	0.001314318851469618	0.0013021850089570785	0.05713791424324101	0.0557508394724555	-1.351353654583179e-06	-5.060113988805681e-05	-1.34212011472859e-06	-5.025539228281639e-05
16.36052726982327	0.0011123403350989235	0.0011065772299273457	0.0011684417730250516	0.0011611342972745126	0.0012013709944618252	0.0011930747886660512	0.001237087410707804	0.0012276509656514588	0.0013141781966667472	0.0013020455470372438	0.05713941654925945	0.05575230405406263	-1.3355132748608597e-06	-5.030931100766245e-05	-1.3263902889420684e-06	-4.9965644801447384e-05
16.459107676782416	0.0011122170356111162	0.0011064546057362019	0.0011683136417142824	0.0011610069775805666	0.0012012401203110657	0.0011929448084096418	0.001236953638709569	0.0012275181781355082	0.0013140384383700683	0.0013019069714509505	0.05714094612283844	0.05575379521841424	-1.3197464533622888e-06	-5.00149158469132e-05	-1.3107335277524543e-06	-4.967334996813788e-05
16.55828208028434	0.0011120944123113247	0.0011063326548831597	0.001168186245553979	0.0011608803886234808	0.0012011100175956771	0.00119281559408407	0.0012368206788905783	0.0012273861959588666	0.0013138995850257586	0.0013017692905318364	0.05714250346024789	0.05575531344931293	-1.3040527350851108e-06	-4.9717933524345836e-05	-1.2951493794863267e-06	-4.937848706831893e-05
16.658054059457015	0.0011119724707820088	0.001106211382933622	0.0011680595908601804	0.0011607545366831297	0.0012009806930929482	0.0011926871524165843	0.0012366885385538212	0.0012272550263570643	0.0013137616451600266	0.0013016325126921882	0.05714408906682516	0.05575685923940191	-1.2884316652308006e-06	-4.9418342900037215e-05	-1.2796373926784316e-06	-4.9081035130932316e-05
16.758427214994473	0.0011118512166443154	0.001106090795491702	0.0011679336839978435	0.0011606294280880657	0.0012008521536356585	0.0011925594901894842	0.001236557225065378	0.0012271246766280281	0.001313624627380223	0.0013014966464240426	0.0571457034571426	0.055758433090325	-1.2728827891708358e-06	-4.911612257071929e-05	-1.264197116007497e-06	-4.878097292312922e-05
16.859405169286727	0.0011117306555584966	0.0011059708982006336	0.001167808531381432	0.0011605050692160984	0.0012007244061127784	0.001192432614240811	0.0012364267458552524	0.0012269951541328998	0.0013134885403759873	0.001301361700300304	0.05714734715517688	0.05576003551289467	-1.257405652362563e-06	-4.881125086289573e-05	-1.248828098265875e-06	-4.847827894494117e-05
16.960991566550526	0.001111610793224324	0.00110585169674319	0.00116768413947551	0.001160381466494887	0.0012005974574701794	0.0011923065314650503	0.001236297108418213	0.0012268664662968684	0.0013133533929204123	0.0013012276829758862	0.0571490206944797	0.055761667027259924	-1.2419998003960347e-06	-4.850370583137087e-05	-1.2335298883716858e-06	-4.817293142669876e-05
17.063190072960847	0.001111491635381501	0.0011057331968421008	0.0011675605147953329	0.0011602586264025314	0.0012004713147113417	0.0011921812488138374	0.0012361683203146402	0.0012267386206100048	0.0013132191938712158	0.0013010946031888613	0.05715072461835905	0.05576332816307739	-1.2266647789836022e-06	-4.81934652543925e-05	-1.2183020353575408e-06	-4.786490832431323e-05
17.166004376783235	0.0011113731878100942	0.0011056154042604815	0.0011674376639074643	0.001160136555468182	0.001200345984898089	0.0011920567732966836	0.0012360403891713983	0.001226611624628124	0.0013130859521719447	0.001300962469761642	0.05715245948005442	0.05576501945968759	-1.2114001338844535e-06	-4.788050662740684e-05	-1.2031440883211036e-06	-4.755418731364203e-05
17.26943818850684	0.001111255456330968	0.0011054983248022707	0.0011673155934303942	0.001160015260272659	0.0012002214751513302	0.0011919331119817106	0.001235913322682718	0.0012264854859736572	0.0013129536768532002	0.001300831291602178	0.057154225842921715	0.05576674146629303	-1.1962054109332376e-06	-4.756480716044953e-05	-1.1880555964250902e-06	-4.724074578749127e-05
17.37349524097843	0.0011111384468062153	0.0011053819643126667	0.0011671943100351645	0.0011598947474490736	0.0012000977926518066	0.0011918102719963943	0.0012357871286110894	0.0012263602123365322	0.0013128223770338728	0.0013007010777051702	0.05715602428061976	0.0557684947421393	-1.1810801559984305e-06	-4.7246343772011645e-05	-1.1730361088755845e-06	-4.692456084950947e-05
17.478179289537028	0.0011110221651396133	0.0011052663286785802	0.0011670738204460154	0.0011597750236834715	0.0011999749446408657	0.001191688260528329	0.0012356618147881795	0.00122623581147508	0.0013126920619224145	0.0013005718371533143	0.057157855377298276	0.055770279856699724	-1.1660239149597837e-06	-4.692509308440451e-05	-1.158085174892548e-06	-4.66056093099132e-05
17.583494112149474	0.0011109066172770683	0.001105151423829086	0.0011669541314410301	0.0011596560957154746	0.0011998529384212335	0.001191567084825994	0.0012355373891157575	0.001226112291216948	0.0013125627408181206	0.00130044357911856	0.05715971972779365	0.05577209738986545	-1.1510362337074573e-06	-4.6601031419901684e-05	-1.143202343708953e-06	-4.6283867681323754e-05
17.689443509546752	0.001110791809207079	0.0011050372557358838	0.0011668352498527966	0.0011595379703389413	0.0011997317813578071	0.0011914467521995404	0.0012354138595666376	0.001225989659460032	0.0013124344231124389	0.0013003163128633918	0.05716161793782482	0.05577394793213677	-1.1361166581003862e-06	-4.6274134794327404e-05	-1.1283871645222099e-06	-4.5959312172466626e-05
17.79603130536116	0.0011106777469612028	0.0011049238304137717	0.001166717182569082	0.0011594206544026362	0.0011996114808784616	0.0011913272700215904	0.0012352912341856417	0.0012258679241734247	0.001312307118290305	0.0013001900477421387	0.057163550624193454	0.05577583208481767	-1.1212647339498005e-06	-4.594437891261571e-05	-1.1136391864906975e-06	-4.563191868381389e-05
17.90326134626431	0.001110564436614527	0.0011048111539211168	0.0011665999365335108	0.0011593041548109075	0.0011994920444748653	0.0011912086457280455	0.0012351695210905719	0.0012257470933983788	0.0013121808359314948	0.0013000647932022988	0.05716551841498928	0.05577775046021645	-1.1064800070478484e-06	-4.561173916542427e-05	-1.0989579587589171e-06	-4.530166280428127e-05
18.011137502105942	0.0011104518842861449	0.0011046992323603339	0.0011664835187462524	0.0011591884785243697	0.0011993734797033043	0.0011910908868189045	0.0012350487284731964	0.0012256271752492784	0.0013120555857119947	0.0012999405587858824	0.05716752194979775	0.055779703681848564	-1.091762023040961e-06	-4.52761906196697e-05	-1.0843430303256532e-06	-4.496851980212435e-05
18.119663666053608	0.0011103400961396596	0.0011045880718783929	0.0011663679362647447	0.0011590736325606244	0.0011992557941855476	0.0011909740008591188	0.0012349288646002791	0.001225508177914655	0.0013119313774054278	0.0012998173541308089	0.05716956187991259	0.05578169238464272	-1.0771103274923033e-06	-4.493770801630714e-05	-1.0697939501133624e-06	-4.463246462205195e-05
18.228843754733095	0.0011102290783836595	0.001104477678667296	0.0011662531962043866	0.0011589596239949514	0.0011991389956096817	0.001190857995479425	0.001234809937814582	0.0012253901096581797	0.001311808220884455	0.0012996951889722812	0.05717163886855239	0.055783717215153086	-1.0625244658861097e-06	-4.459626576644449e-05	-1.0553102669629694e-06	-4.4293471881895474e-05
18.338681708369887	0.001110118837272231	0.0011043680589645929	0.0011661393057392784	0.001158846459961044	0.0011990230917309987	0.001190742878377219	0.0012346919565359201	0.0012252729788197018	0.0013116861261222423	0.0012995740731442209	0.05717375359107895	0.05578577883177101	-1.0480039834880397e-06	-4.42518379406287e-05	-1.040891529512436e-06	-4.395151586203405e-05
18.44918149093129	0.001110009379105472	0.0011042592190538983	0.001166026272102962	0.0011587341476517472	0.0011989080903728841	0.0011906286573174407	0.0012345749292622277	0.001225156793816304	0.0013115651031939393	0.0012994540165807205	0.05717590673522412	0.05578787790494734	-1.033548425436251e-06	-4.3904398267652356e-05	-1.0265372862704875e-06	-4.360657050381245e-05
18.56034709026951	0.0011099007102300018	0.0011041511652654004	0.001165914102589165	0.001158622694319796	0.001198793999427713	0.00119051534013346	0.0012344588645706266	0.001225041563143354	0.0013114451622781768	0.0012993350293175048	0.05717809900131629	0.055790015117413126	-1.0191573366737441e-06	-4.355392012730941e-05	-1.0122470855368146e-06	-4.325860940207482e-05
18.672182518265565	0.0011097928370394944	0.001104043903976406	0.001165802804552571	0.0011585121072785916	0.0011986808268577745	0.001190402934727999	0.0012343437711185342	0.0012249272953756064	0.0013113263136586054	0.0012992171214934493	0.057180331102514415	0.055792191164406264	-1.0048302619240779e-06	-4.3200376544177965e-05	-9.980204754237582e-07	-4.290760580050179e-05
18.784691810974078	0.0011096857659752075	0.0011039374416118596	0.0011656923854095906	0.0011584023939029537	0.0011985685806962004	0.0011902914490740408	0.0012342296576447738	0.0012248139991682847	0.0013112085677254453	0.0012991003033520833	0.05718260376504501	0.055794406753904194	-9.90566745657541e-07	-4.284374018143078e-05	-9.83857003801665e-07	-4.2553532584560516e-05
18.897879028768923	0.0011095795035265324	0.001103831784644907	0.0011655828526391588	0.0011582935616299274	0.0011984572690479235	0.0011901808912157907	0.0012341165329707187	0.0012247016832582247	0.001311091934977083	0.0012989845852431686	0.05718491772844296	0.055796662606858206	-9.763663321215102e-07	-4.248398333669967e-05	-9.69756218284143e-07	-4.2196362275925825e-05
19.01174825648978	0.0011094740562315334	0.0011037269395974322	0.0011654742137835227	0.0011581856179595632	0.001198346900090626	0.0011900712692696136	0.0012340044060014355	0.0012245903564649956	0.0013109764260216708	0.0012988699776242572	0.05718727374579947	0.05579895945743411	-9.62228565262388e-07	-4.212107793377662e-05	-9.557176662141828e-07	-4.183606702673481e-05
19.126303603589555	0.0011093694306775208	0.001103622913040635	0.0011653664764490733	0.0011580785704557444	0.0011982374820757413	0.0011899625914250241	0.0012338932857268747	0.0012244800276920785	0.0013108620515787847	0.001298756491062321	0.05718967258401102	0.055801298053257196	-9.48152988710857e-07	-4.175499551645201e-05	-9.417408946320663e-07	-4.147261861259244e-05
19.241549204282624	0.0011092656335016072	0.00110351971159559	0.00116525964830716	0.0011579724267469988	0.001198129023329436	0.001189854865945661	0.001233783181223053	0.0012243707059280309	0.0013107488224810824	0.0012986441362353718	0.057192115024036046	0.05580367915565965	-9.341391458000947e-07	-4.1385707244323555e-05	-9.27825450261488e-07	-4.1105988427242446e-05
19.357489217694134	0.0011091626713912903	0.0011034173419338352	0.0011651537370949404	0.0011578671945273486	0.001198021532253632	0.001189748101170307	0.001233674101653279	0.0012242624002477014	0.0013106367496760125	0.0012985329239341423	0.05719460186115611	0.055806103539936314	-9.201865794755681e-07	-4.1013183882859794e-05	-9.139708794661874e-07	-4.0736147474546014e-05
19.474127828010037	0.0011090605510850407	0.001103315810777956	0.0011650487506162373	0.0011577628815571542	0.0011979150173270414	0.0011896423055139012	0.0012335660562693884	0.001224155119813442	0.0013105258442275473	0.0012984228650637728	0.05719713390523872	0.05580857199560302	-9.06294832301105e-07	-4.0637395798653886e-05	-9.001767282386733e-07	-4.0363066363235944e-05
19.59146924462811	0.0011089592793728945	0.0011032151249021887	0.0011649446967424073	0.00115765949566399	0.0011978094871062121	0.0011895374874685896	0.0012334590544130046	0.0012240488738763588	0.0013104161173179438	0.0012983139706455472	0.05719971198101058	0.05581108532665881	-8.924634464953229e-07	-4.025831295456639e-05	-8.864425422028255e-07	-3.998671530042186e-05
19.709517702309874	0.0011088588630970503	0.0011031152911330172	0.001164841583413218	0.0011575570447435114	0.0011977049502265899	0.00118943365560477	0.001233353105516809	0.0012239436717775643	0.001310307580249528	0.0012982062518186355	0.05720233692833083	0.05581364435185617	-8.786919638006582e-07	-3.987590489890058e-05	-8.727678665367e-07	-3.9607064083430066e-05
19.828277461333414	0.0011087593091524978	0.0011030163163498062	0.001164739418637763	0.001157455536760369	0.0011976014154036188	0.0011893308185721857	0.0012332482191058625	0.0012238395229494797	0.0013102002444465412	0.0012980997198419031	0.05720500960247316	0.05581624990497263	-8.649799255024473e-07	-3.949014075976809e-05	-8.591522459647227e-07	-3.922408209275363e-05
19.94775280764713	0.0011086606244876303	0.001102918207485415	0.0011646382104953657	0.0011573549797491047	0.0011974988914338334	0.001189228985101006	0.0012331444047989169	0.0012237364369171327	0.0013100941214569837	0.0012979943860957162	0.05720773087441011	0.055818902835091846	-8.513268724462744e-07	-3.910098924023164e-05	-8.455952247724344e-07	-3.883773828725068e-05
20.067948053024427	0.001108562816104879	0.0011028209715268392	0.0011645379671365098	0.001157255381815084	0.001197397387195985	0.0011891281640029464	0.001233041672309769	0.0012236344232994917	0.0013099892229545117	0.001297890262083802	0.05721050163110715	0.05582160400688594	-8.37732344960776e-07	-3.8708418608396356e-05	-8.320963467405712e-07	-3.844800119479075e-05
20.188867535219305	0.0011084658910613574	0.0011027246155158553	0.001164438696783786	0.001157156751135434	0.0011972969116521841	0.0011890283641723977	0.0012329400314486307	0.0012235334918108192	0.0013098855607403634	0.0012977873594351337	0.057213322775816595	0.05582435430090491	-8.241958828316201e-07	-3.831239669019326e-05	-8.186551551173094e-07	-3.8054838905121624e-05
20.31051561812294	0.0011083698564695172	0.0011026291465496827	0.001164340407732857	0.0011570590959600058	0.001197197473849066	0.0011889295945875819	0.0012328394921235304	0.0012234336522620557	0.0013097831467453241	0.0012976856899058547	0.057216195228381526	0.055827154613872686	-8.107170252954349e-07	-3.7912890862662474e-05	-8.05271192601785e-07	-3.765821906262512e-05
20.432896691921076	0.0011082747194978066	0.0011025345717816438	0.0011642431083534286	0.0011569624246123428	0.001197099082918967	0.0011888318643117207	0.0012327400643417283	0.0012233349145622167	0.001309681993031718	0.001297585265381232	0.057219119925544515	0.05583000585898712	-7.972953110398084e-07	-3.750986804734735e-05	-7.919440013527679e-07	-3.7258108860183103e-05
20.55601517325261	0.0011081804873713432	0.0011024408984218425	0.0011641468070902425	0.0011568667454906676	0.0011970017480811253	0.0011887351824942237	0.0012326417582111614	0.0012232372887198166	0.001309582111795439	0.0012974860978776418	0.057222097821261274	0.05583290896622512	-7.83930278102675e-07	-3.710329469924778e-05	-7.786731228967211e-07	-3.6854475028491596e-05
20.679875505368887	0.001108087167372607	0.0011023481337378606	0.0011640515124640963	0.0011567720670688988	0.0011969054786429142	0.0011886395583719106	0.0012325445839419232	0.001223140784844332	0.0013094835153680303	0.00129738819954461	0.05722512988702024	0.055835864882655496	-7.706214638948661e-07	-3.6693136801158044e-05	-7.654580981364748e-07	-3.644728382992679e-05
20.804482158294064	0.0011079947668421253	0.0011022562850554467	0.0011639572330728587	0.0011566783978976605	0.0011968102840010733	0.0011885450012702333	0.0012324485518477493	0.0012230454131476691	0.0013093862162187795	0.001297291582666861	0.057228217112169404	0.055838874572759316	-7.573684051905699e-07	-3.627935985600628e-05	-7.522984673390826e-07	-3.6036501051023295e-05
20.92983962898646	0.0011079032931791844	0.0011021653597592324	0.0011638639775925208	0.0011565857466053326	0.0011967161736429806	0.0011884515206045368	0.0012323536723475468	0.0012229511839456696	0.0013092902269568707	0.0012971962596664284	0.05723136050424827	0.0558419390187481	-7.441706380457991e-07	-3.586192887652939e-05	-7.391937700725049e-07	-3.562209199264865e-05
21.055952441500814	0.0011078127538425462	0.0011020753652934525	0.0011637717547782582	0.0011564941218991029	0.0011966231571479387	0.0011883591258813326	0.0012322599559669452	0.0012228581076596434	0.0013091955603335673	0.001297102243104789	0.057234561089326993	0.05584505922090046	-7.310276978122685e-07	-3.544080837850072e-05	-7.261435452116799e-07	-3.5204021463092205e-05
21.18282514715158	0.0011077231563511739	0.0011019863091626758	0.0011636805734655056	0.0011564035325660432	0.0011965312441884817	0.001188267826699595	0.001232167413339868	0.0012227661948179197	0.0013091022292444328	0.0012970095456850408	0.0572378199123516	0.055848236197893475	-7.17939119091425e-07	-3.5015962371570675e-05	-7.131473308778086e-07	-3.4782253768544935e-05
21.31046232467717	0.001107634508284976	0.0011018981989325543	0.001163590442571061	0.0011563139874742057	0.0011964404445317092	0.0011881776327520856	0.0012320760552101421	0.0012226754560574376	0.001309010246731599	0.0012969181802541243	0.05724113803749484	0.055851470987148516	-7.049044357058248e-07	-3.458735434994087e-05	-7.002046644383544e-07	-3.435675270480054e-05
21.438868580405217	0.0011075468172855568	0.001101811042230575	0.0011635013710942	0.0011562254955737317	0.0011963507680406416	0.0011880885538266912	0.0012319858924331323	0.0012225859021253542	0.0013089196259860692	0.0012968281598050757	0.057244516548515936	0.05585476464518038	-6.919231806757145e-07	-3.4154947284398274e-05	-6.873150824567367e-07	-3.392748154845693e-05
21.568048548418737	0.0011074600910569792	0.0011017248467468323	0.0011634133681178108	0.0011561380658979855	0.001196262224675596	0.0011880005998077953	0.001231896935977399	0.0012224975438806867	0.0013088303803500665	0.001296739497479329	0.05724795654912503	0.05585811824795152	-6.789948861990816e-07	-3.371870361373874e-05	-6.744781206871261e-07	-3.349440304833973e-05
21.69800689072348	0.0011073743373665379	0.0011016396202348014	0.001163326442809546	0.0011560517075646978	0.0011961748244955874	0.0011879137806776608	0.001231809196926389	0.0012224103922959771	0.0013087425233194194	0.0012966522065690504	0.05725145916335536	0.05586153289123743	-6.661190835866027e-07	-3.3278585232887625e-05	-6.616933140180664e-07	-3.305747941523274e-05
21.828748297416116	0.001107289564045557	0.0011015553705121437	0.0011632406044230074	0.001155966429777147	0.0011960885776597637	0.0011878281065178546	0.0012317226864801683	0.0012223244584590033	0.001308656068546008	0.0012965663005195343	0.05725502553594416	0.05586500969099504	-6.532953032573063e-07	-3.283455348579434e-05	-6.489601964395145e-07	-3.261667231282961e-05
21.960277486853503	0.0011072057789901814	0.0011014721054615022	0.001163155862298929	0.0011558822418253384	0.0011960034944288466	0.0011877435875106777	0.0012316374159571605	0.0012222397535744968	0.0013085710298402302	0.0012964817929316183	0.05725865683271682	0.055868549783740146	-6.405230747298998e-07	-3.2386569156217515e-05	-6.362783010627898e-07	-3.217194284987901e-05
22.092599205822967	0.001107122990162193	0.0011013898330313222	0.0011630722258663955	0.001155799153087216	0.0011959195851666132	0.0011876602339406306	0.0012315533967959369	0.0012221562889659057	0.001308487421173531	0.00129639869756416	0.0572623542409841	0.0558721543269309	-6.27801926534298e-07	-3.193459245542929e-05	-6.236471600268995e-07	-3.1723251567861155e-05
22.225718229713628	0.001107041205589842	0.001101308561236689	0.0011629897046440828	0.0011557171730298985	0.0011958368603414025	0.0011875780561959085	0.0012314706405570346	0.0012220740760771924	0.0013084052566809772	0.0012963170283365572	0.057266118969941306	0.05587582449936019	-6.151313862315724e-07	-3.147858301480455e-05	-6.1106630450114e-07	-3.127055843310522e-05
22.359639362688714	0.0011069604333686777	0.0011012282981601633	0.001162908308241504	0.0011556363112109206	0.0011957553305276345	0.0011874970647699067	0.0012313891589247944	0.0012219931264746465	0.0013083245506638652	0.001296236799331303	0.05726995225107866	0.05587956150155492	-6.025109803593082e-07	-3.101849987444116e-05	-5.985352646530051e-07	-3.0813822825853654e-05
22.494367437858962	0.0011068806816624116	0.0011011490519526497	0.0011628280463602994	0.0011555565772795155	0.0011956750064073757	0.0011874172702627732	0.0012313089637092528	0.001221913451848751	0.0013082453175923988	0.001296158024796606	0.05727385533859812	0.05588336655618188	-5.899402343960414e-07	-3.0554301472474066e-05	-5.860535695944094e-07	-3.035300352971504e-05
22.629907317457054	0.0011068019587037777	0.0011010708308342625	0.0011627489287955259	0.001155477980977904	0.0011955958987719152	0.0011873386833829698	0.0012312300668480482	0.0012218350640160645	0.0013081675721083976	0.0012960807191490426	0.05727782950984054	0.05588724090846233	-5.774186727447797e-07	-3.0085945635666134e-05	-5.736207473894944e-07	-2.988805872278233e-05
22.766263893012997	0.001106724272795415	0.001100993643095215	0.0011626709654369845	0.00115540053214261	0.0011955180185233786	0.0011872613149488704	0.0012311524804083718	0.0012217579749211457	0.0013080913290280632	0.001296004896976266	0.0572818760657167	0.05589118582659581	-5.6494581868443e-07	-2.961338956786186e-05	-5.612363249800356e-07	-2.941894596500405e-05
22.903442085530802	0.0011066476323107642	0.0011009174970967206	0.001162594166270564	0.0011553242407058044	0.0011954413766763648	0.0011871851758903885	0.0012310762165889512	0.001221682196638513	0.0013080166033447994	0.0012959305730397659	0.05728599633115004	0.05589520260218896	-5.525211943394406e-07	-2.9136589839051652e-05	-5.488998281689625e-07	-2.8945622188386588e-05
23.041446845665973	0.0011065720456949748	0.0011008424012719051	0.0011625185413796086	0.0011552491166966614	0.001195365984359616	0.0011871102772506254	0.0012310012877220701	0.0012216077413746331	0.0013079434102320783	0.001295857762277675	0.05729019165552817	0.055899292550697026	-5.401443206615869e-07	-2.8655502375019015e-05	-5.366107815900009e-07	-2.8468043685947464e-05
23.180283153904217	0.001106497521465829	0.001100768364126742	0.0011624441009463061	0.00115517517024275	0.00119529185281771	0.0011870366301875573	0.001230927706275619	0.0012215346214699534	0.0013078717650463621	0.0012957864798076345	0.05729446341316039	0.05590345701186852	-5.278147173727252e-07	-2.8170082444822775e-05	-5.243687086825197e-07	-2.7986166100585352e-05
23.31995602074116	0.0011064240682146832	0.0011006953942409906	0.0011623708552531082	0.0011551024115714359	0.0011952189934127935	0.0011869642459757395	0.0012308554848551943	0.0012214628494009606	0.0013078016833300832	0.0012957167409296984	0.0572988130037468	0.05590769735020397	-5.155319029335678e-07	-2.7680284649861386e-05	-5.121731316325498e-07	-2.7499944413145183e-05
23.460470486863187	0.00110635169460742	0.001100623500269163	0.0011622988146841662	0.0011550308510113222	0.0011951474176263338	0.0011868931360080577	0.0012307846362062233	0.0012213924377822887	0.0013077331808146742	0.0012956485611293142	0.057303241852855125	0.05591201495541882	-5.032953945219992e-07	-2.7186062912021303e-05	-5.000235713458964e-07	-2.7009332930427732e-05
23.60183162332936	0.0011062804093854178	0.0011005526909414964	0.001162227989726797	0.0011549604989937038	0.0011950771370609124	0.0011868233117974935	0.0012307151732161342	0.0012213233993688564	0.0013076662734236562	0.0012955819560803387	0.057307751412406405	0.05591641124291975	-4.911047079983813e-07	-2.6687370462186166e-05	-4.879195474385978e-07	-2.651428527503108e-05
23.744044531754422	0.0011062102213665332	0.0011004829750649433	0.0011621583909729688	0.0011548913660540496	0.0011950081634420366	0.0011867547849789286	0.0012306471089165599	0.0012212557470580412	0.001307600977275783	0.0012955169416481176	0.05731234316117131	0.05592088765428478	-4.789593578491749e-07	-2.6184159827025155e-05	-4.758605781545258e-07	-2.601475437064016e-05
23.887114344492932	0.0011061411394461098	0.0011004143615241857	0.0011620900291208238	0.0011548234628335173	0.0011949405086200031	0.0011866875673109878	0.0012305804564855943	0.0012211894938919067	0.0013075373086882548	0.0012954535338926302	0.0573170186052759	0.055925445657759414	-4.668588571600518e-07	-2.5676382816697263e-05	-4.638461803731925e-07	-2.551069243192372e-05
24.031046224824397	0.0011060731725979847	0.0011003468592826493	0.0011620229149762109	0.0011547568000804798	0.0011948741845717724	0.0011866216706778961	0.0012305152292500692	0.0012211246530594484	0.001307475284179971	0.0012953917490716748	0.057321779278715505	0.05593008674875609	-4.5480271758900626e-07	-2.51639905131662e-05	-4.5187586954469755e-07	-2.500205095110064e-05
24.175845367139747	0.001106006329875531	0.0011002804773835532	0.0011619570594542602	0.0011546913886520953	0.0011948092034028952	0.001186557107091391	0.0012304514406878933	0.0012210612378989027	0.0013074149204748687	0.0012953316036441347	0.057326626743882274	0.05593481245036731	-4.427904493247217e-07	-2.4646933256600168e-05	-4.3994915967758563e-07	-2.4488780685200107e-05
24.32151699712871	0.0011059406204126988	0.0011002152249509583	0.001161892473580971	0.0011546272395158862	0.0011947455773494559	0.0011864938886926464	0.0012303891044304128	0.0012209992619000767	0.0013073562345052969	0.0012952731142732853	0.05733156259209737	0.055939624313887854	-4.3082156103626396e-07	-2.4125160631743858e-05	-4.280655632685898e-07	-2.3970831642461388e-05
24.468066371968433	0.0011058760534250936	0.0011001511111908525	0.0011618291684948447	0.0011545643637513668	0.0011946833187800707	0.0011864320277542558	0.0012303282342648414	0.0012209387387067437	0.0013072992434154877	0.0012952162978301846	0.057336588444160515	0.055944523919346706	-4.1889555982450866e-07	-2.359862145384639e-05	-4.1622459126793715e-07	-2.344815306867809e-05
24.61549878051318	0.001105812638211054	0.0011000881453922353	0.0011617671554485288	0.001154502772551681	0.001194622440197905	0.0011863715366822272	0.0012302688441367085	0.0012208796821190605	0.0013072439645650609	0.0012951611713971096	0.05734170595090405	0.05594951287604829	-4.070119512360193e-07	-2.3067263757919898e-05	-4.044257530975634e-07	-2.2920693436484507e-05
24.763819543485244	0.0011057503841527508	0.0011000263369282262	0.0011617064458104944	0.0011544424772252716	0.001194562954242728	0.001186312428018023	0.0012302109481523622	0.0012208221060960363	0.0013071904155326074	0.001295107752271061	0.05734691679376163	0.05595459282312798	-3.951702391711068e-07	-2.2531034782030668e-05	-3.926685565374885e-07	-2.238840042820267e-05
24.91303401366693	0.0011056893007173145	0.0010999656952572002	0.0011616470510667522	0.0011543834891975906	0.0011945048736930152	0.001186254714440644	0.0012301545605815248	0.0012207660247580564	0.0013071386141193496	0.0012950560579673448	0.05735222268534574	0.05595976543011441	-3.833699258456655e-07	-2.198988095292176e-05	-3.8095250770760203e-07	-2.185122092218661e-05
25.063147576093755	0.001105629397457971	0.0010999062299239283	0.0011615889828225881	0.0011543258200128268	0.0011944482114680799	0.0011861984087687407	0.0012300996958598883	0.001220711452389438	0.0013070885783528579	0.0012950061062232119	0.057357625370039744	0.055965032397504715	-3.7161051178596916e-07	-2.1443747873911567e-05	-3.692771110607243e-07	-2.1309100980804185e-05
25.214165648248784	0.0011055706840151927	0.0010998479505607418	0.0011615322528043279	0.0011542694813356643	0.001194392980630239	0.001186143523962759	0.0012300463685917498	0.0012206584034410366	0.0013070403264908376	0.0012949579150015622	0.05736312662459677	0.05597039545735159	-3.598914957688229e-07	-2.089258030857355e-05	-3.5764186931321745e-07	-2.076198583395028e-05
25.366093680258146	0.0011055131701178812	0.0010997908668887186	0.001161476872861142	0.0011542144849530796	0.0011943391943870282	0.0011860900731271386	0.001229994593552713	0.0012206068925329063	0.0013069938770249995	0.001294911502494732	0.05736872825875603	0.05597585637386069	-3.4821237475651107e-07	-2.03363221646935e-05	-3.4604628339120896e-07	-2.020981986367021e-05
25.518937155087716	0.001105456865584559	0.0010997349887188874	0.0011614228549668764	0.0011541608427761637	0.0011942868660934523	0.0011860380695125389	0.0012299443856924252	0.0012205569344570025	0.0013069492486849938	0.001294866887128346	0.057374432115865716	0.05598141694400037	-3.365726438842205e-07	-1.9774916480724825e-05	-3.3448985241584656e-07	-1.9652546590281927e-05
25.672701588741027	0.0011054017803245838	0.0010996803259534474	0.001161370211221915	0.0011541085668419792	0.0011942360092542716	0.0011859875265181098	0.00122989576013737	0.0012205085441799367	0.0013069064604424223	0.0012948240875652424	0.05738024007352207	0.05598707899812265	-3.2497179641710616e-07	-1.9208305409884607e-05	-3.229720736547259e-07	-1.909010865674965e-05
25.827392530458226	0.001105347924339379	0.0010996268885870106	0.001161318953855072	0.001154057669315443	0.0011941866375263337	0.0011859384576937983	0.0012298487321937069	0.0012204617368457783	0.001306865531514923	0.001294783122709469	0.057386154044219734	0.055992844400599186	-3.1340932368523894e-07	-1.863643020327821e-05	-3.1149244245944063e-07	-1.8522447811725185e-05
25.983015562916506	0.0011052953077236945	0.0010995746867078703	0.0011612690952255277	0.0011540081624912568	0.0011941387647209502	0.001185890876742709	0.0012298033173501733	0.001220416527778918	0.001306826481370345	0.0012947440117103703	0.0573921759760147	0.05599871505046514	-3.0188471505585013e-07	-1.8059231194217373e-05	-3.0005045224303084e-07	-1.7949504894421153e-05
26.139576302431465	0.0011052439406668741	0.0010995237304992774	0.0011612206478247848	0.0011539600587958528	0.001194092404806308	0.0011858447975234884	0.0012297595312810274	0.0012203729324869687	0.0013067893297309858	0.0012947067739667313	0.057398307853201824	0.056004692882080445	-2.903974578864939e-07	-1.747664778206648e-05	-2.886455944387835e-07	-1.7371219819040107e-05
26.297080399159835	0.0011051938334541533	0.0010994740302407494	0.0011611736242786697	0.0011539133707893878	0.0011940475719099317	0.001185800234052768	0.0012297173898490536	0.0012203309666637327	0.001306754096577925	0.0012946714291310185	0.057404551697002426	0.056010779865801025	-2.789470374678013e-07	-1.688861841431244e-05	-2.772773584243382e-07	-1.6787531555650936e-05
26.455533537303385	0.0011051449964679769	0.001099425596309397	0.0011611280373493638	0.0011538681111677677	0.0011940042803211877	0.001185757200507647	0.0012296769091086227	0.001220290646192221	0.0013067208021554316	0.001294637997113696	0.05741090956626986	0.05601697800866527	-2.675329370013628e-07	-1.6295080570855047e-05	-2.6594523151214633e-07	-1.6198378115478418e-05
26.614941435314055	0.0011050974401893322	0.0010993784391812663	0.0011610838999374694	0.0011538242927647032	0.0011939625444938298	0.001185715711228213	0.0012296381053088041	0.0012202519871477204	0.0013066894669754605	0.0012946064980876174	0.05741738355820674	0.05602328935509227	-2.561546375225328e-07	-1.5695970744800114e-05	-2.5464869888268404e-07	-1.5603696532501266e-05
26.77530984610034	0.0011050511751991145	0.0010993325694327158	0.0011610412250841191	0.0011537819285538113	0.001193922379048602	0.0011856757807201211	0.001229600994896543	0.0012202150058009318	0.0013066601118222362	0.0012945769524925176	0.057423975809094786	0.05602971598759677	-2.448116178679037e-07	-1.509122442547306e-05	-2.4338724352633914e-07	-1.5003422844883652e-05
26.93664455723489	0.001105006212179504	0.001099287997741805	0.0011610000259731133	0.0011537410316507467	0.0011938837987758733	0.0011856374236572105	0.0012295655945198907	0.001220179718621155	0.0013066327577569228	0.0012945493810395778	0.05743068849504435	0.05603626002751494	-2.3350335464191255e-07	-1.44807760809329e-05	-2.3216034624254367e-07	-1.4397492079792906e-05
27.098951391163432	0.001104962561915371	0.001099244734889704	0.0011609603159331002	0.001153701615315365	0.0011938468186383324	0.001185600654884163	0.0012295319210312962	0.00122014614227953	0.001306607426122382	0.0012945238047160784	0.05743752383275342	0.05604292363574713	-2.222293221509214e-07	-1.386455913843232e-05	-2.2096748554783358e-07	-1.3785838232444059e-05
27.26223620541477	0.0011049202352957014	0.0010992027917621412	0.0011609221084397925	0.0011536636929539434	0.0011938114537737232	0.0011855654894192295	0.0012294999914909575	0.001220114293652357	0.0013065841385480274	0.0012945002447901563	0.057444484080283686	0.056049709013515206	-2.1098899235117569e-07	-1.3242505965793683e-05	-2.0980813762293965e-07	-1.316839424719829e-05
27.426504892812353	0.001104879243315051	0.0010991621793508576	0.0011608854171182277	0.0011536272781214206	0.0011937777194976386	0.001185531942456987	0.001229469823170245	0.0012200841898244573	0.0013065629169547739	0.0012944787228156365	0.05745157153785612	0.05605661840313333	-1.9978183479025732e-07	-1.2614547850647861e-05	-1.9868177629370556e-07	-1.2545091999993652e-05
27.59176338168682	0.0011048395970750186	0.001099122908755097	0.0011608502557450644	0.0011535923845236889	0.0011937456313063613	0.0011855000293711567	0.0012294414335551767	0.0012200558480926118	0.0013065437835600815	0.001294459260636972	0.05745878854865455	0.05606365408879677	-1.8860731658973742e-07	-1.198061498378089e-05	-1.8758787296603574e-07	-1.1915862278277789e-05
27.758017636089992	0.0011048013077857397	0.0010990849911831106	0.0011608166382509157	0.0011535590260199177	0.001193715204879748	0.0011854697657174649	0.0012294148403499616	0.0012200292859690506	0.0013065267608830917	0.0012944418803942665	0.05746613749965282	0.05607081839738361	-1.774649023688485e-07	-1.1340636437151552e-05	-1.7652589657341997e-07	-1.1280634761051678e-05
27.925273656010095	0.001104764386767415	0.0010990484379536974	0.0011607845787227342	0.0011535272166249288	0.0011936864560841826	0.0011854411672365664	0.0012293900614806154	0.0012200045211850235	0.0013065118717498743	0.0012944266045284074	0.05747362082245401	0.05607811369927607	-1.663540541946111e-07	-1.0694540143685316e-05	-1.6549531353183058e-07	-1.0639337999079901e-05
28.09353747758831	0.001104728845451851	0.0010990132604977569	0.0011607540914062254	0.0011534969705115996	0.001193659400975566	0.0011854142498570086	0.0012293671150986347	0.0012199815716944196	0.001306499139298766	0.0012944134557862862	0.057481240994150036	0.05608554240919557	-1.552742315354301e-07	-1.004225287681848e-05	-1.5449558768377766e-07	-9.991899393657633e-06
28.2628151733366	0.00110469469538404	0.0010989794703598797	0.0011607251907083194	0.0011534683020133257	0.001193634055802377	0.0011853890296982647	0.0012293460195847493	0.0012199604556774723	0.0013064885869858243	0.0012944024572261344	0.05748900053819427	0.056093106987055386	-1.4422489118866982e-07	-9.383700227960645e-06	-1.435261802211138e-07	-9.33824517471149e-06
28.43311285235687	0.0011046619482237554	0.0010989470791999592	0.0011606978911996764	0.0011534412256265167	0.0011936104370087793	0.001185365523073813	0.001229326793552742	0.0012199411915445235	0.001306480238590382	0.0012943936322229559	0.057496902025296885	0.05610080993883089	-1.3320548724509232e-07	-8.718806586621719e-06	-1.3258654967159e-07	-8.67830038142614e-06
28.604436660561465	0.001104630615747175	0.0010989160987948255	0.0011606722076172374	0.0011534157560131348	0.0011935885612377858	0.0011853437464942709	0.001229309455853335	0.0012199237979398593	0.00130647411822071	0.0012943870044740638	0.05750494807433371	0.05610865381744854	-1.2221547104028507e-07	-8.047495118124193e-06	-1.2167615183640568e-07	-8.011988840150863e-06
28.77679278089485	0.00110460070984853	0.0010988865410399083	0.00116064815486682	0.0011533919080032832	0.0011935684453344816	0.0011853237166705888	0.0012292940255781526	0.0012199082937456164	0.00130647025031979	0.0012943825980047286	0.05751314135327663	0.05611664122368917	-1.1125429107443005e-07	-7.369687739927633e-06	-1.1079443970130401e-07	-7.3392331399746435e-06
28.950187433556945	0.001104572242541791	0.0010988584179509367	0.0011606257480257702	0.001153369696597845	0.0011935501063493133	0.0011853054505173133	0.0012292805220637686	0.001219894698085775	0.0013064686596712125	0.001294380437173945	0.057521484580141634	0.056124774807114836	-1.0032139295288942e-07	-6.685305098397265e-06	-9.994086339667335e-08	-6.6599546109658014e-06
29.124626876227456	0.0011045452259623677	0.0010988317416656523	0.0011606050023456492	0.0011533491369711594	0.0011935335615414315	0.0011852889651558932	0.001229268964895817	0.0012198830303302107	0.001306469371405179	0.001294380546680301	0.05752998052395725	0.0561330572670105	-8.94162193688583e-08	-5.994266548209337e-06	-8.911487017499581e-08	-5.974073303272043e-06
29.30011740429177	0.0011045196723688383	0.0010988065244455535	0.0011605859332549672	0.001153330244473747	0.0011935188283820886	0.0011852742779180513	0.0012292593739131783	0.0012198733100988268	0.0013064724110046202	0.0012943829515679618	0.05753863200575017	0.05614149135334615	-7.85382100031845e-08	-5.296490125650255e-06	-7.831590430112598e-08	-5.281507960336329e-06
29.476665351068124	0.0011044955941447209	0.0010987827786776818	0.0011605685563619822	0.0011533130346350954	0.0011935059245581203	0.0011852614063492316	0.0012292517692122648	0.0012198655572657772	0.001306477804311455	0.0012943876772327889	0.05754744189955466	0.056150079867759155	-6.768680146538794e-08	-4.591892524413721e-06	-6.754340700979022e-08	-4.582175995693216e-06
29.654277088036206	0.001104473003800257	0.0010987605168764187	0.0011605528874575322	0.0011532975231664788	0.0011934948679754695	0.0011852503682120916	0.001229246171151368	0.0012198597919637535	0.001306485577532952	0.0012943947494285632	0.057556413133439434	0.05615882566455682	-5.6861427272410225e-08	-3.880389073285251e-06	-5.679681647045853e-08	-3.875993470042749e-06
29.832959025067048	0.0011044519139742296	0.001098739751685322	0.0011605389425179214	0.0011532837259638376	0.001193485676762785	0.0011852411814900691	0.001229242600355092	0.0012198560345883607	0.0013064957572482252	0.0012944041942733351	0.05756554869055713	0.05616773165173797	-4.6061517735423996e-08	-3.161893707831487e-06	-4.6075567692368397e-08	-3.162875064244286e-06
30.0127176106544	0.001104432337435821	0.0010987204958789927	0.0011605267377078688	0.0011532716591107076	0.001193478369275092	0.0011852338643910153	0.0012292410777188856	0.0012198543058025788	0.0013065083704148716	0.0012944160382559093	0.05757485161021671	0.056176800792037795	-3.5286499934245735e-08	-2.436318946363869e-06	-3.5379092474651513e-08	-2.4427340540311704e-06
30.193559332147448	0.001104414287086482	0.0010987027623649706	0.0011605162893834925	0.0011532613388812037	0.0011934729640975172	0.0011852284353508933	0.0012292416244136385	0.0012198546265413065	0.001306523444375717	0.0012944303082424518	0.05758432498897434	0.056186036103991595	-2.4535797643176344e-08	-1.7035758636541054e-06	-2.4706819349087916e-08	-1.7154822848641782e-06
30.37549071598484	0.0011043977759618475	0.0010986865641856582	0.0011605076140953632	0.00115325278174305	0.0011934694800490957	0.0011852249130375428	0.0012292442618903837	0.0012198570180159875	0.0013065410068657185	0.0012944470314832275	0.05759397198174932	0.05619544066302269	-1.3808831252071219e-08	-9.635740628455292e-07	-1.4058173511150712e-08	-9.810301448698322e-07
30.55851832793038	0.0011043828172336788	0.0010986719145202808	0.0011605007285916038	0.0011532460043606736	0.0011934679361866438	0.0011852233163545205	0.001229249011885085	0.001219861501719336	0.0013065610860189963	0.0012944662356194803	0.05760379580296468	0.05620501760255329	-3.105017719502723e-09	-2.1622164894652407e-07	-3.432576756254996e-09	-2.392865375289155e-07
30.742648773309874	0.0011043694242118336	0.0010986588266868752	0.001160495649821046	0.0011532410235983472	0.0011934683518087022	0.0011852236644450057	0.0012292558964235095	0.0012198680994301402	0.0013065837103760061	0.001294487948690442	0.05761379972770727	0.05621477011513422	7.576229486654096e-09	5.385747977593169e-07	7.17055257445226e-09	5.098411447468365e-07
30.92788869724955	0.0011043576103462668	0.001098647314144308	0.0011604923949364416	0.0011532378565233864	0.0011934707464595498	0.0011852259766957794	0.0012292649378261972	0.001219876833218163	0.0013066089088908529	0.001294512199140485	0.057623987092914095	0.0562247014536042	1.8235500488534423e-08	1.3009102531880146e-06	1.775179969123672e-08	1.2664470512013803e-06
31.114244784915854	0.0011043473892290807	0.0010986373904943428	0.0011604909812977437	0.001153236520409422	0.00119347513993331	0.0011852302727412903	0.0012292761587135391	0.0012198877254491485	0.0013066367109387707	0.0012945390158264317	0.05763436129858477	0.05623481493226679	2.8873389056396914e-08	2.070881276877712e-06	2.8311753407818385e-08	2.0306268999625843e-06
31.30172376175672	0.0011043387745965825	0.0010986290694837168	0.0011604914264754281	0.0011532370327397025	0.0011934815522781073	0.0011852365724677745	0.0012292895820109298	0.0012199007987899028	0.0013066671463237253	0.0012945684280249864	0.057644925809016805	0.056245113928099624	3.94904926402824e-08	2.848586039855272e-06	3.885100618387233e-08	2.802478006103115e-06
31.4903323937443	0.001104331780331394	0.001098622365006269	0.0011604937482538869	0.0011532394112104803	0.0011934900038003194	0.001185244896017469	0.0012293052309540356	0.0012199160762134866	0.0013067002452861929	0.0012946004654403396	0.05765568415406808	0.05625560188197899	5.008741249925078e-08	3.6341243582482807e-06	4.937015423908675e-08	3.5820993141977286e-06
31.68007748761912	0.0011043264204645931	0.0010986172911050997	0.0011604979646348856	0.0011532436737344495	0.0011935005150689097	0.0011852552637929006	0.0012293231290941649	0.001219933581004511	0.0013067360385110905	0.0012946351582119177	0.05766663993044488	0.05626628229994032	6.066475373520813e-08	4.427597721706755e-06	5.986979759653108e-08	4.369591426994779e-06
31.870965891135747	0.0011043227091778805	0.0010986138619747585	0.0011605040938410687	0.0011532498384442434	0.0011935131069198272	0.0011852676964612496	0.0012293433003037304	0.001219953336764523	0.0013067745571358614	0.001294672536922286	0.057677796803018974	0.05627715875445722	7.122312537530609e-08	5.229109325377568e-06	7.035054016418796e-08	5.165056636974308e-06
32.063004493309954	0.0011043206608057938	0.0010986120919634775	0.0011605121543195457	0.0011532579236960018	0.0011935278004605052	0.0011852822149588033	0.0012293657687818319	0.0012199753674175075	0.001306815832758736	0.0012947126326052238	0.05768915850616972	0.056288234885752166	8.176314045043806e-08	6.038764102489491e-06	8.081298980651061e-08	5.968598958433491e-06
32.25620022466719	0.0011043202898379475	0.0010986119955754324	0.0011605221647455286	0.001153267948072997	0.0011935446170744316	0.001185298840495486	0.001229390559059934	0.001219999697215489	0.001306859897447153	0.0012947554767539522	0.05770072884515445	0.056299514403132585	9.22854160663629e-08	6.856668756105577e-06	9.125775841901593e-08	6.780324159488815e-06
32.45056005749291	0.0011043216109213176	0.0010986135874730474	0.0011605341440260439	0.0011532799303893304	0.0011935635784258158	0.0011853175945594813	0.001229417696007669	0.0012200263507442452	0.0013069067837463604	0.0012948011013295384	0.05771251169751283	0.056311001086355165	1.0279057348653795e-07	7.68293179398416e-06	1.0168546200764808e-07	7.6003397952995044e-06
32.64609100608406	0.001104324638862557	0.0010986168824793326	0.001160548111303707	0.0011532938896936906	0.001193584706464336	0.0011853384989219343	0.0012294472048387383	0.001220055352929131	0.001306956524688186	0.0012948495387694703	0.05772451101449316	0.05632269878702165	1.1327923820064062e-07	8.517663560636546e-06	1.1209672075860114e-07	8.42875524142972e-06
32.84280012700226	0.0011043293886303502	0.00109862189558026	0.0011605640859605646	0.001153309845273185	0.0011936080234299774	0.0011853615756417483	0.001229479111116937	0.0012200867290410146	0.0013070091537999923	0.0012949008219964025	0.0577367308225163	0.05633461142999937	1.2375204001173826e-07	9.36097627365906e-06	1.22492159128091e-07	9.265681728987119e-06
33.040694519328454	0.0011043358753578076	0.0010986286419271821	0.0011605820876220134	0.0011533278166572384	0.0011936335518579675	0.0011853868470704698	0.0012295134407622978	0.0012201205047023334	0.0013070647051138175	0.0012949549844270911	0.05774917522466441	0.056346743014876986	1.3420961311435067e-07	1.0212984058649566e-05	1.3287240590437177e-07	1.0111232378456902e-05
33.239781324919136	0.0011043441143448966	0.0010986371368392827	0.0011606021361607799	0.0011533478236215597	0.0011936613145837965	0.0011854143358572629	0.0012295502200573483	0.0012201567058932625	0.0013071232131757014	0.0012950120599815025	0.05776184840220702	0.05635909761744884	1.4465259616557383e-07	1.1073802984262748e-05	1.4323809429794138e-07	1.096552223606162e-05
33.44006772866406	0.0011043541210609086	0.0010986473958060725	0.0011606242517009787	0.001153369886192185	0.001193691334748336	0.0011854440649539829	0.0012295894756534954	0.0012201953589580082	0.0013071847130552046	0.0012950720830921178	0.0577747546161559	0.05637167939123071	1.550816323895969e-07	1.1943551101040173e-05	1.5358986203738503e-07	1.1828668311231194e-05
33.64156095874556	0.001104365911146979	0.0010986594344899274	0.0011606484546222487	0.0011533940246495958	0.0011937236358030617	0.0011854760576203468	0.0012296312345775405	0.0012202364906112287	0.0013072492403551348	0.0012951350887134316	0.0577878982088551	0.056384492569009306	1.6549736965749962e-07	1.2822348478519485e-05	1.6392835143572843e-07	1.2700789612740682e-05
33.84426828689945	0.0011043795004186297	0.0010986732687286603	0.0011606747655639555	0.0011534202595329063	0.001193758241515366	0.0011855103374291958	0.0012296755242383127	0.0012202801279445727	0.0013073168312214634	0.0012952011123316411	0.05780128360560428	0.05639754146442406	1.759004605566411e-07	1.371031724245464e-05	1.7425420947327075e-07	1.3582007186568879e-05
34.04819702867729	0.0011043949048683646	0.0010986889145381395	0.0011607032054294741	0.001153448611644129	0.0011937951759739736	0.0011855469282718622	0.0012297223724334373	0.0012203262984333504	0.001307387522353453	0.00129527018997454	0.05781491531631714	0.0564108304735832	1.8629156248216663e-07	1.460758161400677e-05	1.8456808789429555e-07	1.4472444155089192e-05
34.25335454371064	0.0011044121406683012	0.001098706388114947	0.0011607337953905502	0.0011534791020525197	0.0011938344635944612	0.001185585854363637	0.0012297718073562395	0.0012203750299433374	0.0013074613510139993	0.0012953423582216209	0.05782879793721645	0.05642436407671559	1.9667133774152468e-07	1.5514267951544092e-05	1.9487064328947007e-07	1.5372225756760116e-05
34.45974823597649	0.0011044312241728492	0.0010987257058390838	0.0011607665568917438	0.0011535117520990027	0.001193876129124889	0.001185627140249345	0.0012298238576027864	0.0012204263507377153	0.001307538355040191	0.0012954176542143878	0.057842936152565194	0.05643814683985725	2.0704045365074406e-07	1.6430504791109524e-05	2.0516253720296446e-07	1.628147938725899e-05
34.66738555406454	0.0011044521719214308	0.0010987468842767164	0.0011608015116549514	0.001153546583400677	0.001193920197651532	0.0011856708108090252	0.0012298785521790657	0.0012204802894841456	0.0013076185728540907	0.0012954961156668879	0.05785733473643414	0.056452183416573515	2.1739958258213885e-07	1.735642288522299e-05	2.15444436181024e-07	1.7200334638117765e-05
34.87627399144595	0.0011044750006412314	0.0010987699401829563	0.0011608386816840015	0.0011535836178553915	0.0011939666946047148	0.0011857168912637083	0.0012299359205083002	0.0012205368752619778	0.0013077020434737303	0.0012955777808764505	0.057871998554511236	0.0564664785497229	2.2774940209181055e-07	1.8292155247789932e-05	2.257170118990376e-07	1.812892334093763e-05
35.086421086743854	0.0011044997272500192	0.001098794890504709	0.001160878089269354	0.0011536228776464308	0.0011940156457647764	0.0011857654071813282	0.0012299959924384242	0.0012205961375696204	0.0013077888065243625	0.0012956626887346773	0.057886932565946084	0.05648103707325309	2.380905950354409e-07	1.9237837198954333e-05	2.3598094125824864e-07	1.9067379610687718e-05
35.29783442400536	0.0011045263688589926	0.0010988217523835442	0.0011609197569928732	0.0011536643852472612	0.001194067077268139	0.0011858163844827249	0.0012300587982496996	0.0012206581063320399	0.0013078789022499386	0.0012957508787386437	0.05790214182523739	0.05649586391404315	2.484238496181651e-07	2.019360640595491e-05	2.4623690646208285e-07	2.0015839887865816e-05
35.51052163297529	0.001104554942775669	0.0010988505431586257	0.0011609637077326827	0.0011537081634263795	0.0011941210156134869	0.0011858698494477762	0.0012301243686624796	0.0012207228119084166	0.0013079723715248193	0.0012958423910023474	0.05791763148416349	0.056510964093777975	2.587498595138342e-07	2.1159602929865517e-05	2.5648559512196634e-07	2.0974442984517117e-05
35.72449038937153	0.0011045854665068353	0.0010988812803696829	0.001161009964668124	0.0011537542352522399	0.001194177487668078	0.0011859258287216408	0.0012301927348451372	0.001220790285099955	0.001308069255865757	0.0012959372662683971	0.057933406793750045	0.05652634273087385	2.690693239808077e-07	2.2135969272696343e-05	2.6672770035750595e-07	2.1943330128948446e-05
35.93974841516195	0.0011046179577615335	0.001098913981760031	0.0011610585512847953	0.001153802624098282	0.0011942365206741696	0.0011859843493211225	0.0012302639284221485	0.0012208605571578485	0.0013081695974441166	0.0012960355459199519	0.05794947310628668	0.056542005042437275	2.7938294792787324e-07	2.3122850421858354e-05	2.7696392088496016e-07	2.2922645012024567e-05
36.15630347884324	0.0011046524344540927	0.0010989486652796358	0.0011611094913796828	0.001153853353648037	0.0011942981422555612	0.001186045438641157	0.0012303379814823346	0.001220933659791399	0.0013082734390983623	0.001296137271992909	0.057965835877385095	0.05655795634627247	2.89691442053458e-07	2.4120393901205794e-05	2.8719496113693496e-07	2.391253383621228e-05
36.374163395721176	0.0011046889147072218	0.0010989853490882358	0.001161162809066398	0.0011539064479003465	0.001194362380424286	0.0011861091244614293	0.001230414926587283	0.0012210096251763151	0.0013083808243468224	0.001296242487188369	0.05798250066808358	0.05657420206293232	2.999955229319312e-07	2.512874981805413e-05	2.9742153136473257e-07	2.4913145363375522e-05
36.59333602819267	0.00110472741685513	0.0010990240515585047	0.001161218528780491	0.001153961931174661	0.0011944292635874016	0.0011861754349531118	0.0012304947967799172	0.00122108848596316	0.0013084917974007105	0.00129635123488535	0.057999473146998	0.05659074771781332	3.1029591312852975e-07	2.6148070914111532e-05	3.076443477315928e-07	2.592463096376396e-05
36.813829286029524	0.0011047679594467226	0.0010990647912792692	0.0011612766752848874	0.0011540198281164435	0.001194498820553944	0.0011862443986857363	0.0012305776255932684	0.0012211702752859812	0.0013086064031774508	0.0012964635591537852	0.058016759092523004	0.05660759894329956	3.205933413047424e-07	2.7178512616604644e-05	3.1786413242458275e-07	2.6947144666888967e-05
37.03565112666392	0.001104810561248818	0.0010991075870587716	0.001161337273675397	0.0011540801637026686	0.0011945710805419869	0.0011863160446341982	0.0012306634470593922	0.0012212550267711078	0.0013087246873142646	0.0012965795047677994	0.05803436439507763	0.056624761480953044	3.3088854232239326e-07	2.8220233089348845e-05	3.2808161377385903e-07	2.798084321356531e-05
37.25880955547555	0.0011048552412494396	0.0010991524579279939	0.0011614003493863483	0.0011541429632474297	0.0011946460731858623	0.0011863904021859003	0.0012307522957184958	0.001221342774546134	0.0013088466961820784	0.001296699117219274	0.05805229505940688	0.056642241183753786	3.41182257378083e-07	2.9273393288259397e-05	3.3829752635891955e-07	2.9025886108785537e-05
37.483312626080554	0.0011049020186611476	0.0010991994231440254	0.0011614659281963145	0.0011542082524076448	0.0011947238285435085	0.0011864675011480316	0.0012308442066282345	0.001221433553249081	0.001308972476899719	0.0012968224427317065	0.058070557206931495	0.056660044018389574	3.5147523409382805e-07	3.033815701303233e-05	3.4851261111095225e-07	3.0082435674039232e-05
37.70916844062219	0.0011049509129244176	0.0010992485021934823	0.0011615340362339426	0.0011542760571888618	0.0011948043771039616	0.0011865473717549853	0.0012309392153731975	0.0012215273980377384	0.0013091020773484186	0.0012969495282743665	0.058089157078151425	0.05667817606759961	3.6176822664933314e-07	3.1414690965125835e-05	3.587276154498782e-07	3.115065710440623e-05
37.93638515006311	0.0011050019437110884	0.0010992997147959921	0.001161604699983903	0.0011543464039511888	0.0011948877497950042	0.0011866300446759352	0.0012310373580746005	0.001221624344599214	0.0013092355461866492	0.0012970804215767715	0.05810810103510512	0.05669664353256662	3.720619959016874e-07	3.2503164803132645e-05	3.6894329338756776e-07	3.22307185231796e-05
38.164970954479706	0.0011050551309278434	0.0010993530809077154	0.0011616779462929345	0.0011544193194153105	0.0011949739779909486	0.0011867155510225387	0.0012311386714001606	0.0012217244291596575	0.0013093729328652686	0.0012972151711434664	0.058127395563882536	0.056715452735369695	3.8235730949248356e-07	3.3603751200567133e-05	3.7916040563929637e-07	3.332279103887559e-05
38.39493410335793	0.001105110494719761	0.0010994086207249374	0.0011617538023760104	0.0011544948306686361	0.0011950630935205838	0.0011868039223568104	0.0012312431925741861	0.0012218276884942007	0.001309514287643008	0.0012973538262691388	0.05814704727719784	0.056734610121486444	3.9265494199657025e-07	3.471662590656677e-05	3.893797197811709e-07	3.442704880621261e-05
38.626282895891045	0.0011051680554739142	0.0010994663546877092	0.0011618322958226205	0.0011545729651715531	0.0011951551286752777	0.0011868951906991439	0.0012313509593878712	0.0012219341599370964	0.001309659661602306	0.001297496437054066	0.058167062917017204	0.05675412226235744	4.0295567502613566e-07	3.58419678046229e-05	3.996020103386004e-07	3.554366908326001e-05
38.859025681279114	0.0011052278338230222	0.001099526303483543	0.0011619134546031575	0.0011546537507637926	0.0011952501162172302	0.0011869893885364826	0.0012314620102097974	0.00122204388139206	0.0013098091066654808	0.0012976430544198944	0.058187449357252216	0.05677399585800604	4.132602973647148e-07	3.697995897478101e-05	4.09828058921171e-07	3.667283229283336e-05
39.09317085903034	0.001105289850649163	0.001099588488051166	0.001161997307075434	0.0011547372156709191	0.0011953480893878991	0.0011870865488306632	0.0012315763839966583	0.0012221568913428325	0.0013099626756112725	0.0012977937301257784	0.058208213606509907	0.0567942377397208	4.235696051072685e-07	3.813078475747855e-05	4.200586543644594e-07	3.781472208638781e-05
39.328726879264174	0.0011053541270875408	0.0010996529295843366	0.0011620838819913165	0.001154823388510941	0.0011954490819165873	0.0011871867050269186	0.0012316941203042056	0.0012222732288639589	0.0013101204220917523	0.0012979485167848742	0.05822936281090903	0.05681485487279653	4.3388440177597604e-07	3.929463381624476e-05	4.302945928466931e-07	3.896952540580201e-05
39.56570224301631	0.0011054206845303074	0.0010997196495357094	0.0011621732085034771	0.0011549122983010355	0.0011955531280291956	0.0011872898910625447	0.0012318152592984183	0.001222392933631788	0.001310282400649604	0.001298107467881199	0.05825090425696287	0.056835854359344344	4.4420549847982993e-07	4.0471698205646334e-05	4.4053667803967134e-07	4.013743255018576e-05
39.80410550254544	0.0011054895446304517	0.0010997886696207729	0.001162265316172285	0.0011550039744644138	0.001195660262457163	0.0011873961413757519	0.0012319398417669136	0.0012225160459357087	0.0013104486667358073	0.001298270637786878	0.058272845374523645	0.05685724344115974	4.545337140360664e-07	4.1662173437151395e-05	4.507857212280274e-07	4.1318637241244405e-05
40.04394526164196	0.001105560729305733	0.0010998600118218307	0.001162360234972807	0.0011550984468372953	0.0011957705204465663	0.0011875054909146717	0.0012320679091305839	0.0012226426066896056	0.0013106192767276996	0.0012984380817797603	0.058295193739802395	0.05687902950266333	4.64869875108076e-07	4.286625854715842e-05	4.6104254145321044e-07	4.251333669066937e-05
40.28523017593832	0.001105634260742685	0.001099933698392057	0.0011624579953019524	0.0011551957456760265	0.001195883937767412	0.0011876179751465611	0.0012321995034554848	0.0012227726574435712	0.0013107942879474629	0.00129860985606145	0.05831795707845392	0.056901220073909006	4.752148163632633e-07	4.408415616857786e-05	4.713079656609373e-07	4.372173167094262e-05
40.52796895322162	0.0011057101614006769	0.0011000097518596064	0.0011625586279857484	0.0011552959016643265	0.0011960005507231117	0.0011877336300671793	0.0012323346674649733	0.0012229062403958484	0.0013109737586810208	0.0012987860177757315	0.05834114326873659	0.056923822833658204	4.85569380613126e-07	4.531607260174764e-05	4.815828288430059e-07	4.494402658514196e-05
40.77217035374772	0.0011057884540160324	0.0011000881950317864	0.001162662164286746	0.0011553989459206669	0.001196120396160143	0.001187852492210354	0.0012324734445520972	0.0012230433984050332	0.0013111577481973679	0.0012989666250274204	0.05836476034474752	0.05694684561253363	4.959344189555022e-07	4.6562217887125e-05	4.918679741786752e-07	4.618042953913326e-05
41.017843190557436	0.0011058691616062106	0.0011001690509992933	0.0011627686359115675	0.0011555049100057896	0.001196243511477905	0.001187974598657737	0.0012326158787922452	0.0012231841750025274	0.0013113463167683372	0.0012991517369016366	0.05838881649973133	0.05697029639624194	5.063107909454405e-07	4.782280588200294e-05	5.021642531977295e-07	4.743115241692686e-05
41.26499632979458	0.0011059523074740576	0.001100252343140515	0.0011628780750186016	0.0011556138259303725	0.001196369934638778	0.0011880999870487628	0.0012327620149560734	0.0012233286144052644	0.001311539525688832	0.0012993414134835274	0.05841332008946879	0.05699418332887559	5.166993647296413e-07	4.9098054334256735e-05	5.12472525920557e-07	4.869641095464616e-05
41.51363869102594	0.0011060379152121002	0.001100338095125886	0.001162990514225823	0.001155725726162822	0.0011964997041783653	0.00118822869559079	0.0012329118985226868	0.0012234767615286843	0.0013117374372974958	0.001299535715878424	0.058438279635746916	0.057018514716290714	5.271010172142911e-07	5.0388184961974725e-05	5.227936610173109e-07	4.997642481813225e-05
41.763779247563185	0.0011061260087069289	0.001100426330922324	0.0011631059866187843	0.0011558406436372299	0.0011966328592159683	0.001188360763069465	0.0012330655756931258	0.0012236286620000085	0.001311940114997894	0.0012997347062324834	0.05846370382991059	0.05704329902956924	5.375166342315961e-07	5.1693423533893945e-05	5.331285359705396e-07	5.127141768246357e-05
42.0154270267867	0.0011062166121436209	0.0011005170747977154	0.0011632245257587335	0.0011559586117614656	0.0011967694394652473	0.0011884962288592792	0.0012332230934041153	0.0012237843621717742	0.0013121476232801548	0.0012999384477537861	0.058489601536499194	0.057068544908558866	5.479471106937389e-07	5.301399994939171e-05	5.434780372391181e-07	5.258161731239164e-05
42.26859111047143	0.001106309750010245	0.0011006103513254797	0.0011633461656909005	0.0011560796644254283	0.0011969094852451137	0.0011886351329343508	0.001233384499342126	0.0012239439091356755	0.0013123600277431308	0.0013001470047339385	0.0585159817969714	0.057094261165503875	5.583933507771928e-07	5.435014832366747e-05	5.538430604226131e-07	5.3907255644775054e-05
42.523280635114425	0.001106405447102422	0.0011007061853891913	0.0011634709409529304	0.0011562038360094485	0.0011970530374908364	0.001188777515879413	0.0012335498419577275	0.0012241073507366844	0.0013125773951170707	0.001300360442570162	0.058542853833519974	0.057120456788757	5.688562680606322e-07	5.570210706989931e-05	5.642245104061326e-07	5.524856887073604e-05
42.77950479226489	0.001106503728527945	0.0011008046021872672	0.0011635988865834692	0.0011563311613928423	0.0011972001377653627	0.001188923418901025	0.001233719170480242	0.0012242747355874798	0.0013127997932868112	0.0013005788277878996	0.05857022705297709	0.057147140946589195	5.793367857435082e-07	5.7070118990421026e-05	5.746233015810689e-07	5.6605797526032564e-05
43.03727282885567	0.0011066046197114922	0.0011009056272377423	0.0011637300381309359	0.0011564616759626506	0.001197350828270899	0.0011890728838390308	0.0012338925349327425	0.0012244461130832005	0.001313027291315543	0.0013008022280639724	0.05859811105081766	0.057174322991081876	5.898358368030404e-07	5.845443136404116e-05	5.850403579890813e-07	5.7979186576628816e-05
43.29659404753705	0.0011067081463993697	0.0011010092863830807	0.001163864431662425	0.001156595415622506	0.0011975051518606887	0.0011892259531782173	0.0012340699861473356	0.001224621533416487	0.0013132599594690973	0.0013010307122502402	0.05862651561525646	0.0572020124621233	6.003543641572816e-07	5.9855296034500016e-05	5.954766134851595e-07	5.936898550629177e-05
43.55747780701245	0.001106814334664346	0.0011011156057950807	0.0011640021037727971	0.001156732416801694	0.0011976631520510541	0.0011893826700602303	0.0012342515757808009	0.0012248010475928708	0.001313497869240831	0.0013012643503978521	0.05865545073145002	0.05723021909149711	6.108933208849934e-07	6.12729695079195e-05	6.059330119618372e-07	6.0775448413458166e-05
43.81993352237618	0.0011069232109105522	0.0011012246119798449	0.0011641430915939445	0.001156872716464377	0.0011978248730336826	0.001189543078295737	0.0012344373563305667	0.001224984707446494	0.0013137410933771034	0.001301503213782059	0.05868492658579611	0.057258952807074014	6.21453670403456e-07	6.270771304592304e-05	6.16410507511822e-07	6.219883410230054e-05
44.08397066545326	0.0011070348018784395	0.0011013363317828107	0.0011642874328042134	0.0011570163521189873	0.0011979903596881544	0.0011897072223768185	0.0012346273811510257	0.0012251725656561591	0.0013139897059033425	0.0013017473749276096	0.05871495357034619	0.057288223737104134	6.320363866488786e-07	6.41597927621973e-05	6.269100646153457e-07	6.363940617884478e-05
44.349598765141174	0.0011071491346498147	0.0011014507923938614	0.0011644351656380182	0.0011571633618278026	0.001198159657594733	0.0011898751474896333	0.0012348217044702106	0.001225364675761739	0.0013142437821507507	0.00130199690763476	0.05874554228732011	0.057318042214618566	6.426424542841334e-07	6.562947972282851e-05	6.374326583431268e-07	6.509743315025185e-05
44.6168274077539	0.0011072662366529407	0.0011015680213525025	0.0011645863288956308	0.0011573137842166977	0.0011983328130474168	0.0011900468995273278	0.0012350203814068355	0.0012255610921809376	0.0013145033987836418	0.001302251887005898	0.05877670355373776	0.05734841878193779	6.532728689086567e-07	6.711705004916468e-05	6.479792745562978e-07	6.65731885254317e-05
44.88566623736761	0.0011073861356677114	0.0011016880465531162	0.0011647409619531595	0.0011574676584850882	0.0011985098730672643	0.0011902225251032243	0.001235223467987716	0.0012257618702264297	0.0013147686338274454	0.0013025123894728132	0.05880844840616573	0.05737936419529493	6.639286372557736e-07	6.862278502056673e-05	6.585509101102345e-07	6.80669509177112e-05
45.15612495616904	0.0011075088598308885	0.0011018108962502797	0.0011648991047727099	0.001157625024416051	0.0011986908854159845	0.0011904020715642683	0.0012354310211655601	0.0012259670661233604	0.0013150395666973761	0.0013027784928246182	0.05884078810557852	0.057410889429571746	6.74610777390023e-07	7.014697117999069e-05	6.691485730371365e-07	6.957900414814033e-05
45.42821332480542	0.0011076344376414107	0.0011019365990641565	0.001165060797912737	0.0011577859223866407	0.0011988758986098116	0.0011905855870047552	0.001235643098837162	0.0012261767370272375	0.0013153162782278051	0.0013030502762363424	0.05887373414234995	0.057443005683155114	6.853203189439473e-07	7.168990044503776e-05	6.797732827945255e-07	7.110963735640352e-05
45.701941162736816	0.001107762897965783	0.0011020651839859725	0.001165226082538606	0.0011579503933784082	0.0011990649619336754	0.0011907731202803553	0.0012358597598620008	0.0012263909410422295	0.0013155988507023567	0.001303327820298233	0.05890729824136226	0.05747572438291829	6.960583033401371e-07	7.325187021936519e-05	6.904260704677749e-07	7.265914510942717e-05
45.97731834859046	0.0011078942700435258	0.0011021966803835509	0.0011653950004333398	0.001158118478988109	0.001199258125455656	0.001190964721022409	0.0012360810640812462	0.0012266097372398525	0.001315887367884726	0.001303611207045758	0.058941492367249354	0.05750905718932273	7.068257839855201e-07	7.483318350426371e-05	7.01107978966567e-07	7.422782751204116e-05
46.25435482051728	0.0011080285834926952	0.0011023311180069241	0.0011655675940085704	0.0011582902214386129	0.0011994554400417382	0.0011911604396525276	0.0012363070723371882	0.001226833185678078	0.0013161819150502596	0.0013039005199903435	0.05897632872977445	0.05754301600165616	7.176238265259316e-07	7.643414901686851e-05	7.118200632851013e-07	7.581599032499553e-05
46.533060576550575	0.0011081658683154843	0.0011024685269940277	0.0011657439063157081	0.0011584656635900336	0.0011996569573708826	0.001191360327397505	0.0012365378464931057	0.0012270613474208753	0.0013164825790183223	0.0013041958441508772	0.059011819789339205	0.05757761296339881	7.284535090790016e-07	7.805508131034089e-05	7.225633907154659e-07	7.742394508164496e-05
46.813445674966815	0.001108306154903886	0.0011026089378764574	0.0011659239810573115	0.001158644848951055	0.0011998627299504058	0.0011915644363045279	0.0012367734494535777	0.0012272942845581792	0.0013167894481854556	0.0013044972660859783	0.059047978262642305	0.05761286046773176	7.393159224635716e-07	7.969630089443847e-05	7.333390410809576e-07	7.90520092079916e-05
47.09552023464871	0.0011084494740454351	0.0011027523815853077	0.0011661078625986832	0.0011588278216904814	0.0012000728111316826	0.0011917728192567128	0.001237013945185256	0.0012275320602263121	0.00131710261255937	0.001304804873927073	0.05908481712847693	0.05764877116318224	7.502121704481939e-07	8.135813436099815e-05	7.441481069824125e-07	8.070050614691904e-05
47.37929443545016	0.0011085958569290156	0.001102898889457082	0.0011662955959796757	0.0011590146266490032	0.0012002872551261788	0.0011919855299889648	0.001237259398738098	0.0012277747386288667	0.0013174221637937797	0.0013051187574122905	0.0591223496336819	0.05768535795942092	7.611433700009315e-07	8.304091451158402e-05	7.549916940402003e-07	8.236976548359198e-05
47.66477851856398	0.0011087453351507433	0.0011030484932396762	0.0011664872269267293	0.0011592053093511876	0.0012005061170218222	0.0011922026231041703	0.0012375098762670896	0.0012280223850580536	0.0013177481952241137	0.0013054390079212054	0.059160589299245815	0.05772263403320244	7.721106515521693e-07	8.47449804894096e-05	7.658709211492282e-07	8.406012307576871e-05
47.951982786891236	0.0011088979407199227	0.0011032012250984434	0.0011666828018651388	0.0011593999160177005	0.0012007294527997209	0.0011924241540897328	0.00123776544505446	0.001228275065916545	0.0013180808019041328	0.0013057657185104592	0.0591995499265708	0.057760612834467574	7.831151592405106e-07	8.647067791164864e-05	7.76786920730476e-07	8.577192118461308e-05
48.24091760541319	0.001109053706065069	0.0011033571176223213	0.0011668823679315465	0.0011595984935777522	0.0012009573193512263	0.0011926501793344511	0.001238026173532397	0.0012285328487397988	0.0013184200806434629	0.0013060989839502656	0.059239245603901466	0.05779930809259999	7.941580511959707e-07	8.821835900799102e-05	7.877408389985775e-07	8.750550861136297e-05
48.53159340156531	0.0011092126640400103	0.0011035162038300493	0.0011670859729866858	0.001159801089681794	0.0012011897744953746	0.0011928807561457672	0.0012382921313062942	0.00122879580221891	0.0013187661300460933	0.0013064389007618573	0.05927969071292038	0.05783873382285084	8.052404998040892e-07	8.998838276022547e-05	7.987338362285337e-07	8.926124083519227e-05
48.82402066561362	0.0011093748479300506	0.001103678517176445	0.0011672936656283535	0.0011600077527144413	0.0012014268769966771	0.0011931159427673631	0.0012385633891785176	0.0012290639962239678	0.0013191190505498465	0.0013067855672558688	0.05932089993551995	0.05787890433293052	8.16363691986087e-07	9.178111504620778e-05	8.097670870267637e-07	9.103948015504182e-05
49.11820995103327	0.001109540291458217	0.001103844091558769	0.0011675054952046445	0.0011602185318076606	0.0012016686865833136	0.0011933557983971495	0.0012388400191727352	0.001229337501827967	0.0013194789444668771	0.0013071390835717133	0.05936288826075265	0.057919834229777305	8.27528829490734e-07	9.35969287871874e-05	8.208417806190686e-07	9.284059583516968e-05
49.41417187488941	0.0011097090287915633	0.00110401296132315	0.0011677215118274236	0.00116043347685419	0.0012019152639656911	0.0011936003832056224	0.0012391220945587934	0.0012296163913312504	0.0013198459160251928	0.0013074995517179564	0.059405670991967634	0.057961538426502146	8.387371291775428e-07	9.543620409807607e-05	8.319591211303559e-07	9.466496425353244e-05
49.71191711822035	0.0011098810945475586	0.001104185161271099	0.0011679417663860718	0.0011606526385212338	0.001202166670855422	0.0011938497583546255	0.0012394096898781896	0.0012299007382865401	0.001320220071411273	0.0013078670756137454	0.059449263754137865	0.058004032149526645	8.499898233316205e-07	9.729932844307343e-05	8.43120327892119e-07	9.651296905505147e-05
50.01145642642306	0.001110056523800536	0.0011043607266660843	0.0011681663105614823	0.0011608760682644084	0.0012024229699846938	0.0011941039860165065	0.0012397028809701198	0.0012301906175245304	0.0013206015188137795	0.0013082417611312996	0.05949368250138146	0.05804733094590292	8.612881599507662e-07	9.918669679151448e-05	8.54326635718692e-07	9.838500130546213e-05
50.3128006096408	0.001110235352088211	0.0011045396932401824	0.0011683951968403292	0.0011611038183419547	0.0012026842251260611	0.0011943631293936823	0.001240001744998147	0.0012304861051800847	0.0013209903684684118	0.001308623716139506	0.05953894352469145	0.05809145069083967	8.726334030768022e-07	0.00010109871178207164	8.655792952463881e-07	0.00010028145965340629
50.61596054315354	0.0011104176154182778	0.0011047220972008108	0.0011686284785296147	0.001161335941829235	0.0012029505011126728	0.001194627252738642	0.0012403063604774958	0.0012307872787190523	0.0013213867327039521	0.0013090130505486674	0.05958506345987004	0.05813640759542573	8.840268331086927e-07	0.00010303578388767831	8.76879573225367e-07	0.00010220275049299676
50.9209471677702	0.0011106033502750617	0.0011049079752375166	0.0011688662097714862	0.0011615724926334902	0.0012032218638589227	0.001194896421374359	0.0012406168073029814	0.0012310942169656994	0.0013217907259895061	0.001309409876356405	0.05963205929568108	0.05818221821456782	8.954697471273698e-07	0.00010499833158467142	8.88228752849449e-07	0.00010414928813073931
51.22777149022361	0.0011107925936262469	0.0011050973645288515	0.0011691084455583449	0.0011618135255088969	0.0012034983803815616	0.0011951707017151655	0.0012409331667776091	0.0012314070001308022	0.001322202464983012	0.001309814307694792	0.059679948382226074	0.0582288994551432	9.069634592448472e-07	0.00010698678152862295	8.996281340917841e-07	0.00010612149495867196
51.53644458356769	0.001110985382929668	0.001105290302749306	0.001169355241748242	0.001162059096071902	0.0012037801188212638	0.0011954501612880686	0.001241255521641847	0.001231725709840394	0.0013226220685810298	0.0013102264608787215	0.05972874843954844	0.05827646858437663	9.18509300935769e-07	0.00010900156873111522	9.110790340353166e-07	0.00010811980162914181
51.84697758757708	0.001111181756140165	0.0011054868280763197	0.0011696066550805709	0.00116230926081686	0.0012040671484646619	0.0011957348687545361	0.0012415839561035966	0.0012320504291652005	0.0013230496579698704	0.0013106464544555708	0.05977847756647616	0.058324943238447335	9.301086214056047e-07	0.00011104313674387134	9.225827872247176e-07	0.00011014464723549389
52.15938170914916	0.0011113817517165077	0.001105686979197356	0.0011698627431920643	0.001162564077131965	0.0012043595397668748	0.001196024893932756	0.0012419185558688885	0.001232381242650774	0.0013234853566780988	0.001311074409256191	0.05982915424971173	0.058374341431336886	9.417627879397625e-07	0.00011311193784557805	9.34140746021786e-07	0.00011219647949733957
52.47366822270851	0.0011115854086283748	0.00110589079531705	0.0011701235646330947	0.0011628236033154986	0.0012046573643745163	0.0011963203078203877	0.0012422594081733021	0.0012327182363483552	0.0013239292906304493	0.0013115104484472753	0.05988079737316996	0.05842468156391977	9.53473186284361e-07	0.00011520843323409302	9.457542809762458e-07	0.0001142757549501272
52.789848470613855	0.0011117927663634054	0.001106098316164416	0.001170389178884297	0.001163087898592383	0.001204960695149227	0.001196621182617813	0.001242606601814159	0.0012330614978464706	0.0013243815882032191	0.0013119546975851333	0.059933426227582076	0.058475982433311466	9.65241221022664e-07	0.00011733309322342622	9.574247811774614e-07	0.00011638293913726616
53.107933863567155	0.0011120038649342964	0.0011063095820001171	0.0011706596463734995	0.0011633570231310507	0.00120526960619171	0.0011969275917518875	0.0012429602271834812	0.0012334111163032882	0.0013248423802811559	0.0013124072846709266	0.05998706052036755	0.05852826324247611	9.77068315959756e-07	0.00011948639744474576	9.69153654650605e-07	0.00011851850681030007
53.42793588102576	0.0011122187448859683	0.0011065246336238066	0.0011709350284929945	0.0011636310380606521	0.0012055841728663124	0.0011972396099002376	0.0012433203763017613	0.0012337671824797693	0.00132531180031592	0.001312868340207422	0.060041720385784744	0.05858154361010614	9.889559145312855e-07	0.00012166883505473902	9.809423287534744e-07	0.00012068294213393727
53.74986607161648	0.0011124374473027855	0.0011067435123815264	0.0011712153876171367	0.0011639100054885864	0.0012059044718261472	0.0011975573130160809	0.0012436871428525543	0.001234129788773621	0.0013257899843861526	0.001313337997257293	0.060097426395368456	0.058635843580783706	1.0009054802161133e-06	0.00012388090494802606	9.927922505759135e-07	0.00012287673889452289
54.073736053552395	0.0011126600138158312	0.0011069662601731662	0.0011715007871202872	0.0011641939885183776	0.001206230581038784	0.0011978807783536115	0.0012440606222179243	0.0012344990292540788	0.0013262770712592193	0.0013138163915030379	0.0601541995686678	0.05869118363542793	1.012918496950694e-06	0.00012612311597387516	1.004704887348556e-06	0.00012510040071447848
54.399557515052166	0.001112886486610229	0.0011071929194599744	0.0011717912913950944	0.0011644830512678897	0.0012065625798125016	0.0011982100844939389	0.001244440911514751	0.00123487499969754	0.0013267732024546544	0.0013143036613085476	0.060212061384289056	0.058747584702043436	1.0249964695543002e-06	0.00012839598715916334	1.016681726858943e-06	0.00012735444127123796
54.727342214761876	0.001113116908432519	0.0011074235332721308	0.0011720869658711414	0.0011647772588878988	0.0012069005488231416	0.0011985453113716163	0.0012448281096319456	0.0012352577976240797	0.0013272785223093996	0.001314799947782399	0.06027103379125529	0.058805068166778635	1.0371409241822192e-06	0.00013070004793852563	1.0287242778938763e-06	0.00012963938452417723
55.057101982179326	0.0011133513225980807	0.0011076581452163685	0.001172387877033947	0.0011650766775810292	0.0012072445701415628	0.001198886540301763	0.0012452223172685893	0.0012356475223348675	0.0013277931780448723	0.001315305394842918	0.06033113922069795	0.05886365588529791	1.049353408773962e-06	0.00013303583838866762	1.0408340706804728e-06	0.00013195576494556827
55.38884871808102	0.0011135897729985969	0.0011078967994836465	0.0011726940924443382	0.0011653813746210465	0.0012075947272617163	0.0011992338540077986	0.0012456236369730207	0.0012360442749505154	0.0013283173198359336	0.0013158201492850735	0.060392400597884435	0.05892337019449205	1.0616354935246743e-06	0.000135403909470172	1.0530126573456491e-06	0.00013430412775852774
55.722594394951685	0.0011138323041095667	0.0011081395408568738	0.0011730056807582052	0.0011656914183725419	0.001207951105129363	0.0011995873366498057	0.0012460321731829122	0.001236448158450388	0.001328851100881825	0.0013163443608492742	0.060454841354598055	0.05898423392452176	1.0739887713608846e-06	0.00013780482327457877	1.0652616123827622e-06	0.0001366850291802113
56.058351057416104	0.0011140789609978457	0.0011083864147186698	0.0011733227117466298	0.0011660068783109813	0.0012083137901714365	0.0011999470738535342	0.0012464480322663433	0.001236859277712889	0.0013293946774791232	0.0013168781822921096	0.06051848544188046	0.05904627041121983	1.0864148584342499e-06	0.0001402391532787095	1.0775825331366812e-06	0.00013909903667291834
56.39613082267415	0.0011143297893292357	0.001108637467059178	0.0011736452563164185	0.0011663278250431642	0.0012086828703260887	0.0012003131527400742	0.0012468713225639297	0.0012372777395567784	0.0013299482090968113	0.001317421769459137	0.060583357343151255	0.05910950350885498	1.0989153946170359e-06	0.00014270748460423754	1.089977040281704e-06	0.00014154672919816647
56.7359458809379	0.0011145848353760841	0.0011088927444838992	0.0011739733865310182	0.001166654330328056	0.001209058435073407	0.0012006856619561858	0.0012473021544319998	0.0012377036527835112	0.0013305118584534979	0.0013179752813597336	0.06064948208771194	0.05917395760327478	1.1114920440249195e-06	0.00014521041428605663	1.102446778342191e-06	0.0001440286974823679
57.07780849587155	0.0011148441460249357	0.0011091522942215813	0.0011743071756318633	0.0011669864670980571	0.00120944057546686	0.0012010646917053579	0.0012477406402869038	0.0012381371282206833	0.0013310857915969129	0.0013185388802441494	0.06071688526465569	0.05923965762543673	1.1241464955621255e-06	0.00014774855154831013	1.114993416219054e-06	0.0001465455442878072
57.42173100503407	0.0011151077687841903	0.0011094161641321224	0.0011746466980601213	0.0011673243094806615	0.0012098293841654542	0.0012014503337795526	0.0012481868946504378	0.0012385782787665634	0.0013316701779857044	0.001319112731682777	0.06078559303719082	0.05930662906534747	1.1368804634420606e-06	0.00015032251808361208	1.127618647698463e-06	0.0001490978846868385
57.7677258203244	0.001115375751791781	0.0011096844027145036	0.0011749920294788674	0.00116766793282055	0.001210224955466639	0.0012018426815916946	0.0012486410341964445	0.0012390272194357777	0.0013322651905736515	0.0013196970046477493	0.06085563215739464	0.05937489798641611	1.1496956877669277e-06	0.00015293294834492488	1.1403241920247397e-06	0.0001516863463505158
58.115805428429454	0.0011156481438228752	0.001109957059114749	0.0011753432467957005	0.0011680174137021178	0.001210627385339984	0.0012022418302089213	0.0012491031777986286	0.001239484067406176	0.0013328710058963732	0.0013202918715969458	0.060927029981412334	0.05944449104024185	1.1625939351060394e-06	0.00015558048984332107	1.153111794458938e-06	0.00015431156983991556
58.465982391274686	0.0011159249942975747	0.0011102341831338968	0.0011757004281857943	0.0011683728299724365	0.0012110367714616387	0.001202647876386593	0.0012495734465796104	0.0012399489420669072	0.0013334878041606126	0.001320897508560475	0.060999814485117924	0.05951543548185043	1.1755769990823717e-06	0.00015826580345285057	1.1659832268536875e-06	0.000156974208907118
58.818269346477535	0.0011162063532886277	0.0011105158252359864	0.0011760636531154077	0.0011687342607646727	0.0012114532132496013	0.0012030609186031126	0.0012500519639612705	0.0012404219650677536	0.001334115769336197	0.0013215140952297427	0.06107401428025158	0.05958775918539377	1.1886467009868725e-06	0.00016098956372548323	1.1789402882568783e-06	0.00015967493080451534
59.172679007803275	0.0011164922715291342	0.0011108020365560465	0.0011764330023658499	0.0011691017865219627	0.0012118768118998197	0.0012034810570955502	0.0012505388557164112	0.001240903260369752	0.0013347550892507665	0.0013221418150491785	0.06114965863105177	0.059661490660329275	1.2018048903997096e-06	0.00016375245921251835	1.1919848055127417e-06	0.00016241441660078126
59.52922416562417	0.0011167828004202387	0.0011110928689080863	0.001176808558057918	0.0011694754890217522	0.0012123076704231399	0.0012039083938961126	0.0012510342500217867	0.001241392954297146	0.001335405955687365	0.001322780855310728	0.06122677747139993	0.05973665906809828	1.2150534458347205e-06	0.00016655519279651365	1.20511863389741e-06	0.00016519336150766506
59.887917687380885	0.0011170779920388148	0.0011113883747930764	0.0011771904036768153	0.001169855451400618	0.0012127458936831376	0.0012043430328694713	0.00125153827751254	0.0012418911755907132	0.0013360685644850114	0.0013234314072512045	0.061305401422492946	0.05981329423931862	1.2283942754202914e-06	0.00016939848203489927	1.2183436577742086e-06	0.00016801247521677776
60.24877251804685	0.001117377899145134	0.001111688607406934	0.0011775786240975715	0.0011702417581795892	0.0012131915884348592	0.0012047850797509898	0.0012520510713381109	0.0012423980554625224	0.001336743115642363	0.0013240936661526265	0.06138556181107098	0.059891426691511436	1.2418293175678764e-06	0.00017228305950797718	1.2316617912604393e-06	0.00017087248224320617
60.6118016805955	0.0011176825751904895	0.001111993620648464	0.0011779733056109444	0.0011706344952899447	0.0012136448633644705	0.0012052346421858454	0.0012525727672196183	0.001242913727652134	0.0013374298134245493	0.0013247678314456035	0.061467290688207575	0.05997108764738277	1.2553605416708736e-06	0.00017520967317929959	1.2450749788965512e-06	0.000173774122278203
60.97701827647021	0.0011179920743247967	0.0011123034691272906	0.0011783745359498473	0.0011710337500995382	0.0012141058291298774	0.0012056918297690966	0.0012531035035088125	0.0012434383284843245	0.0013381288664733443	0.0013254541068159317	0.06155062084869641	0.06005230905367636	1.2689899488427508e-06	0.00017817908676776018	1.258585196367134e-06	0.00017671815055497753
61.34443548605718	0.0011183064514041447	0.0011126182081717486	0.0011787824043162933	0.0011714396114396325	0.0012145745984023161	0.0012061567540867129	0.00125364342124862	0.0012439719969283645	0.0013388404879207641	0.0013261527003144895	0.061635585851046844	0.06013512360062408	1.2827195726499655e-06	0.0001811920801279565	1.2721944512295025e-06	0.000179705338223618
61.71406656916102	0.001118625761998293	0.0011129378938367332	0.0011791970014088755	0.0011718521696322723	0.0012150512859089588	0.001206629528757599	0.0012541926642353418	0.0012445148746589095	0.0013395648955062363	0.0013268638244705677	0.0617222200381141	0.06021956474200826	1.2965514798902057e-06	0.00018424944964304246	1.285904783655074e-06	0.00018273647273553406
62.085924865483435	0.0011189500623981126	0.001113262582911498	0.0011796184194507893	0.0011722715165181925	0.0012155360084765536	0.0012071102694766309	0.0012547513790825606	0.0012450671061185526	0.0013403023116974725	0.0013275876964087606	0.0618105585583897	0.060305666715868685	1.3104877713730149e-06	0.0001873520086275171	1.299718267198718e-06	0.00018581235823930675
62.46002379510434	0.0011192794096229416	0.0011135923329273878	0.0011800467522184086	0.001172697745485277	0.0012160288850761316	0.0012075990940587445	0.0012553197152868059	0.0012456288385820893	0.0013410529638151773	0.0013283245379695455	0.061900637387971844	0.0603934645658691	1.3245305827420516e-06	0.0001905005877434196	1.3136370096034512e-06	0.00018893381599005554
62.83637685896657	0.0011196138614278789	0.0011139272021655103	0.0011804820950704381	0.0011731309514975943	0.00121653003686882	0.0012080961224841097	0.0012558978252950523	0.0012462002222225705	0.0013418170841617608	0.001329074575833712	0.06199249335324579	0.06048299416335326	1.3386820853105753e-06	0.0001936960354271544	1.3276631536099023e-06	0.00019210168476788136
63.21499763936286	0.0011199534763109622	0.0011142672496643146	0.0011809245449776323	0.001173571231124995	0.0012170395872527745	0.0012086014769444008	0.0012564858645740878	0.0012467814101791688	0.001342594910154177	0.0013298380416507584	0.062086164154298504	0.06057429223011094	1.3529444869281575e-06	0.00019693921832955597	1.3417988777985213e-06	0.00019531682130952133
63.59589980042612	0.0011202983135202597	0.001114612535227087	0.0011813742005531175	0.001174018682573306	0.0012175576619112896	0.0012091152818902234	0.0012570839916818417	0.00124737255862696	0.001343386684461083	0.0013306151721714384	0.062181688389096025	0.06066739636189126	1.3673200328716793e-06	0.00020023102176919272	1.3560463974643128e-06	0.00019858010075399224
63.979097088622495	0.0011206484330608339	0.0011149631194293352	0.0011818311620833111	0.0011744734057151233	0.0012180843888620963	0.00120963766407971	0.0012576923683407164	0.0012479738268486504	0.0013441926551444614	0.0013314062093845941	0.062279105578450816	0.06076234505267833	1.3818110067690716e-06	0.0002035723501992992	1.3704079655115203e-06	0.000201892417100058
64.36460333324754	0.0011210038957015856	0.001115319063626066	0.0011822955315594656	0.0011749355021212222	0.0012186198985079087	0.0012101687526283348	0.001258311159513013	0.0012485853773083393	0.0013450130758058969	0.0013322114006584665	0.06237845619181324	0.060859177719767406	1.3964197315432213e-06	0.00020696412768753114	1.3848858733736796e-06	0.0002052546836770197
64.75243244692527	0.0011213647629819427	0.001115680429958918	0.001182767412709829	0.001175405075092584	0.0012191643236882247	0.0012107086790599652	0.001258940533478496	0.0012492073757273668	0.0013458482057376764	0.0013330309988866292	0.06247978167391549	0.060957934729670274	1.4111485703888378e-06	0.00021040729841059758	1.3994824519670667e-06	0.00020866783363043817
65.14259842611021	0.0011217310972184047	0.001116047281363168	0.001183246911032465	0.001175882229693075	0.0012197177997324545	0.0012112575773592104	0.0012595806619142022	0.001249839991162339	0.0013466983100789242	0.001333865262638766	0.06258312447230097	0.06105865742487833	1.4259999277965903e-06	0.00021390282716690634	1.4142000726816584e-06	0.00021213282042370496
65.53511535159264	0.0011221029615109093	0.00111641968157457	0.0011837341338287247	0.0011763670727827735	0.0012202804645143955	0.0012118155840250917	0.0012602317199765503	0.0012504833960853966	0.00134756365997696	0.0013347144563164535	0.06268852806577334	0.06116138815152295	1.440976250586569e-06	0.00021745169990050606	1.4290411483918256e-06	0.00021565061835246424
65.92999738900669	0.001122480419749013	0.0011167976951360246	0.0011842291902373868	0.0011768597130519642	0.001220852458508095	0.0012123828381260745	0.0012608938863858388	0.0012511377664667974	0.0013484445327540914	0.0013355788503141665	0.06279603699380489	0.061266170287960726	1.456080028979477e-06	0.0002210549242424864	1.4440081344969501e-06	0.00021922222307535488
66.32725878934137	0.001122863536617863	0.001117181387404054	0.001184732191269486	0.0011773602610558125	0.0012214339248451493	0.0012129594813565065	0.001261567343513215	0.001251803281859907	0.0013493412120800623	0.0013364587211857075	0.0629056968869356	0.06137304827432621	1.4713137977196474e-06	0.0002247135300708636	1.4591035300103982e-06	0.00022284865216212757
66.72691388945532	0.0011232523776039548	0.0011175708245550779	0.0011852432498438454	0.0011778688292497406	0.0012220250093734901	0.0012135456580945137	0.0012622522774702121	0.0012524801254886798	0.0013502539881503984	0.0013373543518162927	0.06301755449820776	0.0614820676430852	1.4866801372167074e-06	0.0002284285700866473	1.4743298786747301e-06	0.00022653094565877607
67.12897711259382	0.0011236470090006418	0.001117966073591461	0.001185762480823323	0.001178385532025512	0.0012226258607176872	0.0012141415154613832	0.0012629488782009326	0.0012531684843377152	0.0013511831578708776	0.0013382660316005135	0.0631316577356714	0.06159327505063112	1.5021816747418874e-06	0.00023220112040880925	1.489689770118761e-06	0.00023027016666951616
67.53346296890952	0.0011240474979133956	0.0011183672023473215	0.0011862900010517928	0.001178910485748046	0.00122323663034084	0.0012147472033824983	0.0012636573395769888	0.001253868549244989	0.0013521290250483914	0.0013391940566264294	0.06324805569600915	0.061706718309966095	1.5178210856451463e-06	0.00023603228118668218	1.5051858410445457e-06	0.00023406740195736075
67.94038605598601	0.0011244539122647716	0.0011187742794940675	0.0011868259293918689	0.0011794438087929693	0.0012238574726080767	0.0012153628746498547	0.0012643778594952834	0.001254580514997343	0.0013530919005884526	0.0013401387298660275	0.06336679869932002	0.06182244642450563	1.5336010946260734e-06	0.0002399231772325927	1.5208207764594653e-06	0.00023792376256293046
68.3497610593647	0.0011248663207990854	0.0011191873745456586	0.0011873703867633996	0.0011799856215849321	0.0012244885448517452	0.001215988684986224	0.001265110639978754	0.0012553045804288522	0.0013540721026996411	0.0013411003613723342	0.0634879383251126	0.06194050962305899	1.5495244770529285e-06	0.00024387495867678188	1.5365973109579718e-06	0.0002418403844458017
68.7616027530747	0.0011252847930867623	0.0011196065578635592	0.0011879234961827438	0.0011805360466367013	0.0012251300074383315	0.0012166247931110173	0.001265855887280179	0.0012560409485221642	0.0013550699571052765	0.0013420792684834548	0.06361152744955359	0.06206095939602726	1.5655940603131243e-06	0.0002478888016402281	1.552518230032605e-06	0.0002458184291430632
69.17592600016614	0.0011257093995283294	0.0011200319006613572	0.0011884853828028387	0.0011810952085890395	0.00122578202383716	0.0012172713608078842	0.0012666138119891539	0.0012567898265129153	0.0013560857972626135	0.0013430757760338177	0.06373762028402385	0.062183848532868145	1.5818127252151e-06	0.0002519659089312287	1.5685863714331484e-06	0.00024985908445046556
69.59274575324658	0.0011261402113580473	0.0011204634750090336	0.0011890561739540929	0.0011816632342514003	0.0012264447606909472	0.0012179285529941312	0.0012673846291423763	0.0012575514259973546	0.0013571199645899085	0.0013440902165729556	0.06386627241503745	0.06230923116088563	1.5981834074437536e-06	0.00025610751076468596	1.5848046265823802e-06	0.00025396356512677465
70.01207705502031	0.0011265773006471273	0.0011209013538368466	0.0011896359991861061	0.0011822402526434463	0.001227118387888255	0.0012185965377919954	0.0012681685583373413	0.0012583259630432775	0.0013581728087016676	0.001345122930592128	0.06399754084557534	0.062437162785389806	1.614709099069002e-06	0.0002603148655060672	1.6011759420345422e-06	0.00025813311362021807
70.43393503883172	0.0011270207403065364	0.0011213456109388164	0.001190224990310252	0.001182826395037422	0.0012278030786379266	0.0012192754866018544	0.001268965823849598	0.0012591136583044147	0.001359244687652462	0.0013461742667591385	0.06413148403789469	0.06256770033129015	1.6313928501042116e-06	0.00026458926043962383	1.6177033209910548e-06	0.0002623690008208557
70.85833492921113	0.0011274706040893352	0.0011217963209757692	0.0011908232814431309	0.0011834217950013881	0.001228499009545549	0.0012199655741774252	0.0012697766547536936	0.0012599147371383924	0.001360335968189666	0.0013472445821616989	0.06426816195787526	0.0627009021861789	1.6482377701093013e-06	0.0002689320125605632	1.6343898248533106e-06	0.00026667252683412745
71.2852920424243	0.0011279269665925254	0.0011222535594779103	0.0011914310090509067	0.0011840265884433348	0.00122920636069202	0.0012206669787030104	0.001270601285047938	0.0012607294297283975	0.0013614470260155088	0.0013483342425596998	0.06440763612096834	0.06283682824496611	1.665247029874941e-06	0.0002733444693976683	1.6512385748517974e-06	0.00027104502178446066
71.71482178702524	0.0011283899032583876	0.0011227174028469122	0.001192048311994573	0.0011846409136562134	0.0012299253157143058	0.0012213798818728906	0.0012714399537831643	0.0012615579712087167	0.0013625782460588796	0.0013494436226468174	0.06454996963980929	0.06297553995613303	1.6824238631451324e-06	0.00027782800986045353	1.66825275372119e-06	0.00027548784664385706
72.14693966441222	0.0011288594903752492	0.0011231879283574513	0.0011926753315761353	0.001185264911363875	0.0012306560618884283	0.0012221044689728943	0.0012722929051956055	0.0012624006017942597	0.001363730022757283	0.0013505731063218254	0.0646952272735714	0.06311710036967015	1.6997715684247908e-06	0.0002823840451193216	1.6854356074454818e-06	0.0002800023940907892
72.58166126938723	0.0011293358050776842	0.0011236652141582086	0.0011933122115857719	0.0011858987247679832	0.0012313987902148134	0.0012228409289642712	0.0012731603888440986	0.001263257566914279	0.001364902760349457	0.0013517230869701047	0.06484347547913172	0.06326157418677318	1.717293510839369e-06	0.0002870140195135873	1.70279044705993e-06	0.00028459008939679675
73.01900229071879	0.0011298189253460583	0.0011241493392722306	0.0011939590983499474	0.001186542499595862	0.0012321536955060173	0.001223589454569889	0.0012740426597517267	0.0012641291173503821	0.0013660968731790681	0.0013528939677557425	0.06499478246412341	0.06340902781136924	1.734993124054762e-06	0.0002917194114895605	1.7203206505124122e-06	0.00028925239134247605
73.45897851170821	0.0011303089300054255	0.001124640383596676	0.0011946161407805434	0.0011871963841493588	0.0012329209764769707	0.0012243502423628875	0.001274939978552134	0.0012650155093790706	0.001367312786010058	0.0013540861619247644	0.06514921824196161	0.06355952940355351	1.7528739123078008e-06	0.00029650173457898554	1.7380296646273517e-06	0.0002939907931727437
73.90160581075892	0.0011308058987237167	0.001125138427901875	0.0011952834904250186	0.0011878605293547196	0.0012337008358378084	0.0012251234928578561	0.0012758526116406802	0.0012659170049189642	0.0013685509343541453	0.0013553000931199866	0.06530685468892218	0.0637131489350201	1.770939452476212e-06	0.00030136253840484795	1.755921007105636e-06	0.0002988068235771635
74.34690016194996	0.001131309912009162	0.0011256435538296518	0.0011959613015176027	0.001188535088813489	0.0012344934803893647	0.001225909410604608	0.0012767808313306152	0.0012668338716828784	0.0013698117648110375	0.001356536195708005	0.0654677656033644	0.06386995824656662	1.7891933962327095e-06	0.0003063034097251782	1.7739982686093211e-06	0.0003037020477083263
74.79487763561212	0.0011318210512069233	0.0011261558438908845	0.0011966497310315705	0.0011892202188544796	0.001235299121121447	0.0012267082042846688	0.001277724916014505	0.0012677663833349866	0.0013710957354219713	0.0013577949151189139	0.06563202676719435	0.06403003110777242	1.8076394723027384e-06	0.0003113259735175733	1.7922651149467322e-06	0.0003086780682398649
75.24555439890803	0.001132339398494882	0.0011266753814622489	0.0011973489387326229	0.0011899160785868322	0.0012361179733139916	0.0012275200868105713	0.0012786851503311211	0.0012687148196532639	0.0013724033160372024	0.001359076708199348	0.06579971600966092	0.06419344327893818	1.8262814888020135e-06	0.00031643189410182626	1.8107252893286886e-06	0.0003137365264600511
75.6989467164156	0.0011328650368785294	0.0011272022507820949	0.0011980590872333891	0.0011906228299541867	0.001236950256641194	0.0012283452754280522	0.001279661825338013	0.001269679466697426	0.0013737349886981025	0.0013603820435794606	0.06597091327359228	0.06436027257538793	1.8451233356503883e-06	0.0003216228763020246	1.8293826147038755e-06	0.00031887910340472336
76.15507095071504	0.0011333980501849004	0.0011277365369453973	0.0011987803420490815	0.0011913406377899894	0.00123779619527873	0.0012291839918212564	0.001280655238690006	0.0012706606169825975	0.0013750912480345594	0.001361711402054511	0.06614570068418064	0.06453059893424198	1.864168987107586e-06	0.0003269006666552776	1.8482409962009005e-06	0.00032410752103351204
76.61394356297929	0.0011339385230555157	0.0011282783258977393	0.0011995128716543444	0.001192069669873974	0.0012386560180141922	0.001230036462221073	0.0012816656948238868	0.0012716585696589517	0.0013764726016784368	0.0013630652769817666	0.06632416262042579	0.06470450448376484	1.8834225043900307e-06	0.00033226705466329887	1.867304423666628e-06	0.0003294235434506687
77.07558111356816	0.0011344865409382422	0.001128827704428265	0.0012002568475412995	0.00119281009698984	0.0012395299583608413	0.001230902917516709	0.0012826935051495152	0.0012726736306975803	0.001377879570693844	0.0013644441746934529	0.06650638578936019	0.06488207361540851	1.902888038396314e-06	0.000337723874091006	1.8865769742912493e-06	0.00033482897816844437
77.54000026262605	0.0011350421900780425	0.0011293847601615288	0.001201012444278848	0.001193562092984147	0.0012404182546748206	0.0012317835933706174	0.0012837389882476714	0.0012737061130828377	0.001379312690025066	0.0013658486149265225	0.06669245930318102	0.0650633930586677	1.9225698325655866e-06	0.0003432730043193555	1.9060628153602047e-06	0.00034032567742237063
78.00721777068286	0.0011356055575065345	0.0011299495815482073	0.0012017798395732504	0.0011943258348264829	0.0012413211502759634	0.0012326787303369338	0.0012848024700749133	0.0012747563370114807	0.0013807725089630205	0.0013672791312700982	0.06688247475941725	0.06524855195888177	1.942472225824202e-06	0.00034891637174425116	1.92576620710737e-06	0.000345915539534114
78.47725049925933	0.001136176731030281	0.0011305222578545714	0.0012025592143299973	0.001195101502670904	0.0012422388935723104	0.0012335885739835181	0.001285884284175741	0.0012758246300988486	0.0013822595916311365	0.0013687362716314256	0.06707652632427695	0.06543764195810639	1.962599655673091e-06	0.0003546559512343228	1.9456915056859873e-06	0.00035160051032850914
78.95011541147531	0.001136755799217772	0.0011311028791506847	0.0012033507527170473	0.001195889279918714	0.0012431717381885213	0.0012345133750177818	0.0012869847719024262	0.0012769113275924444	0.0013837745174916749	0.0013702205987212944	0.0672747108193158	0.06563075727921006	1.9829566614026385e-06	0.0003604937676444653	1.9658431662720847e-06	0.0003573825846053258
79.42582957266194	0.0011373428513849872	0.001131691536297221	0.0012041546422294222	0.0011966893532825834	0.0012441199430982906	0.0012354533894164117	0.001288104282642803	0.0012780167725931985	0.001385317881873473	0.0013717326905598728	0.06747712781158145	0.06582799481333043	2.0035478874385303e-06	0.00036643189738944093	1.9862257462821727e-06	0.00036326380766782407
79.90441015097758	0.001137937977579492	0.0011322883209308513	0.001204971073755232	0.0011975019128520727	0.0012450837727609697	0.0012364088785591723	0.0012892431740564177	0.0012791413162847893	0.0013868902965222451	0.001373273141004012	0.06768387970739724	0.06602945421085431	2.024378086838306e-06	0.00037247247008101447	2.0068439087479305e-06	0.00036924627691456435
80.38587441802741	0.0011385412685629636	0.001132893325448105	0.001205800241643143	0.0011983271521605768	0.0012460634972625265	0.0012373801093669354	0.0012904018123193887	0.0012802853181713705	0.001388492390174565	0.0013748425602971032	0.06789507184995525	0.06623523797608552	2.0454521249253874e-06	0.00037861767023000814	2.0277024258153614e-06	0.0003753321434921131
80.87023974948666	0.0011391528157920759	0.001133506642987621	0.001206642343771346	0.0011991652682537379	0.0012470593924610478	0.0012383673544441069	0.0012915805723783874	0.0012814491463240853	0.0013901248091567763	0.001376441575642651	0.06811081262089484	0.06644545156577061	2.066774983106555e-06	0.00038486973902115973	2.048806182416117e-06	0.00038152361401760926
81.35752362572781	0.001139772711397648	0.0011341283674107146	0.0012074975816180602	0.0012000164617593705	0.0012480717401369603	0.0012393708922256443	0.0012927798382141652	0.001282633177636781	0.0013917882180101235	0.0013780708318027952	0.06833121354606288	0.06666020349166712	2.088351762832754e-06	0.0003912309761578969	2.070160180082806e-06	0.0003878229523700816
81.8477436324513	0.0011404010481619613	0.0011347585932801423	0.0012083661603336112	0.0012008809369589261	0.001249100828148159	0.0012403910071288307	0.00129400000311505	0.0012838377980913308	0.0013934833001434726	0.0013797309917230726	0.0685563894056449	0.06687960542734613	2.1101876897489883e-06	0.00039770374178557666	2.0917695409390733e-06	0.00039423248155576185
82.34091746132043	0.00114103791949415	0.0011353974158369944	0.001209248288814139	0.0012017589018605591	0.0012501469505902633	0.0012414279897100253	0.0012952414699609056	0.0012850634030330307	0.0013952107585151004	0.0013814227371848208	0.06878645834888805	0.06710377231943188	2.1322881180237552e-06	0.0004042904584949103	2.1136395118666242e-06	0.00040075458565133615
82.83706291059936	0.0011416834194035543	0.0011360449309755869	0.0012101441797769696	0.0012026505682738175	0.0012512104079621994	0.001242482136826577	0.0012965046515180214	0.001286310397456521	0.0013969713163450813	0.001383146769486662	0.06902154201362816	0.06733282250349205	2.154658534885565e-06	0.00041099361341193075	2.135775468863066e-06	0.00040739171183021283
83.33619788579601	0.0011423376424709454	0.001136701235216274	0.0012110540498377188	0.0012035561518860343	0.001252291507337363	0.001243553751804149	0.0012977899707454854	0.001287579196302762	0.0013987657178599535	0.0013849038101566623	0.06926176565086314	0.06756687782480418	2.1773045653598194e-06	0.0004178157603776378	2.1581829215942556e-06	0.00041414637247427777
83.83834040030794	0.0011430006838174867	0.0011373664256760397	0.0012119781195891605	0.001204475872340437	0.0012533905625405732	0.0012446431446096503	0.0012990978611135586	0.0012888702247675582	0.0014005947290713751	0.0013866946016967828	0.06950725825460972	0.06780606376423598	2.2002319772129915e-06	0.000424759522218765	2.180867518147226e-06	0.0004210211473744119
84.34350857607244	0.0011436726390713248	0.0011380406000367708	0.0012129166136819198	0.0012054099533160476	0.0012545078943310853	0.0012457506320300432	0.001300428766934655	0.0012901839186222081	0.0014024591385906615	0.0013885199083614028	0.06975815269731524	0.06805050956949149	2.2234466861524582e-06	0.000431827593123435	2.2038350500231535e-06	0.00042801868603062343
84.85172064422062	0.0011443536043316933	0.0011387238565110842	0.0012138697609070618	0.0012063586226094252	0.0012556438305919395	0.0012468765378572766	0.0013017831437075458	0.0012915207245468726	0.001404359758481178	0.0013903805169717836	0.07001458587109023	0.06830034839198765	2.2469547612603055e-06	0.0004390227411205372	2.2270914573502016e-06	0.0004351417100517674
85.36299494573534	0.0011450436761303846	0.0011394162938055787	0.0012148377942806194	0.0012073221122183074	0.0012567987065259128	0.0012480211930796152	0.0013031614584754314	0.001292881100477275	0.001406297425150692	0.0013922772377684583	0.07027669883505795	0.06855571742963947	2.270762430677366e-06	0.0004463478106671026	2.2506428343433468e-06	0.00044239301565912603
85.87734993211305	0.0011457429513904607	0.0011401180110813679	0.0012158209511301248	0.0012083006584271948	0.0012579728648583672	0.001249184936079637	0.0013045641901985707	0.0012942655159653915	0.0014082730002859213	0.001394210905303652	0.07054463696912677	0.06881675807585655	2.294876087562646e-06	0.00045380572535463903	2.2744954350194246e-06	0.000449775476304759
86.39480416602983	0.001146451527382059	0.0011408291079117662	0.0012168194731832175	0.001209294501894966	0.0012591666560473238	0.0012503681128392238	0.0013059918301422078	0.0012956744525548412	0.0014102873718316766	0.0013961823793760073	0.07081855013450972	0.06908361607505435	2.319302296356976e-06	0.00046139949074117115	2.2986556792046944e-06	0.0004572920454090357
86.91537632201124	0.0011471695016751487	0.001141549684236971	0.0012178336066583982	0.0012103038877445723	0.0012603804385010887	0.0012515710771518443	0.001307444882280571	0.0012971084041717117	0.0014123414550171452	0.0013981925460099984	0.07109859284133543	0.06935644168501982	2.3440477993430867e-06	0.0004691321973127882	2.3231301588186575e-06	0.00046494575922190196
87.43908518710603	0.0011478969720890792	0.0011422798403155938	0.0012188636023580009	0.0012113290656548907	0.0012616145788037793	0.0012527941908424736	0.0013089238637177677	0.0012985678775316075	0.0014144361934320291	0.001400242318482605	0.07138492442371659	0.06963538984647656	2.3691195235205336e-06	0.00047700702358113856	2.347925644471862e-06	0.0004727397398167632
87.9659496615646	0.001148634036638748	0.0011430196766728602	0.0012199097157634523	0.001212370289954794	0.0012628694519491142	0.0012540378239954992	0.0013104293051264349	0.001300053392563741	0.0014165725601554193	0.0014023326383999562	0.07167770922265518	0.06992062036022106	2.394524587842747e-06	0.000485027239331165	2.373049092392653e-06	0.0004806771982254765
88.4959887595208	0.0011493807934772403	0.001143769294045338	0.0012209722071329229	0.0012134278197195418	0.0012641454415828859	0.001255302355190999	0.0013119617512050992	0.001301565482852978	0.0014187515589405282	0.001404464476826884	0.07197711677719988	0.07021229807222482	2.420270310812085e-06	0.000493196209022051	2.3985076516984827e-06	0.0004887614377212801
89.0292216096782	0.0011501373408347353	0.0011445287933219866	0.0012220513416014282	0.001214501918869543	0.001265442940254496	0.0012565881717497762	0.0013135217611551986	0.0013031046961007437	0.0014209742254585457	0.0014066388354724607	0.07228332202428231	0.07051059306711681	2.44636421845479e-06	0.0005015173953517305	2.4243086720360674e-06	0.0004969958572579314
89.56566745600044	0.0011509037769535143	0.0011452982754813603	0.0012231473892835006	0.0012155928562716037	0.0012667623496780281	0.001257895669987584	0.0013151099091788369	0.0013046715946058057	0.0014232416286051736	0.0014088567479348692	0.07259650550769081	0.07081568087048205	2.4728140527237753e-06	0.0005099943629970349	2.4504597116153243e-06	0.0005053839550763495
90.1053456584057	0.001151680200018863	0.0011460778415247658	0.0012242606253785077	0.0012167009058427325	0.0012681040810032986	0.0012592252554789792	0.001316726784998368	0.0013062667557659864	0.0014255548718735938	0.0014111192810091315	0.07291685359667241	0.07112774266045453	2.4996277803173046e-06	0.0005186307825361669	2.476968545652488e-06	0.0005139293324867289
90.6482756934654	0.0011524667080856704	0.0011468675924051683	0.0012253913302787362	0.0012178263466566148	0.0012694685550973975	0.001260577343331282	0.0013183729943989939	0.0013078907726019303	0.0014279150947979057	0.0014134275360615043	0.07324455871466928	0.07144696548908727	2.526813601976246e-06	0.0005274304345688763	2.5038431752542802e-06	0.0005226356978374203
91.19447715510712	0.0011532633990005104	0.0011476676289516362	0.0012265397896803424	0.0012189694630528488	0.0012708562028372376	0.0012619523584691394	0.0013200491597956377	0.0013095442543041202	0.0014303234744713553	0.0014157826504745852	0.07357981957874686	0.07177354251403498	2.554379962279186e-06	0.0005363972140445816	2.531091836783031e-06	0.0005315068706842618
91.74396975532183	0.0011540703703189891	0.0011484780517891104	0.0012277062946972996	0.0012201305447490688	0.0012722674654136801	0.0012633507359302407	0.0013217559208254326	0.0013112278268044288	0.0014327812271439778	0.0014181857991674986	0.07392284145028621	0.07210767324109922	2.5823355599469047e-06	0.0005455351348101489	2.5587230117040533e-06	0.0005405467861687441
92.29677332487483	0.0011548877192181144	0.0011492989612532489	0.0012288911419784509	0.0012213098869560512	0.0012737027946478129	0.0012647729211727244	0.0013234939349672397	0.0013129421333735415	0.0014352896099045958	0.0014206381961957748	0.07427383639756174	0.07244956377823689	2.61068935871237e-06	0.0005548483343912614	2.5867454369647106e-06	0.000549759499618746
92.85290781402206	0.0011557155424034569	0.0011501304573001193	0.0012300946338278161	0.0012225077904959465	0.0012751626533200266	0.001266219370394903	0.0013252638781897288	0.0013146878352457148	0.0014378499224525	0.0014231410964359514	0.07463302357085899	0.07279942710165578	2.6394505987911623e-06	0.0005643410790272252	2.615168115952665e-06	0.0005591491913920221
93.41239329322968	0.001156553936010853	0.001150972639410491	0.001231317078328296	0.0012237245619237734	0.0012766475155125635	0.0012676905508679412	0.001327066445629642	0.001316465612272407	0.0014404635089645035	0.0014256957973602241	0.07500062949082953	0.07315748333466492	2.6686288089874596e-06	0.0005740177689691761	2.644000330040896e-06	0.0005687201719686286
93.97524995389855	0.0011574029955023772	0.0011518256064884408	0.0012325587894689205	0.0012249605136522943	0.00127815786696624	0.0012691869412821532	0.0013289023523019618	0.0013182761636064129	0.0014431317600634866	0.0014283036409068791	0.07537688835082373	0.07352396003999978	2.698233819459434e-06	0.0005838829440592275	2.673251650778686e-06	0.0005784768873144663
94.54149810909283	0.0011582628155563112	0.0011526894567540278	0.0012338200872758006	0.00122621596408046	0.0012796942054521068	0.0012707090321076682	0.0013307723338438293	0.0013201202084182806	0.0014458561148949923	0.0014309660154526943	0.07576204233399357	0.07389909252637164	2.7282757752219045e-06	0.0005939412896145413	2.70293195276587e-06	0.0005884239245327605
95.11115819427312	0.0011591334899508385	0.0011535642876297234	0.0012351012979469865	0.0012274912377255524	0.0012812570411588748	0.001272257325970216	0.001332677147294204	0.0013219984866468528	0.0014486380633189579	0.0014336843578939009	0.07615634194600157	0.07428312417004929	2.7587651504224625e-06	0.0006041976426325313	2.7330514272580573e-06	0.000598566017819907
95.68425076803395	0.0011600151114411516	0.0011544501956203207	0.0012364027539913894	0.0012287866653592357	0.001282846897096954	0.0012738323380428718	0.0013346175719113496	0.0013239117597859697	0.0014514791482241548	0.0014364601558428515	0.07656004636423684	0.07467630675233529	2.789712763427493e-06	0.0006146569983368488	2.7636205965496548e-06	0.0006089080547497239
96.26079651284576	0.001160907771629673	0.0011553472761859991	0.0012377247943719959	0.0012301025841476754	0.0012844643095200358	0.0012754345964546313	0.0013365944100304193	0.001325860811709442	0.0014543809679735246	0.001439294949948028	0.07697342380448698	0.07507890081384726	2.821129792786401e-06	0.0006253245170898813	2.794650329186743e-06	0.0006194550829040635
96.84081623580131	0.001161811560829059	0.0011562556236082184	0.001239067764653572	0.0012314393377959472	0.0012861098283652023	0.0012770646427167544	0.001338608487963539	0.0013278464495366017	0.001457345178989201	0.0014421903363456452	0.07739675190609113	0.07549117602658191	2.853027794149721e-06	0.0006362055316989634	2.8261518560724654e-06	0.0006302123168770435
97.42433086936633	0.001162726567917669	0.0011571753308481248	0.0012404320171551207	0.0012327972766969534	0.0012877840177126295	0.0012787230321678878	0.0013406606569449889	0.0013298695045408822	0.0014603734984867255	0.0014451479692517346	0.0778303181366507	0.07591341158480347	2.8854187181812183e-06	0.000647305555137756	2.85813678752413e-06	0.0006411851456754603
98.01136147213543	0.0011636528801871324	0.0011581064893970902	0.001241817911107318	0.00123417675808507	0.0012894874562659902	0.0012804103344390251	0.0013427517941242406	0.0013319308331040378	0.001463467707368663	0.0014481695637042589	0.07827442021747164	0.0763458966158657	2.9183149295474754e-06	0.000658630288716433	2.890617131342957e-06	0.0006523791405453616
98.60192922959182	0.0011645905831816734	0.0011590491891190495	0.0012432258128152287	0.0012355781461948021	0.0012912207378547873	0.001282127133939468	0.0013448828036098258	0.0013340313177188398	0.0014666296532886809	0.001451256898465615	0.0787293665709616	0.076788930612154	2.9517292270727757e-06	0.0006701856307317622	2.9236053119890623e-06	0.0006638000632538665
99.1960554548718	0.0011655397605288078	0.0011600035180842413	0.001244656095826584	0.001237001812424702	0.0012929844719598925	0.0012838740303649993	0.001347054617567222	0.0013361718680432472	0.0014698612538980049	0.0014544118190966424	0.0791954767913209	0.07724282388541776	2.9856748651087284e-06	0.0006819776856269166	2.9571141909013558e-06	0.0006754538748551808
99.79376158953411	0.0011665004937610214	0.0011609695623939558	0.0012461091411059399	0.001238448135506854	0.0012947792842636747	0.0012856516392295866	0.0013492681973741665	0.0013383534220092934	0.0014731645002871272	0.0014576362412141845	0.0796730821399355	0.07770789804484406	3.020165576244618e-06	0.0006940127737033175	2.9911570880902967e-06	0.0006873467449811654
100.39506920433367	0.0011674728621280438	0.0011619474059959012	0.001247585337215079	0.0012399175016822566	0.0012966058172262168	0.001287460592422033	0.0013515245348370891	0.0013405769469901792	0.0014765414606367285	0.0014609321539452327	0.080162526066992	0.07818448650032636	3.0552155954419614e-06	0.0007062974414224765	3.025747805068769e-06	0.0006994850616910686
101.00000000000001	0.001168456942399287	0.0011629371304897498	0.0012490850805000205	0.0012414103048824419	0.0012984647306891978	0.0012893015387890757	0.0013538246534725974	0.0013428434410292977	0.001479994284092878	0.0014643016235917196	0.08066416476093527	0.07867293499247884	3.0729357412418933e-06	0.0007125030029668222	3.043234664578369e-06	0.0007056163941679162
