# Supplementary material for: White matter micro- and macrostructure brain charts for the human lifespan
Source: Nature. 2026 May 13;655(8124):979–89. doi: 10.1038/s41586-026-10454-2 (PMC13391363; doi:10.1038/s41586-026-10454-2)
Supplement: Supplementary file 12 — Centiles trajectories of brain charts. SDT.T9.1–5 contain the brain charts for the global metrics; SDT.T9.6–509 contain the brain charts for the tract-specific metrics (unnormalized); and SDT.T9.510–1157 contain the brain charts for the tract-specific macrostructural metrics (normalized). Included in each table are the male and female centile trajectories for the 2.5th, 25th, 50th, 75th and 97.5th percentiles; the interquartile range normalized by the 50th centile; and the derivatives of the 50th centiles with respect to both age and log(age). Charts are sampled in logarithmically spaced intervals. Age is reported in years, while centile trajectory values are reported in metric-specific units: diffusivities in mm2 s−1, volume in mm3, surface area in mm2, average length in mm, and FA is dimensionless (unitless). [file 41586_2026_10454_MOESM12_ESM.zip › plotted_curves/SDT.T9.252-SCP_right_avg_length_curve_metrics.csv]

ages	male_0.025th_percentile	female_0.025th_percentile	male_0.25th_percentile	female_0.25th_percentile	male_0.5th_percentile	female_0.5th_percentile	male_0.75th_percentile	female_0.75th_percentile	male_0.975th_percentile	female_0.975th_percentile	male_normalized_quantile_range	fwmale_normalized_quantile_range	male_median_centile_d_age	male_median_centile_d_log_age	female_median_centile_d_age	female_median_centile_d_log_age
0.25	40.49840193574006	41.035532814440906	48.51548703416639	48.0323677525372	51.59398284283948	50.747823101464014	54.033976494397386	52.93493674838208	57.470267209416896	56.0810622047763	0.10695994292669507	0.0966064886378042	17.426765397280363	10.061845172009042	17.140960311904003	9.896827370204091
0.25150637576242696	40.51900770527006	41.056411879378494	48.540171937067434	48.05680684242016	51.620234099851444	50.77364382862259	54.06146923227813	52.96187028979106	57.499508348784794	56.109596510163584	0.10695994296598092	0.09660648867209667	17.39595277421904	10.074207337043845	17.110653027317312	9.908986791737334
0.2530218281966045	40.539664107979505	41.077342249056926	48.56491749658861	48.08130598490682	51.646549862402104	50.799528003408184	54.089029526320466	52.98887001328428	57.52882134056176	56.138200931101224	0.10695994300586034	0.09660648870690698	17.334191680540243	10.098927184397326	17.049904838524526	9.933301225604737
0.25454641199404576	40.56037112550671	41.09832390487119	48.589723690734566	48.10586515822086	51.67293010710073	50.82547560281368	54.116657352027694	53.01593589486325	57.55820615869349	56.16687544216461	0.10695994304634245	0.09660648874224345	17.272530803831614	10.12363790971358	16.98925522312129	9.957606687052248
0.2560801821758082	40.5811287388486	41.11935682756635	48.61459049674149	48.13048433982529	51.69937480973945	50.85148660302828	54.14435268404731	53.04306790969119	57.58766277621537	56.19562001704103	0.10695994308743728	0.0966064887781147	17.21097072093471	10.148339199624388	16.928704748494056	9.981902867868484
0.25762319409447826	40.60193692835994	41.14044099723693	48.639517891076416	48.1551635064216	51.725883945292374	50.877560979436616	54.17211549617013	53.07026603209206	57.617191165251675	56.22443462852861	0.1069599431291544	0.0966064888145289	17.149512003503332	10.17303074047959	16.86825397692155	10.006189459523739
0.2591755034361701	40.62279567375294	41.161576393326214	48.664505849436566	48.17990263394904	51.75245748791499	50.90369870661801	54.19994576132961	53.097530235549804	57.64679129701485	56.2533192485356	0.1069599431715036	0.0966064888514952	17.088155217883468	10.197712218265224	16.807903465440177	10.030466153166344
0.2607371662225343	40.64370495409621	41.18276299462547	48.68955434674822	48.20470169758372	51.77909541094292	50.92989975834549	54.227843451600634	53.124860492707356	57.67646314180408	56.282273848079136	0.10695994321449584	0.0966064888890225	17.026900925222435	10.222383318674474	16.747653766005897	10.054732639631766
0.2623082388127803	40.66466474781453	41.20400077927351	48.71466335716639	48.22956067173801	51.80579768689159	50.95616410758518	54.25580853819901	53.15225677536594	57.70620666900491	56.31129839728476	0.1069599432581404	0.09660648892711995	16.965749681461602	10.247043727094933	16.68750542543603	10.078988609471708
0.2638887779057103	40.68567503268787	41.225289724755875	48.73983285407363	48.25447953005971	51.83256428745498	50.98249172649542	54.28384099148034	53.17971905448416	57.73602184708791	56.340392865385276	0.1069599433024486	0.09660648896579566	16.904702037223615	10.271693128559491	16.627458985347403	10.10323375290136
0.26547884054176485	40.70673578585093	41.24662980790424	48.76506281007955	48.279458245431215	51.85939518350502	51.00888258642586	54.31194078093927	53.207247300177166	57.76590864360803	56.36955722071984	0.10695994334743071	0.09660648900506008	16.84375853794154	10.296331207799085	16.56751498220183	10.127467759806677
0.2670784841050822	40.72784698379236	41.26802100489565	48.79035319701978	48.30449678996874	51.88629034509064	51.03533665791668	54.34010787520851	53.234841481715684	57.79586702520345	56.39879143073308	0.1069599433930977	0.09660648904492224	16.782919723789746	10.320957649231786	16.50767394732611	10.151690319784393
0.26868776632556873	40.749008602354216	41.28946329125202	48.81570398595545	48.32959513502164	51.91324974143706	51.061853910697856	54.36834224205815	53.26250156752536	57.82589695759482	56.428095461974266	0.10695994343946051	0.09660648908539216	16.722186129700276	10.345572136940973	16.447936406882945	10.175901122102005
0.2703067452809827	40.77022061673117	41.31095664183928	48.841115147172104	48.354753251171495	51.940273340944756	51.08843431368817	54.39664384839452	53.29022752518566	57.855998405584145	56.45746928009625	0.10695994348653082	0.09660648912647918	16.661558285322826	10.370174354666233	16.388302881816344	10.200099855681401
0.2719354793990299	40.79148300146986	41.33250103086674	48.86658665017905	48.379971108231324	51.967361111188715	51.11507783499439	54.42501266025939	53.31801932142907	57.88617133305394	56.48691284985456	0.10695994353431956	0.09660648916819337	16.60103671509205	10.394763985841564	16.328773887980788	10.224286209151614
0.27357402745947257	40.81279573046833	41.354096431886504	48.89211846370859	48.40524867524487	51.994513018917566	51.14178444191058	54.45344864282916	53.34587692214032	57.916415702966226	56.51642613510655	0.10695994358283817	0.09660648921054495	16.540621938165714	10.419340713557176	16.269349936015715	10.248459870806983
0.2752224485962505	40.83415877697516	41.37574281779263	48.91771055571504	48.43058592048569	52.02172903005268	51.16855410091702	54.4819517604138	53.37380029235534	57.94673147736157	56.54600909881034	0.10695994363209894	0.09660648925354451	16.480314468459255	10.44390422057404	16.21003153140009	10.272620528598054
0.27688080229961526	40.85557211358895	41.39744016082055	48.94336289337409	48.45598281145642	52.04900910968734	51.19538677767954	54.51052197645609	53.40178939626042	57.977118617358144	56.57566170302399	0.106959943682114	0.09660648929720164	16.42011481463487	10.468454189314798	16.15081917446696	10.296767870171607
0.2785491484182772	40.87703571225756	41.41918843254637	48.96907544308187	48.48143931488793	52.07635322208581	51.22228243704853	54.539159253530514	53.42984419719138	58.00757708315069	56.60538390890442	0.10695994373289462	0.0966064893415277	16.360023480103337	10.492990301863756	16.091713360356152	10.32090158281244
0.28022754716156506	40.89854954427734	41.44098760388598	48.994848170454084	48.50695539673842	52.10376133068246	51.24924104305808	54.56786355334251	53.4579646576325	58.038106834009575	56.63517567670653	0.10695994378445446	0.0966064893865334	16.30004096301127	10.517512239963253	16.03271457905248	10.345021353488846
0.2819160591015993	40.920113580292565	41.462837645094645	49.02068104032529	48.53253102219274	52.13123339808093	51.276262558925204	54.5966348367274	53.486150739215816	58.06870782827975	56.6650369657822	0.10695994383680489	0.0966064894322303	16.24016775627024	10.542019685004561	15.973823315389382	10.369126868818057
0.28361474517547763	40.9417277902946	41.484738525766	49.04657401674792	48.55816615566142	52.15876938605308	51.30334694704878	54.625473063649515	53.514402402719895	58.09938002337979	56.694967734579286	0.10695994388995993	0.09660648947862814	16.180404347545846	10.566512318051537	15.915040049027084	10.393217815093521
0.2853236666874746	40.963392143621334	41.506690214831536	49.07252706299158	48.58386076077989	52.186369255538345	51.33049416900888	54.654378193201275	53.54271960806928	58.13012337580089	56.72496794064072	0.10695994394393152	0.09660648952573941	16.120751219261365	10.590989819804236	15.856365254479897	10.417293878257624
0.2870428853112538	40.98510660895629	41.52869268055978	49.098540141541996	48.60961480040762	52.21403296664249	51.35770418556564	54.683350183602094	53.57110231433326	58.16093784110578	56.755037540603375	0.10695994399873336	0.09660648957357586	16.061208848575916	10.615451870609832	15.797799401067095	10.441354743887132
0.28877246309209376	41.00687115432807	41.5507458905555	49.124613214100364	48.6354282366272	52.24176047863702	51.38497695665848	54.71238899219767	53.59955047972497	58.19182337392782	56.78517649019719	0.10695994405437936	0.09660648962214854	16.00177770744631	10.639898150477165	15.739342953018422	10.465400097245947
0.2905124624491269	41.028685747109435	41.57284981175916	49.15074624158228	48.66130103074365	52.26955174995798	51.412312441405255	54.74149457545868	53.62806406160065	58.22277992796982	56.815384744244184	0.10695994411088273	0.0966064896714698	15.942458262550645	10.66432833903309	15.680996369372224	10.489429623225078
0.29226294617759224	41.05055035401678	41.59500441044595	49.17693918411699	48.68723314328331	52.29740673820514	51.43971059810115	54.77066688898007	53.65664301645836	58.25380745600308	56.845662256657235	0.10695994416825755	0.0966064897215517	15.883250975366536	10.688742115557034	15.622760104024564	10.513443006355374
0.294023977451102	41.072464941109224	41.617209652225185	49.20319200104642	48.71322453399312	52.32532540014108	51.467171384217906	54.799905887479916	53.685287299937244	58.28490590986635	56.876008980439295	0.10695994422651806	0.09660648977240618	15.824156302154734	10.713139158973718	15.56463460573832	10.537439930822075
0.29579561982392083	41.09442947378797	41.63946550203948	49.229504650924355	48.73927516183969	52.35330769169019	51.49469475640278	54.82921152479852	53.71399686681653	58.31607524046472	56.90642486768215	0.10695994428567841	0.0966064898240471	15.765174693915469	10.737519147809508	15.506620318135901	10.561420080437529
0.29757793723326015	41.11644391679541	41.661771924163986	49.25587709151543	48.7653849850084	52.38135356793763	51.52228067047768	54.85858375389728	53.74277167101435	58.34731539776854	56.93690986956557	0.10695994434575355	0.09660648987648557	15.706306596448485	10.761881760252436	15.448717679728361	10.585383138670295
0.29937099400158496	41.13850823421455	41.6841288822057	49.28230927979433	48.79155396090252	52.40946298312852	51.54992908143819	54.88802252685782	53.77161166558709	58.3786263308124	56.967463936356104	0.10695994440675831	0.09660648992973611	15.647552450385774	10.786226674115824	15.390927123873553	10.60932878859603
0.3011748548389356	41.16062238946814	41.70653633910251	49.30880117194484	48.81778204614222	52.437635890666904	51.57763994345251	54.9175277948809	53.800516802728	58.410007987694044	56.99808701740603	0.10695994446870785	0.09660648998381144	15.588912691100631	10.810553566816452	15.333249078817971	10.633256712932052
0.30298958484526295	41.18278634531786	41.72899425712262	49.335352723358845	48.844069196563765	52.465872243114674	51.605413209860664	54.947099508285326	53.82948703376645	58.441460315573174	57.0287790611524	0.1069599445316176	0.09660649003872482	15.530387748796784	10.834862115407304	15.275683967724035	10.657166594033697
0.30481524951277783	41.20500006386363	41.751502597863606	49.36196388863549	48.870415367218506	52.49417199219071	51.633248833173376	54.976737616507016	53.85852230916679	58.47298326067047	57.05954001511579	0.10695994459550298	0.09660649009448961	15.471978048448364	10.859151996530272	15.218232208590052	10.68105811384703
0.3066519147283146	41.22726350654268	41.77406132225162	49.38863462158008	48.89682051237193	52.52253508876965	51.66114676507106	55.00644206809776	53.88762257852735	58.50457676826624	57.0903698258993	0.10695994466038022	0.0966064901511203	15.413684009892677	10.88342288646345	15.16089421437755	10.704930953961593
0.3084996467757088	41.24957663412891	41.79667039054069	49.415364875203345	48.92328458550281	52.55096148288119	51.689106956403	55.03621281072442	53.916787790579434	58.53624078269961	57.1212684391875	0.10695994472626545	0.09660649020863088	15.355506047792005	10.907674461112038	15.103670392929416	10.728784795586762
0.31035851233818973	41.271939406732045	41.81932976231182	49.44215460172033	48.949807539302185	52.579451123708864	51.717129357186174	55.06604979116767	53.946017893186216	58.56797524736719	57.15223579974525	0.10695994479317492	0.09660649026703567	15.297444571591768	10.931906395937403	15.046561146989916	10.752619319513542
0.3122285785007863	41.29435178379669	41.84203939647214	49.469003752549376	48.976389325672294	52.608003959588906	51.74521391660422	55.095952955320904	53.975312833341576	58.59978010472182	57.183271851416414	0.10695994486112599	0.09660649032634894	15.239499985626026	10.956118366033479	14.989566874259253	10.776434206170961
0.3141099127527488	41.3168137241017	41.86479925125419	49.49591227831132	49.003029895725874	52.63661993800952	51.7733605830066	55.12592224818926	54.00467255716938	58.6316552962717	57.21437653712314	0.10695994493013491	0.09660649038658653	15.18167268905745	10.980310046094019	14.93268796735174	10.800229135578775
0.31600258298998396	41.33932518575922	41.88760928421492	49.522880128828305	49.02972919978485	52.665299005609484	51.801569303907314	55.15595761388841	54.03409700992189	58.66360076257893	57.245549798864225	0.10695994500021952	0.09660649044776258	15.12396307589188	11.004481110379857	14.875924813810343	10.824003787342008
0.3179066575175057	41.361886126213854	41.910469452234935	49.54990725312286	49.05648718737957	52.694041108177295	51.829840025984005	55.186058995643464	54.06358613597905	58.695616443258444	57.276791577714306	0.10695994507139746	0.09660649050989277	15.066371535027429	11.028631232762564	14.819277796170354	10.847757840692793
0.3198222050518999	41.38449650224188	41.933379711517695	49.57699359941694	49.08330380724774	52.722846190650024	51.85817269507692	55.21622633578787	54.09313987884735	58.727702276976835	57.3081018138226	0.10695994514368627	0.09660649057299346	15.008898450250854	11.052760086711714	14.762747291893902	10.871490974433982
0.32174929472380437	41.40715626995041	41.956340017588495	49.604139115130856	49.11017900733337	52.751714197112314	51.886567256187675	55.24645957576236	54.12275818115846	58.759858201451166	57.339480446411564	0.1069599452171048	0.09660649063707946	14.951544200190256	11.076867345242135	14.706333673409972	10.895202866953696
0.32368799608040405	41.429865384776406	41.97935032529372	49.63134374688215	49.13711273478579	52.78064507079505	51.91502365347837	55.276758656113486	54.152440984668345	58.79208415344753	57.370927413775924	0.10695994529167083	0.09660649070216737	14.894309158404212	11.1009526809612	14.650037308183528	10.918893196250792
0.3256383790879404	41.45262380148593	42.00241058879998	49.65860744048474	49.164104935958704	52.80963875407454	51.94354183027044	55.30712351649288	54.18218823025618	58.82438006878012	57.402442653281426	0.10695994536740379	0.096606490768274	14.837193693343579	11.125015766056094	14.593858558595457	10.942561639863925
0.32760051413423674	41.475431474173156	42.025520761592986	49.68593014094765	49.19115555640885	52.83869518847115	51.97212172904337	55.33755409565571	54.21199985792279	58.85674588230976	57.43402610136339	0.10695994544432258	0.09660649083541573	14.780198168393326	11.149056272268353	14.537797782060807	10.966207874922475
0.3295744720312385	41.4982883562596	42.04868079647694	49.71331179247415	49.2182645408953	52.867814314648335	52.000763291433856	55.368050331459784	54.24187580678996	58.88918152794272	57.46567769352579	0.10695994552244706	0.09660649090360969	14.723322941877996	11.173073870932058	14.481855331048791	10.989831578155645
0.33156032401756863	41.52119440049318	42.07189064557353	49.740752338460595	49.245431833378255	52.89699607241149	52.02946645823458	55.39861216086417	54.271816015099084	58.92168693862953	57.497397364339896	0.10695994560179645	0.09660649097287283	14.666568367039872	11.19706823290835	14.426031552984568	11.013432425810606
0.33355814176109866	41.54414955894722	42.09515026032086	49.76825172149527	49.272657377017815	52.92624040070665	52.0582311693929	55.429239519928025	54.30182042020981	58.954262046363475	57.529185047442844	0.10695994568239112	0.09660649104322311	14.609934792080821	11.221039028621817	14.370326790378385	11.037010093732533
0.33556799736153503	41.56715378301966	42.118459591472764	49.79580988335738	49.299941114173194	52.95554723761945	52.087057364010036	55.45993234380943	54.33188895859918	58.98690678217952	57.561040675536724	0.10695994576425177	0.09660649111467852	14.553422560165927	11.244985928040478	14.314741380785563	11.060564257315491
0.3375899633530214	41.590207023432015	42.14181858909766	49.82342676501586	49.32728298640135	52.984916520373865	52.115944980339584	55.49069056676402	54.36202156586008	59.0196210761528	57.59296418038689	0.10695994584739933	0.09660649118725673	14.497032009454415	11.268908600697614	14.259275656784666	11.084094591480607
0.3396241127067558	41.613309230228545	42.16522720257771	49.85110230662839	49.354682934456015	53.014348185331144	52.14489395578653	55.52151412214393	54.3922181767003	59.05240485739747	57.624955492821	0.10695994593185465	0.09660649126097734	14.440763473103289	11.292806715659026	14.203929946070275	11.10760077073246
0.3416705188336247	41.63646035277523	42.188685380607836	49.87883644754014	49.38214089828652	53.043842167988466	52.173904226906004	55.55240294239638	54.422478724941016	59.085258054065285	57.65701454272751	0.10695994601763956	0.09660649133585826	14.384617279236409	11.316679941506663	14.148704571423877	11.131082469111789
0.343729255586852	41.659660339758794	42.21219307119477	49.90662912628258	49.40965681703676	53.073398402977716	52.202975729402155	55.58335695906237	54.45280314351584	59.11818059334411	57.68914125905447	0.10695994610477579	0.09660649141191842	14.328593751053631	11.340527946395014	14.093599850701139	11.15453936018639
0.34580039726466444	41.68290913918596	42.235750221656026	49.934480280572615	49.437230629043874	53.10301682406454	52.23210839812679	55.61437610277571	54.48319136446933	59.15117240145696	57.721335569808076	0.10695994619328579	0.0966064914891779	14.272693206763506	11.36435039798198	14.038616096902842	11.177971117074776
0.3478840186129729	41.7062066983821	42.25935677861903	49.962389847311016	49.46486227183732	53.132697364146665	52.26130216707841	55.64546030326125	54.51364331895591	59.184233403660095	57.753597402051504	0.10695994628319223	0.0966064915676561	14.216915959581456	11.388146963417967	13.983753618143965	11.201377412406146
0.34998019482807	41.729552963990535	42.283012688019895	49.990357762581475	49.49255168213741	53.16243995525292	52.2905569694006	55.67660948933387	54.544158937238315	59.217363524241904	57.78592668190323	0.1069599463745182	0.09660649164737345	14.161262317848013	11.411917309424098	13.92901271765004	11.224757918331306
0.352089001559344	41.75294788197149	42.306717895102636	50.01838396164946	49.52029879585441	53.19224452854199	52.31987273738115	55.707823588897156	54.57473814868658	59.25056268652162	57.818323334536	0.10695994646728706	0.09660649172835063	14.105732584959696	11.43566110221036	13.874393693871752	11.248112306551775
0.3542105149120084	41.776391397601024	42.3304723444181	50.04646837896086	49.54810354808723	53.222111014301	52.34924940245059	55.73910252894193	54.60538088177653	59.2838308128476	57.85078728417519	0.10695994656152277	0.09660649181060776	14.050327059383562	11.459378007471969	13.819896840379442	11.271440248256113
0.35634481144984936	41.79988345547003	42.35427597982281	50.07461094814081	49.57596587312216	53.25203934194427	52.37868689518098	55.77044623554493	54.63608706408858	59.31716782459602	57.88331845409758	0.10695994665724973	0.09660649189416715	13.995046034691768	11.483067690423923	13.765522445957686	11.294741414158125
0.35849196819798806	41.82342399948318	42.37812874447813	50.10281160199245	49.60388570443182	53.28202944001196	52.408185145284634	55.80185463386743	54.666856622306284	59.350573642169394	57.915916766629806	0.10695994675449245	0.09660649197904922	13.93988979963251	11.50672981579919	13.711270794576194	11.3180154744623
0.36065206264566085	41.84701297285809	42.402030580848994	50.13107027249591	49.6318629746737	53.31208123616902	52.43774408161275	55.83332764815408	54.69768948221503	59.384048184995336	57.94858214314694	0.10695994685327599	0.09660649206527668	13.884858638046353	11.530364047799594	13.657142165428013	11.341262098883817
0.3628251727490157	41.870650318123936	42.42598143070306	50.15938689080665	49.65989761568919	53.34219465720341	52.467363632154225	55.8648652017311	54.728585568700694	59.417591371524594	57.98131450407113	0.10695994695362562	0.0966064921528704	13.829952828920796	11.553970050093994	13.603136832962264	11.364480956635816
0.3650113769339257	41.89433597712063	42.44998123510946	50.18776138725447	49.687989558502075	53.372369629025094	52.49704372403423	55.89646721700521	54.75954480574832	59.45120311922999	58.014113768870075	0.10695994705556822	0.09660649224185518	13.775172646443025	11.57754748586558	13.549255066822298	11.387671716391196
0.36721075409881926	41.9180698909977	42.47402993443772	50.21619369134217	49.71613873331735	53.40260607666455	52.52678428351278	55.92813361546201	54.790567116440414	59.484883344604675	58.046979856055415	0.10695994715912933	0.09660649233225259	13.720518359978087	11.601096017762757	13.495497131978482	11.410834046349919
0.3694233836175272	41.94185200021323	42.498127468356955	50.244683731744324	49.744345069520115	53.43290392427145	52.55658523598373	55.95986431766474	54.82165242295604	59.518631963160715	58.07991268318157	0.10695994726433615	0.09660649242408666	13.66599023409617	11.624615307910062	13.441863288660898	11.433967614177163
0.37164934534214805	41.96568224453271	42.52227377583431	50.2732314363058	49.772608495673964	53.46326309511323	52.58644650597298	55.99165924325259	54.85280064656891	59.55244888942744	58.11291216684387	0.10695994737121613	0.0966064925173812	13.611588528570792	11.648105017869966	13.388353792372072	11.457072086972403
0.3738887196059291	41.98956056302791	42.54646879513413	50.301836732040556	49.8009289395199	53.49368351157361	52.61636801713732	56.02351831093934	54.884011707646174	59.58633403694992	58.1459782226772	0.10695994747979673	0.09660649261216013	13.55731349843336	11.67156480869562	13.334968893979749	11.48014713136763
0.3761415872261661	42.01348689407593	42.57071246381688	50.33049954513035	49.82930632797502	53.52416509515139	52.646349692263115	56.05544143851196	54.91528552564708	59.62028731828748	58.17911076535456	0.10695994759010671	0.09660649270844876	13.503165393976815	11.694994340878111	13.281708839664134	11.503192413423676
0.3784080295071193	42.037461175357855	42.59500471873781	50.35921980092326	49.85774058713107	53.554707766458776	52.6763914532647	56.08742854282892	54.94662201912119	59.65430864501191	58.21230970858531	0.10695994770217421	0.09660649280627087	13.449144460731986	11.718393274357368	13.228573870945183	11.526207598655674
0.3806881282429484	42.06148334385778	42.61934549604594	50.38799742393245	49.886231642253165	53.5853114452201	52.706493221183095	56.11947953981885	54.978021105707285	59.68839792770604	58.24557496511371	0.10695994781602895	0.0966064929056539	13.395250939584002	11.741761268534901	13.175564224713526	11.549192352029422
0.38298196572066395	42.085553335861654	42.643734731182754	50.41683233783478	49.91477941777835	53.61597605027036	52.73665491618443	56.151594344479	55.009482702131365	59.72255507596208	58.27890644671725	0.1069599479317006	0.09660649300662215	13.341485066666792	11.765097982226507	13.122680133270478	11.572146337983213
0.3852896247230969	42.10967108695597	42.6681723588813	50.44572446546927	49.943383837314464	53.64670149955358	52.766876457558766	56.18377287087349	55.04100672420578	59.75677999837983	58.31230406420528	0.10695994804921921	0.09660649310920297	13.287847073461307	11.788403073678637	13.069921824297126	11.595069220362348
0.38761118853188686	42.1338365320268	42.69265831316463	50.47467372883593	49.972044823638335	53.67748771012151	52.797157763718204	56.21601503213202	55.07259308682698	59.79107260256523	58.345767727416955	0.10695994816861544	0.09660649321342255	13.234337186813718	11.811676200581132	13.017289520896156	11.617960662460973
0.3899467409304866	42.15804960525844	42.71719252734494	50.50368004909414	50.00076229869482	53.70833459813199	52.82749875219586	56.248320740448115	55.104241703974665	59.82543279512847	58.379297345220074	0.10695994828992099	0.09660649331930954	13.18095562892995	11.834917020049033	12.964783441653708	11.640820327032998
0.39229636620718694	42.182310240132395	42.74177493402221	50.53274334656144	50.02953618359518	53.73924207884761	52.85789933964409	56.28068990707771	55.13595248870971	59.85986048168264	58.412892825509175	0.10695994841316765	0.09660649342688991	13.127702617397517	11.858125188597114	12.912403800568427	11.663647876213872
0.3946601491581577	42.20661836942596	42.76640546508292	50.56186354071183	50.05836639861555	53.770210066633915	52.888359441833046	56.31312244233729	55.167725353172834	59.89435556684159	58.44655407520386	0.10695994853838761	0.09660649353619283	13.074578365169145	11.88130036212715	12.860150807126047	11.686442971566066
0.3970381750905084	42.230973925211124	42.79108405169893	50.591040550174434	50.0872528631957	53.80123847495798	52.918878973649136	56.34561825560238	55.199560208582994	59.9289179542184	58.48028100024719	0.10695994866561374	0.09660649364724748	13.021583080671917	11.904442195977026	12.808024666326673	11.709205274080887
0.39943052982536675	42.255376838853365	42.8158106243262	50.6202742927321	50.11619549593746	53.832327216386936	52.94945784909354	56.378177255306056	55.23145696523566	59.963547546423754	58.51407350560393	0.10695994879487974	0.09660649376008232	12.968716967805449	11.927550344920746	12.756025578701156	11.731934444160288
0.4018372997009759	42.27982704101048	42.84058511270358	50.64956468531996	50.14519421460338	53.86347620258644	52.980095981280684	56.41079934893726	55.26341553250146	59.998244245064186	58.547931495259	0.10695994892621981	0.09660649387472779	12.915980225852763	11.950624463039276	12.704153740291076	11.754630141595044
0.40425857157581063	42.30432446163102	42.86540744585143	50.678911644023586	50.17424893611502	53.894685344318674	53.010793282436524	56.443484443038756	55.29543581882419	60.03300795073992	58.581854872215416	0.10695994905966817	0.09660649399121356	12.863373049591246	11.973664203824228	12.652409342686951	11.777292025562929
0.4066944328317112	42.32886902995331	42.89027755207037	50.708315084077825	50.20335957655163	53.92595455144117	53.04154966389708	56.47623244320588	55.3275177317194	60.067838563043516	58.615843538492854	0.10695994919526015	0.0966064941095706	12.8108956293745	11.996669220196054	12.600792573093713	11.799919754648727
0.4091449713770379	42.35346067450419	42.9151953589401	50.73777491986524	50.2325260511486	53.95728373290509	53.07236503610683	56.509043254084816	55.35966117777271	60.10273598055797	58.64989739512572	0.10695994933303232	0.09660649422983048	12.758548151003197	12.019639164402179	12.549303614281598	11.822512986826041
0.411610275649843	42.378099323097494	42.940160793317965	50.767291064914325	50.26174827429592	53.988672796753384	53.103239308617084	56.541916779370496	55.39186606263803	60.13770010085465	58.68401634216143	0.10695994947302036	0.09660649435202431	12.706330795859685	12.042573688067932	12.497942644649811	11.845071379426372
0.41409043462106226	42.40278490283297	42.965173781337626	50.79686343189825	50.29102615953657	54.02012165011941	53.134172390084295	56.57485292180532	55.424132291035924	60.17273082049174	58.7182002786585	0.10695994961526155	0.09660649447618525	12.654243740878883	12.065472442189275	12.446709838250172	11.867594589182772
0.41658553779772634	42.42751734009484	42.99023424840795	50.826491932633054	50.3203596195652	54.051630199225016	53.1651641882686	56.60785158317711	55.45645976675202	60.20782803501219	58.752449102685034	0.10695994975979367	0.09660649460234613	12.602287158588297	12.088335077116426	12.395605364772564	11.890082272177096
0.41909567522619073	42.45229656055055	43.01534211921134	50.8561764780762	50.34974856622624	54.08319834937908	53.1962146100319	56.64091266431749	55.488848392634964	60.242991638941994	58.78676271131648	0.1069599499066553	0.09660649473054005	12.550461217117117	12.111161242546586	12.3446293895704	11.912534083829087
0.4216209374953856	42.477122489149366	43.04049731770259	50.88591697832491	50.37919291051247	54.11482600497562	53.22732356133635	56.67403606510003	55.52129807059493	60.27822152578812	58.821141000634	0.10695995005588549	0.0966064948608015	12.498766080238056	12.133950587540312	12.29378207373702	11.934949678965495
0.42416141574008476	42.501995050121124	43.065699767107496	50.91571334261465	50.408692562563516	54.146513069492265	53.258490947242684	56.707221684438565	55.553808701601824	60.31351758803682	58.855583865722686	0.10695995020752351	0.0966064949931647	12.44720190733824	12.156702760448752	12.243063574067492	11.957328711730952
0.4267172016441951	42.526914166974656	43.09094938992145	50.945565479317196	50.43824743166408	54.17825944548818	53.28971667190844	56.74046942028505	55.58638018568348	60.34887971715132	58.89009120066951	0.10695995036161023	0.09660649512766556	12.395768853490154	12.179417408988229	12.192474043089533	11.979670835613433
0.42928838744406506	42.55187976249667	43.116246107908005	50.9754732959394	50.46785742624234	54.210065034602756	53.321000638586234	56.773779169628206	55.61901242192377	60.38430780357033	58.92466289856144	0.1069599505181869	0.09660649526433962	12.34446706950439	12.2020941802366	12.142013629116263	12.001975703455173
0.43187506593181346	42.5768917587503	43.14158984209759	51.00543669912136	50.49752245386844	54.24192973755363	53.352342749622146	56.80715082849139	55.65170530846101	60.419801736705885	58.959298851483716	0.10695995067729479	0.09660649540322337	12.293296701842337	12.224732720525935	12.091682476229835	12.024242967419923
0.4344773304586784	42.60195007707352	43.16698051278595	51.03545559463455	50.527242421252616	54.273853454134766	53.38374290645379	56.84058429193064	55.684458742485894	60.455361404941144	58.99399895051763	0.1069599508389769	0.0966064955443542	12.242257892734415	12.247332675548023	12.04148072431235	12.046472278983856
0.4370952749383861	42.62705463807804	43.192418039532804	51.065529887380535	50.55701723424372	54.30583608321502	53.415201009608666	56.87407945403316	55.71727262023979	60.490986695628884	59.028763085738774	0.10695995100327611	0.09660649568776886	12.19135078016916	12.26989369029252	11.991408509084067	12.068663288959215
0.4397289938505404	42.652205361647546	43.21790234116035	51.09565948138883	50.58684679782738	54.3378775227359	53.446716958702325	56.907636207914955	55.75014683701288	60.526677495088904	59.06359114621496	0.10695995117023654	0.09660649583350693	12.140575497891405	12.292415409025125	11.94146596211067	12.090815647467025
0.4423785822440318	42.67740216693654	43.24343333575186	51.125844279815496	50.61673101612437	54.36997766971008	53.478290652436584	56.94125444571931	55.783081287142224	60.56243368860647	59.09848302000432	0.10695995133990319	0.09660649598160753	12.089932175467766	12.314897475338512	11.891653210843288	12.112929003944373
0.4450441357404687	42.70264497236868	43.26901094065021	51.156084184941214	50.64666979238896	54.40213642021932	53.50992198859779	56.97493405861458	55.81607586400991	60.59825516042989	59.1334385941533	0.10695995151232163	0.09660649613210939	12.039420938295734	12.337339532106853	11.841970378620317	12.135003007129853
0.44772575053762753	42.72793369563555	43.29463507245637	51.18637909816973	50.676663029007095	54.43435366941284	53.541610864054896	57.00867493679247	55.849130460041216	60.63414179376882	59.168457754694565	0.10695995168753766	0.09660649628505391	11.989041907620049	12.359741221496733	11.792417584678333	12.157037305039921
0.4504235234129248	42.75326825369494	43.3203056470279	51.21672892002588	50.70671062749459	54.46662931150521	53.57335717475757	57.0424769694659	55.88224496670247	60.670093470791805	59.20354038664498	0.10695995186559903	0.09660649644048196	11.938795200538152	12.38210218493623	11.742994944210295	12.179031544990721
0.4531375517269096	42.77864856276957	43.34602257947748	51.24713355015397	50.73681248849553	54.49896323977463	53.60516081573449	57.076340044867145	55.91541927449935	60.70611007262447	59.238686374003635	0.1069599520465535	0.09660649659843507	11.888680930063856	12.404422063142192	11.693702568374647	12.200985373598087
0.4558679334267773	42.80407453834542	43.37178578417139	51.27759288731591	50.7669685117804	54.53135534656094	53.637021681091376	57.11026405024573	55.94865327297479	60.7421914793472	59.27389559974969	0.1069599522304494	0.09660649675895569	11.838699205101875	12.426700496074773	11.644540564297131	12.222898436737523
0.45861476704990445	42.82954609517027	43.39759517472789	51.30810682938936	50.79717859624423	54.563805523263675	53.668939664009066	57.144248871866466	55.98194685070706	60.77833756999303	59.309167945840265	0.1069599524173369	0.09660649692208824	11.788850130520586	12.448937122971984	11.595509035105351	12.244770379540569
0.4613781517274047	42.85506314725233	43.42345066401582	51.33867527336604	50.82744263990493	54.59631366034023	53.70091465674162	57.17829439500748	56.01529989530769	60.81454822254562	59.34450329320839	0.10695995260726625	0.09660649708787553	11.739133807139297	12.47113158232969	11.546608079976068	12.266600846434812
0.4641581871877068	42.88062560785841	43.44935216415292	51.36929811534974	50.85776053990135	54.62887964730376	53.73294655061447	57.212400503958015	56.04871229341958	60.8508233139369	59.379901521760885	0.10695995280028889	0.09660649725636283	11.689550331762803	12.493283511874324	11.497837794133375	12.288389481114791
0.4669549737601532	42.90623338951266	43.47529958650439	51.39997525055464	50.88813219249159	54.66150337272139	53.7650352360225	57.24656708201659	56.08218393071502	60.887162720045026	59.41536251037624	0.1069599529964569	0.09660649742759625	11.640099797201401	12.515392548575619	11.4491982688578	12.310135926481962
0.46976861237862133	42.93188640399474	43.50129284168107	51.43070657330315	50.918557493050855	54.69418472421197	53.79718060242781	57.280794011488595	56.11571469189328	60.92356631569197	59.45088613690222	0.10695995319582369	0.09660649760162122	11.590782292290896	12.537458328630237	11.400689591546325	12.331839824730196
0.4725992045851658	42.957584562338454	43.5273318395382	51.46149197702433	50.94903633607003	54.7269235884443	53.82938253835824	57.31508117368448	56.1493044606792	60.96003397464145	59.48647227815416	0.10695995339844298	0.09660649777848579	11.541597901958085	12.559480487512701	11.352311845714212	12.353500817280292
0.4754468525336833	42.98332777483017	43.55341648917343	51.49233135425196	50.97956861515337	54.75971985113514	53.86164093140486	57.34942844891767	56.182953119820446	60.99656556959681	59.522120809912245	0.10695995360436997	0.09660649795823736	11.49254670717528	12.581458659857162	11.304065111013188	12.37511854477816
0.47831165899359906	43.009115951006955	43.57954669892554	51.52322459662229	51.010154223016904	54.79257339704683	53.89395566822039	57.38383571650202	56.21666055108591	61.033160972198274	59.55783160691972	0.10695995381366043	0.09660649814092456	11.4436287850167	12.60339247954471	11.255949463249635	12.396692647105738
0.4811937273535759	43.0349489996553	43.60572237637244	51.554171594872614	51.04079305148626	54.825484109985716	53.92632663451681	57.418302854750245	56.250426635263274	61.06982005302129	59.59360454288029	0.10695995402637146	0.09660649832659776	11.394844208707582	12.625281579672446	11.207964974444621	12.418222763370068
0.4840931616252451	43.06082682880924	43.63194342832994	51.58517223883886	51.07148499149507	54.858451872799655	53.958753715063715	57.45282974097124	56.28425125215718	61.10654268157366	59.62943949045625	0.10695995424256091	0.09660649851530692	11.346193047589622	12.647125592513476	11.160111712833896	12.439708531910583
0.4870100664469608	43.086749345748856	43.658209760849765	51.61622641745392	51.10222993308272	54.89147656737618	53.99123679368594	57.48741625146819	56.31813428058693	61.14332872629356	59.66533632126594	0.1069599544622873	0.09660649870710487	11.297675367221018	12.668924149573286	11.112389742856976	12.461149590240893
0.4899445470875755	43.112716456998584	43.684521279217996	51.64733401874562	51.13302776539254	54.924558074640395	54.02377575326164	57.52206226153637	56.35207559838414	61.18017805454719	59.70129490588154	0.1069599546856111	0.09660649890204136	11.249291229330993	12.69067688154064	11.064799125242644	12.482545575108816
0.49289670945023945	43.13872806832558	43.710877887953394	51.67849492983465	51.16387837666983	54.95769627455273	54.056370475720186	57.5567676454608	56.38607508239105	61.217090532626216	59.7373151138268	0.10695995491259323	0.09660649910017195	11.201040691865273	12.712383418263926	11.017339917012578	12.50389612246363
0.4958666600762229	43.16478408473788	43.73727949080575	51.70970903693257	51.194781654259906	54.99089104610686	54.08902084204015	57.59153227651401	56.420132608457926	61.25406602574554	59.773396813574806	0.10695995514329544	0.09660649930154899	11.152923809022468	12.73404338878936	10.970012171461349	12.525200867426975
0.4988545061487607	43.19088441048299	43.763725990754004	51.74097622533991	51.22573748460592	55.02414226732761	54.12172673224697	57.626356026953914	56.454248051441	61.2911043980409	59.80953987254538	0.10695995537778051	0.09660649950622897	11.104940631295904	12.755656421360982	10.922815938229178	12.54645944431104
0.5018603554969207	43.217028949046	43.790217290004705	51.772296379444015	51.25674575324709	55.05744981526881	54.154488025411055	57.66123876802156	56.48842128520026	61.32820551256652	59.845744157103	0.10695995561611348	0.09660649971426744	11.05709120542997	12.777222143342442	10.875751263340135	12.567671486636755
0.5048843165994948	43.24321760314776	43.8167532899902	51.80366938271692	51.287806344816524	55.090813566010866	54.187304599645564	57.69618036993853	56.522652182597206	61.3653692312924	59.882009532554356	0.1069599558583591	0.09660649992572103	11.009375574520163	12.798740181295216	10.828818189154845	12.588836627064666
0.5079264985889148	43.269450274743576	43.843333891366846	51.83509511771361	51.31891914303917	55.124233394659036	54.22017633210415	57.73118070190518	56.55694061549256	61.40259541510234	59.918335863145856	0.106959956104584	0.0966065001406482	10.961793777994899	12.820210160918577	10.782016754461438	12.60995449744587
0.5109870112551897	43.29572686502091	43.86995899401335	51.86657346606947	51.35008403072987	55.157709175340635	54.25310309897897	57.76623963209771	56.59128645474407	61.43988392379096	59.9547230120614	0.10695995635485538	0.09660650035910744	10.914345851644612	12.841631707064153	10.735346994466454	12.631024728783814
0.5140659650498691	43.32204727439814	43.896628497028864	51.898104308498674	51.38130088979108	55.19124078120338	54.28608477549826	57.80135702766644	56.6256895702041	61.47723461606169	59.9911708414197	0.10695995660924247	0.09660650058115909	10.867031827669052	12.863004443745012	10.688808940838499	12.652046951261582
0.5171634710900281	43.34841140252241	43.92334229873138	51.929687524791674	51.41256960121112	55.22482808441273	54.319121235924456	57.83653275473296	56.66014983071762	61.514647349523926	60.0276792122723	0.10695995686781498	0.09660650080686445	10.81985173465182	12.88432799407201	10.64240262169551	12.673020794169133
0.5202796411622786	43.37481914826807	43.9501002966556	51.961322993813276	51.44389004506155	55.258470956149765	54.35221235355148	57.87176667838799	56.69466710411932	61.55212198069066	60.06424798460042	0.106959957130644	0.09660650103628526	10.77280559765859	12.905601980331994	10.596128061682975	12.69394588598334
0.5234145877268029	43.4012704097349	43.97690238755165	51.9930105935006	51.475262100495705	55.292169266609065	54.385358000703135	57.90705866268916	56.72924125723203	61.589658364976046	60.10087701731332	0.10695995739780195	0.09660650126948508	10.725893438186176	12.92682602390596	10.54998528195938	12.714821854311595
0.5265684239214125	43.42776508424608	44.003748467382636	52.02475020086056	51.50668564574594	55.32592288499608	54.41855804873021	57.94240857065818	56.76387215586365	61.62725635669256	60.13756616824506	0.10695995766936298	0.09660650150652755	10.679115274220749	12.947999745289053	10.503974300210757	12.73564832586635
0.5297412635656308	43.45430306834667	44.03063843132333	52.05654169196809	51.53816055812188	55.35973167952514	54.45181236800872	57.9778162642788	56.79855966480531	61.66491580904871	60.174315294152464	0.10695995794540128	0.09660650174747894	10.632471120301489	12.969122764136046	10.458095130732545	12.756424926536056
0.5329332211648017	43.48088425780164	44.05757217375804	52.08838494196382	51.56968671400818	55.39359551741706	54.48512082793734	58.01328160449434	56.83330364782872	61.70263657414643	60.21112425071245	0.10695995822599372	0.09660650199240478	10.58596098745511	12.990194699152198	10.412347784393205	12.777151281306942
0.5361444119142209	43.50750854759392	44.08454958827887	52.12027982505167	51.60126398886226	55.42751426489657	54.518483296935244	58.04880445120492	56.86810396768393	61.74041850297819	60.24799289251955	0.10695995851121752	0.09660650224137375	10.53958488329954	13.011215168167837	10.366732268665146	12.79782701426302
0.5393749517032939	43.534175831922816	44.11157056768366	52.152226214497006	51.63289225721209	55.46148778719034	54.5518996424396	58.08438466326546	56.90296048609665	61.77826144542476	60.28492107308311	0.10695995880115165	0.0966065024944543	10.493342812047558	13.032183788131078	10.321248587677474	12.818451748606094
0.5426249571197181	43.56088600420196	44.13863500397435	52.18422398262418	51.66457139265415	55.49551594852436	54.58536973090349	58.120022098482906	56.93787306376616	61.81616525025238	60.321908644825044	0.10695995909587644	0.09660650275171684	10.44723477450134	13.05310017503507	10.275896742266923	12.839025106690315
0.5458945454536906	43.58763895705741	44.165742788355004	52.216273000814255	51.69630126785117	55.52959861212153	54.61889342779348	58.15571661361372	56.97284156036269	61.854129765110024	60.35895545907719	0.10695995939547358	0.09660650301323184	10.401260768107022	13.073963943979834	10.230676729892366	12.859546709900314
0.5491838347021408	43.61443458232589	44.19289381122968	52.2483731395029	51.72808175452964	55.56373564019947	54.65247059758708	58.19146806436156	57.00786583452486	61.89215483652692	60.39606136607838	0.1069599597000264	0.09660650327907262	10.35542078699109	13.094774709166813	10.18558854476396	12.880016178745791
0.5524929435729888	43.641272771052876	44.22008796220087	52.2805242681781	51.75991272347797	55.597926893967966	54.68610110377067	58.22727630537462	57.042945743857466	61.93024030990981	60.4332262149723	0.10695996000961883	0.09660650354931279	10.309714821945818	13.115532083829748	10.140632177846783	12.900433132830585
0.55582199148943	43.66815341349054	44.247325130067296	52.31272625537768	51.7917940445439	55.6321722336265	54.71978480883686	58.2631411902431	57.07808114492879	61.96838602954012	60.470449853804446	0.10695996032433774	0.09660650382402804	10.264142860467473	13.136235680276513	10.095807616842649	12.920797190827216
0.5591710985942444	43.695076399096024	44.27460520282205	52.344978968687265	51.823725586632406	55.6664715183619	54.75352157428227	58.29906257149664	57.113271893268085	62.00659183857137	60.50773212951971	0.10695996064427019	0.09660650410329367	10.218704886812702	13.156885109889117	10.051114846258315	12.941107970485973
0.5625403857541326	43.72204161652935	44.30192806765066	52.37728227473777	51.85570721770332	55.700824606345854	54.78731126060494	58.335040300601776	57.148517843363194	62.04485757902636	60.54507288795961	0.10695996096950511	0.09660650438718818	10.17340088198307	13.177479983107332	10.006553847410942	12.961365088629464
0.565929974564078	43.74904895365159	44.329293610929085	52.409636039203214	51.88773880476911	55.73523135473245	54.82115372730208	58.37107422795939	57.18381884865792	62.08318309179457	60.58247197385966	0.10695996130013362	0.09660650467579006	10.128230823771446	13.198019909408686	9.962124598452647	12.981568161145333
0.569339987351735	43.77609829752283	44.35670171822173	52.442040126798304	51.91982021389242	55.769691619655646	54.855048832867446	58.40716420290202	57.21917476154947	62.12156821662916	60.619929230846566	0.10695996163624735	0.09660650496918047	10.08319468676109	13.218504497299364	9.91782707440234	13.001716802989904
0.5727705471818436	43.80318953440019	44.38415227427951	52.47449440127599	51.95195131018395	55.80420525622672	54.88899643478908	58.44331007369117	57.25458543338595	62.16001279214425	60.65744450143567	0.10695996197794022	0.09660650526744093	10.038292442392958	13.238933354350593	9.873661247150267	13.021810628137246
0.5762217778606706	43.83032254973593	44.41164516303765	52.506998725425326	51.98413195779981	55.83877211853196	54.922996389546476	58.47951168751497	57.29005071446357	62.19851665581234	60.69501762702792	0.10695996232530813	0.09660650557065448	9.993524058964795	13.259306087167715	9.829627085522588	13.041849249662846
0.5796938039404782	43.85749722817538	44.43918026761406	52.53955296106891	52.01636201993961	55.8733920596299	54.9570485526087	58.51576889048521	57.32557045402455	62.23707964396118	60.732648447907664	0.10695996267844797	0.0966065058789064	9.948889501637495	13.279622301346535	9.785724555260458	13.061832279645387
0.5831867507240184	43.884713453555	44.46675747030679	52.57215696906051	52.048641358843525	55.90806493154885	54.99115277843109	58.55208152763478	57.361144500253786	62.27570159177106	60.7703368032391	0.10695996303745815	0.09660650619228257	9.904388732502412	13.299881601544257	9.741953619052765	13.081759329194028
0.5867007442690553	43.91197110890028	44.49437665259244	52.60481060928273	52.08096983579039	55.942790585284435	55.02530892045349	58.5884494429151	57.396772700276884	62.31438233327208	60.80808253106429	0.10695996340243967	0.09660650651087127	9.860021710584078	13.320083591424918	9.698314236617989	13.101630008506618
0.5902359113929144	43.93927007642384	44.5220376951239	52.63751374064454	52.1133473110951	55.97756887079691	55.059516831097255	58.62487247919327	57.43245490015716	62.353121701341095	60.84588546829983	0.10695996377349445	0.09660650683476152	9.815788391838396	13.34022787363756	9.654806364629621	13.121443926742359
0.5937923796770596	43.966610237523206	44.54974047772821	52.67026622107877	52.14577364410613	56.012399637008514	55.09377636176281	58.66135047824939	57.46819094489298	62.39191952769889	60.88374545073421	0.10695996415072691	0.09660650716404356	9.771688729217203	13.360314049850786	9.611429956808934	13.14120069209821
0.597370277471697	43.99399147277894	44.57748487940466	52.70306790753977	52.17824869320322	56.04728273180102	55.12808736282711	58.69788328077387	57.50398067841526	62.43077564290728	60.92166231302496	0.10695996453424259	0.0966065074988105	9.727722672688287	13.380341720736396	9.568184963951353	13.16089991181616
0.6009697339004076	44.02141366195248	44.60527077832266	52.73591865600088	52.210772315795	56.08221800201299	55.162449683641164	58.73447072636468	57.539823943584736	62.46968987636626	60.95963588869596	0.10695996492414923	0.09660650783915617	9.683890169231745	13.400310485949376	9.525071333919186	13.180541192126839
0.6045908788648067	44.04887668398407	44.63309805181957	52.76881832145196	52.243344368316336	56.117205293437216	55.19686317252729	58.771112653524554	57.57572058218915	62.508662056310975	60.997666010134346	0.1069599653205565	0.09660650818517628	9.640191162909105	13.42021994416973	9.482089011661628	13.200124138260435
0.6082338430492322	44.076380416990816	44.660966576398586	52.80176675789701	52.275964706226006	56.15224445081813	55.23132767677651	58.807808899658404	57.61167043494058	62.54769200980896	61.0357525085877	0.10695996572357641	0.09660650853696774	9.596625594846046	13.440069693020632	9.43923793927479	13.219648354444871
0.611898757925461	44.10392473826439	44.68887622772673	52.834763818351504	52.30863318400421	56.18733531784898	55.26584304264608	58.84455930107023	57.64767334147286	62.58677956275689	61.07389521416125	0.1069599661333218	0.09660650889463068	9.553193403257865	13.459859329093888	9.396518056009882	13.239113443922179
0.6155857557574533	44.131509524269	44.71682688063263	52.867809354839906	52.34134965515004	56.22247773716921	55.30040911535674	58.8813636929605	57.68372914033857	62.62592453987779	61.11209395581491	0.10695996654990847	0.09660650925826458	9.509894523501316	13.479588447986316	9.353929298273215	13.258519008908479
0.6192949696061266	44.159134650639324	44.744818409104376	52.90090321839322	52.37411397217899	56.25767155036187	55.3350257390901	58.91822190942333	57.719837669006544	62.665126764718046	61.15034856136034	0.10695996697345372	0.09660650962797325	9.46672888809917	13.499256644252455	9.311471599694414	13.277864650613992
0.6230265333341571	44.186799992178386	44.772850686287455	52.93404525904642	52.406925986620514	56.29291659795084	55.36969275698601	58.955133783443685	57.75599876385895	62.70438605964434	61.18865885745807	0.1069599674040773	0.09660651000386017	9.423696426738388	13.518863511419113	9.269144891113683	13.297149969228485
0.6267805816108112	44.21450542285537	44.80092358448251	52.96723532583592	52.439785549015404	56.328212719398174	55.4044100111399	58.992099146894496	57.792212260188556	62.743702245840744	61.22702466961455	0.10695996784190076	0.09660651038603181	9.380797066315608	13.538408641952628	9.226949100621823	13.316374563901263
0.6305572499168048	44.242250815803516	44.82903697514315	53.00047326679693	52.47269250891325	56.36355975310128	55.439177342600004	59.029117830533764	57.82847799219585	62.78307514330551	61.26544582217903	0.10695996828704774	0.09660651077459557	9.338030730918035	13.557891627249774	9.184884153571147	13.335538032764816
0.634356674549194	44.27003604331779	44.85719072887381	53.03375892896079	52.505646714869926	56.39895753639008	55.47399459136477	59.06618966400161	57.8647957929864	62.822504570847954	61.30392213834085	0.10695996873964447	0.09660651116966243	9.295397341930766	13.577312057710515	9.142949972626411	13.354639972912992
0.6381789926262927	44.29786097685309	44.88538471542758	53.0670921583528	52.53864801444507	56.43440590552471	55.508861596380115	59.103314475817776	57.901165494567884	62.8619903460859	61.34245344012624	0.10695996919981844	0.0966065115713437	9.252896818005865	13.596669522657976	9.101146477756629	13.373679980400993
0.642024342092622	44.325725487021714	44.913618803703905	53.10047279998913	52.57169625419942	56.46990469569223	55.54377819553668	59.14049209337831	57.9375869278473	62.90153228544198	61.38103954839537	0.10695996966770062	0.09660651197975331	9.210529075054183	13.615963610314793	9.059473586271451	13.392657650216279
0.6458928617238878	44.35362944359129	44.94189286174642	53.133900697874374	52.60479127969217	56.50545374100408	55.57874422566706	59.17772234295278	57.97405992262802	62.941130204140805	61.41968028283932	0.10695997014342365	0.0966065123950074	9.16829402635085	13.63519390788133	9.017931212867552	13.41157257634768
0.6497846911319898	44.38157271548269	44.970206756740886	53.16737569499911	52.637932935478716	56.541052874493374	55.61375952254333	59.21500504968149	58.01058430760727	62.98078391620603	61.45837546197727	0.10695997062712227	0.0966065128172232	9.126191582502543	13.654360001470195	8.976519269625896	13.430424351698093
0.6536999707700591	44.40955517076763	44.99856035501263	53.200897633336986	52.67112106510754	56.57670192811188	55.648823920873866	59.25234003757237	58.04715991037271	63.020493234456886	61.49712490315304	0.10695997111893395	0.0966065132465202	9.084221651474763	13.67346147610624	8.935237666009016	13.449212568088114
0.6576388419375281	44.43757667666659	45.026953522024556	53.23446635384221	52.70435551111796	56.61240073272737	55.68393725430086	59.289727129498104	58.083786557400074	63.0602579705053	61.535928422532336	0.1069599716189986	0.09660651368302128	9.04238413864914	13.692497915753847	8.894086308951955	13.46793681631425
0.661601446785229	44.465637099546555	45.05538612237478	53.26808169644692	52.73763611503733	56.648149118120756	55.71909935539745	59.32716614719322	58.1204640740499	63.10007793475268	61.57478583509957	0.1069599721274583	0.09660651412685008	9.000678946811604	13.71146890327509	8.853065102838627	13.48659668608525
0.6655879283205246	44.49373630491877	45.08385801979441	53.30174350005841	52.77096271737849	56.68394691298321	55.754310055664966	59.36465691125097	58.15719228456488	63.13995293638671	61.61369695465485	0.10695997264445742	0.09660651457813382	8.959105976193314	13.730374020453382	8.812173949544558	13.50519176605303
0.6695984304124688	44.52187415743651	45.112369077145324	53.33545160255655	52.80433515763707	56.71979394491337	55.789569185530155	59.40219924112056	58.19397101206675	63.17988278337826	61.65266159381088	0.10695997317014365	0.09660651503700012	8.917665124491577	13.74921284796801	8.77141274843234	13.523721643763565
0.6736330977969988	44.55005052089274	45.14091915641764	53.36920584079099	52.83775327428868	56.75569004041441	55.824876574342134	59.439792955103925	58.23080007855326	63.219867282478106	61.691679563989595	0.10695997370466664	0.0966065155035792	8.876356286892587	13.767984965395954	8.730781396403472	13.542185905684164
0.6776920760821589	44.57826525821802	45.16950811872773	53.40300605057855	52.87121690478649	56.791635024891214	55.86023205036987	59.477437870352894	58.26767930489566	63.25990623921379	61.73075067541943	0.10695997424817903	0.09660651597800574	8.835179356080516	13.786689951202789	8.690279787931104	13.560584137243495
0.6817755117533548	44.60651823147803	45.198135824315806	53.43685206670033	52.90472588555844	56.82762872264739	55.895635440799246	59.51513380286595	58.30460851083532	63.29999945788628	61.76987473713198	0.10695997480083574	0.09660651646041414	8.79413422230391	13.80532738277725	8.649907815040933	13.578915922727901
0.6858835521786408	44.63480930187151	45.22680213254351	53.47074372289935	52.93828005200439	56.86367095688265	55.931086571730035	59.55288056748558	58.34158751498084	63.34014674156711	61.80905155695878	0.10695997536279465	0.09660651695094213	8.753220773356588	13.823896836369386	8.609665367374873	13.59718084535234
0.6900163456140378	44.663138329727715	45.255506901891785	53.50468085187731	52.97187923849367	56.89976154968948	55.96658526817335	59.590677977894764	58.37861613480529	63.38034789209457	61.84828094152841	0.10695997593421666	0.09660651744973055	8.712438894607658	13.84239788710147	8.569552332191051	13.615378487224007
0.6941740412088835	44.69150517450438	45.284249989958305	53.538663285292294	53.00552327836211	56.9359003220506	56.00213135404841	59.62852584661428	58.415694186642874	63.420602710071016	61.88756269626292	0.10695997651526475	0.09660651795692163	8.671788469056992	13.860830109018934	8.529568594384727	13.633508429342328
0.6983567890112157	44.71990969478523	45.313031253455364	53.572690853755766	53.03921200390952	56.972087093835846	56.03772465217999	59.66642398499949	58.45282148568621	63.460910994859276	61.92689662537509	0.10695997710610537	0.0966065184726605	8.631269377301578	13.879193074986688	8.489714036535588	13.651570251618978
0.702564739973187	44.748351748277656	45.34185054820738	53.60676338682979	53.072945246396756	57.00832168379918	56.07336498429529	59.70437220323719	58.48999784598311	63.50127254457941	61.96628253186487	0.10695997770690802	0.09660651899709484	8.590881497617374	13.897486356774607	8.449988538908656	13.669563532839675
0.7067980459565127	44.776831191810544	45.37070772914865	53.640880713024416	53.106722836043176	57.04460390957594	56.109052171021204	59.7423703103427	58.52722308043378	63.54168715610555	62.005720217516426	0.10695997831784475	0.09660651953037523	8.550624705953851	13.915709525021157	8.41039197948976	13.68748785068965
0.7110568597379514	44.80534788133178	45.39960265032087	53.67504265979475	53.140544602023716	57.08093358767968	56.144786031881296	59.7804181141566	58.564497000787526	63.58215462506254	62.04520948289481	0.10695997893909073	0.09660652007265409	8.510498875943995	13.933862149202469	8.370924233984624	13.705342781708168
0.7153413350148182	44.833901671906006	45.428535164870866	53.70924905353821	53.17441037246617	57.11731053349927	56.18056638529287	59.818515421341715	58.60181941763993	63.622674745822565	62.0847501273427	0.10695997957082425	0.09660652062408835	8.47050387895706	13.951943797670538	8.331585175871624	13.72312790133401
0.7196516264105322	44.86249241771221	45.45750512504815	53.74349971959169	53.20831997444843	57.15373456129594	56.216393048564115	59.85666203737993	58.63919014042954	63.66324731150188	62.12434194897722	0.10695998021322692	0.09660652118483486	8.430639584112214	13.96995403764413	8.292374676419058	13.740842783885455
0.7239878894801961	44.89111997204148	45.4865123822026	53.77779448222884	53.242273233995725	57.190205484200305	56.25226583789114	59.894857766569196	58.67660897743515	63.7038721139576	62.16398474468672	0.10695998086648402	0.09660652175505605	8.39090585827671	13.987892435156027	8.25329260468152	13.758487002531183
0.7283502807162107	44.919784187294404	45.51555678678196	53.81213316465704	53.27626997607773	57.226723114209186	56.28818456835493	59.93310241202002	58.71407573577233	63.744548943784025	62.203678310127444	0.1069599815307818	0.09660652233491512	8.351302566117738	14.005758555109423	8.214338827543543	13.776060129304824
0.7327389575539218	44.94848491497893	45.544638188329486	53.84651558901476	53.31031002460582	57.26328726218284	56.32414905391849	59.971395775652816	58.751590221390614	63.785277590309676	62.24342243972024	0.10695998220631286	0.09660652292457926	8.311829570132431	14.023551961263365	8.17551320975781	13.793561735124968
0.7371540783773028	44.977222005707944	45.57375643548163	53.88094157636865	53.34439320243029	57.29989773784181	56.360159107423854	60.0097376581944	58.78915223907029	63.82605784159372	62.283216926647384	0.1069599828932713	0.09660652352421781	8.27248673063059	14.0412722161891	8.136815613934232	13.810991389755145
0.74159580252467	45.00599530919672	45.602911375965455	53.91541094671064	53.37851933133747	57.336554349763865	56.396214540589085	60.0481278591749	58.8267615924194	63.866889484422614	62.32306156284924	0.10695998359185527	0.09660652413400476	8.233273905804708	14.0589188813301	8.09824590057542	13.828348661814744
0.746064290294433	45.03480467426081	45.63210285659634	53.94992351895524	53.412688232046925	57.373256905381155	56.43231516400525	60.08656617692467	58.86441808387041	63.90777230430684	62.36295613902089	0.10695998430226582	0.0966065247541149	8.194190951708151	14.076491516940223	8.059803928101246	13.845633118779006
0.7505597029508803	45.06364994881336	45.66133072327546	53.984479110936434	53.446899724208585	57.41000521097686	56.46846078713351	60.12505240857095	58.9021215146773	63.94870608547731	62.40290044460895	0.10695998502470842	0.09660652538472768	8.15523772229426	14.093989682081883	8.021489552872481	13.862844326966297
0.7550822027299987	45.092530979862794	45.690594820987414	54.019077539404925	53.48115362639994	57.446799071682335	56.50465121830201	60.163586350034706	58.93987168491228	63.98969061088213	62.44289426780812	0.10695998575939172	0.09660652602602479	8.116414069460916	14.111412934676991	7.983302629203536	13.879981851530829
0.7596319528453285	45.121447613510476	45.71989499379767	54.05371862002529	53.51544975612308	57.483638291474	56.54088626470289	60.20216779602747	58.97766839346272	64.03072566218307	62.48293739555788	0.10695998650652763	0.09660652667819199	8.077719843036903	14.128760831454201	7.945243009402475	13.897045256508136
0.7642091174938536	45.15039969494819	45.749231084850344	54.08840216737301	53.549787929802065	57.52052267317025	56.57716573238943	60.24079654004808	59.01551143802809	64.07181101975227	62.523029613539364	0.10695998726633231	0.09660652734141818	8.039154890835562	14.146032927978013	7.907310543781023	13.914034104760503
0.7688138618619275	45.1793870684558	45.77860293636548	54.12312799493163	53.584167962779844	57.55745201842841	56.613489426272785	60.27947237437954	59.0534006151166	64.11294646266873	62.56317070617175	0.10695998803902589	0.09660652801589428	8.000719058658433	14.163228778623306	7.869505080649105	13.930947957935132
0.7734463521312342	45.208409577398704	45.80801038963663	54.15789591508979	53.6185896693153	57.59442612774162	56.64985715011893	60.318195090085645	59.09133572004203	64.15413176871488	62.60336045660885	0.106959988824832	0.09660652870181587	7.962412190328905	14.180347936588078	7.831826466399434	13.947786376582371
0.7781067554847866	45.237467064225555	45.83745328502862	54.19270573913846	53.653052862580736	57.63144480043584	56.686268706545995	60.35696447700795	59.12931654692097	64.19536671437326	62.64359864673619	0.10695998962397818	0.0966065293993825	7.924234127683121	14.197389953858874	7.794274545468397	13.964548920044763
0.7827952401129585	45.26655937046558	45.86693146197469	54.22755727726772	53.68755735465848	57.66850783466644	56.72272389702061	60.39578032376218	59.167342888668934	64.23665107482276	62.68388505716701	0.10695999043669617	0.09660653010879618	7.886184710617272	14.214354381219891	7.756849160384263	13.981235146497056
0.7875119752195561	45.2956863367263	45.89644475897436	54.26245033856409	53.72210295653849	57.7056150274154	56.75922252185542	60.43464241773527	59.2054145369978	64.2779846239354	62.724219467239486	0.10695999126322152	0.09660653083026166	7.848263777126704	14.231240768298449	7.719550151801741	13.997844612958943
0.792257131027923	45.32484780269103	45.925993013590706	54.2973847310075	53.756689478115035	57.742766174488054	56.79576438020565	60.473550545082	59.24353128241227	64.31936713427284	62.76460165501292	0.10695999210379462	0.09660653156398928	7.810471163303191	14.24804866352315	7.682377358487429	14.014376875245944
0.7970308787870847	45.354043607116445	45.95557606244799	54.332360261468416	53.79131672818406	57.779961070510076	56.83234927006618	60.51250449072178	59.281692914206786	64.3607983770829	62.805031397264564	0.10695999295865928	0.09660653231019137	7.772806703351307	14.264777614091145	7.645330617379841	14.030831488016702
0.8018333907779276	45.38327358782996	45.98519374122908	54.36737673570472	53.825984514440094	57.817199508924126	56.86897698826846	60.5515040383352	59.319899220462354	64.40227812229595	62.845508469486155	0.10695999382806429	0.09660653306908622	7.73527022962935	14.281427166039066	7.608409763573945	14.047208004729328
0.8066648403194178	45.41253758172756	46.014845884673	54.40243395835907	53.8606926434734	57.85448128198705	56.90564733047731	60.59054897036106	59.3581499880431	64.44380613852168	62.886032645880434	0.10695999471226197	0.09660653384089343	7.697861572642978	14.297996864153902	7.571614630370277	14.063505977666864
0.8115254017748545	45.441835424770886	46.044532326572416	54.43753173295546	53.8954409207671	57.89180618076625	56.942360091188014	60.629639067992606	59.396445002593374	64.48538219304515	62.92660369935791	0.10695999561150996	0.0966065346258377	7.660580561100687	14.314486252036659	7.534945049280395	14.079724957920916
0.8164152505581643	45.47116695198517	46.07425289977098	54.472669861896776	53.93022915069402	57.92917399513708	56.97911506372297	60.668774111174756	59.43478404853418	64.52700605182383	62.967221401533195	0.10695999652607023	0.09660653542414813	7.6234270219156315	14.330894872100544	7.498400850055077	14.095864495404385
0.8213345631402307	45.50053199745646	46.104007436161126	54.50784814646145	53.96505713651411	57.96658451377926	57.01591204022895	60.7079538786004	59.473166909060296	64.56867747948368	63.00788552272187	0.10695999745620896	0.09660653623605645	7.586400780220174	14.347222265501841	7.4619818607161505	14.111924138847826
0.8262835170552626	45.52993039432926	46.13379576668122	54.54306638680061	53.99992468037117	58.00403752417392	57.05275081167362	60.74717814770727	59.51159336613678	64.61039623931578	63.04859583193685	0.10695999840219768	0.09660653706180033	7.549501659401358	14.363467972218132	7.425687907517386	14.127903435721237
0.8312622909072027	45.55936197480398	46.16361772131303	54.57832438193515	54.03483158328989	58.04153281260038	57.08963116784245	60.78644669467457	59.55006320049555	64.65216209327282	63.089352096884745	0.1069599993643118	0.09660653790161963	7.5127294811200045	14.379631531004634	7.389518815057272	14.143801932377755
0.8362710643761712	45.58882657013444	46.19347312907958	54.61362192975265	54.06977764517329	58.07907016413301	57.12655289733601	60.825759294419726	59.5885761916328	64.69397480196557	63.13015408396307	0.10696000034283284	0.09660653875576074	7.476084065316172	14.395712479379654	7.353474406249916	14.159619173966348
0.8413100182249524	45.61832401062532	46.22336181804214	54.64895882700437	54.10476266479929	58.116649362637915	57.163515787566354	60.86511572059488	59.62713211780497	64.73583412465916	63.17100155825609	0.1069600013380461	0.09660653962447237	7.439565230256449	14.41171035368825	7.31755450232049	14.175354704391793
0.8463793343055166	45.64785412562986	46.253283615297995	54.6843348693025	54.13978643981802	58.15427019077009	57.20051962475415	60.90451574558393	59.66573075602597	64.77773981927007	63.21189428353178	0.10696000235024282	0.09660654050800864	7.403172792524856	14.427624689002187	7.2817589228643556	14.191008066371069
0.8514791955655843	45.67741674354694	46.28323834697763	54.7197498511167	54.17484876674864	58.1919324299697	57.23756419392536	60.94395914049859	59.704371882063576	64.81969164236172	63.25283202223806	0.10696000337971816	0.09660654140662728	7.366906567061051	14.443455019196335	7.246087485859789	14.206578801435171
0.8566097860552276	45.70701169181898	46.3132258382425	54.75520356577157	54.20994944097665	58.22963586045947	57.27464927890838	60.98344567517579	59.74305527043654	64.86168934914183	63.29381453549978	0.10696000442677453	0.0966065423205914	7.330766367177603	14.459200876910472	7.210540007694362	14.222066449916383
0.861771290933513	45.736638796929036	46.3432459132822	54.79069580544321	54.245088256750655	58.267380261240895	57.31177466233062	61.02297511817353	59.78178069441106	64.90373269345811	63.334841583114745	0.10696000549171754	0.0966065432501694	7.294752004574548	14.474861793562013	7.175116303151299	14.237470550928265
0.8669638964751838	45.766297884398696	46.373298395312126	54.82622636115665	54.28026500717957	58.305165410091675	57.34894012561558	61.06254723676835	59.820547925997566	64.94582142779532	63.37591292355068	0.10696000657485996	0.09660654419563303	7.258863289381225	14.490437299364203	7.139816185473137	14.252790642374748
0.8721877900773816	45.79598877878513	46.403383106570686	54.86179502278243	54.315479484229456	58.34299108356194	57.38614544897949	61.10216179695126	59.85935673594735	64.98795530327122	63.41702831394139	0.10696000767651835	0.09660654515725943	7.223100030133537	14.505926923251536	7.104639466328081	14.268026260924671
0.877443160266411	45.825711303678816	46.43349986831681	54.89740157903384	54.35073147872052	58.3808570569714	57.42339041142815	61.141818563424856	59.89820689374925	65.0301340696333	63.45818751008336	0.10696000879701636	0.09660654613533048	7.187462033844895	14.521330192996174	7.069585955904586	14.283176942106365
0.8827301967045416	45.85546528170101	46.46364850082767	54.93304581746386	54.38602078032454	58.41876310440607	57.460674790754226	61.181517299599854	59.937098167626814	65.07235747525513	63.499390266432705	0.10696000993668289	0.09660654713013349	7.151949105978929	14.536646635066063	7.034655462873161	14.298242220205793
0.8880490901968541	45.885250534500955	46.49382882339561	54.96872752446189	54.421347177561266	58.45670899871481	57.49799836353342	61.22125776759143	59.97603032453433	65.11462526713265	63.54063633610098	0.10696001109585224	0.09660654814196058	7.116561050499513	14.551875774741347	6.9998477943909165	14.3132216282429
0.8934000326981257	45.91506688275368	46.52404065432592	55.00444648525115	54.45671045779578	58.49469451150656	57.5353609051217	61.261039728216375	60.01500313015393	65.1569371908809	63.58192547085215	0.10696001227486507	0.09660654917110913	7.081297669888045	14.567017136074355	6.96516275617887	14.32811469808621
0.8987832173197573	45.94491414615719	46.55428381093415	55.04020248388525	54.492110407235394	58.532719413146665	57.57276218965206	61.300862940989276	60.0540163488921	65.19929299073006	63.62325742109892	0.10696001347406825	0.09660655021788034	7.046158765138898	14.582070241844121	6.930600152521038	14.342920960405536
0.904198838336744	45.97479214343007	46.58455810954367	55.07599530324539	54.52754681092686	58.57078347275395	57.61020199003151	61.34072716411934	60.09306974387688	65.24169240952217	63.664631935899536	0.10696001469381383	0.09660655128258439	7.011144135813993	14.597034613621872	6.896159786251701	14.357639944595576
0.9096470911946843	46.00470069230885	46.61486336548277	55.11182472503722	54.56301945275288	58.60888645819737	57.64768007793747	61.38063215450704	60.13216307695364	65.28413518870742	63.70604876295373	0.10696001593446118	0.09660655236553292	6.976253580035518	14.611909771756473	6.861841458799063	14.372271178859592
0.915128172516836	46.03463960954556	46.64519939308242	55.14769052978791	54.59852811542964	58.64702813609287	57.6851962238151	61.420577667740744	60.17129610868262	65.32662106834063	63.74750764859973	0.10696001719637592	0.0966065534670451	6.941486894517766	14.626695235347142	6.82764497023345	14.386814190243967
0.9206422801112097	46.06460871090507	46.67556600567365	55.18359249684298	54.6340725805036	58.685208271800086	57.722750196873925	61.460563458093205	60.21046859833537	65.36914978707753	63.789008337810685	0.10696001847992916	0.09660655458744528	6.906843874571678	14.641390522228903	6.793570119210926	14.401268504479958
0.9261896129777101	46.09460781116257	46.705963015584636	55.21953040436331	54.6696526283482	58.723426629419095	57.760341765084426	61.500589278518326	60.24968030389112	65.41172108217131	63.830550574190795	0.10696001978549985	0.09660655572706442	6.872324314144862	14.655995149047158	6.759616703051506	14.415633646118295
0.931770371315315	46.124636724101094	46.73639023413849	55.25550402932221	54.70526803816129	58.76168297178732	57.79797069517524	61.54065488064777	60.2889309820339	65.45433468946904	63.8721340999722	0.10696002111347269	0.09660655688623869	6.837928005822505	14.670508631164921	6.725784517763714	14.429909138543735
0.9373847565293029	46.15469526250881	46.7668474716506	55.29151314750211	54.74091858796197	58.79997706047608	57.83563675262986	61.5807600147874	60.32822038814903	65.49699034340782	63.91375865601143	0.10696002246423957	0.096606558065309	6.803654740859201	14.684930482750133	6.692073358015477	14.444094503867746
0.9430329712385201	46.1847832381767	46.79733453742583	55.3275575334919	54.776604054587416	58.8383086557877	57.8733397016833	61.6209044299143	60.36754827631982	65.53968777701168	63.95542398178566	0.10696002383819962	0.09660655926462439	6.769504309184413	14.699260216706534	6.658483017182334	14.458189262992164
0.9487152192826929	46.214900461895674	46.827851239756235	55.36363696068347	54.81232421369006	58.87667751675182	57.91107930531915	61.661087873672834	60.40691439932432	65.58242672188743	63.997129815389464	0.10696002523575802	0.0966065604845392	6.735476499429751	14.713497344693678	6.625013287379261	14.472192935632847
0.9544317057297852	46.2450467434544	46.85839738591828	55.39975120126904	54.848078839734605	58.91508340112266	57.94885532526631	61.701310092371855	60.44631850863199	65.62520690822156	64.03887589353127	0.10696002665732855	0.0966065617254133	6.701571098957174	14.72764137717968	6.591663959435209	14.48610504024873
0.9601826368833979	46.2752218916365	46.88897278217029	55.435900026237924	54.88386770599478	58.95352606537547	57.986667521995706	61.741570830980976	60.48576035440032	65.66802806477634	64.08066195152966	0.10696002810333159	0.09660656298761451	6.667787893842615	14.741691823333895	6.558434822939489	14.499925094085484
0.9659682202902156	46.30542571421797	46.919577233749834	55.47208320537343	54.9196905845505	58.99200526470332	58.024515654717206	61.78186983312714	60.52523968547152	65.7108899188863	64.12248772331004	0.10696002957419458	0.09660656427151589	6.6341266689305485	14.75564819111787	6.5253256662854255	14.513652613220984
0.9717886647474951	46.33565801796477	46.95021054487136	55.50830050725	54.955547246285036	59.03052075301403	58.06239948137667	61.82220684109151	60.564756249369466	65.75379219645471	64.1643529414013	0.10696003107035318	0.09660656557749678	6.600587207841272	14.76950998727989	6.492336276633068	14.527287112485283
0.9776441803106027	46.365918608630274	46.98087251872332	55.544551699230105	54.99143746088159	59.06907228292687	58.10031875865233	61.86258159580598	60.6043097922961	65.79673462195002	64.20625733693194	0.10696003259225073	0.09660656690594552	6.567169292979088	14.783276717289482	6.459466439948301	14.540828105453329
0.9835349783005937	46.39620729095253	47.01156295746565	55.5808365474611	55.02736099682059	59.10765960576923	58.13827324195191	61.90299383684966	60.64390005912816	65.83971691840213	64.24820063962679	0.10696003414033817	0.09660656825725496	6.53387270555686	14.796947885413829	6.426715941041948	14.554275104546832
0.9894612713118381	46.42652386865196	47.04228166222737	55.61715481687238	55.06331762137662	59.14628247157362	58.17626268540944	61.94344330244576	60.68352679341402	65.88273880739898	64.29018257780355	0.10696003571507415	0.09660656963182584	6.5006972256123845	14.810522994654093	6.3940845635688675	14.567627620957865
0.9954232732196957	46.45686814442852	47.07302843310387	55.653506271172084	55.09930710061545	59.18494062907414	58.21428684188211	61.98392972945791	60.7231897373704	65.92580000908269	64.33220287836923	0.10696003731692615	0.0966065710300665	6.467642632023853	14.82400154678362	6.361572090031586	14.58088516463431
1.0014211991882311	46.487239919959435	47.1038030691542	55.68989067284434	55.13532919939081	59.223633825703565	58.25234546294681	62.02445285338714	60.76288863187868	65.96890024214638	64.37426126681656	0.1069600389463698	0.09660657245239082	6.434708702554417	14.837383042404326	6.3291783018203205	14.594047244336252
1.0074552656779823	46.51763899589656	47.13460536839884	55.726307783146204	55.17138368134181	59.262361807590125	58.29043829889749	62.065012408368396	60.80262321648228	66.01203922383044	64.41635746722078	0.10696004060388886	0.09660657389922186	6.401895213813987	14.850666980808455	6.2969029792357105	14.607113367639613
1.013525690453769	46.54806517186367	47.16543512781677	55.7627573621043	55.207470308889576	59.30112431955389	58.32856509874156	62.1056081271669	60.842393229382836	66.0552166699187	64.4584912022359	0.10696004228997585	0.09660657537098978	6.369201941315623	14.86385286006771	6.264745901470633	14.620083040859754
1.0196326925925556	46.57851824645417	47.196292143343136	55.79923916851226	55.24358884323444	59.33992110510409	58.36672561019692	62.14623974117523	60.882198407437095	66.09843229473528	64.50066219309137	0.1069600440051316	0.09660657686813193	6.336628659497364	14.87694017706417	6.232706846660221	14.632955769127875
1.0257764924913542	46.6089980172283	47.22717620986652	55.83575295992732	55.27973904435285	59.378751906435504	58.40491957968879	62.18690698040964	60.92203848615351	66.14168581114066	64.54287015958843	0.10696004574986659	0.09660657839109253	6.304175141720407	14.889928427430277	6.200785591879139	14.645731056360091
1.0319573118751795	46.63950428071093	47.258087121226495	55.87229849266765	55.31592067099447	59.4176164644256	58.443146752346514	62.227609573507024	60.96191319968929	66.18497693052853	64.58511482009688	0.1069600475247002	0.09660657994032688	6.271841160292752	14.902817105587019	6.168981913171592	14.658408405273804
1.0381753738050519	46.670036832388654	47.28902467021096	55.908875521809016	55.352133480679164	59.45651451863101	58.48140687200047	62.2683472477212	61.00182228084669	66.22830536282183	64.62739589155142	0.10696004933016066	0.09660658151629493	6.23962648647921	14.915605704694826	6.137295585564061	14.67098731738406
1.0444309026860459	46.70059546670748	47.31998864855367	55.94548380118197	55.38837722969403	59.49544580728456	58.519699681178956	62.309119728919846	61.041765461070014	66.27167081646942	64.6697130894483	0.10696005116678557	0.0966065831194657	6.207530890530506	14.92829371672633	6.105726383072579	14.683467292999921
1.05072412427539	46.73117997707031	47.35097884693161	55.982123083368805	55.42465167309038	59.53441006729201	58.55802492110494	62.34992674158107	61.081742470442286	66.31507299844255	64.71206612784175	0.10696005303512222	0.09660658475031711	6.175554141692373	14.940880632404514	6.0742740787354705	14.695847831229912
1.057055265690613	46.76179015583421	47.381995054962545	56.01879311970043	55.4609565646809	59.57340703422877	58.5963823316931	62.39076800879003	61.12175303768215	66.35851161423112	64.7544547193408	0.10696005493572809	0.09660658640933685	6.143696008220104	14.95336594125365	6.04293844460426	14.708128429969292
1.0634245554177415	46.792425794308166	47.413037061202175	56.05549366025364	55.497291657036406	59.61243644233698	58.63477165154643	62.43164325223578	61.16179689014009	66.40198636784054	64.7968785751053	0.10696005686916993	0.09660658809701848	6.111956257408565	14.965749131595658	6.011719251795512	14.720308585956445
1.0698322233195456	46.82308668275037	47.44410465314212	56.09222445384788	55.53365670148337	59.651498024522084	58.67319261795359	62.47255219220777	61.20187375379593	66.44549696178777	64.83933740484326	0.10696005883602473	0.09660658981386537	6.080334655578554	14.978029690488256	5.980616270465362	14.732387794681927
1.0762785006438331	46.85377261036572	47.47519761720668	56.128985248042284	55.570051448100294	59.69059151234972	58.71164496688505	62.51349454759255	61.24198335325484	66.48904309709806	64.8818309168065	0.1069600608368798	0.09660659156039089	6.048830968132279	14.990207103825014	5.949629269856814	14.744365550468501
1.0827636200317978	46.884483365303474	47.506315738751	56.16577578913294	55.606475645715456	59.72971663604273	58.75012843299086	62.5544700358707	61.2821254117448	66.53262447330145	64.92435881778812	0.10696006287233298	0.09660659333711703	6.017444959545173	15.002280856284415	5.918758018321569	14.756241346489332
1.089287815526412	46.91521873465454	47.53745880205806	56.202595822149604	55.64292904190351	59.76887312447781	58.7886427495969	62.595478373113224	61.32229965111284	66.57624078842919	64.96692081311845	0.10696006494299241	0.09660659514457455	5.98617639337408	15.014250431313485	5.888002283287278	14.768014674658843
1.0958513225808764	46.945978504449066	47.56862659033627	56.2394450908529	55.67941138298267	59.80806070518242	58.82718764870199	62.636519273978415	61.362505791822	66.61989173901019	65.00951660666188	0.10696006704947726	0.09660659698330365	5.95502503228181	15.026115311135072	5.857361831323033	14.779685025741855
1.1024543780671139	46.976762459653884	47.59981888571706	56.27632333773123	55.71592241401186	59.847279104331555	58.86576286097488	62.6775924517085	61.40274355294819	66.66357702006758	65.05214590081347	0.10696006919241827	0.09660659885385457	5.923990638076248	15.03787497682606	5.826836428144816	14.791251889348132
1.1090972202843215	47.0075703841702	47.63103546925228	56.31323030399809	55.75246187878778	59.886528046744914	58.90436811575115	62.71869761812652	61.443012652176954	66.70729632511535	65.0948083964956	0.1069600713724561	0.09660660075678686	5.893072971700349	15.049528908268258	5.79642583860641	14.802714753863256
1.115780088967567	47.03840206083094	47.662276120911585	56.35016572958889	55.789029519841804	59.925807255883505	58.94300314102997	62.759834483632964	61.48331280580015	66.75104934615486	65.13750379315438	0.10696007359024398	0.09660660269267113	5.862271793237596	15.061076584079274	5.76612982673123	14.814073106501382
1.1225032252964444	47.069257271398236	47.693540619580084	56.387129353157995	55.8256250784373	59.965116453846505	58.98166766347121	62.8010027572024	61.523643728712855	66.79483577367111	65.18023178875646	0.10696007584644622	0.0966066046620869	5.83158686194929	15.072517481730756	5.73594815573324	14.825326433323426
1.1292668719037753	47.100135796561126	47.724828743055774	56.42412091207596	55.862248294566605	60.004455361368365	59.02036140839232	62.842202146380416	61.564005134410145	66.83865529662965	65.22299207978557	0.10696007814173904	0.09660660666562415	5.801017936284552	15.083851077502914	5.705880588030595	14.836474219229785
1.1360712728843656	47.131037415932916	47.756140268047105	56.461140142426466	55.898898906948254	60.043823697815476	59.05908409976538	62.883432357280235	61.60439673498404	66.88250760247287	65.26578436123934	0.10696008047681058	0.09660660870388361	5.770564773892147	15.095076846477241	5.67592688525292	14.847515947940337
1.1429166738038161	47.16196190804886	47.7874749701704	56.49818677900352	55.93557665302398	60.083221181183326	59.09783546021393	62.92469309457966	61.644818241120305	66.92639237711683	65.30860832662573	0.10696008285236168	0.09660661077747802	5.7402271316314	15.106194262549252	5.646086808240398	14.858451101983519
1.1498033217073829	47.19290905036351	47.818832623947365	56.53526055530831	55.97228126895574	60.122647528093054	59.13661521100986	62.965984061517496	61.685269362094935	66.97030930494738	65.35146366795966	0.1069600852691051	0.09660661288702857	5.7100047656031165	15.11720279846304	5.6163601170947	14.869279162763632
1.1567314651288954	47.22387861924861	47.85021300280274	56.572361203546805	56.00901248962316	60.16210245378897	59.17542307207071	63.00730495989095	61.72574980577158	67.01425806881757	65.39435007576003	0.10696008772776655	0.0966066150331686	5.679897431160498	15.128101925805822	5.586746571178992	14.879999610548111
1.1637013540997225	47.25487038999038	47.88161587906178	56.60948845462637	56.04577004862045	60.201585672134925	59.21425876195637	63.04865549005188	61.76625927859811	67.05823835004341	65.43726723904607	0.10696009022908438	0.09660661721654333	5.649904882877308	15.13889111489334	5.557245929113378	14.890611924400218
1.1707132401577995	47.28588413678697	47.913041023947706	56.646642038152926	56.08255367825354	60.241096895611385	59.25312199786621	63.09003535090365	61.80679748560344	67.10224982840079	65.48021484533413	0.10696009277381084	0.0966066194378085	5.620026874634277	15.149569834953581	5.527857948812198	14.901115582273633
1.177767376356704	47.316919632746405	47.944488207579376	56.683821682428444	56.119363109537396	60.28063583531263	59.29201249563605	63.131444239898336	61.847364130394624	67.14629218212232	65.52319258063446	0.10696009536271098	0.09660662169763279	5.590263159605456	15.16013755406857	5.498582387491297	14.911510060974251
1.1848640172747877	47.34797664988396	47.97595719896883	56.72102711444781	56.15619807219309	60.320202200943584	59.33092996973524	63.17288185303324	61.88795891515353	67.19036508789375	65.5662001294479	0.10696009799656318	0.09660662399669476	5.560613490248215	15.170593739105243	5.4694190016771245	14.921794836147455
1.1920034190243662	47.37905495911969	48.007447766018736	56.758258059895944	56.19305829464496	60.359795700816655	59.36987413326356	63.21434788484775	61.92858154063396	67.2344682208506	65.60923717476257	0.10696010067616007	0.09660662633568753	5.531077618345989	15.180937855810043	5.440367547219466	14.93196938231631
1.1991858392609598	47.41015433027626	48.03895967552008	56.79551424314522	56.22994350401784	60.39941604184906	59.40884469794838	63.25584202842046	61.969231706158325	67.27860125457507	65.65230339805059	0.10696010340230873	0.0966066287153146	5.501655295018281	15.191169368792544	5.411427779327823	14.942033172897936
1.2064115371925936	47.44127453207627	48.07049269314987	56.832795387252354	56.26685342613442	60.43906292955951	59.44784137414185	63.29736397536573	62.00990910961498	67.3227638610924	65.69539847926511	0.10696010617583028	0.09660663113629273	5.472346270716116	15.201287741472697	5.382599452556406	14.951985680168946
1.2136807735891502	47.47241533214009	48.10204658346841	56.870101213955756	56.303787785512164	60.47873606806539	59.486863870817636	63.33891341583069	62.05061344745475	67.36695571086783	65.73852209683668	0.10696010899755992	0.09660663359935162	5.44315029525751	15.21129243615178	5.353882320815956	14.96182637523816
1.2209938107917835	47.503576496983314	48.133621109917065	56.9074314436726	56.34074630536067	60.5184351600797	59.52591189556816	63.380490038492155	62.091344414688024	67.41117647280302	65.78167392767021	0.1069601118683491	0.09660663610523372	5.4140671178329285	15.22118291400875	5.325276137420133	14.971554728163028
1.2283509127223842	47.534757792014624	48.16521603481605	56.94478579549624	56.377728707579045	60.558159906908244	59.56498515460184	63.422093530553575	62.132101704881926	67.45542581423315	65.82485364714196	0.10696011478906298	0.0966066386546948	5.3850964870202915	15.230958635082061	5.296780655075963	14.981170207878677
1.2357523448931043	47.56595898153321	48.19683111936178	56.98216398719321	56.414734712753024	60.59791000844657	59.604083352740055	63.46372357774189	62.17288501015713	67.49970340092337	65.86806092909616	0.10696011776058335	0.09660664124850432	5.356238150798617	15.240619058298762	5.268395625890207	14.990672282183368
1.2431983744159416	47.59717982872659	48.22846612362461	57.019565735200686	56.45176404015216	60.63768516317712	59.64320619341418	63.505379864304565	62.21369402118476	67.54400889706571	65.91129544584176	0.10696012078380689	0.09660664388744461	5.327491856553479	15.250163641450854	5.2401208013948235	15.000060417793065
1.2506892700123766	47.62842009566818	48.26012080654654	57.05699075462351	56.48881640772731	60.67748506816622	59.682353378662924	63.5470620730064	62.25452842718369	67.58834196527576	65.95455686814954	0.10696012385964615	0.096606646572313	5.298857351100196	15.259591841218935	5.21195593256607	15.009334080343251
1.2582253020230734	47.659679543315036	48.29179492593877	57.09443875923161	56.52589153210776	60.7173094190613	59.721524609129354	63.58876988512666	62.295387915917374	67.63270226658952	65.99784486524877	0.10696012698903046	0.0966066493039205	5.270334380694294	15.268903113175838	5.183900769824049	15.01849273436892
1.2658067424176331	47.6909579315054	48.32348823847946	57.131909461457134	56.56298912859866	60.75715791008786	59.76071958405814	63.63050298045595	62.336272173691	67.67708946046012	66.04115910482426	0.10696013017290623	0.09660665208309224	5.241922691038781	15.278096911786633	5.155955063051351	15.027535843326405
1.2734338648044117	47.722255018956645	48.35520049971141	57.1694025723919	56.60010891117825	60.797030234046765	59.79993800129268	63.67226103729326	62.37718088534855	67.72150320475477	66.08449925301313	0.10696013341223551	0.09660665491066923	5.213622027312795	15.287172690450461	5.128118561594874	15.036462869569732
1.2811069444403917	47.7535705632628	48.386931464039506	57.206917801784655	56.637250592495114	60.83692608231132	59.83917955727219	63.71404373244305	62.418113734269674	67.76594315575151	66.12786497440166	0.10696013670799814	0.09660665778750668	5.185432134163875	15.296129901444147	5.100391014294473	15.045273274381543
1.2888262582411194	47.78490432089232	48.418680884728765	57.2444548580383	56.674413883865725	60.87684514482441	59.8784439470291	63.75585074121221	62.45907040236705	67.81040896813614	66.17125593202238	0.10696014006119182	0.09660666071447455	5.157352755732973	15.304967995964034	5.072772169506607	15.053966518049492
1.296592084790695	47.81625604718586	48.450448513901996	57.28201344820733	56.71159849527186	60.91678711009569	59.917730864186396	63.79768173740709	62.500050570083616	67.85490029499897	66.21467178735115	0.10696014347283136	0.09660666369245953	5.1293836356694555	15.313686424147818	5.045261775077506	15.062542059729822
1.3044047043518285	47.84762549635396	48.48223410253723	57.319593277995175	56.748804135357595	60.95675166519888	59.95704000095438	63.839536393330704	62.54105391638917	67.89941678783191	66.25811220030373	0.1069601469439498	0.09660666672236275	5.101524517135658	15.32228463505271	5.017859578378193	15.07099935752376
1.312264398875954	47.87901242147487	48.51403740046576	57.35719405175149	56.78603051142708	60.9967384957688	59.996371048128424	63.88141437977969	62.58208011877808	67.94395809652521	66.30157682923308	0.1069601504755991	0.0966066698051033	5.073775142817794	15.330762076660903	4.9905653263267595	15.079337868524817
1.320171452013404	47.910416574492274	48.545858156369796	57.39481547246964	56.82327732944181	61.036747285998786	60.03572369508598	63.9233153660415	62.62312885326609	67.9885238693645	66.3450653309263	0.1069601540688495	0.09660667294161406	5.046135254950968	15.339118195914125	4.963378765393827	15.087557048798772
1.3281261491236485	47.941837706213065	48.57769611778033	57.432457241784	56.86054429401818	61.07677771863779	60.07509762978414	63.965239019891484	62.664199794387905	68.03311375302772	66.3885773606018	0.10696015772479076	0.09660667613284701	5.018604595315992	15.347352438686357	4.936299641594815	15.09565635332001
1.3361287772855897	47.973275566305205	48.609551031074595	57.470119059967445	56.897831108424555	61.116829474987725	60.11449253875645	64.00718500759001	62.70529261519378	68.07772739258202	66.43211257190585	0.10696016144453112	0.09660667937977004	4.991182905268033	15.35546424982931	4.9093277005163145	15.103635236046102
1.3441796253079266	48.00472990329552	48.64142264147423	57.507800625928816	56.935137474579186	61.15690223490082	60.153908107110794	64.04915299387984	62.74640698724736	68.122364431481	66.47567061691026	0.10696016522920009	0.09660668268336875	4.963869925726158	15.363453073134224	4.882462687347925	15.11149314998329
1.352278983739575	48.03620046456743	48.67331069304295	57.54550163721015	56.972463093047466	61.19699567677666	60.193344018526446	64.09114264198294	62.78754258062256	68.16702451156132	66.5192511461092	0.10696016907994656	0.09660668604464505	4.936665397208799	15.371318351382797	4.855704346865878	15.1192295470737
1.3604271448801535	48.067686996359	48.70521492868434	57.58322178998455	57.0098076630395	61.237109477559926	60.23279995525158	64.1331536135981	62.828699063901084	68.21170727304025	66.56285380841632	0.10696017299793914	0.09660668946462024	4.909569059836485	15.379059526336277	4.82905242345214	15.1268438782663
1.3686244027905345	48.099189243760534	48.73713509013973	57.62096077905321	57.047170882407556	61.277243312737355	60.27227559810053	64.17518556889785	62.869876104169514	68.25641235451228	66.6064782511619	0.10696017698436905	0.09660669294433374	4.8825806533373	15.38667603873364	4.802506661102598	15.13433559349869
1.3768710533034536	48.13070695071276	48.769070917985964	57.658718297843414	57.08455244764358	61.31739685633541	60.31177062645123	64.217238166526	62.911073367016606	68.30113939294658	66.65012412008997	0.10696018104044727	0.09660669648484269	4.855699917064612	15.394167328317053	4.776066803446611	15.141704141720766
1.3851673940341884	48.16223986000435	48.80102215163335	57.69649403840555	57.121952053876804	61.35756978091737	60.351284718242674	64.25931106359458	62.952290516530695	68.3458880236838	66.69379105935546	0.10696018516740725	0.09660670008722327	4.828926589998446	15.40153283379368	4.749732593765202	15.148948970949277
1.3935137243912972	48.19378771327005	48.83298852932366	57.73428769141098	57.159369394871476	61.39776175758094	60.39081754997254	64.30140391568135	62.99352721529725	68.39065788043328	66.73747871152173	0.10696018936650428	0.09660670375257117	4.802260410785038	15.40877199294664	4.723503774982873	15.156069528178705
1.4019103455874267	48.225350250988676	48.864969788127695	57.77209894614965	57.19680416302407	61.437972455955716	60.43036879669425	64.3435163768272	63.03478312439583	68.43544859527056	66.78118671755723	0.1069601936390159	0.09660670748200229	4.775701117711833	15.415884242524044	4.697380089684884	15.16306525944674
1.410357560650181	48.25692721248075	48.89696566394361	57.80992749052737	57.23425604936133	61.4782015442004	60.469938132014946	64.38564809953316	63.076057903397874	68.48025979863392	66.82491471683339	0.10696019798624234	0.09660671127665149	4.749248448742492	15.42286901832449	4.671361280137717	15.169935609854292
1.4188556744330574	48.28851833590677	48.92897589149449	57.847773011063786	57.271724743537526	61.51844868900058	60.50952522809256	64.4277987347582	63.11735121036376	68.52509111932223	66.86866234712127	0.10696020240950764	0.09660671513767392	4.722902141522809	15.429725755189793	4.645447088287256	15.176680023529116
1.4274049936264492	48.32012335826493	48.96100020432652	57.88563519288969	57.3092099338324	61.55871355556595	60.54912975563371	64.46996793191626	63.158662701840576	68.56994218449175	66.91242924458936	0.10696020691015945	0.09660671906624592	4.6966619333875315	15.43645388699224	4.619637255789712	15.18329794370402
1.4360058267687137	48.351742015389334	48.993038334806954	57.92351371974497	57.34671130714876	61.5989958076281	60.58875138389115	64.51215533887392	63.199992032859505	68.61481261965373	66.95621504380075	0.10696021148956869	0.09660672306356473	4.670527561367635	15.443052846649152	4.593931523987976	15.189788812620463
1.4446584842573071	48.38337404194766	49.02509001412187	57.96140827397587	57.38422854900996	61.639295107437675	60.62838978066109	64.55436060194751	63.24133885693304	68.6597020486712	67.00001937771025	0.10696021614913151	0.096606727130849	4.644498762213971	15.449522066155623	4.568329633951635	15.196152071626784
1.453363278359986	48.41501917143957	49.05715497227448	57.999318536533195	57.421761343557996	61.67961111576241	60.66804461228129	64.59658336590103	63.28270282605288	68.70461009375694	67.04384187766215	0.10696022089026887	0.09660673126933832	4.618575272403177	15.45586097658088	4.542831326493797	15.202387161207298
1.4621205232260774	48.446677136194424	49.08923293808303	58.037244186969566	57.459309373551044	61.71994349188432	60.707715543628396	64.63882327394319	63.324083590687394	68.74953637547023	67.08768217338746	0.10696022571442693	0.0966067354802958	4.592756828135407	15.462069008062826	4.517436342138353	15.208493520864067
1.470930534897817	48.47834766736955	49.12132363917867	58.07518490343748	57.4968723203611	61.76029189359759	60.747402238115505	64.68107996772531	63.36548079977892	68.7944805127147	67.13153989300125	0.10696023062307826	0.0966067397650069	4.567043165367977	15.468145589849883	4.492144421170906	15.214470589235134
1.4797936313217521	48.510030494948204	49.153426802003764	58.113140362686906	57.53444986397202	61.80065597720605	60.787104357690076	64.72335308733858	63.406894100741596	68.83944212273532	67.1754146630002	0.10696023561772096	0.09660674412477852	4.541434019806275	15.474090150275515	4.466955303641953	15.22031780409452
1.48871013236022	48.54172534773766	49.185542151809834	58.1511102400631	57.57204168297717	61.84103539752094	60.826821562831526	64.76564227131178	63.44832313945899	68.88442082111618	67.21930610826008	0.10696024069988064	0.09660674856094315	4.515929126914671	15.479902116761878	4.441868729364614	15.22603460233222
1.4976803598028874	48.57343195336732	49.21766941265575	58.18909420950433	57.609647454577384	61.88142980785843	60.866553512549025	64.8079471566087	63.48976756028166	68.9294162217776	67.26321385203345	0.10696024587110999	0.09660675307485511	4.4905282219465334	15.48558091590894	4.416884437929639	15.231620419963292
1.5067046373783677	48.605150038286986	49.249808307405694	58.22709194354006	57.64726685457866	61.92183886003773	60.90629986437913	64.85026737862617	63.53122700602486	68.97442793697405	67.30713751594679	0.10696025113298897	0.0966067576678946	4.465231039931041	15.491125973399903	4.3920021687195	15.23707469215151
1.5157832907659001	48.636879327764696	49.28195855772745	58.26510311328823	57.68489955739021	61.96226220437825	60.946060274383704	64.89260257119109	63.57270111796623	69.01945557729114	67.35107671999855	0.10696025648712622	0.09660676234146558	4.440037315693189	15.496536714068498	4.36722166091613	15.242396853233004
1.5249166476071065	48.66861954588529	49.31411988409048	58.30312738845373	57.722545236022256	62.00269948969799	60.98583439714766	64.93495236655882	63.61418953584355	69.06449875164375	67.3950310825564	0.10696026193515966	0.09660676709699735	4.414946783870164	15.501812561922634	4.3425426535013685	15.247586336668974
1.5341050375178134	48.700370415548214	49.34629200576406	58.34116443732586	57.76020356208393	62.04315036331085	61.025621885776715	64.97731639541024	63.65569189785234	69.10955706727309	67.43900022035496	0.10696026747875563	0.09660677193594447	4.3899591788999714	15.506952940095289	4.317964885290166	15.252642575163918
1.5433487920999491	48.73213165846599	49.37847464081574	58.379213926776536	57.79787420578156	62.08361447102473	61.0654223918956	65.01969428684994	63.69720784064412	69.15463012974463	67.48298374849381	0.10696027311961044	0.09660677685978795	4.365074235061911	15.511957270929997	4.2934880949146645	15.257565000561954
1.5526482449535108	48.76390299516236	49.41066750610911	58.41727552225817	57.83555683591613	62.12409145713936	61.105235565645444	65.06208566840385	63.738736999323606	69.19971754294572	67.52698128043454	0.10696027885945127	0.09660678187003602	4.340291686457476	15.516824975920827	4.269112020840112	15.26235304389047
1.5620037316886017	48.79568414497046	49.44287031730243	58.45534888780153	57.87325111988167	62.164580964444	61.14506105568206	65.10449016601692	63.78027900744686	69.24481890908305	67.57099242799903	0.10696028470003632	0.09660678696822168	4.315611267032182	15.521555475770583	4.244836401384873	15.267006135429256
1.5714155899375468	48.8274748260312	49.47508278884675	58.493433686013965	57.91095672366323	62.2050826342156	61.1848985091738	65.14690740405108	63.821833497019256	69.28993382868062	67.615016801367	0.106960290643154	0.09660679215590709	4.29103271059239	15.526148190405365	4.220660974721795	15.271523704652282
1.580884159367074	48.85927475529156	49.507304633984155	58.53152957807737	57.94867331183485	62.24559610621661	61.22474757179948	65.18933700528318	63.86340009849326	69.33506190057737	67.65905400907381	0.10696029669062612	0.09660679743468256	4.266555750803036	15.530602538956373	4.196585478894576	15.275905180305926
1.5904097816905756	48.89108364850282	49.53953556474629	58.569636223746215	57.986400547557906	62.28612101869303	61.26460788774666	65.23177859090274	63.904978440766534	69.38020272192499	67.70310365800852	0.10696030284430631	0.09660680280616607	4.242180121194906	15.534917939765364	4.172609651808671	15.280149990325299
1.5999928006804371	48.922901220218925	49.57177529195228	58.607753281345595	58.02413809257877	62.326657008372216	61.304479099709155	65.27423178050987	63.9465681511795	69.4253558881856	67.74716535341122	0.10696030910608242	0.09660680827200487	4.217905555178277	15.539093810411941	4.14873323124948	15.28425756190154
1.6096335621804478	48.9547271837948	49.60402352520748	58.64588040776945	58.06188560722739	62.36720371046113	61.34436084888558	65.31669619211321	63.98816885551378	69.47052099312975	67.7912386988715	0.10696031547787414	0.0966068138338758	4.193731786072021	15.543129567811775	4.1249559549096375	15.288227321545492
1.6193324141182788	48.986561251385034	49.636279972901704	58.68401725847891	58.099642750415356	62.407760758644564	61.38425277497732	65.35917144212839	64.02978017799008	69.51569762883449	67.83532329632614	0.1069603219616376	0.09660681949348551	4.169658547076324	15.547024628058352	4.101277560369908	15.292058694994921
1.6290897065180392	49.01840313394175	49.66854434220752	58.72216348750003	58.137409179633956	62.448327785082725	61.424154516186505	65.40165714537527	64.07140174126609	69.56088538568083	67.87941874605697	0.10696032855936281	0.0966068252525707	4.145685571292233	15.550778406519385	4.07769778512602	15.29575110731821
1.6389057915129117	49.05025254121349	49.70081633907897	58.76031874742232	58.175184550952736	62.48890442040976	61.46406570921453	65.44415291507651	64.11303316643505	69.60608385235193	67.92352464668926	0.1069603352730755	0.09660683111290054	4.121812591752132	15.554390317907746	4.05421636659139	15.29930398288343
1.6487810233578566	49.08210918174342	49.733095668249675	58.79848268939695	58.21296851901742	62.52949029373187	61.50398598925987	65.48665836285568	64.15467407302333	69.65129261583124	67.96764059518932	0.10696034210483836	0.09660683707627465	4.098039341410185	15.55785977621781	4.030833042093036	15.302716745309226
1.6587157584424002	49.11397276286798	49.76538203323148	58.836654963135004	58.25076073704833	62.57008503262545	61.54391499001641	65.52917309873514	64.19632407898894	69.69651126140033	68.01176618686273	0.10696034905674988	0.09660684314452678	4.074365553149619	15.561186194758193	4.007547548902949	15.30598881761216
1.6687103553034934	49.14584299071526	49.797675136312996	58.874835216905794	58.28856085683886	62.61068826313534	61.58385234367191	65.57169673113448	64.23798280071954	69.7417393726371	68.05590101535259	0.10696035613094744	0.09660684931951986	4.0507909597918115	15.56436898614993	3.984359624242643	15.309119622157596
1.6787651746384535	49.177719570203486	49.8299746785581	58.9130230975351	58.32636852875376	62.651299609773005	61.62379768090617	65.61422886686843	64.27964985303102	69.78697653141367	68.10004467263768	0.10696036332960607	0.09660685560315363	4.027315294115397	15.567407562375593	3.961269005272243	15.312108580619679
1.6888805793179813	49.209602205039744	49.86228035980439	58.951218250403755	58.364183401727395	62.691918695515035	61.66375063088928	65.65676911114537	64.32132484916538	69.83222231789483	68.1441967490304	0.10696037065493935	0.09660686199736068	4.003938288855807	15.570301334784745	3.938275429112309	15.314955114061377
1.6990569343992543	49.241490597718425	49.89459187866188	58.98942031944588	58.40200512326238	62.73254514180131	61.70371082128013	65.69931706756549	64.36300740078931	69.87747631053604	68.18835683317529	0.10696037810920137	0.09660686850410835	3.980659676714822	15.57304971407757	3.9153786328570277	15.317658642929018
1.7092946071391046	49.27338444951991	49.92690893251156	59.02762894714739	58.43983333942791	62.773178568533474	61.74367787822474	65.74187233811912	64.40469711799243	69.92273808608175	68.23252451204714	0.1069603856946859	0.09660687512539894	3.9574791903628466	15.57565211032852	3.8925783535664777	15.320218587048657
1.7195939670072704	49.30528346050904	49.95923121750396	59.06584377454438	58.47766769485827	62.8138185940732	61.783651426354616	65.78443452318504	64.4463936092856	69.96800721956349	68.27669937094925	0.10696039341372872	0.0966068818632705	3.93439656245846	15.578107933026331	3.86987432828937	15.322634365664271
1.7299553856997325	49.337187329534	49.99155842855799	59.1040644412218	58.51550783275143	62.854464835240826	61.82363108878545	65.82700322152894	64.48809648159957	70.01328328429848	68.32088099351202	0.10696040126870615	0.09660688871979797	3.911411525654785	15.580416591077665	3.847266294072142	15.32490539747414
1.7403792371521247	49.36909575422482	50.02389025935946	59.14229058531185	58.55335339486761	62.895116907313735	61.8636164871155	65.86957803030187	64.5298053402834	70.05856585188778	68.36506896169126	0.10696040926203824	0.09660689569709408	3.8885238125922115	15.582577492792552	3.824753987942131	15.327031100543536
1.7508658975532332	49.40100843099216	50.05622640235975	59.18052184349254	58.59120402152761	62.935774424024814	61.90360724142393	65.9121585450386	64.57151978910261	70.10385449221468	68.40926285576627	0.10696041739618838	0.09660690279730844	3.865733155927046	15.584590045937148	3.802337146942591	15.329010892421138
1.76141574535857	49.432925055026104	50.088566548774786	59.218757850986506	58.629059351611886	62.97643699756122	61.943602970269815	65.95474435965626	64.61323943023824	70.14914877344327	68.4534622543389	0.10696042567366278	0.09660691002262967	3.8430392883251443	15.58645365772827	3.7800155081408775	15.330844190171774
1.7720291613040315	49.46484532029475	50.1209103885837	59.25699824155934	58.66691902255901	63.01710423856268	61.98360329069055	65.99733506645282	64.65496386428521	70.1944482620168	68.49766673433182	0.1069604340970146	0.09660691737528523	3.8204419424696425	15.588167734835224	3.75778880860571	15.332530410263644
1.7827065284196406	49.49676891954316	50.15325761052745	59.295242647518506	58.70478267036416	63.05777575612037	62.023607818200354	66.03993025610568	64.69669269025077	70.23975252265629	68.5418758709868	0.10696044266884142	0.0966069248575432	3.7979408510818757	15.589731683441642	3.7356567854476452	15.334068968697466
1.7934482320433673	49.52869554429212	50.18560790210796	59.333490699711994	58.742649929578256	63.098451157775486	62.063616166789316	66.08252951767032	64.73842550555351	70.28506111835907	68.58608923786385	0.1069604513917876	0.09660693247171173	3.7755357469131923	15.591144909210925	3.713619175804979	15.335459280964642
1.8042546598350382	49.56062488483703	50.21796094958667	59.37174202752707	58.780520433306314	63.13913004951798	62.10362794892171	66.12513243857907	64.78016190602162	70.3303736103974	68.63030640683932	0.10696046026854562	0.09660694022014013	3.7532263627599605	15.592406817335359	3.691675716860118	15.33670076207818
1.8151262017903238	49.592556630246754	50.25031643798367	59.40999625888908	58.818393813206626	63.17981203578534	62.143642775535184	66.16773860463965	64.8219014858922	70.37568955831719	68.6745269481051	0.10696046930185477	0.09660694810522184	3.731012431464478	15.593516812496091	3.6698261458554953	15.337792826639998
1.8260632502548164	49.62449046836239	50.28267405107655	59.448253020260125	58.856269699489474	63.22049671946118	62.183660256039396	66.210347600034	64.86364383780958	70.42100851993649	68.7187504301671	0.10696047849450534	0.09660695612939019	3.7088936859399837	15.5944742989941	3.6480702000817473	15.338734888757244
1.8370661999381863	49.65642608579663	50.315033471399275	59.486511936638365	58.89414772091595	63.261183701874614	62.22367999831483	66.25295900731734	64.90538855282438	70.46633005134478	68.76297641984401	0.1069604878493361	0.09660696429512403	3.6868698591542852	15.59527868063742	3.6264076168940846	15.339526362124161
1.848135447928429	49.688363167932124	50.34739438024124	59.52477263155625	58.93202750479696	63.30187258279836	62.26370160871179	66.2955724074165	64.94713522039234	70.51165370690097	68.80720448226627	0.10696049736923807	0.0966069726049464	3.6649406841420387	15.595929360801165	3.604838133714111	15.340166659992974
1.8592713937061955	49.720301398921	50.37975645764616	59.56303472708014	58.96990867699204	63.34256296044833	62.30372469204916	66.33818737962932	64.98888342837313	70.55697903923304	68.85143418087472	0.10696050705715282	0.09660698106142591	3.643105894034761	15.596425742514839	3.5833614880534697	15.34065519527212
1.8704744391592067	49.752240461683634	50.41211938241141	59.60129784380884	59.007790861908745	63.383254431482285	62.34374885161379	66.38080350162335	65.0306327630296	70.60230559923652	68.89566507742	0.10696051691607601	0.09660698966717579	3.6213652220312724	15.596767228347744	3.56197741750384	15.340991380473497
1.8817449885967616	49.7841800379077	50.44448283208672	59.639561600872746	59.04567368250118	63.42394659099876	62.38377368915905	66.42342034943474	65.07238280902654	70.64763293607332	68.93989673196091	0.10696052694905565	0.09660699842485909	3.599718401436803	15.596953220559953	3.540685659736482	15.341174627688815
1.8930834487643238	49.816119808047446	50.476846482973464	59.67782561593308	59.083556760269396	63.464639032536475	62.42379880490411	66.46603749746765	65.1141331494296	70.69296059717134	68.98412870286386	0.1069605371591959	0.09660700733718305	3.578165165648443	15.596983121015	3.519485952537252	15.341204348736937
1.9044902288582053	49.84805945132257	50.50921001012395	59.716089505180655	59.12143971525858	63.50533134807295	62.46382379753323	66.50865451849285	65.15588336570498	70.73828812822268	69.0283605468019	0.10696054754965562	0.09660701640690633	3.5567052481683277	15.596856331243544	3.498378033787958	15.341079955074747
1.9159657405403292	49.879998645717606	50.541573087340254	59.75435288333539	59.15932216605792	63.54602312802408	62.50384826419455	66.55127098364727	65.19763303771785	70.78361507318353	69.07259181875368	0.1069605581236508	0.0966070256368357	3.5353383826231948	15.596572252496117	3.477361641480911	15.34080085783171
1.9275103979530908	49.91193706798102	50.57393538717377	59.79261536364531	59.1972037298001	63.586713961243134	62.54387180049965	66.59388646243299	65.2393817437321	70.8289409742729	69.11682207200275	0.10696056888445496	0.09660703502982886	3.5140643027366423	15.596130285641266	3.4564365137271125	15.340366467869899
1.9391246177343011	49.94387439362421	50.60629658092418	59.830876557885546	59.23508402216041	63.627403435019744	62.58389400052253	66.6365005227162	65.28112906040921	70.87426537197167	69.16105085813678	0.1069605798354004	0.0966070445887935	3.4928827423796065	15.59552983132744	3.435602388760799	15.339776195736704
1.9508088190322228	49.97581029692128	50.63865633863889	59.869136076358224	59.272962657356	63.66809113507978	62.623914456799014	66.6791127307272	65.32287456280787	70.91958780502247	69.20527772704673	0.10696059097987971	0.09660705431669225	3.471793435539439	15.594770289902954	3.4148590049439917	15.339029451741226
1.9625634235206988	50.00774445090765	50.671014329112246	59.907393527891	59.31083924814534	63.708776645583875	62.66393276032613	66.72172265105873	65.364617824383	70.96490781042822	69.24950222692635	0.10696060232134555	0.09660706421653825	3.4507961163494656	15.593851061476016	3.3942061007751363	15.33812564593427
1.9743888554143678	50.039676527380124	50.70337021988495	59.94564851983723	59.34871340582747	63.74945954912771	62.70394850056135	66.76432984666637	65.40635841698533	71.01022492345221	69.29372390427139	0.10696061386331304	0.09660707429140014	3.42989051908944	15.592771545940195	3.3736434148991066	15.337064188172008
1.9862855414839768	50.07160619689553	50.73572367724346	59.98390065807464	59.38658474024161	63.790139426740566	62.74396126542234	66.80693387886716	65.44809591086091	71.05553867761697	69.33794230387926	0.1069606256093607	0.09660708454440144	3.409076378174632	15.591531142923486	3.353170686102203	15.335844488068687
1.9982539110717792	50.10353312877063	50.76807436621922	60.02214954700528	59.42445285976631	63.83081585788538	62.783970641285954	66.84953430733951	65.4898298746503	71.1008486047041	69.38215696884815	0.106960637563131	0.09660709497872168	3.3883534281931134	15.590129251912003	3.332787653322157	15.33446595503301
2.010294396107033	50.135456991081256	50.80042195058831	60.060394789554756	59.46231737131926	63.871488420457986	62.82397621298815	66.89213069012257	65.53155987538833	71.1461542347536	69.42636744057695	0.10696064972833191	0.09660710559759697	3.367721403887572	15.58856527219541	3.3124940556645015	15.332927998349987
2.0224074311215867	50.16737745066192	50.832766092870855	60.098635987171924	59.500177880356695	63.912156690786794	62.86397756382346	66.93472258361585	65.57328547850372	71.19145509606359	69.47057325876465	0.1069606621087374	0.09660711640432273	3.347180040163039	15.586838602876014	3.292289632396205	15.331230027133643
2.0345934532655616	50.19929417310515	50.865106454330586	60.13687273982822	59.538033990873075	63.95282024363221	62.9039742755446	66.97730954257877	65.6150062478186	71.23675071518974	69.51477396141006	0.10696067470819082	0.09660712740225207	3.326729072107355	15.584948642968811	3.272174122953402	15.329371450348845
2.0468529023231294	50.23120682276124	50.89744269497429	60.175104646017715	59.57588530540063	63.993478652186674	62.943965928362104	67.01989112013052	65.65672174554828	71.28204061694535	69.55896908481145	0.10696068753060231	0.09660713859480004	3.306368234987076	15.582894791352373	3.2521472669463947	15.327351676845865
2.059186220728381	50.26311506273762	50.92977447355146	60.21333130275636	59.613731425009064	64.03413148807398	62.98395210094405	67.06246686774966	65.69843153230083	71.32732432440073	69.60315816356628	0.1069607005799543	0.09660714998544152	3.2860972642433808	15.580676446770667	3.232208804173297	15.32517011539312
2.0715938535812968	50.295018554898455	50.96210144755406	60.25155230558187	59.65157194930547	64.0747783213492	63.023932370415984	67.10503633527382	65.74013516707723	71.37260135888314	69.6473407305713	0.10696071386029954	0.09660716157771496	3.265915895519811	15.578293007933098	3.2123584746213965	15.322826174700822
2.084076248663807	50.326916959864526	50.994423273216	60.289767248553666	59.68940647643391	64.11541872049862	63.06390631236061	67.14759907089989	65.78183220727081	71.41787123997683	69.69151631702208	0.10696072737576418	0.09660717337522078	3.2458238646509017	15.57574387346358	3.192596018462609	15.320319263382771
2.0966338564559543	50.35880993701256	51.02673960551294	60.32797572425236	59.72723460307532	64.15605225243935	63.103873500817635	67.19015462118347	65.8235222086675	71.46313348552269	69.73568445241311	0.10696074113054846	0.09660718538162624	3.225820907671732	15.573028441969655	3.1729211760689395	15.317648790025487
2.109267130152151	50.39069714447529	51.05905009816199	60.36617732378002	59.765055924447374	64.19667848251962	63.14383350828379	67.2327025310393	65.86520472544555	71.5083876116186	69.77984466453776	0.10696075512892754	0.09660719760066362	3.2059067608288387	15.570146112018847	3.153333688017483	15.31481416319366
2.1219765256775314	50.42257823914089	51.09135440362151	60.40437163675968	59.80287003430441	64.23729697451826	63.183785905712696	67.27524234374086	65.90687931017553	71.55363313261907	69.82399647948834	0.10696076937525448	0.0966072100361309	3.186081160568847	15.567096282158673	3.133833295097247	15.311814791497454
2.1347625017044103	50.45445287665294	51.1236521730911	60.442558251335534	59.840676524937614	64.27790729064515	63.22373026251519	67.3177736009206	65.94854551382085	71.59886956113566	69.86813942165637	0.106960783873959	0.096607222691897	3.1663438435671196	15.563878350996674	3.114419738309607	15.308650083537941
2.147625519668832	50.48632071141017	51.155943056511155	60.480736754172916	59.87847498717467	64.31850899154105	63.263666146559004	67.36029584257018	65.99020288573718	71.64409640803704	69.91227301373243	0.1069607986295522	0.09660723557189756	3.146694546721392	15.560491717174955	3.095092758870578	15.305319447954389
2.160566043787228	50.518181396566504	51.18822670256302	60.518906730458404	59.91626501038021	64.35910163627798	63.30359312416926	67.40280860704055	66.03185097367336	71.68931318244937	69.95639677670675	0.10696081364662537	0.09660724868014203	3.127133007151315	15.556935779397463	3.075852098221276	15.30182229345155
2.1735845410731627	50.55003458403072	51.220502758668786	60.557067763899894	59.95404618245559	64.39968478235916	63.343510760128346	67.44531143104221	66.07348932377083	71.73451939175642	70.00051022986915	0.10696082892985212	0.09660726202070771	3.10765896221028	15.553209936442727	3.056697498032918	15.298158028834223
2.1866814813541975	50.58187992446653	51.252770870991384	60.59521943672672	59.99181808983945	64.44025798571941	63.38341861767651	67.48780384964549	66.11511748056492	71.77971454160006	70.04461289080976	0.10696084448399057	0.09660727559775059	3.088272149491331	15.549313587200231	3.0376287002131903	15.29432606301998
2.199857337288837	50.61371706729254	51.28503068443456	60.63336132968996	60.02958031750767	64.48082080072541	63.4233162585119	67.53028539628095	66.15673498698426	71.82489813588063	70.08870427541916	0.1069608603138841	0.09660728941549594	3.068972306827618	15.545246130699525	3.018645446901701	15.290325805039174
2.213112584383593	50.64554566068229	51.31728184264293	60.67149302206269	60.06733244897375	64.5213727801761	63.463203242791074	67.57275560273983	66.19834138435192	71.87006967675755	70.13278389788907	0.10696087642446324	0.09660730347824988	3.049759172292852	15.5410069660702	2.9997474804868034	15.28615666407859
2.2264477010101436	50.67736535156413	51.349523988002126	60.709614091640084	60.1050740662892	64.56191347530283	63.503079129129354	67.61521399917433	66.23993621238536	71.91522866464955	70.17685127071279	0.10696089282074758	0.09660731779039124	3.0306324842281356	15.536595492692868	2.980934543601961	15.281818049501453
2.2398631684225956	50.70917578562178	51.381756761638954	60.74772411474037	60.14280475004384	64.60244243577051	63.54294347460135	67.65766011409865	66.28151900919745	71.96037459823597	70.22090590468582	0.10696090950784592	0.09660733235638214	3.011591981222864	15.532011110111853	2.962206379131203	15.277309370849252
2.2533594707748548	50.740976607293945	51.413979803421455	60.78582266620459	60.180524079366236	64.64295920967737	63.58279583474139	67.70009347438904	66.32308931129658	72.00550697445674	70.26494730890656	0.10696092649096031	0.09660734718076167	2.992637402120181	15.527253218038823	2.943562730217309	15.27263003788903
2.2669370951380965	50.772767459774805	51.44619275195936	60.82390931939749	60.21823163192431	64.683463343556	63.62263576354426	67.74251360528477	66.36464665358773	72.05062528851353	70.30897499077706	0.10696094377538522	0.09660736226815218	2.9737684860401714	15.522321216492855	2.9250033402686313	15.267779460651582
2.2805965315183476	50.80454798501423	51.47839524460422	60.86198364620796	60.25592698392586	64.72395438237393	63.662462813465844	67.78492003038888	66.40619056937298	72.09572903387057	70.35298845600391	0.10696096136651094	0.09660737762325809	2.954984972368038	15.517214505731317	2.9065279529513646	15.26275704938962
2.294338272874165	50.836317823717934	51.510586917449764	60.90004521704963	60.29360971011903	64.7644318695343	63.702276535423614	67.82731227166886	66.44772059035233	72.14081770225548	70.39698720859892	0.10696097926982463	0.09660739325086948	2.9362866007591037	15.511932486268051	2.888136312208644	15.257562214666905
2.308162815134429	50.86807661534779	51.542767405332334	60.938093600861414	60.331279383793266	64.80489534687656	63.742076478797834	67.8696898494575	66.48923624662474	72.18589078366014	70.44097075088041	0.10696099749091212	0.09660740915586209	2.91767311115791	15.50647455897888	2.86982816225418	15.252194367347329
2.3220706572162446	50.89982399812241	51.57493634183106	60.97612836510855	60.368935576779606	64.84534435467762	63.78186219143183	67.91205228245413	66.53073706668859	72.23094776634211	70.48493858347372	0.10696101603545966	0.09660742534319938	2.8991442437863952	15.500840125050672	2.851603247579078	15.246652918605832
2.336062301042938	50.93155960901719	51.6070933592687	61.014149075782896	60.406577859451936	64.88577843165233	63.82163321963341	67.95439908772512	66.57222257744323	72.27598813682522	70.52889020531289	0.10696103490925617	0.09660744181793451	2.88069973914844	15.495028585986802	2.833461312962754	15.240937280008438
2.3501382515621807	50.96328308376501	51.63923808871175	61.052155297404084	60.44420580072742	64.92619711495465	63.861389108175445	67.99672978070527	66.6136923041895	72.32101137990117	70.57282511364127	0.10696105411819379	0.09660745858521065	2.8623393380480593	15.489039343734476	2.8154021034647485	15.235046863468597
2.3642990167642037	50.99499405685667	51.671370159971275	61.09014659302035	60.48181896806768	64.9665999401788	63.90112940029714	68.03904387519897	66.65514577063132	72.36601697863061	70.61674280401321	0.10696107366827201	0.09660747565026508	2.8440627815834887	15.482871800610155	2.7974253644424607	15.228981081318125
2.378545107700138	51.02669216154131	51.703489201603325	61.12812252420935	60.51941692747954	65.00698644136007	63.94085363770491	68.08134088338116	66.69658249887632	72.41100441434449	70.66064277029497	0.10696109356559695	0.09660749301842614	2.8258698111512786	15.476525359375955	2.779530841542055	15.222739346305389
2.392877038500453	51.05837702982715	51.7355948409097	61.166082651079314	60.55699924351619	65.04735615097627	63.98056136057371	68.12362031579887	66.73800200943776	72.45597316664559	70.70452450466644	0.10696111381638586	0.09660751069512266	2.807760168447203	15.469999423214176	2.7617182807143763	15.216321071644415
2.4072953263935135	51.09004829248189	51.76768670393852	61.20402653226989	60.59456547927816	65.08770859994854	64.0202521075481	68.16588168137223	66.77940382123522	72.50092271340968	70.74838749762228	0.10696113442696673	0.09660752868587746	2.789733595483085	15.463293395840083	2.74398742820631	15.20972567098761
2.4218004917242455	51.121705579033694	51.79976441548498	61.241953724953646	60.632115196414375	65.12804331764325	64.05992541574349	68.20812448739635	66.8207874515962	72.5458525307876	70.79223123797355	0.10696115540378225	0.0966075469963143	2.771789834579522	15.45640668143642	2.7263380305766987	15.202952558527613
2.436393057972914	51.15334851777144	51.83182759909222	61.27986378483664	60.66964795512359	65.16835983187259	64.0995808207477	68.25034823954213	66.86215241625781	72.59076209320621	70.83605521284947	0.10696117675339072	0.09660756563215843	2.7539286283627007	15.449338684680697	2.7087698346927027	15.196001148957293
2.4510735517740176	51.18497673574589	51.863875877052	61.3177562661602	60.707163314155316	65.20865766889656	64.13921785662205	68.29255244185839	66.90349822936778	72.63565087337064	70.87985890769873	0.10696119848246852	0.09660758459923638	2.7361497197916833	15.4420888108707	2.6912825877338946	15.188870857517031
2.46584250293529	51.21658985877027	51.895908870405684	61.355630721701985	60.744660830811384	65.24893635342423	64.17883605590308	68.33473659677321	66.94482440348659	72.68051834226588	70.92364180629156	0.10696122059781235	0.09660760390348223	2.7184528521434004	15.434656465866283	2.6738760372022625	15.181561100042018
2.4807004444568266	51.2481875114212	51.9279261989451	61.393486702777366	60.78214006094716	65.28919540861531	64.21843494960392	68.37690020509568	66.98613044958866	72.72536396915866	70.9674033907213	0.10696124310634113	0.09660762355093434	2.700837769019472	15.427041056107555	2.6565499309153893	15.174071292944063
2.4956479125503126	51.2797693170395	51.95992748121354	61.431323759240826	60.81960055897303	65.32943435608175	64.25801406721597	68.41904276601761	67.0274158770644	72.7701872215993	71.01114314140648	0.10696126601509866	0.09660764354774168	2.6833042143543935	15.419241988689464	2.639304017021459	15.166400853278901
2.510685446658382	51.311334897731264	51.99191233450678	61.46914143948756	60.85704187785594	65.36965271588949	64.2975729367106	68.46116377711546	67.06868019372189	72.8149875654239	71.0548605370927	0.10696128933125479	0.0966076639001629	2.6658519324123517	15.411258671352698	2.6221380439910718	15.158549198742548
2.5258135894740787	51.342883874368646	52.02388037487405	61.506939290454795	60.8944635691208	65.40985000656005	64.33711108454072	68.50326273435208	67.10992290578865	72.8597644647562	71.09855505485457	0.1069613130621093	0.09660768461456973	2.6484806677963206	15.403090512507333	2.6050517606281574	15.150515747691315
2.54103288696045	51.374415866591	52.055831217119255	61.54471685762353	60.931865182852206	65.4500257450725	64.37662803564272	68.54533913207875	67.15114351791364	72.9045173820099	71.142226170098	0.10696133721509311	0.09660770569744768	2.6311901654503345	15.39473692131105	2.588044916074068	15.142299919218203
2.556343888370238	51.405930492806036	52.08776447480212	61.582473685020304	60.969246267696164	65.49017944686533	64.41612331343836	68.58739246303742	67.19234153316951	72.94924577789097	71.18587335656234	0.10696136179777108	0.09660772715540145	2.6139801706663093	15.38619730766004	2.5711172598071244	15.133901133138352
2.571747146265715	51.43742737019091	52.11967976023934	61.62020931521885	61.006606370861725	65.53031062583845	64.4555964398366	68.62942221836262	67.23351645305425	72.99394911140003	71.2294960863226	0.10696138681784384	0.09660774899515166	2.596850429074948	15.3774710821599	2.5542685416471613	15.12531881000723
2.5872432165386163	51.46890611469313	52.15157668450591	61.65792328934166	61.04394503812283	65.57041879435495	64.49504693523568	68.67142788758355	67.2746677774937	73.03862683983427	71.27309382979186	0.10696141228315122	0.09660777122354237	2.5798006866571086	15.36855765623659	2.5374985117573488	15.116552371171565
2.602832658430207	51.50036634103216	52.183454857436374	61.695615147062234	61.08126181382023	65.61050346324355	64.53447431852517	68.71340895862667	67.31579500484366	73.08327841879061	71.31666605572374	0.10696143820167393	0.0966077938475399	2.5628306897592665	15.359456442174633	2.5208069206532855	15.107601238809366
2.6185160345514573	51.53180766270056	52.21531388762633	61.73328442660681	61.11855624086345	65.65056414180063	64.57387810708825	68.75536491781791	67.35689763189224	73.127903302168	71.36021223121492	0.10696146458153663	0.09660781687423556	2.5459401850762333	15.350166853071642	2.504193519196633	15.09846483590809
2.6342939109033563	51.56322969196518	52.24715338243353	61.770930664756385	61.15582786073254	65.69060033779246	64.61325781680362	68.7972952498851	67.39797515386205	73.17250094216999	71.4037318217075	0.1069614914310103	0.09660784031084939	2.5291289196616162	15.340688302894705	2.4876580586033015	15.089142586317394
2.6501668568973313	51.59463203986874	52.27897294797973	61.808553396848815	61.19307621348053	65.73061155745756	64.65261296204815	68.83919943796047	67.43902706441297	73.21707078930767	71.44722429099208	0.10696151875851498	0.09660786416473043	2.512396640931911	15.331020206511312	2.471200290452771	15.079633914821898
2.666135445375801	51.6260143162309	52.31077218915198	61.846152156780725	61.230300837735335	65.77059730550894	64.69194305569908	68.88107696358311	67.48005285564463	73.2616122924022	71.49068910121035	0.10696154657262238	0.09660788844336185	2.4957430966715037	15.321161979734825	2.454819966676041	15.069938247084792
2.6822002526328483	51.65737612965023	52.34255070960417	61.88372647701015	61.267501270701906	65.81055708513689	64.73124760913639	68.92292730670198	67.52105201809874	73.30612489858827	71.5341257128577	0.1069615748820581	0.09660791315436024	2.4791680350392653	15.31111303936268	2.438516839572003	15.060055009731514
2.6983618584350144	51.688717087505346	52.37430811175877	61.92127588855843	61.304677048164685	65.85049039801125	64.77052613224545	68.96474994567839	67.56202404076201	73.35060805331656	71.5775335847866	0.1069616036957059	0.09660793830547812	2.46267120455218	15.300872803114544	2.4222906618056186	15.049983630386123
2.71462084604223	51.72003679595651	52.40604399680847	61.95879992101255	61.341827704489866	65.89039674428398	64.80977813341958	69.00654435728875	67.60296841106913	73.39506120035705	71.6209121742093	0.10696163302260875	0.09660796390461124	2.4462523541133123	15.290440689788738	2.406141186412242	15.039723537673126
2.730977802228858	51.75133485994747	52.43775796471794	61.996298102527824	61.37895277262786	65.9302756225922	64.84900311956278	69.04831001672781	67.6438846149053	73.4394837818023	71.66426093670113	0.1069616628719733	0.09660798995979508	2.4299112330043044	15.27981611922587	2.3900681667907975	15.029274161212015
2.747433317304874	51.78261088320695	52.469449614225354	62.033769959830174	61.41605178411553	65.9701265300607	64.8882005960921	69.09004639761146	67.68477213660911	73.48387523807068	71.70757932620336	0.10696169325317184	0.09660801647921048	2.413647590874234	15.268998512296093	2.3740713567187868	15.018634931717315
2.763987985137163	51.81386446825031	52.5011185428446	62.071215018218524	61.45312426907908	66.00994896230463	64.92737006694102	69.13175297197955	67.72563045897589	73.52823500790952	71.75086679502691	0.10696172417574491	0.09660804347118573	2.3974611777630344	15.257987290997335	2.358150510355472	15.007805281027686
2.780642403170963	51.84509521638147	52.53276434686696	62.10863280156767	61.49016975623649	66.04974241343277	64.96651103456193	69.17342921029947	67.76645906326056	73.57256252839872	71.7941227938555	0.10696175564940598	0.09660807094419929	2.3813517441024032	15.24678187851714	2.342305382232098	14.99678464205681
2.797397172451417	51.87630272769486	52.56438662136307	62.14602283233106	61.52718777290027	66.08950637605052	65.00562299992927	69.2150745814694	67.80725742918092	73.61685723495458	71.83734677174905	0.10696178768404314	0.09660809890688203	2.3653190407048896	15.235381699154459	2.3265357272650817	14.985572448887979
2.8142528976452668	51.907486601076904	52.595984960184914	62.18338463154312	61.564177844980115	66.12924034126264	65.0447054625425	69.25668855282113	67.84802503492087	73.66111856133284	71.88053817614731	0.10696182028972263	0.09660812736802153	2.3493628187720788	15.223786178392402	2.310841300754646	14.974168136779554
2.831210187062679	51.938646434208245	52.62755895596785	62.22071771882243	61.601139496985866	66.16894379867674	65.08375792042925	69.298270590124	67.88876135713363	73.7053459396329	71.92369645287346	0.10696185347669274	0.09660815633656172	2.3334828299014134	15.211994742971001	2.2952218583920967	14.962571142248635
2.848269652679189	51.96978182356562	52.659108200132906	62.25802161237449	61.63807225203047	66.20861623640627	65.1227798701487	69.33982015758804	67.92946587094559	73.74953880030128	71.96682104613804	0.10696188725538507	0.0966081858216099	2.3176788260866488	15.200006820885392	2.279677156252319	14.950780903000123
2.865431910157798	52.00089236442397	52.69063228288859	62.29529582899475	61.67497563183268	66.24825714107415	65.16177080679448	69.3813367178678	67.97013804995925	73.79369657213587	72.00991139854229	0.10696192163642103	0.09660821583243658	2.301950559722627	15.187821841434925	2.2642069508003715	14.93879685801403
2.882697578871184	52.03197765085854	52.72213079323342	62.332539884071714	61.71184915672038	66.28786599781596	65.20073022399835	69.42281973206596	68.0107773662572	73.83781868228975	72.05296695108248	0.10696195663061255	0.09660824637847967	2.2862977835959555	15.175439235183148	2.2488109989028544	14.926618447610963
2.900067281924058	52.06303727574676	52.75360331895803	62.36975329158976	61.748692345633636	66.32744229028326	65.23965761393356	69.46426865973679	68.05138329040568	73.88190455627512	72.09598714315378	0.10696199224896617	0.09660827746934632	2.2707202508997852	15.162858434074224	2.2334890578185878	14.914245113430297
2.9175416461756507	52.0940708307708	52.78504944664757	62.4069355641327	61.78550471612786	66.36698550064756	65.27855246731835	69.50568295889043	68.09195529145842	73.92595361796783	72.13897141255435	0.10696202850268777	0.09660830911481803	2.2552177152408603	15.150078871482037	2.2182408852079334	14.901676298484745
2.9351213022623317	52.125077906419634	52.816468761684085	62.44408621288694	61.82228578437716	66.40649510960375	65.31741427341962	69.54706208599664	68.1324928369605	73.96996528961154	72.18191919548956	0.10696206540318477	0.09660834132485284	2.2397899306238287	15.137099982137443	2.203066239124155	14.88891144714944
2.952806884620376	52.15605809199139	52.84786084824881	62.48120474764471	61.85903506517746	66.4459705963738	65.35624252005636	69.58840549598877	68.17299539295195	74.01393899182207	72.22482992657598	0.10696210296207069	0.0966083741095868	2.224436651462156	15.123921202210113	2.1879648780316074	14.875950005272898
2.970599031508854	52.18701097559556	52.87922528932494	62.51829067680753	61.89575207195032	66.48541143871054	65.39503669360391	69.62971264226775	68.21346242397242	74.05787414359179	72.26770303884635	0.10696214119116745	0.09660840747934028	2.2091576325833557	15.110541969370388	2.1729365607982345	14.862791420149733
2.9884983850326714	52.21793614415563	52.91056166669993	62.555343507389736	61.93243631674607	66.52481711290172	65.4337962789973	69.67098297670658	68.25389339306471	74.10177016229434	72.31053796375339	0.10696218010251171	0.09660844144461907	2.193952629232399	15.096961722822016	2.1579810466971594	14.84943514056613
3.006505591165733	52.24883318341144	52.94186956096829	62.59236274502215	61.969087310247666	66.56418709377391	65.47252075973562	69.71221594965449	68.29428776177944	74.14562646368942	72.35333413117499	0.10696221970835573	0.09660847601611909	2.1788213970687593	15.0831799032876	2.143098095411233	14.83588061681803
3.0246212997742656	52.27970167792172	52.97314855153403	62.62934789395556	62.00570456177402	66.60352085469658	65.51120961788556	69.7534110099413	68.33464499017876	74.18944246192734	72.39609096941815	0.10696226002117401	0.0966085112047274	2.163763692164366	15.069195953044982	2.1282874670353067	14.822127300787542
3.0428461646402667	52.31054121106656	53.00439821661374	62.66629845706445	62.04228757928418	66.64281786758616	65.5498623340861	69.79456760488178	68.37496453684153	74.23321756955391	72.43880790522459	0.10696230105366518	0.09660854702152967	2.1487792710156555	15.055009316014548	2.1135489220798718	14.808174645946565
3.0611808434850984	52.34135136505027	53.03561813323902	62.703213935851004	62.07883586938075	66.68207760291045	65.58847838755221	69.83568518028045	68.41524585886715	74.27695119751569	72.48148436377491	0.1069623428187567	0.09660858347781046	2.133867890541751	15.040619437757414	2.0988822214653737	14.794022107360433
3.079625997993227	52.37213172090384	53.06680787725951	62.740093830448735	62.11534893731394	66.72129952969284	65.62705725607941	69.8767631804361	68.45548841188034	74.32064275516471	72.52411976869386	0.10696238532961048	0.09660862058505718	2.119029308081508	15.026025765473605	2.0842871265317626	14.779669141767954
3.0981822938360946	52.402881858487774	53.09796702334571	62.776937639626624	62.151826286985504	66.76048311551668	65.66559841604793	69.91780104814656	68.49569165003595	74.36429165026392	72.56671354205535	0.10696242859962517	0.09660865835496717	2.104263281402609	15.011227748120291	2.069763399039175	14.765115207608687
3.116850400696155	52.433601356494925	53.12909514499212	62.81374486079309	62.18826742095291	66.79962782652994	65.7041013424274	69.95879822471349	68.53585502602348	74.40789728899239	72.60926510438769	0.10696247264244022	0.09660869679944493	2.0895695687004263	14.996224836371766	2.055310801164751	14.750359765013854
3.135630992291033	52.464289792453314	53.16019181451985	62.850514990000164	62.22467184043312	66.83873312744967	65.74256550878108	69.99975414994753	68.57597799107194	74.45145907595067	72.6517738746785	0.10696251747194299	0.09660873593061242	2.0749479285968846	14.981016482681298	2.040929095513775	14.735402275917295
3.1545247463978408	52.49494674272898	53.191256603080355	62.887247521947586	62.2610390453074	66.87779848156673	65.78099038727096	70.04066826217303	68.61605999495522	74.49497641416636	72.69423927038079	0.10696256310226947	0.09660877576080946	2.0603981201468287	14.965602141313866	2.026618045109899	14.720242203993621
3.1735323448776414	52.52557178252903	53.22228908065781	62.923941949987174	62.29736853412484	66.91682335075053	65.81937544866177	70.08153999823345	68.65610048599638	74.53844870509965	72.73666070741746	0.1069626095478126	0.0966088163025986	2.0459199028368857	14.949981268382544	2.0123774134046926	14.704879014769176
3.192654473700048	52.55616448590462	53.25328881607296	62.960597766127194	62.33365980410748	66.95580719545394	65.85772016232661	70.12236879349646	68.69609891107359	74.58187534864904	72.7790376001878	0.10696265682322366	0.09660885756876986	2.0315130365877394	14.934153321873964	1.9982069642812803	14.689312175652958
3.211891822967991	52.586724425754014	53.284255376986	62.99721446103668	62.36991235115422	66.99474947471818	65.89602399625119	70.1631540818592	68.7360547156247	74.62525574315707	72.82136936157252	0.10696270494341859	0.09660889957234221	2.0171772817582223	14.918117761713802	1.9841064620418365	14.673541155871135
3.2312450869426166	52.617251173825885	53.31518832989998	63.03379152405023	62.40612566984555	67.03364964617798	65.93428641703902	70.20389529575404	68.77596734365288	74.6685892854166	72.86365540293974	0.10696275392358294	0.0966089423265709	2.002912399140314	14.90187404973949	1.9700756714289582	14.657565426652582
3.2507149640683446	52.64774430072214	53.34608724016429	63.07032844317222	62.44229925344826	67.07250716606646	65.9725068899167	70.24459186615354	68.81583623773213	74.7118753706762	72.90589513415101	0.10696280377917565	0.09660898584495058	1.988718149970282	14.88542164980754	1.9561143576122504	14.64138446115794
3.2703021569980693	52.67820337590167	53.37695167197788	63.10682470508193	62.47843259391989	67.11132148922077	66.01068487873867	70.28524322257675	68.85566083901244	74.75511339264696	72.94808796356693	0.10696285452593574	0.09660903014121869	1.9745942959211789	14.868760027786266	1.9422222861974205	14.624997734550561
3.2900073726185273	52.708627967683114	53.40778118839312	63.143279795137886	62.51452518191388	67.15009206908692	66.04881984599301	70.32584879309425	68.89544058722593	74.79830274350822	72.99023329805378	0.10696290617988473	0.09660907522936103	1.9605405991103453	14.851888651593981	1.9283992232265064	14.608404724040156
3.3098313220758016	52.73901764324877	53.43857535131895	63.17969319738316	62.55057650678406	67.1888183577257	66.0869112528062	70.36640800433464	68.93517492069203	74.84144281391433	73.03233054298923	0.10696295875733498	0.09660912112361536	1.946556822098728	14.83480699125721	1.9146449351705996	14.591604908857335
3.329774720800988	52.769371968647604	53.469333721524755	63.21606439454996	62.586586056589766	67.2274998058177	66.12495855894898	70.40692028148993	68.97486327632362	74.88453299300078	73.07437910226878	0.1069630122748919	0.0966091678384772	1.9326427278888332	14.81751451889977	1.9009591889468993	14.574597770391847
3.349838288536016	52.79969050879888	53.50005585864402	63.25239286806479	62.622553318100934	67.26613586266927	66.1629612228417	70.4473850483218	69.01450508963285	74.92757266839091	73.11637837831236	0.10696306674946117	0.09660921538870294	1.9187980799329125	14.800010708848276	1.887341751908707	14.55738279214711
3.370022749359618	52.82997282749568	53.53074132117797	63.28867809805356	62.658477776803124	67.30472597621805	66.20091870156006	70.48780172716782	69.05409979473727	74.97056122620272	73.15832777207068	0.10696312219825474	0.096609263789317	1.9050226421281877	14.782295037588483	1.8737923918481556	14.539959459794773
3.390328831713469	52.86021848740853	53.56138966649947	63.324919563346754	62.69435891690269	67.34326959303871	66.23883045084065	70.52816973894735	69.09364682436556	75.01349805105538	73.20022668303179	0.10696317863879307	0.09660931305561211	1.8913161788245816	14.764366983898071	1.8603108770025756	14.522327261249302
3.4107572684284713	52.89042705008912	53.59200045085698	63.36111674148487	62.7301962213323	67.38176615834915	66.2766959250871	70.56848850316841	69.1331456098644	75.05638252607653	73.24207450922817	0.10696323608891464	0.09660936320315949	1.877678454819943	14.746226028793899	1.8468969760506297	14.50448568664433
3.431308796751202	52.92059807597377	53.62257322937821	63.39726910872348	62.76598917175599	67.42021511601601	66.31451457737556	70.60875743793352	69.17259558120418	75.09921403290895	73.28387064724316	0.10696329456677922	0.09660941424781117	1.8641092353645945	14.727871655630224	1.8335504581166333	14.486434228429061
3.4519841583705158	52.950731124387616	53.65310755607448	63.4333761400391	62.801737248574995	67.45861590856131	66.35228585946122	70.6489759599469	69.21199616698583	75.14199195171805	73.32561449221832	0.10696335409087525	0.09660946620570404	1.850608286158149	14.709303350062328	1.8202710927698718	14.468172381353725
3.47278409944432	52.98082575354784	53.68360298384443	63.46943730913416	62.8374399309329	67.49696797716788	66.3900092217839	70.68914348452026	69.25134679444707	75.1847156611986	73.36730543786015	0.10696341468002388	0.09660951909326801	1.8371753733558762	14.690520600181117	1.807058650021645	14.449699642504129
3.4937093706264992	53.01088152056829	53.71405906447831	63.50545208844337	62.87309669672154	67.5352707616866	66.42768411347457	70.72925942558064	69.29064688946916	75.22738453858287	73.40894287644753	0.1069634763533872	0.0966095729272285	1.8238102635732503	14.671522896498573	1.793912900338455	14.431015511416263
3.514760727094002	53.04089798146273	53.74447534866223	63.5414199491387	62.908707022586775	67.57352370064181	66.46530998236163	70.76932319567621	69.32989587658379	75.26999795964733	73.45052619883899	0.10696353913047245	0.09660962772461382	1.8105127238713976	14.652309731949572	1.780833614634048	14.412119490052646
3.535938928574102	53.07087469114934	53.774851385982274	63.577340361135725	62.944270383934146	67.61172623123852	66.50288627497731	70.80933420598402	69.3690931789797	75.31255529872084	73.49205479448013	0.10696360303113966	0.09660968350275925	1.797282521778925	14.632880602033765	1.7678205642669127	14.393011082798694
3.557244739371806	53.100811203454555	53.80518672492876	63.61321279309931	62.979786254934744	67.6498777893686	66.54041243656391	70.84929186631675	69.40823821850954	75.35505592869214	73.53352805141098	0.10696366807560756	0.09660974027931278	1.7841194252771402	14.613235004742819	1.7548735210484665	14.37368979657549
3.578678928397448	53.130707071117236	53.83548091290077	63.64903671244956	63.01525410853139	67.68797780961759	66.57788791108077	70.8891955851299	69.44733041569728	75.39749922101768	73.57494535627391	0.10696373428445968	0.09660979807224228	1.7710232028041446	14.59337244064045	1.7419922572491942	14.35415514090164
3.600242269194432	53.160561845792735	53.865733496210574	63.684811585367875	63.050673416444724	67.72602572527131	66.61531214121086	70.92904476952904	69.48636918974522	75.4398845457296	73.61630609432143	0.10696380167865147	0.09660985689983909	1.757993623263701	14.573292412940646	1.7291765455838686	14.33440662781868
3.6219355399671502	53.19037507805745	53.89594402008791	63.720536876803365	63.086043649179096	67.76402096832308	66.65268456836738	70.96883882527753	69.52535395854098	75.48221127144396	73.65760964942368	0.10696387027951677	0.0966099167807249	1.745030456021368	14.552994427524027	1.716426159223147	14.314443772007508
3.643759523609069	53.220146317412826	53.92611202868485	63.75621205047885	63.121364276029205	67.80196296948044	66.69000463270093	71.00857715680377	69.56428413866539	75.52447876536885	73.69885540407694	0.10696394010877544	0.09660997773385885	1.7321334708956329	14.532477992888744	1.7037408717942526	14.294266090832025
3.6657150077309777	53.249875112289644	53.95623706508008	63.791836568897075	63.156634765086096	67.83985115817202	66.72727177310627	71.04825916720858	69.60315914539946	75.56668639331245	73.74004273941138	0.10696401118853865	0.09661003977854175	1.7193024381761006	14.511742620341465	1.6911204573805207	14.273873104357335
3.6878027846894206	53.279561010052895	53.98631867128406	63.827409893347664	63.19185458324409	67.87768496255539	66.76448542722976	71.08788425827366	69.64197839273254	75.60883351969215	73.78117103519968	0.10696408354131738	0.09661010293442303	1.7065371286189475	14.490787823973733	1.6785646905207159	14.253264335375206
3.710023651615288	53.309203557005794	54.01635638824313	63.86293148391317	63.22702319620666	67.91546380952373	66.80164503147607	71.12745183046887	69.68074129336934	75.6509195075425	73.82223966986483	0.10696415719003013	0.09661016722150734	1.6938373134330504	14.469613120607391	1.666073346206531	14.23243930944409
3.732378410442586	53.33880229839446	54.046349755844936	63.89840079947583	63.26214006849371	67.95318712471338	66.83875002101595	71.16696128296023	69.71944725873833	75.69294371852405	73.86324802048924	0.10696423215800797	0.09661023266015992	1.6812027643006786	14.44821802997285	1.6536461998960021	14.211397554994619
3.7548678679373717	53.36835677841255	54.076298312922965	63.93381729772427	63.297204663447914	67.99085433251147	66.87579982979342	71.20641201361816	69.75809569899947	75.73490551293239	73.90419546282298	0.1069643084690043	0.09661029927111546	1.668633253372036	14.426602074716357	1.6412830274991848	14.190138603269588
3.777492835726878	53.39786654020597	54.106201597261496	63.969180435160496	63.3322164432416	68.02846485606354	66.91279389053327	71.24580341902583	69.79668602305209	75.77680424970703	73.94508137129253	0.10696438614720195	0.09661036707548204	1.6561285532593502	14.40476478036544	1.6289836053883846	14.168661988423992
3.8002541303288	53.427331125877366	54.136059145600754	64.00448966710644	63.36717486888377	68.06601811728093	66.94973163474873	71.28513489448703	69.83521763854334	75.81863928644024	73.98590511900979	0.10696446521722039	0.09661043609475022	1.6436884370457392	14.382705675463512	1.6167477103974761	14.146967247575958
3.823152573180761	53.45675007649123	54.16587049364192	64.03974444771134	63.40207940022709	68.10351353684912	66.9866124927493	71.32440583403502	69.87368995187622	75.86040997938669	74.02666607778099	0.10696454570412328	0.09661050635079692	1.6313126782772542	14.360424291513482	1.6045751198173548	14.125053920784922
3.8461889906699622	53.486122932078196	54.19563517605205	64.07494422995825	63.43692949597472	68.14095053423486	67.02343589364827	71.36361563044053	69.91210236821792	75.90211568347205	74.06736361811559	0.10696462763342826	0.09661057786589607	1.619001050973793	14.33792016312691	1.5924656114052596	14.102921551177133
3.8693642141629967	53.515449231640645	54.225352726469765	64.11008846567205	63.47172461368807	68.1783285276952	67.06020126537113	71.4027636752213	69.95045429150885	75.9437557523035	74.10799710923605	0.10696471103111359	0.09661065066272471	1.6067533296284182	14.31519282802401	1.5804189633802253	14.080569684931106
3.892679080035866	53.544728513157	54.25502267750996	64.14517660552592	63.50646420979351	68.21564693428476	67.09690803466317	71.44184935864988	69.98874512447043	75.98532953817839	74.14856591908656	0.10696479592362694	0.09661072476436737	1.594569289194169	14.29224182699727	1.5684349544146698	14.057997871248517
3.9161344297041563	53.5739603135871	54.284644560769344	64.18020809904917	63.5411477395899	68.25290516986445	67.13355562709764	71.48087206976317	70.02697426861421	76.02683639209437	74.18906941434265	0.10696488233789415	0.09661080019432762	1.5824487051017968	14.26906670405333	1.5565133636575865	14.035205662587032
3.9397311096534064	53.60314416887708	54.314217906832035	64.21518239463445	63.57577465725648	68.29010264910953	67.17014346708451	71.51983119637106	70.06514112425107	76.06827566375917	74.22950696042139	0.10696497030132746	0.09661087697653323	1.5703913532513525	14.245667006434815	1.544653970715899	14.012192614540254
3.963469971469652	53.63227961396464	54.34374224527461	64.25009893954557	63.610344415859814	68.32723878551839	67.20667097787818	71.55872612506587	70.10324509049946	76.10964670160064	74.26987792149019	0.10696505984183477	0.09661095513534443	1.5583970100185525	14.222042284643976	1.5328565556590092	13.988958285910485
3.987351871870168	53.661366182784185	54.373217104671994	64.28495717992492	63.644856467361954	68.36431299142086	67.24313758158642	71.5975562412314	70.14128556529502	76.15094885277684	74.31018166047744	0.10696515098782833	0.09661103469556158	1.5464654522425008	14.198192092446334	1.521120899024936	13.965502238797853
4.01137767273438	53.690403408271855	54.402642012602755	64.31975656080121	63.67931026262798	68.40132467798688	67.2795426991787	71.63632092905218	70.17926194539953	76.19218146318605	74.35041753908212	0.10696524376823369	0.09661111568243312	1.5345964572402409	14.174115986963443	1.5094467818141766	13.941824038591221
4.035548241134971	53.71939082237104	54.432016495654906	64.35449652609739	63.713705251433865	68.43827325523534	67.315885750495	71.67501957152314	70.2171736264103	76.23334387747748	74.39058491778397	0.10696533821250004	0.09661119812166497	1.522789802806301	14.149813528762024	1.497833985494708	13.917923254030029
4.059864449369175	53.748327956037805	54.46134007943151	64.38917651863876	63.748040882474506	68.47515813204325	67.35216615425448	71.71365155045932	70.25502000276948	76.2744354390617	74.43068315585373	0.10696543435060772	0.09661128203942626	1.5110452672045085	14.125284281801214	1.4862822920010785	13.893799457266141
4.08432717499025	53.777214339246036	54.49061228855653	64.42379598016068	63.78231660337179	68.51197871615422	67.38838332806458	71.75221624650534	70.29280046777389	76.31545549012115	74.47071161136373	0.10696553221308029	0.09661136746236113	1.4993626291704913	14.100527813496228	1.474791483732588	13.869452223865665
4.108937300839158	53.80604950099311	54.519832646680555	64.4583543513169	63.816531860682645	68.54873441418803	67.4245366884298	71.79071303914539	70.33051441358414	76.35640337162103	74.51066964119802	0.106965631830992	0.09661145441759202	1.487741667917362	14.075543694796579	1.4633613435585175	13.844881132892624
4.133695715076422	53.834832969305275	54.54900067648693	64.49285107168767	63.85068609990754	68.58542463164954	67.46062565076116	71.8291413067131	70.36816123123532	76.3972784233201	74.55055660106353	0.1069657332359799	0.09661154293273652	1.4761821631293515	14.05033150017698	1.4519916548138099	13.820085766916236
4.15860331121418	53.86356427124325	54.578115899697295	64.52728557978809	63.88477876549841	68.62204877293816	67.49664962938499	71.86750042640166	70.40574031064574	76.43807998378178	74.59037184550024	0.10696583646025255	0.09661163303590699	1.4646838949731773	14.0248908077956	1.4406822012963403	13.795065712040014
4.183660988148428	53.89224293290811	54.60717783707795	64.56165731307678	63.918809300867515	68.65860624135755	67.53260803755263	71.90578977427431	70.44325104062794	76.47880739038565	74.63011472789258	0.10696594153660059	0.09661172475572692	1.4532466440853113	13.999221199390377	1.4294327672830605	13.769820558049105
4.208869650191461	53.920868479446575	54.63618600844592	64.59596570796394	63.9527771483959	68.69509643912464	67.5685002874499	71.94400872527416	70.48069280889844	76.51945997933812	74.66978460048037	0.10696604849840795	0.09661181812133582	1.441870191577209	13.973322260389978	1.4182431375081705	13.744349898308428
4.2342302071045115	53.9494404350571	54.665139932674805	64.63021019982047	63.986681749441786	68.7315187673799	67.6043257902063	71.98215665323522	70.51806500208788	76.56003708568463	74.70938081436977	0.10696615737966206	0.09661191316240124	1.4305543190405388	13.94719357998838	1.407113097181309	13.718653329902736
4.259743574130585	53.977958322995434	54.69403912770139	64.66439022298617	64.02052254434975	68.76787262619666	67.64008395590528	72.02023293089248	70.55536700575178	76.60053804332058	74.74890271954496	0.10696626821496505	0.09661200990912593	1.4192988085360412	13.920834751106668	1.3960424319775484	13.692730453649347
4.285410672027485	54.006421665580596	54.72288311053154	64.69850521077895	64.05429897245911	68.80415741459124	67.67577419359344	72.05823692989294	70.59259820438072	76.64096218500354	74.78834966487925	0.1069663810395449	0.09661210839226075	1.4081034426087626	13.894245370534918	1.3850309280421698	13.6665808741418
4.311232427101037	54.03482998420086	54.75167139724684	64.73255459550366	64.08801047211333	68.84037253053307	67.71139591129095	72.09616802080646	70.62975798141116	76.68130884236501	74.82772099814696	0.10696649588926593	0.09661220864310953	1.3969680042766868	13.867425038910369	1.3740783719908904	13.640204199818982
4.337209771238533	54.063182799319584	54.7804035030108	64.76653780846092	64.1216564806687	68.87651737095457	67.74694851600127	72.13402557313657	70.66684571923629	76.72157734592238	74.86701606603498	0.10696661280064278	0.09661231069354612	1.3858922770339177	13.840373360768353	1.3631845509034974	13.613600042921462
4.363343641942354	54.091479630481295	54.809078942075175	64.80045427995653	64.15523643450356	68.91259133176166	67.78243141372126	72.17180895533164	70.70386079921651	76.76176702509115	74.90623421415455	0.10696673181084797	0.09661241457601809	1.3748760448515895	13.813089944602325	1.3523492523361256	13.586768019680676
4.389634982363801	54.11971999631776	54.83769722778698	64.83430343931033	64.18874976902791	68.94859380784388	67.81784400945187	72.20951753479609	70.74080260169109	76.80187720819715	74.94537478705371	0.10696685295772812	0.09661252032355983	1.363919092178321	13.785574402900238	1.3415722643114805	13.559707750246162
4.416084741337141	54.14790341455415	54.86625787259447	64.86808471486583	64.22219591869212	68.98452419308512	67.85318570720793	72.24715067790186	70.7776705059887	76.84190722248921	74.98443712822882	0.10696697627981451	0.09661262796980505	1.3530212039413527	13.757826352219126	1.3308533753183838	13.53241885873831
4.442693873413836	54.17602940201524	54.89476038805415	64.90179753399948	64.25557431699697	69.0203818803741	67.88845591002902	72.28470774999974	70.81446389043907	76.88185639415157	75.02342058013733	0.10696710181633434	0.09661273754899424	1.3421821655399526	13.729845413125076	1.3201923743222324	13.504900973364784
4.469463338897009	54.20409747463141	54.92320428483734	64.93544132312998	64.28888439650284	69.05616626161489	67.92365401999	72.32218811543085	70.85118213238422	76.92172404831646	75.06232448420998	0.10696722960722506	0.09661284909598793	1.3314017628576948	13.701631210418782	1.3095890507570402	13.477153726442339
4.49639410387609	54.23210714744547	54.95158907273712	64.96901550772849	64.32212558883973	69.09187672773837	67.95877943821186	72.35959113753898	70.88782460819029	76.96150950907763	75.10114818086369	0.10696735969314608	0.0966129626462773	1.3206797822517728	13.673183373028223	1.2990431945206637	13.449176754345899
4.523487140261684	54.26005793461838	54.9799142606747	65.00251951232757	64.35529732471639	69.12751266871238	67.99383156487208	72.3969161786817	70.92439069325845	77.00121209950258	75.13989100951358	0.10696749211549308	0.09661307823599505	1.3100160105550458	13.644501534072333	1.2885545959850333	13.420969697654073
4.550743425820648	54.28794934943614	55.0081793567068	65.03595276053157	64.38839903393091	69.16307347355344	68.02880979921623	72.43416260024289	70.96087976203756	77.04083114164632	75.1785523085866	0.10696762691640994	0.09661319590192767	1.2994102350814956	13.615585330997419	1.2781230459947892	13.392532201220092
4.578163944211368	54.315780904315915	55.03638386803227	65.06931467502635	64.42143014538016	69.19855853033758	68.06371353956858	72.47132976264464	70.99729118803556	77.08036595656442	75.21713141553411	0.10696776413880286	0.0966133156815276	1.2888622436175865	13.586434405500768	1.2677483358604604	13.363863914108151
4.605749685019276	54.34355211081269	55.064527300999266	65.1026046775891	64.45439008707014	69.23396722621169	68.09854218334357	72.50841702535958	71.03362434383173	77.11981586432651	75.25562766684514	0.10696790382635575	0.09661343761292485	1.2783718244324973	13.557048403694353	1.25743025736665	13.334964489749837
4.633501643792551	54.37126247962585	55.09260916111226	65.13582218909889	64.4872782861261	69.26929894740523	68.13329512705705	72.54542374692332	71.06987860108886	77.15918018403009	75.29404039805974	0.10696804602354053	0.09661356173493924	1.2679387662697081	13.52742697607755	1.2471686027606665	13.30583358585136
4.6614208220780515	54.39891152060567	55.12062895303886	65.16896662954645	64.52009416880249	69.30455307924142	68.16797176633742	72.58234928494693	71.1060533305651	77.19845823381407	75.332368943782	0.10696819077563594	0.09661368808709199	1.2575628583481375	13.497569777557146	1.2369631647661663	13.276470864599105
4.689508227457455	54.42649874275994	55.14858618061756	65.20203741804464	64.5528371604939	69.33972900614899	68.20257149593778	72.61919299612953	71.14214790212723	77.23764933087273	75.3706126376944	0.10696833812873917	0.09661381670962081	1.2472438903687362	13.467476467607412	1.226813736576105	13.246875992619607
4.717764873583629	54.454023654260936	55.17648034686445	65.23503397283913	64.58550668574505	69.37482611167432	68.23709370974701	72.6559542362714	71.17816168476253	77.27675279147012	75.40877081257084	0.10696848812978113	0.09661394764349095	1.2369816525056194	13.437146710204615	1.2167201118475077	13.217048640983194
4.746191780217212	54.481485762451804	55.20431095398067	65.26795571131844	64.61810216826156	69.4098437784928	68.27153780080188	72.69263236028644	71.21409404659168	77.3157679309537	75.44684280029075	0.10696864082654223	0.09661408093040863	1.2267759354087957	13.406580173894326	1.2066820847157942	13.186988485391339
4.774789973263409	54.508884573853585	55.232077503359996	65.30080205002491	64.65062303092081	69.44478138842126	68.30590316129907	72.7292267222157	71.24994435488193	77.35469406376932	75.48482793185345	0.10696879626766814	0.0966142166128356	1.2166265302084867	13.375776531884185	1.1966994497797714	13.156695206078439
4.803560484809025	54.536219594171946	55.25977949559579	65.33357240466522	64.68306869578235	69.47963832242992	68.3401891826068	72.76573667524018	71.28571197605949	77.39353050347518	75.52272553739172	0.10696895450268418	0.09661435473400135	1.206533228510125	13.344735462087556	1.1867720021073183	13.126168487891846
4.832504353159697	54.56349032830425	55.28741643048879	65.36626619012151	64.71543858409906	69.51441396065493	68.37439525527734	72.80216157169467	71.32139627572305	77.43227656275718	75.56053494618655	0.1069691155820125	0.09661449533791844	1.1964958223959457	13.313456647114435	1.17689953723675	13.095408020402829
4.861622622877388	54.59069628034624	55.314987807054415	65.3988828204619	64.747732116328	69.5491076824104	68.40852076905905	72.83850076308069	71.35699661865667	77.47093155344315	75.5982554866814	0.10696927955698746	0.096614638469394	1.1865141044206666	13.281939774322382	1.1670818511772723	13.06441349791021
4.890916344818065	54.61783695359916	55.34249312353057	65.43142170895179	64.77994871214167	69.58371886620111	68.44256511290907	72.8747536000804	71.39251236884363	77.50949478651808	75.63588648649706	0.1069694464798727	0.09661478417404822	1.1765878676194461	13.25018453593293	1.1573187404053442	13.033184619476742
4.9203865761696335	54.64491185057675	55.369931877385056	65.46388226806485	64.81208779043911	69.61824688973519	68.47652767500551	72.91091943257028	71.42794288947961	77.54796557213926	75.6734272724462	0.1069696164038778	0.09661493249832734	1.1667169055026534	13.218190629046148	1.1476100018644502	13.001721088981867
4.950034380490085	54.67192047301243	55.397303565323206	65.49626390949447	64.8441487693571	69.6526911299369	68.51040784276029	72.94699760963516	71.46328754298625	77.58634321965182	75.71087717054837	0.10696978938317495	0.09661508348951701	1.1569010120565508	13.185957755660638	1.1379554329671464	12.970022615161724
4.979860827745887	54.698862321866216	55.4246076832958	65.52856604416482	64.87613106628179	69.68705096295939	68.54420500283179	72.98298747958208	71.49854569102506	77.62462703760377	75.7482355060451	0.10696996547291823	0.09661523719575824	1.147139981737837	13.15348562269719	1.12835483159688	12.938088911720115
5.009866994350591	54.725736897331934	55.45184372650676	65.56078808224231	64.90803409786007	69.72132576419766	68.57791854113796	73.01888838995433	71.53371669451147	77.66281633376175	75.7855016034152	0.10697014472925868	0.09661539366606528	1.1374336094845603	13.120773942162486	1.118807996101168	12.905919697268473
5.040053963203681	54.75254369884461	55.479011189420866	65.59292943314748	64.93985728001118	69.75551490830209	68.61154784286897	73.05469968754628	71.5687999136286	77.70091041512715	75.8226747863899	0.10697032720936482	0.09661555295033883	1.1277816907058877	13.087822431065433	1.1093147252961444	12.87351469544592
5.070422823729659	54.779282225087336	55.50610956577187	65.62498950556599	64.97160002793859	69.78961776919107	68.6450922925007	73.09042071841709	71.60379470784166	77.73890858795143	75.85975437796878	0.10697051297144011	0.0966157150993825	1.1181840212848329	13.054630811529933	1.09987481846656	12.840873634961099
5.100974671917351	54.80595197399896	55.53313834857012	65.65696770746106	65.00326175614154	69.82363372006499	68.67855127380771	73.12605082790598	71.63870043591203	77.7768101577528	75.89673970043505	0.10697070207474113	0.09661588016491954	1.108640397583713	13.02119881087674	1.0904880753619182	12.807996249599455
5.131710610359471	54.832552442781136	55.56009703011081	65.68886344608491	65.03484187842723	69.85756213341944	68.71192416987681	73.1615893606466	71.67351645591211	77.81461442933222	75.93363007537174	0.1069708945795975	0.09661604819961164	1.099150616432098	12.98752616155798	1.081154296202385	12.774882278361474
5.1626317482924104	54.859083127905684	55.58698510198201	65.7206761279906	65.0663398079229	69.89140238105873	68.74521036312063	73.19703566058182	71.70824212523966	77.85232070678964	75.97042482367769	0.10697109054743172	0.09661621925707144	1.0897144751363612	12.953612601319037	1.071873281669241	12.741531465366279
5.193739201636265	54.88554352512218	55.61380205507236	65.75240515904449	65.09775495708753	69.92515383411	68.77840923529082	73.23238907097907	71.74287680063233	77.88992829354098	76.00712326558326	0.10697129004077773	0.09661639339188333	1.0803317714764944	12.91945787320401	1.0626448329123832	12.707943560017156
5.225034093035115	54.91193312946517	55.640547379579736	65.78404994443795	65.12908673772466	69.9588158630368	68.81152016749243	73.26764893444515	71.77741983818306	77.9274364923345	76.04372472066733	0.10697149312330204	0.09661657065962004	1.0710023037020164	12.885061725561172	1.0534687515487349	12.67411831705249
5.256517551897525	54.938251435261726	55.66722056501906	65.81560988869988	65.16033456099434	69.99238783765315	68.84454254019728	73.30281459294173	71.81187059335478	77.96484460526786	76.08022850787334	0.10697169985982426	0.09661675111686172	1.0617258705378845	12.850423912161204	1.0443448396576969	12.64005549648573
5.288190714437326	54.96449793613895	55.69382110023059	65.8470843957089	65.19149783742574	70.02586912713777	68.87747573325821	73.33788538780068	71.84622842099546	78.00215193380521	76.11663394552605	0.10697191031633764	0.09661693482121049	1.052502271181993	12.815544192237212	1.0352728997843315	12.605754863754555
5.320054723714605	54.99067212503159	55.720348473388235	65.87847286870604	65.22257597692963	70.05925910004835	68.9103191259231	73.37286065973983	71.88049267535364	78.03935777879444	76.15294035134832	0.10697212456003	0.09661712183131348	1.0433313053003985	12.78042233047563	1.0262527349382253	12.571216189728148
5.352110729676963	55.01677349418939	55.74680217200778	65.90977471030693	65.25356838881105	70.09255712433576	68.94307209684916	73.4077397488784	71.91466271009376	78.07646144048438	76.18914704247803	0.10697234265930658	0.09661731220688008	1.0342127730314132	12.745058097092624	1.017284148595536	12.536439250801777
5.384359889201005	55.042801535184935	55.77318168295553	65.94098932251472	65.28447448178234	70.12576256735869	68.97573402411754	73.44252199475312	71.94873787831197	78.11346221854258	76.22525333548558	0.10697256468381168	0.09661750600869948	1.0251464749840125	12.709451267897748	1.0083669446939894	12.5014238288677
5.41680336613411	55.06875573892101	55.79948649245619	65.97211610673263	65.3152936639755	70.15887479589819	69.00830428524738	73.47720673633397	71.98271753255142	78.15035941207279	76.26125854639051	0.10697279070445018	0.09661770329866355	1.0161322122385172	12.673601624364892	0.9995009276308338	12.466169711367911
5.44944233133642	55.09463559563865	55.82571608610166	66.00315446377711	65.34602534295547	70.19189317617266	69.04078225721067	73.51179331204074	72.01660102481834	78.18715231963321	76.29716199067931	0.10697302079341141	0.09661790413978387	1.0071697863454574	12.63750895362864	0.9906859022723893	12.430676691459666
5.482277962723094	55.12044059492438	55.851869948859544	66.03410379389045	65.37666892573338	70.22481707385245	69.07316731644725	73.54628105975898	72.05038770659831	78.22384023925423	76.33296298332338	0.10697325502419314	0.09661810859621357	0.9982589993214788	12.601173048524288	0.9819216739458625	12.394944567951825
5.515311445306831	55.146170225718265	55.87794756508148	66.06496349675399	65.40722381877931	70.25764585407498	69.10545883887931	73.58066931685649	72.08407692887207	78.26042246845667	76.36866083879607	0.10697349347162309	0.09661831673326936	0.9893996536541181	12.564593707696986	0.9732080484363905	12.358973145335767
5.548543971240616	55.171823976321434	55.903948418511696	66.09573297150123	65.43768942803582	70.29037888145992	69.13765619992654	73.6149574202	72.11766804213174	78.29689830427029	76.40425487109107	0.10697373621188527	0.09661852861744846	0.980591552299984	12.527770735618105	0.9645448319943171	12.322762233936373
5.581976739860765	55.197401334404006	55.92987199229586	66.12641161673113	65.46806515893144	70.32301552012441	69.1697587745214	73.64914470617191	72.15116039639771	78.33326704325233	76.43974439374058	0.10697398332254379	0.09661874431645388	0.9718344986829379	12.49070394264163	0.9559318313304175	12.286311649892014
5.615610957730194	55.222901787012866	55.95571776898935	66.15699883052152	65.4983504163938	70.35555513369859	69.20176593712418	73.68323051068722	72.1845533412348	78.36952798150634	76.47512871983326	0.1069742348825676	0.09661896389921602	0.9631282966945491	12.453393145027803	0.9473688536138525	12.24962121520366
5.649447838681973	55.248324820579306	55.98148523056625	66.1874940104423	65.52854460486363	70.38799708534083	69.23367706173856	73.71721416921031	72.21784622576918	78.40568041470073	76.51040716203289	0.10697449097235603	0.0966191874359125	0.9544727506902291	12.415838164995876	0.9388557064741008	12.212690757787641
5.6834886038631165	55.27366992092703	56.007173858427706	66.21789655356915	65.55864712830802	70.42034073775359	69.26549152192689	73.7510950167723	72.25103839870503	78.44172363808812	76.54557903259676	0.10697475167376559	0.09661941499799286	0.9458676654953706	12.378038830824153	0.9303921980040286	12.175520111593869
5.717734481778674	55.29893657327999	56.032783133411236	66.24820585649732	65.58865739023493	70.45258545319923	69.29720869082642	73.78487238798849	72.28412920834225	78.47765694652465	76.58064364339498	0.10697501707013544	0.09661964665820183	0.9373128463992089	12.339994976831804	0.9219781367506812	12.13810911652763
5.75218670833605	55.32412426227011	56.05831253579864	66.27842131535502	65.61857479370602	70.4847305935157	69.32882794116412	73.8185456170755	72.31711800259235	78.51347963448904	76.61560030592845	0.10697528724631518	0.09661988249060045	0.9288080991564129	12.301706443475268	0.9136133317178974	12.100457618556902
5.786846526889619	55.34923247194542	56.08376154532563	66.3085423258176	65.64839874135171	70.51677552013284	69.3603486452735	73.85211403786921	72.35000412899716	78.5491909961026	76.65044833134893	0.10697556228869107	0.09662012257059377	0.9203532299870858	12.263173077370084	0.9052975923746089	12.062565469848778
5.821715188285586	55.37426068577769	56.109129641190165	66.33856828312128	65.6781286353846	70.54871959408825	69.39177017511015	73.88557698384236	72.38278693474533	78.58479032514866	76.68518703047768	0.10697584228521552	0.09662036697495284	0.9119480455734674	12.224394731352731	0.8970307286389243	12.024432528660327
5.856793950907131	55.399208386670615	56.13441630206148	66.3684985820773	65.70776387761397	70.58056217604386	69.42309190226796	73.9189337881225	72.41546576669013	78.62027691509265	76.7198157138252	0.10697612732543442	0.09662061578183657	0.9035923530619812	12.185371264504283	0.8888125508908615	11.986058659505943
5.892084080719833	55.42407505696741	56.15962100608896	66.39833261708587	65.73730386946004	70.61230262630198	69.45431319799556	73.9521837835099	72.44803997136758	78.65565005910206	76.7543336916107	0.10697641750051545	0.09662086907082415	0.8952859600608463	12.1461025422268	0.8806428699645039	11.94744373316098
5.927586851317345	55.44886017845911	56.184743230911025	66.42806978215064	65.76674801196829	70.6439403048222	69.48543343321253	73.98532630249606	72.48050889501393	78.69090905006692	76.78874027378191	0.10697671290328006	0.09662112692293583	0.8870286746445117	12.10658843633064	0.8725214971491368	11.908587626710869
5.963303543967366	55.4735632323923	56.2097824536641	66.45770947089296	65.79609570582414	70.67547457123794	69.51645197852618	74.01836067728198	72.51287188358387	78.72605318062023	76.82303477003512	0.10697701362823095	0.0966213894206591	0.878820305344334	12.066828824983531	0.8644482441882246	11.869490223591129
5.999235447657878	55.49818369947712	56.23473815099145	66.48725107656615	65.82534635136729	70.70690478487309	69.54736820424783	74.05128623979641	72.54512828276854	78.76108174315837	76.85721648983505	0.10697731977158326	0.09662165664797687	0.8706606611540337	12.026823592821529	0.8564229232789557	11.830151413643762
6.035383859143656	55.52272105989522	56.25960979905231	66.51669399207013	65.85449934860662	70.73823030475907	69.57818148040998	74.08410232171484	72.57727743801412	78.79599402986209	76.8912847424353	0.10697763143129681	0.09662192869039447	0.8625495515284456	11.986572631018134	0.8484453470775861	11.79057109326095
6.071750082993084	55.5471747933078	56.28439687353105	66.5460376099661	65.88355409723522	70.76945048965193	69.60889117678335	74.11680825447816	72.6093186945404	78.8307893327175	76.92523883689914	0.10697794870710586	0.0966222056349668	0.8544867863804484	11.94607583726065	0.8405153286879568	11.750749165261368
6.108335431635222	55.57154437886338	56.30909884964569	66.57528132249097	65.91250999664474	70.80056469804923	69.63949666289331	74.14940336931151	72.64125139735896	78.86546694353702	76.95907808211942	0.1069782717005538	0.09662248757032665	0.8464721760823295	11.905333115866597	0.8326326816627443	11.71068553897203
6.145141225407182	55.59582929520601	56.33371520215727	66.60442452157248	65.94136644594069	70.83157228820774	69.6699973080375	74.18188699724368	72.67307489129207	78.90002615398103	76.99280178683982	0.10697860051502368	0.0966227745867127	0.8385055314669216	11.864344377831003	0.8247972200152844	11.670380130466583
6.182168792601758	55.62002902048315	56.358245405379115	66.633466598844	65.97012284395784	70.86247261816061	69.70039248130333	74.2142584691262	72.70478852099225	78.93446625557921	77.02640925967606	0.1069789352557731	0.0966230667760005	0.8305866638213502	11.823109540811856	0.8170087582055885	11.629832862412513
6.2194194695153895	55.6441430323535	56.38268893318544	66.66240694565927	65.99877858927486	70.89326504573494	69.73068155158492	74.24651711565255	72.73639163096048	78.96878653975212	77.05989980913652	0.10697927602996689	0.09662336423173078	0.8227153848912394	11.781628529237423	0.8092671111426171	11.589043664158453
6.256894600496366	55.66817080799521	56.40704525902076	66.69124495310783	66.0273330802301	70.92394892856953	69.76086388760105	74.27866226737818	72.76788356556598	79.00298629783326	77.09327274364398	0.10697962294671379	0.09662366704913929	0.8148915068791212	11.739901274342628	0.8015720941863265	11.548012471836046
6.294595537993358	55.69211182411363	56.43131385590881	66.71998001202998	66.05578571493656	70.9545236241327	69.79093885791256	74.3106932547399	72.79926366906527	79.03706482109116	77.1265273715568	0.1069799761171	0.09662397532518885	0.8071148424420471	11.697927714203615	0.7939235231450539	11.506739228370861
6.332523642604218	55.71596555694936	56.45549419646179	66.748611513032	66.08413589129779	70.98498848974013	69.82090583094042	74.34260940807573	72.83053128562193	79.07102140075142	77.15966300119096	0.10698033565422543	0.0966242891585996	0.799385204691589	11.655707793795955	0.7863212142760858	11.465223883553335
6.370680283125076	55.73973148228611	56.479585752889335	66.77713884650166	66.11238300702318	71.015342882573	69.85076417498347	74.37441005764516	72.86168575932625	79.10485532801923	77.19267894084163	0.10698070167324167	0.0966246086498833	0.791702407194407	11.613241465034662	0.7787649842861128	11.423466394096977
6.40906683659976	55.76340907545869	56.50358799700784	66.80556140262348	66.14052645964392	71.04558615969609	69.8805132582368	74.40609453364907	72.89272643421494	79.13856589410197	77.22557449880547	0.10698107429138703	0.09662493390137103	0.7840662639688389	11.57052868682149	0.7712546503262274	11.38146672363655
6.447684688369473	55.78699781136079	56.527500400249295	66.8338785713943	66.16856564652842	71.07571767807612	69.91015244880951	74.4376621662501	72.92365265429119	79.17215239023189	77.2583489834025	0.10698145362802663	0.09662526501725285	0.7764765894893344	11.52756942515407	0.7637900299923785	11.339224842789918
6.486535232122802	55.81049716445321	56.55132243367066	66.86208974263914	66.19649996489854	71.10573679460047	69.93968111474341	74.4691122855935	72.95446376354471	79.20561410768947	77.29100170299883	0.10698183980468937	0.09662560210360442	0.7689331986796333	11.484363653058608	0.756370941330033	11.296740729270823
6.525619869945995	55.833906608771166	56.57505356796285	66.89019430602637	66.22432881184528	71.13564286609511	69.96909862403125	74.50044422182698	72.98515910597216	79.23895033782584	77.323531966029	0.10698223294510815	0.09662594526842788	0.7614359069117427	11.44091135068993	0.7489972028259899	11.254014367857962
6.564940012373588	55.85722561793264	56.59869327345994	66.91819165108397	66.2520515843451	71.16543524934386	69.99840434463545	74.53165730512225	73.01573802559754	79.27216037208673	77.35593908101887	0.1069826331752601	0.09662629462168308	0.753984530016055	11.397212505482457	0.7416686334127007	11.211045750484118
6.604497078439295	55.880453665146035	56.62224102014817	66.9460811672153	66.27966767927576	71.19511330110711	70.02759764450666	74.56275086569566	73.04619986649254	79.30524350203595	77.38822235660844	0.10698304062340643	0.09662665027532306	0.7465788842661141	11.353267112021058	0.7343850524661093	11.167834876292545
6.644292495727218	55.903590223217805	56.64569627767522	66.9738622437148	66.30717649343293	71.22467637814044	70.05667789160282	74.59372423382914	73.07654397279767	79.33819901937859	77.42038110157512	0.106983455420135	0.09662701234333189	0.7392187863845265	11.309075172168377	0.7271462798050834	11.12438175166426
6.684327700423376	55.92663476456048	56.66905851535925	67.00153426978433	66.33457742354628	71.25412383721398	70.08564445390789	74.62457673989161	73.10676968874283	79.37102621598545	77.45241462485687	0.10698387769840183	0.09662738094176064	0.7319040535461454	11.264636695188528	0.7199521356883452	11.080686390248957
6.724604137367524	55.94958676120026	56.69232720219788	67.02909663454916	66.3618698662959	71.2834550351316	70.11449669945102	74.65530771436045	73.1368763586685	79.40372438391688	77.48432223557575	0.1069843075935749	0.09662775618876608	0.7246345033705666	11.219951697674333	0.7128024408175406	11.036748813068698
6.76512326010531	55.97244568478475	56.71550180687754	67.05654872707419	66.38905321832905	71.31266932875003	70.14323399632589	74.68591648784283	73.1668633270469	79.43629281544702	77.51610324306156	0.10698474524347709	0.09662813820464661	0.7174099539230383	11.175020203640088	0.7056970163334881	10.992569048508813
6.805886530940724	55.995211006590594	56.738581797782146	67.0838899363802	66.41612687627637	71.34176607499846	70.17185571270973	74.71640239109759	73.19672993850314	79.46873080308829	77.54775695687557	0.10698519078843186	0.09662852711188386	0.7102302237168487	11.129842244596148	0.6986356838161782	10.94814713238884
6.846895420988873	56.017882197531165	56.7615666430026	67.11111965146029	66.44309023676898	71.37074463089806	70.20036121688314	74.74676475505697	73.22647553783712	79.50103763961606	77.57928268683482	0.10698564437130782	0.09662892303518143	0.7030951317083236	11.084417859559835	0.6916182652867064	10.90348310804984
6.888151410229076	56.04045872816406	56.78445581034551	67.13823726129623	66.46994269645506	71.39960435358157	70.22874987724951	74.7770029108487	73.25609947004475	79.53321261809337	77.610679743036	0.1069861061375656	0.0966293261015037	0.6960044972986452	11.038747095115468	0.684644583202271	10.858577026339844
6.92965598755826	56.06294006869872	56.80724876734238	67.16524215487507	66.49668365201676	71.42834460031322	70.25702106235475	74.80711618981805	73.28560108034002	79.56525503189602	77.64194743588008	0.10698657623530396	0.09662973644011942	0.6889581403340799	10.992830005478027	0.6777144604575369	10.813428945675696
6.971410650844719	56.08532568900393	56.829944981258436	67.19213372120575	66.52331250018707	71.45696472850871	70.28517414090709	74.83710392355042	73.3149797141768	79.59716417473786	77.67308507609671	0.10698705481531044	0.09663015418264245	0.6819558810996114	10.946666652489512	0.6708277203838406	10.768038932132185
7.01341690698215	56.10761505861506	56.852543919101834	67.21891134933557	66.54982863776712	71.48546409575492	70.31320848179718	74.86696544389328	73.34423471727112	79.62893934069575	77.70409197476921	0.10698754203110612	0.09663057946307413	0.6749975403261033	10.900257105749915	0.6639841867482801	10.722407059434772
7.055676271944047	56.1298076467419	56.875045047632334	67.2455744283674	66.57623146164292	71.51384205983072	70.34112345411799	74.89670008297959	73.37336543562309	79.660579824236	77.7349674433592	0.10698803803899971	0.09663101241784675	0.6680829391824545	10.853601442569925	0.6571836837517822	10.676533409039621
7.098190270838397	56.15190292227533	56.89744783337034	67.27212234747579	66.60252036880281	71.54209797872639	70.36891842718516	74.92630717324951	73.40237121553965	79.69208492023893	77.7657107937319	0.10698854299813458	0.09663145318586976	0.6612118992799196	10.806699748092797	0.6504260360317176	10.630418070195446
7.1409604379627405	56.17390035379546	56.91975174260592	67.29855449592485	66.62869475635493	71.5702312106651	70.39659277055742	74.95578604747465	73.43125140365704	79.72345392402624	77.79632133818164	0.1069890570705429	0.09663190190857084	0.6543842426666515	10.759552115277984	0.6437110686553069	10.584061139928963
7.183988316859528	56.195799409577745	56.9419562414072	67.32487026308401	66.65475402154401	71.59824111412217	70.42414585405663	74.9851360387796	73.46000534696323	79.75468613138567	77.82679838945687	0.1069895804211965	0.09663235872994573	0.6475997918300891	10.712158644993906	0.637038607124282	10.537462723143108
7.227275460371831	56.217599557601325	56.964060795629685	67.35106903844634	66.68069756176945	71.62612704784712	70.45157704778894	75.01435648066679	73.48863239282115	79.78578083859882	77.85714126078634	0.10699011321806193	0.09663282379660168	0.6408583696969572	10.664519446072518	0.6304084773731802	10.490622932697079
7.270823430699384	56.23930026555503	56.98606487092473	67.37715021164456	66.70652477460254	71.65388837088314	70.47888572216512	75.04344670703847	73.51713188899164	79.81673734246638	77.88734926590475	0.10699065563215325	0.09663329725780855	0.6341597996291739	10.616634635303853	0.6238205057651385	10.443541889366315
7.31463379945495	56.260901000845365	57.00796793274829	67.40311317246916	66.73223505780409	71.68152444258915	70.50607124792147	75.07240605222145	73.54550318365642	79.84755494033601	77.91742171907879	0.10699120783758927	0.09663377926554358	0.62750390542476	10.56850433751606	0.6172745190940532	10.39621972192981
7.358708147721062	56.282401230602396	57.02976944636958	67.42895731088473	66.7578278093421	71.7090346226597	70.53313299614076	75.10123385098964	73.57374562544157	79.87823293012819	77.9473579351335	0.1069917700116481	0.09663426997454382	0.6208905113139735	10.520128685566306	0.6107703445825337	10.348656567235594
7.403048066107065	56.30380042168752	57.051468876879724	67.45468201704799	66.78330242740968	71.73641827114696	70.56007033827336	75.12992943858883	73.60185856344087	79.90877061036416	77.97715722947865	0.10699234233482632	0.09663476954235196	0.614319441968064	10.47150782054814	0.6043078098817887	10.300852570215284
7.447655154806527	56.32509804069981	57.07306568920029	67.48028668132498	66.80865831044264	71.76367474848169	70.5868826461583	75.15849215076041	73.62984134723962	79.93916728019302	78.00681891813535	0.10699292499089694	0.09663527812937386	0.6077905224851747	10.422641891605963	0.5978867430708306	10.252807883960486
7.49253102365499	56.346293553982576	57.09455934809182	67.50577069430823	66.83389485713761	71.79080341549432	70.61356929204476	75.18692132376518	73.6576933269382	79.9694222394189	78.03634231776297	0.10699351816696843	0.0966357958989244	0.6013035783988698	10.373531056151478	0.5915069726567026	10.204522669766448
7.537677292188054	56.36738642763035	57.115949318162315	67.53113344683464	66.85901146647004	71.81780363343694	70.64012964861341	75.21521629440828	73.6854138531763	79.99953478852919	78.06572674568616	0.10699412205354716	0.09663632301728453	0.5948584356739275	10.324175479845508	0.5851683275697042	10.155997097139334
7.583095589699846	56.38837612749501	57.13723506387553	67.55637433000282	66.88400753771205	71.84467476400444	70.66656308899792	75.2433764000631	73.71300227715666	80.029504228722	78.09497151992193	0.10699473684459644	0.09663685965375352	0.58845492070418	10.274575336619819	0.5788706371641865	10.10723134383261
7.628787555301809	56.409262119192334	57.15841604955914	67.58149273519072	66.90888247045058	71.87141616935644	70.69286898680646	75.27140097869619	73.7404579506693	80.0593298619345	78.12407595920689	0.10699536273760235	0.09663740598070375	0.5820928603167204	10.224730808806271	0.5726137312216224	10.058225595990734
7.674754837981857	56.43004386810849	57.17949173941349	67.60648805407355	66.93363566460593	71.89802721213927	70.719046716144	75.29928936889219	73.76778022611636	80.08901099087137	78.15303938302552	0.10699599993363636	0.0966379621736375	0.5757720817650807	10.17464208707861	0.5663974399479912	10.008980048150988
7.720999096663877	56.45072083940583	57.2004615975193	67.63135967864106	66.95826652044968	71.92450725550745	70.7450956516338	75.32704090987826	73.7949684565362	80.11854691903277	78.18186111163722	0.10699664863742148	0.09663852841124294	0.5694924127290051	10.124309370519768	0.5602215939670714	9.959494903177983
7.767522000267617	56.47129249802926	57.2213250878459	67.65610700121574	66.98277443862308	71.95085566314614	70.77101516843942	75.35465494154954	73.82202199562825	80.14793695074349	78.21054046610462	0.1069973090573968	0.09663910487545405	0.5632536813207025	10.073732866767386	0.5540860243257839	9.909770372445564
7.814325227768903	56.491758308712306	57.24208167425923	67.68072941447066	67.00715882015545	71.97707179929333	70.79680464228699	75.38213080449448	73.84894019777774	80.17718039118189	78.23907676832164	0.10699798140578749	0.09663969175150712	0.5570557160754106	10.02291279191195	0.5479905624946468	9.859806675853179
7.861410468260233	56.51211773598263	57.262730820529974	67.70522631144702	67.03141906648283	72.0031550287617	70.82246344948754	75.40946784001986	73.87572241808098	80.20627654640862	78.2674693410421	0.1069986658986731	0.09664028922800313	0.5508983459501451	9.971849370564087	0.54193504035959	9.809604041814964
7.908779421011744	56.53237024416791	57.283271990340985	67.72959708557222	67.05555457946609	72.02910471696126	70.84799096695906	75.43666539017634	73.90236801237003	80.23522472339594	78.29571750790781	0.10699936275605654	0.09664089749696712	0.5447814003346139	9.920542836060122	0.5359192902284349	9.759162707347059
7.956433795532517	56.55251529740181	57.30370464729553	67.75384113067838	67.07956476141	72.05492022992223	70.87338657224933	75.46372279778491	73.92887633723853	80.26402423005797	78.3238205934779	0.10700007220193755	0.0966415167539123	0.538704709036665	9.868993430283808	0.5299431448274845	9.708482918145819
8.004375311632296	56.57255235962878	57.32402825492462	67.77795784101941	67.10344901508158	72.08060093431679	70.89864964355836	75.49063940646148	73.95524675006683	80.29267437527912	78.35177792325732	0.10700079446438333	0.09664214719790208	0.53266810228547	9.817201403791842	0.5240064372959523	9.657564928502325
8.052605699483543	56.592480894610055	57.34424227669454	67.80194661128996	67.12720674372864	72.10614619748256	70.92377955976083	75.517414560644	73.98147860904744	80.3211744689451	78.37958882372597	0.1070015297756047	0.09664278903161604	0.5266714107377766	9.765167015963016	0.5181090011956258	9.606409001527936
8.101126699683881	56.61230036592846	57.36434617601479	67.82580683664311	67.15083735109916	72.13155538744512	70.94877570042966	75.54404760561803	74.00757127321154	80.34952382197247	78.4072526223687	0.10700227837203027	0.09664344246141598	0.5207144654658578	9.712890534845428	0.5122506705010892	9.555015409081534
8.149940063318896	56.632010236993594	57.38433941624481	67.84953791270854	67.17434024145938	72.15682787294078	70.97363744585807	75.5705378875431	74.0335241024538	80.37772174633898	78.43476864770398	0.10700304049438368	0.09664410769740973	0.5147970979627416	9.660372237314732	0.5064312795971091	9.503384431724044
8.199047552025359	56.65160997104675	57.40422146070145	67.87313923561088	67.19771481961291	72.18196302343985	70.99836417708298	75.59688475347926	74.05933645755916	80.40576755511412	78.46213622931391	0.10700381638776195	0.09664478495352508	0.5089191401442577	9.607612409159628	0.5006506632888659	9.45151635901675
8.248450938054788	56.67109903116581	57.423991772666454	67.89661020198803	67.22096049092006	72.20696020916989	71.02295527590849	75.62308755141383	74.08500770022908	80.43366056249013	78.48935469787475	0.10700460630171474	0.09664547444757424	0.5030804243410785	9.554611344989098	0.4949086567920631	9.399411489350314
8.298152004337403	56.690476880269465	57.44364981539285	67.91995020900902	67.24407666131607	72.23181880113846	71.04741012492852	75.64914563028773	74.11053719310735	80.46140008381224	78.5164233851861	0.10700541049032669	0.09664617640132712	0.4972807832999706	9.501369348341541	0.4892050957317906	9.347070130019347
8.348152544546481	56.70974298112216	57.463195052112354	67.9431586543928	67.26706273733073	72.25653817115699	71.07172810755067	75.67505834002284	74.13592429980706	80.48898543561043	78.54334162420193	0.10700622921229877	0.0966468910405821	0.49152005018618183	9.447886731742983	0.48353981614832264	9.294492597371573
8.398454363163072	56.72889679633789	57.48262694604189	67.96623493642623	67.28991812610717	72.28111769186377	71.09590860801951	75.70082503154863	74.16116838493726	80.51641593563029	78.57010874906089	0.10700706273103236	0.0966476185952425	0.4857980585798032	9.394163816727087	0.4779126544888186	9.2416792167096
8.449059275541144	56.747937788384725	57.50194496039016	67.98917845398269	67.3126422354209	72.305556736748	71.11995101144008	75.72644505682985	74.18626881412936	80.54369090286495	78.59672409511685	0.10700791131471685	0.09664835929938707	0.48011464247770164	9.340200933895176	0.47232344761061995	9.188630322403696
8.49996910797308	56.76686541958844	57.52114855836431	68.01198860654037	67.33523447369913	72.32985468017307	71.1438547038017	75.75191776889353	74.21122495406455	80.57080965758658	78.6231869989702	0.1070087752364145	0.0966491133913494	0.4744696362841978	9.285998422843477	0.4667720327801135	9.135346257946367
8.551185697755594	56.7856791521362	57.54023720317613	68.03466479420044	67.35769425003987	72.35401089740014	71.16761907200173	75.7772425218564	74.2360361725006	80.597771521378	78.64949679849869	0.1070096547741511	0.09664988111379384	0.46886287482186617	9.231556632385036	0.4612582476706848	9.081827375966895
8.602710893256043	56.804378448080584	57.55921035804839	68.05720641770618	67.38002097423116	72.37802476461273	71.19124350386952	75.80241867095313	74.26070183829934	80.62457581716576	78.67565283288886	0.1070105502110049	0.09665066271379556	0.4632941933236907	9.176875920453313	0.4557819303637416	9.028074038276827
8.654546553979111	56.822962769342205	57.578067486220725	68.07961287846051	67.40221405677033	72.40189565893968	71.21472738819033	75.82744557256335	74.28522132145386	80.65122186925136	78.70165444266769	0.10701146183520116	0.09665145844291963	0.4577634274291995	9.121956654113092	0.4503429193426882	8.97408661586087
8.706694550633951	56.841431577713436	57.596808050955595	68.10188357854513	67.42427290888321	72.42562295847985	71.23807011472931	75.85232258424008	74.30959399311611	80.67770900334449	78.72750096973402	0.1070123899402029	0.09665226855730441	0.45227041319526506	9.066799209795136	0.4449410534988374	8.919865489007861
8.759156765201672	56.859784334861274	57.61543151554407	68.124017920739	67.44619694254365	72.44920604232628	71.26127107425607	75.87704906473806	74.33381922562477	80.704036546596	78.75319175739085	0.10701333482480921	0.09665309331774387	0.44681498708121126	9.011403973076085	0.4395761721270901	8.865411047294401
8.811935091003267	56.87802050232967	57.63393734331133	68.14601530853633	67.46798557049267	72.47264429058978	71.28432965856858	75.9016243740412	74.35789639253288	80.73020382762998	78.77872615037724	0.10701429679325083	0.09665393298977344	0.44139698595586196	8.955771338862178	0.4342481149252535	8.810723689637598
8.865031432767935	56.89613954154253	57.65232499762214	68.1678751461656	67.4896382062581	72.49593708442399	71.30724526051794	75.9260478733918	74.38182486863604	80.75621017657782	78.80410349490091	0.10701527615529047	0.0966547878437546	0.43601624709833686	8.899901711460188	0.42895672199256296	8.755803824300529
8.918447706701835	56.91414091380583	57.67059394188585	68.18959683860797	67.51115426417363	72.51908380604938	71.33001727403249	75.9503189253187	74.40560403000033	80.7820549251113	78.82932313867038	0.10701627322632207	0.09665565815496605	0.43067260818827435	8.843795504435548	0.4237018338278631	8.700651868930436
8.972185840557227	56.93202408030932	57.68874363956153	68.21117979161536	67.53253315939843	72.54208383877756	71.35264509414256	75.97443689366582	74.42923325399063	80.80773740647584	78.85438443092796	0.1070172883274769	0.09665654420369015	0.42536590731288015	8.787453140817888	0.41848329133347306	8.645268250693334
9.02624777370205	56.94978850212893	57.706773554163014	68.23262341172973	67.55377430793678	72.56493656703638	71.37512811700543	75.99840114362144	74.45271191929932	80.83325695552494	78.87928672248287	0.10701832178572335	0.09665744627530608	0.4200959829660178	8.73087505311014	0.4133009358099571	8.589653406193975
9.080635457189915	56.96743364022795	57.72468314926326	68.253927106301	67.57487712665727	72.58764137639425	71.39746573992967	76.02221104174686	74.47603940597465	80.85861290875377	78.90402936574418	0.1070193739339783	0.09665836466038372	0.4148626740407053	8.67406168321213	0.40815460895498745	8.53380778153587
9.135350853830497	56.984958955458346	57.742471888498834	68.27509028350575	67.59584103331237	72.61019765358482	71.41965736140028	76.04586595600549	74.49921509544937	80.88380460433349	78.92861171475413	0.10702044511121213	0.09665929965477581	0.4096658198351406	8.617013482578841	0.40304415286641415	8.477731832426798
9.190395938260405	57.002363908562074	57.7601392355744	68.29611235236592	67.61666544655813	72.63260478653218	71.44170238110372	76.06936525579255	74.52223837056992	80.9088313821459	78.953033125222	0.10702153566256198	0.09666025155971524	0.40450526004781295	8.559730912191299	0.3979694100364668	8.421426024122411
9.245772697014415	57.01964796017161	57.77768465426636	68.31699272276698	67.63734978597333	72.6548621643754	71.4636001999527	76.09270831196392	74.5451086156252	80.93369258381779	78.97729295455757	0.10702264593944236	0.09666122068191635	0.399380834775684	8.502214442532932	0.3929302233531189	8.364890831482626
9.301483128597186	57.03681057081044	57.795107608426946	68.33773080547653	67.65789347207927	72.67696917749353	71.48535022011146	76.1158944968659	74.56782521637571	80.95838755275588	79.00139056190521	0.10702377629966038	0.09666220733367024	0.3942923845174846	8.44446455376783	0.38792643610076993	8.308126739078944
9.357529243555355	57.053851200893675	57.81240756198772	68.358326012163	67.6782959263593	72.69892521753111	71.50695184502119	76.13892318436532	74.59038756008306	80.98291563418225	79.02532530817828	0.10702492710753383	0.09666321183294893	0.3892397501713276	8.386481735660709	0.3829578919570622	8.251134241136242
9.413913064550128	57.07076931072752	57.82958397896287	68.37877775541382	67.69855657127819	72.7207296774228	71.52840447942502	76.16179374987868	74.61279503553924	81.00727617516912	79.04909655609316	0.10702609873400667	0.09666423450350987	0.3842227730308423	8.328266487631481	0.378024434992426	8.19391384161645
9.47063662643026	57.087564360509425	57.84663632345249	68.3990854487541	67.71867483030198	72.74238195141908	71.54970752939379	76.18450557040292	74.63504703309648	81.031468524675	79.07270367020439	0.10702729155677512	0.09666527567500045	0.37924129478574287	8.26981931874252	0.3731259096687154	8.136466054202174
9.527701976305488	57.104235810326784	57.86356405964506	68.41924850666456	67.73865012791696	72.76388143511089	71.570860402351	76.20705802454462	74.65714294469646	81.05549203357948	79.0961460169387	0.1070285059604063	0.09666633568306582	0.3742951575220559	8.211140747793252	0.368262160839663	8.078791402384013
9.585111173620431	57.12078312015671	57.88036665182058	68.43926634460061	67.75848188964981	72.78522752545581	71.59186250709907	76.22945049255122	74.67908216390073	81.07934605472023	79.11942296463091	0.10702974233646632	0.09666741486945765	0.36938420372189285	8.152231303367444	0.36343303375042524	8.020890419498755
9.642866290228868	57.13720574986427	57.89704356435256	68.45913837901011	67.77816954208679	72.80641962080291	71.61271325384445	76.25168235634081	74.70086408592056	81.10302994292847	79.14253388355864	0.1070310010836481	0.09666851358214854	0.3645082762598122	8.093091523756812	0.3586383740346264	7.962763648703913
9.700969410468568	57.15350315920108	57.91359426171033	68.47886402735206	67.79771251289338	72.82745712091858	71.63341205422371	76.27375299953295	74.72248810764708	81.12654305506562	79.16547814597803	0.10703228260790011	0.09666963217544225	0.35966721840259197	8.03372195706288	0.3538780277129945	7.904411643012281
9.75942263123647	57.16967480780328	57.93001820846054	68.49844270811455	67.81711023083353	72.84833942701187	71.65395832132896	76.29566180747919	74.74395362768138	81.14988475005975	79.18825512615895	0.10703358732256102	0.09667077101009165	0.35486087381048037	7.974123161235184	0.3491518411949528	7.845834965371978
9.818228062064373	57.185720155189465	57.94631486926916	68.5178738408334	67.83636212578958	72.8690659417605	71.67435146973418	76.31740816729423	74.7652600463653	81.17305438894275	79.2108642004216	0.10703491564849328	0.09667193045341439	0.35008908653276194	7.914295704011238	0.3444596612787336	7.787034188702819
9.877387825195074	57.20163866075764	57.96248370890245	68.5371568461098	67.8554676287814	72.889636069336	71.69459091552098	76.33899146788634	74.78640676581198	81.19605133488666	79.23330474717211	0.10703626801422197	0.09667311087941666	0.3453517010093492	7.854240163032955	0.33980133514421595	7.728009895810828
9.936904055658934	57.21742978378277	57.9785241922278	68.55629114562909	67.87442617198585	72.91004921543022	71.71467607630441	76.36041109998912	74.80739318993618	81.21887495324182	79.25557614693876	0.10703764485607313	0.0966743126689111	0.34064856206998684	7.793957125822999	0.33517671035849617	7.668762679537394
9.996778901350961	57.2330929834129	57.994435784214744	68.57527616217818	67.89323718875629	72.93030478728038	71.73460637125952	76.3816664561921	74.82821872448562	81.24152461157348	79.27767778240889	0.10703904661831888	0.09667553620964507	0.3359795149299316	7.733447189801154	0.3305856348731595	7.609293142770184
10.05701452310831	57.24862771866586	58.01021794993512	68.59411131966417	67.9119001136421	72.95040219369562	71.75438122114723	76.4027569309726	74.84888277707186	81.26399967970015	79.29960903846543	0.10704047375332029	0.09667678189642466	0.33134440519609143	7.672710962395286	0.32602795702143794	7.549601898403125
10.117613094788254	57.264033448424996	58.025870154562966	68.61279604313206	67.93041438240768	72.9703408450827	71.7740000483406	76.4236819207272	74.8693847572011	81.28629952973137	79.3213693022237	0.10704192672167705	0.09667805013124464	0.3267430788564525	7.611749060879447	0.3215035255179828	7.4896895693873375
10.178576803346665	57.27930963143444	58.04139186337443	68.63132975878244	67.94877943205202	72.99012015347175	71.79346227685116	76.44444082380298	74.88972407630587	81.30842353610534	79.34295796306874	0.1070434059923781	0.09667934132342106	0.3221753822866731	7.550562112586704	0.31701218946068366	7.429556788822083
10.239907848916916	57.29445572629455	58.056782541747125	68.64971189398982	67.96699470082801	73.00973953254288	71.81276733235545	76.46503304052985	74.90990014777633	81.33037107562815	79.36437441269281	0.10704491204295392	0.09668065588972465	0.3176411622469004	7.4891507548127265	0.3125537983274853	7.369204199918386
10.301608444889292	57.30947119145628	58.07204165515905	68.66794187731983	67.98505962826158	73.02919839765163	71.83191464222125	76.485457973252	74.92991238699169	81.3521415275115	79.38561804513273	0.10704644535963506	0.09668199425451585	0.3131402658781326	7.427515634859446	0.30812820197411384	7.30863245600267
10.363680817990868	57.32435548521562	58.08716866918735	68.68601913854744	68.0029736551709	73.04849616585572	71.85090363553417	76.50571502636026	74.94976021135203	81.37373427341215	79.40668825680783	0.10704800643750835	0.09668335684988603	0.30867254070722083	7.36565741009872	0.30373525063612306	7.2478422205931565
10.426127208365882	57.33910806570731	58.10216304950662	68.70394310867414	68.02073622368559	73.06763225594086	71.86973374312419	76.52580360632417	74.96944304030998	81.39514869747057	79.42758444655793	0.10704959578068261	0.0966847441157966	0.3042378346390251	7.303576747925035	0.29937479492446073	7.186834167359848
10.488949869656532	57.35372839089822	58.11702426188669	68.72171321994577	68.03834677726553	73.08660608844721	71.88840439759211	76.5457231217243	74.98896029540263	81.41638418635036	79.44830601568145	0.10705121390245079	0.09668615650022569	0.2998359959613026	7.241274325811901	0.2950466858303571	7.1256089802554925
10.552151069084381	57.36821591858025	58.13175177219062	68.73932890586973	68.05580476072058	73.10541708569552	71.9069150333368	76.56547298328461	75.00831140028403	81.4374401292777	79.46885236797442	0.10705286132546006	0.0966875944593117	0.29546687333970567	7.178750831306388	0.2907507747186173	7.0641673534264555
10.615733087532126	57.3825701063628	58.14634504637136	68.7567896012325	68.07310962022865	73.12406467181356	71.92526508658109	76.58505260390524	75.02749578075678	81.45831591808107	79.48922290976839	0.10705453858188259	0.09668905845750705	0.29113031581812265	7.116006962041865	0.2864869133272805	7.002509991236366
10.679698219625935	57.396790411664625	58.160803550468856	68.7740947421166	68.09026080335528	73.14254827276231	71.94345399539918	76.60446139869487	75.04651286480471	81.47901094723102	79.50941704996985	0.1070562462135904	0.09669054896772525	0.28682617281970124	7.05304342580348	0.2822549537725081	6.940637608407997
10.744048773818252	57.410876291705584	58.175126750606466	68.79124376591824	68.10725775907234	73.16086731636277	71.96148119974333	76.62369878500401	75.06536208262558	81.49952461388072	79.52943420009944	0.10705798477233205	0.09669206647150089	0.28255429414286937	6.989860940455401	0.2780547485394891	6.878550929866833
10.808787072471103	57.42482720349715	58.1893141129866	68.80823611136363	68.12409993777639	73.1790212323217	71.97934614147039	76.64276418245733	75.08404286666303	81.51985631790576	79.54927377433066	0.1070597548199148	0.09669361145914483	0.27831452996008466	6.926460233989928	0.27388615048664633	6.816250690879315
10.87391545193992	57.43864260383336	58.203365103886625	68.8250712185265	68.14078679130796	73.19700945225877	71.99704826436921	76.66165701298733	75.10255465163992	81.54000546194536	79.56893518953017	0.107061556928389	0.0966951844299051	0.27410673082215453	6.8628420446038945	0.2697490128454092	6.753737637072845
10.93943626265785	57.45232194928045	58.21727918965379	68.84174852884463	68.15731777296982	73.21483140973262	72.01458701418733	76.68037670086723	75.12089687459091	81.5599714514428	79.58841786529727	0.10706339168023526	0.09669678589213077	0.26993074765107394	6.799007120607712	0.26564318921521135	6.691012524361213
11.00535186922059	57.465864696166456	58.23105583669984	68.85826748513665	68.17369233754546	73.2324865402676	72.03196183865794	76.69892267274439	75.13906897489547	81.57975369468679	79.60772122400375	0.10706525966855537	0.09669841636344054	0.26578643174082117	6.734956220452659	0.26156853356621923	6.6280761190519115
11.071664650471687	57.47927030056977	58.24469451149534	68.87462753161826	68.18990994131775	73.24997428137992	72.04917218752713	76.71729435767355	75.15707039431106	81.59935160285235	79.62684469083452	0.10706716149726885	0.09670007637089048	0.26167363475963157	6.670690112801822	0.2575249002362625	6.564929197791571
11.138376999588447	57.49253821830789	58.25819468056324	68.89082811391914	68.20597004208699	73.26729407260481	72.06621751258065	76.73549118715086	75.17490057700627	81.61876459004294	79.6457876938276	0.10706909778130994	0.09670176645114904	0.2575922087461322	6.606209576528272	0.25351214393128885	6.501572547640535
11.205491324168262	57.50566790492487	58.2715558104724	68.90686867909892	68.2218720991895	73.28444535552262	72.08309726767145	76.75351259514716	75.19255896959436	81.63799207333184	79.6645496639154	0.10707106914682986	0.09670348715067138	0.2535420061053628	6.541515400575008	0.24953011972320382	6.438006966020112
11.273010046315514	57.51865881567829	58.28477736782986	68.9227486756631	68.2376155735152	73.30142757378528	72.09981090874619	76.77135801814167	75.21004502116621	81.65703347280399	79.68313003496483	0.10707307623140289	0.09670523902587942	0.24952287961627917	6.476608384196879	0.24557868305055308	6.374233260792607
11.340935602728974	57.531510405526426	58.297858819273785	68.93846755357974	68.25319992752641	73.31824017314362	72.11635789387324	76.7890268951567	75.22735818332485	81.67588821159892	79.7015282438195	0.10707511968423655	0.09670702264334599	0.2455346824232265	6.411489336793238	0.24165768971795387	6.310252250254052
11.409270444789758	57.54422212911346	58.31079963146464	68.95402476429443	68.26862462527504	73.33488260147301	72.13273768326913	76.80651866779066	75.24449791021844	81.6945557159523	79.7197437303401	0.10707720016638438	0.09670883857998124	0.24157726803525748	6.346159077887933	0.23776699589029704	6.246064763052345
11.478017038649782	57.556793440755165	58.32359927107659	68.96941976074638	68.2838891324207	73.35135430880055	72.14894973932608	76.82383278025279	75.26146365857426	81.71303541523928	79.73777593744653	0.10707931835096401	0.0967106874232198	0.23765049033329433	6.280618437358498	0.23390645809774924	6.181671638312764
11.547177865320764	57.569223794423884	58.33625720478817	68.98465199738425	68.29899291624827	73.36765474733187	72.16499352663917	76.84096867939773	75.27825488773277	81.73132674201754	79.75562431115952	0.10708147492337818	0.09671256977121688	0.23375420355864662	6.214868255139663	0.23007593323313813	6.117073725621594
11.616755420763786	57.581512643731806	58.34877289927261	68.9997209301806	68.31393544568564	73.38378337147687	72.18086851203374	76.85792581475904	75.29487105968178	81.74942913206972	79.77328830064295	0.10708367058154163	0.0967144862330425	0.22988826231744497	6.148909381412523	0.22627527855229346	6.052271885060691
11.686752215979308	57.59365944191511	58.36114582118731	69.01462601664802	68.32871619132105	73.39973963787735	72.19657416459273	76.87470363858465	75.31131163909076	81.76734202444777	79.79076735824609	0.10708590603610936	0.09671643742888532	0.22605252158041367	6.082742676555426	0.22250435166557736	5.987266987016483
11.75717077709787	57.60566364181599	58.37337543716236	69.02936671585319	68.34333462541974	73.41552300543269	72.21210995568319	76.8913016058706	75.32757609334439	81.78506486151574	79.80806093954546	0.10708818201071225	0.09671842399025454	0.22224683667980116	6.016369011125789	0.21876301054624037	5.922059912416444
11.82801364547121	57.61752469586525	58.38546121378984	69.04394248843244	68.35779022194215	73.43113293532726	72.2274753589847	76.90771917439662	75.34366389257812	81.80259708899452	79.82516850338862	0.10709049924219499	0.0967204465601879	0.2184710633097211	5.949789265903746	0.21505111353013717	5.856651552770927
11.899283377763982	57.62924205606312	58.39740261761111	69.05835279660572	68.37208245656022	73.44656889105629	72.2426698505162	76.92395580476028	75.35957450971212	81.81993815600525	79.84208951193675	0.10709285848085917	0.09672250579346452	0.21472505752291227	5.883004331772099	0.21136851930367584	5.791042809847568
11.970982546046038	57.64081517395997	58.409199115103746	69.07259710419129	68.38621080667399	73.46183033845277	72.25769290866268	76.94001096041224	75.37530742048556	81.83708751511408	79.85882343070726	0.1070952604907101	0.09672460235681943	0.21100867573278492	5.816015109845466	0.20771508691353802	5.7252345959987
12.043113737885237	57.65224350063622	58.42085017266893	69.08667487661977	68.40017475142903	73.47691674571395	72.27254401420367	76.9558841076913	75.39086210349248	81.85404462237678	79.87536972861847	0.10709770604971068	0.09672673692916595	0.20732177471188606	5.748822511395701	0.2040906757632115	5.659227834035846
12.115679556440844	57.66352648668124	58.43235525661643	69.10058558094815	68.413973771732	73.4918275834278	72.28722265033944	76.97157471585955	75.40623804021554	81.87080893738356	79.891727878032	0.10710019595003625	0.09672891020181841	0.20366421158860248	5.681427457830068	0.2004951456086701	5.593023457196978
12.188682620557461	57.67466358217173	58.4437138331507	69.11432868587335	68.42760735026779	73.50656232459947	72.30172830271913	76.98708225713746	75.42143471506175	81.88737992330401	79.90789735479777	0.10710273099833757	0.09673112287871732	0.20003584384886608	5.613830880720343	0.19692835656246643	5.526622409246556
12.26212556485955	57.68565423664922	58.454925368355006	69.12790366174596	68.44107497151515	73.52112044467783	72.3160604594675	77.00240620673955	75.43645161539733	81.90375704693287	79.92387763829761	0.10710531201600616	0.09673337567666629	0.19643652933342537	5.546033721731874	0.19339016908804751	5.46002564432456
12.336011039846525	57.69649789909661	58.46598932817541	69.14130998058316	68.45437612176266	73.53550142158166	72.33021861121242	77.01754604290952	75.45128823158294	81.91993977873516	79.9396682114897	0.10710793983944725	0.09673566932556778	0.19286612623818655	5.478036932683608	0.18988044400248327	5.393234127088363
12.41034171198835	57.707194017914304	58.47690517840418	69.15454711608206	68.46751028912473	73.54970473572634	72.34420225111218	77.03250124695614	75.46594405700895	81.93592759289238	79.95526856095344	0.10711061532035515	0.09673800456866095	0.18932449311307664	5.40984147547897	0.18639904247464756	5.326248832634519
12.485120263821853	57.717742040894926	58.487672384662154	69.16761454363213	68.48047696355697	73.5637298700499	72.35801087488272	77.04727130328864	75.48041858813114	81.95171996734848	79.97067817693426	0.10711333932599533	0.09674038216277214	0.1858114888599971	5.341448322113138	0.1829458260221486	5.259070746458747
12.560349394047481	57.728141415197776	58.49829041238043	69.18051174032801	68.49327563687145	73.57757631003956	72.37164398082463	77.06185569945274	75.49471132450576	81.96731638385624	79.98589655338846	0.10711611273949127	0.096742802878561	0.18232697273259646	5.272858454625748	0.17952065651365956	5.19170086453596
12.63603181762671	57.73839158732183	58.5087587267817	69.19323818498137	68.50590580275217	73.59124354375761	72.3851010698508	77.07625392616612	75.50882176882565	81.9827163280238	80.00092318802922	0.10711893646011676	0.09674526750077689	0.1788708043347924	5.204072865104536	0.1761233961667017	5.124140193263884
12.712170265880024	57.748492003078304	58.519076792860204	69.20579335813309	68.51836695676961	73.60473106186797	72.3983816455132	77.0904654773548	75.5227494269558	81.99791928936156	80.0157575823716	0.10712181140359436	0.09674777682852079	0.17544284362168128	5.135092555679876	0.1727539075455411	5.056389749415757
12.78876748658549	57.7584421075621	58.529244075361404	69.21817674206486	68.53065859639564	73.618038357662	72.41148521403021	77.10448985018893	75.53649380796912	82.01292476132932	80.03039924177878	0.10712473850239831	0.09675033167550685	0.17204295089749166	5.065918538510232	0.16941205356243927	4.988450560202182
12.865826244077915	57.76824134512254	58.5392600387607	69.23038782081078	68.54278022101802	73.63116492708507	72.42441128431376	77.11832654511926	75.55005442418249	82.02773224138394	80.04484767550811	0.10712771870606276	0.09675293287033125	0.16867098681206016	4.996551835653008	0.1660976974744699	4.920323663176532
12.943349319348618	57.77788915933234	58.5491241472411	69.24242608016766	68.55473133195432	73.64411026876161	72.4371593679962	77.13197506591261	75.56343079119262	82.04234123102604	80.05910239675728	0.1071307529814987	0.09675558125674993	0.1653268123631051	4.926993479137309	0.16281070288522415	4.852010106307716
13.0213395101458	57.78738499295698	58.55883586467058	69.2542910077068	68.56651143246633	73.6568738840221	72.44972897945773	77.14543491968918	75.57662242791264	82.05675123584906	80.07316292271133	0.10713384231331267	0.09675827769395723	0.16201028889673807	4.857244511003955	0.15955093374242324	4.783510947911054
13.099799631075467	57.79672828792193	58.56839465457807	69.26598209278374	68.57812002777348	73.6694552769283	72.46211963585294	77.15870561695826	75.58962885660777	82.07096176558662	80.08702877458914	0.10713698770413395	0.09676102305686801	0.15872127810013126	4.787305983049009	0.1563182543349626	4.714827256582794
13.178732513703073	57.80591848527909	58.57779998012876	69.27749882654844	68.58955662506627	73.68185395429899	72.47433085713796	77.17178667165487	75.60244960293196	82.08497233416101	80.10069947769067	0.10714019017494929	0.0967638182364121	0.15545964200708795	4.717178957016586	0.15311252929717512	4.645960111298336
13.258141006655675	57.81495502517286	58.587051304098836	69.28884070195537	68.60082073351975	73.69406942573603	72.48636216609746	77.18467760117663	75.61508419596441	82.0987824597322	80.11417456144449	0.10714345076543999	0.09676666413982761	0.1522252429944615	4.646864504475161	0.14993362360348783	4.576910601312193
13.338027975724735	57.82383734680413	58.59614808884868	69.30000721377257	68.61191186430615	73.70610120364965	72.49821308837126	77.19737792641999	75.6275321682458	82.1123916647464	80.12745355945519	0.10714677053432813	0.09676956169096207	0.14901794377959732	4.5763637067357195	0.14678140256853567	4.507679826110689
13.418396303969553	57.83256488839405	58.605089796295765	69.31099785859097	68.62282953060763	73.71794880328399	72.50988315248117	77.20988717181721	75.63979305581512	82.12579947598535	80.14053600955134	0.10715015055972867	0.09677251183058042	0.14583760742272034	4.5056776549208735	0.14365573184738878	4.4382688954628975
13.49924889182131	57.841137087146244	58.61387588788615	69.32181213483302	68.63357324762858	73.7296117427427	72.52137188985772	77.22220486537326	75.65186639824621	82.13900542461597	80.15342145383367	0.10715359193950832	0.09677551551667712	0.14268409732426335	4.434807449868458	0.1405564774346999	4.368678929384259
13.580588657187745	57.849553379208096	58.62250582456547	69.3324495427611	68.64414253260782	73.7410895430141	72.53267883486694	77.23433053870262	75.66375173868482	82.15200904623988	80.16610943872361	0.10715709579165167	0.09677857372479443	0.13955727722247957	4.363754202049677	0.13748350566220324	4.298911058036538
13.662418535558457	57.85781319963058	58.63097906674834	69.34290958448524	68.65453690483002	73.75238172799625	72.54380352483656	77.24626372706608	75.67544862388515	82.16480988094331	80.17859951501154	0.10716066325463143	0.09678168744834832	0.13645701119429532	4.292519031590928	0.1344366831976913	4.228966421722362
13.744741480110864	57.86591598232735	58.6392950742872	69.35319176397095	68.66475588563725	73.76348782452226	72.55474550008267	77.258003969408	75.6869566042467	82.17740747334754	80.19089123790602	0.10716429548778914	0.09678485769895578	0.13338316365462788	4.221103068219236	0.13141587704785707	4.158846170972538
13.827560461816718	57.8738611600324	58.64745330644037	69.36329558704622	68.6747989984403	73.77440736238508	72.56550430393642	77.26955080839342	75.69827523385221	82.18980137265943	80.20298416708316	0.10716799367172294	0.09678808550677875	0.1303355993550781	4.1495074512276915	0.12842095455397384	4.0885514663805225
13.910878469549415	57.88164816425655	58.655453221838265	69.37322056140846	68.68466576872912	73.78513987436263	72.5760794827699	77.28090379044528	75.70940407050362	82.20199113272221	80.21487786673572	0.10717175900867842	0.09679137192085761	0.12731418338159983	4.0777333293699485	0.12545178338854157	4.018083478518747
13.9946985101918	57.88927642524252	58.663294278449015	69.3829661966305	68.69435572408307	73.79568489624205	72.58647058602224	77.29206246578151	75.72034267575975	82.21397631206638	80.22657190562269	0.10717559272295293	0.09679471800946964	0.1243187811537041	4.005781860822026	0.12250823156045954	3.947443388076863
14.079023608744702	57.896745371919	58.670975933543396	69.3925320041667	68.70386839418147	73.8060419668446	72.59667716622639	77.30302638845238	75.73109061497378	82.22575647396124	80.23806585711992	0.10717949606130163	0.0967981248604796	0.1213492584274718	3.9336542132532486	0.11959016741315054	3.876632385792618
14.163856808436103	57.90405443185342	58.6784976436579	69.40191749735851	68.71320331081306	73.81621062805029	72.60669877903469	77.31379511637829	75.74164745733056	82.2373311864668	80.24935929926995	0.10718347029335654	0.0968015935817065	0.11840548128799355	3.8613515635661315	0.11669745961694389	3.805651672217209
14.24920117083096	57.91120303120285	58.685858864556835	69.41112219143896	68.7223600078849	73.82619042482142	72.61653498324453	77.32436821138643	75.75201277588351	82.24870002248485	80.26045181483228	0.1071875167120491	0.09680512530129161	0.11548731615329189	3.7888750979927863	0.11382997717612398	3.73450245789536
14.335059775941703	57.91819059466461	58.693059051193956	69.42014560353788	68.73133802143202	73.83598090522774	72.62618534082492	77.33474523924923	75.762186147593	82.25986255981238	80.27134299133493	0.10719163663404362	0.09680872116807665	0.11259462977295698	3.7162260120203428	0.11098758942483755	3.6631859632561827
14.421435722339384	57.92501654542425	58.700097657671826	69.42898725268525	68.74013688962535	73.8455816204696	72.63564941694136	77.3449257697212	75.77216715336303	82.27081838119285	80.28203242112473	0.10719583140017816	0.09681238235198525	0.10972728922354236	3.6434055102272396	0.10817016602533158	3.5917034185094963
14.50833212726552	57.93168030510315	58.70697413720097	69.43764665981519	68.74875615278029	73.85499212490221	72.6449267799821	77.35490937657696	75.7819553780797	82.28156707436989	80.29251970141935	0.10720010237591306	0.09681611004441769	0.10688516191265762	3.57041480636326	0.10537757696812378	3.520056063658558
14.595752126744532	57.9381812937041	58.71368794205696	69.44612334776885	68.7571953533639	73.86421197605922	72.65401700158293	77.3646956376488	75.7915504106482	82.29210823213985	80.30280443435832	0.10720445095178846	0.09681990545864852	0.10406811557345463	3.4972551231585385	0.10260969257006991	3.4482451483909244
14.683698875697011	57.944518929555564	58.72023852353681	69.45441684129682	68.76545403600265	73.87324073467606	72.66291965665297	77.37428413486435	75.800951844031	82.30244145240533	80.31288622705534	0.10720887854389138	0.09682376983023125	0.10127601826627597	3.4239276923308353	0.0998663834768081	3.376271932165764
14.772175548053516	57.95069262925456	58.72662533191408	69.46252666706133	68.77353174748923	73.88207796471343	72.67163432339983	77.38367445428455	75.81015927528576	82.31256633822879	80.3227646916506	0.10721338659432958	0.09682770441741358	0.09850873837734753	3.3504337544927694	0.09714752065826815	3.3041376840064913
14.861185336869132	57.956701807607836	58.732847816392194	69.47045235363748	68.78142803678874	73.89072323338026	72.68016058335438	77.39286618614129	75.8191723056031	82.3224824978865	80.33243944536297	0.10721797657171724	0.09683171050156139	0.09576614461747113	3.276774559091791	0.09445297540696629	3.231843682455292
14.95073145443871	57.96254587757173	58.73890542505675	69.4781934315144	68.78914245504454	73.89917611115685	72.68849802139563	77.40185892487557	75.82799054034432	82.3321895449229	80.3419101105426	0.10722264997166732	0.09683578938758527	0.09304810602026237	3.202951364304681	0.09178261934101783	3.159391215640426
15.040817132412794	57.96822425019002	58.74479760482665	69.48574943309522	68.79667455558427	73.90743617181725	72.69664622577588	77.41065226917509	75.83661358908002	82.34168709820484	80.35117631472473	0.10722740831729499	0.09683994240438024	0.09035449194198009	3.1289654369647906	0.0891363244012382	3.0867815811106993
15.131445621914246	57.97373633453064	58.75052380140334	69.4931198926971	68.80402389392422	73.9155029924521	72.70460478814472	77.41924582201244	75.84504106562767	82.35097478197672	80.36023769068221	0.10723225315972923	0.09684417090527338	0.08768517206095794	3.054818052525661	0.08651396284892598	3.014016085779076
15.222620193655578	57.97908153762044	58.75608345921903	69.50030434655021	68.81119002777422	73.92337615349074	72.71237330357391	77.42763919068312	75.85327258808991	82.36005222591551	80.36909387647972	0.10723718607863635	0.09684847626847524	0.08504001637561487	2.9805104949136876	0.08391540726785252	2.941096045922677
15.31434413805701	57.984259264378295	58.76147602138335	69.50730233279631	68.81817251704153	73.9310552387233	72.71995137058136	77.43583198684348	75.86130777889304	82.36891906518616	80.37774451552751	0.10724220868275115	0.09685285989754915	0.08241889520473933	2.906044056537212	0.08134053055988488	2.868022787042719
15.406620765365147	57.98926891754673	58.76670092962837	69.51411339148689	68.82497092383429	73.93853983532287	72.7273385911552	77.44382382654912	75.86914626482476	82.3775749404977	80.38618925663563	0.10724732261041961	0.09685732322187796	0.0798216791838513	2.831420038053693	0.07878920594708916	2.794797643828133
15.499453405772549	57.99410989762116	58.77175762425232	69.52073706457982	68.8315848124645	73.94582953386642	72.73453457077781	77.45161433029237	75.87678767707295	82.3860194981586	80.39442775406857	0.10725252953015145	0.0968618676971499	0.07724823926616864	2.7566397483569745	0.07626130696922928	2.7214219600919023
15.592845409537835	57.99878160277814	58.776645544061594	69.5271728959365	68.8380137494504	73.95292392835678	72.74153891844927	77.45920312304105	75.8842316512636	82.3942523901338	80.40245966759998	0.10725783114118441	0.09686649480584596	0.0746984467230618	2.681704504557274	0.07375670748319862	2.6478970886819297
15.686800147106629	58.003283428801296	58.78136412631135	69.5334204313177	68.84425730351838	73.95982261624361	72.74835124671108	77.4665898342764	75.89147782749957	82.4022732741012	80.41028466256807	0.10726322917405658	0.09687120605774274	0.07217217314035906	2.6066156317920104	0.07127528166216734	2.574224391421012
15.781321009233178	58.00761476900558	58.7859128066443	69.53947921837877	68.85031504560419	73.96652519844429	72.75497117166931	77.47377409803147	75.89852585039885	82.41008181350888	80.4179024099308	0.10726872539119325	0.09687600299042147	0.06966929041732328	2.531374463091197	0.0688169039941613	2.5004052389886056
15.87641140710273	58.0117750141591	58.79029101902791	69.54534880666395	68.85618654885367	73.97303127936416	72.76139831301764	77.48075555292891	75.90537536913307	82.41767767763186	80.42531258632184	0.1072743215875034	0.09688088716978707	0.06718967076716353	2.4559823393556144	0.06638144928257361	2.4264410109135497
15.972074772454643	58.01576355240409	58.79449819569022	69.55102874760064	68.86187138862293	73.97934046691744	72.76763229406048	77.48753384221976	75.91202603746616	82.4250605416305	80.43251487410681	0.10728001959098594	0.09688586019059862	0.0647331867157277	2.380440609244033	0.06396879264252675	2.3523330953812547
16.06831455770623	58.01957976917469	58.798533767053165	69.5565185944921	68.8673691424775	73.98545237254672	72.77367274173503	77.49410861382131	75.91847751379242	82.43223008660799	80.4395089614391	0.10728582126335089	0.09689092367700688	0.06229971109945609	2.3047506290076853	0.061578809503146203	2.278082889273719
16.165134236077357	58.02322304711357	58.8023971616654	69.56181790251004	68.87267939019186	73.99136661124311	72.77951928663461	77.50047952035561	75.92472946117606	82.439185999669	80.44629454231757	0.10729172850065018	0.09689607928310744	0.05988911706560884	2.2289137624484283	0.05921137560454781	2.2036917979821737
16.262537301715792	58.02669276598603	58.806087806131835	69.56692622868614	68.87780171374683	73.99708280156551	72.78517156302975	77.50664621918777	75.93078154738862	82.44592797397819	80.45287131664259	0.10729774323392183	0.09690132869349795	0.057501278069423734	2.1529313807204744	0.05686636699653036	2.1291612353361415
16.36052726982327	58.02998830259208	58.80960512504282	69.57184313190265	68.8827356973279	74.00260056565966	72.79062920889106	77.51260837246399	75.93663344494887	82.4524557088191	80.45923899027429	0.10730386742984523	0.0969066736238538	0.05513606787513936	2.0768048622776405	0.05454366003959876	2.0544926235415915
16.459107676782416	58.03310903067653	58.81294854090008	69.57656817288265	68.8874809273214	74.00791952927725	72.79589186591014	77.51836564715032	75.94228483116035	82.45876890965386	80.46539727508954	0.10731010309141212	0.09691211582150648	0.05279336055320982	2.000535592720553	0.05224313140240611	1.9796873930536094
16.55828208028434	58.0360543208366	58.816117474042144	69.58110091417888	68.89203699231149	74.01303932179401	72.8009591795217	77.52391771507045	75.94773538815114	82.46486728818239	80.47134588904078	0.10731645225860521	0.09691765706603993	0.05047303047990681	1.9241249646693177	0.049964658061298906	1.9047469824818108
16.658054059457015	58.03882354042762	58.81911134256646	69.58544092016237	68.89640348307483	74.01795957622831	72.80583079892394	77.52926425294453	75.95298480291166	82.47075056240294	80.47708455621351	0.10732291700909581	0.09692329916989449	0.0481749523374333	1.847574377688943	0.047708117298441266	1.8296728384648304
16.758427214994473	58.04141605346625	58.82192956225073	69.58958775700978	68.90057999257611	74.0226799292588	72.81050637710013	77.53440494242727	75.95803276733423	82.47641845667222	80.4826130068859	0.10732949945895108	0.09692904397898518	0.04589900110971712	1.7708852380274038	0.045473386703747565	1.7544664156466752
16.859405169286727	58.043831220531054	58.82457154647141	69.59354099268965	68.9045661159616	74.02720002124161	72.81498557083876	77.53933947014602	75.96287897825134	82.48187070176594	80.4879309775873	0.10733620176335686	0.09693489337332892	0.04364505208451419	1.694058958624737	0.04326034416965285	1.6791291764311609
16.960991566550526	58.04606839866162	58.827036706120445	69.5973001969487	68.90836145055259	74.03151949622809	72.8192680407539	77.54406752773964	75.96752313747459	82.48710703494052	80.49303821115777	0.10734302611735312	0.09694084926768666	0.041412980850509484	1.617096958862021	0.04106886789276132	1.6036625909455324
17.063190072960847	58.04812694125386	58.829324449519895	69.60086494129565	68.91196559583784	74.03563800198066	72.82335345130515	77.54858881189598	75.97196495183348	82.49212719999366	80.49793445680785	0.10734997475658553	0.09694691361221724	0.0392026632967486	1.5400006644777022	0.03889883637430103	1.5280681370095408
17.166004376783235	58.05000619795452	58.83143418233471	69.60423479898616	68.91537815346574	74.03955518999017	72.82724147081781	77.55290302439124	75.97620413321464	82.49693094732724	80.50261947017911	0.10735704995807041	0.09695308839314204	0.03701397561195563	1.4627715074384469	0.03675012841449643	1.452347299826215
17.26943818850684	58.05170551455143	58.83336530748233	69.60740934500457	68.91859872723434	74.04327071549098	72.83093177150121	77.55700987212714	75.98024039859973	82.50151803400857	80.50709301340365	0.10736425404097381	0.09695937563342583	0.03484679428203208	1.3854109256790252	0.034622623115410534	1.3765015719582152
17.37349524097843	58.05322423286246	58.83511722504139	69.61038815604647	68.92162692308236	74.04678423747708	72.83442402946885	77.56090906716999	75.98407347010537	82.50588822383364	80.51135485516602	0.10737158936740895	0.09696577739346912	0.0327009960898863	1.3079203630477423	0.03251619988014909	1.3005324532932718
17.478179289537028	58.05456169062114	58.83668933215716	69.61317081049903	68.92446234907797	74.0500954187168	72.83771792475643	77.56460032678832	75.98770307502134	82.51004128738951	80.5154047707638	0.10737905834324561	0.0969722957718131	0.030576458114069283	1.2303012690990727	0.030430738407460467	1.2244414506876637
17.583494112149474	58.05571722135994	58.838081022944756	69.61575688842117	68.92710461540702	74.05320392576787	72.8408131413402	77.56808337349152	75.99112894584933	82.51397700211814	80.51924254216908	0.10738666341893707	0.09697893290585988	0.028473057728149342	1.1525550989608746	0.028366118696283138	1.1482300780571677
17.689443509546752	58.05669015429052	58.83929168839069	69.61814597152205	68.92955333436107	74.05610942899146	72.84370936715545	77.57135793506767	75.99435082034239	82.51769515237974	80.52286795809106	0.10739440709036345	0.09698569097260672	0.0263906725985521	1.074683313130663	0.02632222104170978	1.0718998561442277
17.79603130536116	58.0574798141815	58.84032071625101	69.62033764313891	68.93180812032354	74.05881160256615	72.84640629411362	77.57442374462201	75.99736844154317	82.5211955295172	80.52628081403772	0.1074022918996919	0.09699257218939256	0.02432918068421941	0.9966873773228144	0.02429892603333883	0.995452312312409
17.90326134626431	58.058085521232954	58.84116749094759	69.6223314882134	68.93386858975548	74.06131012450116	72.84890361811975	77.57728054061465	76.00018155782317	82.52447793192029	80.52948091237882	0.10741032043625122	0.09699957881466433	0.02228846023439246	0.9185687622612022	0.02229611455561553	0.9188889805009239
18.011137502105942	58.0585065909484	58.84183139346166	69.62412709326716	68.93573436118035	74.06360467664929	72.85120103908936	77.5799280668989	76.00278992292125	82.52754216509076	80.53246806240895	0.10741849533742769	0.09700671314875056	0.02026838978900969	0.8403289435354964	0.020313667787604572	0.84221140106456
18.119663666053608	58.058742334003526	58.84231180122491	69.62572404637609	68.93740505516782	74.06569494471938	72.85329826096503	77.58236607275927	76.00519329598269	82.53038804170764	80.53524208041118	0.10742681928957529	0.0970139775346563	0.018268848175864605	0.7619694014119887	0.018351467198954197	0.7654211205463071
18.228843754733095	58.058792056112	58.84260808800756	69.62712193714337	68.93888029431622	74.06758061828818	72.8551949917321	77.58459431294932	76.00739144159779	82.53301538169295	80.5378027897205	0.10743529502894487	0.09702137435887354	0.016289714509298392	0.6834916205407353	0.016409394551203604	0.6885196915773122
18.338681708369887	58.05865505788788	58.84271962380435	69.62832035667117	68.94015970323473	74.06926139081145	72.85689094343478	77.58661254772939	76.00938412984088	82.53542401227747	80.54015002078866	0.10744392534263172	0.09702890605220331	0.014330868191166246	0.6048970899264532	0.014487331897043987	0.6115086727459129
18.44918149093129	58.058330634705584	58.84264577471717	69.62931889753176	68.94124290852375	74.07073695963551	72.85838583219106	77.58842054290507	76.0111711363089	82.53761376806817	80.5422836112485	0.107452713069543	0.09703657509059781	0.012392188907824675	0.5261873026283865	0.012585161576964765	0.5343896283502545
18.56034709026951	58.057818076555634	58.84238590283527	69.63011715373636	68.94212953875468	74.0720070260069	72.85967937820763	77.59001806986433	76.01275224216015	82.53958449111428	80.54420340597915	0.10746166110138232	0.09704438399601699	0.010473556627800917	0.4473637554983725	0.010702766219935711	0.4571641282782366
18.672182518265565	58.05711666789781	58.841939366112385	69.63071472070358	68.94281922444851	74.07307129508247	72.86077130579415	77.5914049056156	76.0141272341531	82.5413360309752	80.54590925717166	0.10747077238365456	0.09705233533730441	0.008574851602588751	0.3684279490644258	0.00884002874147427	0.3798337478074245
18.784691810974078	58.05622568751059	58.84130551824097	69.63111119522587	68.94331159805306	74.07392947593848	72.86166134337705	77.59258083282523	76.01529590468482	82.54286824478802	80.54740102439462	0.10748004991669163	0.09706043173107785	0.006695954364886347	0.2893813872942701	0.006996832343020287	0.3024000674686249
18.897879028768923	58.05514440833744	58.840483708523614	69.63130617543533	68.9436062939196	74.07458128157947	72.86234922351318	77.59354563985544	76.01625805182995	82.54418099733628	80.54867857466094	0.10748949675669812	0.09706867584263887	0.004836745726549907	0.21022557733158465	0.005173060511197036	0.22486467283670208
19.01174825648978	58.05387209732914	58.83947328174123	69.63129926076732	68.94370294827787	74.07502642894595	72.86283468290249	77.59429912080134	76.01701347937916	82.5452741611182	80.54974178249448	0.10749911601681661	0.09707707038690139	0.0029971067774567928	0.13096202927954437	0.0033685970146848376	0.1472291542977473
19.126303603589555	58.05240801528286	58.83827357801787	69.63109005192337	68.94360119920991	74.07526463892212	72.8631174624004	77.59484107552873	76.01756199687756	82.54614761641612	80.55059052999707	0.1075089108682157	0.09708561812933729	0.0011769188846528778	0.05159225599527417	0.001583325905357924	0.06949510693812044
19.241549204282624	58.050751416677514	58.83688393268306	69.6306781508322	68.94330068662309	74.07529563634256	72.86319730702999	77.59517130971136	76.0179034196635	82.54680125136609	80.55122470691661	0.10751888454119991	0.09709432188694024	-0.0006239363089548533	-0.02788222716844757	-0.00018286848512616416	-0.008335869759321213
19.357489217694134	58.04890154950528	58.835303676129875	69.63006316060962	68.94280105222114	74.07511914999857	72.86307396599278	77.59528963486828	76.01803756890644	82.54723496202814	80.55164421071456	0.10752904032634027	0.09710318452921027	-0.0024055768873836314	-0.10745990265604632	-0.0019301015433939028	-0.08626217196615471
19.474127828010037	58.04685765509919	58.833532133671056	69.62924468551633	68.94210193947528	74.07473491264331	72.86274719268059	77.59519586840058	76.01796427164653	82.54744865245644	80.55184894663557	0.10753938157562816	0.09711220897915937	-0.004168120661631747	-0.18713925090924022	-0.00365848837827798	-0.16428219185763737
19.59146924462811	58.04461896795711	58.83156862538993	69.62822233091491	68.94120299359201	74.07414266099707	72.86221674468452	77.59488983362908	76.01768336083153	82.54744223477081	80.55183882777531	0.10754991170365492	0.09712139821433252	-0.0059116851709859475	-0.26691875062715553	-0.005368143822352067	-0.2423943178037007
19.709517702309874	58.042184715561476	58.82941246598976	69.6269957032247	68.94010386148176	74.07334213575115	72.86148238380585	77.59437135983079	76.01719467535627	82.54721562922792	80.55161377515098	0.10756063418880998	0.09713075526785406	-0.007636387685295176	-0.34679687906282197	-0.007059182430452893	-0.3205969345108315
19.828277461333414	58.039554118195035	58.82706296463786	69.6255644098754	68.93880419172432	74.07233308157151	72.86054387606426	77.59364028227608	76.01649806010003	82.54676876429355	80.55117371777054	0.10757155257450733	0.0971402832294921	-0.009342345205368474	-0.4267721122450894	-0.008731718482636097	-0.39888842329855834
19.94775280764713	58.0367263887525	58.82451942480766	69.62392805925869	68.93730363453454	74.07111524710149	72.85940099170726	77.59269644226534	76.01559336596574	82.54610157671512	80.55051859270404	0.10758267047043654	0.09714998524674719	-0.011029674466556116	-0.5068429253678914	-0.010385865986791032	-0.47726716239048983
20.067948053024427	58.03370073254761	58.821781144115285	69.6220862606783	68.9356018417247	74.06968838496347	72.85805350521694	77.59153968716537	76.01448044991648	82.54521401159434	80.54964834515337	0.10759399155383653	0.09715986452595655	-0.012698491938465395	-0.5870077929830586	-0.012021738678242855	-0.5557315270725667
20.188867535219305	58.030476347116334	58.81884741415427	69.62003862429859	68.93369846666761	74.06805225176053	72.85650119531854	77.59016987044619	76.01315917501526	82.54410602246116	80.54856292852502	0.10760551957079659	0.09716992433343134	-0.014348913825870113	-0.6672651892749855	-0.013639450018729349	-0.6342798898658657
20.31051561812294	58.027052422015394	58.815717520324995	69.61778476109095	68.93159316425636	74.06620660807675	72.8547438449863	77.58858685171732	76.01162941046182	82.54277757134771	80.54726230450122	0.1076172583375855	0.097180167996606	-0.01598105607178013	-0.7476135884262476	-0.015239113203620036	-0.7129106209849851
20.432896691921076	58.02342813861616	58.81239074166059	69.61532428277879	68.92928559086347	74.0641512184769	72.85278124144962	77.58679049676397	76.00989103163069	82.54122862886288	80.54574644311249	0.10762921174200303	0.09719059890521656	-0.017595034358748762	-0.828051464899545	-0.01682084115861926	-0.7916220884217182
20.55601517325261	58.01960266989408	58.80886635064918	69.61265680178032	68.92677540429854	74.06188585150525	72.85061317619858	77.58478067758318	76.0079439201092	82.53945917426744	80.54401532281095	0.10764138374476509	0.09720122051250198	-0.019190964111032827	-0.9085772938178707	-0.018384746542324137	-0.8704126582451863
20.679875505368887	58.01557518021305	58.80514361305138	69.60978193114944	68.92406226376366	74.05941027968336	72.84823944498834	77.58255727241949	76.00578796373499	82.53746919554935	80.54206893054345	0.10765377838091175	0.09721203633643233	-0.020768960493512623	-0.989189551135496	-0.01993094174736143	-0.9492806948765065
20.804482158294064	58.01134482510584	58.80122178771428	69.60669928451554	68.92114582980815	74.05672427950797	72.84565984784345	77.5801201658015	76.0034230566338	82.53525868950085	80.53990726182609	0.10766639976124712	0.09722304996095549	-0.022329138416750993	-1.0698867141181836	-0.021459538903570774	-1.0282245614234853
20.92983962898646	58.006910751048075	58.79710012638011	69.60340847601962	68.91802576428029	74.05382763144621	72.84287418906032	77.57746924857638	76.00084909925617	82.53282766179406	80.53753032081794	0.10767925207380705	0.09723426503727384	-0.023871612536709108	-1.1506672616287688	-0.022970649876413063	-1.1072426198206813
21.055952441500814	58.00227209522896	58.79277787349213	69.59990912025046	68.91470173027929	74.0507201199321	72.8398822772109	77.57460441794653	75.99806599841624	82.53017612705945	80.53493812039753	0.10769233958535859	0.0972456852851489	-0.025396497256565453	-1.2315296744436637	-0.02446438627094949	-1.1863332312568673
21.18282514715158	57.99742798531509	58.78825426599383	69.59620083217672	68.91117339210297	74.04740153336003	72.83668392514289	77.57152557750386	75.9950736673273	82.52730410896277	80.53213068223687	0.10770566664292842	0.09725731449422846	-0.026903906729785376	-1.3124724357021478	-0.02594085943360369	-1.2654947564806207
21.31046232467717	57.992377539210366	58.783528533125676	69.59228322707851	68.90744041519615	74.04387166407896	72.8332789499818	77.56823263726568	75.99187202564015	82.52421164028415	80.52910803687902	0.10771923767536533	0.09726915652540136	-0.02839395486006424	-1.3934940311628452	-0.02740018044983117	-1.344725555885816
21.438868580405217	57.98711986480979	58.778599896215944	69.58815592047578	68.90350246609576	74.04013030838463	72.82966717313079	77.56472551370905	75.98846099947984	82.52089876299686	80.52587022381451	0.1077330571949299	0.09728121531218464	-0.029866755303885384	-1.4745929496257304	-0.02884246014997416	-1.4240239900864253
21.568048548418737	57.98165405974809	58.77346756846684	69.58381852805515	68.89935921237421	74.03617726651133	72.82584842026962	77.56100412980612	75.98484052148217	82.51736552834738	80.52241729155841	0.10774712979892444	0.09729349486213276	-0.031322421473078066	-1.5557676833577716	-0.03026780910954585	-1.5033884201311594
21.69800689072348	57.97597921114229	58.76813075473614	69.5792706655938	68.89501032258127	74.03201234262218	72.82182252135351	77.55706841505811	75.98101053083073	82.51361199693508	80.51874929772869	0.10776146017134924	0.0973059992582805	-0.03276106653527222	-1.637016728405797	-0.03167633764894617	-1.5828172077435738
21.828748297416116	57.97009439532921	58.76258865131357	69.57451194888179	68.89045546618392	74.02763534479904	72.81758931061069	77.55291830553014	75.97697097329373	82.50963823879371	80.51486630912484	0.10777605308459834	0.09731873266061543	-0.03418280341679747	-1.7183385850512423	-0.03306815583738398	-1.6623087158022827
21.960277486853503	57.96399867759643	58.756840445691914	69.56954199364132	68.8856943135037	74.02304608503053	72.81314862653883	77.54855374388508	75.97272180125988	82.5054443334726	80.51076840180679	0.10779091340118911	0.09733169930757676	-0.035587744805127386	-1.7997317582703545	-0.03444337349384341	-1.7418613086101686
22.092599205822967	57.957691111907465	58.750885316333225	69.56436041544386	68.88072653565273	74.01824437919953	72.80850031190124	77.54397467941742	75.96826297377527	82.50103037011874	80.506455661175	0.10780604607552642	0.09734490351759129	-0.03697600314870897	-1.881194758010679	-0.03580210018742491	-1.8214733521908784
22.225718229713628	57.95117074062129	58.74472243242949	69.55896682962516	68.87555180446712	74.01323004706973	72.80364421372163	77.5391810680874	75.96359445657939	82.49639644756016	80.50192818205092	0.10782145615570503	0.09735834969063746	-0.03834769066048693	-1.9627260997349367	-0.037144445240755886	-1.9011432147544838
22.359639362688714	57.944436594204625	58.738350953657694	69.55336085119686	68.87016979243842	74.00800291227027	72.79858018327793	77.53417287255395	75.95871622214085	82.4915426743888	80.49718606875793	0.10783714878534988	0.09737204230984019	-0.039702919320859564	-2.044324304904876	-0.038470517732207554	-1.980869267068556
22.494367437858962	57.93748769093856	58.73177002992924	69.54754209475614	68.86458017264252	74.00256280227984	72.79330807609519	77.52895006220814	75.95362824969337	82.48646916904487	80.49222943520292	0.10785312920549439	0.09738598594310678	-0.04104180087762188	-2.125987901314147	-0.039780426494928633	-2.0606498827055475
22.629907317457054	57.930323036618596	58.724978801134384	69.54151017439276	68.85878261866729	73.99690954840955	72.787827751938	77.5235126132063	75.94833052527171	82.48117605990194	80.48705840495933	0.10786940275649795	0.09740018524478719	-0.04236444684943308	-2.2077154236321803	-0.04107428012031278	-2.140483438517549
22.766263893012997	57.9229416242473	58.71797639687962	69.53526470359263	68.85277680453665	73.99104298578409	72.78213907480092	77.51786050850232	75.94282304174676	82.47566348535194	80.4816731113496	0.10788597488000527	0.09741464495737631	-0.04367096852780605	-2.289505413889856	-0.04235218696072707	-2.2203683150819415
22.903442085530802	57.915342433720994	58.71076193621998	69.52880529513958	68.84656240463305	73.9849629533223	72.77624191289874	77.51199373788057	75.93710579886091	82.46993159389199	80.47607369752922	0.10790285112094539	0.09742936991324841	-0.04496147697864217	-2.3713564219142427	-0.04361425512877304	-2.3003028969706065
23.041446845665973	57.90752443150879	58.70333452738498	69.52213156101344	68.84013909361764	73.9786692937158	72.77013613865523	77.50591229798766	75.93117880326352	82.46398054421083	80.47026031657136	0.1079200371295732	0.09744436503643078	-0.046236083045357645	-2.453267005877933	-0.04486059250257313	-2.38028557333746
23.180283153904217	57.899486570324726	58.695693267497795	69.5152431122857	68.83350654634702	73.97216185340686	72.76382162869055	77.49961619236463	75.92504206854514	82.45781050527688	80.46423313155147	0.10793753866355599	0.0974596353444133	-0.04749489735053203	-2.535235732784713	-0.04609130672434958	-2.4603147381785675
23.31995602074116	57.89122778879247	58.687837242289085	69.50813955901184	68.82666443778905	73.96544048256446	72.7572982638086	77.4931054314783	75.91869561527297	82.45142165642643	80.457992315634	0.10795536159010262	0.09747518594999399	-0.048738030298409285	-2.6172611790207156	-0.04730650520440349	-2.5403887908796605
23.460470486863187	57.882747011102616	58.67976552580291	69.50082051012086	68.81961244293412	73.95850503505926	72.75056592898147	77.48638003275273	75.91213947102439	82.44481418745295	80.4515380521581	0.10797351188813785	0.09749102206316776	-0.04996559207768314	-2.6993419308819284	-0.04850629512299065	-2.6205061366454174
23.60183162332936	57.87404314666217	58.671477180097256	69.4932855733014	68.81235023670573	73.95135536843691	72.7436245133347	77.47944002060005	75.90537367042238	82.43798829869685	80.44487053472588	0.10799199565052471	0.09750714899305608	-0.051177692663657126	-2.781476585143537	-0.049690783431287855	-2.7006651869032794
23.744044531754422	57.86511508973617	58.6629712549366	69.48553435488476	68.80487749386668	73.94399134389008	72.73647391012953	77.47228542645108	75.89839825516829	82.43094420113634	80.4379899672898	0.10801081908633345	0.09752357214986931	-0.05237444182017725	-2.863663749583793	-0.050860076854746694	-2.780864359854604
23.887114344492932	57.855961719081584	58.65424678747819	69.47756645972474	68.79719388892366	73.93641282622899	72.72911401674526	77.46491628878584	75.89121327407666	82.42368211647889	80.43089656424199	0.10802998852315952	0.09754029704692493	-0.053555949102758404	-2.945902043602473	-0.05201428189360513	-2.8611020808639296
24.031046224824397	57.846581897572605	58.64530280195088	69.4693814910739	68.78929909602846	73.92861968385026	72.72154473465957	77.45733265316332	75.88381878310818	82.41620227725353	80.42359055050395	0.10804951040949014	0.09755732930269329	-0.05472232386134124	-3.0281900988393318	-0.05315350482769077	-2.9413767831083533
24.175845367139747	57.836974471817534	58.63613830932607	69.46097905045629	68.78119278887586	73.9206117887042	72.71376596942741	77.44953457225111	75.87621484540271	82.40850492690397	80.41607216161641	0.10806939131712587	0.09757467464290005	-0.05587367524333331	-3.110526559763457	-0.05427785171616506	-3.021686907917683
24.32151699712871	57.82713827176743	58.626752306982404	69.45235873753684	68.77287464059978	73.91238901626058	72.70577763065958	77.44152210585449	75.8684015313132	82.40059031988238	80.40834164383155	0.10808963794364769	0.09759233890266893	-0.057010112193921714	-3.1929100842226035	-0.05538742839956967	-3.1020309053146775
24.468066371968433	57.81707211031578	58.61714377836139	69.44352014998735	68.76434432366507	73.903951245473	72.69757963199876	77.43329532094583	75.86037891843758	82.39245872174475	80.40039925420447	0.10811025711494548	0.09761032802870778	-0.05813174346141636	-3.2753393441980734	-0.0564823405048287	-3.182407234693528
24.61549878051318	57.80677478288884	58.60731169261586	69.4344628833479	68.75560150975669	73.89529835874079	72.68917189109462	77.42485429169236	75.85214709165137	82.38411040924588	80.39224526068618	0.1081312557877953	0.09762864808154609	-0.05923867760063217	-3.3578130264995707	-0.05756269344544762	-3.262814365229133
24.763819543485244	57.796245067027066	58.597255004250265	69.42518653088517	68.74664586966587	73.8864302418698	72.68055432957765	77.4161990994844	75.84370614314031	82.37554567043618	80.38387994221772	0.10815264105249602	0.09764730523782292	-0.06033102297243431	-3.440329833250871	-0.05862859242463969	-3.3432507764955517
24.91303401366693	57.785481721957346	58.58697265275243	69.41569068344694	68.73747707317244	73.87734678403164	72.67172687303106	77.40732983296351	75.83505617243138	82.36676480475941	80.37530358882437	0.10817442013556366	0.0976663057926162	-0.061408887748882535	-3.5228884827174625	-0.05968014243677544	-3.4237149589771434
25.063147576093755	57.77448348815496	58.57646356221736	69.40597492931194	68.72809478892462	73.86804787772022	72.66268945096198	77.39824658804905	75.82619728642526	82.35776812315058	80.36651650171179	0.1081966004024821	0.0976856561618318	-0.06247237991772181	-3.6054877100959857	-0.060717448271304875	-3.504205414739772
25.214165648248784	57.76324908689587	58.56572664096162	69.39603885403584	68.71849868431417	73.85853341870686	72.6534419967698	77.38894946796502	75.81712959942676	82.34855594813526	80.35751899336188	0.10821918936051798	0.09770536288464078	-0.063521607281956	-3.688126268030828	-0.06174061451616808	-3.5847206580838247
25.366093680258146	57.75177721979945	58.55476078112937	69.38588204029372	68.7086884253489	73.84880330599415	72.64398444771402	77.37943858326692	75.80785323317589	82.33912861393028	80.34831138763037	0.10824219466159413	0.09772543262596871	-0.06455667746536164	-3.7708029275090666	-0.0627497455568573	-3.6652592159498454
25.518937155087716	57.740066568359836	58.543564858289514	69.37550406771693	68.69866367652163	73.8388574417664	72.63431674488041	77.36971405186684	75.79836831687899	82.32948646654422	80.33889401984548	0.10826562410522944	0.09774587217904515	-0.06557769791632495	-3.853516478653546	-0.0637449455823571	-3.745819628760728
25.672701588741027	57.72811579346741	58.53213773102266	69.36490451272658	68.68842410067444	73.8286957313393	72.62443883314452	77.35977599905924	75.78867498723784	82.31962986388	80.3292672369065	0.10828948564154221	0.09776668846800055	-0.06658477590835332	-3.9362657313558884	-0.06472631858676436	-3.82640045098924
25.827392530458226	57.715923534919256	58.52047824049963	69.35408294836215	68.67796935886042	73.81831808310707	72.61435066113484	77.34962455754575	75.77877338848057	82.30955917583795	80.31943139738488	0.10831378737432032	0.09778788855052989	-0.06757801854607237	-4.019049516242376	-0.06569396837178942	-3.9070002518346882
25.983015562916506	57.70348841091827	58.50858521004911	69.34303894410526	68.66729911020013	73.80772440848726	72.60405218119284	77.33925986745938	75.76866367239028	82.29927478441984	80.30938687162458	0.10833853756416068	0.09780947962061076	-0.0685575327687502	-4.10186668546703	-0.06664799855212777	-3.9876176160123578
26.139576302431465	57.69080901756082	58.496457444715965	69.33177206569874	68.65641301173494	73.7969146218635	72.59354334933191	77.32868207638808	75.75834599833415	82.2887770838339	80.2991340418446	0.10836374463167764	0.09783146901128045	-0.06952342535174694	-4.184716113482864	-0.06758851255406739	-4.068251144257374
26.297080399159835	57.67788392831338	58.48409373080942	69.32028187496124	68.64531071827633	73.78588864052638	72.58282412519488	77.31789133939856	75.74782053329254	82.2780664806016	80.28867330224263	0.10838941716078604	0.0978538641974774	-0.07047580291148847	-4.267596697969566	-0.06851561362191205	-4.148899454206912
26.455533537303385	57.66471169347619	58.471492835439946	69.3085679295961	68.6339918822501	73.77464638461144	72.57189447200827	77.30688781905836	75.73708745188668	82.26714339366431	80.27800505909863	0.10841556390205383	0.0978766727989486	-0.07141477190913292	-4.350507360721167	-0.0694294048201698	-4.22956118109505
26.614941435314055	57.65129083963569	58.4586535060464	69.29662978299585	68.62245615353739	73.76318777703537	72.56075435653622	77.2956716854584	75.72614693640682	82.25600825449229	80.26712973088094	0.10844219377613296	0.09789990258321425	-0.0723404386555444	-4.433447048641028	-0.07032998903611087	-4.310234978496737
26.77530984610034	57.63761986910313	58.44557446991109	69.28446698404021	68.61070317931001	73.7515127434287	72.54940374903089	77.28424311623371	75.71499917683916	82.24466150719327	80.25604774835188	0.10846931587727042	0.09792356146860888	-0.07325290931325412	-4.516414734562204	-0.0712174689842584	-4.390919519175441
26.93664455723489	57.6236972593419	58.43225443366433	69.27207907689053	68.59873260386237	73.73962121206786	72.5378426231819	77.27260229658526	75.70364437089312	82.2331036086242	80.24475955467607	0.1084969394768928	0.0979476575273846	-0.0741522899009226	-4.5994094182478875	-0.07209194720888945	-4.471613495819838
27.098951391163432	57.6095214623802	58.418692082776964	69.2594656007767	68.58654406843785	73.72751311380262	72.52607095606295	77.26074941929922	75.69208272402723	82.221335028502	80.23326560552844	0.1085250740272778	0.09797219898888489	-0.07503868629899557	-4.682430127460975	-0.07295352608730354	-4.5523156218750955
27.26223620541477	57.59509090421113	58.404886081041155	69.24662608977982	68.57413721105094	73.71518838198247	72.51408872807687	77.24868468476716	75.68031444947553	82.20935624951723	80.22156636920461	0.1085537291653073	0.09799719424279461	-0.07591220425194933	-4.765475918897209	-0.07380230783454067	-4.633024632476008
27.426504892812353	57.58040398417849	58.390835070038726	69.23356007260816	68.56151166630383	73.7026469523794	72.50189592289742	77.2364083010044	75.66833976827243	82.19716776744768	80.20966232673108	0.10858291471630632	0.09802265184246219	-0.07677294937428769	-4.848545879285666	-0.07463839450534238	-4.713739285163683
27.59176338168682	57.56545907434849	58.37653766859782	69.2202670723675	68.54866706519908	73.68988876310829	72.48949252741052	77.22392048366852	75.65615890927815	82.18477009127406	80.19755397197852	0.10861264069797216	0.09804858050829231	-0.07762102715375363	-4.931639126431037	-0.07546188799867082	-4.794458360896897
27.758017636089992	57.55025451886703	58.36199247223536	69.20674660632521	68.53560303494542	73.6769137545444	72.4768785316509	77.21122145607652	75.64377210920227	82.17216374329642	80.18524181177386	0.10864291732439169	0.09807498913122602	-0.0784565429574684	-5.014754810392333	-0.07627289006288152	-4.875180665001608
27.925273656010095	57.53478863330167	58.34719805258766	69.19299818566775	68.52231919875973	73.6637218692376	72.46405392873824	77.19831144922122	75.6311796126281	82.15934925925171	80.1727263660158	0.10867375501015161	0.0981018867762944	-0.07927960203485895	-5.097892114514252	-0.0770715022968318	-4.955905027964036
28.09353747758831	57.51905970396896	58.33215295682694	69.17902131525231	68.50881517566279	73.65031305182445	72.45101871480976	77.18519070178783	75.61838167203554	82.14632718843357	80.1600081677903	0.10870516437454832	0.09812928268625544	-0.08009030952291596	-5.181050256618619	-0.07785782615582093	-5.036630306522056
28.2628151733366	57.50306598724546	58.31685570706412	69.16481549335104	68.49509058026958	73.6366872489362	72.4377728889507	77.1718594601684	75.60537854782365	82.13309809381215	80.14708776348779	0.10873715624589071	0.09815718628531496	-0.08088877045290133	-5.2642284903213294	-0.0786319629558534	-5.117355384654729
28.43311285235687	57.48680570886281	58.30130479973726	69.15038021138871	68.4811450225736	73.62284440910402	72.42431645312165	77.15831797847608	75.59217050833253	82.11966255215594	80.13396571292144	0.1087697416659051	0.09818560718293709	-0.08167508975358828	-5.347426106132843	-0.07939401387667999	-5.198079174533632
28.604436660561465	57.470277063186614	58.285498704986004	69.13571495367353	68.46697810772592	73.60878448266126	72.41064941208408	77.14456651855873	75.57875782986487	82.10602115415512	80.12064258944734	0.10880293189424572	0.09821455517773764	-0.08244937225643412	-5.430642432733293	-0.08014407996643058	-5.278800617603338
28.77679278089485	57.45347821247816	58.26943586601042	69.12081919712051	68.45258943580717	73.59450742164204	72.39677177332213	77.1306053500113	75.56514079670623	82.09217450454588	80.10711898008526	0.10883673841310791	0.0982440402614748	-0.08321172270177613	-5.513876838325814	-0.0808822621469858	-5.359518685707371
28.950187433556945	57.43640728613886	58.253114698415025	69.10569241096749	68.43797860159415	73.58001317967643	72.38268354696218	77.1164347501875	75.55131970114537	82.07812322223653	80.0933954856414	0.10887117293195393	0.0982740726231303	-0.08396224574505595	-5.597128731995326	-0.08160866121815502	-5.440232382174145
29.124626876227456	57.41906237993648	58.23653358953659	69.09033405648313	68.42314519431928	73.56530171188189	72.36838474568896	77.10205500420999	75.5372948434928	82.06386794043432	80.07947272083193	0.108906247392347	0.09830466265308377	-0.08470104596082706	-5.680397565014573	-0.08232337786171229	-5.52094074291017
29.30011740429177	57.401441555214056	58.219690897756664	69.07474358666794	68.40808879742428	73.55037297475175	72.35387538465947	77.08746640498065	75.52306653210027	82.04940930677495	80.06535131440901	0.10894197397290295	0.09833582094739478	-0.08542822784906434	-5.763682832261111	-0.08302651264679639	-5.601642837633335
29.476665351068124	57.383542838079094	58.20258495179647	69.05892044594634	68.3928089883061	73.53522692603921	72.33915548141266	77.07266925318882	75.5086350833774	82.03474798345233	80.05103190928685	0.10897836509435953	0.09836755831217424	-0.08614389584218429	-5.84698407374708	-0.08371816603442994	-5.682337771013408
29.654277088036206	57.36536421857402	58.18521404999593	69.04286406985092	68.37730533805706	73.51986352463781	72.32422505577733	77.05766385731899	75.4940008218099	82.01988464735058	80.03651516267098	0.10901543342476638	0.0983998857680724	-0.08684815430973458	-5.930300876001638	-0.08439843838348793	-5.763024683981712
29.832959025067048	57.346903649827034	58.167576459574065	69.02657388469832	68.36157741119625	73.50428273045821	72.30908412977502	77.04245053365766	75.47916407997448	82.00481999017775	80.02180174618704	0.10905319188480114	0.09843281455486437	-0.0875411075664374	-6.013632873760798	-0.08506742995533045	-5.843702754989863
30.0127176106544	57.328159047182	58.14967041587275	69.01004930725547	68.34562476539547	73.4884845042999	72.29373272752137	77.02702960629792	75.46412519855512	81.98955471859978	80.00689234601317	0.10909165365321094	0.09846635613614849	-0.08822285987722012	-6.096979751397157	-0.08572524091894707	-5.924371201266695
30.193559332147448	57.30912828730867	58.131494121580886	68.99328974439831	68.3294469511957	73.47246880772047	72.2781708751224	77.0114014071449	75.4488845263568	81.97408955437837	79.99178766301229	0.10913083217239121	0.0985005222041605	-0.08889351546378066	-6.180341244582451	-0.08637197135720953	-6.005029280227973
30.37549071598484	57.28980920729053	58.11304574594078	68.97629459275986	68.31304351171747	73.45623560289869	72.26239860056855	76.99556627591792	75.43344242031989	81.95842523450818	79.97648841286727	0.10917074115409223	0.09853532468470266	-0.08955317851379618	-6.263717142101086	-0.08700772127190248	-6.085676290842457
30.55851832793038	57.27019960369116	58.09432342393411	68.95906323836935	68.29641398236174	73.43978485249426	72.24641593362381	76.97952456015273	75.41779924553188	81.94256251135697	79.96099532621665	0.10921139458527392	0.09857077574218896	-0.0902019531849021	-6.347107287332619	-0.08763259059057305	-6.166311575070722
30.742648773309874	57.250297231598545	58.075325255448895	68.9415950562821	68.27955789050387	73.42311651950317	72.23022290571222	76.96327661520237	75.4019553752397	81.92650215280761	79.94530914879304	0.10925280673409582	0.09860688778481623	-0.09083994361319014	-6.430511580159873	-0.08824667917065199	-6.24693451926214
30.92788869724955	57.23009980364542	58.056049304425486	68.92388941019833	68.26247475517825	73.40623056710756	72.21381954979984	76.94682280423629	75.38591119086027	81.9102449424011	79.92943064156275	0.10929499215606014	0.09864367346986244	-0.09146725392281496	-6.5139299788952485	-0.08885008680775286	-6.327544555770146
31.114244784915854	57.20960498900636	58.03649359798159	68.90594565207192	68.24516408675447	73.38912695852093	72.19720590027265	76.93016349823789	75.36966708199016	81.89379167948118	79.91336058086692	0.10933796570030332	0.09868114570911368	-0.09208398823048469	-6.597362501956013	-0.08944291324124265	-6.408141164482004
31.30172376175672	57.1888104123709	58.01665612551583	68.88776312170944	68.22762538660459	73.37180565682932	72.18038199281064	76.91329907600202	75.35322344641408	81.87714317934224	79.89709975856493	0.10938174251604472	0.09871931767442323	-0.0926902506539875	-6.680809229823353	-0.09002525815986928	-6.4887238743122
31.4903323937443	57.167713652891024	57.99653483778943	68.86934114635696	68.20985814676158	73.3542666248263	72.16334786425793	76.89622992412953	75.33658069011285	81.8603002733775	79.88064898217976	0.10942633805919504	0.09875820280340819	-0.0932861453231908	-6.7642703072469885	-0.09059722121023128	-6.569292265019612
31.68007748761912	57.14631224310285	57.97612764598399	68.85067904027585	68.19186184956699	73.33650982484258	72.14610355248729	76.8789564370207	75.31973922726908	81.84326380922937	79.864009075044	0.10947176809913163	0.09879781480529246	-0.09387177638546973	-6.847745945056886	-0.09115890200311583	-6.64984596881186
31.870965891135747	57.124603667822974	57.95543242073753	68.83177610430803	68.17363596731076	73.31853521857163	72.128649096262	76.86147901686812	75.3026994802731	81.82603465094274	79.84718087644963	0.10951804872564004	0.09883816766688626	-0.09444724801429061	-6.931236422295115	-0.09171040011941045	-6.730384672066066
32.063004493309954	57.10258536301654	57.934446991154815	68.81263162542794	68.15517996185922	73.30034276688814	72.1109845350913	76.84379807364668	75.28546187972655	81.80861367911915	79.830165241798	0.10956519635603462	0.09887927565872483	-0.09501266442040901	-7.014742088533239	-0.09225181511897063	-6.8109081171514845
32.25620022466719	57.080254714637945	57.913169143794406	68.79324487628287	68.13649328427422	73.28193242966148	72.09310990908276	76.82591402510255	75.2680268644457	81.79100179107306	79.81296304275324	0.10961322774245495	0.0989211533413542	-0.0955681298596005	-7.098263366009633	-0.09278324654781045	-6.8914161043358035
32.45056005749291	57.05760905744299	57.8915966216287	68.77361511472061	68.11757537442011	73.26330416556318	72.07502525878787	76.80782729674048	75.25039488146192	81.77319990099086	79.7955751673961	0.1096621599793514	0.0989638155717763	-0.09611374864209665	-7.181800751934134	-0.09330479394634494	-6.97190849366234
32.64609100608406	57.03464567377138	57.86972712297942	68.75374158330385	68.09842566056132	73.24445793186813	72.05673062504444	76.78953832180909	75.2325663860229	81.75520894009104	79.77800252038153	0.10971201051115874	0.09900727751006227	-0.09664962514275999	-7.265354820907305	-0.09381655685575652	-7.052385206847248
32.84280012700226	57.01136179229918	57.84755830042503	68.73362350881149	68.07904355894753	73.22539368424961	72.03822604881248	76.77104754128457	75.21454184159073	81.73702985678727	79.76024602309714	0.10976279714016601	0.0990515546261265	-0.09717586381015053	-7.348926227272386	-0.09431863482842573	-7.1328462294259225
33.040694519328454	56.987754586760296	57.82508775968101	68.713260101726	68.05942847338767	73.20611137656816	72.01951157100525	76.75235540385266	75.1963217198394	81.71866361685345	79.74230661382417	0.10981453803459126	0.09909666270667986	-0.09769256917866187	-7.432515707785569	-0.09481112743534936	-7.21329161275753
33.239781324919136	56.96382117463526	57.80231305845165	68.692650555706	68.03957979481198	73.18661096065269	72.00058723231479	76.7334623658877	75.17790650065064	81.70011120359001	79.72418524790093	0.10986725173686057	0.09914261786235652	-0.09819984587764452	-7.51612408411529	-0.09529413427469535	-7.293721476187784
33.44006772866406	56.93955861580835	57.77923170525258	68.67179404704535	68.01949690082168	73.16689238607627	71.98145307303159	76.7143688914313	75.15929667210813	81.68137361799428	79.70588289788809	0.10992095717210566	0.0991894365350264	-0.0986977986424904	-7.599752265508869	-0.09576775498152301	-7.374136009299036
33.64156095874556	56.91496391118994	57.75584115820307	68.65068973411591	67.99917915522582	73.1469555999234	71.96210913285847	76.69507545216739	75.14049273049022	81.66245187893134	79.68740055373637	0.10997567365688007	0.09923713550529642	-0.09918653232659835	-7.68340125161194	-0.09623208923736115	-7.454535474213117
33.84426828689945	56.89003400130467	57.7321388237873	68.62933675679567	67.97862590756502	73.12680054655101	71.94255545071819	76.67558252739616	75.12149518026072	81.64334702330868	79.66873922295635	0.11003142090810357	0.09928573190020594	-0.09966615191322603	-7.767072135338822	-0.0966872367788767	-7.5349202078778035
34.04819702867729	56.864765764843284	57.70812205558442	68.60773423587979	67.95783649262225	73.10642716734078	71.92279206455534	76.65589060400474	75.1023045340587	81.62406010625156	79.64989993079136	0.11008821905224148	0.09933524320112369	-0.10013676252683013	-7.850766105764706	-0.09713329740807808	-7.6152906245370104
34.25335454371064	56.839156017178716	57.68378815296489	68.58588127247644	67.93681022991896	73.08583540044509	71.90281901113121	76.63600017643694	75.08292131268549	81.60459220128288	79.63088372039186	0.11014608863472702	0.09938568725184808	-0.10059846944469086	-7.934484451083335	-0.0975703710028597	-7.695647218231898
34.45974823597649	56.813201508843484	57.6591343597539	68.56377694738455	67.9155464231975	73.06502518052385	71.88263632581247	76.61591174665936	75.06334604509073	81.5849444005039	79.61169165299303	0.11020505062962985	0.09943708226692446	-0.10105137811194709	-8.018228561923024	-0.0979985575284843	-7.775990565496613
34.66738555406454	56.786898923968415	57.6341578628591	68.5414203204541	67.89404435988783	73.04399643847313	71.86224404235206	76.59562582412542	75.04357926835553	81.56511781477779	79.59232480809378	0.1102651264495857	0.09948944684018102	-0.10149559415293652	-8.101999934426203	-0.09841795704647893	-7.856321327844853
34.87627399144595	56.76024487868179	57.60885579086411	68.51881042992885	67.87230331056074	73.02274910114603	71.84164219266489	76.57514292573725	75.02362152767527	81.54511357391661	79.57278428364042	0.11032633795598867	0.09954279995348844	-0.10193122338537819	-8.185800173621828	-0.09882866972645843	-7.9366402545820165
35.086421086743854	56.733235919466715	57.583225212583585	68.4959462917697	67.85032252836331	73.00128309106363	71.82083080659405	76.55446357580414	75.00347337633838	81.52493282686966	79.55307119621047	0.11038870746945695	0.0995971609857557	-0.10235837183466856	-8.269630996890555	-0.09923079585979622	-8.016948185821093
35.29783442400536	56.70586852147662	57.55726313558129	68.47282689895918	67.82810124843942	72.97959832611774	71.79980991167074	76.53358830599886	74.98313537570424	81.5045767419156	79.53318668120063	0.11045225778058188	0.09965254972216568	-0.102777145747325	-8.353494237431732	-0.09962443586829295	-8.097246055152937
35.51052163297529	56.678139086806986	57.530966504649285	68.44945122078603	67.80563868733354	72.95769471926383	71.77857953286659	76.51251765531099	74.96260809517884	81.48404650685674	79.5131318930176	0.11051701216096642	0.09970898636365744	-0.10318765160772614	-8.43739184806509	-0.10000969031850104	-8.177534892822223
35.72449038937153	56.65004394272196	57.50433220024646	68.42581820210873	67.78293404237661	72.93557217820396	71.75713969233702	76.4912521699967	74.94189211218767	81.46334332921587	79.49290800527072	0.11058299437456448	0.09976649153666826	-0.10358999615144171	-8.521325904852347	-0.10038665993459972	-8.257815828877938
35.93974841516195	56.62157933983553	57.47735703689583	68.40192676259898	67.75998649105459	72.91323060506073	71.73549040915707	76.46979240352677	74.92098801214631	81.44246843643715	79.47251621096818	0.11065022868932954	0.09982508630313364	-0.10398428638242763	-8.605298611109902	-0.10075544561010474	-8.338090096311134
36.15630347884324	56.59274145024408	57.450037761539534	68.37777579596171	67.73679519035869	72.89066989603937	71.71363169904845	76.44813891652971	74.89989638842893	81.4214230760879	79.45195772271605	0.11071873988918464	0.09988479217076497	-0.10437062958996535	-8.68931230146336	-0.10111614842358563	-8.418359034507375
36.374163395721176	56.56352636561097	57.422371051849275	68.35336416913414	67.71335927611604	72.86788994108043	71.6915635740973	76.42629227673304	74.87861784233372	81.40020851606539	79.43123377291967	0.11078855328631736	0.09994563110360936	-0.10474913336346958	-8.77336944586932	-0.10146886965009116	-8.498624092550017
36.59333602819267	56.53393009520028	57.39435351449262	68.3286907214605	67.68967786230206	72.84489062350094	71.66928604246407	76.40425305890047	74.85715298304648	81.37882604480544	79.41034561398949	0.11085969473382193	0.10000762553289122	-0.10511990561190032	-8.857472654073717	-0.10181371077729295	-8.578886832878197
36.813829286029524	56.50394856385855	57.365981683351194	68.30375426384303	67.6657500403308	72.82167181962387	71.64679910808208	76.38202184476542	74.83550242760013	81.35727697149431	79.38929451854797	0.11093219063868659	0.10007079836816529	-0.10548305458135587	-8.941624679995584	-0.10215077352083313	-8.659148934999394
37.03565112666392	56.4735776099434	57.33725201769234	68.2785535778682	67.64157487832622	72.79823339839633	71.62410277034814	76.35959922296138	74.81366680083276	81.33556262628399	79.36808177964141	0.11100606797514952	0.10013517300876727	-0.10583868887320591	-9.02582842630909	-0.102480159836972	-8.739412199098297
37.25880955547555	56.4428129831968	57.30816090029054	68.25308741490721	67.61715142037097	72.7745752209952	71.6011970238023	76.33698578894794	74.79164673534221	81.31368436051045	79.34670871095447	0.11108135429842472	0.1002007733555939	-0.1061869174640151	-9.110086949234756	-0.10280197194219909	-8.81967855021685
37.483312626080554	56.41165034256188	57.27870463549748	68.22735449519004	67.5924786857325	72.75069714042031	71.57808185779649	76.31418214493308	74.76944287143664	81.29164354691524	79.32517664702698	0.11115807775881777	0.10026762382320532	-0.1065278497249551	-9.19440346342708	-0.1031163123278418	-8.899950042214186
37.70916844062219	56.380085253940976	57.24887944726034	68.20135350685194	67.56755566806738	72.72659900107452	71.55475725615376	76.29118889979132	74.74705585708351	81.2694415798703	79.30348694347558	0.11123626711624247	0.1003357493522722	-0.10686159544300722	-9.278781347051336	-0.103423283775669	-8.980228861810247
37.93638515006311	56.34811318789397	57.2186814770857	68.17508310495205	67.54238133460117	72.70228063833042	71.5312231968158	76.26800666897763	74.72448634785437	81.2470798756065	79.28164097721827	0.11131595175514748	0.10040517542237279	-0.10718826484071542	-9.363224147016808	-0.10372298937789992	-9.060517333162352
38.164970954479706	56.31572951727436	57.1881067819468	68.14854191046255	67.51695462528336	72.67774187808325	71.50747965147826	76.24463607443707	74.70173500686579	81.22455987244541	79.25964014670173	0.11139716169987357	0.10047592806515449	-0.10750796860017431	-9.44773558444831	-0.10401553255431395	-9.140817922245333
38.39493410335793	56.28292951480111	57.15715133213424	68.12172850922734	67.49127445191783	72.65298253628879	71.48352658521539	76.22107774450919	74.67880250471781	81.20188303103423	79.23748587213322	0.11147992763045038	0.10054803387787166	-0.10782081788445907	-9.532319560299584	-0.1043010170704406	-9.221133241460848
38.626282895891045	56.249708350565285	57.12581100904644	68.09464145089012	67.46533969726632	72.62800241848717	71.45936395609138	76.19733231382855	74.6556895194275	81.17905083458517	79.21517959571554	0.11156428089884961	0.10062152003730866	-0.10812692436081761	-9.616980161094034	-0.10457954705782413	-9.30146605452137
38.859025681279114	56.216061089468404	57.09408160291927	68.06727924778981	67.43914921412534	72.60280131931079	71.4349917147595	76.17340042321972	74.63239673635971	81.15606478911785	79.19272278188588	0.11165025354571065	0.10069641431410908	-0.10842640022593741	-9.701721665041987	-0.10485122703363459	-9.381819281366916
39.09317085903034	56.18198268859078	57.0619588104921	68.03964037382254	67.41270182437448	72.57737902197614	71.41040980404776	76.14928271958705	74.60892484815278	81.13292642370551	79.17011691755833	0.11173787831755326	0.10077274508751521	-0.1087193582301893	-9.786548548170686	-0.10511616192098927	-9.462196003278223
39.328726879264174	56.14746799448811	57.02943823260913	68.01172326326957	67.38599631799653	72.55173529775983	71.38561815853134	76.12497985579982	74.58527455464127	81.10963729072552	79.14736351237067	0.1118271886844967	0.10085054136054089	-0.10900591170377538	-9.87146549080353	-0.10537445707103643	-9.542599468270055
39.56570224301631	56.11251174041319	56.99651537175274	67.98352630958891	67.35903145206662	72.5258699054565	71.36061670409018	76.10049249057069	74.56144656277289	81.08619896611295	79.12446409893441	0.1119182188584972	0.10092983277558262	-0.10928617458381495	-9.956477384259415	-0.10562621828535157	-9.623033096626386
39.80410550254544	56.077108543461385	56.96318562950787	67.95504786417065	67.331805949711	72.49978259081993	71.33540535745249	76.07582128832945	74.53744158652201	81.062613049619	79.1014202330892	0.11201100381212822	0.10101064963049558	-0.10956026144160091	-10.041589337688492	-0.10587155183733898	-9.703500486437406
40.04394526164196	56.04125290163679	56.92944430395492	67.92628623505364	67.30431849903393	72.47347308598535	71.30998402572342	76.05096691909017	74.51326034679853	81.03888116507278	79.07823349416199	0.11210557929791908	0.10109302289514113	-0.10982828751136253	-10.126806685240808	-0.10611056449693024	-9.784005419645837
40.28523017593832	56.00493919083708	56.89528658698805	67.89723968560298	67.27656775201054	72.44694110887299	71.28435260589711	76.02593005831243	74.48890357135093	81.01500496064777	79.05490548522917	0.1122019818682707	0.1011769842284258	-0.1100903687200514	-10.212134993484142	-0.10634336355576579	-9.864551868167837
40.52796895322162	55.96816166175412	56.86070756155783	67.86790643314654	67.24855232334606	72.42018636257191	71.25851098435334	76.0007113867558	74.46437199466499	80.99098610913207	79.03143783338392	0.11230024889596854	0.1012625659958478	-0.11034662171815057	-10.297580069072865	-0.1065700568510124	-9.945144000150322
40.77217035374772	55.93091443668767	56.82570219883459	67.8382846475688	67.22027078929911	72.39320853470329	71.23245903633689	75.9753115903277	74.43966635785715	80.96682630820293	79.00783219000745	0.11240041859531953	0.1013498012875746	-0.11059716391113739	-10.383147966658726	-0.10679075279293215	-10.025786186599362
41.017843190557436	55.89319150627019	56.79026535529081	67.80837244986168	67.19172168646827	72.36600729676313	71.20619662541974	75.94973135992454	74.41478740856205	80.94252728070629	78.98409023104503	0.11250253004392324	0.10143872393705737	-0.11084211349242423	-10.46884499713633	-0.1070055603911726	-10.106483008128635
41.26499632979458	55.85498672609867	56.75439176969931	67.77816791062914	67.16290351054053	72.3385823034425	71.17972360294512	75.92397139126506	74.38973590081476	80.91809077493984	78.96021365728633	0.1126066232051146	0.1015293685402174	-0.11108158947766356	-10.554677736201484	-0.10721458928318839	-10.187239262040748
41.51363869102594	55.81629381327169	56.71807606004484	67.74766904854538	67.1338147150002	72.31093319192553	71.15303980745276	75.8980323847165	74.36451259492664	80.89351856494127	78.93620419465053	0.11271273895108881	0.10162177047520991	-0.1113157117393655	-10.640653033126	-0.1074179497633736	-10.268059969615933
41.763779247563185	55.7771063428282	56.681312720346064	67.71687382876426	67.104453709797	72.28305958116393	71.12614506408497	75.87191504511296	74.33911825735547	80.86881245078118	78.91206359447608	0.11282091908674263	0.10171596592279818	-0.11154460104415875	-10.726778019978155	-0.10761575281296132	-10.348950383668125
42.0154270267867	55.73741774408457	56.64409611738518	67.68578016127827	67.07481885997176	72.25496107112683	71.09903918397238	75.84562008156506	74.31355366056872	80.84397425886011	78.88779363381558	0.11293120637424947	0.10181199188734975	-0.1117683790897388	-10.81306012109053	-0.10780811013145808	-10.429915996423006
42.26859111047143	55.69722129686756	56.60642048734185	67.6543858992254	67.04490848423809	72.22663724202593	71.07172196359899	75.81914820726182	74.2878195829004	80.81900584221118	78.86339611573507	0.11304364455840471	0.10190988621848683	-0.1119871685445446	-10.899507062937118	-0.10799513416935724	-10.51096254767981
42.523280635114425	55.65651012763861	56.56827993232832	67.62268883714171	67.01472085351858	72.19808765351375	71.04419318414524	75.79250013926287	74.26191680840043	80.79390908080684	78.83887286961857	0.11315827839275949	0.10200968763340372	-0.11220109308851534	-10.98612688436151	-0.10817693816085239	-10.592096033205962
42.77950479226489	55.61527720550743	56.52966841682326	67.59068670915823	66.98425418943424	72.16931184385548	71.01645261080938	75.7656765982823	74.2358461266776	80.76868588187132	78.81422575147832	0.11327515366658002	0.10211143573988657	-0.11241027745359133	-11.072927947079734	-0.1083536361586539	-10.673322713488233
43.03727282885567	55.57351533813003	56.49057976399941	67.5583771871397	66.95350666274443	72.14030932907235	70.9884999921047	75.7386783084623	74.20960833273402	80.74333818019785	78.78945664426922	0.11339431723265374	0.10221517106005351	-0.11261484746935935	-11.159918946832477	-0.10852534307034034	-10.754649122851333
43.29659404753705	55.53121716748791	56.45100765194313	67.52575787876243	66.9224763917368	72.11107960205534	70.9603350591335	75.71150599713675	74.18320422679248	80.71786793847069	78.76456745820974	0.11351581703598577	0.10232093505484571	-0.11281493010667987	-11.247108924715576	-0.10869217469542036	-10.836082078902109
43.55747780701245	55.48837516554514	56.41094560976082	67.49282632553093	66.89116144056399	72.08162213164944	70.93195752483491	75.68416039458516	74.1566346141147	80.69227714759336	78.73956013110704	0.11363970214340671	0.10242877014929262	-0.1130106535241282	-11.334507278952515	-0.10885424776373043	-10.917628692268408
43.81993352237618	55.44498162977844	56.370387013569896	67.45958000072886	66.8595598175267	72.05193636170586	70.90336708320812	75.65664223377497	74.1299003048121	80.66656782702144	78.71443662868907	0.11376602277413163	0.10253871975858835	-0.11320214711793142	-11.422123777356319	-0.10901167997576522	-10.9992963767927
44.08397066545326	55.40102867857633	56.329325082368634	67.42601630730297	66.82766947329924	72.02202171010131	70.87456340850699	75.62895225009275	74.10300211364633	80.6407420251009	78.68919894494091	0.11389483033130812	0.10265082831499797	-0.11338954157096737	-11.509968569986086	-0.10916459004388912	-11.0810928600622
44.349598765141174	55.35650824650393	56.28775287378293	67.39213257567795	66.79548829909754	71.99187756772423	70.84554615440827	75.6010911810641	74.07594085982207	80.61480181941273	78.66384910244828	0.11402617743458382	0.10276514129563966	-0.11357296890477642	-11.598052202385588	-0.10931309773559406	-11.163026194371923
44.6168274077539	55.31141207942775	56.2456632796835	67.3579260614984	66.76301412478523	71.96150329742488	70.81631495314912	75.57305976606088	74.04871736676829	80.58874931712235	78.63838915274549	0.11416011795374001	0.10288170525115796	-0.11375256253441535	-11.686385629447614	-0.10945732391834895	-11.245104768126112
44.88566623736761	55.26573172949665	56.203049021671376	67.32339394329618	66.73024471691762	71.93089823292925	70.78686941463576	75.54485874599568	74.02133246191119	80.5625866553353	78.61282117667082	0.11429670704342457	0.10300056783534023	-0.1139284573235102	-11.77498022961845	-0.10959739060481866	-11.327337317563433
45.15612495616904	55.21945854997431	56.15990264642554	67.28853332007998	66.6971777767195	71.90006167771513	70.75720912551985	75.51648886300342	73.99378697643496	80.53631600145884	78.58714728472711	0.11443600117903141	0.10312177783569208	-0.11410078964283343	-11.863847819793591	-0.10973342100223249	-11.409732939129754
45.42821332480542	55.17258368991765	56.11621652090873	67.25334120884393	66.66381093799504	71.86899290384814	70.72733364824249	75.48795086010858	73.96608174503316	80.50993955356938	78.56136961744888	0.11457805819376851	0.1032453852050392	-0.11426969743084214	-11.953000670811889	-0.10986553956158218	-11.492301102220154
45.701941162736816	55.125098088696895	56.071982827426474	67.21781454199258	66.63014176496722	71.83769115077708	70.69724252004424	75.45924548087827	73.93821760564705	80.4834595407858	78.5354903457758	0.11472293731695937	0.10337144109415344	-0.11443532025552372	-12.042451523409909	-0.1099938720290794	-11.57505166239207
45.97731834859046	55.07699247035151	56.027193558534535	67.18195016467882	66.59616775004397	71.80615562408664	70.66693525194009	75.43037346906038	73.91019539919317	80.45687822364958	78.50951167143285	0.11487069921362997	0.10349999788548063	-0.11459779937939629	-12.132213604931167	-0.11011854550035594	-11.657994875178701
46.25435482051728	55.0282573377769	55.9818405117888	67.14574483205152	66.5618863115078	71.77438549420563	70.63641132765741	75.40133556820595	73.88201596927748	80.43019789451084	78.48343582731671	0.11502140602542543	0.10363110922798963	-0.11475727782780609	-12.222300646741132	-0.11023968847574395	-11.741141410419004
46.533060576550575	54.978882966735696	55.93591528433337	67.10919520640886	66.52729479112675	71.74237989506874	70.6056702025362	75.37213252127468	73.85368016189736	80.40342087792044	78.45726507788935	0.11517512141291235	0.10376483007320056	-0.11491390045803485	-12.312726902200666	-0.11035743091841255	-11.824502367160676
46.813445674966815	54.92885939968872	55.88940926731995	67.07229785425478	66.49239045168271	71.71013792273098	70.5747113023892	75.3427650702242	73.82518882512923	80.37654953102933	78.431001719578	0.11533191059932142	0.10390121671242715	-0.1150678140314767	-12.403507165356132	-0.11047190431412446	-11.908089289141571
47.09552023464871	54.8781764394389	55.84231364015394	67.035049243254	66.45717047441477	71.677658633932	70.54353402232141	75.31323395558134	73.7965428088026	80.34958624399444	78.40464808118276	0.1154918404157872	0.10404032681528977	-0.11521916729041948	-12.494656790606314	-0.11058324173407641	-11.99191418094233
47.37929443545016	54.82682364258167	55.79461936456003	66.99744573908104	66.42163195637316	71.64494104460788	70.51213772550588	75.283539915994	73.76774296415843	80.32253344039043	78.37820652429052	0.1156549793481417	0.1041822194695426	-0.11536811103553646	-12.58619171290593	-0.11069157789950168	-12.075989524784745
47.66477851856398	54.77479031275654	55.746317178462164	66.95948360216117	66.38577190768159	71.61198412834996	70.48052174191567	75.25368368776502	73.7387901434931	80.29539357762961	78.35167944369694	0.1158213975853284	0.10432695522227646	-0.1155147982068172	-12.678128468845898	-0.11079704924854639	-12.16032829787946
47.951982786891236	54.722065493691794	55.6973975896705	66.9211589842965	66.34958724870313	71.57878681480672	70.44868536700895	75.22366600436474	73.7096851997856	80.2681691473879	78.32506926783543	0.11599116706949829	0.10447459612254444	-0.11565938396971376	-12.77048421881591	-0.11089979400682637	-12.244943990725005
48.24091760541319	54.66863796203603	55.64785086936907	66.88246792517405	66.31307480710643	71.54534798802692	70.41662786036562	75.19348759592249	73.6804289863075	80.24086267603774	78.29837845921357	0.11616436154785748	0.10462520576546704	-0.11580202580168475	-12.86327676973633	-0.11099995226011572	-12.329850625974359
48.53159340156531	54.61449621997	55.597667045397074	66.84340634875167	66.27623131482831	71.51166648474286	70.38434844427394	75.163149188697	73.65102235621603	80.21347672508924	78.27160951485756	0.11634105662633895	0.1047788493378842	-0.11594288358300275	-12.956524598846954	-0.11109766602928062	-12.415062778107313
48.82402066561362	54.55962848759015	55.54683589531647	66.8039700595154	66.2390534049281	71.47774109258941	70.35184630226445	75.13265150452303	73.62146616212831	80.18601389163786	78.24476496676417	0.1165213298251688	0.10493559366561489	-0.11608211969382864	-13.050246878754479	-0.111193079349718	-12.500595593995968
49.11820995103327	54.50402269505642	55.495346939258496	66.76415473860355	66.20153760832984	71.44357054825662	70.3191205775893	75.10199526023344	73.59176125567625	80.15847680881889	78.21784738236066	0.11670526063640793	0.10509550726238272	-0.11621989911159858	-13.144463503129373	-0.11128633835278379	-12.586464814281499
49.41417187488941	54.44766647449771	55.44318943254106	66.72395593979356	66.16368035044744	71.40915353557453	70.2861703716447	75.07118116705762	73.56190848704138	80.13086814627098	78.19085936497281	0.11689293058355117	0.10525866038048623	-0.11635638951328531	-13.239195113603273	-0.11137759135021952	-12.67268679555309
49.71191711822035	54.390547151664855	55.39035235804964	66.68336908534387	66.12547794768852	71.37448868352557	70.25299474233442	75.04020992999244	73.53190870446906	80.10319061060602	78.16380355430154	0.1170844232832658	0.1054251250632797	-0.11649176138311645	-13.334463127932395	-0.11146698892299867	-12.759278533614633
50.01145642642306	54.33265173732403	55.33682441837197	66.64238946168658	66.08692660383103	71.33957456418234	70.21959270237089	75.00908224714634	73.50176275375983	80.07544694588715	78.13668262690709	0.11727982450936075	0.10559497519954213	-0.11662618812347603	-13.430289769226874	-0.11155468401365454	-12.84625768769547
50.3128006096408	54.27396691838109	55.28259402767923	66.60101221496387	66.0480224062684	71.30440969056751	70.18596321751235	74.97779880905465	73.47147147773862	80.04763993411473	78.10949929670242	0.11747922225908135	0.10576828657981521	-0.11675984616988444	-13.526698096369728	-0.11164083202132247	-12.93364260560702
50.61596054315354	54.214479048728336	55.22764930334395	66.55923234640262	66.00876132211728	71.26899251443288	70.15210520473275	74.94636029796521	73.44103571569923	80.01977239572035	78.08225631545483	0.11768270682182141	0.10594513695478575	-0.11689291511228816	-13.623712035912831	-0.11172559090168477	-13.0214523500199
50.9209471677702	54.15417413980319	55.171978057285315	66.51704470751908	65.96913919418222	71.23332142395283	70.11801753032162	74.91476738709204	73.41045630282413	79.99184719006793	78.05495647329661	0.11789037085036382	0.10612560609580855	-0.11702557781956102	-13.721356415151604	-0.11180912127021259	-13.10970672588337
51.22777149022361	54.09303785085084	55.115567787032475	66.47444399514873	65.92915173677137	71.1973947413308	70.08369900791111	74.88302073983739	73.3797340695777	79.96386721596458	78.0276025992444	0.11810230943474953	0.10630977585765403	-0.1171580205697893	-13.819656996696722	-0.11189158651072262	-13.198426309047136
51.53644458356769	54.031055478878926	55.058405666495375	66.43142474629188	65.88879453135682	71.16121072031237	70.04914839642636	74.8511210089784	73.34886984107185	79.93583541217804	78.00019756172772	0.11831862017888888	0.10649773024357863	-0.11729043318669596	-13.918640514606523	-0.11197315288788445	-13.287632476110957
51.84697758757708	53.968211948295256	55.00047853643301	66.38798133276889	65.84806302207308	71.12476754360318	70.01436439795681	74.81906883581884	73.31786443640279	79.90775475796356	77.97274426912631	0.11853940328003541	0.10668955547281517	-0.11742300918034232	-14.018334711970965	-0.11205398966329483	-13.377347435454794
52.15938170914916	53.90449180021678	54.94177289460833	66.3441079556759	65.8069525110474	71.08806332018591	69.97934565554472	74.78686484930289	73.28671866795807	79.87962827359851	77.94524567031763	0.11876476161124531	0.10688534005058993	-0.11755594589418195	-14.118768380156325	-0.11213426921786152	-13.46759425975506
52.47366822270851	53.83987918144023	54.88227488561832	66.29979863963423	65.76545815355377	71.0510960825334	69.94409075088674	74.75450966509051	73.25543334069151	79.85145902092633	77.91770475523296	0.11899480080694647	0.10708517484077507	-0.11768944465953268	-14.21997139994528	-0.11221416717994259	-13.558396920043378
52.789848470613855	53.77435783306009	54.821970290387256	66.2550472268218	65.72357495298337	71.01386378371099	69.90859820194477	74.72200388459014	73.22400925136488	79.82325010390728	77.89012455542304	0.11922962935176143	0.10728915314129205	-0.11782371095441135	-14.321974784195845	-0.1122938625562	-13.649780320911304
53.107933863567155	53.7079110787264	54.760844515312755	66.20984737078187	65.68129775562501	70.976364294367	69.87286646046375	74.68934809395105	73.19244718775599	79.79500466918066	77.86250814463466	0.11946935867271737	0.10749737076238343	-0.11795895456974392	-14.424810722552138	-0.1123735378700843	-13.741770337586786
53.42793588102576	53.640521812525265	54.69888258104941	66.16419252999438	65.63862124524461	70.93859539960187	69.83689390938919	74.65654286300838	73.16074792782908	79.7667259066327	77.83485863939525	0.11971410323500237	0.1077099261078844	-0.1180953897844148	-14.528512628256067	-0.11245337930689914	-13.83439385465681
53.74986607161648	53.57217248647352	54.63606911091958	66.11807596120408	65.59553993745757	70.90055479571423	69.80067886018271	74.62358874418265	73.12891223886805	79.7384170499756	77.80717919960864	0.11996398064141395	0.10792692025962283	-0.11823323554510523	-14.63311518680348	-0.11253357686182142	-13.927678806237964
54.073736053552395	53.50284509761181	54.57238831893693	66.07149071249232	65.55204817388427	70.86224008681627	69.76421955003018	74.5904862713293	73.09694087657022	79.71008137733381	77.77947302916111	0.12021911173567194	0.10814845706508988	-0.11837271565536867	-14.738654406970454	-0.11261432449796871	-14.021654218315234
54.399557515052166	53.43252117468413	54.50782399742782	66.02442961608277	65.50814011607781	70.82364878131357	69.72751413893619	74.5572359585371	73.06483458409689	79.68172221184037	77.75174337653618	0.12047962070976595	0.10837464322852404	-0.11851405897262168	-14.845167674060576	-0.11269582030917036	-14.116350252788834
54.727342214761876	53.361181764389116	54.442359504238276	65.97688528086881	65.46380973921664	70.78477828824248	69.69056070670237	74.52383829887215	73.03259409108189	79.65334292224127	77.72399353544148	0.12074563521551646	0.10860558840556626	-0.11865749961390293	-14.952693805633317	-0.11277826669009983	-14.21179825353829
55.057101982179326	53.28880741718905	54.37597774950935	65.92885008465085	65.41905082554901	70.74562591345929	69.65335724978156	74.49029376306545	73.00022011259283	79.62494692350924	77.69622684544443	0.12101728648054548	0.10884140530164604	-0.11880327716907857	-15.061273109635295	-0.11286187051446461	-14.308030794691149
55.38884871808102	53.21537817266224	54.30866118200732	65.88031616607122	65.37385695758046	70.70618885567431	69.61590167800425	74.45660279814143	72.96771334804511	79.59653767746681	77.66844669261963	0.12129470942884717	0.10908220977426479	-0.1189516369257575	-15.170947445407364	-0.1129468433201879	-14.405081730988968
55.722594394951685	53.1408735443822	54.240391774991046	65.83127541623207	65.32822151099126	70.66646420232259	69.57819181116986	74.42276582598348	72.93507448006497	79.56811869341723	77.64065651020583	0.12157804280618055	0.10932812093936212	-0.11910283010226408	-15.28176028731832	-0.11303340150281826	-14.502986250488902
56.058351057416104	53.06527250430974	54.17115101160175	65.78171946998422	65.2821376472734	70.62644892526599	69.54022537549828	74.38878324183513	72.90230417330037	79.53969352878597	77.61285977927488	0.12186742931049167	0.1095792612819435	-0.11925711409058692	-15.39375679132354	-0.11312176651833283	-14.601780929830056
56.39613082267415	52.98855346668038	54.10091986975571	65.73163969687076	65.23559830607232	70.58613987631668	69.50199999993275	74.35465541273264	72.8694030731751	79.51126578977005	77.58506002940966	0.12216301572761182	0.10983575677117456	-0.11941475271225954	-15.506983864861468	-0.1132121650949216	-14.70150379207007
56.7359458809379	52.910694271370964	54.029678806524316	65.68102719171075	65.18859619722224	70.54553378257441	69.46351321228957	74.32038267586537	72.83637180458565	79.4828391319966	77.55726083939403	0.12246495307246005	0.110097736980144	-0.11957601648389016	-15.621490239791456	-0.11330482945196252	-14.8021943669155
57.07780849587155	52.83167216672839	53.95740774198233	65.62987276480698	65.14112379246069	70.50462724156944	69.42476243524672	74.28596533686144	72.80321097053698	79.4544172611904	77.5294658379139	0.12277339673602077	0.11036533521051381	-0.11974118289415969	-15.73732654874948	-0.11339999753228369	-14.903893754277306
57.42173100503407	52.75146379184291	53.88408604250408	65.57816693176105	65.0931733168059	70.4634167162014	69.38574498216197	74.25140366799434	72.76992115071288	79.42600393385052	77.50167870426766	0.12308850663835447	0.11063868862228905	-0.11991053669459006	-15.854545405234603	-0.11349791324282421	-15.006644690536632
57.7677258203244	52.67004515824765	53.809692503490375	65.52589990287768	65.04473673958472	70.42189852946433	69.34645805271569	74.21669790630676	72.73650289998048	79.39760295793543	77.47390316908924	0.12341044738793679	0.11091793836894515	-0.12008437020308804	-15.973201487442566	-0.11359882670576837	-15.110491617901062
58.115805428429454	52.58739163102592	53.734205331503624	65.47306157214015	64.99580576509223	70.38006885894809	69.30689872836706	74.1818482516472	72.7029567468229	79.36921819355673	77.44614301508106	0.12373938844761177	0.1112032297381699	-0.12026298362047783	-16.093351626033837	-0.11370299452286758	-15.215480757329715
58.465982391274686	52.50347790930724	53.657602125791456	65.41964150573727	64.94637182286789	70.33792373110543	69.26706396761638	74.14685486461562	72.66928319169799	79.34085355368194	77.41840207775826	0.1240755043074853	0.1114947122984843	-0.12044668536249503	-16.2150548962054	-0.11381068005067618	-15.321660184788925
58.818269346477535	52.41827800613246	53.5798598591764	65.36562893012133	64.89642605756943	70.29545901527298	69.22695060106338	74.11171786441295	72.63548270531864	79.31251300484517	77.39068424620378	0.12441897466508287	0.11179254005202897	-0.12063579240624733	-16.33837271408629	-0.11392215368864811	-15.429079911198642
59.172679007803275	52.33176522766822	53.50095485829001	65.31101271957623	64.84595931842674	70.2526704174353	69.1865553262523	74.07643732659038	72.60155572685147	79.28420056786659	77.36299346383453	0.12476998461312229	0.11209687159380712	-0.12083063065297495	-16.4633689379134	-0.11403769318063439	-15.537791966340592
59.52922416562417	52.24391215174933	53.42086278312739	65.25578138327214	64.79496214825502	70.20955347371799	69.14587470229253	74.041013280692	72.56750266202872	79.25592031857943	77.335333729178	0.12512872483526757	0.11240787027770426	-0.12103153530760835	-16.59010997401856	-0.1141575839305915	-15.647850486797324
59.887917687380885	52.15469060572945	53.33955860589911	65.19992305178465	64.7434247720078	70.16610354359862	69.10490514424464	74.00544570778746	72.53332388116972	79.22767638856547	77.30770909666002	0.12549539181025465	0.11272570438960655	-0.12123885127563483	-16.71866488802698	-0.11428211933299792	-15.759311808238635
60.24877251804685	52.06407164361734	53.25701658915533	65.14342546305235	64.6913370848469	70.12231580281973	69.06364291725959	73.96973453788681	72.49901971710682	79.19947296589773	77.28012367740276	0.1258701880247876	0.11305054732797364	-0.1214529335792065	-16.849105521594538	-0.11441160111850479	-15.872234562242738
60.6118016805955	51.972025522477466	53.17321026315726	65.08627594774745	64.63868863970785	70.07818523599049	69.02208413045948	73.9338796472331	72.46459046301106	79.17131429589058	77.25258164003372	0.12625332219564567	0.11338257779222344	-0.12167414779153773	-16.98150661470936	-0.11454633971584371	-15.986679777844984
60.97701827647021	51.8785216780726	53.088112402469704	65.02846141403239	64.58546863433585	70.03370662886161	68.98022473054694	73.897880855466	72.43003637011269	79.14320468185744	77.22508721150501	0.12664500950144525	0.11372197997932842	-0.12190287049338622	-17.11594593431073	-0.11468665463168293	-16.102710988348917
61.34443548605718	51.78352869972506	53.00169500174742	64.96996833167262	64.53166589776707	69.9888745602559	68.93806049512855	73.8617379226489	72.39535764530973	79.11514848587402	77.19764467792227	0.12704547182454037	0.11406894378901682	-0.12213948974995503	-17.252504409116227	-0.11483287484794857	-16.220394343259613
61.71406656916102	51.687014304374586	52.913929250688675	64.91078271547737	64.47726887622973	69.94368339363957	68.8955870257401	73.82545054615439	72.36055444866088	79.08715012954937	77.17025838538459	0.1274549380035608	0.11442366503802155	-0.12238440561110053	-17.391266271295535	-0.11498533923807486	-16.339798725957735
62.085924865483435	51.58894530980798	52.82478550812639	64.85089010803452	64.42226561843562	69.89812726831359	68.852799740556	73.7890183573981	72.32562689075426	79.05921409480126	77.14293274083307	0.1278736440971208	0.11478634568382516	-0.12263803063538603	-17.532319205276508	-0.11514439700427204	-16.460995877394453
62.46002379510434	51.489287607038335	52.73423327522886	64.79027556170847	64.36664376023414	69.85220009020853	68.80969386676911	73.7524409184158	72.29057502994758	79.03134492463835	77.11567221290966	0.1283018336592607	0.11515719405838269	-0.1229007904387629	-17.67575450395634	-0.11531040813444804	-16.584060525865425
62.83637685896657	51.3880061318082	52.642241167779574	64.72892361986453	64.31039050859717	69.80589552226077	68.7662644326231	73.71571771827307	72.25539886947158	79.00354722394638	77.08848133282493	0.12873975802720977	0.11553642511232956	-0.1231731242717018	-17.821667233178232	-0.11548374388296168	-16.709070523660557
63.21499763936286	51.28506483519323	52.548776887505355	64.6668182972835	64.25349262490198	69.75920697434915	68.72250625907904	73.6788481692997	72.22009835438952	78.97582566027833	77.06136469523422	0.12918767662209768	0.11592426067020888	-0.12345548562156239	-17.97015640416066	-0.1156647872742127	-16.836106990640474
63.59589980042612	51.18042665328275	52.45380719242208	64.60394305972925	64.19593640747898	69.71212759277142	68.67841395109875	73.64183160314076	72.18467336840595	78.94818496464973	77.0343269591226	0.1296458572632729	0.11632092969728756	-0.12374834284621272	-18.12132515508165	-0.11585393363061769	-16.965254465125327
63.979097088622495	51.074053475910596	52.35729786616557	64.54028080262648	64.13770767338737	69.6646502492334	68.63398188852396	73.60466726661176	72.1491237305156	78.920629932335	77.00737284869757	0.1301145764969231	0.11672666857855422	-0.12405217983923933	-18.27528094207264	-0.1160515911273734	-17.09660106276351
64.36460333324754	50.96590611441377	52.25921368627467	64.475813828808	64.07879173938123	69.61676752932883	68.58920421653075	73.56735431735002	72.11344919148434	78.89316542366743	76.98050715428911	0.13059411993973796	0.11714172141053453	-0.12436749672629333	-18.432135739907608	-0.11625818137493127	-17.23023864370589
64.75243244692527	50.85594426839317	52.15951839139358	64.41052382528576	64.01917340202553	69.56847172048128	68.54407483563635	73.52989181924968	72.07764943015252	78.86579636483931	76.95373473325618	0.13108478263838497	0.11756634030659283	-0.12469481059700627	-18.59200625329322	-0.11647414002968048	-17.366262988382005
65.14259842611021	50.74412649145309	52.05817464735956	64.34439183899948	63.95883691692119	69.51975479932162	68.4985873912364	73.49227873766982	72.0417240495523	78.83852774870375	76.9270605109002	0.13158686944562703	0.11800078571642514	-0.12503465627324317	-18.755014139203922	-0.11669991743589492	-17.504773982673214
65.53511535159264	50.6304101558943	51.95514401214077	64.27739825149226	63.897765976993405	69.47060841846967	68.45273526264553	73.45451393440193	72.00567257282707	78.81136463557446	76.90048948138306	0.13210069541394454	0.11844532676049431	-0.1253875871160517	-18.921286240980407	-0.11693597930101873	-17.645875813015664
65.92999738900669	50.51475141633838	51.8503868995898	64.20952275246236	63.83594368979718	69.42102389269016	68.40651155161657	73.41659616238505	71.9694944389428	78.78431215402483	76.87402670865012	0.13262658620758494	0.11890024158019513	-0.1257541758723022	-19.09095483465171	-0.11718280740350906	-17.78967717165142
66.32725878934137	50.39710517225953	51.743862541977535	64.14074431213633	63.773352553791526	69.37099218438917	68.35990907031014	73.37852406015404	71.93318899818061	78.75737550168392	76.84767732735702	0.13316487853400655	0.11936581770459143	-0.1261350155654668	-19.26415788860504	-0.11744090033761267	-17.936291472995435
66.72691388945532	50.277425029401385	51.6355289512711	64.07104115240514	63.709974433529524	69.32050388841506	68.31292032868483	73.34029614600568	71.8967555073972	78.73055994602761	76.82144654379938	0.13371592059574788	0.11984235243460996	-0.12653072043075042	-19.441039336936228	-0.11771077429705201	-18.085837081755017
67.12897711259382	50.15566326005827	51.5253428791201	64.0003907166646	63.645790533709885	69.26954921612857	68.26553752127649	73.30191081186862	71.86019312504048	78.70387082516525	76.79533963684403	0.13428007256380817	0.12033015324563136	-0.12694192689775718	-19.621749367513985	-0.1179929638980326	-18.238437553243784
67.53346296890952	50.03177076219962	51.41325977551507	63.928769638295314	63.58078137203318	69.21811797870063	68.21775251333446	73.26336631685889	71.82350090590752	78.6773135486183	76.76936195886123	0.13485770707368788	0.12082953820947336	-0.12736929462487012	-19.806444725751135	-0.11828802304538044	-18.39422188684148
67.94038605598601	49.90569701741905	51.29923374608166	63.85615370771624	63.51492675080103	69.16619956959745	68.16955682627834	73.22466078050442	71.78667779562878	78.65089359809063	76.74351893665582	0.13544920974530722	0.12134083643681705	-0.1278135075855431	-19.99528903468854	-0.11859652584395519	-18.553324793352658
68.3497610593647	49.77739004769034	51.183217507974724	63.78251783794149	63.44820572719532	69.11378294620812	68.12094162243909	73.1857921756198	71.74972262486476	78.6246165282282	76.71781607239717	0.13605497972809502	0.12186438854120171	-0.12827527521160675	-20.188453132583163	-0.11891906755819548	-18.715886977082846
68.7616027530747	49.64679637091517	51.06516234433609	63.707836028567165	63.3805965821691	69.06085661056808	68.07189768904394	73.14675832081143	71.71263410319703	78.59848796736638	76.69225894454445	0.1366754302726078	0.12240054712576293	-0.12875533359635938	-20.386115429100755	-0.11925626562103275	-18.882055433419737
69.17592600016614	49.513860955248056	50.94501805728149	63.632081328110075	63.31207678787953	69.00740858912823	68.02241542140476	73.1075568725918	71.67541081269792	78.57251361826243	76.6668532087683	0.13731098933013025	0.12294967729397445	-0.12925444675973097	-20.588462280957174	-0.11960876069700532	-19.05198376298904
69.59274575324658	49.37852717218927	50.822732919381224	63.555225794618444	63.24262297358674	68.9534264115183	67.97248480526366	73.06818531708147	71.63805120115893	78.54669925881187	76.64160459886469	0.13796210018178212	0.12351215718572735	-0.12977340798047976	-20.79568838842897	-0.11997721780227266	-19.22583250345815
70.01207705502031	49.24073674843561	50.69825362360125	63.47724045446762	63.17221088994058	68.89889708824684	67.9220953982501	73.02864096127382	71.60055357495897	78.52105074274498	76.61651892766051	0.13862922209876033	0.12408837854015217	-0.1303130411989173	-21.007997213993804	-0.12036232748359055	-19.40376947984987
70.43393503883172	49.10042971648567	50.571525231671956	63.39809525925228	63.10081537157181	68.84380708728035	67.87123631039843	72.9889209238388	71.56291609155114	78.49557400030217	76.59160208790816	0.13931283103543723	0.12467874728668923	-0.13087420249375725	-21.225601424230263	-0.12076480706167558	-19.58597017471766
70.85833492921113	48.95754436399782	50.4424911208539	63.31775904068023	63.02841029790037	68.78814230943728	67.81989618367352	72.94902212543751	71.52513675154621	78.47027503888411	76.56686005316746	0.1400134203571294	0.1252836841659938	-0.13145778163757882	-21.44872335663058	-0.12118540194067862	-19.77261811925564
71.2852920424243	48.81201718190444	50.31109292907114	63.23619946336943	62.95496855206837	68.73188806253134	67.76806317044753	72.90894127852062	71.48721339036878	78.44515994367511	76.54229887867209	0.14073150160448167	0.12590362538236402	-0.1320647037362761	-21.67759551275958	-0.12162488698996299	-19.963905306831293
71.71482178702524	48.66378281128995	50.17727049838471	63.153382975443364	62.88046197790013	68.6750290341923	67.7157249108676	72.8686748765788	71.44914366946084	78.42023487823455	76.51792470217754	0.14146760529650926	0.12653902328948602	-0.1326959309556628	-21.91246107930965	-0.12208406800046134	-20.16003263015773
72.14693966441222	48.512773989047204	50.040961816782925	63.069274756817144	62.80486133478758	68.61754926329046	67.6628685090516	72.82821918281465	71.41092506700652	78.39550608505508	76.49374374478883	0.1422222817744734	0.12719034711139476	-0.13335246434157	-22.15357447876886	-0.12256378322085482	-20.36121034360076
72.58166126938723	48.35892149233107	49.90210295826645	62.983838665058876	62.728136250392346	68.5594321098839	67.60948050804346	72.78757021820101	71.37255486814912	78.37097988608252	76.469762311764	0.14299610208890245	0.12785808370067797	-0.1340353457399175	-22.40120195187592	-0.12306490497894629	-20.567658552387
73.01900229071879	48.20215408183589	49.760628021210685	62.89703717870591	62.65025517105117	68.50066022360387	67.55554686345621	72.74672374888834	71.33403015467016	78.34666268319278	76.44598679329067	0.14378965893219875	0.12854273833606442	-0.13474565982014042	-22.655622173380834	-0.12358834139284625	-20.779607730297357
73.45897851170821	48.042398443932065	49.61646906499222	62.808831337911094	62.57118530976412	68.44121551038903	67.50105291572604	72.70567527292414	71.29534779409761	78.32256095862319	76.42242366523108	0.14460356761943766	0.12924483556168323	-0.13548453620954604	-22.917126903279495	-0.12413503817708715	-20.997299267566632
73.90160581075892	47.879579131704766	49.46955604487125	62.71918068228653	62.490892591640474	68.38107909747256	67.44598336089636	72.66442000624181	71.25650442821004	78.29868127535259	76.39907948983353	0.14543846712010824	0.12996492007041688	-0.13625315174550678	-23.1860216760615	-0.12470598054976278	-21.22098605109386
74.34690016194996	47.71361850494716	49.319816745126296	62.62804318580587	62.40934159666819	68.32023129652009	67.39032221984448	72.62295286787511	71.21749646089837	78.27503027742485	76.3759609164041	0.14629502114373455	0.13070355763392447	-0.1370527328517568	-23.462626530017587	-0.12530219524688846	-21.45093307882962
74.79487763561212	47.54443666917349	49.16717671044629	62.5353751886212	62.32649549966819	68.25865156481113	67.33405280585954	72.5812684643513	71.17832004534807	78.25161469021116	76.35307468193622	0.14717391928247492	0.13146133608208385	-0.1378845580463519	-23.74727677928604	-0.12592475265140024	-21.68741811093969
75.24555439890803	47.371951413726904	49.01155917558912	62.441131325641635	62.24231600728426	68.19631846434861	67.27715769047167	72.53936107321267	71.13897107049691	78.22844132060482	76.33042761169041	0.1480758782140146	0.13223886633475695	-0.138749960589152	-24.040323831279238	-0.12657476904148268	-21.930732359533067
75.6989467164156	47.196078149072896	48.85288499332876	62.3452644517159	62.15676329185667	68.13320961877496	67.21961866743088	72.49722462561343	71.099445146728	78.20551705714284	76.30802661972328	0.14900164296824833	0.1330367834889879	-0.13965033127739446	-24.34213605241166	-0.12725340896784587	-22.18118121990301
76.15507095071504	47.0167298433826	48.69107256071705	62.247725563251564	62.069795922012666	68.06930166796424	67.16141671472053	72.45485268793406	71.05973759074601	78.18284887004677	76.2858787093551	0.14995198826149156	0.13385574796493113	-0.14058712139777185	-24.65309968517795	-0.12796188776809458	-22.439085046044056
76.61394356297929	46.833816958528175	48.52603774370227	62.148463716098284	61.98137078980554	68.00457022015301	67.10253195448966	72.4122384423534	71.01984340958893	78.16044381117698	76.26399097357438	0.15092771990217602	0.1346964467140148	-0.1415618458450325	-24.973619819887972	-0.128701474223746	-22.7047799728025
77.07558111356816	46.64724738562985	48.35769380015529	62.0474259395126	61.89144303422036	67.93898980146191	67.04294361077649	72.36937466631193	70.97975728372008	78.13830901389099	76.24237059537029	0.151929676272243	0.13555959449308638	-0.14257608641651132	-25.30412142451314	-0.12947349337228786	-22.9786187883401
77.54000026262605	46.4569263803166	48.18595130136921	61.944557146015896	61.79996596085747	67.87253380265281	66.98262996488823	72.3262537107982	70.93947354914185	78.11645169279952	76.22102484798721	0.1529587298887099	0.13644593520850465	-0.1436314952934339	-25.6450504363238	-0.1302793294823914	-23.26097185992876
78.00721777068286	46.26275649788341	48.01071805211354	61.839800036947324	61.70689095759479	67.80517442295428	66.92156830829383	72.2828674773831	70.89898617846988	78.09487914340977	76.19996109509302	0.1540157890501711	0.13735624333442117	-0.1447297987202063	-25.996874919439506	-0.13112042920164413	-23.55222811650856
78.47725049925933	46.06463752855443	47.83189900934145	61.7330950035062	61.6121674060205	67.73688261077866	66.85973489287682	72.23920739392335	70.85828876090164	78.07359874164784	76.17918679085463	0.15510179957330011	0.13829132540976052	-0.14587280089347132	-26.360086292288543	-0.13199830488954944	-23.85279609203826
78.95011541147531	45.862466433089594	47.64939619966723	61.62438002306993	61.51574258841625	67.66762800114262	66.79710487838378	72.19526438884883	70.81737448100714	78.0526179432492	76.1587094799098	0.1562177466247287	0.13925202161869424	-0.1470623880739481	-26.735200629775136	-0.13291453814611032	-24.163105033539978
79.42582957266194	45.65613727900143	47.46310863575418	61.51359055056414	61.41756159006263	67.5973788495896	66.73365227689558	72.15102886394277	70.77623609626774	78.03194428300661	76.13853679722833	0.15736465665403848	0.14023920745973092	-0.14830053293462697	-27.122760044805545	-0.13387078354810455	-24.483606078007142
79.90441015097758	45.44554117768489	47.27293223177586	61.40065940465425	61.317567196625376	67.52610196240158	66.66934989413468	72.10649066551821	70.73486591328074	78.01158537386394	76.11867646785132	0.1585435994339633	0.14125379550886943	-0.14958929915775343	-27.5233341541516	-0.13486877260774577	-24.814773503192555
80.38587441802741	45.23056622279957	47.07875971814117	61.28551664851929	61.21569978637084	67.4537626228727	66.60416926740977	72.06163905388671	70.69325576254263	77.99154890584397	76.09913630649757	0.15975569021428276	0.14229673728262046	-0.15093084629829434	-27.937521634414225	-0.13591031796559605	-25.157106056700286
80.87023974948666	45.011097430284046	46.88048055570499	61.16808946495819	61.11189721694841	67.38032451340196	66.53808059998795	72.01646267100682	70.6513969717193	77.97184264479539	76.07992421702731	0.16100209199631985	0.1433690252070874	-0.15232743492782674	-28.365951873734957	-0.1369973178344992	-25.5111283691258
81.35752362572781	44.78701668042988	46.67798084971649	61.04830202557375	61.006094706462896	67.30574963314832	66.47105269166556	71.97094950619457	70.60928033730114	77.9524744309463	76.06104819174833	0.16228401793539168	0.14447169469970403	-0.1537814320768831	-28.809286725499987	-0.13813176070959798	-25.877392456655798
81.8477436324513	44.55820266249014	46.4711432637991	60.92607535376781	60.89822470855254	67.2299982109726	66.4030528652999	71.92508685976627	70.56689609453878	77.93345217724735	76.04251631055405	0.1636027338790456	0.1456058263706543	-0.1552953169927207	-29.268222370617877	-0.13931573036069267	-26.25647931916319
82.34091746132043	44.32453082235422	46.259846934292064	60.801327181276164	60.78821678117063	67.15302861337517	66.33404688904118	71.8788613044779	70.52423388554186	77.91478386748912	76.02433673987666	0.16495956104942328	0.14677254835148137	-0.15687168723113132	-29.74349129525035	-0.14055141112638125	-26.649000640420127
82.83706291059936	44.08587331388091	46.043967385334845	60.67397179796339	60.675997448761855	67.07479724711818	66.26399889399255	71.83225864461356	70.48128272542026	77.89647755417616	76.00651773144234	0.1663558788786287	0.14797303875886886	-0.15851326510353658	-30.23586439179053	-0.1418410935270913	-27.055600597053854
83.33619788579601	43.84209895454558	45.82337644512171	60.54391989458901	60.561490057507896	66.99525845620045	66.19287128700307	71.78526387256427	70.4380309663342	77.87854135613755	75.9890676208109	0.16779312800658164	0.14920852830213382	-0.1602229044989798	-30.746153190708355	-0.1431871802190301	-27.47695778395064
83.83834040030794	43.5930731861335	45.597942163813926	60.41107839825404	60.44461462330725	66.9143644128337	66.1206246582808	71.73786112272907	70.39446625931187	77.86098345585533	75.97199482568244	0.16927281345143635	0.15048030304351517	-0.16200359810336806	-31.275212231827027	-0.14459219231009968	-27.91378726386938
84.34350857607244	43.3386580412876	45.367528733656634	60.275350300227785	60.32528767214059	66.83206500204447	66.04721768349114	71.69003362255518	70.35057551368189	77.84381209648795	75.95530784395216	0.1707965079633287	0.15178970732096675	-0.16385848503979616	-31.82394158403804	-0.1460587760595189	-28.366842749581338
84.85172064422062	43.07871211680726	45.131996411918415	60.136634475852716	60.20342207246237	66.74830769950236	65.97260701998344	71.64176364052223	70.30634485395733	77.8270355785657	75.93901525149344	0.17236585557292394	0.15313814684380644	-0.16579085895310186	-32.39328952271717	-0.14758970998695986	-28.83691892764
85.36299494573534	42.81309055469027	44.89120144734643	59.99482549622212	60.07892685924736	66.66303744215129	65.896747196764	71.5930324308611	70.26175957399505	77.81066225633391	75.92312569964706	0.17398257534700018	0.1545270919722687	-0.1678041765649283	-32.98425537508592	-0.149187912415222	-29.32485393339084
85.87734993211305	42.54164503201193	44.64499601091465	59.84981343132226	59.95170704931019	66.57619649119071	65.81959049780811	71.54382017478042	70.21680408824126	77.79470053371637	75.90764791239374	0.175648465364126	0.15595808119275548	-0.16990206672707586	-33.597892544277784	-0.15085644947571808	-29.831531987490962
86.39480416602983	42.264223760850484	44.39322813173523	59.701483644332285	59.821663447505735	66.48772428692729	65.74108683827572	71.49410591795812	70.17146187985895	77.7791588598703	75.89259068318394	0.1773654069243649	0.15743272480136983	-0.17208833999897166	-34.235311723043196	-0.15259854360342473	-30.35788620479434
86.91537632201124	41.980671499590144	44.13574163910521	59.54971657677746	59.688692443410346	66.39755729498711	65.66118363316681	71.44386750403727	70.12571544551919	77.76404572430276	75.87796287139952	0.1791353690078866	0.15895270880917975	-0.174366998779945	-34.89768430918957	-0.15441758255267501	-30.904901587213317
87.43908518710603	41.690829577067845	43.872376111773406	59.39438752423551	59.552685798074975	66.30562884334572	65.57982565792037	71.39308150384409	70.07954623661914	77.7493696515153	75.8637733984173	0.1809604129983715	0.16051979908355835	-0.1767422480261942	-35.58624603527278	-0.15631712896620797	-31.473618213163718
87.9659496615646	41.394535931175106	43.60296683563454	59.235366402303725	59.413530420435656	66.21186894960057	65.49695490042728	71.34172314002546	70.03293459667267	77.73513919514122	75.85003124324382	0.182842697688188	0.16213584574094056	-0.17921850658385097	-36.30230082568778	-0.1583009305297054	-32.06513463633928
88.4959887595208	41.09162516368576	43.327344771196586	59.072517502545935	59.27110813296447	66.11620413787482	65.41251040389452	71.2897662067799	69.98585969460126	77.72136293153817	75.83674543768959	0.1847844845834894	0.16380278780737417	-0.18180041917086953	-37.04722489509368	-0.1603729307497943	-32.680611508414586
89.0292216096782	40.78192861325169	43.04533653231126	58.90569923815274	59.12529542613789	66.01855724470441	65.32642809995491	71.2371829843295	69.93829945362586	77.7080494527948	75.82392506104374	0.18678814352862738	0.16552265816436754	-0.1844928690411365	-37.822471102670534	-0.162537280390616	-33.32127544008108
89.56566745600044	40.46527444869406	42.75676437782625	58.73476387906769	58.975963201306875	65.9188472132213	65.23864063138451	71.18394414775433	69.89023047544579	77.69520735910825	75.81157923421542	0.18885615867065278	0.16729758879875192	-0.1873009913645589	-38.62957357734922	-0.16479834960853879	-33.9884231162323
90.1053456584057	40.14148778492045	42.461446217991856	58.55955727635738	58.8229765015509	65.81698887490627	65.14907716373942	71.13001866978053	69.84162795935671	77.68284525048601	75.79971711329672	0.19099113478611027	0.16912981637656352	-0.19023018735881436	-39.470152629981385	-0.16716074082678745	-34.683425682194866
90.6482756934654	39.810390824012615	42.15919563765337	58.379918575631564	58.66619423011161	65.71289271814051	65.05766318518577	71.07537371707978	69.79246561593928	77.67097171772112	75.78834788250646	0.193195803993933	0.17102168816234434	-0.19328613920842486	-40.34591996901145	-0.16962930239186136	-35.407733418536736
91.19447715510712	39.47180302426558	41.849821938470704	58.195679919358376	58.505468856009884	65.60646464274316	64.96432029374367	71.01997453960534	69.74271557491494	77.65959533258754	75.77748074646429	0.19547303287993104	0.17297566830676514	-0.19647482580563747	-41.2586842365472	-0.17220914305568158	-36.16288072293537
91.74396975532183	39.12554130020818	41.533130202643015	58.006666137962	58.340646106472875	65.49760569963576	64.86896597112175	70.96378435244911	69.69234828673814	77.64872463719729	75.76712492174752	0.19782583006021498	0.17499434452707005	-0.19980253934963343	-42.21035688257325	-0.17490564732963065	-36.950491418723686
92.29677332487483	38.771420256905145	41.20892138086517	57.81269442964469	58.17156464581682	65.38621181472831	64.77151334226129	70.90676420966568	69.64133241745449	77.63836813245781	75.7572896276736	0.20025735421288837	0.17708043520659913	-0.20327590283856267	-43.20295839545906	-0.17772449175792815	-37.77228441091211
92.85290781402206	38.409252462127	40.87699240752032	57.6135740289355	57.99805574046559	65.27217349607305	64.67187091965778	70.84887286946223	69.58963473631961	77.62853426556228	75.74798407625066	0.20277092260950977	0.17923679694150652	-0.20690188848956836	-44.238624907337	-0.18067166215775643	-38.63007971073421
93.41239329322968	38.03884876028226	40.537136346411096	57.40910586404293	57.819942909823254	65.15537552328367	64.56994233146891	70.79006665010562	69.53721999563015	77.61923141644044	75.7392174612333	0.20537002018016026	0.18146643256480574	-0.2106878371168719	-45.319615192727724	-0.18375347187635072	-39.525804851622524
93.97524995389855	37.66001863233167	40.18914257065334	57.19908220317514	57.637041562766264	65.03569661817053	64.46562603235795	70.73029927584702	69.48405080217427	77.61046788309537	75.73099894621511	0.20805830914850765	0.18377249968008535	-0.21464147850134907	-46.44831807983792	-0.1869765811143651	-40.46150171971385
94.54149810909283	37.27257060624718	39.832796980706284	56.9832862900878	57.44915861958065	64.91300909548784	64.3588149959601	70.66952171210237	69.43008747965902	77.60225186573882	75.7233376516857	0.210839639276034	0.1861583197395793	-0.2187709527772128	-47.62726029303303	-0.19034801736616913	-41.43933382320938
95.11115819427312	36.87631272294453	39.467882264887834	56.76149196924015	57.25609211923951	64.78717849264694	64.24939638779456	70.60768198907144	69.37528792141902	77.59459144964052	75.71624264097309	0.21371805875761005	0.18862738770385995	-0.22308483285818426	-48.859114744784165	-0.1938751970249868	-42.46159402525154
95.68425076803395	36.471053062997505	39.09417820712845	56.53346330106934	57.057630812002145	64.65806317719634	64.1372512173809	70.54472501290498	69.31960743265381	77.58749458659196	75.70972290498877	0.21669782581389077	0.19118338232320012	-0.22759214792471028	-50.14670929563181	-0.1975659482038452	-43.5307127661672
96.26079651284576	36.05660033983973	38.71146204714757	56.29895416804832	56.85355373741278	64.52551393082562	64.02225396824758	70.48059236345912	69.26299856137469	77.58096907488249	75.7037873456821	0.21978342102961296	0.19383017708368222	-0.23230240798089596	-51.49303599854284	-0.2014285348177438	-44.649266800866826
96.84081623580131	35.63276456557314	38.31950889870019	56.05770787236956	56.64362978789804	64.3893735086086	63.90427220445671	70.41522207759685	69.205410917177	77.57502253767674	75.698444758109	0.22297956049079665	0.1965718518644345	-0.23722562948829307	-52.90126084393705	-0.20547168197057886	-45.81998847739669
97.42433086936633	35.19935779592414	37.91809223203063	55.80945672629633	56.42761725829666	64.24947617215794	63.78316615219738	70.3485484169071	69.1467909768756	77.56966239967129	75.69370381100778	0.22629120977816117	0.19941270535596878	-0.24237236206952417	-54.37473401903662	-0.2097046026880207	-47.045775583044815
98.01136147213543	34.75619496132196	37.50698442719055	55.55392163645679	56.20526338181572	64.10564719533521	63.65878825493355	70.28050161862294	69.08708187596052	77.56489586190395	75.68957302576987	0.22972359887878577	0.20235726829353312	-0.2477537162660326	-55.91700069320541	-0.21413702603076246	-48.329701783564815
98.60192922959182	34.30309479150762	37.08595740542615	55.290811683615985	55.97630385309222	63.957702341127614	63.530982700525634	70.21100762841313	69.02622318474066	77.56072987457297	75.68606075368226	0.23328223808319645	0.20541031756369274	-0.2533813923201933	-57.53181233835494	-0.21877922661570892	-49.67502768048507
99.1960554548718	33.83988084151473	36.65478334641331	55.019823699762426	55.74046233925272	63.805447308288706	63.39958491868176	70.13998781361543	68.96415066794573	77.55717110771744	75.68317515131041	0.23697293494075716	0.20857689124706594	-0.2592677099340648	-59.223138588798975	-0.2236420555638432	-51.0852125098736
99.79376158953411	33.36638262728475	36.21323549971539	54.740641844685044	55.49744998010923	63.64867714633041	63.264421047035256	70.06735865535752	68.90079602645227	77.55422591959513	75.68092415388016	0.2408018123524524	0.21186230466533537	-0.2654256389406626	-60.99517964156439	-0.22873697288427763	-52.563926504761184
100.39506920433367	32.882436879580276	35.761089099454416	54.4529371846021	55.24696487890995	63.48717563745919	63.12530736408906	69.99303141788224	68.83608661968056	77.55190032258172	75.67931544650254	0.24477532788702372	0.2152721675063278	-0.27186883079865964	-62.8523791915286	-0.2340760812881939	-54.11506393998934
101.00000000000001	32.38788892523148	35.29812239181715	54.156367275843806	54.98869158538888	63.32071464407282	62.98204968722553	69.91691179325436	68.7699451670883	77.55019994640148	75.67835643307824	0.24890029441393596	0.21881240210724087	-0.275173614203265	-63.80283968379495	-0.23681663735721178	-54.90923972309519
