# Supplementary material for: White matter micro- and macrostructure brain charts for the human lifespan
Source: Nature. 2026 May 13;655(8124):979–89. doi: 10.1038/s41586-026-10454-2 (PMC13391363; doi:10.1038/s41586-026-10454-2)
Supplement: Supplementary file 12 — Centiles trajectories of brain charts. SDT.T9.1–5 contain the brain charts for the global metrics; SDT.T9.6–509 contain the brain charts for the tract-specific metrics (unnormalized); and SDT.T9.510–1157 contain the brain charts for the tract-specific macrostructural metrics (normalized). Included in each table are the male and female centile trajectories for the 2.5th, 25th, 50th, 75th and 97.5th percentiles; the interquartile range normalized by the 50th centile; and the derivatives of the 50th centiles with respect to both age and log(age). Charts are sampled in logarithmically spaced intervals. Age is reported in years, while centile trajectory values are reported in metric-specific units: diffusivities in mm2 s−1, volume in mm3, surface area in mm2, average length in mm, and FA is dimensionless (unitless). [file 41586_2026_10454_MOESM12_ESM.zip › plotted_curves/SDT.T9.253-SCP_right_fa-mean_curve_metrics.csv]

ages	male_0.025th_percentile	female_0.025th_percentile	male_0.25th_percentile	female_0.25th_percentile	male_0.5th_percentile	female_0.5th_percentile	male_0.75th_percentile	female_0.75th_percentile	male_0.975th_percentile	female_0.975th_percentile	male_normalized_quantile_range	fwmale_normalized_quantile_range	male_median_centile_d_age	male_median_centile_d_log_age	female_median_centile_d_age	female_median_centile_d_log_age
0.25	0.23786367185605015	0.2347268960095969	0.26008359249095947	0.2559067411836154	0.27247699692855015	0.26769662864308447	0.28540108335634196	0.2799746842764719	0.3115746897824267	0.30479128455840193	0.09291606686351335	0.08990753157726866	0.14290151958900402	0.08250831018668375	0.1403919717682635	0.0810593504372179
0.25150637576242696	0.23805928011132169	0.23491967267308528	0.26029193353446434	0.25611164102019573	0.272692260314073	0.2679081117065955	0.2856234374229065	0.2801929054163904	0.31181102922848464	0.3050227811186898	0.09289410656271159	0.0898862831841677	0.14266096446529275	0.0826167379340248	0.14015564112528978	0.08116587404426667
0.2530218281966045	0.23825540452209445	0.2351129579496871	0.26050082286398407	0.256317080063443	0.27290808947349005	0.2681201506082334	0.2858463751939036	0.2804116994330865	0.3120479878047522	0.3052548841805302	0.0928721181509043	0.08986500759075594	0.14217874183546542	0.08283359986111805	0.1396818869892087	0.08137892757623177
0.25454641199404576	0.2384520451477422	0.2353067518969672	0.2607102605224291	0.25652305835521666	0.27312448444036536	0.26833274538096463	0.2860698966930502	0.28063106635017326	0.3122855655147557	0.30548759374840123	0.09285010174969566	0.08984370491469212	0.14169719770573863	0.08305047334201276	0.13920879943282216	0.08159199245616122
0.2560801821758082	0.2386492020416281	0.23550105456656173	0.26092024654616586	0.2567295759309379	0.27334144524142245	0.2685458960510362	0.2862940019369137	0.28085100618425085	0.3125237623542512	0.30572090981918054	0.09282805748077114	0.08982237527371759	0.14121633667669187	0.08326735575138144	0.13873638297593516	0.0818050661047991
0.25762319409447826	0.2388468752510907	0.23569586600416145	0.26113078096499964	0.256936632819573	0.2735589718965264	0.26875960263795595	0.28651869093489524	0.2810715189448875	0.3127625783112056	0.3059548323821221	0.09280598546590008	0.08980101878564847	0.14073616331280903	0.08348424445749458	0.1382646421026692	0.08201814593642354
0.2591755034361701	0.23904506481742885	0.23589118624949942	0.2613418638021597	0.25714422904361733	0.2737770644186684	0.26897386515447885	0.28674396368921207	0.2812926046346044	0.3130020133657788	0.30618936141884223	0.09278388582692489	0.08977963556837776	0.1402566821421516	0.08370113682217806	0.1377935812618034	0.0822312293593086
0.2607371662225343	0.23924377077588657	0.23608701533633392	0.26155349507428177	0.2573523646190804	0.2739957228139476	0.26918868360658904	0.2869698201948788	0.2815142632488569	0.313242067490303	0.306424496903298	0.0927617586857573	0.08975822573986206	0.13977789765642967	0.08391803020070654	0.13732320486620608	0.08244431377512029
0.2623082388127803	0.23944299315563822	0.23628335329243555	0.26176567479139323	0.2575610395554686	0.2742149470815551	0.26940405799348344	0.2871962604396916	0.28173649477601764	0.31348274064926435	0.3066602388017704	0.09273960416437467	0.08973678941812306	0.13929981431074623	0.08413492194176087	0.13685351729250783	0.08265739657890947
0.2638887779057103	0.23964273197977215	0.23648020013956988	0.26197840295689445	0.25777025385576907	0.2744347372137555	0.2696199883075537	0.28742328440420783	0.281959299197358	0.31372403279928296	0.3068965870728423	0.09271742238481466	0.08971532672123947	0.13882243652351178	0.08435180938740672	0.1363845228817695	0.08287047515952395
0.26547884054176485	0.239842987265277	0.23667755589348508	0.26219167956754413	0.25798000751643435	0.2746550931958708	0.2698364745343716	0.28765089206173	0.28218267648703227	0.3139659438890943	0.3071335416673833	0.09269521346916944	0.08969383776734378	0.1383457686770697	0.084568689873322	0.13591622593948216	0.08308354689941666
0.2670784841050822	0.24004375902302572	0.23687542056389485	0.2624055046134426	0.25819030052736597	0.2748760150062633	0.2700535166526707	0.28787908337828794	0.2824066266120594	0.31420847385953016	0.30737110252852895	0.0926729775395824	0.08967232267461732	0.13786981511674412	0.08478556072841315	0.13544863073458657	0.0832966091743188
0.26868776632556873	0.2402450472577601	0.23707379415446417	0.26261987807801396	0.2584011328718973	0.2750975026163172	0.27027111463432923	0.2881078583126194	0.2826311495323046	0.3144516226434972	0.30760926959166107	0.09265071471824284	0.08965078156128514	0.13739458015136563	0.08500241927494301	0.13498174150025477	0.08350965935346721
0.2703067452809827	0.24044685196807536	0.23727267666279406	0.2628347999379913	0.25861250452677786	0.27531955599042257	0.2704892684443536	0.28833721681615293	0.2828562452004627	0.31469539016596004	0.3078480427843899	0.09262842512737733	0.08962921454561287	0.13692006805331403	0.08521926282872982	0.13451556243386165	0.0837226947997678
0.2719354793990299	0.2406491731464053	0.23747206808040625	0.2630502701633987	0.25882441546215723	0.2755421750859574	0.27070797804086166	0.28856715883299067	0.2830819135620394	0.3149397763439204	0.30808742202653433	0.09260610888925361	0.08960762174589709	0.1364462830580777	0.08543608869867114	0.1340500976965302	0.08393571286932655
0.27357402745947257	0.24085201077900573	0.23767196839272706	0.26326628871753455	0.2590368656415671	0.2757653598532697	0.27092724337506413	0.2887976842998875	0.28330815455533437	0.31518478108639675	0.3083274072301031	0.09258376612616537	0.08958600328047035	0.13597322936421108	0.08565289418691435	0.13358535141327366	0.08414871091175513
0.2752224485962505	0.2410553648459393	0.23787237757907365	0.2634828555569549	0.25924985502190656	0.27598911023566025	0.27114706439124897	0.2890287931462357	0.2835349681114228	0.3154304042944061	0.30856799829927506	0.09256139696043719	0.08956435926768615	0.13550091113405927	0.0858696765891338	0.1331213276733365	0.08436168627011398
0.27688080229961526	0.24125923532106058	0.23807329561263682	0.2636999706314568	0.25946338355342385	0.2762134261693658	0.2713674410267633	0.2892604852940446	0.28376235415413725	0.31567664586094335	0.3088091951303797	0.09253900151441175	0.08954268982592109	0.13502933249297655	0.08608643319409737	0.13265803052944136	0.08457463628064943
0.2785491484182772	0.2414636221719986	0.23827472246046646	0.263917633884061	0.2596774511797007	0.27643830758354	0.2715883732119955	0.28949276065792356	0.2839903126000501	0.3159235056709614	0.30905099761187815	0.09251657991045165	0.08952099507356795	0.1345584975293832	0.08630316128362381	0.13219546399848525	0.0847875582730353
0.28022754716156506	0.2416685253601425	0.23847665808345606	0.26413584525099437	0.25989205783763497	0.2766637544002362	0.271809860870359	0.289725619145062	0.2842188433584548	0.3161709836013513	0.30929340562434393	0.09249413227093034	0.08949927512903082	0.13408841029507812	0.08651985813290253	0.13173363206114175	0.08500044957022368
0.2819160591015993	0.2418739448406251	0.23867910243632562	0.2643546046616739	0.2601072034574235	0.27688976653439007	0.27203190391827353	0.2899590606552117	0.28444794633134796	0.31641907952092235	0.30953641904044177	0.09247165871822759	0.08947753011072239	0.13361907480523882	0.08673652101025908	0.13127253866187516	0.08521330748838807
0.28361474517547763	0.24207988056230673	0.23888205546760768	0.26457391203868835	0.2603228879625459	0.27711634389380113	0.27225450226514814	0.29019308508066916	0.28467762141341124	0.3166677932903826	0.3097800377249101	0.09244915937473107	0.08945576013705858	0.1331504950379383	0.08695314717702018	0.13081218770919634	0.08542612933702998
0.2853236666874746	0.2422863324677589	0.23908551711963044	0.26479376729778137	0.2605391112697475	0.2773434863791146	0.27247765581336375	0.29042769230625437	0.28490786849199284	0.3169171247623166	0.3100242615345398	0.09242663436282299	0.0894339653264522	0.13268267493475605	0.08716973388769844	0.1303525830753216	0.08563891241875865
0.2870428853112538	0.24249330049324944	0.23928948732850208	0.2650141703478348	0.2607558732890213	0.27757119388380425	0.2727013644582544	0.2906628822092947	0.28513868744708887	0.3171670737811684	0.3102690903181551	0.09240408380488091	0.08941214579731285	0.1322156184001244	0.08738627838974367	0.12989372859625803	0.08585165402935502
0.28877246309209376	0.24270078456872418	0.2394939660240942	0.2652351210908493	0.26097317392359143	0.2777994662941524	0.2729256280880905	0.2908986546596035	0.2853700781513246	0.31741764018321794	0.3105145239165932	0.09238150782327272	0.08939030166803802	0.13174932930199645	0.0876027779237134	0.12943562807207343	0.08606435145785696
0.2905124624491269	0.24290878461779297	0.23969895313002704	0.2654566194219291	0.2611910130698964	0.27802830348923424	0.2731504465840604	0.29113500951946353	0.28560204046993737	0.3176688237965626	0.3107605621626845	0.0923589065403506	0.08936843305701361	0.1312838114714765	0.08781922972318057	0.12897828526647004	0.08627700198625377
0.29226294617759224	0.2431173005577109	0.23990444856365162	0.26567866522926276	0.26140939061757007	0.2782577053408969	0.27337581982025183	0.2913719466436057	0.28583457426075476	0.31792062444109614	0.3110072048812324	0.09233628007844674	0.08934654008260338	0.1308190687028059	0.08803563101459133	0.12852170390721085	0.08648960288973484
0.294023977451102	0.24332633229936423	0.24011045223603508	0.26590125839410594	0.26162830644942653	0.2784876717137431	0.2736017476636352	0.29160946587919195	0.2860676793741799	0.3181730419284887	0.311254451888994	0.09231362855987184	0.08932462286315146	0.13035510475359047	0.08825197901740012	0.12806588768604854	0.08670215143660442
0.29579561982392083	0.2435358797472515	0.24031696405194364	0.2661243987907636	0.2618477604414408	0.27871820246511125	0.2738282299740443	0.29184756706579484	0.2863013556531692	0.3184260760621647	0.3115023029946584	0.0922909521069086	0.08930268151697258	0.12989192334453037	0.08846827094384224	0.12761084025824232	0.08691464488794054
0.29757793723326015	0.24374594279946873	0.2405239839098253	0.2663480862865722	0.26206775246273145	0.2789492974450576	0.274055266604158	0.29208625003537786	0.28653560293321484	0.31867972663728356	0.31175075799882757	0.09226825084180434	0.08928071616235145	0.1294295281596618	0.08868450399907601	0.12715656524315477	0.08712708049795737
0.29937099400158496	0.24395652134769172	0.2407315117017951	0.26657232074188125	0.26228828237554386	0.279180956496337	0.2742828573994825	0.2923255146122772	0.2867704210423262	0.31893399344071804	0.31199981669399485	0.09224552488677294	0.08925872691753768	0.12896792284641379	0.08890067538111879	0.12670306622425187	0.08733945551384181
0.3011748548389356	0.2441676152771592	0.2409395473136172	0.26679710201003604	0.2625093500352312	0.2794131794543851	0.2745110021983326	0.29256536061318184	0.28700580980100876	0.3191888762510335	0.3122494788645259	0.0922227743639864	0.08923671390073841	0.12850711101542345	0.08911678228074749	0.1262503467487477	0.08755176717565405
0.30298958484526295	0.24437922446665672	0.24114809062468864	0.2670224299373587	0.2627309552902373	0.2796459661472983	0.2747397008318131	0.29280578784711325	0.2872417690222479	0.3194443748384672	0.3124997442866366	0.09219999939557023	0.08921467723012236	0.1280470962406497	0.08933282188141334	0.1257984103279739	0.08776401271631329
0.30481524951277783	0.24459134878849817	0.24135714150802295	0.26724830436313024	0.26295309798207916	0.2798793163958154	0.2749689531238003	0.29304679611540674	0.2874782985114868	0.3197004889649062	0.312750612728374	0.0921772001036023	0.0891926170238048	0.12758788205954374	0.08954879135942662	0.1253472604371666	0.08797618936163332
0.3066519147283146	0.2448039881085106	0.24156669983023218	0.2674747251195725	0.2631757779453273	0.2801132300132991	0.27519875889092343	0.293288385211691	0.28771539806660873	0.31995721838386776	0.3130020839495932	0.09215437661010488	0.08917053339985384	0.1271294719728644	0.089764687883644	0.12489690051575053	0.08818829433023012
0.3084996467757088	0.24501714228601526	0.2417767654515114	0.26770169203182875	0.26339899500758973	0.28034770680571514	0.2754291179425455	0.2935305549218685	0.28795306747791644	0.32021456284047606	0.3132541577019396	0.09213152903704518	0.0891484264762765	0.1266718694446496	0.08998050861558937	0.12444733396698382	0.08840032483337268
0.31035851233818973	0.24523081117381096	0.2419873382256204	0.2679292049179463	0.2636227489894914	0.2805827465716151	0.27566003008074413	0.2937733050240954	0.2881913065281136	0.3204725220714417	0.31350683372882415	0.09210865750632569	0.08912629637102545	0.12621507790287012	0.09019625070953907	0.12399856415846955	0.08861227807522454
0.3122285785007863	0.245444994618158	0.24219841799986744	0.26815726358885766	0.26384703970465767	0.2808183491021159	0.27589149510029376	0.2940166352887623	0.28843011499228444	0.32073109580504217	0.31376011176540664	0.09208576213978537	0.08910414320198662	0.12575910073864804	0.09041191131221638	0.12355059442198524	0.08882415125263776
0.3141099127527488	0.24565969245875804	0.24241000461509155	0.26838586784836077	0.26407186695969564	0.28105451418088073	0.27612351278864533	0.29426054547847247	0.28866949263787434	0.32099028376109584	0.3140139915385706	0.09206284305919137	0.08908196708697742	0.12530394130675404	0.0906274875629336	0.12310342805341179	0.08903594155513872
0.31600258298998396	0.24587490452873922	0.2426220979056459	0.2686150174931017	0.26429723055417487	0.2812912415840995	0.27635608292590813	0.29450503534802336	0.28890943922467016	0.32125008565094504	0.3142684727669048	0.09203990038623781	0.08905976814374626	0.12484960292538005	0.09084297659328655	0.12265706831277612	0.08924764616470782
0.3179066575175057	0.24609063065463607	0.24283469769937865	0.2688447123125541	0.26452313028060875	0.28152853108046816	0.2765892052848289	0.29475010464438434	0.28914995450477876	0.32151050117742946	0.3145235551606797	0.09201693424253979	0.0890375464899635	0.1243960888766793	0.09105837552763063	0.12221151842447853	0.08945926225607082
0.3198222050518999	0.24630687065637435	0.2430478038176178	0.2690749520890018	0.26474956592443716	0.2817663824311715	0.2768228796307745	0.29499575310667864	0.28939103822260953	0.3217715300348695	0.3147792384218284	0.09199394474963192	0.0890153022432217	0.12394340240648205	0.09127368148272552	0.12176678157734955	0.0896707869965141
0.32174929472380437	0.24652362434725053	0.24326141607515175	0.26930573659751855	0.26497653726400566	0.2820047953898608	0.2770571057217108	0.29524198046616024	0.28963269011485165	0.3220331719090396	0.3150355222439224	0.09197093202896009	0.08899303552103008	0.12349154672405405	0.09148889156745099	0.12132286092447941	0.0898822175458065
0.32368799608040405	0.24674089153391598	0.24347553428021282	0.2695370656059493	0.2652040440705487	0.28224376970263504	0.27729188330818433	0.2954887864461956	0.28987490991045584	0.3222954264771485	0.315292406312153	0.09194789620188376	0.08897074644080996	0.12304052500283547	0.09170400288329006	0.12087975958364439	0.09009355105626327
0.3256383790879404	0.24695867201635813	0.24369015823445872	0.26976893887489056	0.26543208610816893	0.28248330510802105	0.2775272121333018	0.2957361707622409	0.2901176973306124	0.3225582934078175	0.3155498903033068	0.09192483738966635	0.08894843511989182	0.12259034037987249	0.09191901252386003	0.12043748063661042	0.09030478467242631
0.32760051413423674	0.24717696558788144	0.24390528773295453	0.2700013561576714	0.2656606631338184	0.28272340133695245	0.2777630919327099	0.2959841331218226	0.29036105208873186	0.32282177236105586	0.31580797388574483	0.0919017557134744	0.0889261016755145	0.12214099595627204	0.09213391757513989	0.11999602713027002	0.09051591553147631
0.3295744720312385	0.24739577203509094	0.24412092256415574	0.27023431720033375	0.2658897748972807	0.28296405811275077	0.2779995224345774	0.29623267322451563	0.29060497389042383	0.32308586298824044	0.3160666567193819	0.09187865129437213	0.08890374622481387	0.12169249479718758	0.0923487151153779	0.11955540207591753	0.0907269407629201
0.33156032401756863	0.24761509113787242	0.244337062509889	0.27046782174161227	0.2661194211411496	0.2832052751511039	0.27823650335957273	0.29648179076192294	0.2908494624334769	0.32335056493209297	0.31632593845566176	0.091855524253321	0.08888136888482959	0.12124483993157753	0.09256340221484294	0.11911560844936275	0.09093785748842009
0.33355814176109866	0.24783492266937443	0.2445537073453346	0.2707018695129153	0.2663496016008114	0.28344705216004606	0.27847403442084545	0.2967314854176534	0.29109451740783737	0.3236158778266559	0.31658581873753816	0.0918323747111706	0.08885896977249264	0.12079803435283054	0.0927779759361016	0.11867664919141419	0.09114866282209277
0.33556799736153503	0.24805526639599	0.244770856839008	0.27093646023830487	0.26658031600442417	0.2836893888399378	0.27871211532400564	0.2969817568673017	0.29134013849558793	0.32388180129727123	0.3168462971994498	0.09180920278865995	0.08883654900462515	0.12035208101829653	0.09299243333372686	0.11823852720755212	0.0913593538701889
0.3375899633530214	0.24827612207733765	0.24498851075274122	0.27117159363447657	0.26681156407289885	0.2839322848834441	0.2789507457671033	0.29723260477842645	0.2915863253709276	0.32414833496055695	0.31710737346729934	0.09178600860641148	0.08881410669793748	0.11990698284962775	0.09320677145437628	0.11780124536829817	0.09156992773130668
0.3396241127067558	0.24849748946624284	0.2452066688416651	0.27140726941073984	0.26704334551987957	0.284175739975515	0.27918992544060905	0.29748402881052827	0.2918330777001507	0.3244154784243839	0.31736904715843134	0.09176279228492637	0.08879164296902455	0.11946274273302038	0.09342098733684878	0.117364806508931	0.0917803814960152
0.3416705188336247	0.24871936830871894	0.24542533085418916	0.27164348726899684	0.26727566005172276	0.284419753793364	0.2794296540273915	0.29773602861502874	0.2920803951416237	0.32468323128785415	0.31763131788160753	0.09173955394458498	0.08876915793435947	0.11901936351885922	0.09363507801177207	0.11692921342994111	0.0919907122471173
0.343729255586852	0.24894175834394833	0.24564449653198522	0.27188024690372375	0.26750850736747916	0.28466432600644703	0.27966993120269945	0.29798860383524856	0.2923282773457676	0.32495159314127525	0.31789418523698754	0.09171629370563807	0.08874665171029611	0.11857684802203039	0.09384904050171627	0.11649446889691717	0.09220091705957856
0.34580039726466444	0.2491646593042632	0.24586416560996624	0.27211754800194904	0.2677418871588717	0.28490945627644143	0.2799107566341386	0.2982417541063853	0.2925767239550327	0.32522056356613926	0.3181576488161021	0.0916930116882064	0.08872412441305973	0.11813519902204916	0.0940628718212082	0.11606057564043226	0.09241099300010092
0.3478840186129729	0.24938807091512658	0.24608433781626907	0.2723553902432337	0.26797579911027697	0.285155144257225	0.28015212998165206	0.2984954790554925	0.2928257346038787	0.32549014213509764	0.3184217082018334	0.09166970801227799	0.08870157615874345	0.1176944192631737	0.09427656897665315	0.11562753635671186	0.0926209371277551
0.34998019482807	0.24961199289511313	0.24630501287223458	0.2725937732996503	0.268210242898704	0.28540138959485445	0.2803940508974997	0.2987497783014559	0.2930753089187544	0.32576032841193964	0.31868636296839076	0.09164638279770017	0.08867900706331328	0.11725451145433397	0.09449012896627096	0.11519535370706535	0.09283074649339795
0.352089001559344	0.2498364249558892	0.24652619049238889	0.27283269683576267	0.26844521819377437	0.2856481919275445	0.28063651902623604	0.29900465145497374	0.29332544651807296	0.3260311219515665	0.3189516126812868	0.09162303616418362	0.088656417242592	0.11681547826917438	0.09470354877992548	0.11476403031825555	0.09304041813967956
0.3542105149120084	0.25006136680219415	0.2467478703844239	0.2730721605086046	0.26868072465770115	0.2858955508856449	0.28087953400468957	0.2992600981185317	0.29357614701219287	0.32630252229996937	0.31921745689731557	0.0915996682312905	0.0886338068122687	0.11637732234640907	0.09491682539929513	0.11433356878275447	0.09324994910137008
0.35634481144984936	0.2502868181318201	0.24697005224917848	0.2733121639676596	0.26891676194526987	0.28614346609162095	0.2811230954619424	0.2995161178863827	0.2938274100033945	0.3265745289942046	0.31948389516452824	0.09157627911843633	0.08861117588788424	0.11594004628977927	0.09512995579783734	0.11390397165858701	0.09345933640494763
0.35849196819798806	0.2505127786355921	0.2471927357806183	0.27355270685483873	0.26915332970381506	0.2863919371600298	0.2813672030193071	0.29977271034452374	0.29407923508585804	0.3268471415623698	0.31975092702220964	0.09155286894488869	0.08858852458483794	0.11550365266796803	0.09534293694044038	0.11347524146920307	0.09366857706850595
0.36065206264566085	0.25073924799734915	0.2474159206658165	0.273793788804461	0.2693904275732023	0.2866409636974998	0.28161185629030633	0.3000298750706727	0.29433162184564177	0.3271203595235804	0.3200185520008548	0.0915294378297562	0.08856585301837658	0.11506814401506915	0.09555576578386393	0.11304738070431597	0.09387766810219489
0.3628251727490157	0.2509662258939235	0.24763960658493514	0.2740354094432309	0.26962805518580646	0.28689054530270836	0.28185705488065166	0.3002876116342461	0.2945845698606602	0.32739418238794443	0.3202867696221462	0.0915059858919909	0.08854316130359481	0.1146335228302604	0.09576843927609957	0.11262039181946193	0.09408660650780121
0.3650113769339257	0.2511937119951204	0.24786379321120358	0.2742775683902172	0.2698662121664891	0.2871406815663586	0.2821027983882211	0.3005459195963362	0.29483807870065987	0.32766860965653893	0.3205555793989283	0.09148251325038499	0.08852044955543215	0.11419979157822979	0.09598095435688236	0.11219427723582243	0.094295389278507
0.36721075409881926	0.2514217059636992	0.24808848021089971	0.2745202652568325	0.27010489813257965	0.28739137207115945	0.28234908640303674	0.3008047985096888	0.2950921479271992	0.32794364082138566	0.32082498083518407	0.09145902002356604	0.08849771788866954	0.11376695268913295	0.0961933079573356	0.11176903934102711	0.0945040133994084
0.3694233836175272	0.2516502074553514	0.24831366724333037	0.2747634996468092	0.2703441126938529	0.28764261639180067	0.28259591850724486	0.3010642479186781	0.2953467770936239	0.3282192753654255	0.32109497342601223	0.09143550632999531	0.08847496641792445	0.11333500855874945	0.09640549700002055	0.1113446804888838	0.09471247584712472
0.37164934534214805	0.2518792161186818	0.24853935396080987	0.27500727115618173	0.2705838554525075	0.2878944140949334	0.28284329427509164	0.3013242673592864	0.2956019657450452	0.3284955127624953	0.3213655566576017	0.09141197228796052	0.08845219525765119	0.11290396154868176	0.09661751839896482	0.11092120299927188	0.0949207735895925
0.3738887196059291	0.252108731595187	0.24876554000864126	0.27525157937326056	0.27082412600314526	0.2881467647391446	0.2830912132729021	0.30158485635907845	0.2958577134183168	0.32877235247730124	0.32163673000720694	0.09138841801557984	0.08842940452213528	0.11247381398598577	0.09682936905929296	0.11049860915866105	0.0951289035864491
0.3761415872261661	0.25233875351923524	0.24899222502509533	0.27549642387861295	0.2710649239327492	0.2883996678749365	0.2833396750590579	0.30184601443717857	0.29611401964201217	0.32904979396539535	0.3219084929431251	0.09136484363079095	0.08840659432549233	0.11204456816398078	0.0970410458776314	0.11007690122021785	0.09533686278889064
0.3784080295071193	0.2525692815180453	0.24921940864139017	0.2757418042450401	0.2713062488206621	0.28865312304470275	0.28358867918397535	0.3021077411042481	0.2963708839364005	0.329327836673151	0.32218084492467125	0.09134124925135423	0.08838376478166088	0.11161622634183033	0.09725254574181008	0.10965608140335803	0.09554464813921726
0.3806881282429484	0.25280031521166657	0.24944709048167069	0.27598772003755473	0.27154810023856396	0.2889071297827063	0.2838382251900811	0.30237003586246086	0.2966283058134249	0.3296064800377352	0.322453785402152	0.09131763499484724	0.08836091600440785	0.11118879074497556	0.09746386553084108	0.1092361518942937	0.09575225657108177
0.38298196572066395	0.25303185421295693	0.24967527016298802	0.27623417081335905	0.2717904777504507	0.28916168761505556	0.28408831261179146	0.3026328982054794	0.2968862847766771	0.3298857234870855	0.3227273138168423	0.09129400097866168	0.0883380481073152	0.11076226356507135	0.0976750021149897	0.10881711484633882	0.0959596850097384
0.3852896247230969	0.25326389812756295	0.24990394729527934	0.276481156121823	0.27203338091261253	0.2894167960596825	0.28433894097548906	0.30289632761843155	0.29714482032137685	0.3301655664398851	0.32300142960096095	0.09127034731999902	0.08831516120378671	0.11033664695996492	0.09788595235538367	0.10839897237959661	0.09616693037153823
0.38761118853188686	0.2534964465538971	0.2501331214813457	0.27672867550446023	0.27227680927361086	0.2896724546263172	0.2845901097994997	0.30316032357788536	0.29740391193434557	0.3304460083055347	0.32327613217764395	0.09124667413586991	0.088292255407039	0.10991194305407248	0.0980967131043613	0.10798172658130767	0.09637398956410692
0.3899467409304866	0.25372949908311804	0.25036279231683245	0.2769767284949067	0.2725207623742569	0.2899286628164669	0.28484181859407015	0.3034248855518271	0.29766355909398406	0.3307270484841291	0.323551420960921	0.09122298154309386	0.08826933083009958	0.1094881539386634	0.09830728120545018	0.10756537950579315	0.09658085948617412
0.39229636620718694	0.25396305529910906	0.25059295939020765	0.2772253146188979	0.2727652397475888	0.29018542012339144	0.2850940668613438	0.3036900129996348	0.29792376127024894	0.3310086863664312	0.3238272953556895	0.09119926965828844	0.08824638758580702	0.10906528167143392	0.09851765349296215	0.10714993317468924	0.0967875370276019
0.3946601491581577	0.25419711477845536	0.2508236222827402	0.27747443339424566	0.2730102409188492	0.2904427260320795	0.28534685409533883	0.3039557053720553	0.29818451792462763	0.331290921333845	0.324103754757689	0.09117553859787411	0.0882234257868052	0.10864332827708267	0.0987278267922278	0.1067353895772385	0.09699401906952687
0.3970381750905084	0.25443167709042375	0.2510547805684798	0.27772408433081514	0.27325576540546304	0.29070058001922555	0.28560017978192437	0.3042219621111791	0.2984458285101157	0.3315737527583912	0.3243807985534768	0.09115178847806736	0.08820044554554213	0.10822229574714726	0.09893779791941881	0.10632175067005534	0.09720030248395517
0.39943052982536675	0.2546667417969403	0.2512864338142347	0.27797426693050176	0.27350181271701435	0.2909589815532051	0.2858540433987969	0.3044887826504156	0.2987076924711918	0.3318571800026793	0.32465842612040086	0.0911280194148789	0.0881774469742677	0.1078021860403382	0.09914756368153377	0.1059090183774245	0.09740638413393299
0.4018372997009759	0.2549023084525688	0.2515185815795502	0.2782249806872084	0.2737483823552238	0.2912179300940517	0.28610844441545685	0.30475616641446995	0.29897010924379364	0.3321412024198832	0.3249366368265755	0.09110423152411334	0.08815443018502965	0.10738300108250343	0.09935712087639104	0.10549719459150708	0.09761226087351105
0.40425857157581063	0.25513837660448835	0.2517512234166876	0.27847622508682107	0.2739954738139255	0.2914774250934319	0.2863633822931853	0.30502411281931524	0.29923307825529305	0.3324258193537137	0.3252154300308547	0.09108042492136176	0.08813139528966972	0.1069647427669338	0.09956646629265009	0.10508628117235475	0.09781792954768065
0.4066944328317112	0.255374945792472	0.25198435887060205	0.2787279996071874	0.2742430865790448	0.2917374659946224	0.28661885648501995	0.30529262127217127	0.29949659892447383	0.3327110301383923	0.32549480508280715	0.09105659972200321	0.08810834239982714	0.10654741295448389	0.0997755967096765	0.10467627994805895	0.09802338699225288
0.4091449713770379	0.25561201554886387	0.2522179874789205	0.27898030371809085	0.2744912201285734	0.2919980522324847	0.2868748664357311	0.30556169117147597	0.29976067066150386	0.33299683409862435	0.325774761322689	0.09103275604119919	0.08808527162692933	0.10613101347327358	0.0999845088973288	0.10426719271480067	0.09822863003385862
0.411610275649843	0.25584958539855723	0.25245210877192026	0.27923313688122886	0.27473987393254795	0.2922591832334407	0.2871314115817979	0.3058313219068631	0.3000252928679125	0.33328323054957326	0.3260552980814182	0.09100889399389389	0.0880621830821922	0.10571554611951939	0.10019319961631368	0.10385902123717017	0.09843365548996275
0.41409043462106226	0.2560876548589728	0.2526867222725066	0.2794864985501882	0.27498904745302544	0.2925208584154492	0.2873884913513843	0.30610151285913556	0.30029046493656536	0.3335702187968331	0.3263364146805489	0.09098501369481046	0.08803907687661847	0.1053010126570939	0.10040166561778108	0.10345176724829486	0.09863846016890676
0.41658553779772634	0.25632622344003425	0.2529218274961908	0.27974038817042046	0.2752387401440609	0.29278307718797975	0.2876461051643153	0.30637226340023915	0.3005561862516393	0.3338577981364012	0.32661811043224453	0.09096111525844727	0.08801595312099235	0.10488741481788111	0.10060990364342359	0.10304543244948405	0.0988430408693759
0.41909567522619073	0.2565652906441482	0.25315742395106716	0.27999480517922004	0.2754889514516817	0.2930458389519893	0.28790425243205053	0.3066435728932391	0.30082245618859715	0.33414596785465156	0.32690038463924964	0.09093719879907607	0.0879928119258834	0.10447475430196107	0.1008179104254836	0.10264001851106741	0.09904739438102439
0.4216209374953856	0.25680485596617886	0.2533935111377921	0.2802497490056979	0.27573968081386663	0.2933091430998964	0.2881629325576636	0.30691544069229254	0.30108927411416303	0.3344347272283079	0.3271832365948677	0.09091326443074006	0.08796965340163504	0.10406303277765261	0.10102568268658985	0.10223552707218886	0.09925151748409178
0.42416141574008476	0.25704491889342757	0.25363008854955976	0.28050521907075865	0.2759909276605195	0.29357298901555673	0.28842214493581325	0.3071878661426248	0.301356639386296	0.33472407552441674	0.32746666558292903	0.09088931226725422	0.0879464776583693	0.10365225188175486	0.10123321713989242	0.10183195974070713	0.09945540694916843
0.4267172016441951	0.2572854789056083	0.253867155672081	0.28076121478707605	0.2762426914134473	0.293837376074238	0.2886818889527223	0.30746084858050104	0.3016245513541666	0.3350140120003183	0.32775067087776794	0.09086534242219524	0.08792328480598274	0.10324241321949756	0.10144051048875724	0.10142931809392053	0.09965905953769294
0.42928838744406506	0.25752653547482474	0.25410471198356016	0.28101773555906756	0.27649497148633456	0.29410230364259415	0.2889421639861506	0.30773438733320196	0.3018930093581297	0.33530453590362075	0.3280352517441941	0.0908413550089075	0.08790007495414372	0.10283351836478971	0.10164755942685844	0.10102760367809083	0.09986247200134812
0.43187506593181346	0.2577680880655483	0.25434275695467146	0.2812747807828714	0.2767477672847201	0.29436777107864065	0.2892029694053713	0.30800848171899764	0.3021620127296989	0.335595646472172	0.32832040743746516	0.09081735014049593	0.08787684821228797	0.10242556886047538	0.10185436063825648	0.10062681800900464	0.1000656410823666
0.4344773304586784	0.25801013613459284	0.2545812900485371	0.2815323498463201	0.27700107820597214	0.2946337777317289	0.2894643045711454	0.30828313104712035	0.3024315607915218	0.3358873429340313	0.3286061372032605	0.09079332792982579	0.08785360468962161	0.10201856621837635	0.10206091079724189	0.10022696257183838	0.10026856351330338
0.4370952749383861	0.25825267913109357	0.25482031072070366	0.28179044212891774	0.2772549036392647	0.29490032294252083	0.28972616883569663	0.30855833461773974	0.30270165285735395	0.33617962450744254	0.32889244027765385	0.09076928848951903	0.08783034449511559	0.10161251191938447	0.10226720656827126	0.09982803882160596	0.10047123601720642
0.4397289938505404	0.25849571649648156	0.2550598184191195	0.28204905700181326	0.27750924296555274	0.29516740604296304	0.2899885615426867	0.3088340917219346	0.3029722882320317	0.33647249040080585	0.32917931588708477	0.09074523193195201	0.0878070677375003	0.10120740741354695	0.10247324460581098	0.09943004818292422	0.10067365530727557
0.4423785822440318	0.2587392476644613	0.25529981258411033	0.28230819382777617	0.27776409555754694	0.2954350263562606	0.29025148202718903	0.30911040164166764	0.3032434662114477	0.33676593981264863	0.3294667632483327	0.09072115836925544	0.08778377452527189	0.10080325412034341	0.1026790215545006	0.09903299205040383	0.10087581808704016
0.4450441357404687	0.25898327206098654	0.2555402926483573	0.2825678519611712	0.27801946077969014	0.2957031831968518	0.2905149296156644	0.30938726364975794	0.30351518608252404	0.3370599719315977	0.3297547815684877	0.09069706791330981	0.08776046496668301	0.10040005342892755	0.10288453404911735	0.09863687178883396	0.10107772105035906
0.44772575053762753	0.25922778910423655	0.25578125803687274	0.2828280307479335	0.27827533798813153	0.29597187587038215	0.2907789036259348	0.309664677009855	0.30378744712318545	0.3373545859363528	0.3300433700449243	0.09067296067574454	0.08773713916974296	0.09999780669807024	0.10308977871436298	0.09824168873313255	0.10127936088115774
0.4504235234129248	0.25947279820459185	0.2560227081669762	0.2830887295255428	0.2785317265307023	0.2962411036736776	0.29104340336715784	0.30994264097641155	0.30406024860233394	0.337649780995655	0.3303325278652724	0.09064883676793711	0.08771379724221695	0.09959651525640112	0.10329475216501294	0.09784744418861635	0.10148073425355619
0.4531375517269096	0.25971829876461155	0.25626464244827174	0.2833499476229989	0.27878862574689045	0.2965108658947197	0.29130842813980107	0.31022115479465634	0.3043335897798215	0.3379455562682608	0.33062225420738967	0.09062469630100643	0.08769043929162199	0.09919618040255784	0.10349945100568902	0.097454139431143	0.10168183783179785
0.4558679334267773	0.2599642901790071	0.2565070602826233	0.2836116843607945	0.2790460349678159	0.2967811618126174	0.2915739772356163	0.3105002177005669	0.3046074699064237	0.33824191090291283	0.33091254823933397	0.09060053938581651	0.08766706542522486	0.09879680340522867	0.10370387183086649	0.09706177570713237	0.10188266827007197
0.45861476704990445	0.2602107718346193	0.2567499610641311	0.2838739390508907	0.27930395351620413	0.29705199069758215	0.2918400499376126	0.3107798289208425	0.304881888223813	0.33853884403830886	0.3312034091193339	0.09057636613296999	0.0876436757500444	0.09839838550344382	0.10390801122490245	0.09667035423396442	0.10208322221279076
0.4613781517274047	0.26045774311039416	0.256993344179108	0.28413671099669124	0.2795623807063628	0.29732335181090025	0.2921066455200324	0.3110599876728774	0.30515684396453246	0.33883635480307683	0.3314948359957626	0.0905521766528098	0.08762027037284374	0.09800092790663228	0.1041118657618938	0.09627987619999345	0.10228349629426248
0.4641581871877068	0.26070520337735714	0.25723720900605485	0.28439999949301564	0.27982131584415454	0.29759524440490687	0.29237376324832276	0.31134069316473173	0.3054323363519677	0.3391344423157426	0.33178682800710696	0.09052797105541341	0.08759684940013196	0.09760443179503397	0.10431543200596849	0.09589034276442732	0.10248348713862043
0.4669549737601532	0.2609531519985908	0.25748155491563635	0.28466380382607476	0.2800807582269721	0.29786766772296	0.2926414023791108	0.31162194459510706	0.3057083646003209	0.3394331056847026	0.3320793842819411	0.09050374945059651	0.08757341293816244	0.09720889831933732	0.10451870651060347	0.09550175505798819	0.10268319135999349
0.46976861237862133	0.2612015883292072	0.2577263812706569	0.28492812327344297	0.28034070714371234	0.2981406209994108	0.29290956216017616	0.3119037411533142	0.30598492791458226	0.33973234400819324	0.3323725039388955	0.09047951194790242	0.08754996109292773	0.09681432860126193	0.1047216858191291	0.09511411418277049	0.10288260556244211
0.4725992045851658	0.26145051171632555	0.25797168742603643	0.28519295710403336	0.2806011618747514	0.29841410345958047	0.29317824183042607	0.31218608201924947	0.30626202549050496	0.34003215637426354	0.332666186086631	0.0904552586566079	0.08752649397016218	0.0964207237337078	0.10492436646464398	0.0947274212124043	0.10308172633980917
0.4754468525336833	0.26169992149904636	0.25821747272878526	0.2854583045780704	0.2808621216919175	0.2986881143197301	0.2934474406198669	0.3124689663633658	0.30653965651457543	0.3403325418607435	0.3329604298238083	0.09043098968572237	0.0875030116753369	0.09602808478053504	0.1051267449695601	0.0943416771921548	0.10328055027554939
0.47831165899359906	0.26194981700842607	0.25846373651797977	0.2857241649470644	0.281123585858466	0.2989626527870347	0.29371715774957835	0.31275239334664284	0.3068178201639877	0.3406334995352158	0.33325523423905873	0.09040670514397649	0.08747951431365976	0.09563641277713941	0.10532881784606474	0.09395688313921369	0.10347907394305622
0.4811937273535759	0.26220019756745305	0.25871047812473824	0.28599053745378417	0.2813855536290525	0.2992377180595561	0.29398739243168687	0.31303636212056124	0.30709651560661466	0.3409350284549873	0.333550598410956	0.09038240513983016	0.08745600199007367	0.0952457087305092	0.10553058159587891	0.09357304004295486	0.10367729390546288
0.4840931616252451	0.2624510624910217	0.25895769687219516	0.2862574213322313	0.2816480242497078	0.29951330932621545	0.2942581438693387	0.3133208718270735	0.3073757420009813	0.3412371276670564	0.3338465214079875	0.09035808978146613	0.0874324748092529	0.09485597361908304	0.10573203271002285	0.09319014886471422	0.10387520671541495
0.4870100664469608	0.26270241108590664	0.2592053920754766	0.2865248158076124	0.28191099695781024	0.29978942576676465	0.294529411256672	0.31360592159857525	0.30765549849623547	0.3415397962080848	0.3341430022885239	0.09033375917678921	0.0874089328756027	0.09446720839323319	0.10593316766902916	0.09280821053818045	0.10407280891518411
0.4899445470875755	0.2629542426507384	0.25945356304167566	0.2867927200963132	0.28217447098206044	0.3000660665517604	0.29480119377879066	0.313891510557878	0.3079357842321226	0.34184303310436903	0.33444004010078987	0.09030941343342593	0.0873853762932609	0.0940794139754928	0.10613398294299259	0.09242722596962949	0.10427009703672496
0.49289670945023945	0.2632065564759774	0.25970220906982666	0.2870611334058709	0.2824384455424541	0.30034323084253556	0.29507349061173666	0.3141776378181794	0.3082165983389547	0.34214683737180734	0.3347376338828358	0.09028505265872029	0.08736180516608986	0.09369259126036411	0.106334474991165	0.0920471960379814	0.10446706760156843
0.4958666600762229	0.2634593518438883	0.25995132945088045	0.2873300549349476	0.2827029198502561	0.3006209177911714	0.2953463009224633	0.3144643024830354	0.3084979399375846	0.34245120801587164	0.33503578266250794	0.09026067695973441	0.08733821959767986	0.09330674111460269	0.1065346402621472	0.0916681215947932	0.10466371712056599
0.4988545061487607	0.26371262802851436	0.2602009234676783	0.2875994838733033	0.2829678931079723	0.3008991265404695	0.29561962386880625	0.31475150364633103	0.3087798081393763	0.34275614403157734	0.33533448545741656	0.09023628644324398	0.08731461969134731	0.09292186437767214	0.10673447519395296	0.09129000346482741	0.10486004209430888
0.5018603554969207	0.263966384295652	0.26045099039492847	0.2878694194017679	0.2832333645093259	0.3011778562239249	0.2958934585994589	0.31503924039225284	0.30906220204617857	0.3430616444034513	0.33563374127491025	0.0902118812157433	0.08729100555013046	0.0925379618615807	0.10693397621383127	0.09091284244587428	0.1050560390127302
0.5048843165994948	0.26422061990282447	0.26070152949917824	0.28813986069221525	0.28349933323922694	0.3014571059656966	0.2961678042539416	0.31532751179525886	0.3093451207502936	0.3433677081055038	0.3359335491120425	0.09018746138343592	0.08726737727678807	0.09215503435102335	0.10713313973811012	0.0905366393087732	0.10525170435496278
0.5079264985889148	0.26447533409925594	0.2609525400387896	0.288410806907534	0.2837657984737476	0.30173687488058	0.29644265996257585	0.31561631692004893	0.30962856333445216	0.3436743341011954	0.33623390795554337	0.09016302705223612	0.08724373497380428	0.09177308260379391	0.10733196217244512	0.09016139479812324	0.10544703458979399
0.5109870112551897	0.26473052612584613	0.26120402126391384	0.2886822572016022	0.2840327593800949	0.3020171620739789	0.29671802484645615	0.3159056548215382	0.30991252887178183	0.3439815213434087	0.3365348167817895	0.09013857832776959	0.08722007874337603	0.09139210735077086	0.10753043991155664	0.08978710963197756	0.10564202617523932
0.5140659650498691	0.2649861952151428	0.2614559724164651	0.28895421071925703	0.2843002151165825	0.3022979666418766	0.29699389801742204	0.3161955245448248	0.3101970164257808	0.3442892687744159	0.3368362745567739	0.09011411531536943	0.08719640868742415	0.09101210929596704	0.1077285693392156	0.08941378450207083	0.10583667555858511
0.5171634710900281	0.2652423405913168	0.2617083927300952	0.2892266665962697	0.28456816483260494	0.3025792876708072	0.29727027857803	0.31648592512516327	0.3104820250502875	0.34459757532584845	0.33713828023607506	0.0900896381200765	0.08717272490758089	0.09063308911699863	0.10792634682830737	0.08904142007412474	0.10603097917631743
0.5202796411622786	0.265498961470135	0.2619612814301667	0.2894996239593164	0.2848366076686087	0.30286112423782807	0.29754716562152533	0.3167768555879336	0.3107675537894523	0.34490643991866726	0.3374408327648276	0.09006514684663591	0.08714902750519668	0.09025504746522017	0.10812376874100238	0.08867001698800436	0.106224933454385
0.5234145877268029	0.2657560570589345	0.26221463773372783	0.28977308192595047	0.28510554275606703	0.3031434754104911	0.29782455823181503	0.31706831494861254	0.31105360167770985	0.34521586146313	0.3377439310776917	0.09004064159949736	0.08712531658133395	0.08987798496546873	0.10832083142808813	0.08829957585767545	0.1064185348077018
0.5265684239214125	0.2660136265565951	0.26246846084948616	0.29004703960457456	0.28537496921745	0.303426340246812	0.2981024554834376	0.3173603022127433	0.31134016773974776	0.345525838858761	0.3380475740988219	0.09001612248281309	0.08710159223676839	0.08950190221658971	0.10851753122947372	0.08793009727159529	0.1066117796405166
0.5297412635656308	0.266271669153514	0.2627227499777824	0.2903214960944128	0.2856448861661985	0.3037097177952444	0.2983808564415374	0.3176528163759074	0.31162725099047955	0.34583637099431974	0.33835176074183804	0.08999158960043839	0.08707785457198682	0.08912679979172111	0.1087138644741259	0.08756158179270557	0.10680466434604341
0.5329332211648017	0.2665301840315778	0.26297750431056294	0.2905964504854822	0.28591529270669586	0.30399360709464884	0.2986597601618329	0.3179458564236929	0.31191485043501427	0.3461474567477702	0.33865648990979286	0.08996704305592648	0.08705410368718637	0.08875267823803057	0.1089098274797422	0.08719402995862424	0.10699718530664626
0.5361444119142209	0.2667891703641368	0.263232723031356	0.2908719018585654	0.2861861879342411	0.3042780071742647	0.29893916569059154	0.31823942133166666	0.3122029650686279	0.34645909498624883	0.3389617604951426	0.08994248295253061	0.08703033968227065	0.0883795380772554	0.10910541655301387	0.08682744228205763	0.10718933889395288
0.5393749517032939	0.2670486273159775	0.2634884053152427	0.2911478492851806	0.2864575709350197	0.30456291705368066	0.2992190720645991	0.31853351006534314	0.3124915938767338	0.34677128456603296	0.3392675713797157	0.08991790939320321	0.08700656265685344	0.08800737980561024	0.10930062798932738	0.08646181925045227	0.10738112146826495
0.5426249571197181	0.267308554043296	0.263744550328832	0.2914242918275554	0.2867294407860766	0.30484833574280573	0.2994994783111312	0.3188281215801548	0.3127807358348539	0.3470840243325103	0.33957392143468207	0.08989332248059051	0.08698277271025572	0.08763620389422044	0.10949545807304162	0.08609716132663436	0.10757252937910522
0.5458945454536906	0.267568949693671	0.2640011572302331	0.29170122853859687	0.2870017965552877	0.3051342622418405	0.2997803834479254	0.3191232548214227	0.3130703899085872	0.3473973131201467	0.3398808095205222	0.08986872231703666	0.08695896994150014	0.08726601078902263	0.10968990307726045	0.0857334689488809	0.10776355896512513
0.5491838347021408	0.26782981340603595	0.26425822516903014	0.29197865846186283	0.2872746373013328	0.3054206955412469	0.3000617864831526	0.31941890872432466	0.3133605550535836	0.34771114975245443	0.3401882344869955	0.08984410900457804	0.08693515444931693	0.08689680091102048	0.10988395926371197	0.0853707425308059	0.10795420655365717
0.5524929435729888	0.2680911443106532	0.2645157532862538	0.2922565806315342	0.28754796207366634	0.3057076346217194	0.3003436864153864	0.3197150822138674	0.3136512302155115	0.34802553304196066	0.34049619517311075	0.08981948264494662	0.08691132633213863	0.08652857465663999	0.1100776228830398	0.08500898246176547	0.10814446846099912
0.55582199148943	0.2683529415290858	0.26477374071435583	0.2925349940723866	0.2878217699124896	0.30599507845415586	0.3006260822335761	0.3200117742048551	0.3139424143300285	0.34834046179017625	0.34080469040709266	0.08979484333956399	0.08688748568809834	0.08616133239753054	0.1102708901744478	0.08464818910704253	0.10833434099246375
0.5591710985942444	0.26861520417417056	0.2650321865771808	0.29281389779975975	0.2880960598487226	0.306283025999627	0.3009089729170166	0.32030898360185867	0.31423410632275306	0.34865593478756196	0.34111371900635357	0.08977019118954507	0.08686363261503235	0.08579507448104096	0.1104637573657925	0.08428836280783258	0.1085238204420591
0.5625403857541326	0.26887793134999033	0.26529108998994066	0.2930932908195302	0.2883708309039755	0.30657147620934766	0.30119235743531947	0.3206067092991857	0.3145263051092331	0.3489719508134991	0.3414232797774586	0.08974552629569338	0.08683976721047593	0.08542980123021948	0.1106562206736399	0.08392950388159903	0.10871290309282955
0.565929974564078	0.26914112215184666	0.2655504500591865	0.29337317212808206	0.2886460820905201	0.30686042802464664	0.3014762347483844	0.32090495018085047	0.31481900959491693	0.34928850863625605	0.34173337151609784	0.08972084875850167	0.08681588957166407	0.08506551294402698	0.11084827630305227	0.08357161262218682	0.10890158521655025
0.569339987351735	0.26940477566623205	0.26581026588278167	0.2936535407122775	0.28892181241126186	0.307149880376937	0.3017606038063693	0.3212037051205424	0.31511221867512307	0.3496056070129552	0.3420439930070524	0.08969615867815123	0.08679199979552932	0.08470220989754296	0.11103992044775879	0.08321468929967324	0.10908986307352109
0.5727705471818436	0.2696688909708034	0.26607053654987484	0.2939343955494289	0.28919802085971014	0.3074398321876865	0.3020454635496603	0.32150297298159713	0.31540593123500954	0.3499232446895432	0.3423551430241637	0.08967145615451061	0.08676809797870205	0.0843398923421077	0.11123114929009148	0.08285873416104295	0.10927773291309961
0.5762217778606706	0.2699334671343528	0.2663312611408725	0.2942157356072681	0.2894747064199515	0.3077302823683875	0.3023308129088442	0.3218027526169637	0.31570014614954567	0.3502414204007578	0.34266682033030244	0.08964674128713432	0.08674418421750948	0.08397856050552122	0.11142195900090712	0.0825037474302377	0.10946519097350915
0.5796938039404782	0.27019850321678096	0.2665924387274123	0.2944975598439188	0.28975186806661934	0.3080212298205275	0.30261665080467853	0.32210304286917585	0.3159948622834795	0.3505601328700938	0.34297902367733646	0.08962201417526236	0.08672025860797226	0.08361821459205743	0.11161234573944512	0.08214972930790054	0.10965223348129882
0.5831867507240184	0.2704639982690687	0.2668540683723343	0.2947798672078661	0.2900295047648656	0.3083126734355578	0.3029029761480603	0.3224038425703189	0.3162900784913092	0.35087938080977404	0.34329175180609894	0.08959727491781702	0.0866963212458081	0.0832588547827342	0.11180230565343408	0.08179667997189455	0.10983885665181958
0.5867007442690553	0.270729951333249	0.2671161491296547	0.2950626566379278	0.290307615470332	0.30860461209486484	0.30318978783999856	0.32270515054200183	0.3165857936172519	0.3511991629207141	0.34360500344635647	0.08957252361340842	0.0866723722264274	0.08290048123559757	0.11199183487918418	0.08144459957757988	0.11002505668927398
0.5902359113929144	0.27099636144238004	0.2673786800445378	0.2953459270632248	0.2905861991291216	0.3088970446697393	0.30347708477158414	0.3230069655953236	0.3168820064952142	0.35151947789249127	0.34391877731677833	0.08954776036032618	0.0866484116449335	0.08254309408570037	0.11218092954138115	0.08109348825761487	0.11021082978628272
0.5937923796770596	0.27126322762051563	0.2676416601532685	0.2956296774031518	0.29086525467776897	0.30918997002134624	0.3037648658239592	0.3233092865308436	0.3171787159487608	0.3518403244033118	0.34423307212490345	0.0895229852565425	0.08662443959612255	0.08218669344542207	0.11236958575319989	0.08074334612233969	0.11039617212413333
0.597370277471697	0.27153054888267925	0.2679050884832249	0.2959139065673482	0.2911447810432117	0.3094833870006949	0.3040531298682886	0.32361211213855107	0.317475920791085	0.35216170111997885	0.34454788656710933	0.08949819839971153	0.08660045617448368	0.0818312794043905	0.11255779961597057	0.08039417326004639	0.11058107987282995
0.6009697339004076	0.271798324234833	0.26816896405285023	0.2961986134556672	0.2914247771427618	0.3097772944486073	0.30434187576572963	0.32391544119783194	0.3177736198249769	0.3524836066978585	0.34486321932857994	0.08947339988716635	0.08657646147419228	0.08147685202999355	0.11274556721964757	0.08004596973685096	0.1107655491908659
0.6045908788648067	0.272066552673853	0.26843328587162524	0.296483796958148	0.2917052418840756	0.31007169119569017	0.3046311023674024	0.3242192724774407	0.3180718118427947	0.3528060397808489	0.34517906908327306	0.08944858981592249	0.0865524555891195	0.08112341136730805	0.11293288464254658	0.0796987355969705	0.1109495762251953
0.6082338430492322	0.272335233187498	0.2686980529400403	0.2967694559549848	0.2919861741651253	0.310366576062302	0.30492080851435877	0.324523604735466	0.3183704956264315	0.3531289990013462	0.34549543449388825	0.08942376828267079	0.08652843861282022	0.08077095743920637	0.11311974795099644	0.07935247086304287	0.11113315711143201
0.611898757925461	0.27260436475438277	0.26896326424956796	0.2970555893164974	0.2922675728741694	0.31066194785852397	0.3052109930375548	0.32482843671930206	0.31866966994728774	0.3534524829802125	0.3458123142118373	0.08939893538378403	0.08650441063854376	0.08041949024686801	0.11330615320004966	0.07900717553628311	0.11131628797386384
0.6155857557574533	0.2728739463439493	0.26922891878263505	0.2973421959031023	0.292549436889724	0.3109578053841298	0.30550165475781893	0.32513376716561637	0.31896933356623836	0.35377649032674324	0.3461297068772082	0.0893740912153108	0.08648037175922418	0.08006900976955222	0.11349209643287139	0.07866284959620629	0.11149896492494094
0.6192949696061266	0.2731439769164388	0.26949501551259314	0.29762927456528165	0.2928317650805328	0.31125414742855395	0.30579279248582203	0.3254395948003175	0.31926948523360177	0.35410101963863316	0.34644761111873557	0.08934923587297572	0.08645632206748208	0.07971951596489646	0.11367757368074649	0.07831949300129537	0.11168118406572347
0.6230265333341571	0.27341445542286225	0.2697615534036934	0.29791682414355397	0.2931145563055381	0.3115509727708615	0.3060844050220479	0.32574591833852495	0.31957012368911103	0.3544260695019453	0.3467660255537678	0.08932436945218153	0.08643226165562815	0.07937100876922187	0.11386258096350588	0.07797710568904392	0.11186294148593134
0.6267805816108112	0.2736853808049735	0.2700285314110559	0.29820484346844456	0.29339780941385174	0.31184828017971844	0.3063764911567637	0.326052736484538	0.31987124766188135	0.35475163849107727	0.34708494878823437	0.08929949204800697	0.08640819061565642	0.0790234880976115	0.11404711428912151	0.07763568757597739	0.11204423326346102
0.6305572499168048	0.27395675199523917	0.27029594848064314	0.29849333136045497	0.2936815232447247	0.3121460684133597	0.30666904966998787	0.32636004793180245	0.32017285587037986	0.3550777251687272	0.34740437941661484	0.08927460375520399	0.08638410903924924	0.07867695384391027	0.11423116965374192	0.07729523855789466	0.11222505546489714
0.634356674549194	0.2742285679168111	0.27056380354923126	0.2987822866300336	0.293965696627519	0.31244433621955886	0.3069620793314628	0.32666785136288146	0.32047494702239504	0.3554043280858636	0.34772431602190546	0.08924970466820145	0.08636001701777282	0.0783314058811655	0.11441474304181298	0.07695575851007419	0.11240540414509326
0.6381789926262927	0.2745008274834975	0.27083209554438165	0.2990717080775454	0.29425032838167675	0.3127430823355981	0.3072555789006215	0.32697614544942266	0.32077751981500446	0.35573144578168914	0.3480447571755864	0.08922479488110174	0.08633591464227781	0.07798684406161271	0.11459783042598559	0.07661724728732366	0.1125852753473282
0.642024342092622	0.27477352959973433	0.2711008233844136	0.29936159449324196	0.2945354173166918	0.31304230548823636	0.30754954712656013	0.3272849288521267	0.32108057293454584	0.35605907678361004	0.3483657014375915	0.08919987448768019	0.08631180200350091	0.07764326821680356	0.11478042776700192	0.07627970472429269	0.11276466510339134
0.6458928617238878	0.27504667316055587	0.2713699859783751	0.29965194465723083	0.2948209622320799	0.3133420043936788	0.3078439827480057	0.32759420022071517	0.3213841050565841	0.3563872196072013	0.34868714735627354	0.08917494358138482	0.08628767919185944	0.07730067815797526	0.11496253101391574	0.07594313063545144	0.11294356943329831
0.6497846911319898	0.2753202570515672	0.2716395822260154	0.2999427573394467	0.2951069619173482	0.31364217775754694	0.3081388844932869	0.32790395819390133	0.32168811484588167	0.3567158727561764	0.34900909346837317	0.08915000225533866	0.0862635462974572	0.07695907367612875	0.11514413610399288	0.07560752481553124	0.11312198434568899
0.6536999707700591	0.2755942801489153	0.2719096110177561	0.3002340312996203	0.2953934151519673	0.31394282427484643	0.30843425108030387	0.3282142013993562	0.32199260095636756	0.35704503472235083	0.34933153829898644	0.08912505060233583	0.08623940341008003	0.07661845454197902	0.11532523896254077	0.07527288703931845	0.1132999058373727
0.6576388419375281	0.2758687413192592	0.27218007123466303	0.3005257652872481	0.29568032070533984	0.3142439426299371	0.30873008121649675	0.32852492845367726	0.3222975620311048	0.3573747039856112	0.3496544803615324	0.08910008871484208	0.08621525061919594	0.07627882050636003	0.11550583550294391	0.07493921706204532	0.11347732989352721
0.661601446785229	0.27614363941974207	0.2724509617484179	0.3008179580415629	0.29596767733677204	0.3145455314965009	0.30902637359881635	0.328836137962357	0.3226029967022605	0.357704879013882	0.3499779181577198	0.0890751166849934	0.08619108801395352	0.07594017130039532	0.11568592162698366	0.07460651461958889	0.11365425248783367
0.6655879283205246	0.2764189732979622	0.27272228142128996	0.3011106082915032	0.29625548379544364	0.3148475895375131	0.3093231269136937	0.32914782851975277	0.3229089035910757	0.35803555826309125	0.35030185017751575	0.08905013460460054	0.08616691568318725	0.07560250663559032	0.11586549322452555	0.07427477942849237	0.1138306695822493
0.6695984304124688	0.2766947417919447	0.27299402910610765	0.3014037147556832	0.29654373882037816	0.31515011540520915	0.30962033983700904	0.32945999870905285	0.32321528130783217	0.3583667401771401	0.3506262748991134	0.08902514256514175	0.08614273371540933	0.07526582620387501	0.11604454617343407	0.07394401118617111	0.11400657712702866
0.6736330977969988	0.27697094373011116	0.27326620364622956	0.3016972761423619	0.2968324411404133	0.31545310774105495	0.3099180110340619	0.3297726471022453	0.3235221284518227	0.35869842318786505	0.35095119078889825	0.08900014065776625	0.08611854219881417	0.07493012967792367	0.11622307633970763	0.0736142095710619	0.11418197106075922
0.6776920760821589	0.27724757793125193	0.2735388038755169	0.3019912911494136	0.2971215894741704	0.31575656517571493	0.31021613915954027	0.3300857722600875	0.32382944361131916	0.3590306057150106	0.3512765963014164	0.08897512897329517	0.0860943412212775	0.07459541671132541	0.11640107957764201	0.07328537424285742	0.1143568473104537
0.6817755117533548	0.27752464320449727	0.2738118286183043	0.30228575846429756	0.29741118253002646	0.3160604863290228	0.3105147228574909	0.3303993727320733	0.32413722536354306	0.3593632861661918	0.35160248987934245	0.08895010760221746	0.0860701308703561	0.07426168693871915	0.11657855172962428	0.07295750484262697	0.11453120179150744
0.6858835521786408	0.2778021383492881	0.2740852766893722	0.3025806767640276	0.2977012190060829	0.31636486980994855	0.31081376076128825	0.3307134470564015	0.324445472274632	0.35969646293686325	0.35192886995344697	0.08892507663469151	0.08604591123328446	0.07392893997577943	0.11675548862598362	0.07263060099285923	0.11470503040747104
0.6900163456140378	0.27808006215534653	0.27435914689391694	0.3028760447151412	0.2979916975901357	0.3166697142165686	0.3111132514936039	0.33102799375994435	0.32475418289961006	0.3600301344102853	0.3522557349425632	0.08890003616054744	0.08602168239697928	0.0735971754197422	0.11693188608539629	0.07230466229779609	0.11487832905032036
0.6941740412088835	0.2783584134026482	0.2746334380275237	0.30317186097367077	0.2982826169596467	0.31697501813603507	0.311413193666377	0.33134301135821626	0.3250633557823572	0.36036429895749095	0.35258308325355603	0.08887498626928186	0.0859974444480384	0.07326639284914194	0.11710773991450196	0.07197968834347535	0.11505109360037125
0.6983567890112157	0.27863719086139166	0.2749081488761368	0.30346812418511143	0.29857397578171274	0.3172807801445433	0.3117135858807823	0.3316584983553408	0.32537298945557586	0.36069895493725257	0.3529109132812878	0.08884992705006174	0.0859731974727359	0.07293659182426637	0.11728304590810268	0.07165567869795098	0.11522331992629375
0.702564739973187	0.27891639329197115	0.27518327821603267	0.3037648329843924	0.2988657727130374	0.3175869988073029	0.3120144267272019	0.3319744532440206	0.3256830824407628	0.36103410069605074	0.35323922340858843	0.08882485859172243	0.08594894155702645	0.0726077718872844	0.11745779984921256	0.07133263291137837	0.11539500388498425
0.7067980459565127	0.27919601944494593	0.27545882481378925	0.3040619859958454	0.2991580063998986	0.31789367267850505	0.3123157147851921	0.33229087450550404	0.3259936332481756	0.36136973456803784	0.35356801200622007	0.08879978098276696	0.08592467678654693	0.07227993256225318	0.11763199750883047	0.07101055051626304	0.11556614132182119
0.7110568597379514	0.27947606806101283	0.27573478742625973	0.30435958183317574	0.29945067547812243	0.3182008003012924	0.31261744862345603	0.3326077606095553	0.3263046403768029	0.36170585487500856	0.35389727743284716	0.08877469431136706	0.08590040324660748	0.07195307335540946	0.11780563464616023	0.07068943102751746	0.11573672807037383
0.7153413350148182	0.2797565378709762	0.27601116480054155	0.3046576190994302	0.2997437785730491	0.31850838020772787	0.3129196267998097	0.33292511001442104	0.3266161023143322	0.3620424599263639	0.3542270180350023	0.08874959866536354	0.08587612102220303	0.07162719375536142	0.11797870700866753	0.0703692739426316	0.11590675995257982
0.7196516264105322	0.2800374275957198	0.2762879556739507	0.30495609638696936	0.30003731429950775	0.31881641091876434	0.31322224786115527	0.3332429211668008	0.32692801753712064	0.36237954801908123	0.35455723214705537	0.08872449413226428	0.08585183019800358	0.07130229323305315	0.11815121033173881	0.07005007874207081	0.11607623277901524
0.7239878894801961	0.2803187359461765	0.27656515877399096	0.3052550122774343	0.30033128126178305	0.31912489094421215	0.31352531034344827	0.33356119250181293	0.32724038451016235	0.3627171174376776	0.35488791809118103	0.08869938079924636	0.08582753085836034	0.0709783712420915	0.11832314033896552	0.06973184488897033	0.11624514234821248
0.7283502807162107	0.2806004616233014	0.2768427728183263	0.30555436534171887	0.30062567805358764	0.31943381878271	0.3138288127716678	0.3338799224429649	0.32755320168705765	0.3630551664541814	0.3552190741773255	0.08867425875315363	0.08580322308730029	0.07065542721883844	0.1184944927421725	0.06941457182958999	0.11641348444717892
0.7327389575539218	0.2808826033180401	0.2771207965147516	0.30585415413993805	0.30092050325803066	0.3197431929216925	0.31413275365978605	0.33419910940212016	0.3278664675099823	0.3633936933280948	0.3555506987031743	0.0886491280804968	0.08577890696853215	0.07033346058263845	0.11866526324130433	0.06909825899352029	0.11658125485142534
0.7371540783773028	0.2811651597113031	0.2773992285611664	0.30615437722139877	0.30121575544759044	0.3200530118373608	0.31443713151073877	0.3345187517794692	0.3281801804096569	0.3637326963063648	0.35588278995412254	0.08862398886745732	0.08575458258543989	0.07001247073590378	0.1188354475245248	0.06878290579364688	0.1167484493247315
0.74159580252467	0.2814481294739338	0.27767806764554304	0.30645503312456857	0.30151143318408213	0.3203632739946505	0.3147419448163937	0.33483884796349445	0.3284943388053156	0.36407217362334826	0.3562153462032386	0.08859884119988061	0.08573025002108971	0.06969245706424942	0.1190050412681316	0.06846851162642764	0.1169150636193379
0.746064290294433	0.28173151126668144	0.27795731244590144	0.3067561203770466	0.3018075350186305	0.3206739778472016	0.3150471920575219	0.33515939633094244	0.3288089411046755	0.36441212350078006	0.3565483657112366	0.08857368516328373	0.08570590935822416	0.0693734189366495	0.11917404013662747	0.06815507587195668	0.1170810934758677
0.7505597029508803	0.2820153037401719	0.278236961630278	0.30705763749553233	0.30210405949163827	0.32098512183732725	0.31535287170376564	0.33548039524678913	0.329123985703905	0.3647525441477398	0.356881846726441	0.08854852084284838	0.0856815606792652	0.06905535570574273	0.11934243978280534	0.06784259789419878	0.11724653462333379
0.7550822027299987	0.2822995055348785	0.2785170138566999	0.3073595829857971	0.30240100513275864	0.32129670439598385	0.3156589822136101	0.3358018430642115	0.32943947098759396	0.3650934337606203	0.3572157874847562	0.08852334832342576	0.08565720406631129	0.06873826670774719	0.11951023584752818	0.06753107704113859	0.11741138277925955
0.7596319528453285	0.2825841152810929	0.27879746777315373	0.307661955342652	0.3026983704608633	0.32160872394273865	0.3159655220343517	0.3361237381245538	0.3297553953287222	0.36543479052309297	0.3575501862096332	0.08849816768953486	0.08563283960114264	0.0684221512626948	0.11967742395992076	0.06722051264475226	0.11757563364945867
0.7642091174938536	0.28286913159889726	0.27907832201755955	0.30796475304991944	0.30299615398401536	0.3219211788857408	0.3162724896020686	0.33644607875729726	0.33007175708862907	0.36577661260607747	0.35788504111204	0.0884729790253616	0.08560846736521412	0.06810700867483632	0.11984399973761839	0.06691090402146216	0.11773928292839031
0.7688138618619275	0.28315455309813464	0.2793595752177415	0.3082679745804026	0.30329435419943784	0.3222340676216905	0.31657988334159104	0.33676886328002925	0.33038855461698313	0.36611889816770815	0.35822035039042727	0.08844778241476092	0.08558408743966378	0.0677928382324211	0.12000995878634058	0.0666022504720658	0.11790232629891761
0.7734463521312342	0.2834403783783808	0.27964122599139957	0.3085716183958559	0.3035929695934858	0.32254738853580767	0.3168877016664704	0.3370920899984116	0.3307057862517509	0.36646164535330245	0.35855611223069844	0.08842257794125502	0.08555969990530521	0.0674796392080097	0.12017529670004734	0.06629455128197748	0.1180647594324995
0.7781067554847866	0.28372660602891514	0.27992327294608194	0.3088756829469545	0.30389199864161615	0.3228611400018019	0.31719594297895065	0.3374157572061491	0.331023450319167	0.366804852295327	0.358892324806178	0.08839736568803325	0.08553530484263268	0.06716741085858047	0.1203400090610316	0.06598780572121399	0.11822657798890646
0.7827952401129585	0.284013234628692	0.2802057146791552	0.3091801666732644	0.30419143980835806	0.32317532038184155	0.31750460566993605	0.33773986318495874	0.3313415451337025	0.36714851711336693	0.3592289862775774	0.08837214573795475	0.08551090233181852	0.0668561524258422	0.12050409144006125	0.06568201304475707	0.1183877776165474
0.7875119752195561	0.2843002627463125	0.28048854977777854	0.3094850680032136	0.30449129154728477	0.32348992802652454	0.31781368811896393	0.33806440620454	0.33166006899803574	0.367492637914093	0.35956609479296664	0.08834691817354819	0.08548649245271386	0.06654586313619149	0.12066753939621577	0.06537717249267416	0.11854835395256202
0.792257131027923	0.2845876889399953	0.28077177681887355	0.3097903853540617	0.3047915523009833	0.32380496127484665	0.3181231886941733	0.33838938452254136	0.33197902020302145	0.3678372127912301	0.35990364848774165	0.08832168307700732	0.08546207528485047	0.0662365422009259	0.12083034847687912	0.06507328329008999	0.11870830262245846
0.7970308787870847	0.28487551175754894	0.2810553943690971	0.3100961171318699	0.30509222050102563	0.3241204184541721	0.3184331057522754	0.3387147963845314	0.3322983970276602	0.3681822398255242	0.36024164548459175	0.08829644053019733	0.08543765090743909	0.06592818881635054	0.12099251421784629	0.06477034464752052	0.11886761924043299
0.8018333907779276	0.2851637297363421	0.2813394009848133	0.31040226173147195	0.30539329456793973	0.32443629788020256	0.3187434376385243	0.3390406400239672	0.3326181977390681	0.36852771708471166	0.36058008389346957	0.08827119061465168	0.08541321939936897	0.06562080216409782	0.12115403214349385	0.0644683557609298	0.11902629940942688
0.8066648403194178	0.2854523414032771	0.2816237952120654	0.3107088175364448	0.30569477291118075	0.3247525978569485	0.3190541826866874	0.33936691366216415	0.3329384205924477	0.36887364262348643	0.36091896181156075	0.08824593341157215	0.08538878083921048	0.06531438141105639	0.12131489776655258	0.06416731581183654	0.11918433872086354
0.8115254017748545	0.28574134527475914	0.2819085755865475	0.31101578291907833	0.3059966539291009	0.32506931667669714	0.319365339219015	0.33969361550826427	0.3332590638310564	0.3692200144834684	0.36125827732324967	0.08822066900182994	0.08536433530521428	0.06500892570955585	0.12147510658810035	0.06386722396754152	0.11934173275493265
0.8164152505581643	0.2860307398566698	0.28219374063357705	0.3113231562403466	0.3062989360089223	0.3253864526199836	0.31967690554621186	0.34002074375920743	0.3335801256861774	0.3695668306931726	0.3615980285000921	0.08819539746596798	0.08533988287530958	0.06470443419770788	0.12163465409808083	0.06356807938127673	0.1194984770806542
0.8213345631402307	0.2863205236443385	0.2824792888680679	0.31163093584987844	0.30660161752670667	0.3257040039555618	0.3199888799674076	0.3403482965996989	0.3339016043770893	0.36991408926797675	0.36193821340078164	0.08817011888419576	0.08531542362710631	0.06440090599937065	0.12179353577481322	0.06326988119224808	0.11965456725565105
0.8262835170552626	0.2866106951225135	0.28276521879450034	0.31193912008592756	0.3069046968473268	0.3260219689403728	0.32030126077012677	0.3406762722021799	0.33422349811103724	0.3702617882100901	0.3622788300711203	0.08814483333639446	0.08529095763789876	0.06409834022419147	0.12195174708504908	0.06297262852582719	0.11980999882636212
0.8312622909072027	0.2869012527653347	0.28305152890689583	0.31224770727534407	0.30720817232443903	0.32634034581951604	0.32061404623026035	0.3410046687267981	0.33454580508320153	0.37060992550852256	0.36261987654398653	0.08811954090211749	0.08526648498465662	0.06379673596804736	0.12210928348439154	0.06267632049381788	0.11996476732823425
0.8362710643761712	0.2871921950363053	0.2833382176887879	0.3125566957335458	0.3075120423004531	0.32665913282622006	0.3209272346120369	0.3413334843213754	0.3348685234766697	0.3709584991390527	0.36296135083930675	0.08809424166058333	0.0852420057440352	0.06349609231298103	0.1222661404169969	0.06238095619435313	0.12011886828527452
0.8413100182249524	0.2874835203882631	0.28362528361319517	0.3128660837644876	0.30781630510650454	0.32697832818181205	0.32124082416799193	0.3416627171213797	0.3351916514624055	0.37130750706419696	0.36330325096402194	0.08806893569068619	0.08521751999236898	0.06319640832738571	0.12242231331573805	0.062086534712189945	0.12027229721055477
0.8463793343055166	0.2877752272633542	0.2839127251425939	0.3131758696606344	0.3081209590624258	0.32729793009568925	0.3215548131389411	0.3419923652498947	0.3355151871992205	0.37165694723317894	0.36364557491205957	0.08804362307099063	0.08519302780567585	0.06289768306622179	0.12257779760231102	0.0617930551188941	0.12042504960611922
0.8514791955655843	0.2880673140930039	0.2842005407288902	0.3134860517029312	0.3084260024767187	0.32761793676528944	0.3218691997539497	0.3423224268175893	0.3358391288337445	0.37200681758189896	0.3639883206643022	0.08801830387973206	0.08516852925965439	0.0625999155709458	0.12273258868695791	0.061500516472818845	0.12057712096280682
0.8566097860552276	0.28835977929788914	0.2844887288133939	0.3137966281607743	0.30873143364652517	0.32793834637606056	0.32218398223030476	0.3426528999226873	0.3361634745003959	0.3723571160329015	0.3643314861885584	0.08799297819481694	0.08514402442968648	0.06230310486988344	0.12288668196880792	0.06120891781937843	0.12072850676059232
0.861771290933513	0.28865262128791147	0.2847772878267894	0.3141075972919834	0.3090372508575993	0.3282591571014331	0.32249915877348606	0.3429837826509396	0.3364882223213533	0.37270784049534694	0.36467506943953093	0.08796764609382508	0.08511951339083873	0.06200724997833973	0.1230400728360479	0.060918258191140495	0.12087920246852235
0.8669638964751838	0.2889458384621689	0.2850662161891107	0.3144189573427725	0.3093434523842804	0.32858036710279076	0.32281472757713836	0.3433150730755937	0.33681337040652537	0.37305898886497946	0.3650190683587886	0.08794230765401023	0.0850949962178565	0.06171234989859897	0.12319275666554574	0.06062853660795042	0.1210292035446372
0.8721877900773816	0.28923942920892864	0.2853555123097127	0.3147307065477217	0.30965003648946354	0.3289019745294405	0.32313068682304147	0.34364676925736337	0.33713891685352354	0.37341055902409687	0.3653634808747355	0.08791696295229563	0.08507047298517316	0.06141840362014861	0.12334472882314174	0.06033975207705211	0.12117850543612718
0.877443160266411	0.28953339190559996	0.2856451745872456	0.3150428431297489	0.3099570014245728	0.32922397751858506	0.3234470346810837	0.34397886924440124	0.3374648597476318	0.37376254884152216	0.3657083049025825	0.08789161206528123	0.08504594376690315	0.06112541011984263	0.12349598466369116	0.06005190359331891	0.12132710357949605
0.8827301967045416	0.28982772491870634	0.2859352014096268	0.3153553653000813	0.3102643454295328	0.3295463741952932	0.3237637693092325	0.34431137107226767	0.33779119716177897	0.37411495617257046	0.36605353834431653	0.08786625506923859	0.08502140863684715	0.06083336836200459	0.12364651953110695	0.059764990139225205	0.12147499340022705
0.8880490901968541	0.2901224266038594	0.2862255911540151	0.3156682712582283	0.3105720667327419	0.32986916267247224	0.32408088885350667	0.3446442727639037	0.33811792715651	0.3744677788590221	0.3663991790886711	0.08784089204011394	0.08499686766848996	0.06054227729857331	0.12379632875836677	0.059479010685141276	0.12162217031328026
0.8934000326981257	0.29041749530573036	0.2865163421867838	0.3159815591919517	0.31088016355104436	0.3301923410508386	0.32439839144794896	0.3449775723296008	0.3384450477799571	0.37482101472909135	0.36674522501109924	0.08781552305353044	0.08497232093499955	0.06025213586919875	0.12394540766755568	0.0591939641893795	0.12176862972293634
0.8987832173197573	0.29071292935802473	0.2868074528634943	0.31629522727724013	0.31118863408970254	0.3305159074188902	0.32471627521459756	0.34531126776697224	0.33877255706781284	0.37517466159739643	0.36709167397374226	0.08779014818478215	0.08494776850923383	0.059962943001426794	0.12409375156994429	0.05890984959832579	0.12191436702269698
0.904198838336744	0.2910087270834541	0.2870989215288692	0.3166092736782797	0.3114974765423701	0.3308398598528778	0.3250345382634589	0.3456453570609252	0.3391004530433001	0.3755287172649319	0.36743852382540143	0.08776476750884148	0.08492321046373308	0.05967469761082711	0.12424135576600293	0.0586266658466279	0.12205937759562602
0.9096470911946843	0.2913048867937101	0.2873907465167671	0.31692369654742647	0.31180668909106524	0.33116419641677736	0.32535317869248	0.34597983818363165	0.33942873371714616	0.37588317951903705	0.36778577240151056	0.08773938110035721	0.08489864687072554	0.059387398601142394	0.12438821554568591	0.058344411857266465	0.12220365681425704
0.915128172516836	0.2916014067894379	0.28768292615015495	0.3172384940251807	0.31211626990614294	0.3314889151622624	0.3256721945875211	0.3463147090945005	0.3397573970875535	0.37623804613336964	0.36813341752410556	0.08771398903365188	0.08487407780212648	0.05910104486437007	0.12453432618808336	0.05806308654171133	0.12234720004062183
0.9206422801112097	0.29189828536020956	0.28797545874108377	0.31755366424015746	0.31242621714626917	0.3318140141286757	0.3259915840223285	0.34664996774014967	0.3400864411401729	0.3765933148678741	0.36848145700179813	0.08768859138272807	0.08484950332953736	0.058815635280911494	0.12467968296179066	0.05778268880004589	0.12249000262630716
0.9261896129777101	0.29219552078449784	0.2882683425906608	0.31786920530906076	0.3127365289583929	0.3321394913430022	0.32631134505850723	0.3469856120543774	0.34041586384807604	0.37694898346875566	0.36882988862974525	0.08766318822126443	0.0848249235242504	0.05853116871968922	0.1248242811247664	0.05750321752113052	0.12263205991268933
0.931770371315315	0.292493111329649	0.28856157598902527	0.31818511533665567	0.3130472034777205	0.33246534481984075	0.3266314757454948	0.34732163995813425	0.340745663171727	0.37730504966844874	0.3691787101896238	0.08763777962261704	0.08480033845724226	0.058247644038385005	0.12496811592467338	0.057224671582631004	0.12277336723067833
0.9373847565293029	0.2927910552518588	0.28885515721532234	0.3185013924157426	0.31335823882768965	0.3327915725613787	0.32695197412053306	0.3476580493594971	0.34107583705895766	0.3776615111855921	0.36952791944960056	0.08761236565982147	0.08477574819918271	0.05796506008343272	0.1251111825986655	0.056947049851267195	0.1229139199010234
0.9430329712385201	0.2930893507961445	0.28914908453767657	0.3188180346271298	0.3136696331199415	0.33311817255736254	0.3272728382086434	0.34799483815364063	0.3414063834449373	0.3780183657249975	0.36987751416430587	0.08758694640559304	0.08475115282042751	0.05768341569012847	0.1252534763734019	0.05667035118289476	0.1230537132344125
0.9487152192826929	0.2933879961963201	0.2894433562131684	0.31913504003960674	0.3139813844542965	0.33344514278507226	0.3275940660225987	0.3483320042228087	0.3417373002521493	0.3783756109776237	0.3702274920748058	0.0875615219323238	0.08472655239102558	0.05740270968300365	0.12539499246557995	0.056394574422601096	0.12319274253127332
0.9544317057297852	0.29368698967497103	0.2897379704878074	0.31945240670991837	0.31429349091872744	0.33377248120929537	0.32791565556289837	0.34866954543629014	0.34206858539036167	0.378733244620549	0.3705778509085753	0.0875360923120887	0.0847019469807126	0.057122940875643735	0.12553572608145913	0.056119718404854524	0.12333100308212863
0.9601826368833979	0.2939863294434271	0.2900329255965077	0.31977013268273785	0.3146059505893335	0.33410018578229816	0.32823760481774117	0.3490074596503891	0.3424002367566026	0.3790912643169414	0.37092858837947035	0.0875106576166422	0.08467733665891902	0.05684410807094764	0.12567567241708844	0.05584578195362866	0.12346849016741857
0.9659682202902156	0.29428601370173924	0.29032821976306294	0.3200882159906423	0.31491876153031534	0.33442825444380114	0.32855991176299987	0.34934574470840085	0.342732252235133	0.3794496677160341	0.3712797021877023	0.08748521791742067	0.08465272149476456	0.05656621006135509	0.1258148266586545	0.055572763882540954	0.12360519905775647
0.9717886647474951	0.2945860406386526	0.29062385120012224	0.320406654654085	0.31523192179394965	0.33475668512095236	0.32888257436219553	0.34968439844058324	0.3430646296974217	0.379808452453097	0.3716311900198107	0.08745977328554247	0.08462810155706246	0.05628924562877202	0.12595318398219035	0.055300662994909544	0.12374112501388623
0.9776441803106027	0.29488640843158215	0.2909198181091639	0.32072544668137026	0.31554542942056263	0.3350854757283007	0.32920559056647136	0.3500234186641306	0.3433973670021175	0.3801676161494091	0.37198304954863576	0.08743432379180825	0.08460347691431791	0.0560132135448832	0.12609073955388794	0.05502947808398062	0.1238762632867747
0.9835349783005937	0.2951871152465885	0.29121611868047287	0.3210445900686292	0.31585928243850686	0.3354146241677717	0.3295289583145683	0.3503628031831491	0.3437304619950263	0.3805271564122344	0.37233527843329534	0.08740886950670106	0.0845788476347309	0.055738112571141585	0.12622748852999166	0.05475920793300659	0.1240106091178248
0.9894612713118381	0.2954881592383512	0.2915127510931148	0.3213640827997923	0.3161734788641351	0.33574412832863954	0.3298526755327991	0.3507025497886287	0.3440639125090831	0.38088707083479134	0.37268787431915507	0.08738341050038786	0.08455421378619278	0.055463941458882005	0.12636342605685513	0.05448985131530648	0.1241441577386837
0.9954232732196957	0.29578953855014656	0.2918097135149134	0.32168392284656583	0.3164880167017759	0.33607398608750366	0.3301767401350237	0.3510426562584196	0.3443977163643284	0.3812473569962315	0.37304083483780587	0.08735794684272188	0.08452957543629218	0.05519069894969064	0.12649854727152388	0.05422140699445421	0.12427690437149863
1.0014211991882311	0.29609125131382263	0.2921070041024249	0.3220041081684072	0.3168028939437091	0.3364041953082633	0.330501150022624	0.3513831203572058	0.34473187136788264	0.3816080124616107	0.373394157607037	0.08733247860323866	0.08450493265231214	0.054918383775120816	0.12663284730101054	0.053953873724399415	0.12440884422903764
1.0074552656779823	0.29639329564977324	0.29240462100091574	0.322324636712498	0.3171181085701418	0.3367347538420908	0.3308259030844802	0.3517239398364787	0.3450663753139209	0.38196903478186267	0.37374784023081126	0.08730700585116107	0.08448028550123005	0.054646994657129966	0.12676632126289178	0.053687250249552676	0.12453997251463989
1.013525690453769	0.2966956696669162	0.29270256234433806	0.32264550641372214	0.3174336585491836	0.33706565952740897	0.33115099719694535	0.3520651124345143	0.3454012259836497	0.38233042149377616	0.3741018802992392	0.08728152865539805	0.08445563404972312	0.054376530308111626	0.1268989642654077	0.05342153530487437	0.1246702844222014
1.0196326925925556	0.29699837146266866	0.29300082625530605	0.32296671519463943	0.3177495418368232	0.33739691018986495	0.33147643022382167	0.3524066358763463	0.3457364211452803	0.38269217011996765	0.37445627538855536	0.08725604708454503	0.08443097836416191	0.05410698943101622	0.1270307714073624	0.053156727616137545	0.12479977513672225
1.0257764924913542	0.2973013991229237	0.29329941084507466	0.3232882609654633	0.31806575637690543	0.33772850364230733	0.3318022000163374	0.3527485078737434	0.3460719585540079	0.383054278168858	0.3748110230610945	0.08723056120688533	0.08440631851061717	0.05383837071943276	0.1271617377782377	0.05289282589986044	0.12492843983385882
1.0319573118751795	0.29760475072202647	0.2935983142135132	0.32361014162403545	0.31838230010110546	0.33806043768476046	0.33212830441312163	0.35309072612518394	0.3464078359519838	0.38341674313464674	0.37516612086526446	0.08720507109039176	0.08438165455485683	0.05357067285764927	0.12729185845819302	0.052629828863508976	0.1250562736802152
1.0381753738050519	0.29790842432275083	0.29389753444908534	0.3239323550558022	0.3186991709289077	0.33839271010440086	0.3324547412401818	0.3534332883158308	0.34674405106829553	0.3837795624972868	0.37552156633552536	0.08717957680272424	0.0843569865623508	0.053303894520997375	0.12742112851847764	0.05236773520564242	0.12518327183349953
1.0444309026860459	0.2982124179762773	0.29419706962882597	0.32425489913379213	0.31901636676758244	0.3387253186755351	0.3327815083108802	0.3537761921175099	0.3470806016189406	0.38414273372246316	0.3758773569923649	0.08715407841123382	0.08433231459826465	0.053038034375759935	0.12754954302134536	0.052106543615984435	0.12530942944265178
1.05072412427539	0.29851672972216947	0.2944969178183173	0.32457777171859226	0.3193338855121619	0.3390582611595744	0.3331086034259115	0.3541194351886849	0.34741748530680483	0.3845062542615659	0.37623349034227366	0.08712857598296105	0.0843076387274673	0.052773091079316714	0.12767709701985552	0.05184625277551547	0.1254347416476307
1.057055265690613	0.29882135758835104	0.2947970770716684	0.3249009706583246	0.3196517250454189	0.33939153530501254	0.33343602437327824	0.35446301517443457	0.3477546998216387	0.3848701215516696	0.37658996387772414	0.08710306958463908	0.08428295901452694	0.052509063280329116	0.12780378555846994	0.05158686135660773	0.12555920357979033
1.0634245554177415	0.2991262995910845	0.2950975454314917	0.32522449378862367	0.31996988323784326	0.3397251388474025	0.3337637689282708	0.35480692970642896	0.3480922428400356	0.3852343330155069	0.37694677507714547	0.0870775592826915	0.08425827552371665	0.05224594961879703	0.1279296036727402	0.05132836802320995	0.12568281036202222
1.0698322233195456	0.29943155373494806	0.2953983209288825	0.3255483389326144	0.3202883579476207	0.3400590695093341	0.334091834853443	0.3551511764029079	0.3484301120254082	0.3855988860614483	0.3773039214049039	0.08705204514323624	0.0842335883190096	0.05198374872621159	0.12805454638977665	0.05107077143080829	0.12580555710853503
1.0762785006438331	0.2997371180128139	0.29569940158339614	0.3258725039008896	0.32060714702061066	0.34039332500041153	0.3344202198985913	0.3554957528686569	0.3487683050279673	0.38596377808347815	0.37766140031127693	0.08702652723208214	0.08420889746408322	0.05172245922565466	0.12817860872797837	0.0508140702267319	0.1259274389254159
1.0827636200317978	0.30004299040582694	0.29600078540302793	0.3261969864914876	0.32092624829032473	0.3407279030172308	0.33474892180073296	0.3558406566949869	0.3491068194846997	0.3863290064611727	0.37801920923243476	0.0870010056147359	0.08418420302231798	0.051462079731877	0.12830178569737427	0.050558263050021424	0.1260484509101616
1.089287815526412	0.3003491688833822	0.2963024703841905	0.32652178448987085	0.32124565957790424	0.3410628012433586	0.3350779382840834	0.35618588545970986	0.3494456530193463	0.38669456855967715	0.37837734559041597	0.08697548035639567	0.08415950505680193	0.05120260885146877	0.1284240722996941	0.05030334853173457	0.12616858815221121
1.0958513225808764	0.3006556514031052	0.2966044545116943	0.32684689566890407	0.3215653786921009	0.3413980173493099	0.3354072670600366	0.35653143672711884	0.349784803242381	0.3870604617296851	0.3787358067931077	0.08694995152195713	0.08413480363032481	0.050944045182898634	0.12854546352835428	0.0500493252950065	0.12628784573293217
1.1024543780671139	0.30096243591082894	0.296906735758726	0.3271723177888338	0.32188540342925454	0.34173354899252734	0.335736905827143	0.35687730804796625	0.35012426775099054	0.3874266833074169	0.37909459023422476	0.08692441917601125	0.08411009880538728	0.05068638731663455	0.1286659543685147	0.04979619195506402	0.12640621872560587
1.1090972202843215	0.30126952034057436	0.29720931208682827	0.3274980485972657	0.3222057315732726	0.3420693938173585	0.33606685227108873	0.3572234969594423	0.35046404412905136	0.3877932306145971	0.379453693293286	0.08689888338284919	0.0840853906441929	0.050429633835396004	0.12878553979771823	0.04954394711953469	0.12652370219593934
1.115780088967567	0.3015769026145303	0.29751218144588054	0.3278240858291463	0.3225263608956112	0.3424055494550388	0.33639710406467715	0.3575700009851548	0.35080412994711274	0.38816010095843617	0.3798131133355996	0.08687334420645663	0.08406067920865552	0.050173783314086506	0.12890421478535075	0.04929258938830827	0.1266402912015252
1.1225032252964444	0.30188458064303186	0.2978153417740767	0.3281504272067405	0.3228472891552524	0.3427420135236663	0.3367276588678051	0.3579168176351079	0.35114452276237285	0.38852729163160804	0.3801728477122365	0.0868478017105191	0.08403596456039737	0.04991883431989308	0.12902197429292528	0.04904211735377473	0.1267559807923675
1.1292668719037753	0.3021925523245409	0.2981187909979082	0.32847707043961205	0.3231685140986875	0.3430787836281857	0.33705851432744705	0.35826394440568343	0.3514852201186624	0.38889479991223114	0.3805328937600155	0.0868222559584248	0.08401124676074981	0.04966478541253494	0.12913881327446575	0.048792529600959256	0.12687076601110903
1.1360712728843656	0.3025008155456266	0.2984225270321428	0.32880401322460406	0.32349003345989485	0.343415857360365	0.33738966807763227	0.3586113787796182	0.35182621954642185	0.38926262306384757	0.38089324880148107	0.08679670701325717	0.08398652587075349	0.04941163514422087	0.12925472667608062	0.04854382470754359	0.12698464189274716
1.1429166738038161	0.3028093681809454	0.29872654777980595	0.3291312532458187	0.32381184496032234	0.34375323229877836	0.33772111773942814	0.3589591182259876	0.35216751856268547	0.3896307583354041	0.38125391014488585	0.08677115493780588	0.0839618019511626	0.04915938205996895	0.12936970943702875	0.04829600124403299	0.12709760346517385
1.1498033217073829	0.3031182080932225	0.29903085113216166	0.3294587881745987	0.3241339463088674	0.3440909060087864	0.33805286092091924	0.3593071602001849	0.35250911467105966	0.3899992029612345	0.38161487508417097	0.0867455997945612	0.08393707506244147	0.04890802469741473	0.1294837564887672	0.04804905777380242	0.12720964574887716
1.1567314651288954	0.3034273331332316	0.2993354349686944	0.32978661566950795	0.3244563352018591	0.34442887604251576	0.3383848952171904	0.3596555021439018	0.35285100536170577	0.3903679541610384	0.3819761408989481	0.08672004164571519	0.0839123452647663	0.04865756158715939	0.12959686275570448	0.0478029928532564	0.12732076375746715
1.1637013540997225	0.30373674113977833	0.29964029715709034	0.33011473337631286	0.3247790093230397	0.34476713993884295	0.33871721821030687	0.3600041414851108	0.353193188111322	0.3907370091398659	0.38233770485448193	0.0866944805531638	0.083887612618028	0.04840799125273776	0.12970902315517208	0.047557805031864575	0.1274309524974626
1.1707132401577995	0.304046429939679	0.299945435553219	0.3304431389279638	0.32510196634354627	0.3451056952233733	0.33904982746929785	0.3603530756380473	0.3535356603831254	0.3911063650880961	0.38269956420167134	0.08666891657851081	0.08386287718183222	0.04815931221076397	0.1298202325974671	0.04731349285230024	0.12754020696851853
1.177767376356704	0.30435639734774517	0.3002508480011157	0.3307718299445772	0.3254252039218923	0.3454445394084253	0.3393827205501369	0.3607023020031902	0.35387841962683314	0.3914760191814222	0.3830617161770325	0.08664334978306215	0.08383813901549969	0.04791152297106649	0.12993048598625023	0.04707005485053983	0.12764852216366762
1.1848640172747877	0.30466664116676445	0.3005565323329647	0.3311008040334185	0.32574871970395225	0.3457836699930116	0.3397158949957268	0.3610518179672461	0.3542214632786469	0.39184596858083487	0.38342415800268315	0.08661778022783123	0.08381339817806523	0.04766462203669164	0.13003977821816193	0.0468274895559837	0.12775589306934876
1.1920034190243662	0.3049771591874823	0.3008624863690805	0.3314300587888829	0.32607251132294246	0.34612308446282153	0.3400493483358807	0.36140162090313066	0.3545647887612353	0.39221621043260135	0.3837868868863244	0.08659220797353998	0.08378865472828334	0.04741860790409902	0.13014810418356149	0.04658579549151298	0.12786231466564857
1.1991858392609598	0.3052879491885871	0.30116870791789263	0.33175959179248043	0.3263965763994056	0.3464627802902058	0.3403830780873072	0.36175170816995345	0.3549083934837172	0.39258674186825504	0.38414990002122645	0.08656663308061799	0.08376390872462354	0.04717347906331426	0.13025545876649858	0.046344971173628124	0.1279677819262588
1.2064115371925936	0.3055990089366906	0.3014751947759276	0.33208940061281855	0.32672091254119395	0.3468027549341587	0.34071708175359267	0.36210207711300013	0.3552522748416461	0.39295756000457405	0.3845131945862108	0.08654105560920228	0.08373916022527485	0.04692923399774784	0.13036183684420166	0.04610501511238141	0.12807228981841945
1.2136807735891502	0.30591033618631247	0.3017819447277926	0.33241948280558364	0.3270455173434517	0.34714300584030044	0.3410513568251846	0.36245272506371595	0.35559643021699333	0.3933286619435679	0.3848767677456353	0.08651547561914237	0.0837144092881477	0.04668587118460721	0.13046723328810117	0.045865925811764185	0.12817583330364357
1.2209938107917835	0.306221928679865	0.30208895554616133	0.33274983591352836	0.32737038838860255	0.34748353044086466	0.34138590077937875	0.3628036493396922	0.3559408569781342	0.3937000447724642	0.3852406166493817	0.08648989316999724	0.08368965597086969	0.04644338909491452	0.13057164296380108	0.045627701769628715	0.12827840733764617
1.2283509127223842	0.30653378414763527	0.3023962249917562	0.3330804574664538	0.3276955232463311	0.3478243261546802	0.34172071108030144	0.3631548472446496	0.35628555247983174	0.39407170556369014	0.38560473843283777	0.08646430832103862	0.08366490033079152	0.04620178619343562	0.1306750607305247	0.04539034147772725	0.12838000686996054
1.2357523448931043	0.3068459003077705	0.30270375081333367	0.33341134498119485	0.3280209194735692	0.34816539038715644	0.3420557851788955	0.36350631606842276	0.35663051406322244	0.39444364137486126	0.3859691302168855	0.08643872113124917	0.08364014242498599	0.04596106093893226	0.1307774814420526	0.04515384342188966	0.12848062684463457
1.2431983744159416	0.307158274866262	0.30301153074766907	0.33374249596160366	0.32834657461448075	0.3485067205302691	0.34239112051290516	0.3638580530869464	0.35697573905580116	0.3948158492487651	0.3863337891078852	0.08641313165932794	0.08361538231024697	0.04572121178426514	0.1308788999465662	0.04491820608216912	0.12858026220042973
1.2506892700123766	0.30747090551693157	0.30331956251954295	0.33407390789853814	0.3286724862004484	0.3488483139625457	0.342726714506864	0.364210055562242	0.35732122477140993	0.3951883262133504	0.386698712197666	0.08638753996368594	0.08359062004309484	0.04548223717639743	0.13097931108673322	0.04468342793279945	0.1286789078705084
1.2582253020230734	0.3077837899414152	0.30362784384172414	0.3344055782698439	0.3289986517500572	0.3491901680490509	0.3430625645720773	0.3645623207424021	0.35766696851021995	0.3955610692817109	0.3870638965635076	0.08636194610245167	0.08356585567977219	0.04524413555657958	0.13107870970003432	0.04444950744240117	0.12877655878295968
1.2658067424176331	0.30809692580914994	0.30393637241495935	0.33473750454034407	0.32932506876908413	0.34953228014137433	0.3433986681066137	0.36491484586157935	0.358012967558724	0.3959340754520766	0.38742933926813367	0.08633635013346848	0.08354108927624983	0.04500690536032437	0.13117709061862115	0.04421644307398509	0.12887320986072837
1.2734338648044117	0.30841031077735875	0.3042451459279554	0.33506968416182237	0.3296517347504816	0.3498746475776151	0.3437350224952865	0.3652676281399715	0.3583592191897183	0.39630734170779724	0.3877950373596948	0.0863107521142986	0.08351632088822245	0.04477054501760591	0.131274448669771	0.04398423328507661	0.12896885602182806
1.2811069444403917	0.3087239424910382	0.30455416205736946	0.3354021145730124	0.32997864717436687	0.3502172676823714	0.34407162510964656	0.36562066478381006	0.3587057206622944	0.3966808650173349	0.38816098787176107	0.08628515210222101	0.08349155057111426	0.04453505295294491	0.13137077867597213	0.043752876527925366	0.12906349217982438
1.2888262582411194	0.30903781858294416	0.30486341846779336	0.33573479319958377	0.3303058035080088	0.35056013776672645	0.34440847330796637	0.36597395298534874	0.3590524692218253	0.39705464233424975	0.3885271878233086	0.08625955015423642	0.08346677838007646	0.04430042758538377	0.1314660754548811	0.04352237124929914	0.12915711324322388
1.296592084790695	0.30935193667357924	0.3051729128117426	0.3360677174541303	0.33063320120581474	0.3509032551282369	0.3447455644352294	0.3663274899228502	0.3593994620999542	0.3974286705971899	0.3888936342187093	0.08623394632706255	0.08344200436999114	0.044066667328703346	0.13156033381972065	0.043292715890856925	0.1292497141163551
1.3044047043518285	0.3096662943711803	0.30548264272964276	0.3364008847361571	0.33096083770932094	0.3512466170509216	0.3450828958231191	0.366681272760576	0.35974669651458446	0.39780294672988303	0.38926032404772076	0.08620834067714035	0.08341722859546895	0.04383377059150817	0.1316535485794219	0.04306390888913825	0.1293412896993118
1.312264398875954	0.30998088927170614	0.3057926058498188	0.3367342924320704	0.33128871044717884	0.3515902208052501	0.34542046479000743	0.3670352986487763	0.36009416966986757	0.398177467641124	0.3896272542854778	0.0861827332606329	0.08339245111085276	0.04360173577716964	0.13174571453858164	0.04283594867559515	0.129431834887896
1.320171452013404	0.3102957189588259	0.3061027997884828	0.3370679379151652	0.3316168168351461	0.3519340636481319	0.3457582686409446	0.36738956472367856	0.3604418787561946	0.398552230224767	0.3899944218924816	0.0861571241334266	0.08336767197021719	0.043370561284103104	0.13183682649788864	0.04260883367674495	0.12952134457407283
1.3281261491236485	0.3106107810039077	0.30641322214972305	0.33740181854561546	0.3319451542760747	0.3522781428229066	0.34609630466764896	0.36774406810747834	0.36078982095018564	0.39892723135971736	0.3903618238145925	0.08613151335113119	0.0833428912273711	0.043140245505703945	0.13192687925403845	0.042382562314219996	0.12960981364595625
1.3361287772855897	0.31092607296600633	0.30672387052549216	0.3377359316704624	0.3322737201599015	0.3526224555593329	0.34643457014849677	0.3680988059083291	0.36113799341467995	0.39930246790992124	0.39072945698302003	0.08610590096908277	0.08331810893585476	0.04291078683053584	0.1320158676001313	0.04215713300485646	0.12969723698799385
1.3441796253079266	0.31124159239185517	0.30703474249559876	0.3380702746236073	0.33260251186363854	0.3529669990735811	0.34677306234851357	0.3684537752203347	0.3614863932987292	0.3996779367243593	0.39109731831431715	0.08608028704234051	0.08329332514894663	0.04268218364230236	0.13210378632565778	0.0419325441608045	0.12978360948129364
1.352278983739575	0.31155733681585307	0.3073458356276953	0.33840484472579824	0.33293152675136345	0.35331177056822133	0.3471117785193653	0.3688089731235391	0.36183501773758664	0.40005363463703947	0.3914654047103718	0.08605467162569413	0.08326853991965781	0.042454434320092105	0.13219063021691113	0.04170879418960638	0.1298689260036241
1.3604271448801535	0.3118733037600568	0.3076571474772697	0.33873963928462486	0.33326076217421063	0.35365676723221884	0.34745071589934995	0.3691643966839214	0.36218386385270185	0.40042955846698997	0.3918337130584003	0.08602905477366138	0.08324375330074064	0.042227537238311186	0.132276394056845	0.04148588149418586	0.1299531814294994
1.3686244027905345	0.3121894907341697	0.3079686755876355	0.33907465559450695	0.3335902154703635	0.3540019862409216	0.3477898717133887	0.36952004295338403	0.362532928751711	0.4008057050182526	0.39220224023094175	0.08600343654048596	0.0832189653446809	0.042001490766839567	0.1323610726254998	0.041263804473082644	0.13003637063066265
1.3768710533034536	0.3125058952355347	0.30828041748992385	0.3394098909366883	0.3339198839650456	0.354347424756057	0.34812924317302035	0.3698759089697501	0.3628822095284317	0.40118207107987713	0.3925709830858517	0.08597781698014456	0.08319417610370579	0.04177629327113053	0.1324446607002301	0.041042561520445275	0.13011848847609997
1.3851673940341884	0.31282251474912365	0.3085923707030737	0.33974534257922745	0.3342497649705134	0.35469307992572136	0.3484688274763927	0.3702319917567546	0.3632317032628556	0.4015586534259172	0.39293993846629754	0.08595219614634587	0.08316938562978232	0.04155194311213961	0.13252715305534934	0.04082215102606668	0.13019952983209748
1.3935137243912972	0.31313934674753047	0.30890453273382523	0.34008100777699196	0.3345798557860502	0.3550389488843746	0.34880862180825667	0.3705882883240377	0.3635814070211432	0.40193544881542476	0.39330910320075385	0.08592657409252585	0.08314459397461636	0.04132843864665503	0.13260854446311043	0.04060257137555823	0.13027948956249702
1.4019103455874267	0.3134563886909625	0.309216901076711	0.34041688377164975	0.3349101536979572	0.35538502875283456	0.3491486233399599	0.37094479566714106	0.3639313178556177	0.402312453992445	0.3936784741029975	0.08590095087185863	0.08311980118965882	0.041105778227223055	0.13268882969346407	0.04038382095036397	0.13035836252909405
1.410357560650181	0.31377363802723446	0.30952947321404983	0.3407529677916656	0.33524065597955016	0.3557313166382713	0.34948882922944213	0.37130151076750345	0.36428143280476083	0.40268966568601644	0.3940480479721054	0.08587532653725126	0.08309500732610017	0.0408839602021942	0.1327680035141725	0.04016589812793114	0.1304361435916519
1.4188556744330574	0.31409109219175985	0.30984224661593973	0.3410892570522923	0.33557135989115183	0.3560778096342005	0.3498292366212295	0.371658430592453	0.3646317488932085	0.4030670806101627	0.3944178215924515	0.08584970114134458	0.08307021243487776	0.040662982915876	0.13284606069107951	0.03994880128160716	0.1305128276078733
1.4274049936264492	0.3144087486075455	0.3101552187402506	0.3414257487555673	0.3359022626800866	0.35642450482048066	0.35016984264642925	0.3720155520952064	0.3649822631317453	0.403444695463895	0.3947877917337019	0.08582407473651735	0.08304541656667201	0.04044284470864312	0.13292299598856516	0.039732528780870524	0.13058840943391203
1.4360058267687137	0.3147266046851858	0.3104683870326204	0.34176244009030754	0.3362333615806776	0.35677139926330814	0.350510644422727	0.3723728722148643	0.36533297251730357	0.4038225069312078	0.3951579551508162	0.08579844737488429	0.08302061977190879	0.040223543916869886	0.13299880416923315	0.03951707899137702	0.1306628839245434
1.4446584842573071	0.31504465782285573	0.3107817489264473	0.34209932823210426	0.3365646538142403	0.3571184900152128	0.35085163905438227	0.3727303878764083	0.3656838740329582	0.4042005116810774	0.3955283085840453	0.0857728191082998	0.08299582210076104	0.04000507887315763	0.13307347999457875	0.03930245027502011	0.1307362459332353
1.453363278359986	0.3153629054063076	0.3110953018428873	0.3424364103433201	0.33689613658908035	0.3574657741150564	0.3511928236322263	0.37308809599069903	0.36603496464792734	0.4045787063674637	0.39589884875892983	0.08574718998835718	0.08297102360315184	0.03978744790638444	0.13314701822501718	0.039088640989984214	0.13080849031231878
1.4621205232260774	0.3156813448088652	0.31140904319084733	0.3427736835730857	0.3372278071004893	0.35781324858802915	0.3515341952336581	0.37344599345447477	0.3663862413175666	0.4049570876293066	0.3962695723862995	0.08572156006639058	0.08294622432874917	0.03957064934164123	0.13321941361996892	0.03887564949080513	0.13087961191324382
1.470930534897817	0.31599997339141983	0.31172297036698304	0.34311114505729584	0.3375596625307422	0.35816091044564713	0.35187575092264395	0.37380407715034847	0.36673770098337216	0.40533565209052946	0.3966404761622762	0.08569592939347424	0.08292142432697622	0.03935468150049104	0.13329066093820074	0.038663474128544095	0.1309496055869488
1.4797936313217521	0.31631878850242645	0.3120370807556939	0.3434487919186083	0.33789170004909586	0.3585087566857521	0.35221748774971495	0.37416234394680964	0.36708934057297626	0.4057143963600392	0.39701155676827315	0.08567029802042764	0.08289662364700129	0.03913954270095488	0.1333607549380389	0.03845211325068476	0.131018466183491
1.48871013236022	0.3166377874779012	0.31235137172912064	0.3437866212664416	0.33822391681178543	0.35885678429250917	0.3525594027519654	0.3745207906982222	0.3674411570001493	0.40609331703172785	0.39738281087099475	0.08564466599781137	0.08287182233774924	0.038925231257533	0.1334296903774117	0.03824156520142097	0.13108618855319776
1.4976803598028874	0.316956967641417	0.3126658406471431	0.3441246301969729	0.33855630996202557	0.3592049902364071	0.3529014929530551	0.3748794142448253	0.3677931471648003	0.4064724106844756	0.397754235122444	0.08561903337593227	0.08284702044789592	0.03871174548141454	0.13349746201444646	0.03803182832157148	0.13115276754609795
1.5067046373783677	0.3172763263041043	0.31298048485737695	0.34446281579313964	0.3388888766300078	0.359553371474259	0.3532437553632063	0.375238211412736	0.36814530795297684	0.40685167388215326	0.3981258261599204	0.08559340020484169	0.08282221802587145	0.03849908368041355	0.13356406460717096	0.037822900948658145	0.13121819801222045
1.5157832907659001	0.3175958607646451	0.31329530169517295	0.3448011751246357	0.33922161393290096	0.35990192494920104	0.35358618697920613	0.37559717901394885	0.36849763623686765	0.4072311031736262	0.3984975806060255	0.08556776653434096	0.08279741511986263	0.038287244159104006	0.1336294929140962	0.03761478141705865	0.13128247480220523
1.5249166476071065	0.3179155683092759	0.31361028848361566	0.3451397052479158	0.339554518974852	0.36025064759069636	0.35392878478440765	0.37595631384633915	0.36885012887480323	0.40761069509275866	0.39886949506866753	0.08554213241397428	0.08277261177780826	0.03807622521890153	0.13369374169433001	0.03740746805798878	0.13134559276711855
1.5341050375178134	0.3182354462117837	0.3139254425335222	0.34547840320619244	0.33988758884698633	0.36059953631453434	0.35427154574873093	0.37631561269366554	0.3692027827112609	0.4079904461584185	0.3992415661410649	0.08551649789304004	0.08274780804740814	0.03786602515805271	0.13375680570764814	0.03720095919961608	0.1314075467588509
1.5433487920999491	0.3185554917335075	0.3142407611434428	0.3458172660294401	0.3402208206274089	0.36094858802283475	0.3546144668286662	0.3766750723255736	0.3695555945768664	0.408370352874483	0.3996137904017525	0.08549086302058449	0.08272300397612019	0.03765664227185539	0.13381867971516215	0.036995253167130926	0.13146833163033023
1.5526482449535108	0.3188757021233386	0.31455624159966017	0.3461562907343965	0.34055421138120673	0.3612977996040504	0.35495754496727644	0.37703468949760044	0.36990856128839844	0.4087504117298458	0.3999861644145872	0.08546522784540576	0.08269819961116165	0.03744807485253787	0.13387935847887888	0.03679034828282113	0.13152794223579178
1.5620037316886017	0.3191960746177202	0.31487188117619164	0.3464954743245644	0.34088775816045236	0.3616471679329695	0.35530077709420116	0.37739446095117724	0.3702616796487933	0.4091306191984217	0.4003586847287556	0.08543959241605313	0.08267339499950775	0.03724032118948273	0.13393883676256735	0.03658624286607548	0.1315863734308067
1.5714155899375468	0.3195166064406498	0.3151876771347898	0.3468348137902161	0.341221458004205	0.3619966898707222	0.3556441601256599	0.37775438341363743	0.3706149464471496	0.40951097173915735	0.4007313478787797	0.0854139567808299	0.0826485901878973	0.03703337956920194	0.13399710933157394	0.03638293523348324	0.13164362007258035
1.580884159367074	0.3198372948036799	0.3155036267249438	0.3471743061083949	0.34155530793851496	0.3623463622647823	0.35598769096445715	0.3781144535982203	0.37096835845873444	0.40989146579603614	0.4011041503845256	0.08538832098779597	0.08262378522283277	0.036827248275436375	0.13405417095319194	0.03618042369895491	0.1316996770204213
1.5904097816905756	0.32015813690592265	0.31581972718388335	0.3475139482429229	0.3418893049764294	0.36269618194897596	0.3563313664999884	0.3784746682040797	0.3713219124449898	0.410272097798091	0.40147708875121424	0.08536268508476424	0.08259898015057669	0.0366219255892517	0.1341100163970168	0.03597870657374358	0.13175453913575552
1.5999928006804371	0.32047912993404964	0.3161359757365801	0.34785373714440176	0.34222344611799455	0.36304614574348476	0.3566751836082453	0.3788350239162882	0.37167560515353937	0.41065286415940994	0.4018501594694267	0.08533704911930588	0.08257417501715972	0.03641740978895669	0.1341646404347614	0.035777782166420025	0.1318082012821833
1.6096335621804478	0.3208002710622979	0.3164523695957518	0.3481936697502213	0.34255772835026266	0.3633962504548537	0.35701913915182143	0.379195517405848	0.3720294333181958	0.41103376127914987	0.4022233590151177	0.08531141313875	0.08254936986837673	0.036213699150415835	0.13421803784116548	0.03557764878306813	0.1318606583259765
1.6193324141182788	0.3211215574524723	0.3167689059618664	0.3485337429845642	0.3428921486472985	0.36374649287599914	0.35736322997992104	0.37955614532969767	0.3723833936589705	0.41141478554154565	0.40259668384962466	0.08528577719018446	0.08252456474978974	0.03601079194693568	0.13427020339373996	0.035378304727355925	0.13191190513650497
1.6290897065180392	0.3214429862539516	0.3170855820231472	0.34887395375841307	0.34322670397018457	0.3640968697862152	0.3577074529283661	0.37991690433072167	0.37273748288208086	0.4117959333159231	0.40297013041968055	0.08526014132045663	0.08249975970672906	0.03580868644931101	0.13432113187302264	0.03517974830043613	0.13196193658595234
1.6389057915129117	0.3217645546036926	0.31740239495557626	0.34921429896955747	0.3435613912670291	0.3644473779511832	0.3580518048196038	0.3802777910377605	0.37309169767996087	0.41217720095671034	0.4033436951574243	0.08523450557617648	0.08247495478429419	0.035607380925966936	0.13437081806301876	0.03498197780115575	0.1320107475498986
1.6487810233578566	0.3220862596262355	0.3177193419229024	0.34955477550260206	0.34389620747297367	0.3647980141229802	0.35839628246271715	0.38063880206562134	0.3734460347312705	0.4125585848034519	0.40371737448041484	0.08520887000371741	0.08245015002735369	0.035406873643040626	0.13441925675139998	0.034784991526109366	0.13205833290759017
1.6587157584424002	0.3224080984337118	0.3180364200766457	0.3498953802289751	0.344231149510202	0.36514877504008986	0.3587408826534335	0.38099993401508797	0.3738004907009085	0.4129400811808231	0.4040911647916448	0.08518323464921358	0.08242534548054938	0.035207162864331565	0.13446644272963226	0.034588787769578744	0.13210468754199667
1.6687103553034934	0.32273006812584903	0.3183536265561048	0.35023611000693705	0.344566214287948	0.36549965742741103	0.359085602174135	0.3813611834729337	0.37415506224002093	0.4133216863986423	0.4044650624795531	0.0851575995585663	0.0824005411882934	0.03500824685145787	0.13451237079340217	0.034393364823717576	0.13214980634010942
1.6787651746384535	0.32305216578998025	0.31867095848836513	0.35057696168159197	0.34490139870250686	0.36585065799627153	0.3594304377938696	0.38172254701193403	0.37450974598601716	0.4137033967518904	0.4048390639180434	0.08513196477744062	0.08237573719477384	0.03481012386392024	0.13455703574284428	0.03419872097855503	0.13219368419333932
1.6888805793179813	0.3233743885010505	0.31898841298830616	0.3509179320848954	0.34523669963724424	0.36620177344443733	0.35977538626836286	0.3820840211908793	0.3748645385625792	0.4140852085207236	0.40521316546649583	0.08510633035127185	0.08235093354395012	0.03461279215903801	0.13460043238254116	0.03400485452208457	0.13223631599770158
1.6990569343992543	0.3236967333216269	0.31930598715861014	0.3512590180356681	0.3455721139626075	0.36655300045612677	0.36012044434003027	0.3824456025545891	0.37521943657967827	0.4144671179704915	0.4055873634697863	0.085080696325261	0.0823261302795611	0.03441624999219073	0.13464255552229076	0.033811763740288825	0.13227769665401468
1.7092946071391046	0.32401919730190665	0.31962367808977143	0.35160021633960636	0.34590763853613793	0.36690433570202324	0.36046560873799005	0.38280728763392685	0.37557443663358786	0.4148491213517562	0.4059616542583039	0.08505506274437956	0.08230132744512028	0.03422049561671514	0.13468339997683643	0.033619446917168005	0.13231782106802825
1.7195939670072704	0.3243417774797274	0.3199414828601062	0.3519415237892943	0.34624327020248125	0.36725577583928865	0.3608108761780758	0.3831690729458146	0.3759295353068976	0.41523121490030807	0.40633603414796626	0.0850294296533692	0.0822765250839193	0.03402552728403663	0.13472296056637845	0.03342790233487136	0.13235668415099155
1.7299553856997325	0.32466447088057826	0.3202593985357632	0.3522829371642179	0.346579005793403	0.3676073175115783	0.36115624336285285	0.38353095499324996	0.37628472916853206	0.41561339483718807	0.4067104994402418	0.08500379709674272	0.08225172323902978	0.033831343243729606	0.13476123211690094	0.0332371282737185	0.13239428081979554
1.7403792371521247	0.3249872745176099	0.3205774221707342	0.3526244532307771	0.34691484212780016	0.3679589573490561	0.3615017069816312	0.3838929302653224	0.37664001477376474	0.4159956573687054	0.4070850464221666	0.0849781651187883	0.0822269219533035	0.03363794174356727	0.13479820946044185	0.033047123012238444	0.13243060599708656
1.7508658975532332	0.32531018539164747	0.32089555080686644	0.352966068742303	0.34725077601171583	0.36831069196841104	0.36184726371048265	0.3842549952372315	0.3769953886642353	0.4163779986864598	0.4074596713663664	0.08495253376356515	0.08220212126937189	0.03344532102955	0.13483388743513558	0.03285788482724428	0.13246565461177795
1.76141574535857	0.32563320049120126	0.32121378147387397	0.3533077804390695	0.34758680423835475	0.36866251797287264	0.36219291021225636	0.3846171463703039	0.3773508473679703	0.41676041496736305	0.4078343705310768	0.08492690307490995	0.08217732122965328	0.03325347934599776	0.13486826088580983	0.03266941199390061	0.13249942159920636
1.7720291613040315	0.3259563167924821	0.32153211118935193	0.35364958504831256	0.3479229235880987	0.36901443195223016	0.362538643136597	0.3849793801120143	0.37770638739939816	0.4171429023736614	0.4082091401601669	0.08490127309643401	0.08215252187634435	0.03306241493556428	0.1349013246639572	0.03248170278568452	0.1325319019012028
1.7827065284196406	0.32627953125941267	0.32185053695878785	0.3539914792842438	0.348259130828521	0.3693664304828484	0.36288445911996003	0.38534169289600356	0.37806200525937006	0.41752545705295885	0.40858397648315836	0.08487564387152807	0.08212772325143032	0.0328721260392868	0.13493307362809048	0.03229475547456673	0.13256309046668946
1.7934482320433673	0.3266028408436433	0.3221690557755783	0.3543334598480694	0.34859542271440674	0.3697185101276883	0.3632303547856337	0.38570408114210036	0.37841769743518194	0.41790807513824096	0.40895887571525397	0.08485001544336149	0.08210292539668194	0.032682610896731745	0.13496350264432522	0.032108568331043585	0.13259298225200666
1.8042546598350382	0.32692624248456653	0.3224876646210428	0.35467552342800757	0.34893179598776786	0.3700706674363264	0.36357632674375595	0.3860665412563419	0.37877346040059245	0.41829075274790056	0.409333834057358	0.08482438785488285	0.08207812835365552	0.03249386774595209	0.13499260658640821	0.031923139624044694	0.13262157222068538
1.8151262017903238	0.3272497331093324	0.32280636046443817	0.3550176666993073	0.3492682473778625	0.37042289894497465	0.3639223715913347	0.38642906963099666	0.37912929061584666	0.41867348598576315	0.40970884769610333	0.08479876114882264	0.08205333216369702	0.03230589482351576	0.13502038033574593	0.03173846762116739	0.1326488553442573
1.8260632502548164	0.32757330963286513	0.3231251402629771	0.35535988632426724	0.3496047736012138	0.3707752011765011	0.3642684859122695	0.3867916626445867	0.37948518452769775	0.4190562709411135	0.4100839128038768	0.08477313536769389	0.08202853686794188	0.03211869036467263	0.13504681878231395	0.03155455058861634	0.13267482660228325
1.8370661999381863	0.3278969689578803	0.32344400096184184	0.35570217895225725	0.34994137136162984	0.3711275706404535	0.3646146662773717	0.38715431666191197	0.37984113856943036	0.41943910368872395	0.41045902553884606	0.08474751055379118	0.08200374250731593	0.03193225260334387	0.13507191682454334	0.03137138679132789	0.13269948098282214
1.848135447928429	0.32822070797490227	0.3237629394942051	0.3560445412197368	0.3502780373502244	0.37148000383308016	0.36496090924438856	0.3875170280340746	0.3801971491608854	0.419821980288882	0.41083418204498834	0.08472188674919796	0.08197894912253811	0.031746579772089945	0.1350956693694627	0.031188974492934562	0.1327228134824736
1.8592713937061955	0.3285445235622816	0.3240819527812457	0.3563869697502785	0.35061476824543747	0.37183249723735384	0.3653072113580239	0.3878797930985043	0.3805532127084828	0.4202048967874195	0.41120937845211747	0.08469626399578195	0.08195415675411835	0.03156167010229893	0.1351180713334088	0.03100731195585027	0.1327448191067475
1.8704744391592067	0.32886841258621596	0.3244010377321683	0.35672946115459014	0.350951560713058	0.3721850473229963	0.36565356914996366	0.3882426081789833	0.38090932560524926	0.4205878492157437	0.4115846108759138	0.08467064233519535	0.08192936544236175	0.03137752182415099	0.13513911764212594	0.030826397441355624	0.13276549287049022
1.8817449885967616	0.3291923719007683	0.32472019124422274	0.3570720120305369	0.35128841140624645	0.3725376505465029	0.36599997913889953	0.38860546958567616	0.381265484230844	0.4209708335908675	0.41195987541795576	0.0846450218088843	0.08190457522736919	0.031194133166710714	0.13515880323103602	0.03064622920961213	0.13278482979818307
1.8930834487643238	0.3295163983478881	0.3250394102027251	0.3574146189631661	0.3516253169655582	0.3728903033511685	0.366346437830555	0.3889683736151543	0.38162168495158605	0.4213538459154411	0.41233516816574944	0.08461940245808029	0.08187978614903842	0.031011502357934262	0.13517712304563645	0.030466805519694162	0.1328028249240134
1.9044902288582053	0.3298404887574317	0.3253586914810775	0.35775727852473127	0.35196227401896724	0.37324300216711437	0.36669294171771033	0.389331316550427	0.3819779241204809	0.4217368821777866	0.4127104851927602	0.08459378432380874	0.08185499824706337	0.030829627624747502	0.13519407204177014	0.030288124629642255	0.13281947329234356
1.9159657405403292	0.33016463994718576	0.32567803194079015	0.3580999872747178	0.3522992791818922	0.37359574341131485	0.36703948728023056	0.38969429466096966	0.3823341980772523	0.42211993835192896	0.4130858225584479	0.08456816744688579	0.08183021156093966	0.03064850719307799	0.13520964518583867	0.030110184796564354	0.1328347699580803
1.9275103979530908	0.3304888487228874	0.325997428431504	0.35844274175986907	0.35263632905722175	0.3739485234876261	0.36738607098509274	0.39005730420275436	0.38269050314836883	0.4225030103976334	0.41346117630829887	0.08454255186792152	0.08180542612995954	0.03046813928788339	0.13522383745521438	0.029932984276591412	0.13284870998688803
1.9391246177343011	0.33081311187825024	0.32631687779101354	0.35878553851421285	0.3529734202353399	0.37430133878681443	0.36773268928641434	0.3904203414182806	0.383046835647077	0.4228860942604389	0.4138365424738609	0.08451693762732043	0.08178064199322224	0.030288522133243845	0.1352366438386099	0.02975652132497153	0.13286128845528822
1.9508088190322228	0.3311374261949862	0.3266363768452903	0.3591283740590903	0.35331054929415584	0.37465418568658715	0.36807933862548203	0.3907834025366087	0.38340319187342997	0.42326918587169576	0.41421191707277916	0.08449132476528383	0.08175585918962208	0.03010965395238152	0.13524805933627704	0.029580794196135685	0.13287250045146948
1.9625634235206988	0.3314617884428317	0.3269559224085085	0.3594712449031831	0.35364771279912954	0.37500706055162214	0.36842601543078346	0.391146483773391	0.38375956811432327	0.4236522811486029	0.414587296108833	0.08446571332180984	0.08173107775786498	0.02993153296765705	0.13525807896024844	0.029405801143690624	0.13288234107518804
1.9743888554143678	0.3317861953795716	0.3272755112830678	0.3598141475425429	0.35398490730330123	0.3753599597335995	0.36877271611803586	0.391509581330906	0.384115960643523	0.4240353759942449	0.4149626755719717	0.08444010333669588	0.08170629773645588	0.02975415740072762	0.13526669773506228	0.02923154042048104	0.13289080543815146
1.9862855414839768	0.33211064375106814	0.3275951402596231	0.3601570784606234	0.3543221293473234	0.3757128795712352	0.36911943709022	0.3918726913980943	0.384472365721706	0.424418466297635	0.4153380514383558	0.08441449484953735	0.08168151916370994	0.029577525472513244	0.1352739106977765	0.029058010278681934	0.13289788866465813
1.9982539110717792	0.33243513029128535	0.3279148061171078	0.3605000341283084	0.3546593754594878	0.3760658163903128	0.3694661747376117	0.39223581015059245	0.384828779596489	0.4248015479337501	0.41571341967039405	0.084388887899734	0.08165674207774765	0.02940163540320917	0.13527971289806828	0.028885208969754217	0.13290358589138407
2.010294396107033	0.33275965172231814	0.3282345056227634	0.36084301100394633	0.3549966421557587	0.37641876650371775	0.36981292543781497	0.3925989337507704	0.3851851985024675	0.42518461676357655	0.4160887762167845	0.08436328252648476	0.0816319665165005	0.02922648541238715	0.13528409939898722	0.02871313474452286	0.1329078922680509
2.0224074311215867	0.33308420475442035	0.3285542355321663	0.3611860055333805	0.35533392593980523	0.37677172621147254	0.37015968555579704	0.39296205834776726	0.38554161866125103	0.42556766863414924	0.41646411701255576	0.08433767876879296	0.08160719251770696	0.029052073719038063	0.13528706527722534	0.028541785853253288	0.13291080295779523
2.0345934532655616	0.33340878608603486	0.328873992589258	0.36152901414998456	0.35567122330303313	0.3771246918007729	0.37050645144392325	0.3933251800775328	0.3858980362815014	0.42595069937859753	0.41683943797910866	0.0843120766654693	0.08158242011891963	0.028878398541573702	0.13528860562321654	0.02837116054563893	0.13291231313729668
2.0468529023231294	0.33373339240382244	0.3291937735263745	0.3618720332746954	0.35600853072461924	0.37747765954602336	0.3708532194419928	0.3936882950628621	0.3862544475589709	0.4263337048161863	0.41721473502426004	0.08428647625512674	0.0815576493575044	0.028705458097885383	0.13528871554157718	0.028201257070898933	0.13291241799728937
2.059186220728381	0.334058020382694	0.3295135750642767	0.36221505931604875	0.3563458446715469	0.37783062570887566	0.37119998587727643	0.39405139941343975	0.38661084867654033	0.4267166807523633	0.41759000404228636	0.08426087757619044	0.08153288027063514	0.028533250605404348	0.13528739015166025	0.028032073677751512	0.13291111274271827
2.0715938535812968	0.3343826666858417	0.3298333939121818	0.3625580886702158	0.35668316159863955	0.37818358653826706	0.3715467470645529	0.39441448922587785	0.3869672358042617	0.4270996229788055	0.4179652409139698	0.08423528066689019	0.08150811289530828	0.028361774281137286	0.13528462458762647	0.027863608614483226	0.13290839259319398
2.084076248663807	0.3347073279647711	0.3301532267677952	0.36290111772103884	0.3570204779485983	0.3785365382704595	0.3718934993061487	0.39477756058375935	0.38732360509939634	0.4274825272734646	0.4183404415066417	0.0842096855652682	0.0814833472683318	0.028191027341675223	0.135280413998899	0.02769586012901648	0.13290425278331952
2.0966338564559543	0.3350320008593354	0.3304730703173444	0.36324414284007056	0.35735779015203933	0.3788894771290803	0.37224023889197705	0.3951406095576814	0.3876799527064593	0.42786538940061636	0.41871560167423355	0.08418409230917835	0.08145858342633219	0.028021008003221937	0.13527475355040508	0.027528826468911305	0.1328986885631167
2.109267130152151	0.33535668199776797	0.3307929212356116	0.3635871603866107	0.35769509462753063	0.3792423993251617	0.3725869620995792	0.3955036322052968	0.38803627475726105	0.42824820511090955	0.4190907172573214	0.08415850093628625	0.08143382140575628	0.027851714481702317	0.13526763842310174	0.027362505881411536	0.1328916951981256
2.1219765256775314	0.33568136799671927	0.3311127761859684	0.3639301667077476	0.3580323877816321	0.37959530105718536	0.37293366519416393	0.39586662457136157	0.3883925673709517	0.4286309701414158	0.4194657840831771	0.0841329114840724	0.08140906124286977	0.02768314499278013	0.13525906381438801	0.027196896613462584	0.1328832679698877
2.1347625017044103	0.3360060554612915	0.331432631820412	0.3642731581383973	0.3583696660089347	0.37994817851112395	0.37328034442865166	0.39622958268777947	0.38874882665406596	0.42901368021568176	0.41984079796581747	0.08410732398983348	0.081384302973761	0.027515297751808276	0.13524902493804802	0.027031996911812683	0.1328734021764859
2.147625519668832	0.33633074098507504	0.3317524847796008	0.3646161310013453	0.3587069256921018	0.3803010278604844	0.3736269960437167	0.3965925025736474	0.3891050487005687	0.4293963310437801	0.4202157547060556	0.0840817384906801	0.0813595466343395	0.027348170973963803	0.1352375170248905	0.02686780502296493	0.13286209313248776
2.160566043787228	0.33665542115018576	0.33207233169289047	0.36495908160728785	0.3590441632019094	0.38065384526635415	0.373973616267831	0.39695538023530497	0.3894612295919012	0.4297789183223642	0.42059065009155344	0.08405615502354484	0.08133479226033911	0.027181762874276316	0.13522453532337408	0.02670431919329097	0.13284933616974115
2.1735845410731627	0.33698009252730504	0.33239216917837405	0.365302006254877	0.35938137489728966	0.3810066268774465	0.37432020131731053	0.3973182116663828	0.38981736539703027	0.43016143773472154	0.42096547989687433	0.08403057362517748	0.08131003988732116	0.027016071667613772	0.13521007509945093	0.02654153766900791	0.13283512663741703
2.1866814813541975	0.33730475167571566	0.33271199384291783	0.36564490123076204	0.3597185571253738	0.3813593688301468	0.3746667473963593	0.3976809928478509	0.39017345217249483	0.4305438849508295	0.42134023988353714	0.08400499433215022	0.08128528955067056	0.02685109556876064	0.13519413163733418	0.02637945869624403	0.13281945990249255
2.199857337288837	0.3376293951433454	0.33303180228220375	0.36598776280963763	0.36005570622153693	0.38171206724856144	0.37501325069711827	0.3980437197480711	0.39052948596245857	0.4309262556274128	0.42171492580007225	0.08397941718085493	0.08126054128560371	0.026686832792421455	0.13517670023956896	0.02621808052105834	0.13280233135010633
2.213112584383593	0.3379540194668051	0.33335159108076634	0.36633058725428586	0.3603928185094416	0.38206471824456434	0.3753597073997109	0.39840638832284697	0.39088546279875636	0.431308545407999	0.4220895333820765	0.08395384220751051	0.08123579512716296	0.026523281553268774	0.13515777622752978	0.02605740138947965	0.13278373638378582
2.2264477010101436	0.3382786211714316	0.33367135681203797	0.36667337081562607	0.3607298903010859	0.38241731791784916	0.37570611367229434	0.39876899451547737	0.39124137870095	0.4316907499229797	0.422464058352273	0.08392826944815843	0.08121105111022345	0.02636044006600713	0.13513735494196055	0.025897419547543876	0.1327636704260442
2.2398631684225956	0.33860319677132983	0.33399109603838684	0.3670161097327612	0.36106691789684864	0.3827698623559778	0.3760524656711066	0.39913153425680975	0.39159722967637794	0.43207286478966783	0.4228384964205665	0.08390269893866678	0.08118630926949152	0.026198306545360595	0.13511543174307405	0.025738133241324235	0.13274212891865034
2.2533594707748548	0.3389277427694169	0.3343108053111631	0.36735880023302686	0.36140389758553876	0.38312234763443376	0.37639875954051993	0.3994940034652957	0.3919530117202112	0.43245488561236173	0.42321284328410563	0.0838771307147331	0.08116156963950825	0.026036879206129626	0.13509200201109195	0.025579540717005855	0.13271910732309777
2.2669370951380965	0.33925225565746564	0.33463048117074057	0.3677014385320408	0.36174082564444343	0.3834747698166729	0.3767449914130907	0.3998563980470448	0.3923087208155057	0.43283680798240326	0.4235870946273416	0.08385156481188133	0.0811368322546468	0.025876156263228367	0.13506706114661426	0.02542164022080584	0.13269460112060472
2.2805965315183476	0.3395767319161503	0.3349501201465627	0.3680440208337535	0.3620776983393771	0.3838271249541791	0.3770911574096122	0.4002187138958842	0.39266435293325946	0.4332186274782446	0.4239612461220914	0.08382600126546998	0.0811120971491195	0.025716135931691753	0.13504060457093203	0.02526442999911893	0.1326686058129667
2.294338272874165	0.33990116801509257	0.33526971875718714	0.36838654333049997	0.3624145119247342	0.38417940908651665	0.377437253639169	0.40058094689341284	0.3930199040324686	0.4336003396655101	0.4243352934275992	0.08380044011068467	0.08108736435697277	0.025556816426711038	0.13501262772633993	0.025107908298494408	0.13264111692259917
2.308162815134429	0.3402255604129079	0.33558927351033346	0.3687290022030514	0.3627512626435384	0.3845316182413873	0.37778327619919083	0.4009430929090628	0.39337537006018564	0.4339819400970625	0.4247092321906007	0.08377488138254797	0.08106263391209592	0.025398195963740378	0.13498312607691787	0.024952073365694716	0.13261212999319127
2.3220706572162446	0.3405499055572554	0.3359087809029284	0.36907139362067004	0.3630879467274979	0.38488374843468737	0.3781292211755091	0.4013051478001596	0.3937307469515772	0.4343634243130701	0.4250830580453895	0.08374932511591725	0.08103790584821384	0.025240272758411564	0.13495209510845996	0.024796923447693686	0.13258164058981947
2.336062301042938	0.3408741998848838	0.3362282374211565	0.3694137137411626	0.36342456039705656	0.3852357956705632	0.3784750846424123	0.40166710741198053	0.3940860306299852	0.43474478784107234	0.42545676661388077	0.08372377134548424	0.08101318019889726	0.025083045026629947	0.1349195303290429	0.02464245679172805	0.13254964429948757
2.3501382515621807	0.34119843982168396	0.3365476395405076	0.36975595871093625	0.36376109986145	0.3855877559414724	0.3788208626627048	0.40202896757781914	0.3944412170069858	0.4351260261960521	0.42583035350568116	0.08369822010577936	0.08098845699755673	0.024926510984613515	0.13488542726955188	0.024488671645327642	0.13251613673158147
2.3642990167642037	0.34152262178273707	0.336866983725827	0.3700981246650549	0.36409756131876103	0.38593962522824155	0.37916655128776494	0.4023907241190473	0.3947963019824537	0.4355071348805014	0.4262038143181552	0.08367267143117231	0.08096373627744957	0.024770668848882238	0.13484978148373727	0.02433556625635802	0.13248111351809655
2.378545107700138	0.34184674217236843	0.3371862664313683	0.370440207727296	0.3644339409559758	0.38629139950012803	0.37951214655760507	0.4027523728451792	0.3951512814446229	0.43588810938449646	0.4265771446364954	0.08364712535587385	0.08093901807167747	0.02461551683632557	0.13481258854915268	0.024183138873000942	0.13244457031414925
2.392877038500453	0.34217079738419887	0.33750548410084225	0.3707822040102113	0.36477023494904165	0.38664307471488185	0.3798576445009319	0.40311390955393767	0.39550615127015165	0.43626894518576764	0.4269503400337938	0.08362158191393552	0.0809143024131889	0.024461053164218427	0.13477384406704118	0.024031387743816524	0.13240650279821864
2.4072953263935135	0.34249478380119824	0.337824633167472	0.3711241096151831	0.3651064394629253	0.386994646818808	0.38020304113520814	0.4034753300313193	0.3958609073241879	0.43664963774977394	0.42732339607111264	0.08359604113925412	0.08088958933478294	0.024307276050224758	0.13473354366293222	0.023880311117792985	0.13236690667275752
2.4218004917242455	0.3428186977957398	0.3381437100540456	0.3714659206324875	0.3654425506516733	0.3873461117468306	0.38054833246671615	0.40383663005166276	0.39621554546043497	0.43703018252977693	0.4276963082975584	0.08357050306557032	0.08086487886910701	0.02415418371246325	0.13469168298711054	0.023729907244334214	0.13232577766450504
2.436393057972914	0.343142535729656	0.3384627111729712	0.3718076331413543	0.3657785646584715	0.3876974654225577	0.3808935144906206	0.4041978053777163	0.3965700615212186	0.43741057496691765	0.42806907225035506	0.0835449677264706	0.08084017104866026	0.024001774369516227	0.13464825771495725	0.02358017437329174	0.1322831115247851
2.4510735517740176	0.3434662939542947	0.338781632926333	0.3721492432100304	0.36611447761570703	0.3880487037583479	0.3812385831910345	0.4045588517607093	0.39692445133755594	0.43779081049029334	0.4284416834549199	0.08351943515539115	0.08081546590579569	0.023850046240486478	0.1346032635475467	0.023431110755041118	0.1322389040300891
2.46584250293529	0.3437899688105765	0.3391004717059475	0.37249074689584316	0.3664502856450316	0.38839982265537737	0.38158353454108446	0.404919764940422	0.3972787107292247	0.4381708845170349	0.4288141374249412	0.08349390538561781	0.08079076347271962	0.023698997544959965	0.1345566962116891	0.023282714640425084	0.13219315098237416
2.4807004444568266	0.34411355662905235	0.3394192238934196	0.3728321402452656	0.36678598485742425	0.3887508180037072	0.3819283645029779	0.40528054064525715	0.39763283550483375	0.4385507924523879	0.42918642966245285	0.08346837845028558	0.08076606378149477	0.023548626503071546	0.13450855146052731	0.02313498428087435	0.1321458482096034
2.4956479125503126	0.3444370537299644	0.3397378858602053	0.37317341929398073	0.36712157135325674	0.3891016856823538	0.38227306902807195	0.40564117459231375	0.39798682146189585	0.4389305296897917	0.429558555657918	0.08344285438238455	0.08074136686404278	0.023398931335595563	0.13445882507434703	0.022987917928350754	0.13209699156587362
2.510685446658382	0.34476045642330433	0.3400564539676657	0.37351458006695004	0.36745704122235834	0.38945242155935966	0.3826176440569408	0.40600166248746083	0.3983406643868976	0.4393100916109634	0.4299305108903038	0.08341733321475617	0.08071667275214095	0.02324991026382861	0.13440751286026398	0.022841513835389904	0.1320465769320549
2.5258135894740787	0.345083761008876	0.34037492456713137	0.3738556185784805	0.36779239054408336	0.389803021491863	0.382962085519448	0.4063620000254136	0.3986943600553767	0.43968947358597943	0.43030229082716737	0.08339181498009934	0.08069198147743013	0.023101561509729862	0.1343546106531619	0.022695770255220182	0.13199460021641585
2.54103288696045	0.3454069637763571	0.3406932939999636	0.3741965308322929	0.3681276153873799	0.39015348132617267	0.38330638933481725	0.40672218288980927	0.39904790423199554	0.4400686709733603	0.43067389092473657	0.0833662997109709	0.08066729307140982	0.022953883295921074	0.13430011431609046	0.022550685441620644	0.13194105735443884
2.556343888370238	0.3457300610053626	0.34101155859761434	0.37453731282159375	0.36846271181085577	0.39050379689784037	0.3836505514117035	0.40708220675328516	0.3994012926706169	0.4404476791201569	0.43104530662799206	0.08334078743978378	0.08064260756544646	0.02280687384568658	0.13424401974053524	0.02240625764909332	0.13188594430988587
2.571747146265715	0.3460530489655086	0.3413297146816922	0.37487796052914396	0.3687976758628526	0.3908539640317367	0.38399456764826934	0.4074420672775572	0.39975452111438314	0.4408264933620372	0.43141653337075686	0.08331527819881367	0.0806179249907679	0.022660531383017712	0.13418632284684406	0.022262485132815257	0.13182925707481274
2.5872432165386163	0.34637592391647815	0.3416477585640257	0.3752184699273328	0.36913250358151256	0.3912039785421261	0.3843384339322564	0.40780176011350133	0.40010758529579243	0.44120510902337473	0.43178756657577777	0.08328977202019902	0.08059324537847169	0.02251485413260923	0.13412701958471018	0.02211936614865806	0.1317709916701233
2.602832658430207	0.3466986821080872	0.3419656865467287	0.375558836978251	0.3694671909948543	0.3915538362327446	0.3846821461410645	0.40816128090123255	0.4004604809367809	0.44158352141733725	0.43215840165481595	0.08326426893593823	0.08056856875952129	0.022369840319957035	0.13406610593391122	0.02197689895326249	0.1317111441460952
2.6185160345514573	0.3470213197803518	0.3422834949222669	0.37589905763376397	0.3698017341208437	0.3919035328968791	0.38502570014182563	0.4085206252701893	0.400813203748801	0.4419617258459788	0.4325290340087345	0.08323876897789786	0.08054389516474891	0.022225488171295993	0.13400357790426654	0.021835081804011836	0.13164971058267838
2.6342939109033563	0.34734383316355705	0.3426011799735265	0.3762391278355889	0.37013612896746845	0.3922530643174449	0.3853690917914847	0.4088797888392166	0.40116574943290556	0.44233971760033136	0.43289945902758886	0.08321327217781044	0.08051922462486069	0.022081795913653224	0.13393943153617727	0.0216939129590763	0.13158668708997823
2.6501668568973313	0.34766621847832535	0.3429187379738805	0.37657904351536997	0.3704703715328148	0.3926024262670681	0.3857123169368766	0.40923876721665037	0.4015181136798308	0.4427174919604971	0.43326967209071887	0.08318777856727659	0.08049455717043408	0.021938761774890736	0.1338736629014079	0.021553390677421902	0.13152206980866765
2.666135445375801	0.3479884719356882	0.3432361651872602	0.37691880059475696	0.37080445780514304	0.3929516145081663	0.38605537141480817	0.4095975560004039	0.4018702921700796	0.4430950441957457	0.4336396685668397	0.08316228817776694	0.08046989283191962	0.021796383983691214	0.13380626810318574	0.021413513218845992	0.1314558549104845
2.6822002526328483	0.3483105897371565	0.34355345786822467	0.37725839498548397	0.3711383837629649	0.39330062479303235	0.3863982510521386	0.40995615077805575	0.4022222805740078	0.44347236956460695	0.4340094438141373	0.08313680104062486	0.08044523163964476	0.0216546607696273	0.13373724327674097	0.021274278843996797	0.1313880385985584
2.6983618584350144	0.3486325680747935	0.3438706122620323	0.3775978225894487	0.371472145375123	0.3936494528639176	0.38674095166586275	0.410314547126937	0.4025740745519117	0.44384946331497127	0.43437899318036294	0.08311131718706667	0.08042057362381468	0.02151359036314915	0.1336665845899887	0.02113568581441072	0.13131861710820658
2.71462084604223	0.3489544031312888	0.34418762460471447	0.3779370792987955	0.3718057386008699	0.3939980944531191	0.3870834690631955	0.41067274061422226	0.40292566975411526	0.4442263206841869	0.43474831200292946	0.08308583664818182	0.08039591881451462	0.021373170995627078	0.1335942882437564	0.020997732392487478	0.13124758670687697
2.730977802228858	0.34927609108003216	0.3445044911231482	0.3782761609959952	0.3721391593899501	0.3943465452830642	0.38742579904165564	0.4110307267970203	0.4032770618210594	0.4446029368991591	0.43511739560901	0.08306035945494002	0.08037126724170823	0.021233400899319577	0.13352035047195443	0.020860416841546936	0.13117494369480198
2.747433317304874	0.34959762808519007	0.3448212080351313	0.3786150635539306	0.3724724036826819	0.39469480106639876	0.38776793738915266	0.4113885012224654	0.403628246383393	0.44497930717645334	0.43548623931563596	0.08303488563818551	0.08034661893524216	0.02109427830745858	0.13344476754269863	0.020723737425834443	0.1311006844055811
2.763987985137163	0.3499190103017814	0.34513777154945774	0.37895378283597897	0.372805467410039	0.3950428575060769	0.388109879884074	0.411746059427812	0.4039792190620639	0.44535542672239653	0.4358548384297978	0.08300941522864666	0.08032197392484909	0.020955801454260126	0.13336753575840987	0.020587692410568792	0.1310248052066072
2.780642403170963	0.3502402338757573	0.3454541778659957	0.3792923146961007	0.3731383464937376	0.3953907102954507	0.3884516222953744	0.4121033969405296	0.40432997546841243	0.4457312907331817	0.4362231882485469	0.08298394825693109	0.08029733224014453	0.020817968574901258	0.13328865145612667	0.02045228006193689	0.13094730249947872
2.797397172451417	0.35056129494407706	0.3457704231757639	0.37963065497892323	0.37347103684632	0.39573835511836114	0.38879316038266487	0.4124605092783973	0.4046805112042658	0.44610689439497325	0.4365912840590996	0.08295848475353113	0.08027269391063428	0.020680777905591086	0.133208111008301	0.02031749864708665	0.13086817272015594
2.8142528976452668	0.3508821896347917	0.346086503661012	0.3799687995198315	0.3738035343712422	0.3960857876492317	0.3891344898963031	0.4128173919496024	0.4050308218620324	0.4464822328840138	0.43695912113893876	0.08293302474882329	0.08024805896571043	0.020544227683569005	0.13312591082309666	0.02018334643420694	0.1307874123399415
2.831210187062679	0.3512029140671226	0.3464024154953002	0.380306744145056	0.3741358349629612	0.3964330035531614	0.3894756065774875	0.4131740404528394	0.4053809030248002	0.44685730136673213	0.4373266947559236	0.0829075682730737	0.08022342743465927	0.0204083161471047	0.133042047344901	0.020049821692524006	0.13070501786579314
2.848269652679189	0.3515234643515443	0.34671815484358026	0.3806444846717635	0.3744679345070249	0.39677999848602036	0.389816506158349	0.4135304502774078	0.4057307502664327	0.44723209499985317	0.4376940001683934	0.08288211535643471	0.08019879934665557	0.02027304153553544	0.1329565170546374	0.019916922692281958	0.13062098584053672
2.865431910157798	0.35184383658986856	0.34703371786227755	0.3809820169081487	0.3747998288801614	0.3971267680945452	0.3901571843620464	0.4138866169033149	0.40608035915166996	0.4476066089305072	0.43806103262527657	0.08285666602895049	0.08017417473077158	0.020138402089276752	0.13286931647043332	0.019784647704808478	0.13053531284350584
2.882697578871184	0.3521640268753276	0.34734910069937525	0.3813193366535273	0.37513151395037064	0.3974733080164378	0.3904976369028619	0.4142425358013779	0.40642972523622806	0.44798083829634494	0.4384277873662021	0.08283122032055801	0.08014955361597487	0.020004396049905893	0.13278044214835916	0.01965299500251838	0.13044799549109598
2.900067281924058	0.3524840312926625	0.34766429949449884	0.38165643969843077	0.3754629855770176	0.39781961388046444	0.3908378594862987	0.41459820243332873	0.40677884406690135	0.44835477822564995	0.43879425962161006	0.08280577826108945	0.08012493603113068	0.019871021660041066	0.1326898906821441	0.019521962858910058	0.13035903043704877
2.9175416461756507	0.35280384591820524	0.3479793103790006	0.38199332182469936	0.3757942396109255	0.398165681306553	0.39117784780917825	0.4149536122519158	0.4071277111816644	0.4487284238374514	0.43916044461286213	0.08278033988027178	0.08010032200500215	0.01973827716348353	0.13259765870435558	0.019391549548629428	0.1302684143731625
2.9351213022623317	0.35312346681997153	0.3482941294760471	0.3823299788055819	0.37612527189447076	0.3985115059058985	0.3915175975597415	0.41530876070101436	0.40747632210977813	0.4491017702416451	0.43952633755235876	0.08275490520773024	0.08007571156625605	0.01960616080520694	0.13250374288674038	0.01926175334744684	0.13017614402957634
2.952806884620376	0.35344289005774593	0.3486087529007076	0.3826664064058306	0.37645607826167937	0.39885708328106234	0.39185710441774807	0.4156636432157314	0.40782467237189474	0.4494748125391081	0.4398919336436529	0.08272947427299081	0.08005110474346325	0.019474670831312935	0.13240813994043776	0.019132572532262415	0.13008221617521087
2.970599031508854	0.35376211168317456	0.3489231767600417	0.3830026003818017	0.3767866545383245	0.39920240902607806	0.3921963640545791	0.4160182552225159	0.4081727574801632	0.44984754582181846	0.4402572280815663	0.0827040471054808	0.08002650156509589	0.019343805489135946	0.13231084661677528	0.019004005381189515	0.1299866276186208
2.9884983850326714	0.35408112773985534	0.34923739715319113	0.3833385564815558	0.3771169965420249	0.3995474787265558	0.3925353721333412	0.4163725921392695	0.4085205729383406	0.45021996517297785	0.44062221605230906	0.08267862373453173	0.08000190205953756	0.0192135630271828	0.132211859707553	0.018876050173499692	0.12988937520799482
3.006505591165733	0.35439993426343014	0.34955141017146857	0.3836742704449578	0.377447100082344	0.3998922879597885	0.3928741243089694	0.4167266493754569	0.40886811424189756	0.45059206566713134	0.4409868927335969	0.08265320418938094	0.0799773062550768	0.019083941695205553	0.13211117604562617	0.018748705189661763	0.12979045583179527
3.0246212997742656	0.354718527281679	0.3498652118984528	0.38400973800378113	0.37777696096089297	0.40023683229486046	0.3932126162283346	0.4170804223322192	0.4092153768781335	0.450963842370293	0.44135125329477537	0.08262778849917142	0.07995271417991465	0.018954939744205035	0.13200879250558728	0.018621968711373782	0.12968986641945435
3.0428461646402667	0.3550369028146144	0.3501787984100801	0.3843449548818107	0.37810657497143035	0.40058110729275614	0.3935508435303495	0.41743390640249006	0.40956235632628496	0.4513352903400697	0.4417152928969391	0.08260237669296024	0.07992812586216405	0.018826555426416647	0.13190470600393667	0.018495839021575478	0.12958760394181468
3.0611808434850984	0.3553550568745786	0.35049216577474085	0.3846799167949499	0.37843593789996827	0.4009251085064702	0.3938888018460789	0.41778709697110933	0.40990904805764306	0.45170640462578954	0.44207900669305844	0.08257696879971074	0.07990354132985387	0.018698786995349437	0.13179891349967932	0.018370314404457133	0.12948366541144196
3.079625997993227	0.3556729854663378	0.3508053100533729	0.38501461945132426	0.37876504552487467	0.4012688314811193	0.3942264867988472	0.4181399894149408	0.41025544753566423	0.4520771802686274	0.44244238982810175	0.08255156484830337	0.07987896061092781	0.01857163270579143	0.13169141199489331	0.018245393145420508	0.12937804788289498
3.0981822938360946	0.3559906845871833	0.3511182272995607	0.38534905855139095	0.3790938936169813	0.40161227175405495	0.3945638940043499	0.41849257910299087	0.41060155021608924	0.452447612301736	0.44280543743916445	0.08252616486753377	0.07985438373324795	0.018445090813861142	0.13158219853541198	0.018121073531206733	0.12927074845397613
3.116850400696155	0.35630815022702994	0.3514309135596329	0.3856832297880479	0.3794224779396905	0.40195542485497915	0.3949010190707678	0.4188448613965285	0.41094735154706075	0.45281769575037706	0.44316814465559656	0.08250076888611442	0.07982981072459804	0.018319159576982713	0.13147127021107963	0.017997353849848352	0.1291617642657883
3.135630992291033	0.35662537836851677	0.35174336487276103	0.3860171288467441	0.37975079424908265	0.4022982863060581	0.3952378575988787	0.41919683164920674	0.41129284696924034	0.45318742563205366	0.4435305065991318	0.08247537693267819	0.07980524161268296	0.01819383725387702	0.13135862415607846	0.017874232390648004	0.1290510925029622
3.1545247463978408	0.35694236498710824	0.3520555772710614	0.3863507514055902	0.38007883829402783	0.40264085162204016	0.39557440518217296	0.41954848520718396	0.41163803191593096	0.4535567969566427	0.4438925183840193	0.08244998903577853	0.07978067642513231	0.01806912210464695	0.13124425754999436	0.017751707444235265	0.12893873039448067
3.1735323448776414	0.3572591060511987	0.35236754677969434	0.38668409313547225	0.38040660581629493	0.4029831163103746	0.39591065740696924	0.4198998174092496	0.41198290181319663	0.45392580472653343	0.444254175117155	0.08242460522389437	0.07975611518950201	0.017945012390741866	0.13112816761790214	0.017629777302587968	0.12882467521426122
3.192654473700048	0.3575755975222151	0.3526792694169703	0.3870171497001654	0.38073409255066526	0.40332507587133026	0.39624660985253307	0.4202508235869485	0.41232745207998706	0.4542944439367611	0.44461547189821743	0.0823992255254305	0.07973155793327687	0.017821506374978924	0.13101035163103347	0.017508440259039304	0.12870892428161085
3.211891822967991	0.35789183535472374	0.35299074119445173	0.38734991675645014	0.38106129422504625	0.40366672579811774	0.3965822580911955	0.420601499064708	0.4126716781282614	0.45466270957514776	0.4449764038198018	0.08237384996871822	0.0797070046838712	0.01769860232156617	0.1308908069072885	0.01738769460826539	0.12859147496153867
3.2312450869426166	0.3582078154965364	0.3533019581170587	0.38768238995422827	0.38138820656058564	0.40400806157701086	0.3969175976884727	0.42095183915996665	0.4130155753631141	0.4550305966224421	0.4453369659675579	0.0823484785820212	0.07968245546863291	0.017576298496102538	0.13076953081170473	0.0172675386463208	0.12847232466539538
3.2507149640683446	0.35852353388881797	0.3536129161831761	0.3880145649366413	0.3817148252717883	0.4043490786874709	0.3972526242031882	0.42130183918330305	0.41335913918290224	0.4553981000524591	0.4456971534203275	0.08232311139353453	0.07965791031484387	0.017454593165608046	0.13064652075705396	0.017147970670649215	0.1283514708514275
3.2703021569980693	0.358838986466196	0.35392361138476014	0.3883464373401899	0.3820411460666323	0.4046897726022715	0.39758733318759526	0.4216514944385676	0.4137023649793732	0.4557652148322256	0.446056961250285	0.08229774843138876	0.07963336924972414	0.017333484598514914	0.13052177420425437	0.017028988980079873	0.12822891102523215
3.2900073726185273	0.35915416915687054	0.354234039707449	0.3886780027948546	0.3823671646466906	0.4050301387876253	0.3979217201875017	0.4220008002230141	0.4140452481377964	0.45613193592212314	0.4464163845230789	0.08227238972364992	0.07960883230043084	0.01721297106469777	0.1303952886630384	0.01691059187488797	0.1281046427404675
3.3098313220758016	0.3594690778827272	0.35454419713067103	0.38900925692421784	0.38269287670724816	0.4053701727033117	0.39825578074239587	0.42234975182743517	0.41438778403709287	0.4564982582760354	0.44677541829797424	0.08224703529832489	0.07958429949406295	0.017093050835491397	0.13026706169252122	0.01679277765674847	0.12797866359908028
3.329774720800988	0.35978370855944736	0.35485407962775783	0.38934019534558734	0.3830182779374251	0.40570986980280666	0.39858951038557255	0.4226983445362963	0.4147299680499699	0.4568641768414938	0.4471340576279982	0.08222168518336151	0.07955977085766446	0.016973722183688977	0.1301370909015418	0.016675544628759198	0.1278509712517888
3.349838288536016	0.3600980570966254	0.3551636831660554	0.3896708136701215	0.38334336402029884	0.4060492255334128	0.3989229046442617	0.42304657362787323	0.41507179554305296	0.45722968655983026	0.4474922975600853	0.08219633940664986	0.07953524641822171	0.01685498338352609	0.13000537394916023	0.01655889109547637	0.12772156339902097
3.370022749359618	0.3604121193978808	0.3554730037070382	0.3900011075029535	0.38366813063302785	0.4063882353363909	0.3992559590397588	0.42339443437438995	0.41541326187702365	0.45759478236632356	0.4478501331352239	0.08217099799602921	0.0795107262026728	0.016736832710749994	0.1298719085454394	0.01644281536293235	0.12759043779117007
3.390328831713469	0.36072589136097766	0.35578203720642554	0.39033107244332127	0.3839925734469781	0.4067268946470948	0.39958866908755536	0.42374192204215916	0.4157543624067554	0.45795945919035586	0.44820755938860735	0.08214566097928566	0.07948621023790299	0.016619268442612523	0.1297366924519423	0.016327315738598358	0.12745759222900688
3.4107572684284713	0.3610393688779397	0.3560907796142957	0.39066070408469455	0.3843166881278482	0.4070651988951053	0.3999210302974716	0.4240890318917221	0.4160950924814518	0.45832371195556415	0.44856457134978406	0.0821203283841553	0.07946169855075146	0.01650228885784699	0.12959972348207316	0.01621239053145196	0.12732302456453226
3.431308796751202	0.36135254783517207	0.3563992268752052	0.3909899980149057	0.38464047033579973	0.40740314350436646	0.40025303817379065	0.42443575917799264	0.41643544744478783	0.458687535579996	0.44892116404280813	0.08209500023832901	0.07943719116800972	0.01638589223671616	0.12946099950174528	0.016098038051946872	0.1271867327011904
3.4519841583705158	0.36166542411357955	0.356707374928307	0.39131894981628074	0.3849639157255833	0.40774072389332333	0.4005846882153929	0.42478209915039983	0.41677542263505013	0.45905092497626715	0.44927733248639423	0.08206967656945155	0.0794126881164312	0.016270076861017557	0.12932051842996373	0.01598425661204317	0.12704871459456513
3.47278409944432	0.36197799358869015	0.35701521970746997	0.39164755506577337	0.3852870199466727	0.4080779354750617	0.4009159759158938	0.4251280470530363	0.4171150133852802	0.4594138750517214	0.4496330716940732	0.08204435740512853	0.07938818942272463	0.01615484101408704	0.12917827823939376	0.015871044525214373	0.1269089682529625
3.4937093706264992	0.36229025213077515	0.35732275714140055	0.39197580933509746	0.38560977864339485	0.4084147736574479	0.4012468967637811	0.4254735981248015	0.41745421502341873	0.45977638070858734	0.4499883766743482	0.08201904277292342	0.07936369511356266	0.01604018298080412	0.12903427695668768	0.015758400106447468	0.12676749173773771
3.514760727094002	0.36260219560497686	0.3576299831537657	0.39230370819086363	0.38593218745506397	0.4087512338432708	0.40157744624255454	0.42581874759955335	0.41779302287245107	0.46013843684414507	0.4503432424308525	0.08199373270036546	0.0793392052155813	0.015926101047597285	0.12888851266320955	0.015646321672280195	0.12662428316416197
3.535938928574102	0.3629138198714306	0.3579368936633164	0.39263124719471687	0.3862542420161163	0.4090873114303853	0.4019076198308673	0.42616349070625664	0.4181314322505549	0.46050003835088504	0.45069766396251115	0.08196842721494671	0.07931471975538382	0.01581259350247244	0.1287409834955895	0.015534807540772633	0.1264793407016498
3.557244739371806	0.3632251207853939	0.3582434845840121	0.392958421903473	0.38657593795624595	0.4094230018118572	0.4022374130026672	0.4265078226691349	0.41846943847124835	0.4608611801166754	0.45105163626370126	0.08194312634412974	0.07929023875954301	0.01569965863503775	0.12859168764636308	0.015423856031553385	0.12633266257446962
3.578678928397448	0.363536094197374	0.358549751825148	0.39328522786926096	0.386897270900543	0.40975830037611016	0.4025668212273416	0.4268517387078247	0.4188070368435407	0.4612218570249293	0.45140515432441447	0.0819178301153476	0.07926576225460297	0.015587294736475243	0.12844062336434092	0.015313465465787601	0.12618424706211329
3.600242269194432	0.3638467359532558	0.35885569129148165	0.3936116606396619	0.3872182364696315	0.4100932025070724	0.4028958399698607	0.42719523403752824	0.419144222672083	0.46158206395477225	0.45175821313042264	0.08189253855600583	0.07924129026708192	0.015475500099542572	0.12828778895507753	0.015203634166235602	0.12603409250017705
3.6219355399671502	0.3641570418944347	0.35916129888336346	0.3939377157578528	0.387538830279811	0.4104277035843259	0.4032244646909273	0.42753830386917074	0.4194809912573235	0.4619417957812117	0.452110807663445	0.08186725169348714	0.07921682282347692	0.015364273018631636	0.12813318278176666	0.015094360457243994	0.12588219728073113
3.643759523609069	0.3644670078579466	0.3594665704968649	0.39426338876274963	0.3878590479431968	0.41076179898325804	0.40355269084712136	0.42788094340955724	0.4198173378956591	0.4623010473753091	0.45246293290131384	0.0818419695551528	0.07919235995026266	0.015253611789741939	0.12797680326556815	0.014985642664713694	0.12572855985263232
3.6657150077309777	0.3647766296766017	0.35977150202391117	0.3945886751891537	0.38817888506786424	0.4110954840752124	0.4038805138910516	0.42822314786153254	0.42015325787959357	0.4626598136043534	0.4528145838181453	0.08181669216834601	0.07916790167389591	0.015143514710507233	0.12781864888629002	0.014877479116167436	0.12557317872241924
3.6878027846894206	0.3650859031791203	0.3600760893524138	0.39491357056789805	0.38849833725799227	0.41142875422764413	0.40420792927150534	0.4285649124241418	0.4204887464978949	0.4630180893320355	0.45316575538451004	0.08179141956039467	0.07914344802081995	0.015033980080191967	0.12765871818282903	0.014769868140721343	0.1254160524546677
3.710023651615288	0.3653948241902665	0.3603803283664048	0.3952380704259951	0.38881740011400934	0.4117616048042727	0.40453493243360134	0.4289062322927906	0.4208237990357539	0.46337586941862485	0.45351644256760676	0.08176615175861131	0.07911899901746546	0.014925006199685953	0.12749700975368228	0.01466280806911513	0.12525717967274375
3.732378410442586	0.36570338853098694	0.3606842149461708	0.39556217028678736	0.3891360692327409	0.4120940311652404	0.4048615188189435	0.42924710265941257	0.42115841077494387	0.4637331487211471	0.45386664033143426	0.08174088879030211	0.07909455469025087	0.014816591371552335	0.12733352225781402	0.014556297233715654	0.12509655905923012
3.7548678679373717	0.36601159201854877	0.3609877449683919	0.3958858656700967	0.38945434020755815	0.412426028667269	0.4051876838657763	0.42958751871263073	0.42149257699398557	0.46408992209356525	0.45421634363697094	0.08171563068276506	0.07907011506559145	0.014708733900002713	0.12716825441489732	0.014450333968499152	0.12493418935628142
3.777492835726878	0.36631943046667975	0.36129091430627774	0.3962091520923794	0.3897722086285278	0.4127575926638203	0.4055134230091405	0.4299274756379268	0.4218262929683079	0.4644461843869595	0.4545655474423485	0.08169037746329257	0.07904568016989567	0.0146014320909309	0.12700120500620926	0.014344916609100977	0.12477006936661894
3.8002541303288	0.366626899685709	0.3615937188297077	0.3965320250668778	0.3900896700825632	0.4130887185052565	0.405838731681033	0.4302669686178083	0.4221595539704147	0.46480193044971146	0.4549142467030342	0.08166512915917652	0.0790212500295726	0.014494684251879164	0.1268323728747589	0.014240043492783627	0.12460419795372957
3.823152573180761	0.36693399548270916	0.3618961544053713	0.3968544801037764	0.39040672015357725	0.4134194015390025	0.4061636053105642	0.4306059928319783	0.42249235527005	0.4651571551276887	0.4552624363720089	0.08163988579771037	0.07899682467103174	0.014388488692093304	0.12666175692623938	0.014135712958468716	0.12443657404253372
3.8461889906699622	0.36724071366164157	0.3621982168969096	0.39717651271035925	0.3907233544226378	0.4137496371097104	0.4064880393241215	0.4309445434575088	0.422824692134368	0.4655118532644307	0.4556101113999526	0.08161464740619359	0.07897240412068703	0.01428284372249955	0.12648935612948264	0.014031923346767172	0.12426719662028063
3.8693642141629967	0.3675470500235004	0.3624999021650596	0.39749811839116694	0.39103956846812166	0.41407942055942437	0.4068120291455305	0.4312826156690106	0.4231565598281017	0.46586601970133784	0.45595726673542586	0.0815894140119317	0.07894798840496108	0.01417774765573121	0.12631516951708477	0.013928672999908187	0.12409606473639201
3.892679080035866	0.36785300036645874	0.3628012060677975	0.3978192926481576	0.3913553578658728	0.4144087472277487	0.40713557019621854	0.43162020463881057	0.42348795361373404	0.46621964927786086	0.45630389732505666	0.08156418564224191	0.07892357755028623	0.014073198806126896	0.1261391961859033	0.013825960261817372	0.12392317750358472
3.9161344297041563	0.36815856048601747	0.36310212446048473	0.39814003098086675	0.3916707181893596	0.41473761245201485	0.4074586578953816	0.431957305537126	0.42381886875167113	0.4665727368316913	0.4566499981137279	0.08153896232445502	0.07889917158311022	0.013969195489719866	0.12596143529749781	0.013723783478136298	0.12374853409859554
3.9397311096534064	0.3684637261751544	0.3634026531960171	0.398460328886571	0.39198564500983774	0.4150660115674524	0.4077812876601512	0.4322939135322442	0.4241493005004167	0.46692527719895766	0.4569955640447664	0.08151374408592094	0.07887477052989365	0.013865736024269992	0.12578188607902518	0.01362214099613901	0.12357213376208165
3.963469971469652	0.3687684932244734	0.3637027881249699	0.39878018186045106	0.3923001338965075	0.4153939399073599	0.4081034549057609	0.4326300237906989	0.42447924411674665	0.4672772652144159	0.4573405900601327	0.08148853095400711	0.07885037441711922	0.013762818729281534	0.1256005478237796	0.013521031164813735	0.12339397579962963
3.987351871870168	0.3690728574223585	0.3640025250957515	0.3990995853957585	0.3926141804166795	0.41572139280327935	0.40842515504571886	0.43296563147745465	0.4248086948558891	0.4676286957116515	0.45768507110061546	0.08146332295610693	0.07882598327129431	0.013660441925976485	0.12541741989154787	0.013420452334878874	0.12321405958255127
4.01137767273438	0.3693768145551252	0.36430185995475134	0.3994185349839815	0.39292778013593865	0.41604836558516883	0.4087463834919783	0.4333007317560858	0.4251376479717011	0.46797956352327225	0.4580290021060235	0.08143812011963862	0.07880159711894939	0.013558603937294578	0.1252325017091067	0.013320402858727931	0.12303238454788357
4.035548241134971	0.36968036040717617	0.36460078854649425	0.3997370261150136	0.3932409286183084	0.4163748535815793	0.4090671356551097	0.43363531978896325	0.42546609871684915	0.468329863481112	0.45837237801538133	0.08141292247205326	0.07877721598664492	0.013457303087962558	0.1250457927714308	0.013220881090479253	0.12284895019931241
4.059864449369175	0.3699834907611573	0.3648993067137948	0.4000550542773242	0.39355362142641936	0.41670085211983343	0.4093874069444766	0.4339693907374389	0.4257940423429933	0.468679590416432	0.45871519376712966	0.08138773004083452	0.07875283990097562	0.013356537704440896	0.12485729264166423	0.013121885385979581	0.12266375610782632
4.08432717499025	0.37028620139811436	0.3651974102979103	0.4003726149581295	0.3938658541216769	0.4170263565262027	0.4097071927684109	0.4343029397620326	0.42612147410096857	0.4690287391601227	0.45905744429931994	0.08136254285350236	0.07872846888857116	0.013256306114923788	0.12466700095176009	0.01302341410279162	0.12247680191210009
4.108937300839158	0.37058848809765194	0.36549509513870027	0.40068970364356443	0.3941776222644329	0.4173513621260895	0.41002648853439055	0.4346359620226214	0.4264483892409723	0.46937730454290955	0.4593991245498197	0.08133736093761969	0.07870410297609999	0.013156606649406655	0.12447491740350358	0.012925465600220676	0.1222880873191059
4.133695715076422	0.37089034663809434	0.3657923570747824	0.40100631581885937	0.39448892141415504	0.417675864244209	0.41034528964921874	0.43496845267862977	0.4267747830127488	0.4697252813955616	0.45974022945651105	0.08131218432079003	0.0786797421902738	0.013057437639634628	0.12428104176865418	0.012828038239300454	0.12209761210468173
4.15860331121418	0.37119177279664584	0.3660891919436921	0.4013224469685134	0.39479974712960086	0.41799985820477287	0.4106635915192037	0.43530040688922206	0.4271006506657792	0.4700726645490976	0.46008075395749753	0.08128701303066783	0.07865538655785083	0.012958797419125645	0.1240853738897556	0.012731130382805489	0.1219053761142419
4.183660988148428	0.3714927623495544	0.36638559558204414	0.4016380925764729	0.3951100949689924	0.41832333933167454	0.4109813895503418	0.435631819813496	0.4274259874494713	0.4704194488349978	0.46042069299130894	0.08126184709495879	0.07863103610563968	0.012860684323195315	0.12388791368070429	0.01263474039528134	0.12171137926333131
4.208869650191461	0.3717933110722759	0.366681563825694	0.4019532481263109	0.39541996049019273	0.41864630294867633	0.41129867914850066	0.43596268661067783	0.42775078861335086	0.47076562908541697	0.4607600414971087	0.0812366865414223	0.0786066908604999	0.012763096688930275	0.12368866112724675	0.012538866643012625	0.12151562153809436
4.2342302071045115	0.3720934147396391	0.36697709250990107	0.40226790910140614	0.395729339250881	0.4189687443795975	0.41161545571960445	0.43629300244031916	0.4280750494072544	0.4711112001333961	0.4610987944149041	0.08121153139787754	0.07858235084935082	0.012666032855209508	0.12348761628773275	0.012443507494044326	0.12131810299587187
4.259743574130585	0.3723930691260127	0.367272177469494	0.40258207098512494	0.39603822680873396	0.41929065894850465	0.41193171466982	0.4366227624624945	0.4283987650815247	0.4714561568130794	0.46143694668575536	0.08118638169220523	0.07855801609917075	0.012569491162704338	0.12328477929349901	0.012348661318182685	0.12111882376586891
4.285410672027485	0.3726922700054754	0.36756681453903617	0.4028957292610058	0.39634661872160487	0.4196120419799026	0.4122474514057456	0.43695196183800356	0.4287219308872063	0.4718004939599316	0.46177449325199066	0.08116123745235337	0.0785336866370017	0.01247346995390508	0.12308015034975028	0.01225432648701208	0.12091778404972331
4.311232427101037	0.3729910131519828	0.3678609995529936	0.40320887941294226	0.3966545105477047	0.4199328887989283	0.4125626613346	0.4372805957285709	0.429044542076244	0.4721442064109565	0.46211142905741864	0.08113609870634075	0.07850936248995659	0.012377967573108606	0.12287372973607091	0.012160501373891464	0.12071498412210246
4.337209771238533	0.3732892943395413	0.3681547283459044	0.4035215169253716	0.3969618978457877	0.42025319473154565	0.41287733986441516	0.4376086592970516	0.4293665939016828	0.47248728900491815	0.4624477490475464	0.08111096548226035	0.07848504368521765	0.01228298236640768	0.12266551780673751	0.01206718435396592	0.12051042433132864
4.363343641942354	0.37358710934237893	0.3684479967525478	0.40383363728346	0.3972687761753341	0.4205729551047403	0.41319148240422715	0.43793614770763317	0.42968808161786753	0.4728297365825639	0.46278344816979494	0.0810858378082828	0.07846073025004288	0.012188512681712282	0.12245551499155738	0.01197437380415245	0.12030410509981948
4.389634982363801	0.37388445393512026	0.3687408006081167	0.40414523597329416	0.397575141096737	0.4208921652467189	0.41350508436427197	0.4382630561260449	0.43000900048064733	0.47317154398684863	0.46311852137372117	0.08106071571266125	0.07843642221177181	0.01209455686876737	0.12224372179667853	0.011882068103162169	0.1200960269248128
4.416084741337141	0.3741813238929611	0.3690331357483902	0.4044563084820702	0.39788098817149004	0.42121082048710795	0.41381814115618043	0.43858937971976464	0.4303293457475787	0.47351270606316004	0.46345296361123717	0.08103559922373635	0.07841211959782649	0.012001113279135112	0.12203013880478863	0.011790265631492325	0.1198861903788071
4.442693873413836	0.37447771499184557	0.369324998009908	0.40476685029828746	0.39818631296237644	0.4215289161571547	0.41413064819317574	0.43891511365822883	0.43064911267813116	0.4738532176595474	0.4637867698368344	0.08101048836993709	0.07838782243571621	0.011908180266222423	0.12181476667605295	0.011698964771474252	0.11967459611062736
4.469463338897009	0.37477362300864453	0.36961638323014745	0.4050768569119422	0.39849111103366125	0.4218464475899303	0.4144426008902743	0.43924025311304604	0.43096829653389795	0.474193073626952	0.46411993500780946	0.08098538317979039	0.07836353075304438	0.011815756185248105	0.12159760614837012	0.011608163907204094	0.11946124484533982
4.49639410387609	0.37506904372133465	0.36990728724769784	0.4053863238147209	0.39879537795128117	0.42216341012053243	0.41475399466448265	0.4395647932582065	0.4312868925788001	0.4745322688194369	0.46445245408448704	0.08096028368192139	0.07833924457750696	0.011723839393278368	0.12137865803829584	0.011517861424573006	0.11924613738503353
4.523487140261684	0.37536397290917944	0.3701977059024417	0.40569524650020056	0.3990991092830392	0.4224797990862929	0.4150648249350026	0.43988872927030037	0.4316048960793011	0.47487079809442073	0.4647843220304522	0.08093518990505788	0.07831496393690345	0.011632428249244597	0.12115792324161134	0.011428055711342644	0.1190292746101278
4.550743425820648	0.37565840635291287	0.37048763503573445	0.40600362046404515	0.3994023005988013	0.42279560982698383	0.4153750871234345	0.44021205632873256	0.43192230230461903	0.4752086563129145	0.46511553381277904	0.08091010187803552	0.07829068885913705	0.011541521113894504	0.12093540273370706	0.01133874515704747	0.11881065747897424
4.578163944211368	0.3759523398349207	0.3707770704905838	0.40631144120420426	0.3997049474706907	0.4231108376850262	0.41568477665398096	0.44053476961594096	0.43223910652693825	0.47554583833975606	0.4654460844022606	0.08088501962980527	0.07826641937221877	0.01145111634984719	0.12071109757042109	0.011249928153029387	0.11859028702873786
4.605749685019276	0.37624576913942764	0.3710660081118338	0.4066187042211178	0.4000070454732876	0.4234254780057017	0.41599388895365436	0.4408568643176166	0.43255530402162645	0.4758823390438498	0.4657759687736445	0.0808599431894313	0.07824215550427245	0.011361212321575387	0.12048500888856495	0.01116160309248837	0.11836816437654818
4.633501643792551	0.3765386900526838	0.3713544437463495	0.4069254050179158	0.4003085901838284	0.4237395261373632	0.4163024194524862	0.441178335622925	0.43287089006745344	0.47621815329840717	0.46610518190586786	0.08083487258610254	0.07821789728354306	0.01127180739539746	0.12025713790642101	0.011073768370432724	0.11814429071945654
4.6614208220780515	0.37683109836315165	0.37164237324320115	0.40723153910062543	0.4006095771824073	0.4240529774316493	0.41661036358373527	0.4414991787247302	0.4331858599468074	0.47655327598118846	0.46643371878229367	0.08080980784913411	0.07819364473839487	0.011182899939512936	0.12002748592460932	0.010986422383704841	0.11791866733528877
4.689508227457455	0.3771229898616961	0.37192979245385194	0.4075371019783751	0.40091000205217847	0.4243658272436995	0.4169177167841005	0.4418193888198173	0.4335002089459166	0.4768877019747468	0.46676157439094945	0.08078474900797086	0.07816939789731911	0.011094488323988294	0.11979605432658502	0.010899563530985645	0.11769129558329894
4.717764873583629	0.37741436034177633	0.3722166972323463	0.40784208916360365	0.4012098603795607	0.4246780709323712	0.4172244744939335	0.44213896110912093	0.43381393235507304	0.4772214261666754	0.4670887437247697	0.08075969609219348	0.07814515678894196	0.011006570920749859	0.11956284457906463	0.010813190212792811	0.11746217690463823
4.746191780217212	0.37770520559963594	0.37250308343549865	0.4081464961722682	0.4015091477544428	0.4249897038604572	0.417530632157453	0.4424578907979539	0.4341270254688526	0.4775544434498535	0.4674152217818347	0.08073464913152721	0.07812092144202118	0.010919146103603339	0.11932785823290715	0.010727300831478104	0.11723131282299448
4.774789973263409	0.37799552143449844	0.37278894692308556	0.40845031852405556	0.40180785977039124	0.4253007213949073	0.4178361852229612	0.44277617309623374	0.43443948358634454	0.47788674872269504	0.46774100356561843	0.08070960815583797	0.0780966918854593	0.010832212248230277	0.11909109692349773	0.010641893791241586	0.11699870494517484
4.803560484809025	0.3782853036487609	0.3730742835580379	0.40875355174259287	0.402105992024858	0.42561111890704784	0.418141129143061	0.44309380321871716	0.43475130201137585	0.47821833688940213	0.46806608408523026	0.08068457319514742	0.07807246814830478	0.010745767732198708	0.11885256237162878	0.010556967498128955	0.11676435496177362
4.832504353159697	0.3785745480481924	0.37335908920663363	0.4090561913556648	0.40240354011939183	0.4259208917728074	0.41844545937487615	0.4434107763852333	0.43506247605274095	0.47854920286021746	0.4683904583556666	0.0806595442796306	0.07804825025975654	0.010659810934965819	0.1186122563839973	0.010472520360059967	0.11652826464798238
4.861622622877388	0.37886325044212976	0.37364335973869567	0.4093582328954244	0.40270049965985055	0.42623003537293963	0.4187491713802725	0.4437270878209164	0.4353730010244322	0.4788793415516787	0.46871412139805896	0.0806345214396264	0.0780240382491677	0.010574340237867297	0.11837018085358864	0.010388550786787576	0.11629043586370358
4.890916344818065	0.37915140664367813	0.37392709102778576	0.40965967189861374	0.4029968662566121	0.42653854509325095	0.4190522606260788	0.4440427327564437	0.4356828722458721	0.4792087478868739	0.46903706823992264	0.08060950470563692	0.07799983214605735	0.010489354024130648	0.11812633776061432	0.010305057189917477	0.11605087055434637
4.9203865761696335	0.37943901246991196	0.37421027895140374	0.40996050390677935	0.4032926355247913	0.4268464163248276	0.419354722584312	0.4443577064282738	0.4359920850421452	0.47953741679570255	0.4693592939154126	0.08058449410834084	0.0779756319801064	0.010404850678883193	0.11788072917298109	0.010222037982947185	0.11580957075187825
4.950034380490085	0.3797260637420764	0.3744929193911876	0.4102607244664937	0.4035878030844559	0.4271536444642662	0.41965655273240343	0.44467200407888485	0.4363006347442362	0.47986534321513447	0.4696807934655776	0.08055948967859	0.07795143778117013	0.010320828589150288	0.11763335724697299	0.010139491581196758	0.11556653857455501
4.979860827745887	0.38001255628579117	0.3747750082331129	0.4105603291295763	0.4038823645608428	0.4274602249139045	0.4199577465534232	0.4449856209570184	0.43660851668926454	0.48019252208947155	0.4700015619386154	0.08053449144742236	0.07792724957928261	0.01023728614385	0.11738422422772032	0.010057416401877184	0.11532177622828499
5.009866994350591	0.3802984859312557	0.3750565413676963	0.4108593134533163	0.4041763155845803	0.4277661530820541	0.42025829953631305	0.44529855231792054	0.43691572622072344	0.4805189483706123	0.4703215943901323	0.08050949944606328	0.07790306740465518	0.010154221733818858	0.11713333245008073	0.009975810864089496	0.11507528600718331
5.040053963203681	0.3805838485134556	0.37533751469019844	0.41115767300069717	0.4044696517919059	0.4280714243832362	0.4205582071761137	0.4456107934235883	0.43722225868872194	0.48084461701831743	0.47064088588340286	0.08048451370593365	0.07787889128769394	0.010071633751790543	0.11688068433900867	0.009894673388767039	0.11482707029357186
5.070422823729659	0.38086863987237074	0.37561792410082967	0.41145540334062297	0.4047623688248909	0.42837603423841564	0.4208574649741978	0.4459223395430155	0.43752810945022397	0.4811695230004776	0.4709594314896303	0.08045953425865496	0.07785472125899412	0.009989520592404766	0.1166262824101949	0.009814002398759847	0.11457713155932936
5.100974671917351	0.38115285585318376	0.37589776550495635	0.41175250004814573	0.4050544623316636	0.4286799780752403	0.42115606843850417	0.4462331859524403	0.4378332738692946	0.48149366129338284	0.47127722628821406	0.08043456113605259	0.07783055734935294	0.009907880652226808	0.11637012927087653	0.009733796318760923	0.11432547236580604
5.131710610359471	0.38143649230649124	0.37617703481330733	0.4120489587046942	0.4053459279666339	0.42898325132827975	0.4214540130837708	0.44654332793559665	0.43813774731734234	0.48181702688199257	0.4715942653670093	0.08040959437016713	0.07780639958977104	0.00982671232972443	0.11611222762024909	0.00965405357535598	0.1140720953649037
5.1626317482924104	0.381719545088516	0.3764557279421858	0.4123447748983054	0.4056367613907211	0.4292858494392661	0.42175129443177384	0.44685276078396435	0.438441525173369	0.48213961476021094	0.4719105438225993	0.08038463399325495	0.07778224801146329	0.00974601402529185	0.11585258025021972	0.009574772597036763	0.11381700329978628
5.193739201636265	0.38200201006132073	0.376733840813678	0.4126399442238555	0.40592695827158304	0.4295877678573371	0.42204790801156516	0.44716147979702375	0.438744602824216	0.48246141993115965	0.4722260567605624	0.08035968003779981	0.07775810264585813	0.009665784141240863	0.11559119004589036	0.00949595181416285	0.11356019900503611
5.225034093035115	0.38228388309302197	0.37701136935586527	0.41293446228329533	0.4062165142838444	0.4298890020392794	0.42234384935971175	0.4474694802825095	0.4390469756648158	0.4827824374074555	0.4725407992957423	0.08033473253651337	0.07773396352461044	0.009586021081804397	0.11532805998636775	0.009417589658987424	0.11330168540754926
5.256517551897525	0.3825651600580077	0.37728830950303915	0.41322832468588383	0.4065054251093289	0.43018954744977517	0.4226391140205378	0.44777675755666796	0.4393486390984423	0.48310266221148945	0.47285476655252057	0.08030979152234673	0.07770983067960292	0.009506723253151605	0.11506319314516134	0.009339684565645712	0.11304146552684813
5.288190714437326	0.38284583683715434	0.3775646571959138	0.41352152704842643	0.40679368643729263	0.4304893995616491	0.42293369754636634	0.44808330694451554	0.43964958853696595	0.4834220893757062	0.47316795366509246	0.08028485702849372	0.07768570414295568	0.00942788906337011	0.1147965926909933	0.009262234970179861	0.11277954247621835
5.320054723714605	0.3831259093180461	0.3778404083818449	0.4138140649955121	0.4070812939646586	0.43078855385611753	0.4232275954977664	0.44838912378009765	0.43994981940110817	0.4837407139428854	0.4734803557777422	0.08025992908839809	0.07766158394703034	0.009349516922487311	0.11452826188832432	0.009185239310546933	0.11251591946306405
5.352110729676963	0.38340537339519604	0.3781155590150455	0.41410593415975466	0.4073682433962525	0.43108700582303894	0.4235208034437974	0.4486942034067525	0.44024932712069687	0.4840585309664293	0.4737919680451205	0.08023500773576156	0.07763747012443463	0.009271605242448189	0.1142582040978084	0.00910869602656561	0.11225059978910679
5.384359889201005	0.38368422497026705	0.3783901050568047	0.4143971301820323	0.40765453044503996	0.43138475096116563	0.42381331696225655	0.44899854117737215	0.44054810713492776	0.4843755355106435	0.47410278563252467	0.0802100930045503	0.07761336270803683	0.009194152437151715	0.11398642277727333	0.009032603559975705	0.11198358685156506
5.41680336613411	0.38396245995229644	0.37866404247571006	0.41468764871173264	0.40794015083236584	0.4316817847783989	0.4241051316399298	0.4493021324546691	0.44084615489262063	0.48469172265102983	0.47441280371617955	0.08018518492899947	0.07758926173096244	0.009117156922441083	0.11371292148226075	0.008956960354433718	0.11171488414359487
5.44944233133642	0.38424007425792067	0.37893736724786753	0.4149774854069965	0.4082251002881955	0.4319781027920438	0.42439624307284185	0.44960497261144294	0.44114346585248454	0.485007087474572	0.4747220174835228	0.08016028354362269	0.07756516722660779	0.009040617116077954	0.11343770386628194	0.00888176485547909	0.111444495254716
5.482277962723094	0.38451706381159995	0.3792100753571257	0.4152666359349634	0.4085093745513554	0.43227370052906555	0.4246866468665085	0.4499070570308483	0.44144003548337957	0.48532162508002913	0.47503042213348723	0.08013538888321929	0.07754107922864657	0.008964531437785084	0.1131607736817557	0.008807015510581273	0.11117242387162207
5.515311445306831	0.3847934245458488	0.3794821627953	0.4155550959720199	0.40879296936977894	0.43256857352634936	0.4249763386361916	0.450208381106665	0.4417358592645817	0.48563533057822816	0.47533801287679067	0.08011050098287884	0.07751699777103142	0.008888898309223237	0.11288213478056264	0.0087327107691193	0.1108986737788058
5.548543971240616	0.3850691524014623	0.37975362556239894	0.4158428612040482	0.40907588050074917	0.4328627173309594	0.4252653140071543	0.45050894024357063	0.4420309326860495	0.4859481990923591	0.4756447849362216	0.08008561987799326	0.07749292288800659	0.008813716153999174	0.11260179111465618	0.00865884908237291	0.11062324885890007
5.581976739860765	0.38534424332774786	0.3800244596668513	0.4161299273266769	0.4093581037111466	0.43315612750040206	0.42555356861491794	0.4508087298574127	0.442325251248694	0.4862602257582717	0.475950733546933	0.08006074560425931	0.07746885461411612	0.00873898339768786	0.11231974673681577	0.008585428903556291	0.11034615309361584
5.615610957730194	0.38561869328275766	0.3802946611257347	0.4164162900455343	0.4096396347776983	0.43344879960288885	0.42584109810552234	0.4511077453754863	0.4426188104646463	0.48657140572477525	0.47625585395673137	0.08003587819769055	0.07744479298420326	0.008664698467793386	0.11203600580084583	0.00851244868778167	0.11006739056401216
5.649447838681973	0.38589249823352056	0.3805642259650057	0.41670194507650066	0.4099204694872254	0.43374072921760076	0.42612789813578356	0.4514059822368078	0.4429116058575311	0.48688173415393754	0.4765601414263728	0.08001101769462066	0.0774207380334278	0.008590859793795147	0.11175057256274101	0.008439906892090399	0.10978696545129196
5.6834886038631165	0.3861656541562779	0.38083315021973235	0.4169868881459639	0.41020060363689587	0.4340319119349569	0.42641396437355894	0.45170343589239564	0.44320363296273957	0.48719120622138784	0.47686359122985966	0.07998616413171547	0.07739668979726817	0.00851746580712387	0.11146345138095626	0.008367801975468936	0.10950488203778264
5.717734481778674	0.386438157036719	0.38110142993432583	0.4172711149910775	0.41048003303447667	0.4343223433568805	0.4266992924980096	0.4520001018055499	0.443494887327703	0.4874998171166229	0.4771661986547363	0.07996131754597705	0.077372648311528	0.008444514941156278	0.11117464671688992	0.008296132398806222	0.10922114470673705
5.75218670833605	0.3867100028702186	0.38136906116277536	0.417554621360017	0.4107587534985882	0.4346120190970703	0.4269838781998646	0.45229597545213424	0.4437853645121717	0.48780756204331005	0.4774679590023893	0.07993647797475616	0.07734861361234875	0.008372005631248847	0.11088416313599225	0.008224896624907885	0.10893575794332833
5.786846526889619	0.3869811876620761	0.38163603996888323	0.41783740301224187	0.41103676085895946	0.43490093478127195	0.4272677171816886	0.4525910523208601	0.4440750600884912	0.48811443621959805	0.4777688675883495	0.07991164545575685	0.07732458573621354	0.008299936314727141	0.11059200530803537	0.008154093118539762	0.10864872633558775
5.821715188285586	0.3872517074277558	0.3819023624265033	0.4181194557187551	0.41131405095668616	0.435189086047551	0.4275508051581511	0.45288532791357067	0.4443639696418831	0.48842043487842496	0.47806891974259474	0.07988682002704656	0.07730056471995603	0.008228305430860061	0.11029817800769592	0.008083720346379053	0.10836005457451847
5.856793950907131	0.3875215581931274	0.38216802461977684	0.4184007752623671	0.4115906196444878	0.435476468546567	0.42783313785629395	0.4531787977455297	0.4446520887707269	0.4887255532678293	0.478368110809854	0.07986200172706624	0.07727655060077242	0.008157111420896257	0.11000268611515196	0.00801377677704096	0.10806974745480602
5.892084080719833	0.38779073599471064	0.3824330226433752	0.4186813574379602	0.4118664627869695	0.43576307794185065	0.42811471101580556	0.45347145734570804	0.4449394130868428	0.48902978665126656	0.47866643614991583	0.0798371905946339	0.07725254341622546	0.008086352728072121	0.10970553461723398	0.00794426088108402	0.1077778098756994
5.927586851317345	0.3880592368799193	0.38269735260273957	0.4189611980527548	0.412141576260883	0.43604890991008227	0.42839552038929185	0.4537633022570762	0.44522593821577583	0.4893331303079218	0.4789638911379348	0.07981238666895864	0.07722854320425292	0.008016027797574488	0.10940672860719758	0.007875171130995007	0.10748424684122426
5.963303543967366	0.3883270569073063	0.3829610106143219	0.41924029292657594	0.4124159559553896	0.43633396014136916	0.4286755617425521	0.4540543280368947	0.445511659797084	0.48963557953302733	0.47926047116474385	0.07978758998964754	0.07720455000318063	0.00794613507656372	0.10910627328576084	0.007806506001211133	0.10718906346112078
5.999235447657878	0.38859419214681057	0.3832239928058323	0.4195186378921227	0.4126895977723254	0.436618224339529	0.42895483085485486	0.4543445302570081	0.44579657348462465	0.4899371296381819	0.47955617163716485	0.07976280059671453	0.07718056385172554	0.007876673014201252	0.10880417396192854	0.007738263968107617	0.10689226495112791
6.035383859143656	0.38886063868000725	0.38348629531648065	0.41979622879523937	0.4129624976264668	0.4369016982223714	0.42923332351921495	0.4546339045041416	0.4460806749468456	0.49023777595167195	0.4798509879783234	0.07973801853059123	0.07715658478900986	0.007807640061603394	0.10850043605321957	0.0076704435100003465	0.10659385663386445
6.071750082993084	0.3891263926003562	0.3837479142972257	0.42007306149518675	0.4132346514457993	0.43718437752198247	0.4295110355426743	0.45492244638019563	0.4463639598670765	0.49053751381879374	0.48014491562796513	0.07971324383213256	0.07713261285456686	0.00773903467187953	0.10819506508640586	0.007603043107155649	0.10629384393922692
6.108335431635222	0.38939145001345327	0.3840088459110212	0.42034913186491607	0.4135060551717841	0.4374662579850103	0.42978796274658065	0.4552101515025476	0.4466464239438198	0.49083633860217823	0.4804379500427702	0.07968847654263213	0.07710864808835168	0.007670855300132118	0.10788806669833662	0.007536061241792069	0.10599223240508593
6.145141225407182	0.3896558070372843	0.38426908633306694	0.42062443579134406	0.4137767047596327	0.4377473353729542	0.4300641009668727	0.4554970155043502	0.446928062891049	0.4911342456821176	0.48073008669667794	0.07966371670382687	0.07708469053074939	0.007603100403429153	0.10757944663608043	0.007469496398077702	0.10568902767796828
6.182168792601758	0.38991945980247666	0.38452863175105695	0.4208989691756283	0.41404659617857437	0.4380276054624502	0.4303394460543614	0.45578303403483256	0.4472088724385016	0.49143123045689224	0.48102132108120227	0.0796389643579089	0.07706074022258723	0.007535768440833479	0.10726921075787743	0.007403347062126642	0.1053842355133412
6.2194194695153895	0.390182404452557	0.38478747836543414	0.4211727279334479	0.4143157254121339	0.43830706404556574	0.43061399387501764	0.4560682027596078	0.4474888483319795	0.49172728834310253	0.4813116487057583	0.0796142195475367	0.07703679720514106	0.007468857873419665	0.10695736503397768	0.007337611722027404	0.10507786177669232
6.256894600496366	0.3904446371442072	0.38504562238964163	0.4214457079952808	0.41458408845840394	0.43858570693008964	0.43088774031025817	0.4563525173609749	0.44776798633364734	0.4920224147759993	0.48160106509798706	0.07958948231584345	0.07701286152014798	0.007402367164224266	0.10664391554651331	0.007272288867806509	0.104769912443615
6.294595537993358	0.3907061540475209	0.385303060050378	0.4217179053066849	0.41485168133032263	0.4388635299398257	0.43116068125723445	0.45663597353822577	0.4480462822223332	0.49231660520981824	0.4818895658040789	0.07956475270644754	0.07698893320981277	0.007336294778289343	0.10632886849062118	0.007207376991445358	0.10446039360053305
6.332523642604218	0.3909669513462658	0.385559787587853	0.4219893158285818	0.41511850005595086	0.439140528914889	0.43143281262912214	0.45691856700795686	0.44832373179383384	0.4926098551181155	0.48217714638910436	0.07954003076346615	0.07696501231682533	0.007270639182658023	0.10601223017513917	0.00714287458691043	0.10414931144576656
6.370680283125076	0.3912270252381413	0.385815801256045	0.42225993553754	0.4153845406787525	0.4394166997120024	0.43170413035541527	0.457200293504376	0.44860033086121553	0.49290215999410414	0.48246380243734555	0.07951531653152065	0.07694109888436085	0.0072053988463771645	0.10569400702293308	0.007078780150134634	0.10383667228963134
6.40906683659976	0.391486371935043	0.3860710973229595	0.42252976042606094	0.4156497992578755	0.43969203820479574	0.43197463038221684	0.45748114877961743	0.4488760752551246	0.4931935153509947	0.4827495295526238	0.07949061005575259	0.07691719295610032	0.007140572240481369	0.10537420557147925	0.007015092178975557	0.10352248255479424
6.447684688369473	0.39174498766332466	0.38632567207088914	0.42279878650286495	0.41591427186843244	0.43996654028410426	0.43224430867253394	0.457761128604053	0.4491509608240904	0.4934839167223348	0.48303432335863644	0.07946591138183243	0.07689329457623444	0.007076157838016073	0.10505283247374564	0.006951809173295409	0.1032067487775521
6.486535232122802	0.39200286866406325	0.38657952179667443	0.4230670097931812	0.4161779546017871	0.44024020185827256	0.4325131612065761	0.4580402287666097	0.4494249834348387	0.49377335966235364	0.48331817949929246	0.0794412205559717	0.07686940378947742	0.007012154114038438	0.10472989449849024	0.00688892963492993	0.10288947760818701
6.525619869945995	0.3922600111933258	0.38683264281196666	0.42333442633903673	0.41644084356583694	0.4405130188534554	0.43278118398205134	0.4583184450750853	0.4496981389726004	0.49406183974630524	0.48360109363904813	0.07941653762493368	0.07684552064107933	0.006948559545594257	0.10440539853097164	0.006826452067667077	0.10257067581115109
6.564940012373588	0.3925164115224349	0.3870850314434919	0.42360103219954703	0.41670293488530186	0.4407849872139243	0.4330483730144659	0.45859577335646584	0.44997042334142434	0.494349352570815	0.48388306146324683	0.07939186263604518	0.07682164517683383	0.006885372611765916	0.10407935157365955	0.006764374977276333	0.10225035026600438
6.604497078439295	0.3927720659382398	0.38733668403331484	0.42386682345121146	0.4169642247020118	0.441056102902373	0.4333147243374254	0.4588722094572488	0.4502418324644922	0.4946358937542298	0.4841640786784592	0.07936719563720841	0.0767977774430921	0.0068225917936270974	0.1037517607466043	0.006702696871507818	0.10192850796806852
6.644292495727218	0.39302697074338416	0.3875875969391075	0.42413179618820473	0.4172247091751958	0.44132636190022534	0.43358023400293744	0.45914774924376295	0.4505123622844335	0.4949214589369654	0.48444414101282807	0.07934253667691528	0.07677391748677405	0.006760215574272088	0.10342263328821844	0.006641416260090516	0.1016051560288247
6.684327700423376	0.39328112225657863	0.3878377665344141	0.42439594652267476	0.4174843844817729	0.4415957602079448	0.4338448980817151	0.45942238860249207	0.4507820087636441	0.495206043781861	0.48472324421640844	0.07931788580425585	0.07675006535538324	0.0066982424388211115	0.10309197655584512	0.006580531654733157	0.10128030167649626
6.724604137367524	0.3935345168128733	0.3880871892089223	0.4246592705850388	0.41774324681664615	0.44186429384534565	0.43410871266348283	0.45969612344040084	0.4510507678846036	0.49548964397453066	0.48500138406151905	0.07929324306893444	0.07672622109701151	0.0066366708744025615	0.10275979802621293	0.006520041569140211	0.10095395225691561
6.76512326010531	0.393787150763931	0.3883358613687322	0.42492176452428243	0.41800129239299516	0.4421319588519048	0.4343716738572841	0.4599689496852609	0.4513186356501974	0.4957722552237221	0.48527855634308553	0.07926860852128038	0.07670238476035826	0.006575499370169879	0.10242610529611795	0.006459944518974581	0.10062611523349574
6.805886530940724	0.3940390204783032	0.388583779436628	0.4251834245082604	0.418258517442571	0.4423987512870767	0.4346337777917872	0.46024086328597963	0.45158560808403786	0.49605387326167033	0.4855547568789932	0.07924398221226017	0.076678556394741	0.006514726417305106	0.10209090608309168	0.006400239021910004	0.10029679818836712
6.846895420988873	0.39429012234170546	0.3888309398523514	0.4254442467239965	0.41851491821599435	0.442664667230608	0.4348950206155992	0.4605118602129298	0.4518516812307891	0.49633449384446027	0.4858299815104365	0.07921936419349382	0.07665473605010739	0.006454350509007334	0.10175420822581316	0.006340923597612402	0.09996600882293194
6.888151410229076	0.39454045275729627	0.3890773390728746	0.4257042273779891	0.4187704909830533	0.4429297027828552	0.4351553984975742	0.460781936458282	0.4521168511564917	0.4966141127523848	0.48610422610227494	0.07919475451726406	0.07663092377704764	0.0063943701405193565	0.1014160196849474	0.006281996767732778	0.0996337549581483
6.92965598755826	0.3947900081459559	0.3893229735726771	0.42596336269651286	0.4190252320330018	0.4431938540651036	0.4354149076271286	0.4610510880363382	0.45238111394888914	0.49689272579031085	0.4863774865433846	0.07917015323653628	0.0766071196268088	0.006334783809101019	0.10107634854328751	0.006223457055920534	0.09930004453515551
6.971410650844719	0.3950387849465652	0.38956783984401994	0.4262216489259269	0.41927913767486163	0.44345711721988557	0.4356735442145533	0.4613193109838645	0.4526444657177576	0.49717032878804146	0.4866497587470178	0.07914556040496382	0.07658332365130895	0.006275590014051424	0.10073520300686312	0.006165302987817256	0.09896488561597039
7.01341690698215	0.395286779616289	0.38981193439722583	0.42647908233298093	0.41953220423772447	0.44371948841130526	0.43593130449133227	0.4615866013604296	0.4529069025952358	0.4974469176006837	0.48692103865116027	0.07912097607690788	0.07655953590315039	0.006216787256706269	0.10039259140518197	0.006107533091072703	0.09862828638404153
7.055676271944047	0.39553398863085776	0.3900552537609563	0.4267356592051241	0.4197844280710558	0.44398096382535834	0.4361881847104575	0.461852955248743	0.45316842073615526	0.4977224881090165	0.4871913222188918	0.07909640030745199	0.07653575643563065	0.006158374040442283	0.10004852219192628	0.006050145895341252	0.09829025514484613
7.098190270838397	0.3957804084848519	0.39029779448249413	0.42699137585081526	0.4200358055450004	0.4442415396702599	0.43644418114675065	0.4621183687549939	0.4534290163183759	0.49799703621986013	0.4874606054387494	0.07907183315241478	0.07651198530276039	0.006100348870676342	0.09970300394543585	0.0059931399322792345	0.09795080032631631
7.1409604379627405	0.3960260356919864	0.3905395531280216	0.42724622859983447	0.42028633305068774	0.44450121217676763	0.43669929009718056	0.4623828380091922	0.4536886855431188	0.49827055786644914	0.4877288843250882	0.07904727466836413	0.07648822255927619	0.0060427102548592515	0.09935604536931919	0.005936513735541382	0.09760993047933653
7.183988316859528	0.3962708667853992	0.39078052628290666	0.4275002138035964	0.42053600700054083	0.44475997759851155	0.4369535078811873	0.4626463591655132	0.4539474246353042	0.4985430490088069	0.48799615491845094	0.07902272491263491	0.076464468260656	0.00598545670251216	0.09900765529334876	0.0058802658408154684	0.09726765427883777
7.227275460371831	0.39651489831793635	0.3910207105519845	0.4277533278354639	0.420784823828586	0.4450178322123229	0.43720683084100515	0.46290892840264003	0.4542052298438883	0.49881450563411867	0.48826241328593223	0.07899818394334146	0.07644072246313086	0.005928586725188367	0.09865784267343258	0.0058243947857867795	0.0969239805236839
7.270823430699384	0.39675812686244283	0.3912601025598435	0.4280055670910646	0.42103277999076205	0.44527477231856366	0.43745925534198665	0.4631705419241113	0.4544620974422039	0.4990849237571107	0.48852765552154914	0.07897365181939517	0.07641698522370559	0.005872098836481321	0.09830661659236739	0.005768899110154102	0.09657891813752428
7.31463379945495	0.3970005490120513	0.39149869895111117	0.42825692798860654	0.4212798719652331	0.44553079424145886	0.4377107777729294	0.463431195958667	0.45471802372830017	0.499354299420429	0.48879187774661276	0.07894912860051934	0.07639325660016931	0.005815991552067246	0.09795398626097551	0.005713777355647487	0.09623247616943331
7.358708147721062	0.3972421613804746	0.3917364963907421	0.42850740696919903	0.42152609625270276	0.44578589432943233	0.437961394546404	0.46369088676060044	0.45497300502528687	0.49962262869501955	0.48905507611009824	0.07892461434726575	0.07636953665111287	0.00576026338967317	0.09759996101809065	0.005659028066014926	0.09588466379453564
7.403048066107065	0.3974829606022983	0.39197349156430616	0.42875700049717036	0.42177144937672745	0.446040068955439	0.4382111020990834	0.46394961061010737	0.45522703768167677	0.49988990768051234	0.48931724678902216	0.07890010912103251	0.07634582543594415	0.005704912869062717	0.09724455033091317	0.0056046497870134715	0.095535490313992
7.447655154806527	0.39772294333327285	0.39220968117827887	0.4290057050603899	0.4220159278840332	0.4462933145173023	0.4384598968920718	0.4642073638136383	0.45548011807173305	0.500156132505605	0.48957838598881687	0.07887561298407866	0.07632212301490635	0.005649938512088504	0.09688776379630326	0.005550641066444761	0.09518496515634922
7.49253102365499	0.3979621062506103	0.39244506196033196	0.4292535171705916	0.4222595283448333	0.4465456274380535	0.43870777541124006	0.4644641427042529	0.4557322425958156	0.500421299328449	0.4898384899437097	0.07885112599953928	0.07629842944909121	0.005595338842661057	0.09652961114078096	0.005497000454143475	0.09483309787766814
7.537677292188054	0.39820044605327914	0.39267963065962586	0.42950043336369537	0.4225022473531463	0.44679700416626866	0.4389547341675554	0.46471994364197544	0.45598340768073065	0.5006854043370372	0.49009755491709983	0.07882664823144982	0.0762747448004607	0.005541112386756808	0.09617010222133615	0.005443726501948909	0.09447989816179359
7.583095589699846	0.3984379594623025	0.39291338404710313	0.4297464502001359	0.4227440815271175	0.4470474411764127	0.43920076969741917	0.4649747630141532	0.4562336097800792	0.5009484437495962	0.49035557720194367	0.07880217974475684	0.07625106913185468	0.005487257672434964	0.09580924702592597	0.005390817763778699	0.09412537582177549
7.628787555301809	0.39867464322105617	0.39314631891578244	0.4299915642651868	0.42298502750933903	0.4472969349691789	0.43944587856300266	0.46522859723581295	0.45648284537461237	0.5012104138149751	0.4906125531211353	0.07877772060533828	0.07622740250702069	0.0054337732298099795	0.09544705567381584	0.005338272795548882	0.09376954079930044
7.674754837981857	0.3989104940955673	0.39337843208105405	0.43023577216928893	0.42322508196717235	0.447545482071834	0.4396900573525829	0.46548144275002296	0.45673111097258023	0.5014713108130391	0.4908684790278911	0.0787532708800239	0.07620374499062132	0.005380657591090632	0.09508353841658845	0.005286090155233403	0.09341240316605592
7.720999096663877	0.3991455088748171	0.3936097203809782	0.43047907054838086	0.4234642415930742	0.44779307903856375	0.43993330268088493	0.4657332960282533	0.45697840311009125	0.501731131055068	0.4911233513061378	0.07872883063660832	0.07618009664825771	0.005327909290560484	0.09471870563822904	0.005234268402859676	0.09305397312411401
7.767522000267617	0.39937968437104	0.3938401806765811	0.4307214560642283	0.4237025031049198	0.4480397224508187	0.44017561118942006	0.4659841535707409	0.4572247183514655	0.5019898708841479	0.4913771663709007	0.07870439994387642	0.07615645754648623	0.005275526864587654	0.09435256785600643	0.005182806100487269	0.09269426100613032
7.814325227768903	0.39961301742002975	0.39406980985215495	0.43096292540475706	0.42393986324633154	0.4482854089176633	0.44041697954682907	0.4662340119068537	0.4574700532895946	0.5022475266755755	0.49162992066869177	0.0786799788716186	0.0761328277528361	0.005223508851633696	0.09398513572084255	0.0051317018122372104	0.09233327727631035
7.861410468260233	0.39984550488144	0.3942986048155574	0.4312034752843853	0.42417631878700446	0.4485301350761244	0.440657404449225	0.4664828675954555	0.45771440454629964	0.502504094837254	0.4918816106779042	0.07865556749064939	0.07610920733583094	0.005171853792239389	0.09361642001793768	0.00508095410427245	0.09197103253055161
7.908779421011744	0.40007714363909347	0.3945265624985134	0.43144310244435974	0.42441186652303836	0.4487738975915434	0.440896882620538	0.466730717225278	0.4579577687726929	0.5027595718100991	0.4921322329092038	0.0786311658728326	0.0760855963650034	0.005120560229049609	0.09324643166722524	0.005030561544826284	0.09160753749733885
7.956433795532517	0.40030793060128433	0.39475367985691745	0.43168180365308906	0.4246465032772656	0.44901669315792725	0.44113541081286206	0.46697755741528524	0.4582001426495406	0.5030139540684391	0.4923817839059248	0.07860677409109605	0.07606199491092112	0.005069626706797337	0.09287518172389753	0.004980522704189916	0.0912428030380994
8.004375311632296	0.400537862701088	0.3949799538711364	0.43191957570648404	0.4248802258995853	0.449258518498303	0.44137298580680223	0.4672233848150481	0.45844152288762624	0.5032672381204247	0.49263026024446765	0.07858239221945308	0.07603840304519995	0.005019051772319649	0.09250268137914475	0.004930836154706242	0.09087684014762942
8.052605699483543	0.40076693689666903	0.3952053815463148	0.4321564154282935	0.4251130312672945	0.44949937036507315	0.4416096044118228	0.4674681961051151	0.45868190622811583	0.5035194205084338	0.4928776585346961	0.07855802033302546	0.07601482084052842	0.004968833974567488	0.09212894196060972	0.004881500470798272	0.09050965995479032
8.101126699683881	0.40099515017159076	0.39542995991267965	0.4323923196704462	0.4253449162854234	0.4497392455403721	0.4418452634665994	0.46771198799738817	0.45892128944292676	0.5037704978094822	0.49312397542033926	0.07853365850806404	0.07599124837069005	0.004918971864582566	0.09175397493270054	0.004832514228958473	0.09014127372307712
8.149940063318896	0.4012224995351256	0.3956536860258471	0.4326272853133897	0.4255758778870711	0.4499781408364233	0.4420799598393686	0.4679547572354965	0.4591596693350924	0.504020466635634	0.49336920757939234	0.078509306821971	0.07596768571057623	0.004869463995523127	0.09137779189724426	0.0047838760077345555	0.08977169285067532
8.199047552025359	0.4014489820225668	0.3958765569671305	0.4328613092664343	0.4258059130337414	0.45021605309589946	0.44231369042828195	0.4681965005951741	0.45939704273913634	0.504269323634415	0.4936133517245212	0.07848496535331924	0.07594413293621878	0.004820308922667493	0.09100040459425429	0.004735584387783653	0.089400928871882
8.248450938054788	0.40167459469554184	0.3960985698438488	0.4330943884680962	0.4260350187156826	0.4504529791922831	0.44254645216176147	0.4684372148846393	0.45963340652143986	0.5045170654892275	0.49385640460346864	0.07846063418187854	0.07592059012479942	0.00477150520341052	0.09062182490220039	0.004687637951824364	0.08902899345673632
8.298152004337403	0.40189933464232436	0.39631972178963637	0.4333265198864415	0.4262631919522246	0.4506889160302286	0.4427782419988529	0.46867689694497244	0.4598687575806177	0.5047636889197651	0.49409836299945814	0.07843631338863441	0.07589705735468394	0.0047230513972609245	0.09024206483850605	0.004640035284648292	0.08865589841174426
8.348152544546481	0.40212319897815163	0.3965400099647533	0.4335577005194339	0.42649042979212115	0.45092386054592515	0.4430090569295844	0.4689155436505003	0.46010309284789047	0.5050091906824329	0.4943392237316082	0.07841200305581379	0.07587353470543605	0.004674946065856389	0.08986113656013117	0.004592774973158242	0.08828165568085922
8.398454363163072	0.40234618484553786	0.3967594315563981	0.4337879273952798	0.4267167293138909	0.4511578097074618	0.4432388939753248	0.46915315190917695	0.46033640928746106	0.5052535675707657	0.4945789836553387	0.07838770326690903	0.0758500222578432	0.004627187772969776	0.08947905236431097	0.004545855606340687	0.08790627734559564
8.449059275541144	0.40256828941459283	0.39697798377901905	0.43401719757277873	0.42694208762616087	0.4513907605151946	0.44346775018914353	0.46938971866297036	0.4605687038968922	0.5054968164158514	0.49481763966278514	0.07836341410670261	0.0758265200939397	0.004579775084502025	0.08909582468869814	0.0044992757752719825	0.08752977562529907
8.49996910797308	0.40278950988333795	0.39719566387462885	0.434245508141672	0.42716650186800864	0.451622710002112	0.44369562265616985	0.46962524088824564	0.46079997370748377	0.5057389340867517	0.4950551886832116	0.07833913566128722	0.07580302829703256	0.004532706568486589	0.08871146611203073	0.004453034073123696	0.08715216287814087
8.551185697755594	0.40300984347802665	0.397412469113119	0.4344728562229934	0.4273899692093105	0.4518536552342057	0.4439225084939577	0.46985971559615375	0.46103021578465425	0.5059799174909301	0.49529162768342755	0.07831486801809436	0.07577954695172129	0.004485980795108091	0.08832598935489955	0.004407129095192808	0.0867734516016867
8.602710893256043	0.403229287453464	0.3976283967925768	0.43469923896942314	0.4276124868510869	0.45208359331083997	0.4441484048528485	0.47009313983302264	0.46125942722832186	0.5062197635746777	0.4955269536682061	0.07829061126592057	0.07575607614392446	0.004439596336688112	0.08793940727973393	0.004361559438862628	0.08639365443271174
8.654546553979111	0.40344783909332615	0.3978434442395989	0.43492465356563903	0.4278340520258482	0.4523125213651222	0.4443733089163346	0.47032551068074374	0.4614876051732863	0.5064584693235397	0.4957611636806994	0.0782663654949493	0.07573261596090669	0.0043935517676887414	0.08755173289168283	0.004316323703629443	0.08601278414826652
8.706694550633951	0.40366549571048266	0.398057608809612	0.4351490972286711	0.4280546619979467	0.4525404365642775	0.44459721790142775	0.47055682525716575	0.46171474678961466	0.5066960317627491	0.49599425480286424	0.0782421307967811	0.07570916649130002	0.0043478456647516595	0.08716297933931116	0.004271420491113176	0.0856308536661885
8.759156765201672	0.4038822546473203	0.39827088788718973	0.4353725672082595	0.42827431406392447	0.45276733611002207	0.4448201290590254	0.470787080716489	0.46194084928302687	0.5069324479576572	0.4962262241558815	0.07821790726445822	0.07568572782513405	0.004302476606646621	0.08677315991438661	0.0042268484050458355	0.08524787604518735
8.811935091003267	0.4040981132760648	0.3984832788863725	0.4355950607872088	0.4284930055528652	0.45299321723893743	0.4450420396742796	0.471016274249658	0.46216590989528167	0.5071677150141668	0.4964570689005812	0.07819369499249212	0.07566230005385838	0.00425744317431942	0.08638228805304493	0.004182606051287507	0.08486386448581129
8.865031432767935	0.40431306899910646	0.39869477925098834	0.43581657528174794	0.42871073382674735	0.45321807722284907	0.44526294706696756	0.471244403084759	0.4623899259045671	0.5074018300791686	0.49668678623786916	0.07816949407689021	0.07563888327037108	0.004212743950875009	0.08599037733607418	0.004138692037824576	0.08447883233060338
8.918447706701835	0.4045271192493252	0.3989053864549727	0.4360371080418874	0.42892749628079563	0.4534419133692028	0.4454828485918627	0.4714714644874169	0.4626128946258884	0.5076347903409781	0.49691537340915276	0.07814530461518682	0.07561547756904612	0.004168377521598821	0.08559744148934101	0.004095104974771502	0.08409279306462736
8.972185840557227	0.4047402614904173	0.3991150980026925	0.43625665645178213	0.42914329034383736	0.4536647230214456	0.44570174163910714	0.47169745576119526	0.4628348134114618	0.5078665930297754	0.49714282769677276	0.07812112670646815	0.0755920830457627	0.004124342473931897	0.0852034943843023	0.004051843474378813	0.08370576031606447
9.02624777370205	0.4049524932172214	0.3993239114292679	0.4364752179300904	0.42935811347865754	0.45388650355940413	0.44591962363458587	0.47192237424799494	0.46305567965110456	0.5080972354180442	0.4973691464244313	0.07809696045140332	0.0755686997979279	0.004080637397507303	0.08480855003853094	0.004008906151041103	0.08331774785668244
9.080635457189915	0.40516381195604795	0.39953182430089645	0.4366927899303378	0.4295719631823557	0.4541072523996688	0.44613649204030165	0.4721462173284583	0.46327549077263197	0.508326714821016	0.49759432695762806	0.0780728059522759	0.07554532792451257	0.004037260884147464	0.08441262261642635	0.0039662916212916954	0.08292876960220497
9.135350853830497	0.405374215265008	0.39973883421517886	0.4369093699412812	0.4297848369867039	0.4543269669959758	0.44635234435475146	0.4723689824223712	0.4634942442422508	0.5085550285971143	0.497818366704092	0.07804866331301012	0.07552196752607478	0.003994211527846403	0.0840157264290724	0.003923998503827519	0.08253883961295116
9.190395938260405	0.4055837007343418	0.3999449388014429	0.43712495548727287	0.42999673245850584	0.4545456448395907	0.4465671781133047	0.4725906669890678	0.4637119375649566	0.5087821741483988	0.49804126311421687	0.07802453263920461	0.07549861870479073	0.003951487924791941	0.08361787593533165	0.003882025419478019	0.08214797209409141
9.245772697014415	0.4057922659867508	0.4001501357210715	0.43733954412862597	0.4302076471999566	0.45476328345969547	0.44678099088858064	0.4728112685278357	0.4639285682849339	0.5090081489210142	0.49826301368150255	0.07800041403816087	0.07547528156448967	0.003909088673379912	0.08321908574207271	0.003840370991248676	0.08175618139631524
9.301483128597186	0.40599990867772806	0.4003544226678289	0.4375531334619831	0.43041757884900417	0.45497988042377424	0.44699378029083014	0.4730307845783261	0.4641441339859533	0.5092329504056406	0.49848361594298995	0.07797630761891854	0.07545195621067793	0.0038670123741981755	0.08281937060473865	0.003799033844300581	0.08136348201625765
9.357529243555355	0.4062066264958921	0.4005577973681897	0.43776572112068335	0.4306265250797119	0.4551954333380025	0.4472055439683158	0.4732492127209606	0.4643586322917738	0.5094565761379429	0.4987030674797064	0.0779522134922852	0.0754286427505734	0.0038252576300497054	0.08241874542768812	0.0037580126059593155	0.08096988859678333
9.413913064550128	0.40641241716331733	0.4007602575816669	0.43797730477513114	0.4308344836026213	0.4554099398476351	0.4474162796076945	0.47346655057734144	0.46457206086654596	0.5096790236990241	0.49892136591710434	0.07792813177086959	0.07540534129313893	0.00378382304594016	0.08201722526477795	0.0037173059057287183	0.08057541592772566
9.47063662643026	0.4066172784358714	0.4009618011011433	0.43818788213316756	0.43104145216511724	0.4556233976373983	0.44762598493440203	0.47368279581066525	0.464784417415214	0.5099002907158808	0.49913850892550876	0.07790406256911729	0.07538205194911024	0.0037427072290925345	0.08161482531969	0.003676912375286001	0.08018007894612822
9.527701976305488	0.40682120810354583	0.4011624257531986	0.43839745094044097	0.43124742855179166	0.4558358044318793	0.4478346577130364	0.4738979461261331	0.4649956996839226	0.5101203748618584	0.49935449422056205	0.07788000600334015	0.07535877483103641	0.0037019087889484936	0.08121156094644277	0.0036368306484924062	0.07978389273679909
9.585111173620431	0.40702420399079553	0.40136212939844496	0.43860600898077867	0.43145241058481254	0.45604715799592155	0.44804229574774573	0.47411199927136727	0.4652059054604216	0.5103392738571086	0.4995693195636721	0.07785596219175678	0.0753355100533026	0.0036614263371914646	0.08080744765037196	0.003597059361399868	0.07938687253293608
9.642866290228868	0.4072262639568726	0.40156090993185645	0.43881355407656286	0.4316563961242901	0.4562574561350186	0.44824889688261443	0.47432495303682787	0.46541503257447686	0.5105569854690526	0.4997829827624621	0.07783193125452452	0.07531225773217542	0.0036212584877199916	0.08040250108757618	0.0035575971522439076	0.07898903371604149
9.700969410468568	0.40742738589616306	0.4017587652831018	0.4390200840891014	0.43185938306864424	0.4564666966957072	0.44845445900205116	0.4745368052562264	0.46562307889827564	0.5107735075128373	0.49999548167122065	0.0778079133137753	0.0752890179858307	0.0035814038566668316	0.07999673706603971	0.0035184426614636166	0.0785903918169879
9.75942263123647	0.4076275677385261	0.4019556934168782	0.439225596919007	0.43206136935497597	0.4566748775659667	0.4486589800311801	0.47474755380694716	0.4658300423468397	0.5109888378518036	0.5002068141913552	0.07778390849365047	0.07526579093439066	0.0035418610624242675	0.07959017154628611	0.003479594531699881	0.07819096251620294
9.818228062064373	0.40782680744963085	0.40215169233324705	0.43943009050657045	0.43226235295943655	0.4568819966756155	0.4488624579362299	0.4749571966104681	0.4660359208784364	0.5112029743979476	0.5004169782718473	0.07775991692034596	0.07524257669996118	0.0035026287256156863	0.07918282064119353	0.003441051407798046	0.07779076164395349
9.877387825195074	0.40802510303129697	0.4023467600679666	0.43963356283214006	0.43246233189760075	0.45708805199670965	0.449064890724927	0.4751657316327784	0.46624071249499194	0.5114159151123898	0.5006259719097086	0.07773593872213956	0.0752193754066648	0.003463705469119116	0.0787747006168047	0.0034028119368172405	0.07738980518107041
9.936904055658934	0.40822245252183326	0.40254089469282855	0.43983601191650024	0.43266130422483656	0.4572930415439434	0.44926627644688755	0.47537315688480536	0.46644441524250624	0.5116276580058421	0.500833793150437	0.07771197402943686	0.07519618718068533	0.0034250899180756633	0.07836582789278168	0.0033648747680379287	0.07698810925916177
9.996778901350961	0.4084188539963783	0.402734094315995	0.440037435821249	0.43285926803668134	0.4574969633750504	0.4494666131940125	0.47557947042283494	0.46664702721146806	0.5118382011390775	0.5010404400884788	0.0776880229748083	0.07517301215029783	0.003386780699882408	0.07795621904284644	0.0033272385529610204	0.07658569016138017
10.05701452310831	0.4086143055672419	0.4029263570823343	0.44023783264918076	0.4330562214692154	0.4576998155912062	0.449665899100883	0.4757846703489387	0.4668485465372721	0.5120475426234042	0.501245910867688	0.07766408569302662	0.07514985044590927	0.003348776444219048	0.07754589079526397	0.003289901945315865	0.07618256432225223
10.117613094788254	0.4088088053842469	0.40311768117375923	0.4404372005446662	0.43325216269943634	0.45790159633743205	0.4498641323451554	0.4759887548114013	0.4670489714006381	0.5122556806211372	0.5014502036817907	0.07764016232111329	0.07512670220010204	0.003311075783023032	0.07713486003291337	0.0032528636010646927	0.07577874832877285
10.178576803346665	0.4090023516350722	0.40330806480956555	0.4406355376940356	0.4334470899456366	0.45810230380299843	0.4500613111479611	0.47619172200514676	0.46724830002803136	0.5124626133460752	0.5016533167748483	0.07761625299837328	0.07510356754767214	0.0032736773505179784	0.07672314379423995	0.003216122178422154	0.07537425892063254
10.239907848916916	0.40919494254559324	0.4034975062467702	0.4408328423259607	0.43364100146778123	0.45830193622183246	0.45025743377430405	0.4763935701721691	0.46744653069208136	0.5126683390639751	0.5018552484417256	0.07759235786644351	0.07508044662566413	0.0032365797832230037	0.07631075927346842	0.003179676337832671	0.07496911299020326
10.301608444889292	0.4093865763802291	0.4036860037804512	0.44102911271184103	0.43383389556788404	0.4585004918729239	0.45045249853345964	0.47659429760196215	0.4676436617120065	0.5128728560930339	0.502055997028557	0.07756847706932933	0.07505733957342244	0.003199781719927408	0.07589772382070237	0.003143524741993975	0.0745633275835047
10.363680817990868	0.4095772514422837	0.4038735557440875	0.441224347166187	0.4340257705903889	0.45869796908073257	0.4506465037793777	0.476793902631952	0.46783969145403587	0.513076162804368	0.5022555609332169	0.07754461075345329	0.0750342465326242	0.00316328180173997	0.07548405494311794	0.0031076660558757574	0.07415691990057383
10.426127208365882	0.40976696607429325	0.40406016050990057	0.4414185440470077	0.4342166249225481	0.4588943662156001	0.45083944791108305	0.47699238364793073	0.4680346183318363	0.5132782576224956	0.5024539386057928	0.07752075906769695	0.07501116764733057	0.0031270786720658528	0.07506977030483597	0.003072098946693025	0.07374990729555009
10.488949869656532	0.40995571865836944	0.40424581648919383	0.4416117017561965	0.4344064569948049	0.45908968169415726	0.45103132937307894	0.4771897390844904	0.46822844080693676	0.51347913902582	0.502651128549055	0.0774969221634473	0.07498810306402326	0.0030911709766066053	0.07465488772704987	0.0030368220839385174	0.07334230727732916
10.552151069084381	0.4101435076165463	0.4044305221326963	0.4418038187399201	0.43459526528117376	0.4592839139797366	0.4512221466557514	0.4773859674254591	0.46842115738915646	0.5136788055471163	0.5028471293189334	0.07747310019464096	0.07496505293165345	0.003055557363396133	0.0742394251893046	0.0030018341393764914	0.07293413750988975
10.615733087532126	0.4103303314111269	0.40461427593090404	0.4419948934890064	0.43478304829962433	0.4594770615827857	0.45141189829577405	0.4775810672043383	0.46861276663703444	0.5138772557740205	0.5030419395249962	0.0774492933178128	0.07494201740168623	0.0030202364827882633	0.07382340082942562	0.0029671337870578185	0.07252541581296157
10.679698219625935	0.4105161885450299	0.40479707641442303	0.4421849245393352	0.43496980461246443	0.45966912306128	0.4516005828765158	0.4777750370047423	0.4688032671582579	0.5140744883495153	0.5032355578309236	0.07742550169214306	0.07491899662814377	0.0029852069874505283	0.07340683294366102	0.002932719703319986	0.07211616016216738
10.744048773818252	0.4107010775621366	0.40497892215431336	0.4423739104722274	0.43515553282672464	0.45986009702113634	0.4517881990284467	0.4779678754608365	0.4689926576100966	0.5142705019724244	0.5034279829549912	0.07740172547950627	0.07489599076765932	0.0029504675324019125	0.07298973998776148	0.0028985905667795464	0.07170638868909407
10.808787072471103	0.4108849970476404	0.40515981176243115	0.4425618499148374	0.435340231594543	0.460049982116632	0.451974745429546	0.47815958125777996	0.469180936699831	0.5144652953979041	0.5036192136705495	0.07737796484451952	0.07487299997951573	0.002916016774992425	0.07257214057685246	0.0028647450583649814	0.0712961196825006
10.87391545193992	0.4110679456283937	0.40533974389177524	0.4427487415405457	0.43552389961355303	0.4602387770508174	0.45216022080571433	0.4783501531321677	0.4693681031851907	0.5146588674379382	0.5038092488065098	0.07735421995459339	0.07485002442570005	0.0028818533749146447	0.07215405348588888	0.0028311818613171447	0.07088537158841746
10.93943626265785	0.41124992197325705	0.40551871723683103	0.44293458406935077	0.43570653562726763	0.46042648057593694	0.45234462393118163	0.4785395898724726	0.4695541558747868	0.5148512169618339	0.5039980872478264	0.07733049097998083	0.07482706427095433	0.002847975994229923	0.0717354976506499	0.002797899661175496	0.07047416301010401
11.00535186922059	0.41143092479344984	0.4056967305339154	0.44311937626826425	0.43588813842547064	0.46061309149384766	0.4525279536289201	0.4787278903194941	0.46973909362854965	0.5150423428967218	0.5041857279359856	0.07730677809383421	0.07480411968281923	0.0028143832973439586	0.0713164921672984	0.002764897145796752	0.07006251270877328
11.071664650471687	0.41161095284289784	0.40587378256152284	0.44330311695170443	0.43606870684460175	0.46079860865643724	0.4527102087710555	0.47891505336680174	0.4699229153581653	0.5152322442280539	0.5043721698694932	0.07728308147225525	0.07478119083169234	0.0027810739510325533	0.07089705629313414	0.002732173005376204	0.0696504396043025
11.138376999588447	0.4117900049185858	0.406049872140672	0.4434858049818934	0.43624823976814936	0.4609830309660471	0.45289138827928327	0.47910107796118356	0.4701056200275164	0.5154209200001066	0.5045574121043663	0.07725940129434691	0.07475827789087543	0.0027480466244522717	0.07047720944740377	0.002699725932431729	0.06923796277513361
11.205491324168262	0.41196807986090545	0.4062249981352511	0.44366743926925195	0.4364267361270381	0.4611663573758941	0.4530714911252804	0.4792859631030953	0.47028720665312057	0.5156083693164842	0.5047414537546226	0.07723573774227178	0.07473538103663117	0.00271529998912845	0.07005697121105925	0.0026675546218126733	0.06882510145869958
11.273010046315514	0.41214517655400923	0.4063991594523661	0.4438480187727978	0.43660419490002117	0.46134858689049274	0.45325051633112273	0.47946970784711	0.47046767430457165	0.5157945913406241	0.5049242939927769	0.07721209100130509	0.07471250044823219	0.0026828327189818424	0.06963636132748263	0.0026356577707273843	0.06841187505226287
11.340935602728974	0.4123212939261593	0.4065723550426879	0.4440275425005429	0.4367806151140722	0.46152971856608044	0.45342846296970174	0.4796523113023717	0.4706470221049857	0.5159795852963045	0.5051059320503358	0.07718846125989642	0.0746896363080244	0.0026506434903192932	0.06921539970282709	0.002604034078725448	0.06799830311278754
11.409270444789758	0.4124964309500805	0.40674458390079843	0.44420600950989286	0.4369559958447774	0.46170975151104154	0.4536053301651414	0.4798337726330453	0.4708252492314404	0.5161633504681535	0.5052863672182936	0.07716484870972103	0.07466678880147296	0.002618730981853723	0.06879410640641481	0.0025726822477185607	0.06758440535762134
11.478017038649782	0.4126705866433116	0.4069158450655413	0.4443834189080457	0.43713033621672914	0.46188868488633494	0.4537811170932176	0.48001409105877146	0.47100235491542386	0.5163458862021594	0.5054655988476349	0.07714125354574124	0.07464395811722722	0.0025870938747010186	0.06837250167109232	0.002541600981981862	0.06717020166476573
11.547177865320764	0.4128437600685585	0.407086137620368	0.4445597698523927	0.43730363540391975	0.46206651790591946	0.4539558229817775	0.4801932658551241	0.47117833844327894	0.516527191906184	0.5056436263498311	0.07711767596627005	0.07462114444717448	0.002555730852396465	0.06795060589374202	0.002510788988165036	0.06675571207330222
11.616755420763786	0.41301595033404637	0.40725546069368807	0.44473506155091946	0.43747589263013736	0.46224324983718473	0.4541294471111607	0.4803712963540651	0.4713531991566532	0.5167072670504778	0.5058204491973478	0.0770941161730274	0.07459834798650135	0.0025246406008920808	0.06752843963548116	0.0024802449752932	0.06634095678376184
11.686752215979308	0.4131871565938717	0.4074238134592163	0.44490929326260675	0.43764710716935984	0.4624188800013767	0.45430198881462	0.48054818194440146	0.4715269364529445	0.5168861111681948	0.5059960669241442	0.07707057437120346	0.0745755689337506	0.0024938218085659436	0.06710602362196028	0.0024499676547771188	0.06592595615840935
11.75717077709787	0.41335737804835704	0.4075911951363241	0.44508246429783443	0.43781727834615225	0.4625934077740315	0.4544734474787451	0.48072392207224734	0.4716995497857554	0.5170637238559133	0.5061704791261834	0.07704705076952396	0.07455280749088816	0.0024632731662403984	0.06668337874430108	0.0024199557404247507	0.06551073072181168
11.82801364547121	0.4135266139444034	0.40775760499038766	0.44525457401878366	0.4379864055360641	0.4627668325854042	0.45464382254388547	0.4808985162414817	0.4718710386653407	0.517240104774154	0.5063436854619402	0.07702354558031108	0.07453006386335713	0.0024329933671709547	0.06626052605867017	0.002390207948439471	0.06509530116096585
11.899283377763982	0.4136948635758439	0.40792304233313786	0.4454256218398408	0.43815448816602576	0.46293915392090185	0.4548131135045753	0.4810719640142124	0.472041402659063	0.5174152536479025	0.5065156856529075	0.07700005901955355	0.07450733826014973	0.002402981107076041	0.06583748678750112	0.0023607229974387245	0.06467968832605209
11.970982546046038	0.4138621262837985	0.4080875065230113	0.4455956072280034	0.4383215257147486	0.4631103713215176	0.4549813199099599	0.4812442650112377	0.4722106413918458	0.5175891702671357	0.506686479484113	0.0769765913069672	0.0744846308938658	0.002373235084121017	0.06541428231913926	0.002331499608448251	0.06426391323029179
12.043113737885237	0.4140284014570268	0.4082509969654984	0.44576452970328334	0.43848751771312217	0.46328048438426256	0.45514844136422	0.4814154189125113	0.47237875454662825	0.5177618544873435	0.5068560668046284	0.07695314266606948	0.0744619419807824	0.0023437539989386025	0.06499093420850954	0.0023025365049171853	0.0638479970506296
12.115679556440844	0.41419368853228267	0.40841351311349594	0.44593238883911457	0.4386524637446163	0.4634494927626031	0.4553144775270017	0.48158542545760763	0.4725457418648216	0.5179333062300605	0.5070244475280881	0.07692971332424338	0.07443927174091522	0.00231453655463687	0.06456746417771342	0.002273832412725607	0.06343196112815974
12.188682620557461	0.41435798699466997	0.40857505446765724	0.4460991842627591	0.4388163634456792	0.4636173961668957	0.4554794281138433	0.48175428444618895	0.4727116031467683	0.5181035254833936	0.5071916216332053	0.07690630351280983	0.0744166203980946	0.0022855814568059074	0.0641438941161141	0.002245386060190757	0.06301582696829655
12.26212556485955	0.41452129637799445	0.4087356205767421	0.4462649156557143	0.43897921650614075	0.46378419436482504	0.4556432928966057	0.4819219957384742	0.4728763382521992	0.5182725123025556	0.5073575891642905	0.07688291346710083	0.07439398818002657	0.0022568874135178163	0.06372024608060656	0.002217196178073255	0.06259961624127186
12.336011039846525	0.4146836162651209	0.40889521103796794	0.4464295827541213	0.43914102266961214	0.4639498871818402	0.4558060717039021	0.4820885592557072	0.4730399471006953	0.5184402668103965	0.5075223502317738	0.07685954342652904	0.07437137531837087	0.002228453135343589	0.06329654229629966	0.0021892614995864257	0.06218335078237658
12.41034171198835	0.41484494628832663	0.40905382549736125	0.4465931853491736	0.43930178173389034	0.4641144745015959	0.45596776442152936	0.4822539749806279	0.47320242967214765	0.5186067891979409	0.5076859050127275	0.07683619363466261	0.07434878204880535	0.002200277335364209	0.06287280515685723	0.0021615807604011827	0.06176705259238702
12.485120263821853	0.4150052861296561	0.40921146365010863	0.44675572328752533	0.4394614935513596	0.4642779562663909	0.45612837099290027	0.4824182429579455	0.47336378600722206	0.5187720797249247	0.5078482537513901	0.07681286433930522	0.07432620861110645	0.0021723587291608837	0.062449057224483795	0.0021341526986584647	0.061350743837948585
12.560349394047481	0.415164635521277	0.4093681252409079	0.4469171964717028	0.43962015802939647	0.4644403324776092	0.4562878914194771	0.48258136329480983	0.47352401620782064	0.518936138720337	0.5080093967596951	0.07678955579256547	0.07430365524921521	0.0021446960348403543	0.062025321230720465	0.00210697605497856	0.06093444685203053
12.63603181762671	0.41532299424583424	0.40952381006431954	0.44707760486051434	0.4397777751307726	0.4646016031961621	0.4564463257612055	0.48274333616128845	0.47368312043755	0.5190989665829577	0.5081693344177985	0.0767662682509416	0.07428112221132291	0.0021172879730366745	0.06160162007657277	0.002080049572453113	0.06051818413394017
12.712170265880024	0.4154803621368052	0.4096785179651181	0.44723694846946044	0.43993434487406113	0.4647617685429309	0.45660367413694863	0.48290416179084034	0.47384109892218534	0.5192605637819055	0.5083280671746089	0.07674300197539861	0.0742586097499395	0.0020901332669214234	0.06117797683306492	0.0020533719966775443	0.060101978350076024
12.78876748658549	0.41563673907885496	0.4098322488386435	0.4473952273711479	0.4400898673340421	0.4649208286992109	0.45675993672492504	0.4830638404807944	0.47399795195014	0.5194209308571811	0.5084855955483222	0.0767197572314468	0.07423611812197618	0.0020632306422054825	0.06075441474136767	0.0020269420757381695	0.05968585233405577
12.865826244077915	0.41579212500819124	0.4099850026311521	0.44755244169569947	0.4402443426421066	0.4650787839071553	0.45691511376314325	0.4832223725928275	0.47415367987293233	0.5195800684202155	0.5086419201269543	0.07669653428922898	0.07421364758882486	0.002036578827152802	0.06033095721321047	0.002000758560229965	0.059269829087057246
12.943349319348618	0.4159465199129187	0.41013677934016984	0.44770859163116816	0.44039777098666694	0.4652356344702215	0.45706920554984154	0.48337975855344495	0.4743082831056589	0.5197379771544203	0.5087970415688802	0.07667333342360301	0.07419119841643802	0.0020101765525843973	0.05990762783127934	0.001974820203264116	0.05885393177824483
13.0213395101458	0.4160999238333948	0.4102875790148406	0.4478636774239511	0.44055015261356006	0.4653913807536167	0.45722221244392475	0.4835359988544607	0.47446176212746305	0.5198946578157388	0.5089509606033693	0.07665015491422454	0.07416877087541326	0.0019840225518983345	0.05948445034984218	0.0019491257604720147	0.058438183745181504
13.099799631075467	0.4162523368625846	0.4104374017562807	0.4480176993792033	0.44070148782645857	0.46554602318474736	0.4573741348654058	0.4836910940534806	0.4746141174820111	0.5200501112332023	0.5091036780311295	0.076626999045636	0.07414636524107818	0.0019581155610590706	0.05906144869457819	0.0019236739900239108	0.05802260849418417
13.178732513703073	0.41640375914641503	0.41058624771792934	0.44817065786125204	0.44085177698727823	0.4656995622536647	0.45752497329584535	0.4838450447743866	0.47476534977796336	0.5202043383094842	0.5092551947248493	0.07660386610735716	0.07412398179357063	0.0019324543186232113	0.05863864696335952	0.001898463652623139	0.05760722970040888
13.258141006655675	0.4165541908841304	0.4107341171058984	0.4483225532940117	0.44100102051658574	0.46585199851351733	0.45767472827879274	0.483997851707821	0.4749154596894526	0.5203573400214587	0.5094055116297415	0.07658075639397331	0.0741016208179357	0.0019070375657359584	0.0582160694263365	0.0018734935115141127	0.057192071208291395
13.338027975724735	0.4167036323286454	0.4108810101793253	0.44847338616140026	0.4411492188940093	0.46600333258099763	0.45782340042022845	0.48414951561167296	0.47506444795655733	0.5205091174207626	0.5095546297640903	0.07655767020522695	0.07407928260420457	0.0018818640461448766	0.05779374052647768	0.0018487623325147418	0.05677715703241404
13.418396303969553	0.4168520837869017	0.41102692725072426	0.44862315700775585	0.44129637265864946	0.4661535651367971	0.45797099038900946	0.48430003731156707	0.47521231538578423	0.5206596716343567	0.5097025502198022	0.07653460784611077	0.0740569674474925	0.0018569325062118835	0.057371684879925056	0.0018242688839982257	0.05636251135719306
13.49924889182131	0.41699954562022057	0.4111718686863355	0.44877186643825234	0.4414424824094882	0.46630269692605475	0.45811749891731	0.48444941770135197	0.47535906285054297	0.5208090038650921	0.5098492741629563	0.0765115696269655	0.07403467564808457	0.0018322416949128062	0.05694992727619308	0.001800011936906376	0.05594815853736179
13.580588657187745	0.4171460182446577	0.41131583490647766	0.4489195151193184	0.4415875488058011	0.46645072875881327	0.45826292680106956	0.484597657743591	0.4755046912916306	0.5209571153922774	0.5099948028343573	0.07648855586357252	0.07401240751153501	0.0018077903638586967	0.05652849267875126	0.0017759902647700443	0.055534123098610166
13.662418535558457	0.4172915021313574	0.4114588263858986	0.449066103779053	0.4417315725675682	0.4665976615104705	0.4584072749004371	0.4847447584700542	0.4756492017177125	0.521104007572247	0.5101391375500915	0.07646556687725835	0.07399016334876235	0.0017835772672851746	0.056107406224924716	0.0017522026437051252	0.0551204297375989
13.744741480110864	0.41743599780690444	0.41160084365412414	0.44921163320764634	0.4418745544758868	0.46674349612223537	0.4585505441402187	0.4848907209822117	0.4757925952058033	0.5212496818389335	0.5102822797020846	0.07644260299498927	0.07396794347613905	0.001759601162083957	0.05568669322693154	0.001728647852432097	0.054707103322670037
13.827560461816718	0.41757950585368053	0.4117418872958102	0.4493561042577968	0.44201649537338444	0.4668882336015842	0.4586927355103257	0.48503554645172825	0.47593487290175585	0.5213941397044429	0.510424230758663	0.0764196645494781	0.07394574821560011	0.0017358608077953086	0.055266379171683866	0.0017053246722760207	0.05429416889381855
13.910878469549415	0.417722026910215	0.41188195795109217	0.4494995178451314	0.4421573961646311	0.46703187502271626	0.4588338500662227	0.4851792361209583	0.4760760360207448	0.5215373827596307	0.5105649922651136	0.07639675187928327	0.07392357789473954	0.0017123549666222537	0.05484648972129946	0.00168223188717187	0.05388165166313286
13.9946985101918	0.4178635616715383	0.4120210563159342	0.44964187494862445	0.44229725781655316	0.46717442152701233	0.45897388892937707	0.48532179130344505	0.47621608584775343	0.5216794126746791	0.510704565844251	0.07637386532892097	0.07390143284691171	0.0016890824034456742	0.05442705071374121	0.0016593682836889556	0.05346957701543431
14.079023608744702	0.41800411088953576	0.4121591831424797	0.44978317661102035	0.4424360813588485	0.46731587432349353	0.45911285328771095	0.485463213384419	0.476355023738064	0.5218202311996817	0.510842953196983	0.07635100524896699	0.07387931341133595	0.0016660418858225334	0.054008088162689205	0.001636732651033146	0.05305797050847616
14.163856808436103	0.4181436753732977	0.4122963392393999	0.44992342393925033	0.4425738678843994	0.46745623468927955	0.45925074439605146	0.48560350382129647	0.4764928511177477	0.5219598401652223	0.5109801561028802	0.0763281719961717	0.07385721993320721	0.001643232183993426	0.05358962825803815	0.0016143237810384292	0.052646857872844066
14.24920117083096	0.4182822559894737	0.41243252547224285	0.45006261810485826	0.4427106185496895	0.46759550397004995	0.4593875635765826	0.48574266414418366	0.47662956948415547	0.5220982414829675	0.5111161764207478	0.07630536593356711	0.07383515276379803	0.001620652070908779	0.05317169736652261	0.0015921404681997764	0.052236265012922445
14.335059775941703	0.4184198536626225	0.41256774276378266	0.45020076034441875	0.44284633457521744	0.4677336835805056	0.45952331221930004	0.4858806959563787	0.47676518040641075	0.5222354371462495	0.5112510160891995	0.07628258743058602	0.07381311226057252	0.001598300322225743	0.052754322032015466	0.0015701815096766936	0.05182621800716447
14.421435722339384	0.4185564693755637	0.41270199209436736	0.45033785195996134	0.442981017245915	0.4678707750048313	0.4596579917824646	0.48601760093487467	0.47689968552590484	0.5223714292306602	0.5113846771272342	0.07625983686316995	0.07379109878729581	0.001576175716315742	0.05233752897562738	0.0015484457052954426	0.051416743108234186
14.50833212726552	0.4186921041697286	0.4128352745022667	0.4504738943193924	0.44311466791156207	0.4680067797971583	0.45979160379305783	0.48615338083087	0.47703308655679333	0.5225062198946459	0.5115171616348152	0.07623711461389872	0.073769112714153	0.0015542770342724666	0.05192134509601942	0.001526931857553926	0.05100786674314861
14.595752126744532	0.4188267591455098	0.4129675910840196	0.4506088888569177	0.44324728798720336	0.46814169958202806	0.4599241498472361	0.4862880374702696	0.47716538528648983	0.5226398113800996	0.5116484717934491	0.07621442107209721	0.0737471544178586	0.0015326030599336349	0.051505797470312586	0.0015056387716452235	0.050599615514173024
14.683698875697011	0.4189604354626126	0.4130989429947823	0.45074283707346735	0.44337887895356715	0.46827553605485955	0.4600556316107914	0.48642157275420084	0.47729658357616944	0.5227722060129658	0.5117786098667748	0.07619175663396954	0.07372522428178162	0.0015111525798783276	0.05109091335387461	0.0014845652554602573	0.05019201619894886
14.772175548053516	0.4190931343404028	0.4132293314486734	0.45087574053711826	0.4435094423574819	0.4684082909824125	0.460186050819605	0.48655398865951777	0.4774266833612649	0.5229034062038358	0.5119075782011445	0.07616912170271369	0.07370332269606043	0.0014899243834416431	0.050676720180931056	0.0014637101195917879	0.04978509575060741
14.861185336869132	0.4192248570582567	0.41335875771912206	0.45100760088351927	0.4436389798122952	0.468539966203257	0.46031540928010994	0.4866852872393183	0.4775556866519705	0.5230334144485578	0.5120353792262163	0.07614651668865689	0.07368145005772854	0.0014689172627244673	0.0502632455650911	0.0014430721773539545	0.0493788812985656
14.95073145443871	0.41935560495590857	0.4134872231392117	0.4511384198163158	0.4437674929982918	0.46867056362824	0.46044370886974834	0.4868154706234536	0.47768359553374373	0.52316223332884	0.5121620154555449	0.07612394200937618	0.07365960677083808	0.0014481300125939178	0.049850517299248054	0.0014226502447791667	0.048973400148526025
15.040817132412794	0.41948537943379904	0.41361472910202757	0.45126819910757454	0.44389498366311303	0.4688000852409544	0.4605709515374337	0.48694454101904683	0.4778104121678113	0.5232898655128632	0.5122874894871753	0.07610139808983891	0.07363779324658888	0.0014275614307064366	0.0494385633562473	0.0014024431406411964	0.048568679783059565
15.131445621914246	0.419614181953422	0.4137412770609992	0.45139694059820934	0.4440214536221768	0.46892853309820903	0.46069713930401174	0.48707250071100644	0.47793613879167457	0.5234163137558895	0.5124118040042411	0.07607888536252808	0.0736160099034555	0.0014072103175095663	0.049027411889440486	0.0013824496864498492	0.04816474786171909
15.222620193655578	0.41974201403767153	0.4138668685302464	0.4515246461984071	0.4441469047590963	0.46905590933050045	0.4608222742627231	0.4871993520625463	0.4780607777196157	0.5235415809008827	0.5125349617755635	0.07605640426758274	0.07359425716731845	0.0013870754762601578	0.04861709123288449	0.0013626687064753895	0.047761632221735795
15.31434413805701	0.41986887727118777	0.4139915050849224	0.45165131788805457	0.44427133902610083	0.4691822161424839	0.4609463585796674	0.4873250975157068	0.4781843313432093	0.5236656698791233	0.5126569656562528	0.07603395525293868	0.07357253547160227	0.001367155713016821	0.048207629901568794	0.0013430990277480959	0.04735936087830339
15.406620765365147	0.4199947733007028	0.41411518836155653	0.4517769577171652	0.44439475844445814	0.4693074558134466	0.4610693944942681	0.4874497395918728	0.47830680213183313	0.5237885837108318	0.5127778185883172	0.0760115387744614	0.0735508452574086	0.0013474498366630172	0.047799056591841804	0.0013237394800720281	0.04695796202480551
15.499453405772549	0.4201197038353841	0.4142379200583977	0.45190156780630464	0.44451716510489264	0.4694316306977809	0.4611913843197375	0.48757328089230006	0.47842819263317743	0.5239103255057904	0.5128975236012668	0.07598915529610062	0.07352918697365506	0.0013279566589123881	0.047391400181865606	0.001304588896028136	0.04655746403304306
15.592845409537835	0.4202436706471803	0.41435970193575494	0.4520251503470201	0.4446385611680089	0.46955474322545965	0.4613123304435425	0.4876957240986377	0.4785485054737622	0.5240308984639732	0.5130160838127273	0.075966805290028	0.07350756107721988	0.001308674994328296	0.04698468973231229	0.001285646110994243	0.046157895454115305
15.686800147106629	0.4203666755711624	0.41448053581633987	0.4521477076022677	0.44475894886471284	0.4696767959025132	0.4614322353278743	0.48781707197345653	0.47866774335945106	0.5241503058761757	0.5131335024290545	0.07594448923679087	0.07348596803308302	0.00128960366031583	0.046578954486165	0.0012669099631468228	0.045759285018490914
15.781321009233178	0.42048872050586933	0.4146004235856062	0.45226924190684087	0.44487833049663433	0.4697977913115038	0.46155110151011497	0.487937327360776	0.4787859090759687	0.5242685511246473	0.5132497827459485	0.0759222076254613	0.07346440831447407	0.0012707414771444547	0.046174223869400066	0.0012483792934778748	0.045361661636334816
15.87641140710273	0.4206098074136462	0.41471936719209124	0.4523897556677982	0.4449967084365505	0.46991773211200594	0.4616689316033085	0.4880564931865942	0.4789030054894208	0.5243856376837285	0.5133649281490776	0.07589996095379258	0.07344288240302135	0.00125208726795778	0.04577052749155541	0.0012300529457922593	0.044965054397977156
15.972074772454643	0.42072993832098854	0.4148373686477523	0.45250925136489356	0.4451140851288066	0.4700366210410839	0.4617857282966296	0.48817457245941925	0.47901903554681285	0.5245015691204914	0.5134789421146979	0.07587774972837348	0.07342139078890561	0.0012336398587748931	0.045367895145730586	0.0012119297667307904	0.04456949257432541
16.06831455770623	0.4208491153188804	0.41495443002830873	0.45262773155100455	0.44523046308974223	0.470154460913772	0.4619014943558574	0.48829156827080394	0.47913400227657404	0.524616349095383	0.5135918282102836	0.07585557446479332	0.07339993397101223	0.0012153980785085672	0.0449663568093257	0.001194008605775565	0.04417500561737597
16.165134236077357	0.420967340563135	0.4150705534735756	0.4527451988525635	0.44534584490811363	0.4702712546235559	0.46201623262384645	0.48840748379587906	0.4792479087890806	0.5247299813628695	0.5137035900951519	0.07583343568779816	0.07337851245709053	0.0011973607589723656	0.04456594264426883	0.0011762883152508508	0.043781623160171534
16.262537301715792	0.4210846162747317	0.4151857411878034	0.4528616559699855	0.4454602332455175	0.47038700514285436	0.46212994602100055	0.4885223222938917	0.4793607582771805	0.5248424697720893	0.5138142315210991	0.07581133393146396	0.07335712676391345	0.0011795267348944094	0.04416668299758442	0.0011587677503537286	0.043389375017895304
16.36052726982327	0.42120094474015624	0.4152999954400132	0.4529771056781016	0.44557363083681656	0.47050171552350323	0.46224263754574924	0.48863608710874407	0.4794725540167248	0.524953818267505	0.5139237563330366	0.07578926973936008	0.07333577741744599	0.0011618948439204857	0.043768608401720144	0.0011414457691447666	0.04299829118777154
16.459107676782416	0.42131632831173516	0.4154133185643319	0.4530915508265877	0.44568604049056465	0.47061538889723886	0.4623543102750214	0.4887487816695332	0.47958329936709126	0.5250640308895591	0.5140321684696285	0.07576724366472312	0.07331446495300016	0.0011444639266260381	0.043371749574689034	0.0011243212325586782	0.04260840184930714
16.55828208028434	0.4214307694079717	0.41552571296032553	0.4532049943403952	0.4457974650894305	0.4707280284761833	0.4624649673647226	0.48886040949109383	0.47969299777172075	0.5251731117753358	0.5141394719639348	0.07574525627063367	0.07329318991541807	0.0011272328265308218	0.04297613742093631	0.0011073930044296354	0.0422197373654285
16.658054059457015	0.42154427051388227	0.41563718109333475	0.45331743922018486	0.44590790759062576	0.4708396375533317	0.4625746120502148	0.48897097417454405	0.47980165275864817	0.5252810651592245	0.5142456709440604	0.0757233081301927	0.07327195285923532	0.0011102003901095614	0.04258180303177994	0.0010906599514881599	0.04183232828222572
16.758427214994473	0.421656834181329	0.4157477254948047	0.4534288885427571	0.4460173710263285	0.47095021950303984	0.46268324764679264	0.4890804794078308	0.4799092679410368	0.5253878953735873	0.5143507696338002	0.07570139982670412	0.07325075434886069	0.001093365466791063	0.04218877768528273	0.00107412094337489	0.04144620532971999
16.859405169286727	0.42176846302935195	0.41585734876261976	0.45353934546148345	0.44612585850411174	0.47105977778151126	0.46279087755016657	0.48918892896627725	0.48001584701771605	0.5254936068494303	0.5144547723532963	0.07567953195385943	0.07322959495875246	0.0010767269089835274	0.04179709284731814	0.0010577748526512387	0.04106139942227571
16.960991566550526	0.4218791597445029	0.41596605356143057	0.45364881320674194	0.44623337320736883	0.4711683159272902	0.4628975052369419	0.489296326713136	0.4801213937737214	0.5255982041170804	0.5145576835196944	0.07565770511592532	0.07320847527360606	0.0010602835720785464	0.04140678017175503	0.0010416205548118285	0.04067794165884209
17.063190072960847	0.42198892708117386	0.4160738426229869	0.45375729508634666	0.44633991839574205	0.4712758375617493	0.46300313426510287	0.4894026766001383	0.4802259120808323	0.5257016918068608	0.5146595076478025	0.07563591992793645	0.07318739588852995	0.0010440343144537678	0.041017871500727665	0.0010256569282884875	0.04029586332367785
17.166004376783235	0.4220977678619278	0.4161807187464639	0.45386479448598366	0.4464454974055481	0.4713823463895845	0.46310776827449524	0.48950798266805184	0.4803294058981182	0.5258040746497779	0.5147602493507583	0.07561417701589121	0.07316635740924614	0.0010279779974968761	0.04063039886551678	0.0010098828544600202	0.03991519588639392
17.26943818850684	0.4222056849778266	0.4162866847987909	0.4539713148696427	0.44655011365020836	0.47148784619930706	0.46321141098731117	0.48961224904723477	0.4804318792724815	0.5259053574782057	0.5148599133406953	0.07559247701694934	0.07314536045227361	0.0010121134856060365	0.040244394486549595	0.000994297217677964	0.039535971002976567
17.37349524097843	0.4223126813887588	0.4163917437149771	0.4540768597800526	0.4466537706206749	0.4715923408637384	0.46331406620857674	0.48971547995819603	0.4805333363392045	0.5260055452265777	0.5149585044294157	0.07557082057963459	0.07312440564512782	0.0009964396462054381	0.039859890774209816	0.0009788989052537111	0.03915822051567375
17.478179289537028	0.42241876012376517	0.4164958984984379	0.4541814328391145	0.446756471885861	0.4716958343405067	0.4634157378266363	0.48981767971215584	0.4806337813225003	0.5261046429320829	0.5150560275290671	0.0755492083640415	0.07310349362652158	0.000980955349755508	0.03947692032932082	0.0009636868074847094	0.03878197645384773
17.583494112149474	0.4225239242813638	0.4165991522213176	0.4542850377483379	0.4468582210930686	0.47179833067254384	0.46351642981364477	0.4899188527116096	0.4807332185360614	0.5262026557353638	0.5151524876528226	0.07552764104204454	0.07308262504656438	0.0009656594697604604	0.039095515943358805	0.0009486598176673411	0.038407271034515134
17.689443509546752	0.4226281770298732	0.4167015080248141	0.4543876782892736	0.44695902196841925	0.4718998339885831	0.46361614622605396	0.49001900345089233	0.48083165238361547	0.5262995888812223	0.5152478899155657	0.07550611929751337	0.07306180056697231	0.0009505508827793996	0.03871571059909229	0.000933816832086265	0.03803413666223321
17.79603130536116	0.42273152160773525	0.41680296911949927	0.4544893583239511	0.44705887831728197	0.4720003485036599	0.46371489120510523	0.49011813651674724	0.4809290873594791	0.5263954477193248	0.5153422395345779	0.0754846438265286	0.0730410208612775	0.0009356284684374216	0.03833753747100843	0.0009191567500526077	0.037662605930378845
17.90326134626431	0.42283396132383555	0.4169035387856414	0.45459008179531274	0.44715779402470557	0.47209987851961144	0.46381266897732215	0.49021625658889495	0.48102552804911813	0.5264902377049173	0.5154355418302323	0.07546321533760418	0.07302028661504395	0.0009208911094393812	0.03796102992612305	0.0009046784738924174	0.037292711621134345
18.011137502105942	0.4229354995578239	0.4170032203735221	0.4546898527276511	0.4472557730558471	0.4721984284255815	0.46390948385500264	0.4903133684406075	0.48112097912970414	0.5265839643995431	0.5155278022266911	0.07544183455191375	0.0729995985260819	0.0009063376915801058	0.03758622152416535	0.0008903809089679804	0.03692448670602744
18.119663666053608	0.42303613976043136	0.41710201730375707	0.45478867522704397	0.44735281945640337	0.4722960026985214	0.4640053402367153	0.49040947693928183	0.4812154453706804	0.5266766334717617	0.5156190262526069	0.07542050220352071	0.07297895730467625	0.0008919671037435073	0.03721314601810377	0.0008762629636862584	0.036557964346798144
18.228843754733095	0.42313588545378805	0.4171999330676116	0.45488655348179224	0.4474489373530435	0.47239260590369697	0.46410024260779514	0.4905045870470181	0.48130893163432675	0.5267682506978786	0.5157092195418296	0.07539921903961179	0.07295836367381067	0.0008777782379336685	0.03684183735492752	0.000862323549503774	0.03619317789525667
18.338681708369887	0.4232347402317375	0.41729697122731474	0.4549834917628567	0.4475441309538387	0.4724882426951947	0.4641941955408401	0.4905987038211981	0.48140144287632314	0.5268588219626736	0.515798387834116	0.0753779858207329	0.07293781836939328	0.0008637699892677375	0.03647232967593084	0.000848561580951479	0.035830160894676055
18.44918149093129	0.4233327077601522	0.41739313541637657	0.4550794944242954	0.4476384045486949	0.4725829178164287	0.4642872036962131	0.49069183241507025	0.4814929841463238	0.5269483532601406	0.5158865369758467	0.07535680332103792	0.07291732214050037	0.0008499412559941355	0.036104657317409306	0.0008349759756303143	0.03546894707976378
18.56034709026951	0.4234297917772441	0.4174884293398986	0.45517456590370176	0.44773176250978625	0.47267663610065175	0.4643792718225394	0.49078397807833263	0.4815835605885289	0.5270368506942263	0.5159736729207467	0.07533567232853075	0.07289687574961139	0.0008362909395054352	0.035738854811242504	0.0008215656542254202	0.035109570377130694
18.672182518265565	0.42352599609387725	0.4175828567748849	0.45526871072264224	0.44782420929198646	0.4727694024714646	0.46447040475721013	0.49087514615772115	0.4816731774422558	0.5271243204795771	0.5160598017306101	0.07531459364531959	0.0728764799728478	0.0008228179443410255	0.035374956885220854	0.0008083295405230118	0.03475206490634264
18.784691810974078	0.42362132459387514	0.41767642157055374	0.45536193348709514	0.4479157494333023	0.4728612219433289	0.46456060742688576	0.49096534209759973	0.4817618400425212	0.527210768942292	0.5161449295760288	0.07529356808787244	0.07285613560023105	0.000809521178204875	0.03501299846392669	0.0007952665614143761	0.03439646497999149
18.897879028768923	0.42371578123432974	0.4177691276486443	0.45545423888789033	0.44800638755530825	0.47295209962208123	0.46464988484799996	0.4910545714405537	0.48184955382061934	0.5272962025206778	0.5162290627371316	0.07527259648727704	0.0728358434359284	0.0007963995519806311	0.03465301466933113	0.0007823756469096388	0.034042805104562035
19.01174825648978	0.4238093700459075	0.41786097900372404	0.4555456317011473	0.44809612836357965	0.4730420407054491	0.46473824212726733	0.49114283982798634	0.4819363243047041	0.5273806277660122	0.5163122076043218	0.0752516796895109	0.07281560429851053	0.0007834519797276229	0.034295040820978784	0.0007696557301448692	0.033691119980872486
19.126303603589555	0.4239020951331527	0.4179519797034936	0.455636116788716	0.4481849766481267	0.47313105048356574	0.4648256844621899	0.4912301530007166	0.4820221571203759	0.5274640513433124	0.5163943706790227	0.07523081855570783	0.07279541902121721	0.000770677378701734	0.033939112437010976	0.0007571057473971798	0.03334144450488452
19.241549204282624	0.4239939606747907	0.4180421338890913	0.45572569909861627	0.4482729372838309	0.4732191343394916	0.46491221714156844	0.4913165167995811	0.48210705799127024	0.5275464800321071	0.5164755585744317	0.07521001396243558	0.07277528845222123	0.0007580746693718332	0.03358526523487626	0.0007447246380967165	0.03299381376818644
19.357489217694134	0.4240849709240289	0.41813144577539413	0.4558143836654785	0.44836001523087865	0.4733062977497329	0.46499784554601237	0.4914019371660392	0.48219103273964803	0.5276279207272171	0.5165557780162751	0.07518926680197714	0.07275521345490135	0.0007456427754122252	0.03323353513125937	0.0007325113448248821	0.032648263058305815
19.474127828010037	0.4241751302088552	0.4182199196513186	0.4559021756109847	0.448446215535198	0.47339254628476257	0.46508257514845214	0.4914864201427811	0.4822740872869906	0.5277083804395396	0.5166350358435692	0.07516857798261832	0.07273519490811915	0.0007333806237350693	0.03288395824368706	0.0007204648133452007	0.032304827860073715
19.59146924462811	0.4242644429323359	0.4183075598801197	0.45598908014430983	0.44853154332889467	0.4734778856095475	0.4651664115146562	0.49156997187433665	0.48235622765459707	0.5277878662968398	0.5167133390093914	0.07514794842893364	0.07271523370650049	0.0007212871444872704	0.032536570890570715	0.0007085839925986548	0.031963543855695775
19.709517702309874	0.4243529135729099	0.41839437089968684	0.4560751025625631	0.44861600383068867	0.47356232148406946	0.4652493603037442	0.49165259860769134	0.4824374599641843	0.5278663855445462	0.5167906945816508	0.07512737908208991	0.07269533076072333	0.0007093612710626918	0.032191409591874276	0.000696867834713677	0.031624446925320626
19.828277461333414	0.4244405466846831	0.4184803572228398	0.45616024825123086	0.44869960234635037	0.4736458597638556	0.46533142726870647	0.4917343066929028	0.4825177904384897	0.5279439455465573	0.5168671097438712	0.0751068709001447	0.07267548699781017	0.0006976019401188083	0.031848511070109	0.0006853152950276886	0.031287573148219394
19.94775280764713	0.42452734689772	0.4185655234376218	0.4562445226846183	0.4487823442691403	0.4737285064005052	0.4654126182569235	0.4918151025837211	0.4825972254018804	0.5280205537860476	0.5169425917959746	0.07508642485835607	0.07265570336142692	0.0006860080915815914	0.03150791225073135	0.0006739253320939831	0.03095295880328308
20.067948053024427	0.4246133189183318	0.4186498742075913	0.4563279314262935	0.4488642350802448	0.47381026744222166	0.4654929392106883	0.4918949928382116	0.48267577128095923	0.5280962178662871	0.5170171481550738	0.07506604194949248	0.07263598081218342	0.0006745786686632727	0.03116965026325147	0.0006626969076835021	0.030620640369363628
20.188867535219305	0.42469846752936513	0.4187334142721106	0.4564104801295296	0.44894528034921594	0.4738911490343453	0.4655723961677272	0.49197398411938353	0.4827534346051811	0.5281709455114612	0.5170907863562717	0.07504572318415774	0.07261632032794625	0.000663312617867895	0.030833762441517365	0.00065162898680593	0.0302906545263113
20.31051561812294	0.4247827975904867	0.418816148446634	0.45649217453774954	0.4490254857344094	0.473971157419887	0.4656509952617282	0.49205208319582067	0.482830222007467	0.5282447445675011	0.5171635140534645	0.07502546959111461	0.07259672290415049	0.0006522088889986399	0.03050028632449653	0.0006407205377210179	0.02996303815601209
20.432896691921076	0.4248663140384668	0.4188980816229947	0.4565730204849709	0.44910485698342595	0.47405029894006445	0.46572874272286624	0.4921292969423131	0.48290614022482675	0.5283176230029221	0.517235339020156	0.07500528221761063	0.07257718955412291	0.0006412664351787001	0.030169259657441216	0.0006299705319383619	0.029637828342316652
20.55601517325261	0.4249490218874593	0.4189792187696857	0.45665302389624907	0.44918339993354794	0.4741285800348426	0.4658056448783323	0.49220563234049836	0.48298119609897877	0.528389588909663	0.5173062691502719	0.07498516212972568	0.0725577213094074	0.00063048421285683	0.029840720392229514	0.0006193779442391634	0.029315062372461398
20.679875505368887	0.4250309262292824	0.4190595649321442	0.4567321907881244	0.44926112051218414	0.4742060072434714	0.4658817081528655	0.4922810964795	0.4830553965769803	0.5284606505039406	0.5173763124589876	0.07496511041270673	0.07253831922009604	0.0006198611818148958	0.029514706688232195	0.0006089417526848884	0.028994777737722188
20.804482158294064	0.4251120322336932	0.4191391252330291	0.45681052726906574	0.44933802473730694	0.47428258720503064	0.46595693906928554	0.49235569655657424	0.4831287487118555	0.528530816127104	0.5174454770835588	0.0749451281713247	0.07251898435517033	0.0006093963051905238	0.02919125691356328	0.0005986609386241515	0.028677012134053825
20.92983962898646	0.4251923451486635	0.4192179048724998	0.4568880395399201	0.44941411871789605	0.47435832665897426	0.4660313442490282	0.49242943987775945	0.48320125966323196	0.5286000942465031	0.5175137712841612	0.0749252165302261	0.07249971780284684	0.0005990885494724374	0.028870409645136874	0.000588534486704928	0.02836180346290007
21.055952441500814	0.4252718703006497	0.4192959091284905	0.4569647338943558	0.44948940865437986	0.47443323244567565	0.4661049304126822	0.4925023338585272	0.48327293669797783	0.5286684934563587	0.5175812034447375	0.07490537663429926	0.07248052067092821	0.0005889368845188869	0.028552203669860887	0.0005785613848847682	0.02804918983198945
21.18282514715158	0.42535061309486444	0.4193731433569832	0.45704061671931134	0.44956390083907805	0.47450731150697817	0.4661777043805288	0.4925743860244413	0.48334378719084253	0.5287360224786438	0.5176477820738494	0.07488560964904627	0.07246139408715875	0.0005789402835767454	0.028236677985830738	0.0005687406244447857	0.027739209556358446
21.31046232467717	0.4254285790155421	0.41944961299227856	0.4571156944954444	0.44963760165664546	0.47458057088674654	0.46624967307308374	0.4926456040118174	0.483413818625105	0.5288026901639743	0.5177135158055409	0.07486591676095353	0.07244233919959275	0.0005690977232797323	0.027923871802812528	0.0005590712000029807	0.02743190115936045
21.438868580405217	0.4255057736262039	0.4195253235472648	0.45718997379757775	0.4497105175845152	0.4746530177314199	0.4663208435116425	0.4927159955683896	0.48348303859322234	0.5288685054925022	0.5177784134002056	0.07484629917788503	0.0724233571769647	0.0005594081836612919	0.02761382454295358	0.0005495521095120193	0.027127303372779465
21.568048548418737	0.42558220256991963	0.41960028061368204	0.4572634612951495	0.44978265519334304	0.47472465929056673	0.4663912228188225	0.49278556855397765	0.4835514547974836	0.5289334775748229	0.5178424837454659	0.07482675812946549	0.07240444920906808	0.0005498706481705806	0.027306575842004577	0.0005401823542812156	0.026825455138421717
21.69800689072348	0.42565787156956675	0.41967448986238787	0.4573361637526626	0.4498540211474523	0.47479550291744504	0.4664608182191168	0.4928543309411629	0.4836190750506688	0.5289976156528866	0.5179057358570561	0.07480729486748314	0.07238561650714163	0.0005404841036869001	0.027002165550470636	0.0005309609389898551	0.026526395609081987
21.828748297416116	0.42573278642808826	0.41974795704361706	0.4574080880301349	0.4499246222052807	0.4748655560695625	0.4665296370394413	0.4929222908159665	0.48368590727671185	0.529060929100923	0.5179681788797182	0.07478791066629643	0.07236686030426172	0.000531247540519697	0.026700633734023427	0.0005218868716869718	0.026230164148884683
21.960277486853503	0.4258069530287443	0.41982068798724054	0.4574792410835486	0.44999446521982495	0.47493482630923883	0.46659768670969026	0.4929894563785296	0.48375195951136607	0.5291234274263691	0.5180298220881004	0.07476860682324366	0.07234818185574184	0.000522159952423662	0.026402020674566984	0.0005129591638097786	0.025936800334619647
22.092599205822967	0.4258803773353654	0.4198926886030213	0.4575496299653029	0.450063557139088	0.47500332130417194	0.4666649747632906	0.49305583594380453	0.4838172399028774	0.5291851202708096	0.5180906748876699	0.07474938465907054	0.07232958243954447	0.0005132203366187138	0.026106366871744058	0.0005041768301925487	0.025646343956722717
22.225718229713628	0.42595306539260025	0.4199639648808679	0.4576192618246651	0.4501319050065281	0.4750710488280081	0.4667315088377623	0.49312143794224456	0.4838817567126585	0.5292460174109278	0.518150746815632	0.07473024551835496	0.07231106335668877	0.0005044276937846703	0.02581371304320612	0.00049553888907794	0.02535883502015679
22.359639362688714	0.42602502332616005	0.4200345228910848	0.45768814390822254	0.45019951596150415	0.475138016760909	0.46679729667527753	0.4931862709204999	0.4839455183159701	0.5293061287594604	0.5182100475418576	0.07471119076994445	0.07229262593168143	0.0004957810280841191	0.025524100126034455	0.000487044362126543	0.02507431374547764
22.494367437858962	0.4260962573430629	0.4201043687846214	0.4577562835603362	0.4502663972397281	0.47520423309012966	0.4668623461232261	0.493250343542122	0.4840085332026093	0.5293654643661688	0.5182685868698209	0.07469222180740508	0.07227427151294634	0.00048727934717329724	0.02523756927797649	0.0004786922744279831	0.024792820569757623
22.629907317457054	0.42616677373187106	0.4201735087933151	0.45782368822359437	0.4503325561737109	0.4752697059105923	0.46692666513478015	0.4933136645882688	0.4840708099775941	0.5294240344188127	0.5183263747375444	0.07467334004947247	0.07225600147326039	0.0004789216622056447	0.024954161878014247	0.00047048165451268886	0.024514396147779394
22.766263893012997	0.42623657886292904	0.4202419492301354	0.45789036543926726	0.45039800019321535	0.4753344434254666	0.46699026176946534	0.49337624295841775	0.4841323573618644	0.5294818492441414	0.5183834212185578	0.0746545469405159	0.0722378172102063	0.000470706987848013	0.024673919527799626	0.00046241153436477056	0.024239081353201186
22.903442085530802	0.4263056791885961	0.42030969648942323	0.45795632284776033	0.450462736825707	0.47539845394675145	0.4670531441937319	0.4934380876710815	0.4841931841929779	0.5295389193088894	0.5184397365228625	0.07463584395101001	0.07221972014662141	0.00046263434229443234	0.024396884052848122	0.00045448094942601713	0.023966917279238942
23.041446845665973	0.42637408124347626	0.420376757047126	0.45802156818907275	0.4505267736968045	0.47546174589586127	0.46711532068152894	0.4934992078645334	0.48425329942581913	0.5295952552207844	0.5184953309979078	0.07461723257801518	0.0722017117310712	0.00045470274726899795	0.024123097503377267	0.0004466889386098849	0.023697945240087392
23.180283153904217	0.4264417916446447	0.4204431374610314	0.45808610930325117	0.45059011853073255	0.475524327804212	0.4671767996148834	0.49355961279753086	0.48431271213330707	0.5296508677295668	0.518550215129575	0.07459871434566272	0.07218379343831648	0.00044691122803830474	0.02385260215542928	0.00043903454431681865	0.023432206772184827
23.31995602074116	0.42650881709187227	0.4205088443709993	0.45814995413084825	0.45065277915077684	0.4755862083138138	0.46723758948448074	0.49361931185005387	0.48437143150711487	0.529705767728018	0.5186043995431778	0.07458029080566039	0.07216596676979901	0.00043925881343254147	0.023585440512576383	0.00043151681244113504	0.02316974363519364
23.460470486863187	0.42657516436784415	0.42057388449918653	0.45821311071337983	0.4507147634797363	0.4756473961778655	0.4672976988902491	0.4936783145240419	0.4844294668583876	0.529759966253002	0.5186578950044668	0.07456196353779689	0.0721482332541287	0.0004317445358457128	0.02332165530680186	0.0004241347923774619	0.022910597813066147
23.60183162332936	0.426640840338377	0.42063826465027154	0.4582755871937846	0.4507760795403779	0.47570790026135173	0.4673571365419453	0.49373663044413874	0.48448682761847334	0.5298134744865187	0.5187107124206466	0.07454373415045665	0.07213059444759307	0.0004243674312467416	0.023061289499437976	0.0004168875370371694	0.02265481151549409
23.744044531754422	0.42670585195263167	0.4207019917116756	0.4583373918168812	0.450836735455894	0.47576772954164276	0.46741591125974674	0.4937942693584446	0.48454352333965345	0.5298663037567634	0.5187628628414062	0.07452560428115365	0.0721130519346577	0.00041712653919545595	0.022804386282871292	0.0004097741028630253	0.02240242717932972
23.887114344492932	0.4267702062433226	0.4207650726537804	0.4583985329298314	0.45089673945035863	0.4758268931091005	0.4674740319748451	0.49385124113927326	0.48459956369588425	0.529918465539206	0.5188143574599613	0.07450757559706286	0.07209560732849259	0.0004100209028530255	0.022550989081935313	0.00040279354982764026	0.02215348746928214
24.031046224824397	0.426833910326923	0.42082751453013895	0.45845901898259817	0.4509560998491832	0.4758854001676847	0.4675315077300413	0.49390755578391504	0.4846549584835393	0.5299699714576755	0.5188652076141009	0.07448964979557285	0.07207826227150069	0.0004030495689892888	0.02230114155463525	0.000395944941452786	0.02190803527953733
24.175845367139747	0.42689697140386734	0.42088932447768906	0.4585188585284088	0.4510148250795767	0.47594326003556436	0.4675883476803481	0.4939632234154058	0.4847097176221622	0.5300208332854622	0.5189154247872548	0.07447182860483935	0.07206101843585706	0.00039621158799629796	0.022054887594194383	0.0003892273448187211	0.021666113735278714
24.32151699712871	0.4269593967587484	0.42095050971695813	0.4585780602242177	0.4510729236710041	0.47600048214573293	0.46764456109359287	0.49401825428330537	0.48476385115522336	0.5300710629464285	0.5189650206095702	0.07445411378435798	0.07204387752405927	0.0003895060138965345	0.02181227132977881	0.00038263983057618134	0.02142776619389508
24.468066371968433	0.42702119376051123	0.42101107755226663	0.4586366328311688	0.45113040425564666	0.4760570760466248	0.4677001573510262	0.4940726587644777	0.48481736925088537	0.530120672516133	0.5190140068589959	0.07443650712554124	0.07202684126949181	0.00038293190435600977	0.021573337128387493	0.0003761814729517088	0.021193036246046404
24.61549878051318	0.4270823698626436	0.4210710353719266	0.45869458521506024	0.45118727556886296	0.47611305140273935	0.46775514594793083	0.4941264473638829	0.48487028220276945	0.5301696742229713	0.5190623954623852	0.07441901045231207	0.07200991143698929	0.0003764883206953673	0.02133812959615966	0.00036985134976341705	0.020961967717582297
24.763819543485244	0.42714293260336145	0.4211303906484391	0.4587519263468099	0.4512435464496521	0.4761684179952649	0.4678095364942398	0.4941796307153715	0.4849226004307386	0.5302180804493264	0.5191101984966109	0.07440162562170163	0.07199308982342903	0.00037017432789809845	0.02110669357966799	0.00036364854242920686	0.020734604670707313
24.91303401366693	0.4272028896057894	0.4211891509386822	0.45880866530292114	0.45129922584111365	0.47622318572270955	0.46786333871515134	0.4942322195824896	0.4849743344816754	0.5302659037327326	0.5191574281896875	0.0743843545244656	0.07197637825831893	0.0003639889946263075	0.0208790741677376	0.00035757213597920057	0.020510991405430445
25.063147576093755	0.42726224857814005	0.42124732388410213	0.45886481126594897	0.4513543227909156	0.4762773646015343	0.4679165624517554	0.4942842248592889	0.4850254950302768	0.5303131567670584	0.5192040969219162	0.07436719908571074	0.07195977860440214	0.0003579313932222661	0.020655316692568704	0.0003516212190639578	0.020291172461227802
25.214165648248784	0.42732101731388383	0.42130491721089297	0.4589203735249693	0.4514088464517562	0.4763309647667896	0.4679692176616562	0.4943356575711444	0.4850760928798498	0.5303598524036962	0.519250217227035	0.07435016126552751	0.07194329275827532	0.00035200059972906317	0.020435466731683505	0.0003457948839611369	0.020075192618222104
25.366093680258146	0.4273792036919198	0.42136193873017813	0.4589753614760463	0.4514628060818313	0.4763839964727591	0.4680213144196055	0.494386528875581	0.4851261389631175	0.5304060036527743	0.5192958017933879	0.07433324305964507	0.07192692265101686	0.0003461956938968225	0.020219570109333063	0.00034009222660214	0.019863096899541688
25.518937155087716	0.4274368156767377	0.4214183963381854	0.45902978462270366	0.4515162110453028	0.4764364700936034	0.46807286291813743	0.4944368500631061	0.48517564434303384	0.5304516236843779	0.5193408634651077	0.07431644650008884	0.07191067024882794	0.0003405157591926944	0.020007672898145756	0.00033451234656212137	0.019654930572016838
25.672701588741027	0.4274938613185774	0.4214742980164155	0.4590836525763944	0.4515690708127637	0.47648839612401234	0.468123873468205	0.49448663255805025	0.48522462021359947	0.5304967258297891	0.5193854152433109	0.07429977365585579	0.07189453755368375	0.00033495988281417866	0.01979982142088943	0.0003290543470821916	0.019450739148226148
25.827392530458226	0.427550348753583	0.42152965183180957	0.4591369750569726	0.4516213949617101	0.4765397851798575	0.4681743564998262	0.4945358879194187	0.4852730779006929	0.53054132358274	0.5194294702873116	0.07428322663360777	0.07187852660399885	0.0003295271556931212	0.01959606225177879	0.0003237173350774114	0.019250568388159195
25.983015562916506	0.4276062862039506	0.4215844659369098	0.4591897618931659	0.4516731931770099	0.47659064799885237	0.4682243225627289	0.49458462784174406	0.4853210288629072	0.5305854306006835	0.5194730419158452	0.07426680757836311	0.0718626394753114	0.000324216672515254	0.019396442218820198	0.0003185004211465614	0.019054464301021312
26.139576302431465	0.4276616819780748	0.4216387485700174	0.4592420230230504	0.45172447525137593	0.476640995441216	0.46827378232700606	0.49463286415595625	0.4853684846923898	0.5306290607060797	0.519516143608316	0.07425051867421799	0.07184687828096151	0.0003190275317259683	0.01920100840511907	0.0003134027195847988	0.018862473146754155
26.297080399159835	0.427716544470685	0.42169250805534214	0.4592937684945252	0.45177525108583655	0.4766908384903407	0.4683227465837691	0.49468060883025566	0.48541545711570033	0.5306722278876986	0.5195587890060495	0.07423436214507304	0.07183124517281278	0.0003139588355425271	0.019009808150954655	0.0003084233483896526	0.01867464143788311
26.455533537303385	0.4277708821629808	0.4217457528031522	0.459345008465787	0.45182553069021164	0.47674018825346626	0.46837122624581246	0.4947278739709948	0.4854619579946668	0.5307149463019428	0.5196009919135732	0.07421834025537608	0.0718157423419558	0.00030900968996183664	0.01882288905551377	0.0003035614292756783	0.018491015941435762
26.614941435314055	0.4278247036227591	0.42179849130991337	0.4593957532058087	0.451875324183585	0.4767890559623564	0.4684192323482771	0.49477467182357143	0.4855079993272562	0.530757230274181	0.5196427662999036	0.07420245531087853	0.07180037201944937	0.0003041792047722147	0.01864029897856767	0.00029881608768400625	0.018311643680803513
26.77530984610034	0.4278780175045372	0.4218507321584284	0.4594460130948175	0.45192464179478425	0.4768374529739824	0.4684667760493244	0.4948210147733282	0.4855535932484552	0.5307990943001066	0.5196841262998582	0.07418670965940435	0.07178513647706405	0.00029946649356693555	0.018462086042859482	0.00029418645279077893	0.01813657193748952
26.93664455723489	0.42793083254966974	0.42190248401796704	0.4594957986247725	0.4519734938628546	0.47688539077121156	0.46851386863080935	0.4948669153464645	0.48559875203115377	0.5308405530471102	0.5197250862153797	0.07417110569164291	0.07177003802804388	0.00029487067375089104	0.018288298635738442	0.0002896716575142566	0.01796584825282821
27.098951391163432	0.42798315758645983	0.4219537556443926	0.4595451203998472	0.45202189083753913	0.4769328809634995	0.4685605214989632	0.49491238621095535	0.48564348808704294	0.530881621355672	0.5197656605168779	0.0741556458419458	0.07175507902788221	0.0002903908665503607	0.018118985411163635	0.00028527083853768787	0.0177995204307706
27.26223620541477	0.4280350015302633	0.42200455588028396	0.4595939891369094	0.45206984327976024	0.47697993528758864	0.46860674618508097	0.49495744017748095	0.4856878139675224	0.5309223142407725	0.5198058638445977	0.07414033258914679	0.0717402618751127	0.00028602619702877696	0.017954195291920882	0.00028098313630398053	0.01763763653896433
27.426504892812353	0.4280863733835906	0.42205489365504756	0.4596424156660052	0.45211736186209717	0.477026565608213	0.46865255434620995	0.49500209020036556	0.4857317423646121	0.5309626468933243	0.5198457110099919	0.07412516845739284	0.07172558901211665	0.00028177579409183195	0.017793977471654898	0.0002768076950345755	0.017480244911297405
27.59176338168682	0.42813728223619585	0.42210477798503054	0.4596904109308421	0.45216445736927324	0.4770727839188065	0.4686979577658505	0.49504634937852826	0.4857752861118809	0.5310026346816212	0.5198852169971282	0.07411015601699762	0.07171106292594258	0.0002776387904965816	0.01763838141674512	0.000272743662741437	0.017327394150100872
27.758017636089992	0.428187737265167	0.4221542179736212	0.459737985989274	0.4522111406986356	0.47711860234221765	0.46874296835465595	0.4950902309564411	0.4858184581853801	0.5310422931528105	0.5199243969641025	0.07409529788530522	0.07169668614914954	0.00027361432286920895	0.017487456868977347	0.00026879019122705294	0.017179133127783075
27.925273656010095	0.4282377477350034	0.42220322281134776	0.459785152013789	0.45225742286064297	0.4771640331314321	0.46878759815114174	0.49513374832510093	0.48586127170458876	0.5310816380343821	0.5199632662444809	0.07408059672757306	0.07168246126065729	0.00026970153171168576	0.017341253847533267	0.00026494643610730506	0.0170355109895155
28.09353747758831	0.42828732299769096	0.42225180177596955	0.4598319202919948	0.452303314979352	0.4772090886702975	0.46883185932240007	0.4951769150230116	0.48590373993337127	0.5311206852356855	0.5200018403487586	0.0740660552578799	0.07166839088662141	0.00026589956140554705	0.017199822650937335	0.0002612115568112472	0.016896577155222303
28.2628151733366	0.42833647249276685	0.42229996423256133	0.4598783022271097	0.45234882829290374	0.4772537814742561	0.4688757641648185	0.49521974473717223	0.4859458762809406	0.5311594508494591	0.5200401349658388	0.0740516762400319	0.07165447770131894	0.0002622075602303209	0.017063213859742632	0.0002575847165982026	0.016762381321996145
28.43311285235687	0.42838520574738054	0.42234771963359174	0.4599243093384514	0.45239397415401567	0.47729812419108414	0.46891932510480755	0.49526225130408486	0.48598769430283995	0.5311979511533909	0.5200781659645353	0.07403746248850972	0.07164072442805762	0.00025862468037396447	0.016931478339088812	0.00025406508256420324	0.016632973466315093
28.604436660561465	0.4284335323763457	0.42239507751899513	0.4599699532619287	0.4524387640304697	0.47734212960163713	0.46896255469953124	0.4953044487107687	0.4860292077019288	0.5312362026116964	0.5201159493950942	0.07402341686942271	0.07162713384010126	0.00025515007793686095	0.016804667240577942	0.00025065182564998345	0.016508403846287933
28.77679278089485	0.4284814620821845	0.42244204751623626	0.4600152457505352	0.45248320950560644	0.4773858106205991	0.4690054656376457	0.49534635109578495	0.4860704303293824	0.5312742218767195	0.5201535014907395	0.07400954230147623	0.07161370876160641	0.0002517829129440319	0.01668283200486087	0.0002473441206545246	0.016388723004212125
28.950187433556945	0.4285290046551663	0.4224886393403675	0.4600601986748416	0.4525273222788182	0.4774291802972422	0.469048070740044	0.49538797275027807	0.4861113761857061	0.5313120257905618	0.5201908386692414	0.07399584175697385	0.07160045206859164	0.00024852234936045825	0.016566024364664145	0.00024414114624904393	0.016273981769487023
29.124626876227456	0.4285761699733365	0.42253486279408187	0.4601048240234928	0.4525711141660455	0.47747225181619074	0.4690903829606089	0.4954293281190255	0.486152059421757	0.5313496313867313	0.520227977534508	0.07398231826282413	0.07158736668991013	0.00024536755509307895	0.01645429634662321	0.00024104208497566226	0.016164231260162865
29.30011740429177	0.42862296800253774	0.4225807277677522	0.4601491339037036	0.45261459710027074	0.4775150384981908	0.4691324153869666	0.4954704318015021	0.4861924943397786	0.5313870558918162	0.5202649348781965	0.07396897490157747	0.071574455608255	0.00024231770200788816	0.01634770027449406	0.00023804612326294716	0.016059522886166633
29.476665351068124	0.42866940879642584	0.4226262442394707	0.46019314054175764	0.45265778313202	0.4775575538008911	0.4691741812412557	0.4955112985529563	0.4862326953944527	0.5314243167271891	0.5203017276813571	0.07395581481247787	0.07156172186117808	0.00023937196593482035	0.016246288771384343	0.00023515245144145602	0.01595990835205896
29.654277088036206	0.42871550249647217	0.42267142227507554	0.4602368562835058	0.4527006844298599	0.47759981131962415	0.4692156938808959	0.4955519432855	0.48627267719395617	0.5314614315107293	0.5203383731160928	0.07394284119254035	0.07154916854212912	0.0002365295266797407	0.016150114762737644	0.00023236026374617857	0.0158654396593505
29.832959025067048	0.42876125933196324	0.42271627202817036	0.4602802935948679	0.45274331328090206	0.47764182478820244	0.4692569667993687	0.4955923810692118	0.48631245450103816	0.5314984180585797	0.5203748885472513	0.07393005729764578	0.07153679880151598	0.00023378956803732365	0.016059231479133018	0.0002296687583245305	0.01577616910907409
30.0127176106544	0.42880668961998664	0.42276080374013675	0.46032346506233507	0.452785682091302	0.47768360807971466	0.4692980136269994	0.49563262713325307	0.48635204223410244	0.5315352943869236	0.5204112915341386	0.07391746644365844	0.0715246158477866	0.00023115127779060884	0.015973692458629785	0.00022707713725234058	0.01569214930491114
30.193559332147448	0.4288518037654109	0.42280502774013756	0.46036638339347247	0.45282780338676676	0.477725175207334	0.4693388481317548	0.4956726968669989	0.4863914554683147	0.5315720787137941	0.5204475998322607	0.07390507200756875	0.07151262294853931	0.0002286138477367583	0.015893551550547613	0.0002245846065467294	0.015613433156531187
30.37549071598484	0.4288966122608565	0.42284895444511333	0.46040906141742577	0.45286968981306025	0.4777665403251336	0.4693794842200416	0.49571260582118354	0.4864307094367105	0.5316087894609108	0.5204838313950942	0.07389287742865525	0.07150082343163748	0.00022617647368328164	0.01581886291756973	0.00022219037616100223	0.015540073881084027
30.55851832793038	0.4289411256866539	0.4228925943597659	0.46045151208542573	0.45291135413650874	0.4778077177289068	0.4694199359375128	0.49575236970906017	0.4864698195313269	0.5316454452555439	0.5205200043758794	0.07388088620967619	0.07148922068636923	0.00022383835546335717	0.015749681039253005	0.0002198936600068535	0.015472125007406135
30.742648773309874	0.42898535471079646	0.4229359580765381	0.4604937484712983	0.45295280924451414	0.4778487218569998	0.4694602174698874	0.4957920044075739	0.48650880130434543	0.5316820649324087	0.5205561371294487	0.07386910191807296	0.07147781816461087	0.000221598696946268	0.015686060714813266	0.0002176936759636927	0.015409640378706513
30.92788869724955	0.4290293100888794	0.42297905627558	0.46053578377197163	0.4529940681460603	0.4778895672911472	0.4695003431437713	0.49583152595855234	0.4865476704692483	0.5317186675355908	0.5205922482140792	0.07385752818721256	0.07146661938202917	0.000219456706042509	0.015628057066351175	0.00021558964587864438	0.015352674155224122
31.114244784915854	0.4290730026640328	0.4230218997247093	0.46057763130798957	0.45303514397222905	0.47793026875732136	0.4695403274274906	0.49587095056991254	0.4865864429019926	0.5317552723205053	0.5206283563933761	0.07384616871764584	0.07145562791929679	0.00021741159472110638	0.015575725542149144	0.00021358079558764231	0.015301280817908491
31.30172376175672	0.4291164433668379	0.42306449927935724	0.46061930452402056	0.4530760499767118	0.4779708411265849	0.46958018493193165	0.4959102946168784	0.48662513464219626	0.5317918987558796	0.520664480638186	0.07383502727839303	0.07144484742333747	0.0002154625790125042	0.015529121919868771	0.00021166635491609576	0.015255515171304523
31.4903323937443	0.4291596432152411	0.4231068658825091	0.4606608169893745	0.45311679953632644	0.4780112994159569	0.46961993041138983	0.49594957464322237	0.48666376189434546	0.5318285665257768	0.5207006401285447	0.0738241077082578	0.07143428160860141	0.00021360887902033276	0.015488302309663027	0.00020984555769532065	0.015215432347090996
31.68007748761912	0.4292026133144471	0.423149010564634	0.4607021823985149	0.45315740615153494	0.4780516587892818	0.46965957876442727	0.4959888073625158	0.48670234102901033	0.5318652955316502	0.5207368542556507	0.0738134139171657	0.07142393425835125	0.00021184971893117854	0.01545332315788528	0.0002081176417667585	0.015181087807150107
31.870965891135747	0.42924536485681136	0.42319094444359956	0.4607434145715785	0.453197883446962	0.47809193455811455	0.4696991450347385	0.496028009659403	0.48674088858408354	0.5319021058944287	0.520773142623878	0.07380294988752938	0.07141380922599028	0.00021018432702724077	0.01542424125042885	0.0002064818489904141	0.015152537346764916
32.063004493309954	0.4292879091217102	0.4232326787245803	0.46078452745489	0.45323824517191463	0.47813214218260736	0.46973864441202445	0.49606719859088666	0.4867794212660333	0.53193901795664	0.5208095250528159	0.07379271967564471	0.07140391043641388	0.00020861193568588732	0.015401113715910242	0.00020493742525751202	0.015129837098541543
32.25620022466719	0.42933025747540715	0.4232742246999545	0.4608255351214837	0.453278505200906	0.47817229727241095	0.4697780922328782	0.4961063913876361	0.4868179559511724	0.5319760522845689	0.5208460215793478	0.07378272741311315	0.07139424188738076	0.00020713178140185917	0.015383998029804502	0.00020348362050315316	0.015113043535947668
32.45056005749291	0.42937242137090315	0.4233155937491878	0.46086645177162294	0.453318677534179	0.4782124155875839	0.4698175039816785	0.49614560545531056	0.48685650968694755	0.5320132296704517	0.5208826524597616	0.07377297730829468	0.07138480765092235	0.00020574310478793656	0.015372952017827402	0.00020211968870920138	0.015102213476595239
32.64609100608406	0.42941441234777533	0.42335679733870485	0.4609072917333237	0.4533587762982311	0.4782525130395101	0.4698568952914915	0.49618485837590215	0.48689509969324407	0.5320505711347073	0.5209194381718979	0.07376347364778837	0.07137561187477638	0.0002044451505875955	0.015368033859573416	0.00020084488791360933	0.01509740408585003
32.84280012700226	0.4294562420320011	0.42339784702175215	0.46094806946287586	0.45339881574634233	0.4782926056918281	0.4698962819449836	0.49622416790909657	0.4869337433637081	0.5320880979282072	0.5209563994173338	0.07375422079794745	0.07136665878384647	0.00020323716768322342	0.015369302092480552	0.00019965848022196475	0.015098672880753838
33.040694519328454	0.4294979221357718	0.4234387544382426	0.4609887995453703	0.4534388102591031	0.47833270976136916	0.4699356798753439	0.49626355199365507	0.4869724582670921	0.532125831534585	0.5209935571236011	0.07374522320642184	0.07135795268170365	0.00020211840910677736	0.015376815615695705	0.00019855973181837072	0.015106077733960888
33.239781324919136	0.42953946445729024	0.42347953131459526	0.46102949669522475	0.4534787743449465	0.4783728416191063	0.4699751051672173	0.4963030287488149	0.48701126214861395	0.5321637936725838	0.5210309324464503	0.07373648540373429	0.07134949795210237	0.00020108813204888776	0.015390633693996847	0.00019754791297277308	0.015119676877588972
33.44006772866406	0.4295808808805555	0.4235201894635545	0.46107017575671067	0.4535187226406784	0.47841301779111345	0.4700145740576467	0.49634261647570926	0.48705017293134034	0.5322020062984475	0.5210685467721469	0.07372801200488945	0.07134129906054651	0.00020014559786374342	0.015410815961573121	0.00019662229804739972	0.015139528906814803
33.64156095874556	0.4296221833751312	0.423560740783999	0.4611108517044825	0.4535586699120124	0.47845325495953356	0.4700541029370256	0.49638233365880835	0.48708920871758626	0.5322404916083496	0.5211064217198063	0.07371980771101455	0.07133336055587214	0.00019929007208463467	0.015437422426614944	0.00019578216550963923	0.015165692784307794
33.84426828689945	0.42966338399590304	0.42360119726073814	0.46115153964410877	0.45359863105410436	0.478493569963562	0.47009370835006314	0.4964221989673849	0.4871283877903365	0.5322792720408707	0.5211445791437797	0.07371187731104104	0.07132568707187134	0.00019852082443194696	0.015470513475307257	0.00019502679793914623	0.015198227844223311
34.04819702867729	0.4297044948828156	0.42364157096429084	0.4611922548126026	0.45363862109208997	0.4785339798004359	0.4701334069967571	0.4964622312569931	0.48716772861468777	0.5323183702795143	0.52118304113607	0.07370422568340752	0.07131828332894684	0.00019783712881626947	0.015510149875666457	0.0001943554820369453	0.01523719379628119
34.25335454371064	0.4297455282605991	0.42368187405065216	0.4612330125789554	0.4536786551816223	0.47857450162643694	0.47017321573338083	0.4965024495709803	0.4872072498393136	0.5323578092552703	0.5212218300287974	0.07369685779781748	0.07131115413580733	0.0001972382633537162	0.01555639278259946	0.00019376750863564496	0.015282650730384262
34.45974823597649	0.4297864964384743	0.42372211876104476	0.4612738284446698	0.45371874860941286	0.47861515275790717	0.4702131515734801	0.49654287314201095	0.4872469702979486	0.5323976121492249	0.5212609683967113	0.07368977871701635	0.07130430439118908	0.00019672351037636204	0.01560930374202485	0.00019326217270521084	0.015334659120398442
34.66738555406454	0.4298274118098461	0.4237623174216525	0.4613147180442966	0.45375891679377084	0.47865595067227384	0.47025323168887984	0.4965835213936196	0.4872869090108954	0.5324378023952154	0.5213004790597355	0.0736829935986127	0.07129773908562251	0.00019629215643224285	0.015668944695022446	0.00019283877336540023	0.015393279829240214
34.87627399144595	0.429868286851975	0.4238024824433412	0.4613556971459692	0.4537991752851486	0.4786969130090864	0.47029347341070704	0.4966244139417867	0.4873270851865561	0.5324784036825332	0.5213403850855753	0.07367650769694445	0.07129146330322889	0.00019594349230267483	0.015735377983048693	0.00019249661389486583	0.0154585741131541
35.086421086743854	0.4299091341256358	0.42384262632136094	0.46139678165194314	0.4538395397666847	0.47873805757106863	0.47033389423042077	0.49666557059653765	0.4873675182229848	0.5325194399586809	0.5213807097923592	0.07367032636497435	0.07128548222355939	0.00019567681300913797	0.015808666352285172	0.0001922350017335983	0.01553060362590486
35.29783442400536	0.4299499662747544	0.42388276163503175	0.4614379875991323	0.45388002605474953	0.47877940232517824	0.4703745118008562	0.4967070113635641	0.4874082277094664	0.5325609354321719	0.5214214767513338	0.07366445505623011	0.07127980112347541	0.00019549141781971535	0.01588887295845609	0.0001920532484980253	0.015609430424007087
35.51052163297529	0.42999079602602785	0.4239229010474118	0.4614793311596503	0.4539206500994916	0.4788209654036843	0.4704153439372819	0.49674875644587546	0.4874492334281144	0.5326029145753876	0.5214627097896092	0.07365889932678749	0.07127442537906033	0.00019538661026130555	0.015976061371759442	0.00019195066998878296	0.015695116971514267
35.72449038937153	0.4300316361885242	0.42396305730494954	0.46152082864135074	0.45396142798538824	0.47886276510525283	0.4704564086184694	0.4967908262454718	0.48749055535550145	0.5326454021274881	0.5215044329929533	0.07365366483729169	0.07126936046758087	0.00019536169812583992	0.01607029558184081	0.00019192658619782144	0.01578772614458046
35.93974841516195	0.4300724996532651	0.4240032432371128	0.461562496488368	0.45400237593179305	0.47890481989604927	0.47049772398777373	0.496833241365044	0.48753221366430805	0.5326884230973719	0.5215466707086372	0.07364875735502478	0.07126461196948596	0.00019541599348005256	0.016171640002667687	0.00019198032131839682	0.01588732123671832
36.15630347884324	0.43011339939278276	0.42404347175600515	0.46160435128165983	0.4540435102934877	0.47894714841085084	0.4705393083542309	0.4968760226097024	0.48757422872500195	0.5327320027666942	0.5215894475483357	0.07364418275601835	0.07126018557045115	0.00019554881267169755	0.01628015947777328	0.00019211120374995616	0.01599396596353131
36.374163395721176	0.4301543484606624	0.42408375585595703	0.4616464097395497	0.45408484756123313	0.4789897694541752	0.47058118019366274	0.4969191909887306	0.4876166211075394	0.5327761666929439	0.52163278839108	0.07363994702720987	0.07125608706346186	0.00019575947634642432	0.016395919285997707	0.0001923185661127924	0.016107724468326978
36.59333602819267	0.4301953599910592	0.42412410861310107	0.4616886887182722	0.45412640436232504	0.47903270200142317	0.47062335814980366	0.4969627677173682	0.4876594115831006	0.5328209407125771	0.5216767183862693	0.07363605626864117	0.07125232235094822	0.00019604730944755566	0.016518985145992815	0.0001926017452549278	0.016228661327204463
36.813829286029524	0.43023644719819326	0.4241645431849231	0.46173120521251576	0.45416819746114506	0.47907596520003115	0.47066586103543234	0.4970067742186231	0.48770262112584456	0.5328663509442084	0.5217212629567353	0.07363251669571556	0.0712488974469618	0.000196411641222749	0.016649423221878124	0.00019296008225078154	0.016356841553786694
37.03565112666392	0.43027762337582326	0.4242050728097925	0.46177397635596773	0.4542102437597172	0.4791195783706431	0.4707087078335231	0.4970512321251115	0.4877462709146959	0.5329124237918645	0.5217664478018676	0.07362933464149433	0.07124581847939704	0.00019685180524620094	0.01678730012955043	0.00019339292242537276	0.016492330605757388
37.25880955547555	0.43031890189669614	0.42424571080647505	0.4618170194218607	0.4542525602982636	0.47916356100829577	0.47075191769841146	0.4970961632809285	0.48779038233516375	0.5329591859483055	0.5218122989008006	0.073626516559044	0.07124309169227058	0.00019736713941487238	0.01693268294151551	0.0001938996153560968	0.016635194390033803
37.483312626080554	0.43036029621197097	0.42428647057361624	0.4618603518235172	0.454295164255763	0.47920793278361623	0.4707955099569729	0.49714158974355077	0.48783497698118766	0.5330066643984018	0.5218588425156577	0.07362406902384194	0.07124072344804212	0.0001979569859591468	0.01708563919265771	0.0001944795148738354	0.016785499267740533
37.70916844062219	0.4304018198506202	0.42432736558920503	0.4619039911148957	0.4543380729505047	0.47925271354403703	0.47083950410981396	0.49718753378576624	0.487880076657008	0.5330548864225816	0.5219061051948609	0.07362199873622298	0.07123872022998368	0.00019862069145393235	0.01724623688669169	0.0001951319790829409	0.016943312061059146
37.93638515006311	0.4304434864188045	0.42436840941001525	0.4619479549911378	0.454381303840652	0.4792979233150271	0.4708839198324868	0.49723401789764266	0.48792570337908064	0.5331038796003473	0.5219541137765052	0.07362031252389234	0.07123708864461074	0.0001993576068282099	0.017414544501690443	0.00019585637036523273	0.017108700058514614
38.164970954479706	0.43048530959921927	0.4244096156710165	0.4619922612891127	0.4544248745247953	0.4793435823013365	0.47092877697670843	0.49728106478852213	0.48797187937800784	0.5331536718138564	0.5220028953917981	0.07361901734448453	0.07123583542415744	0.00020016708736836364	0.017590630996238588	0.00019665205538044184	0.01728173102063124
38.39493410335793	0.4305273031504166	0.4244509980847648	0.4620369279879641	0.45446880274251455	0.4793897108882586	0.470974095571604	0.4973286973890528	0.48801862710051425	0.5332042912515776	0.5220524774685658	0.07361812028818215	0.07123496742911412	0.00020104849273083758	0.017774565815713572	0.00019751840508774876	0.017462473186853344
38.626282895891045	0.43056948090609753	0.424492570440765	0.4620819732096563	0.45451310637493847	0.47943632964290805	0.47101989582496256	0.4973769388532543	0.48806596921144757	0.5332557664120169	0.5221028877348294	0.07361762858039195	0.07123449165081087	0.00020200118694857494	0.01796641889852424	0.00019845479474578376	0.017650995281201176
38.859025681279114	0.430611856774376	0.4245343466048058	0.46212741521951933	0.45455780344530333	0.4794834593155156	0.47106619812451006	0.4974258125606183	0.48811392859581904	0.5333081261075179	0.5221541542224565	0.07361754958448208	0.0712344152140721	0.00020302453844234236	0.018166260682733082	0.00019946060392350695	0.01784736651885055
39.09317085903034	0.4306544447370128	0.42457634051826704	0.46217327242679407	0.4546029121195135	0.47953112084074034	0.4711130230391989	0.497475342118244	0.4881625283608733	0.5333613994681425	0.522206305270876	0.0736178908045768	0.071234745379916	0.0002041179200220622	0.018374162112223758	0.00020053521650575945	0.01805165661230035
39.328726879264174	0.4306972588486172	0.4246185661973972	0.4622195633851757	0.45464845070669985	0.47957933533899677	0.4711603913205134	0.4975255513630101	0.4882117918381968	0.5334156159456206	0.5222593695308774	0.0736186598884163	0.07123548954832458	0.00020528070890302175	0.018590194643707036	0.00020167802070580887	0.018263935778279006
39.56570224301631	0.43074031323582	0.4246610377325638	0.4622663067933591	0.4546944376597815	0.47962812411780364	0.4712083239037957	0.49757646436378644	0.4882617425858631	0.5334708053173929	0.5223133759684825	0.07361986463027893	0.07123665526107055	0.00020651228671075827	0.01881443025349938	0.0002028884090691241	0.018484274744153595
39.80410550254544	0.43078362209641125	0.4247037692874692	0.46231352149557964	0.4547408915760224	0.4796775086731467	0.47125684190958395	0.49762810542368235	0.4883124043906114	0.5335269976907235	0.5223683538688921	0.07362151297397217	0.07123825020460947	0.00020781203948627702	0.019046941444130994	0.00020416577848147988	0.018712744754637356
40.04394526164196	0.43082719969844546	0.4247467750983391	0.4623612264821559	0.4547878311975914	0.4797275106908614	0.47130596664497393	0.49768049908233336	0.48836380127006657	0.5335842235069056	0.5224243328405214	0.0736236130158843	0.07124028221303488	0.00020917935770126128	0.01928780125190599	0.00020550953018316775	0.018949417579221972
40.28523017593832	0.4308710603793115	0.4247900694730735	0.46240944089002906	0.4548352754121201	0.47977815204803537	0.4713557196049957	0.4977336701182308	0.48841595747499705	0.5336425135455486	0.5224813428191101	0.07362617300811368	0.07124275927110453	0.00021061363625740626	0.01953708325342518	0.0002069190697699952	0.019194365518885093
40.52796895322162	0.43091521854476644	0.42483366679036966	0.4624581840033008	0.4548832432532597	0.4798294548144256	0.4714061224740101	0.49778764355108873	0.48846889749161243	0.533701898928956	0.5225394140719235	0.07362920136166219	0.07124568951733208	0.00021211427450273934	0.0197948615734731	0.00020839380720494294	0.01944766141320997
40.77217035374772	0.43095968866793427	0.42487758149880495	0.46250747525377206	0.45493175390123625	0.4798814412539013	0.47145719712712264	0.49784244464425675	0.4885226460438991	0.5337624111265945	0.5225985772020334	0.07363270664970195	0.07124908124714764	0.00021368067623528386	0.02006121089216606	0.00020993315682305003	0.019709378647718268
41.017843190557436	0.43100448528826324	0.42492182811588675	0.462557334221476	0.4549808266834069	0.47993413382589895	0.4715089656316183	0.4978980989071737	0.4885772280960021	0.5338240819596546	0.5226588631526957	0.07363669761092241	0.07125294291613431	0.00021531224971038654	0.02033620645255496	0.0002115365373440703	0.01997959116160075
41.26499632979458	0.4310496230104465	0.42496642122706574	0.46260778063521163	0.45503048107481164	0.4799875551869043	0.47156145024841617	0.4979546320978658	0.48863266885464546	0.5338869436057091	0.522720303211815	0.07364118315294715	0.07125728314333657	0.0002170084076527079	0.020619924068327578	0.00021320337187513694	0.020258373454865364
41.51363869102594	0.43109511650330173	0.425011375484709	0.4626588343730729	0.4550807366987261	0.48004172819194835	0.47161467343354063	0.49801207022548877	0.48868899377159747	0.533951028603469	0.5227829290165014	0.07364617235583233	0.07126211071464338	0.000218768567259775	0.020912440131638732	0.00021493308792386312	0.020545800596465824
41.763779247563185	0.4311409804986073	0.4250567056070355	0.46271051546297776	0.45513161332721064	0.48009667589612964	0.4716686578396192	0.4980704395529188	0.48874622854618033	0.5340163698576378	0.5228467725577286	0.07365167447564512	0.07126743458625062	0.00022059215021441592	0.02121383162139523	0.00021672511740311595	0.02084194823210339
42.0154270267867	0.43118722978989765	0.4251024263770103	0.4627628440831922	0.45518313088165757	0.48015242155615373	0.47172342631739406	0.4981297665993874	0.48880439912782686	0.5340830006438756	0.5229118661850876	0.07365769894812259	0.07127326388820804	0.00022247858268742426	0.02152417611068813	0.0002185788966380109	0.021146892591815458
42.26859111047143	0.43123387923121176	0.42514855264119666	0.4628158405628493	0.45523530943333684	0.480208988631894	0.47177900191725947	0.4981900781431674	0.48886353171867997	0.5341509546138602	0.5229782426116409	0.07366425539242531	0.07127960792803753	0.000224427295351326	0.021843551775930337	0.00022049386637701396	0.021460710498629965
42.523280635114425	0.4312809437357971	0.4251950993085651	0.46286952538247067	0.45528816920393894	0.4802664007879788	0.4718354078908188	0.49825140122430617	0.4889236527762446	0.5342202658004662	0.5230459349188823	0.07367135361496044	0.07128647619444621	0.00022643772338337698	0.022172037404615708	0.00022246947179638266	0.021783479376523474
42.77950479226489	0.43132843827476564	0.42524208134925773	0.4629239191744766	0.45534173056611194	0.48032468189539335	0.4718926676924632	0.4983137631474107	0.48898478901608466	0.5342909686230484	0.5231149765618026	0.07367900361331299	0.0712938783611239	0.00022850930647588807	0.022509712404158222	0.00022450516251071306	0.022115277259089794
43.03727282885567	0.43137637787570066	0.42528951379330604	0.462979042723698	0.45539601404400004	0.4803838560331123	0.47195080498097364	0.4983771914844836	0.4890469674145701	0.5343630978928465	0.5231854013740662	0.07368721558025394	0.07130182429062001	0.00023064148884566205	0.022856656810873233	0.00022660039257837994	0.022456182797938595
43.29659404753705	0.43142477762121356	0.4253374117293024	0.4630349169678805	0.4554510403137748	0.4804439474897489	0.472009843621144	0.49844171407781573	0.4891102152116794	0.5344366888185029	0.5232572435732984	0.07369599990785748	0.07131032403832861	0.00023283371923765728	0.02321295129833345	0.00022875462051263895	0.02280627527169088
43.55747780701245	0.4314736526474476	0.425385790303021	0.46309156299818427	0.45550683020416516	0.4805049807652308	0.4720698076854295	0.49850735904292515	0.48917455991385034	0.5345117770117024	0.5233305377664887	0.0737053671916975	0.07131938785655226	0.00023508545093564592	0.02357867718676232	0.00023096730928606757	0.02316563459467602
43.81993352237618	0.4315230181425278	0.42543466471598795	0.463149002059679	0.4555634046969792	0.4805669805724987	0.47213072145561547	0.49857415477156053	0.489240029296884	0.5345883984929382	0.5234053189555128	0.07371532823516003	0.07132902619867046	0.00023739614177098467	0.023953916452299495	0.00023323792633844764	0.0235343413258704
44.08397066545326	0.43157288934495736	0.4254840502239994	0.4632072555518338	0.45562078492762526	0.48062997183923023	0.47219260942451236	0.49864212993475765	0.4893066514089056	0.5346665896974038	0.5234816225427754	0.07372589405384973	0.07133924972340253	0.00023976525412683358	0.024338751736081576	0.00023556594358642435	0.02391247667841867
44.349598765141174	0.43162328154195156	0.4255339621355866	0.4632663450289978	0.45567899218562663	0.4806939797095858	0.4722554962976741	0.49871131348595116	0.4893744545733847	0.5347463874810164	0.523559484336982	0.07373707588010085	0.07135006929918078	0.0002421922549485922	0.024733266353962335	0.00023795083743138878	0.024300122529055557
44.6168274077539	0.4316742100677178	0.4255844158104229	0.4633262922008792	0.4557380479151306	0.48075902954598354	0.47231940699514235	0.49878173466415343	0.48944346739220423	0.5348278291265742	0.5236389405590318	0.07374888516760146	0.07136149600861154	0.0002446766157527813	0.025137544306360837	0.00024039208876458495	0.02469736142728607
44.88566623736761	0.43172569030167157	0.42563542665767323	0.4633871189330116	0.45579797371540925	0.4808251469308965	0.4723843666532126	0.49885342299718705	0.4895137187487966	0.5349109523500529	0.5237200278480483	0.07376133359612452	0.07137354115306448	0.0002472178126324831	0.02555167028791061	0.00024288918297787898	0.025104276605446785
45.15612495616904	0.4317777376665889	0.42568701013428706	0.46344884724721863	0.45585879134136115	0.48089235766867794	0.4724504006262315	0.4989264083049861	0.4895852378113382	0.5349957953070452	0.5238027832675475	0.0737744330763737	0.07138621625735268	0.00024981532626577874	0.02597572969762041	0.00024544160996908815	0.025520951988525553
45.42821332480542	0.4318303676266943	0.42573918174322434	0.46351149932206637	0.45592052270399575	0.4809606877874111	0.4725175344884133	0.499000720702956	0.4896580540360028	0.5350823965993438	0.5238872443117333	0.0737881957549432	0.0713995330745432	0.0002524686419217437	0.026409808648935496	0.0002480488641493084	0.025947472203981192
45.701941162736816	0.43188359568568024	0.42579195703162265	0.4635750974933065	0.45598318987092046	0.4810301635407875	0.4725857940356893	0.4990763906054053	0.48973219717028355	0.5351707952816748	0.5239734489119533	0.07380263401941237	0.07141350359087262	0.0002551772494737703	0.026853993980552104	0.0002507104444551267	0.02638392259252953
45.97731834859046	0.43193743738465806	0.4258453515888948	0.46363966425431585	0.45604681506681294	0.4811008114100131	0.47265520528757987	0.4991534487290404	0.48980769725637285	0.5352610308685886	0.5240614354432857	0.07381776050354295	0.07142814003078336	0.00025794064340090017	0.027308373266606623	0.00025342585435084164	0.026830389218147843
46.25435482051728	0.43199190830003537	0.42589938104476144	0.46370522225652	0.45611142067388966	0.48117265810573956	0.4727257944890964	0.4992319260965296	0.4898845846346184	0.5353531433415054	0.524151242731288	0.07383358809261868	0.07144345486209291	0.0002607583227979271	0.027773034827518472	0.00025619460183756715	0.027286958878619316
46.533060576550575	0.43204702404131917	0.425954061067209	0.4637717943098095	0.45617702923236003	0.4812457305700272	0.47279758811266853	0.4993118540401422	0.4899628899470357	0.5354471731559249	0.5242429100588933	0.07385012992891618	0.07145946080127723	0.0002636297913867214	0.02824806774144406	0.0002590161994635576	0.027753719116788034
46.813445674966815	0.43210280024884373	0.42600940736038195	0.46383940338294644	0.4562436634408797	0.48132005597833555	0.4728706128601044	0.4993932642054546	0.49004264414090554	0.5355431612488051	0.5243364771734766	0.07386739941729846	0.0714761708188981	0.0002665545575181172	0.02873356185476439	0.0002618901643289817	0.028230758231103437
47.09552023464871	0.43215925259141497	0.42606543566239113	0.4639080726039545	0.45631134615698277	0.48139566174154175	0.47294489566457343	0.4994761885551331	0.4901238784724236	0.5356411490461085	0.5244319842940695	0.07388541023096067	0.07149359814514564	0.0002695321341814605	0.029229607793737955	0.0002648160180933612	0.028718165287003217
47.37929443545016	0.4322163967638768	0.42612216174305145	0.46397782526050335	0.4563801003975135	0.4814725755079914	0.4730204636926253	0.49956065937279726	0.4902066245104453	0.5357411784705329	0.5245294721187609	0.07390417631731407	0.07151175627554393	0.00027256203901548925	0.029736296976224708	0.0002677932869885602	0.029216030128537795
47.66477851856398	0.4322742484845902	0.4261796014015368	0.4640486848002741	0.45644994933903954	0.48155082516557823	0.4730973443462341	0.4996467092669521	0.49029091414028775	0.5358432919494177	0.5246289818322577	0.07392371190400893	0.07153065897677467	0.0002756437943117751	0.03025372162321105	0.00027082150181700904	0.029724443389312682
47.951982786891236	0.4323328234928233	0.4262377704639493	0.46412067483131375	0.4565209163182556	0.48163043884385515	0.4731755652648739	0.49973437117500985	0.49037677956761927	0.5359475324228383	0.5247305551136323	0.0739440315051227	0.07155032029266319	0.0002787769270243823	0.030781974770732745	0.00027390019796758036	0.030243496504823497
48.24091760541319	0.4323921375460533	0.4262966847808074	0.46419381912237423	0.4565930248323739	0.48171144491617635	0.47325515432762744	0.4998236783673891	0.49046425332242577	0.5360539433518983	0.524834234144249	0.07396514992749427	0.07157075455031034	0.00028196096877941557	0.031321150282579424	0.0002770289154202521	0.030773281724350454
48.53159340156531	0.4324522064171731	0.42635636022444195	0.4642681416032374	0.45666629853950225	0.4817938720018739	0.4733361396553237	0.49991466445169835	0.4905533682630547	0.5361625687272146	0.524940061615882	0.07398708227721561	0.07159197636636934	0.0002851954558797942	0.031871342861975904	0.0002802071987528798	0.03131389212290969
48.82402066561362	0.4325130458915987	0.4264168126863006	0.46434366636502034	0.45674076125900365	0.4818777489684616	0.47341854961270896	0.5000073633770077	0.4906441575803489	0.5362734530776058	0.525048080739025	0.07400984396629923	0.07161400065350358	0.0002884799293120244	0.032432648064428804	0.00028343459715107766	0.03186542161401462
49.11820995103327	0.43257467176428	0.42647805807415884	0.464420417660467	0.45681643697184593	0.4819631049338785	0.4735024128106513	0.5001018094382089	0.4907366548018601	0.5363866414789976	0.525158335251405	0.07403345071950504	0.07163684262698464	0.00029181393475885553	0.03300516231084316	0.0002867106644138806	0.03242796496202516
49.41417187488941	0.4326370998366044	0.4265401123092305	0.46449841990421864	0.45689334982092955	0.48204996926876076	0.4735877581083756	0.5001980372804651	0.4908308937961533	0.5365021795635354	0.5252708694266963	0.07405791858134644	0.0716605178114792	0.0002951970226027223	0.03358898290029799	0.00029003495896329223	0.033001617795221705
49.71191711822035	0.4327003459131951	0.4266029913231798	0.46457769767306745	0.4569715241114038	0.4821383715987521	0.47367461461573634	0.500296081903756	0.49092690877719924	0.5366201135289238	0.5253857280834509	0.07408326392327526	0.07168504204799198	0.00029862874793584737	0.03418420802339028	0.0002934070438490588	0.03358647661846703
50.01145642642306	0.4327644257985962	0.4266667110550228	0.4646582757061878	0.45705098431095714	0.4822283418068454	0.473763011695519	0.5003959786675171	0.49102473430885835	0.5367404901479964	0.5255029565942421	0.07410950345105155	0.0717104315010047	0.0003021086705643494	0.034790936775436876	0.0002968264867591053	0.034182638826976586
50.3128006096408	0.4328293552938433	0.426731287447927	0.46474017890534675	0.4571317550500985	0.48231991003576163	0.4738529789657842	0.5004977632953779	0.49112440530946483	0.5368633567785165	0.5256226008950405	0.07413665421230461	0.07173670266578792	0.00030563635502123265	0.035409269170756374	0.00030029286002830613	0.03479020271969091
50.61596054315354	0.43289515019291785	0.4267967364458917	0.46482343233509266	0.45721386112240786	0.4824131066903666	0.47394454630223976	0.5006014718800014	0.49122595705649935	0.5369887613732242	0.5257447074948108	0.07416473360428948	0.07176387237590787	0.00030921137057149384	0.03603930615636841	0.0003038057406404837	0.035409267512761744
50.9209471677702	0.4329618262790735	0.42686307399031725	0.46490806122291967	0.457297327484773	0.48250796244012095	0.47403774384065406	0.5007071408880277	0.4913294251913676	0.5371167524901328	0.5258693234853526	0.0741937593818479	0.07179195781092561	0.00031283329121778447	0.036681149625948706	0.0003073647102448396	0.03603993335414657
51.22777149022361	0.43302939932103846	0.4269303160164498	0.46499409095940514	0.45738217925760016	0.4826045082215696	0.47413260197930496	0.5008148071651214	0.4914348457242813	0.5372473793030802	0.5259964965513884	0.07422374966557611	0.07182097650430604	0.0003165016957126232	0.037334902434793094	0.0003109693551546222	0.036682301337094714
51.53644458356769	0.43309788506908636	0.42699847844970235	0.46508154709832455	0.45746844172500006	0.48270277524087024	0.4742291513814636	0.5009245079411321	0.4915422550392374	0.5373806916125478	0.526126274980895	0.07425472295020838	0.07185094635152192	0.0003202161675623927	0.038000668414056804	0.00031461926635989457	0.03733647351499769
51.84697758757708	0.4331672992509673	0.427067577201848	0.46517045535673546	0.4575561403349514	0.4828027949763567	0.47432742297792047	0.5010362808353632	0.4916516898991137	0.537516739856752	0.5262587076757038	0.07428669811322064	0.07188188561838516	0.0003239762950368874	0.03867855238590323	0.00031831403953808124	0.03800255291658061
52.15938170914916	0.433237657567701	0.42713762816707884	0.46526084161503317	0.4576453006994369	0.4829045991811467	0.4744274479695485	0.5011501638619575	0.4917631874508722	0.5376555751230161	0.526393844162367	0.07431969442366318	0.071913812949594	0.00032778167117819557	0.03936866017895113	0.00032205327505407944	0.038680643559942496
52.47366822270851	0.43330897568922305	0.42720864721792434	0.46535273191697624	0.4577359485945496	0.4830082198857857	0.4745292578299027	0.5012661954354026	0.4918767852308705	0.5377972491594334	0.5265317346032932	0.07435373155123251	0.07194674737750067	0.00033163189380636116	0.040071098643210235	0.0003258365779742478	0.03937085046842981
52.789848470613855	0.4333812692498793	0.4272806502010284	0.46544615246968035	0.4578281099605732	0.4831136894009329	0.4746328843078657	0.5013844143761553	0.49199252117030046	0.5379418143868291	0.5266724298081776	0.07438882957557853	0.07198070833112956	0.00033552656552671145	0.040785975666125296	0.0003296635580736229	0.04007327968619734
53.107933863567155	0.43345455384376247	0.4273536529327796	0.46554112964357464	0.457921810902028	0.483221040320088	0.47473835943032905	0.5015048599163905	0.4921104336007363	0.5380893239110263	0.5268159812457165	0.07442500899586926	0.07201571564542114	0.0003394652937402931	0.04151340018853489	0.00033353382984069313	0.04078803829352751
53.42793588102576	0.433528845019889	0.4274276711947828	0.4656376899723283	0.45801707768768685	0.48333030552236195	0.4748457155049181	0.5016275717058811	0.49223056125981407	0.5382398315354375	0.52696244105563	0.07446229074060763	0.07205178957073873	0.00034344769065230984	0.0422534822212981	0.0003374470124857254	0.04151523442291705
53.74986607161648	0.43360415827720816	0.4275027207291761	0.46573586015273555	0.45811393675055484	0.48344151817528846	0.4749549851227577	0.5017525898180087	0.4923529432970307	0.5383933917739769	0.5271118620609899	0.07450069617772068	0.07208895078262292	0.00034747337327545313	0.0430063328610828	0.0003414027299530886	0.04225497727604477
54.073736053552395	0.4336805090594329	0.4275788172337827	0.46583566704456053	0.45821241468781687	0.483554711737679	0.47506620116128534	0.5018799547559059	0.49247761927968275	0.5385500598643115	0.5272642977808802	0.07454024712491851	0.07212722039182244	0.0003515419634413375	0.04377206430764602	0.0003454006109264718	0.04300737713968772
54.399557515052166	0.4337579127496968	0.4276559763570875	0.4659371376703463	0.45831253826074125	0.48366991996252345	0.4751793967871003	0.5020097074587431	0.4926046291989251	0.5387098917814627	0.527419802443371	0.07458096586033679	0.07216661995458551	0.0003556530878092712	0.04455078988111438	0.00034944028883254763	0.04377254540234787
54.727342214761876	0.43383638466501945	0.4277342136930426	0.46604029921517465	0.45841433439455026	0.4837871768999354	0.4752946054588632	0.5021418893081563	0.49273401347598156	0.5388729442517659	0.5275784309988554	0.07462287513347785	0.07220717148324897	0.0003598063778714744	0.045342624039037105	0.00035352140185707093	0.04455059457245625
55.057101982179326	0.433915940050582	0.42781354477568767	0.46614517902638397	0.45851783017824405	0.4839065169001422	0.47541186093023996	0.5022765421348206	0.49286581296848514	0.5390392747672003	0.5277402391337181	0.07466599817644667	0.07224889745710653	0.00036400146996151683	0.04614768239414957	0.000357643592947432	0.04534163829488591
55.38884871808102	0.433996594073801	0.42789398507357684	0.4662518046132394	0.4586230528643835	0.4840279746165223	0.47553119725288795	0.5024137082251763	0.49300006897697174	0.5392089416001018	0.5279052832843862	0.07471035871549912	0.07229182083358986	0.0003682380052637546	0.04696608173244954	0.00036180650982087226	0.046145791368800815
55.722594394951685	0.43407836181819537	0.42797554998401527	0.46636020364655134	0.4587300298688269	0.4841515850086902	0.47565264877949315	0.5025534303283105	0.49313682325151675	0.5393820038182706	0.5280736206517401	0.07475598098291772	0.07233596505974772	0.00037251562982143493	0.047797940031571784	0.00036600980497591973	0.046963169766243595
56.058351057416104	0.43416125827703816	0.42805825482708715	0.4664704039582432	0.45883878877041595	0.4842773833456293	0.47577625016685243	0.5026957516629982	0.4932761179985313	0.5395585213004855	0.5282453092159218	0.07480288972921316	0.07238135408406446	0.0003768339945426913	0.04864337647910588	0.0003702531356957195	0.047793890649671766
56.39613082267415	0.4342452983467866	0.42814211483947334	0.466582433540864	0.45894935731061476	0.48440540520887276	0.4759020363790035	0.5028407159249074	0.49341799588771107	0.5397385547524389	0.528420407751538	0.0748511102356694	0.07242801236859142	0.00038119275521031337	0.049502511491795076	0.0003745361640613565	0.048638072391355536
56.7359458809379	0.4343304968202822	0.4282271451680537	0.46669632054704324	0.45906176339309485	0.4845356864957362	0.47603004269040744	0.5029883672939767	0.4935625000591508	0.539922165723108	0.5285989758432789	0.0749006683272498	0.07247596490142952	0.00038559157248818643	0.050375466734465135	0.0003788585569551861	0.04949583459185192
57.07780849587155	0.4344168683797084	0.4283133608632754	0.4668120932888846	0.4591760350832604	0.48466826342259745	0.4761603046891753	0.5031387504419604	0.49370967413062555	0.5401094166215699	0.52878107390196	0.07495159038585834	0.07252523720957338	0.0003900301119310612	0.051262365139805866	0.0003832199860712704	0.05036729809927465
57.42173100503407	0.4345044275893058	0.4284007768722944	0.4669297802372987	0.45929220060772147	0.48480317252823246	0.47629285828035123	0.5032919105401614	0.49385956220504246	0.540300370734285	0.5289667631810075	0.07500390336398878	0.0725758553721044	0.0003945080439931026	0.05216333092829473	0.000387620127925703	0.051252585029430975
57.7677258203244	0.4345931888878263	0.42848940803186747	0.46704941002126776	0.45941028835370185	0.48494045067719926	0.47642773968924423	0.5034478932673411	0.4940122088780725	0.5404950922428547	0.5291561057933951	0.07505763479875588	0.07262784603377669	0.00039902504403388495	0.053078489628163084	0.00039205866386049504	0.05215181878502051
58.115805428429454	0.43468316658072315	0.4285792690609924	0.46717101142704226	0.45953032686838347	0.48508013506327763	0.4765649854648115	0.5036067448178244	0.49416765924596084	0.5406936462422753	0.5293491647290521	0.07511281282633682	0.07268123641898346	0.0004035807923270518	0.05400796809593089	0.00039653528005478833	0.053065124076354664
58.465982391274686	0.4347743748320648	0.4286703745532884	0.4672946133972629	0.45965234485818407	0.4852222632129604	0.4767046324830979	0.5037685119097968	0.4943259589135288	0.5408960987597017	0.5295460038727577	0.07516946619682563	0.07273605434613463	0.00040817497406864245	0.054951894537310864	0.00040104966753029547	0.053992626941607114
58.818269346477535	0.4348668276561633	0.42876273896910116	0.4674202450300099	0.4597763711879631	0.48536687298900255	0.47684671795072536	0.5039332417938052	0.4944871540023637	0.5411025167737399	0.529746688022533	0.07522762428951879	0.0727923282424425	0.00041280727938708406	0.0559103985288516	0.00040560152216317924	0.05493445476808745
59.172679007803275	0.4349605389089038	0.42885637662733	0.46754793557776897	0.45990243488015586	0.4855140025940245	0.4769912794084434	0.5041009822614658	0.49465129115921525	0.5413129682342824	0.5299512829085563	0.0752873171286507	0.0728500871591496	0.0004174774033491868	0.056883611038870185	0.0004101905446916021	0.0558907363136143
59.52922416562417	0.43505552227877037	0.4289513016969609	0.4676777144463173	0.4600305651138287	0.4856636905741716	0.4771383547347296	0.5042717816543844	0.49481841756458944	0.5415275220829111	0.5301598552126097	0.07534857539958167	0.07290936078719014	0.00042218504596702733	0.057871664449422155	0.0004148164407212773	0.05686160172749055
59.887917687380885	0.4351517912775489	0.429047528188294	0.46780961119351927	0.46016079122365194	0.48581597582283115	0.4772879821494502	0.5044456888732981	0.49498858094155657	0.5417462482738794	0.530372472588081	0.07541143046547195	0.07297017947332103	0.00042692991220949494	0.0588746925790673	0.00041947892073512794	0.05784718257304178
60.24877251804685	0.43524935923070107	0.42914506994386065	0.46794365552803274	0.4602931426987903	0.48597089758441114	0.4774402002175775	0.5046227533874426	0.49516182956477933	0.541969217795701	0.5305892036805383	0.07547591438443864	0.07303257423672911	0.0004317117120090641	0.05989283070515228	0.00042417770010350075	0.058847611849841996
60.6118016805955	0.43534823926739585	0.4292439406290119	0.4680798773079187	0.46042764918170176	0.4861284954581737	0.477595047852967	0.5048030252441555	0.49533821226976055	0.5421965026933577	0.5308101181488979	0.07554205992723269	0.07309657678612781	0.00043653016026778957	0.06092621558661904	0.0004289124990900506	0.05986302401630894
60.97701827647021	0.4354484443101829	0.42934415372216894	0.46821830653915164	0.46056434046684597	0.48628880940213226	0.47775256432219265	0.5049865550787188	0.4955177784623238	0.5424281760911573	0.5310352866872026	0.075609900595434	0.07316221953736184	0.00044138497687018496	0.06197498548802116	0.0004336830428622873	0.06089355501300986
61.34443548605718	0.4355499870642989	0.42944572250472185	0.468358973374024	0.46070324649929195	0.4864518797370105	0.477912789248445	0.5051733941244503	0.4957005781283349	0.5426643122162566	0.5312647810470369	0.07567947064019816	0.07322953563155105	0.00044627588668733065	0.06303928020268756	0.00043848906149746014	0.061939342285796783
61.71406656916102	0.43565288000658803	0.4295486600505636	0.46850190810944237	0.4608443973732248	0.4866177471502609	0.47807576261548773	0.5053635942230497	0.4958866618436628	0.5429049864228727	0.5314986740605925	0.07575080508156007	0.0732985589537661	0.0004512026195845342	0.06411924107685252	0.00044333028999321566	0.06300052480989393
62.085924865483435	0.4357571353740267	0.42965297921524737	0.4686471411851057	0.4609878233303465	0.48678645270014914	0.47824152477168164	0.5055572078352129	0.49607608078439985	0.5431502752172142	0.5317370396644195	0.07582393972833716	0.07336932415227834	0.0004561649104338761	0.0652150110345957	0.0004482064682755915	0.06407724311414142
62.46002379510434	0.43586276515183536	0.42975869262474836	0.46879470318156863	0.46113355475816153	0.48695803781990266	0.478410116434067	0.505754288051515	0.49626888673733954	0.5434002562831476	0.5319799529238757	0.07589891119861866	0.07344186665839507	0.00046116249911820617	0.06632673460254068	0.00045311734120401237	0.06516963930513953
62.83637685896657	0.43596978106116024	0.4298658126638204	0.4689446248181745	0.46128162218814794	0.4871325443219243	0.4785815786925142	0.5059548886035762	0.4964651321107261	0.5436550085086358	0.5322274900583025	0.07597575694089376	0.07351622270689899	0.0004661951305400258	0.06745455793490862	0.0004580626585851677	0.06627785709288503
63.21499763936286	0.43607819454631175	0.4299743514639276	0.46909693695085747	0.461432056293804	0.48731001440207145	0.4787559530139396	0.506159063875516	0.49666486994527737	0.5439146120129614	0.5324797284669587	0.0760545152558248	0.07359242935710818	0.00047126255463214584	0.06859862883975154	0.00046304217517900703	0.06740204181599552
63.59589980042612	0.4361880167615416	0.43008432089073834	0.4692516705698111	0.4615848878885667	0.4874904906440065	0.4789332812465875	0.5063668689157115	0.49686815392550193	0.5441791481747819	0.5327367467557292	0.07613522531869042	0.0736705245146014	0.00047636452636168336	0.06975909680457448	0.000468055650704291	0.06854234046713259
63.979097088622495	0.43629925855733875	0.43019573253115967	0.46940885679700495	0.4617401479235947	0.48767401602360977	0.4791136056243792	0.5065783594488577	0.4970750383913042	0.5444486996610288	0.5329986247646441	0.07621792720252953	0.07375054695360024	0.00048150080573972076	0.07093611302296665	0.00047310284985024875	0.06969890171953352
64.36460333324754	0.4364119304662292	0.4303085976799023	0.4695685268835606	0.461897867485411	0.48786063391346884	0.4792969687713332	0.5067935918883537	0.4972855783499012	0.5447233504566921	0.5332654435962358	0.07630266190199653	0.07383253634006033	0.0004866711578325189	0.0721298304220852	0.00047818354228545967	0.07087187595391242
64.75243244692527	0.43652604268805845	0.43042292732554943	0.4697307122069609	0.462058077793398	0.488050388087435	0.4794834137060543	0.507012623349015	0.4974998294880516	0.5450031858955194	0.5335372856447606	0.0763894713579758	0.0739165332554778	0.0004918753527636266	0.07334040368917272	0.0004832975026626274	0.0720614152848782
65.14259842611021	0.43664160507473626	0.4305387321361163	0.4698954442680999	0.462220810197137	0.4882433227252509	0.4796729838462922	0.5072355116601241	0.49771784818461223	0.5452882926916605	0.533814234626323	0.076478398482956	0.07400257922145141	0.0004971131657240946	0.07456798929966624	0.0004884445106293489	0.07326767358894415
65.53511535159264	0.43675862711442537	0.4306560224440787	0.47006275468815806	0.46238609617358845	0.48843948241725366	0.4798657230135762	0.5074623153788385	0.49793969152342854	0.5455787589722969	0.5340963756099291	0.07656948718722026	0.07409071672500814	0.0005023843769818015	0.07581274554567585	0.0004936243508367744	0.07449080653225337
65.92999738900669	0.43687711791514955	0.4307748082308488	0.47023267520529693	0.46255396732409876	0.4886389121691511	0.4800616754379194	0.5076930938039563	0.4981654173065763	0.5458746743112886	0.5343837950495072	0.07666278240585923	0.07418098924475125	0.000507688771887338	0.0770748325644206	0.000498836812944714	0.07573097159880149
66.32725878934137	0.4369970861878005	0.4308950991106781	0.4704052376711669	0.46272445537123497	0.48884165740687313	0.4802608857625989	0.5079279069900604	0.49839508406795946	0.5461761297638773	0.5346765808169305	0.07675833012664596	0.07427344127782476	0.0005130261408833325	0.07835441236736074	0.0005040816916330737	0.07698832811934153
66.72691388945532	0.43711854022852065	0.4310169043139656	0.4705804740472153	0.4628975921554304	0.4890477639815004	0.48046339904901303	0.508166815762049	0.4986287510872819	0.5464832179024868	0.5349748222360805	0.07685617741880836	0.07436811836775617	0.0005183962795075603	0.07965164886942944	0.0005093587866067395	0.07826303730058726
67.12897711259382	0.43724148790043227	0.431140232669944	0.47075841640078736	0.4630734096314371	0.48925727817426773	0.48066926078161226	0.5084098817300681	0.49886647840439935	0.5467960328536584	0.5352786101179856	0.07695637246273053	0.07446506713318722	0.0005237989884054883	0.08096670791934457	0.0005146679026072354	0.07955526225498488
67.53346296890952	0.43736593661469786	0.4312650925887273	0.4709390969010152	0.46325193986457636	0.48947024670165123	0.4808785168729127	0.5086571673048582	0.49910832683407175	0.5471146703361685	0.5355880367970824	0.07705896458060597	0.07456433529753954	0.0005292340733347167	0.08229975733007677	0.0005200088494159427	0.08086516803059851
67.94038605598601	0.43749189331087124	0.43139149204268296	0.47112254781447443	0.46343321502677615	0.4896867167205305	0.48109121366858226	0.5089087357135298	0.49935435798112393	0.5474392277003699	0.5359031961686338	0.07716400426810095	0.07466597171964444	0.0005347013451713067	0.08365096690927487	0.0005253814418639813	0.08219292164166347
68.3497610593647	0.4376193644365257	0.4315194385471147	0.47130880150061033	0.46361726739238523	0.48990673583343464	0.48130739795261407	0.5091646510157838	0.4996046342560294	0.5477698039688033	0.5362241837273563	0.07727154322704438	0.07477002642537238	0.0005402006199196618	0.08502050849112663	0.0005307854998419792	0.08353869210006337
68.7616027530747	0.43774835592612055	0.43164893914021907	0.4714978904069121	0.46380412933375587	0.4901303520938708	0.4815271169525769	0.5094249781205893	0.49985921889093676	0.5481064998781312	0.5365510966072964	0.07738163439919617	0.0748765506403075	0.0005457317187164135	0.08640855596767949	0.0005362208483034037	0.08490265044632395
69.17592600016614	0.4378788731790771	0.43178000036229025	0.47168984706383005	0.4639938333165835	0.4903576140117335	0.48175041834494997	0.509689782803335	0.5001181759561478	0.5484494179224401	0.5368840336230083	0.07749433200112534	0.07498559682349469	0.0005512944678365272	0.08781528532118443	0.0005416873172741088	0.08628496978174383
69.59274575324658	0.43801092103704076	0.43191262823414367	0.47188470407942207	0.464186411894989	0.49058857055880184	0.48197735026054145	0.5099591317234781	0.5003815703770641	0.5487986623979704	0.5372230953120781	0.07760969156025702	0.07509721870230866	0.0005568886987034061	0.08924087465727837	0.0005471847418584419	0.08768582530086633
70.01207705502031	0.4381445037602853	0.4320468282347264	0.4720824941337164	0.4643818977063365	0.49082327117432184	0.48220796128999205	0.5102330924426954	0.5006494679516246	0.5491543394493216	0.5375683839790554	0.07772776995210848	0.07521147130849083	0.0005625142478905554	0.09068550423721433	0.000552712962247015	0.08910539432423548
70.43393503883172	0.4382796250032304	0.4321826052778816	0.4722832499727772	0.464580323465772	0.4910617657706728	0.48244230048936526	0.510511733443565	0.500921935368242	0.5495165571171978	0.5379200037408354	0.07784862543878165	0.07532841101538346	0.0005681709571290217	0.09214935651225176	0.0005582718237220341	0.0905438563319052
70.85833492921113	0.4384162877890412	0.4323199636882321	0.47248700440246144	0.4647817219604682	0.49130410473912756	0.4826804173858253	0.5107951241487949	0.5011990402242652	0.5498854253877526	0.5382780605735626	0.0779723177087525	0.0754480955764303	0.00057385867331472	0.09363261615763463	0.0005638611766665136	0.09200139299736065
71.2852920424243	0.43855449448326284	0.43245890717614927	0.4726937902818492	0.46498612604356604	0.49155033895569744	0.4829223619834044	0.5110833349410119	0.5014808510449802	0.5502610562435911	0.538642662361102	0.07809890791799992	0.07557058416497245	0.0005795772485106543	0.09513547010688228	0.000569480876565609	0.0934781882214537
71.71482178702524	0.43869424676645974	0.43259943881176877	0.47290364051633554	0.46519356862779193	0.4918005197870707	0.48316818476885776	0.5113764371831431	0.5017674373031699	0.5506435637165039	0.5390139189451508	0.078228458732546	0.07569593741540424	0.0005853265399532459	0.09665810758694704	0.0005751307840172748	0.09497442816756063
72.14693966441222	0.4388355456058145	0.43274156099801514	0.47311658805036794	0.465404082678746	0.49205469909664135	0.4834179367176145	0.5116745032393987	0.5020588694392553	0.5510330639419933	0.5393919421770528	0.07836103437243634	0.0758242174657266	0.0005911064100568852	0.098200720153784	0.0005808107647350402	0.09649030129671132
72.58166126938723	0.43897839122564686	0.43288527544259253	0.47333266585980915	0.4656177012078339	0.49231292925063275	0.48367166929981603	0.5119776064968908	0.5023552188820383	0.5514296752156762	0.5397768459713801	0.07849670065725176	0.07595548800157588	0.0005969167264170405	0.09976350172831872	0.0005865206895541153	0.09802599840337223
73.01900229071879	0.43912278307680536	0.433030583128905	0.47355190694391375	0.46583445726483513	0.49257526312431477	0.48392943448645315	0.5122858213878968	0.5026565580700681	0.5518335180516236	0.5401687463613586	0.07863552505316837	0.07608981430176633	0.0006027573618169191	0.10134664863285536	0.0005922604344366089	0.0995817126516414
73.45897851170821	0.43926871980488974	0.43317748428585423	0.4737743443168937	0.466054383930086	0.49284175410831677	0.484191284755594	0.5125992234128056	0.5029629604736519	0.5522447152427282	0.5405677615562131	0.07877757672167321	0.0762272632854105	0.0006086281942260241	0.10295035962799659	0.0005980298804749706	0.10115763961202617
73.90160581075892	0.4394161992172514	0.43332597835647524	0.4740000109990625	0.46627751430625974	0.49311245611503723	0.4844572730987121	0.5129178891637656	0.503274500617538	0.5526633919231809	0.5409740120005024	0.07892292656996677	0.07636790356069192	0.0006145291068062608	0.10457483594984751	0.0006038289138970976	0.1027539772985051
74.34690016194996	0.43956521824872524	0.43347606396535815	0.4742289400075284	0.4665038815097253	0.493387423585152	0.4847274530271091	0.5132418963490553	0.5035912541042947	0.5530896756331373	0.5413876204355358	0.07907164730313346	0.07651180547534459	0.0006204599879133799	0.10622028134807238	0.0006096574260696652	0.10437092620641408
74.79487763561212	0.4397157729260412	0.43362773888480877	0.4744611643464233	0.46673351866146806	0.4936667114942212	0.48500187857843935	0.5135713238182198	0.5039132976384095	0.5535236963856716	0.5418087119629523	0.07922381347816337	0.07665904116890629	0.0006264207310979764	0.10788690212407914	0.0006155153135004587	0.10600868935034669
75.24555439890803	0.4398678583308529	0.4337809999996924	0.47469671699664123	0.46696645887754384	0.4939503753593976	0.4852806043233304	0.513906251587981	0.5042407090511393	0.5539655867361091	0.5422374141105508	0.07937950155987014	0.07680968462683606	0.0006324112351073774	0.1095749071698009	0.0006214024778419258	0.10766747230283613
75.6989467164156	0.4400214685613393	0.4339358432709076	0.47493563090506563	0.4672027352590534	0.49423847124623543	0.4855636853721103	0.5142467608689705	0.5045735673261345	0.5544154818538406	0.5426738569004702	0.07953878997881486	0.07696381173654286	0.0006384314038850869	0.11128450800686096	0.0006273188258927309	0.10934748323350618
76.15507095071504	0.4401765966923049	0.4340922636974326	0.4751779389732608	0.46744238088160867	0.49453105577560297	0.4858511773816318	0.5145929340933046	0.5049119526258771	0.5548735195967178	0.5431181729198146	0.07970175919129466	0.07712150034543683	0.0006444811465711187	0.11301591882612172	0.0006332642695983104	0.11104893294840679
76.61394356297929	0.4403332347337292	0.43425025527688405	0.47542367404560115	0.46768542878427005	0.4948281861306984	0.4861431365622047	0.5149448549430404	0.50525594631895	0.5553398405881441	0.5435704973938263	0.0798684917414963	0.07728283032105007	0.0006505603774997759	0.11476935652775921	0.000639238726053537	0.11277203493030186
77.07558111356816	0.44049137358768947	0.4344098109645253	0.4756728688968143	0.46793191195792555	0.4951299200641709	0.48643961968463073	0.5153026083795418	0.5056056310081828	0.5558145882969757	0.5440309682617196	0.0800390723258883	0.07744788361334942	0.000656669016197986	0.11654504076167882	0.0006452421174991674	0.11451700537871545
77.54000026262605	0.4406510030035947	0.43457092263065966	0.4759255562189057	0.46818186333309136	0.4954363159053477	0.48674068408734467	0.5156662806737967	0.5059610905597015	0.5562979091203482	0.5444997262552861	0.08021358785996507	0.07761674431930317	0.0006628069873837461	0.11834319396874093	0.0006512743713262825	0.11628406325132801
78.00721777068286	0.4408121115316593	0.43473358101633963	0.47618176860744466	0.4684353157671026	0.49574743256756987	0.48704638768366504	0.5160359594377214	0.5063224101329186	0.5567899524695616	0.5449769149803875	0.08039212754741733	0.07778949874980591	0.0006689742209600169	0.12016404142146087	0.0006573354200685166	0.11807343030464779
78.47725049925933	0.4409746864745347	0.43489777568731725	0.4764415385471678	0.4686923020306617	0.49606332955563254	0.4873567889691479	0.5164117336564866	0.5066896762115018	0.5572908708591504	0.545462681001468	0.0805747829518534	0.07796623549907206	0.0006751706520105039	0.1220078112661298	0.0006634252014029451	0.11988533113608923
78.95011541147531	0.44113871383703385	0.435063494986169	0.4767048983968815	0.46895285479372334	0.4963840669733396	0.4876719470290568	0.5167936937219152	0.5070629766353606	0.5578008199992852	0.5459571739292134	0.08076164807116344	0.07814704551657664	0.0006813962207954383	0.12387473456495002	0.000669543658146754	0.12171999322620763
79.42582957266194	0.4413041782738515	0.43523072598250667	0.47697188037361954	0.4692170066106746	0.4967097055311642	0.48799192154593707	0.5171819314669839	0.5074424006336902	0.5583199588916407	0.5464605465114944	0.080952819414642	0.07833202218167706	0.0006876508727396979	0.12576504533758737	0.0006756907382484689	0.12357764698066376
79.90441015097758	0.44147106303520595	0.43539945442119843	0.47724251653602623	0.4694847899047813	0.49704030655402065	0.4883167728073043	0.5175765402014822	0.5078280388591154	0.5588484499288939	0.5469729547277384	0.08114839608298915	0.07852126138101101	0.0006939345584279222	0.12767898060475602	0.0006818663947875114	0.1254585257737233
80.38587441802741	0.4416393499103109	0.4355696646685154	0.4775168387669271	0.46975623695186774	0.4973759319891513	0.4886465617134463	0.5179776147488745	0.5082199834229838	0.5593864589980121	0.5474945578868888	0.08134847985131283	0.07871486158879819	0.000700247233595741	0.12961678043140523	0.0006880705859640956	0.1273628659913726
80.87023974948666	0.4418090191685775	0.43574133965610884	0.4777948787550458	0.47003137986318416	0.4977166444141248	0.4889813497853363	0.5183852514844084	0.5086183279318474	0.5599341555874906	0.5480255187290991	0.08155317525525511	0.07891292395017302	0.0007065888591140101	0.1315786879690961	0.0006943032750903466	0.12929090707451962
81.35752362572781	0.441980049498458	0.4359144608227252	0.47807666797582793	0.4703102505674324	0.4980625070449438	0.48932119917266004	0.5187995483745287	0.509023167525187	0.5604917128987306	0.5485660035313398	0.08176258968038731	0.07911555236766767	0.0007129594009762652	0.13356494950005526	0.0007005644305797532	0.13124289156299085
81.8477436324513	0.442152417943819	0.4360890080535663	0.47836223767132907	0.47059288079190453	0.49841358374427275	0.48966617266195894	0.5192206050176456	0.50943459891443	0.561059307961733	0.5491161822170897	0.0819768334550051	0.07932285359099094	0.0007193588302885079	0.1355758144815269	0.0007068540259386746	0.1332190651400964
82.34091746132043	0.442326099837746	0.43626495961718414	0.4786516188291212	0.47087930204269096	0.49876993902977745	0.4900163336848896	0.519648522686318	0.5098527204233163	0.5616371217553152	0.5496762284702997	0.08219601994648118	0.07953493731024817	0.0007257871232475566	0.13761153558910166	0.000713172039751353	0.13521967667681167
82.83706291059936	0.44250106873365896	0.43644229209980506	0.4789448421601709	0.47116954558391394	0.4991316380825785	0.4903717463265971	0.5200834043709082	0.5102776320296664	0.5622253393320462	0.5502463198538194	0.08242026566132261	0.07975191625274772	0.0007322442611229496	0.13967236876096933	0.0007195184556643142	0.13724497827628568
83.33619788579601	0.44267729633362696	0.43662098033697394	0.47924193807563775	0.4714636424159394	0.4994987467558224	0.4907324753342076	0.520525354824771	0.5107094354086098	0.5628241499481282	0.5508266379324975	0.08264969034910206	0.07997390628354585	0.0007387302302394594	0.14175857324285346	0.0007258932623707692	0.13929522531900318
83.83834040030794	0.4428547524137556	0.4368009973423943	0.4795429366625424	0.4717616232525176	0.4998713315833689	0.4910985861254366	0.5209744806110462	0.5111482339773462	0.5634337471984446	0.551417368401167	0.08288441711043368	0.08020102650991645	0.0007452450219498363	0.1438704116317524	0.0007322964535902421	0.14137067650753465
84.34350857607244	0.4430334047465168	0.43698231423384243	0.47984786765824616	0.4720635184967965	0.5002494597885907	0.4914701447973153	0.521430890151114	0.5115941329414867	0.5640543291570204	0.5520187012177449	0.083124572509166	0.08043339938989134	0.0007517886326119938	0.1460081499207746	0.0007387280280500841	0.1434715939119826
84.85172064422062	0.44321321901989186	0.43716490015602916	0.4801567604236891	0.47236935821615855	0.5006331992932944	0.491847218135036	0.5218946937747984	0.5120472393430632	0.5646860985231471	0.5526308307416834	0.08337028668899207	0.08067115084508034	0.0007583610635595872	0.14817205754370377	0.0007451879894592173	0.1455982430151579
85.36299494573534	0.4433941587531782	0.43734872220026644	0.4804696439153196	0.4726791721158183	0.5010226187267529	0.49222987362091397	0.5223660037723841	0.5125076621102618	0.5653292627734376	0.5532539558780276	0.08362169349466805	0.08091441037793862	0.0007649623210711498	0.1503624074190384	0.000751676346483654	0.14775089275755704
85.87734993211305	0.44357618520931574	0.43753374532080275	0.480786546655656	0.47299298951112045	0.5014177874348562	0.4926181794434679	0.5228449344485284	0.512975512108968	0.5659840343200975	0.5538882802273415	0.08387893059804266	0.08116331119370686	0.0007715924163370635	0.15257947599477006	0.0007581931127179087	0.14992981558309282
86.39480416602983	0.4437592573035775	0.43771993224767214	0.48110749670241115	0.4733108392984773	0.5018187754893777	0.49301220450662014	0.5233316021781578	0.5134509021961927	0.5666506306757011	0.5545340122417828	0.08414213962913072	0.08141799032720788	0.0007782513654214784	0.15482354329233772	0.0007647383066533009	0.15213528748402894
86.91537632201124	0.4439433315084591	0.4379072433959043	0.4814325216161067	0.47363274992487225	0.5022256536973538	0.49341201843901183	0.523826125464425	0.5139339472754718	0.5673292746247913	0.5551913653876243	0.08441146631244181	0.0816785887747503	0.0007849391892207347	0.15709489295021228	0.0007713119516416511	0.15436758804585793
87.43908518710603	0.44412836175459697	0.4380956367709285	0.4817616484261047	0.47395874935586346	0.5026384936105779	0.4938176916034366	0.5243286249988323	0.5144247643543195	0.5680201944026309	0.5558605583145255	0.08468706060882512	0.08194525163135007	0.0007916559134212298	0.15939381226799298	0.0007779140758603087	0.1566270004925201
87.9659496615646	0.44431429932753524	0.4382850678699995	0.48209490359497875	0.47428886504201123	0.5030573675352101	0.4942292951063929	0.5248392237236089	0.5149234726038313	0.568723623881452	0.5565418150318903	0.08496907686306451	0.08221812823352095	0.0007984015684495138	0.16172059224928148	0.0007845447122678539	0.15891381173062769
88.4959887595208	0.44450109276015604	0.43847548957946625	0.48243231298113687	0.47462312388364725	0.5034823485414951	0.49464690080774765	0.5253580468964459	0.5154301934205341	0.5694398027645718	0.5572353650926513	0.08525767395750379	0.08249737230790244	0.0008051761894202203	0.16407552764435707	0.0007912038985598002	0.1612283123938738
89.0292216096782	0.4446886877205717	0.4386668520676911	0.4827739017996156	0.474961552193906	0.5039135104735943	0.4950705813305203	0.5258852221577022	0.5159450504905838	0.570168976788761	0.5579414437848443	0.0855530154719788	0.08278314212598363	0.000811979816079389	0.1664589169924966	0.0007978916771196332	0.16357079688691556
89.56566745600044	0.44487702689527325	0.43885910267342176	0.48311969458094545	0.4753041756599297	0.5043509279595246	0.4955004100707754	0.5264208796001805	0.5164681698564174	0.5709113979352727	0.5586602923313665	0.08585526985034128	0.08307560066521033	0.0008188124927418494	0.16887106266314333	0.0008046080949624113	0.1659415634280208
90.1053456584057	0.4450660498673207	0.43905218578940713	0.4834697151279975	0.4756510193021541	0.5047946764212052	0.4959364612076296	0.5269651518416132	0.5169996799859722	0.5716673246499655	0.5593921580983098	0.08616461057390923	0.08337491577677528	0.000825674268223886	0.17131227089646472	0.0008113532036793103	0.16834091409238283
90.6482756934654	0.4452556929893413	0.4392460427410363	0.48382398647070396	0.47600210743157817	0.5052448320846084	0.49637880971337006	0.5275181740999588	0.5175397118445965	0.5724370220729771	0.5601372948123204	0.08648121634213536	0.08368126036041677	0.0008325651957708513	0.173782851843157	0.000818127059371565	0.17076915485354505
91.19447715510712	0.44544588925110573	0.4394406116597734	0.4841825308185497	0.4763574636049122	0.5057014719900136	0.4968275313636776	0.5280800842716654	0.5180883989697664	0.5732207622784268	0.5608959627874147	0.0868052712608727	0.08399481254654384	0.0008394853329801721	0.17628311960324083	0.0008249297225824126	0.17322659562441345
91.74396975532183	0.44563656814141994	0.43963582735114337	0.4845453695107147	0.4767171105775038	0.5061646740023611	0.49728270274795877	0.5286510230130164	0.5186458775487534	0.5740188245246609	0.5616684291617533	0.08713696503856752	0.08431575588604492	0.0008464347417129758	0.17881339226308057	0.000831761258220487	0.17571355029714653
92.29677332487483	0.44582765550407827	0.439831621157017	0.4849125229637541	0.47708107025391694	0.5066345168216987	0.49774440127977754	0.5292311338247251	0.5192122864993677	0.5748314955155773	0.5624549681448623	0.08747649319078701	0.08464427954814739	0.000853413488003496	0.1813739919312809	0.0008386217354803271	0.17823033678192246
92.85290781402206	0.4460190733875955	0.4400279208119283	0.48528401061668447	0.4774493636360541	0.5071110799937233	0.4982127052073898	0.5298205631399205	0.5197877675539404	0.5756590696736006	0.563255861275854	0.08782405725346668	0.0849805785267202	0.0008604216419607624	0.18396524477378762	0.0008455112277538368	0.18077727704481106
93.41239329322968	0.44621073988843235	0.44022465029314356	0.48565985087334484	0.4778220107686864	0.5075944439204102	0.4986876936243722	0.5304194604156897	0.5203724653466818	0.5765018494249081	0.5640713976932041	0.08817986500530536	0.08532485385541873	0.0008674592776609646	0.18658748104624578	0.0008524298125346941	0.18335469714325825
93.97524995389855	0.44640256898740255	0.44042172966418935	0.4860400610418952	0.4781990306822626	0.508084689870724	0.49916944648034206	0.5310279782283502	0.5209665275045927	0.5773601454975551	0.5649018744166945	0.08854413069974948	0.08567731283211531	0.0008745264730303792	0.1892410351246383	0.000859377571315656	0.18596292726067531
94.54149810909283	0.44659447037894767	0.4406190749115301	0.48642465727129364	0.47858044133285377	0.5085818999914073	0.4996580445917668	0.5316462723726321	0.5215701047420935	0.5782342772331585	0.5657475966421505	0.08891707530704979	0.08603816925306065	0.0008816233097208581	0.19192624553413395	0.000866354589477647	0.18860230173902437
95.11115819427312	0.4467863492929379	0.44081659777407084	0.486813654484608	0.4789662595390832	0.5090861573178427	0.5001535696528537	0.5322745019649602	0.5221833509595534	0.5791245729128746	0.5666088780496543	0.0892989267668678	0.08640764365725968	0.0008887498729779342	0.19464345497571856	0.0008733609561688005	0.19127315910904485
95.68425076803395	0.4469781063086499	0.4410142055651441	0.48720706630898886	0.4793565009158871	0.5095975457849798	0.5006561042465169	0.5329128295510438	0.5228064233459141	0.580031370098418	0.5674860411259481	0.08968992025197092	0.08678596358156614	0.0008959062514924399	0.19739301034927337	0.0008803967641763943	0.1939758421184763
96.26079651284576	0.44716963716054403	0.4412118009866212	0.4876049050021271	0.4797511798049343	0.510116150238318	0.5011657318554147	0.533561421217975	0.5234394824856068	0.5809550159889292	0.568379417501778	0.09009029844355596	0.0871733638270313	0.0009030925372459642	0.20017526277446507	0.0008874621097862412	0.1967106977575952
96.84081623580131	0.44736083253545583	0.44140928193477447	0.48800718137501764	0.48015030920153556	0.5106420564449429	0.5016825368730501	0.5342204467110753	0.5240826924699817	0.5818958677945498	0.5692893483049911	0.09050031181879419	0.08757008673706972	0.0009103088253437086	0.20299056760869405	0.0008945570926316981	0.19947807728198086
97.42433086936633	0.447551577860789	0.4416065412974923	0.4884139047108316	0.4805539006778483	0.5111753511046013	0.5022066046149259	0.5348900795557204	0.5247362210134697	0.5828542931276036	0.5702161845302341	0.09092021895120375	0.08797638248803764	0.0009175552138308563	0.20583928446011157	0.0009016818155317408	0.2022783362319842
98.01136147213543	0.4477417530832767	0.4418034667424288	0.48882508267968444	0.4809619643021883	0.5117161218608077	0.502738021329748	0.5355704971843926	0.5254002395747173	0.5838306704123523	0.5711602874261553	0.09135028682450513	0.08839250939284284	0.000924831803499282	0.2087217771984342	0.0009088363843150482	0.20511183444884296
98.60192922959182	0.4479312324378607	0.44199994049565483	0.48924072124909324	0.4813745085542349	0.5122644573119742	0.5032768742106639	0.5362618810692346	0.5260749234829544	0.5848253893143394	0.5721220289010746	0.09179079116063865	0.08881873421827158	0.000932138697679219	0.21163841396054295	0.0009160209076326531	0.20797893608711604
99.1960554548718	0.4481198842062099	0.4421958391103444	0.48966082458987986	0.48179154023591025	0.5128204470225461	0.5038232514065307	0.5369644168603827	0.526760452069848	0.5858388511904177	0.5731017919481385	0.09224201676268788	0.08925533251670578	0.000939476002010442	0.21458956715120792	0.0009232354967527168	0.21088000962259912
99.79376158953411	0.448307570464376	0.4423910332250192	0.4900853949772866	0.4822130643777042	0.5133841815341365	0.5043772420331958	0.5376782945303725	0.5274570088071397	0.5868714695605968	0.5740999710910449	0.0927042578734408	0.08970258897299291	0.0009468438242017374	0.21757561343910936	0.0009304802653430921	0.21381542785596253
100.39506920433367	0.4484941468190593	0.4425853873108333	0.4905144326870382	0.4826390841401918	0.5139557523766406	0.5049389361847828	0.5384037085249419	0.5281647814503568	0.587923670602951	0.5751169728514909	0.09317781855043653	0.09016079776724699	0.0009542422737695566	0.22059693374718847	0.0009377553292362895	0.21678556791142967
101.00000000000001	0.4486794621319323	0.44277875940737055	0.490947935886081	0.48306960071049093	0.51453525207932	0.5055084249449661	0.5391408579205588	0.5288839621889166	0.5889958936728832	0.5761532162395597	0.09366301305833255	0.09063026295439774	0.000957960326752944	0.22211646028716042	0.0009414114213774629	0.2182793658052957
