# Supplementary material for: White matter micro- and macrostructure brain charts for the human lifespan
Source: Nature. 2026 May 13;655(8124):979–89. doi: 10.1038/s41586-026-10454-2 (PMC13391363; doi:10.1038/s41586-026-10454-2)
Supplement: Supplementary file 12 — Centiles trajectories of brain charts. SDT.T9.1–5 contain the brain charts for the global metrics; SDT.T9.6–509 contain the brain charts for the tract-specific metrics (unnormalized); and SDT.T9.510–1157 contain the brain charts for the tract-specific macrostructural metrics (normalized). Included in each table are the male and female centile trajectories for the 2.5th, 25th, 50th, 75th and 97.5th percentiles; the interquartile range normalized by the 50th centile; and the derivatives of the 50th centiles with respect to both age and log(age). Charts are sampled in logarithmically spaced intervals. Age is reported in years, while centile trajectory values are reported in metric-specific units: diffusivities in mm2 s−1, volume in mm3, surface area in mm2, average length in mm, and FA is dimensionless (unitless). [file 41586_2026_10454_MOESM12_ESM.zip › plotted_curves/SDT.T9.254-SCP_right_md-mean_curve_metrics.csv]

ages	male_0.025th_percentile	female_0.025th_percentile	male_0.25th_percentile	female_0.25th_percentile	male_0.5th_percentile	female_0.5th_percentile	male_0.75th_percentile	female_0.75th_percentile	male_0.975th_percentile	female_0.975th_percentile	male_normalized_quantile_range	fwmale_normalized_quantile_range	male_median_centile_d_age	male_median_centile_d_log_age	female_median_centile_d_age	female_median_centile_d_log_age
0.25	0.0008912207169993599	0.0008923951556252914	0.0009389962879608589	0.0009397565970212312	0.0009667724338322636	0.000967263495380299	0.0009966778430035494	0.0009968559567452174	0.0010604527832881487	0.0010598853321366697	0.05966404608170522	0.05903185636250692	-0.0001674453994751945	-9.667942649572501e-05	-0.0001675304515588223	-9.672853376706943e-05
0.25150637576242696	0.0008909881931113265	0.0008921623253205136	0.0009387512991981959	0.0009395114098902135	0.0009665201981409643	0.0009670111315686023	0.000996417804849071	0.0009965958721199057	0.0010601761059503907	0.0010596088028494589	0.05966404609214858	0.05903185637283681	-0.00016704961385660688	-9.674010979912606e-05	-0.00016713446490534967	-9.67892478939969e-05
0.2530218281966045	0.0008907553773240583	0.0008919292027318412	0.0009385060028886024	0.0009392659149632435	0.0009662676458053583	0.0009667584509517624	0.000996157440255529	0.0009963354609971915	0.0010598990812857264	0.001059331926421193	0.05966404610274995	0.0590318563833227	-0.00016625693924560148	-9.686120371768525e-05	-0.0001663413876641373	-9.691040332110434e-05
0.25454641199404576	0.0008905222709492385	0.0008916957891726863	0.0009382604004140789	0.0009390201136234409	0.0009660147782483277	0.0009665054549533842	0.0009958967506898207	0.000996074724844235	0.0010596217108549192	0.001059054704411801	0.05966404611351149	0.059031856393967186	-0.00016546683656537553	-9.698175208738835e-05	-0.00016555088366004833	-9.703101292213301e-05
0.2560801821758082	0.0008902888752993793	0.000891462085957291	0.0009380144931574995	0.0009387740072547994	0.000965761596893654	0.0009662521449979725	0.000995635737619771	0.0009958136651291236	0.0010593439962197193	0.0010587771383821977	0.059664046124435544	0.059031856404772966	-0.00016467930845498469	-9.710175457630643e-05	-0.00016476295553335962	-9.715107636512621e-05
0.25762319409447826	0.0008900551916877612	0.0008912280944006658	0.0009377682825025464	0.0009385275972421222	0.000965508103165951	0.0009659985225108646	0.0009953744025140634	0.0009955522833208026	0.0010590659389427901	0.00105849922989421	0.059664046135525464	0.05903185641574217	-0.0001638943574416296	-9.722121087571423e-05	-0.0001639776058124931	-9.727059334099786e-05
0.2591755034361701	0.0008898212214283813	0.0008909938158185405	0.0009375217698336586	0.0009382808849709693	0.000965254298490611	0.0009657445889181783	0.0009951127468421832	0.0009952905808890214	0.00105878754058765	0.00105822098051052	0.059664046146783126	0.05903185642687782	-0.0001631119859390462	-9.734012069814724e-05	-0.0001631948369130165	-9.738956356264428e-05
0.2607371662225343	0.0008895869658359018	0.0008907592515273076	0.0009372749565359751	0.0009380338718275994	0.000965000184293748	0.0009654903456467487	0.0009948507720743602	0.0009950285593042691	0.0010585088027186068	0.0010579423917945962	0.059664046158211845	0.059031856438182186	-0.00016233219624872675	-9.745848377834543e-05	-0.0001624146511375879	-9.75079867643891e-05
0.2623082388127803	0.0008893524262255961	0.0008905244028439759	0.0009370278439952789	0.0009377865591989197	0.0009647457620021389	0.0009652357941240798	0.0009945884796815068	0.0009947662200377244	0.0010582297269006967	0.0010576634653106398	0.05966404616981383	0.059031856449658346	-0.0001615549905611413	-9.757629987292016e-05	-0.00016163705067678835	-9.762586270237184e-05
0.2638887779057103	0.0008891176039132975	0.0008902892710861122	0.0009367804335979432	0.0009375389484724252	0.0009644910330431671	0.0009649809357782796	0.0009943258711351626	0.000994503564561188	0.0010579503146996223	0.0010573842026235145	0.05966404618159257	0.05903185646130881	-0.00016078037095590414	-9.769356876015989e-05	-0.00016086203761200846	-9.77431911551585e-05
0.26547884054176485	0.0008888825002153458	0.0008900538575717905	0.0009365327267308744	0.0009372910410361457	0.0009642359988447664	0.0009647257720380072	0.0009940629479074324	0.000994240594347029	0.0010576705676816885	0.0010571046052986874	0.05966404619355009	0.05903185647313642	-0.00016000833940149617	-9.781029023975263e-05	-0.0001600896139125063	-9.785997192227058e-05
0.2670784841050822	0.000888647116448537	0.0008898181636195424	0.00093628472478146	0.0009370428382785913	0.0009639806608353653	0.0009644703043324168	0.0009937997114709328	0.000993977310868126	0.0010573904874137433	0.0010568246749021676	0.05966404620568998	0.059031856485144314	-0.00015923889775643074	-9.792646413270267e-05	-0.00015931978143818304	-9.797620482468461e-05
0.26868776632556873	0.0008884114539300724	0.0008895821905483048	0.0009360364291375144	0.0009367943415887007	0.000963725020443832	0.0009642145340911018	0.0009935361632987323	0.0009937137155978115	0.0010571100754631173	0.0010565444130004474	0.0596640462180147	0.05903185649733515	-0.00015847204777158508	-9.804209028227429e-05	-0.00015855254194030444	-9.809188970538729e-05
0.2703067452809827	0.0008881755139775019	0.0008893459396773641	0.0009357878411872195	0.0009365455523557797	0.0009634690790994129	0.0009639584627440351	0.0009932723048642904	0.000993449810009808	0.0010568293333975568	0.0010562638211604333	0.05966404623052728	0.05903185650971174	-0.0001577077910868141	-9.815716855154921e-05	-0.00015778789705978014	-9.820702642754364e-05
0.2719354793990299	0.0008879392979086843	0.0008891094123263159	0.0009355389623190827	0.0009362964719694598	0.0009632128382316902	0.0009637020917215247	0.000993008137641412	0.0009931855955781837	0.0010565482627851739	0.0010559829009493993	0.059664046243230996	0.059031856522277666	-0.00015694612923550233	-9.827169882575815e-05	-0.00015702584833099387	-9.832161487646762e-05
0.27357402745947257	0.0008877028070417227	0.000888872609814999	0.0009352897939218683	0.0009360471018196293	0.0009629562992705096	0.000963445422454142	0.0009927436631041748	0.0009929210737772787	0.0010562668651943731	0.001055701653934909	0.059664046256129	0.059031856535035294	-0.00015618706364517454	-9.83856810118644e-05	-0.00015626639718130386	-9.843565495848416e-05
0.2752224485962505	0.0008874660426949232	0.0008886355334634597	0.0009350403373845551	0.0009357974432963941	0.0009626994636459383	0.0009631884563726833	0.0009924788827268838	0.0009926562460816643	0.0010559851421938003	0.0010554200816847718	0.059664046269224245	0.05903185654798801	-0.00015543059563177808	-9.84991150350667e-05	-0.00015550954492815627	-9.854914659929159e-05
0.27688080229961526	0.0008872290061867477	0.0008883981845918949	0.0009347905940962863	0.0009355474977900194	0.0009624423327882128	0.0009629311949081082	0.0009922137979840183	0.0009923911139660812	0.0010557030953522865	0.0010551381857669764	0.05966404628251956	0.05903185656113916	-0.00015467672640812058	-9.861200084299027e-05	-0.00015475529278530242	-9.866208974668167e-05
0.2785491484182772	0.0008869916988357546	0.0008881605645206011	0.0009345405654463058	0.000935297266690875	0.0009621849081276731	0.0009626736394914848	0.0009919484103501658	0.0009921256789053802	0.001055420726238778	0.00105485596774963	0.05966404629601879	0.05903185657449168	-0.00015392545708220462	-9.87243384045211e-05	-0.00015400364186041182	-9.87744843690408e-05
0.28022754716156506	0.0008867541219605554	0.0008879226745699277	0.0009342902528239143	0.0009350467513893867	0.0009619271910947183	0.0009624157915539383	0.0009916827212999731	0.0009918599423744724	0.001055138036422284	0.0010545734292009027	0.059664046309724834	0.05903185658804892	-0.00015317678865539586	-9.883612770794636e-05	-0.0001532545931556828	-9.888633045468387e-05
0.2819160591015993	0.0008865162768797652	0.0008876845160602272	0.0009340396576184162	0.0009347959532759835	0.0009616691831197499	0.0009621576525265974	0.0009914167323080913	0.0009915939058482716	0.001054855027471819	0.0010542905716889692	0.05966404632364133	0.059031856601814044	-0.0001524307220247545	-9.894736876189802e-05	-0.00015250814756878617	-9.899762801252043e-05
0.28361474517547763	0.0008862781649119531	0.0008874460903118069	0.0009337887812190676	0.0009345448737410468	0.0009614108856331213	0.0009618992238405409	0.0009911504448491203	0.0009913275708016422	0.0010545717009563427	0.0010540073967819493	0.05966404633777176	0.05903185661579099	-0.00015168725798392346	-9.905806159549169e-05	-0.00015176430589364243	-9.910837707152731e-05
0.2853236666874746	0.0008860397873755941	0.0008872073986448789	0.0009335376250150251	0.0009342935141748575	0.0009611523000650823	0.0009616405069267465	0.000990883860397554	0.0009910609387093407	0.0010542880584447022	0.0010537239060478508	0.05966404635211893	0.05903185662998229	-0.0001509463972230174	-9.916820625766043e-05	-0.0001510230688204217	-9.921857768038778e-05
0.2870428853112538	0.0008858011455890224	0.0008869684423795154	0.0009332861903952969	0.0009340418759675498	0.0009608934278457311	0.0009613815032160386	0.0009906169804277298	0.0009907940110459694	0.001054004101505578	0.0010534401010545153	0.059664046366687394	0.0590318566443923	-0.00015020814033039898	-9.92778028175989e-05	-0.00015028443693848592	-9.93282299089071e-05
0.28877246309209376	0.0008855622408703795	0.0008867292228355937	0.0009330344787486891	0.0009337899605090527	0.0009606342704049564	0.0009611222141390309	0.0009903498064137693	0.0009905267892859114	0.0010537198317074209	0.0010531559833695532	0.059664046381479596	0.05903185665902366	-0.00014947248779212385	-9.93868513640972e-05	-0.0001495484107340017	-9.943733384590314e-05
0.2905124624491269	0.0008853230745375723	0.0008864897413327572	0.0009327824914637596	0.000933537769189048	0.0009603748291723928	0.0009608626411260841	0.0009900823398295321	0.0009902592749032899	0.0010534352506184033	0.001052871554560297	0.05966404639650011	0.05903185667388114	-0.00014873943999305084	-9.94953520056796e-05	-0.0001488149905913838	-9.954588959940058e-05
0.29226294617759224	0.0008850836479082205	0.0008862499991903636	0.0009325302299287646	0.0009332853033969177	0.0009601151055773633	0.0009606027856072487	0.0009898145821485565	0.0009899914693719076	0.001053150359806356	0.0010525868161937403	0.05966404641175188	0.05903185668896736	-0.0001480089972177856	-9.960330487054914e-05	-0.0001480841767957375	-9.965389729776897e-05
0.294023977451102	0.0008848439622996145	0.0008860099977274384	0.0009322776955316126	0.0009330325645216936	0.0009598551010488333	0.0009603426490122152	0.0009895465348440128	0.0009897233741651978	0.001052865160838718	0.0010523017698364824	0.059664046427239506	0.059031856704286755	-0.00014728115965090272	-9.971071010603239e-05	-0.00014735596953185937	-9.976135708880673e-05
0.29579561982392083	0.000884604019028664	0.0008857697382626269	0.0009320248896598118	0.0009327795539520069	0.0009595948170153565	0.0009600822327702628	0.0009892781993886455	0.0009894549907561677	0.001052579655282475	0.0010520164170546708	0.05966404644296598	0.05903185671984271	-0.00014655592737700118	-9.981756787838525e-05	-0.0001466303688841264	-9.986826913846447e-05
0.29757793723326015	0.000884363819411861	0.0008855292221141559	0.0009317718137004297	0.000932526273076049	0.0009593342549050318	0.0009598215383102165	0.0009890095772547322	0.0009891863206173582	0.0010522938447041167	0.0010517307594139563	0.059664046458935915	0.0590318567356388	-0.000145833300383591	-9.992387837373662e-05	-0.00014590737484038163	-9.997463363323189e-05
0.29937099400158496	0.0008841233647652189	0.0008852884505997732	0.00093151846904003	0.0009322727232815058	0.0009590734161454409	0.0009595605670603821	0.0009887406699140156	0.0009889173652207748	0.0010520077306695635	0.0010514447984794216	0.05966404647515331	0.059031856751679684	-0.00014511327855937228	-0.00010002964179681162	-0.00014518698728910318	-0.00010008045077791738
0.3011748548389356	0.0008838826564042445	0.0008850474250367191	0.0009312648570646428	0.0009320189059555295	0.0009588123021636146	0.000959299320448516	0.0009884714788376712	0.000988648126037856	0.0010517213147441318	0.0010511585358155455	0.05966404649162138	0.05903185676796879	-0.00014439586169556762	-0.00010013485837068181	-0.00014446920602118052	-0.00010018572079548149
0.30298958484526295	0.0008836416956438788	0.0008848061467416673	0.0009310109791597016	0.0009317648224846758	0.0009585509143859708	0.0009590377999017603	0.0009882020054962424	0.0009883786045394086	0.0010514345984924671	0.0010508719729861358	0.05966404650834466	0.05903185678451053	-0.00014368104948864202	-0.00010023952833859706	-0.00014375403073335624	-0.00010029044392959041
0.30481524951277783	0.0008834004837984579	0.000884564617030686	0.0009307568367100029	0.0009315104742548625	0.0009582892542382708	0.0009587760068466006	0.0009879322513595965	0.0009881088021955616	0.0010511475834784933	0.0010505851115542798	0.05966404652532757	0.05903185680130877	-0.0001429688415373609	-0.00010034365196071038	-0.00014304146102406268	-0.00010039462044045266
0.3066519147283146	0.0008831590221816712	0.0008843228372191961	0.0009305024310996622	0.0009312558626513255	0.0009580273231455753	0.0009585139427088208	0.0009876622178968772	0.0009878387204757216	0.0010508602712653663	0.0010502979530822973	0.05966404654257385	0.05903185681836765	-0.0001422592373452325	-0.00010044722951593754	-0.000142331496396364	-0.00010049825060690076
0.3084996467757088	0.0008829173121065138	0.0008840808086219224	0.0009302477637120627	0.0009310009890585684	0.0009577651225321901	0.0009582516089134513	0.0009873919065764522	0.0009875683608485187	0.0010505726634154155	0.0010500104991316807	0.05966404656008849	0.05903185683569189	-0.00014155223632311698	-0.0001005502613022069	-0.00014162413626089831	-0.00010060133472727939
0.31035851233818973	0.0008826753548852412	0.0008838385325528503	0.0009299928359298097	0.0009307458548603157	0.0009575026538216211	0.0009579890068847199	0.0009871213188658615	0.0009872977247817555	0.001050284761490091	0.001049722751263045	0.059664046577874726	0.05903185685328531	-0.00014084783778700594	-0.0001006527476351271	-0.00014091937993315762	-0.0001007038731170029
0.3122285785007863	0.0008824331518293298	0.0008835960103251849	0.0009297376491346864	0.0009304904614394705	0.0009572399184365277	0.0009577261380460105	0.0009868504562317755	0.0009870268137423643	0.001049996567049916	0.0010494347110360785	0.059664046595938276	0.059031856871152595	-0.0001401460409599653	-0.00010075468884829242	-0.00014021722663620784	-0.00010080586611038722
0.3141099127527488	0.000882190704249431	0.0008833532432513028	0.0009294822047076073	0.0009302348101780633	0.0009569769177986746	0.0009574630038198072	0.0009865793201399406	0.0009867556291963515	0.0010497080816544312	0.0010491463800094854	0.05966404661428329	0.059031856889297955	-0.0001394468449725239	-0.00010085608529289414	-0.00013951767550035576	-0.00010090731405867914
0.31600258298998396	0.0008819480134553317	0.0008831102326427187	0.0009292265040285763	0.0009299789024572172	0.0009567136533288892	0.0009571996056276604	0.0009863079120551368	0.0009864841726087614	0.0010494193068621498	0.0010488577597409473	0.05966404663291416	0.05903185690772646	-0.00013875024886383924	-0.00010095693733808142	-0.0001388207255633156	-0.00010100821733063925
0.3179066575175057	0.0008817050807559068	0.0008828669798100324	0.0009289705484766365	0.0009297227396570916	0.0009564501264470098	0.0009569359448901302	0.0009860362334411248	0.0009862124454436154	0.0010491302442305005	0.0010485688517870581	0.059664046651835397	0.05903185692644204	-0.00013805625158205825	-0.00010105724537037841	-0.00013812637577317877	-0.00010110857631345782
0.3198222050518999	0.0008814619074590846	0.000882623486062895	0.0009287143394298328	0.0009294663231568473	0.0009561863385718467	0.0009566720230267471	0.000985764285760606	0.0009859404491638765	0.0010488408953157845	0.001048279657703287	0.05966404667105219	0.05903185694545	-0.00013736485198517778	-0.00010115700979382303	-0.0001374346249876368	-0.00010120839141139482
0.32174929472380437	0.0008812184948717961	0.0008823797527099604	0.0009284578782651613	0.0009292096543345947	0.0009559222911211301	0.0009564078414559611	0.0009854920704751682	0.0009856681852313928	0.001048551261673118	0.001047990179043917	0.059664046690569086	0.05903185696475472	-0.00013667604884248785	-0.00010125623103027226	-0.00013674547197498055	-0.0001013076630463905
0.32368799608040405	0.0008809748442999397	0.0008821357810588475	0.0009282011663585279	0.0009289527345673546	0.0009556579855114689	0.0009561434015951015	0.0009852195890452426	0.0009853956551068575	0.0010482613448563876	0.0010477004173620034	0.05966404671039123	0.05903185698436143	-0.00013598984083257326	-0.00010135490951740378	-0.00013605891541326742	-0.00010140639165634457
0.3256383790879404	0.0008807309570483414	0.0008818915724161022	0.0009279442050847104	0.0009286955652310174	0.0009553934231583101	0.0009558787048603331	0.0009849468429300623	0.000985122860249764	0.0010479711464182046	0.001047410374209327	0.05966404673052322	0.0590318570042748	-0.00013530622654708835	-0.00010145304571035352	-0.00013537495389373544	-0.00010150457769686483
0.32760051413423674	0.0008804868344207097	0.0008816471280871507	0.0009276869958173088	0.0009284381477002952	0.000955128605475887	0.000955613752666608	0.0009846738335876116	0.0009848498021183566	0.0010476806679098512	0.001047120051136339	0.0596640467509708	0.05903185702450034	-0.00013462520449109006	-0.00010155064008196546	-0.000134693585920026	-0.00010160222164062871
0.3295744720312385	0.000880242477719597	0.0008814024493762622	0.0009274295399287041	0.000928180483348681	0.0009548635338771796	0.0009553485464276246	0.0009844005624745798	0.0009845764821695855	0.0010473899108812334	0.0010468294496921166	0.059664046771738664	0.05903185704504237	-0.0001339467730819277	-0.00010164769312068223	-0.00013401480990918313	-0.00010169932397657844
0.33156032401756863	0.0008799978882463607	0.000881157537586509	0.00092717183879002	0.0009279225735484083	0.0009545982097738724	0.0009550830875557834	0.0009841270310463224	0.0009843029018590662	0.0010470988768808364	0.0010465385714243161	0.059664046792832416	0.05903185706590677	-0.00013327093065101936	-0.00010174420533154427	-0.00013333862419157017	-0.00010179588520994876
0.33355814176109866	0.0008797530673011241	0.0008809123940197285	0.0009269138937710789	0.0009276644196704091	0.0009543326345763103	0.0009548173774621468	0.0009838532407568132	0.000984029062641033	0.0010468075674556765	0.0010462474178791269	0.059664046814257105	0.05903185708709872	-0.00013259767544537837	-0.00010184017723652294	-0.00013266502701378413	-0.00010189190586329389
0.33556799736153503	0.0008795080161827348	0.0008806670199764769	0.0009266557062403591	0.0009274060230842674	0.0009540668096934543	0.0009545514175563887	0.0009835791930585998	0.00098375496596829	0.0010465159841512527	0.001045955990601217	0.0596640468360181	0.05903185710862336	-0.00013192700562730808	-0.00010193560937360457	-0.00013199401653637977	-0.00010198738647426708
0.3375899633530214	0.000879262736188727	0.0008804214167560026	0.0009263972775649555	0.0009271473851581892	0.0009538007365328419	0.0009542852092467658	0.0009833048894027619	0.0009834806132921808	0.001046224128511501	0.001045664291133702	0.059664046858121586	0.05903185713048663	-0.00013125891927520672	-0.00010203050229654065	-0.00013132559083689488	-0.00010208232759700842
0.3396241127067558	0.0008790172286152837	0.0008801755856561941	0.0009261386091105402	0.0009268885072589491	0.0009535344165005441	0.0009540187539400604	0.000983030331238868	0.0009832060060625293	0.001045932002078751	0.0010453723210180816	0.05966404688057241	0.059031857152693414	-0.0001305934143837062	-0.00010212485657459802	-0.0001306597479098226	-0.00010217672980170067
0.3416705188336247	0.0008787714947572019	0.0008799295279735551	0.0009258797022413234	0.0009266293907518632	0.0009532678510011289	0.0009537520530415543	0.0009827555200149357	0.0009829311457276134	0.0010456396063936823	0.0010450800817942123	0.05966404690337658	0.05903185717524973	-0.000129930488866975	-0.00010221867279411323	-0.0001299964856674718	-0.00010227059367440283
0.343729255586852	0.0008785255359078438	0.0008796832450031529	0.0009256205583200047	0.0009263700370007344	0.0009530010414376073	0.0009534851079549718	0.0009824804571773797	0.0009826560337341064	0.001045346942995268	0.0010447875750002435	0.059664046926540065	0.059031857198161966	-0.0001292701405571084	-0.00010231195155646633	-0.00012933580194110506	-0.0001023639198169668
0.34580039726466444	0.0008782793533591133	0.0008794367380385928	0.0009253611787077473	0.0009261104473678274	0.0009527339892114094	0.0009532179200824539	0.000982205144170983	0.000982380671527048	0.0010450540134207455	0.0010444948021725903	0.05966404695006865	0.059031857221435016	-0.00012861236720354552	-0.00010240469347716497	-0.00012867769447882926	-0.0001024567088450945
0.3478840186129729	0.0008780329484014113	0.0008791900083719776	0.0009251015647641306	0.0009258506232138238	0.0009524666957223347	0.0009529504908245126	0.000981929582438849	0.000982105060549801	0.001044760819205566	0.0010442017648458815	0.05966404697396891	0.05903185724507529	-0.00012795716647792665	-0.00010249689918881422	-0.00012802216095117447	-0.0001025489613917796
0.34998019482807	0.0008777863223235987	0.0008789430572938664	0.0009248417178471115	0.0009255905658977798	0.0009521991623685118	0.0009526828215799855	0.000981653773422357	0.0009818292022440024	0.0010444673618833459	0.001043908464552914	0.059664046998246165	0.05903185726908889	-0.00012730453597267766	-0.00010258856933906269	-0.00012736919894984489	-0.00010264067810536459
0.352089001559344	0.0008775394764129615	0.0008786958860932394	0.000924581639312988	0.0009253302767770896	0.0009519313905463614	0.0009524149137460018	0.0009813777185611276	0.0009815530980495273	0.0010441736429858304	0.0010436149028246102	0.059664047022907195	0.059031857293481774	-0.00012665447319964995	-0.00010267970458913145	-0.00012671880598474905	-0.00010273185964690401
0.3542105149120084	0.0008772924119551788	0.0008784484960574731	0.000924321330516365	0.0009250697572074573	0.0009516633816505616	0.0009521467687179497	0.000981101419292983	0.0009812767494044579	0.0010438796640428515	0.0010433210811899866	0.05966404704795807	0.059031857318260314	-0.00012600697559467244	-0.00010277030561645084	-0.00012607097949041135	-0.00010282250669413351
0.35634481144984936	0.0008770451302342788	0.000878200888472286	0.0009240607928101075	0.0009248090085428421	0.0009513951370739983	0.0009518783878894219	0.0009808248770538995	0.000981000157745026	0.0010435854265822772	0.001043027001176092	0.0596640470734054	0.05903185734343143	-0.00012536204051591393	-0.00010286037311271756	-0.00012542571682441772	-0.00010291261993974898
0.35849196819798806	0.0008767976325326121	0.0008779530646217186	0.0009238000275453141	0.0009245480321354364	0.0009511266582077402	0.0009516097726521926	0.0009805480932779781	0.0009807233245055877	0.001043290932129981	0.0010427326643079825	0.05966404709925541	0.05903185736900058	-0.0001247196652448268	-0.00010294990778389468	-0.00012478301526580582	-0.00010300220008924166
0.36065206264566085	0.000876549920130811	0.0008777050257880929	0.0009235390360712723	0.0009242868293356224	0.0009508579464409898	0.0009513409243961727	0.0009802710693973982	0.000980446251118581	0.00104299618220979	0.001042438072108673	0.0596640471255153	0.059031857394975115	-0.0001240798469881177	-0.00010303891035096102	-0.00012414287202031082	-0.0001030912478642565
0.3628251727490157	0.0008763019943077589	0.0008774567732519755	0.000923277819735427	0.0009240254014919339	0.0009505890031610534	0.000951071844509371	0.0009799938068423828	0.000980168939014482	0.0010427011783434525	0.0010421432260990936	0.05966404715219148	0.05903185742136121	-0.00012344258287624865	-0.00010312738154816259	-0.0001235052842174511	-0.00010317976399987216
0.3650113769339257	0.0008760538563405552	0.0008772083082921495	0.0009230163798833439	0.0009237637499510265	0.0009503198297533026	0.0009508025343778629	0.0009797163070411608	0.000979891389621776	0.0010424059220505934	0.0010418481277980575	0.05966404717929106	0.05903185744816649	-0.00012280786996707316	-0.00010321532212489992	-0.00012287024891308174	-0.00010326774924543369
0.36721075409881926	0.000875805507504478	0.0008769596321855733	0.0009227547178586699	0.0009235018760576354	0.0009500504276011331	0.0009505329953857469	0.0009794385714199242	0.0009796136043669092	0.001042110414848671	0.0010415527787222107	0.059664047206820815	0.05903185747539726	-0.0001221757052448924	-0.0001033027328444236	-0.0001222377630898941	-0.00010335520436463574
0.3694233836175272	0.0008755569490729556	0.0008767107462073537	0.0009224928350031025	0.0009232397811545441	0.0009497807980859337	0.0009502632289151138	0.0009791606014027965	0.0009793355846742595	0.0010418146582529429	0.0010412571803859994	0.05966404723478819	0.05903185750306079	-0.0001215460856200945	-0.00010338961448280726	-0.00012160782365672196	-0.00010344213013377401
0.37164934534214805	0.0008753081823175332	0.0008764616516307116	0.0009222307326563558	0.0009229774665825522	0.0009495109425870513	0.0009499932363460113	0.0009788823984117957	0.0009790573319660993	0.0010415186537764262	0.0010409613343016317	0.059664047263200445	0.05903185753116401	-0.00012091900793193	-0.0001034759678302799	-0.00012098042745162241	-0.00010352852734393792
0.3738887196059291	0.0008750592085078359	0.0008762123497269451	0.0009219684121561207	0.000922714933680433	0.0009492408624817501	0.0009497230190564019	0.000978603963866792	0.0009787788476625526	0.0010412224029298543	0.0010406652419790322	0.05966404729206453	0.05903185755971452	-0.00012029446894967766	-0.0001035617936916422	-0.0001203555712419313	-0.00010361439679998363
0.3761415872261661	0.000874810028911539	0.0008759628417654002	0.0009217058748380338	0.000922452183784905	0.0009489705591451787	0.0009494525784221341	0.000978325299185476	0.0009785001331815632	0.0010409259072216399	0.0010403689049258056	0.05966404732138826	0.05903185758871979	-0.00011967246537022969	-0.0001036470928832689	-0.0001197332517225147	-0.00010369973931850796
0.3784080295071193	0.0008745606447943407	0.0008757131290134429	0.0009214431220356487	0.0009221892182306015	0.0009487000339503411	0.0009491819158169092	0.0009780464057833273	0.0009782211899388635	0.0010406291681578444	0.001040072324647208	0.05966404735117931	0.059031857618187314	-0.00011905299382161671	-0.0001037318662353015	-0.00011911346552034852	-0.00010378455573067935
0.3806881282429484	0.0008743110574199212	0.0008754632127364189	0.0009211801550803933	0.0009219260383500286	0.0009484292882680538	0.0009489110326122388	0.0009777672850735692	0.000977942019347929	0.001040332187242128	0.0010397755026460948	0.05966404738144564	0.05903185764812438	-0.00011843605086367393	-0.00010381611459198137	-0.00011849620919329729	-0.00010386884688079467
0.38298196572066395	0.0008740612680499184	0.0008752130941976289	0.0009209169753015433	0.0009216626454735383	0.0009481583234669164	0.0009486399301774184	0.0009774879384671403	0.0009776626228199512	0.0010400349659757213	0.0010394784404228925	0.05966404741219457	0.05903185767853942	-0.0001178216329868198	-0.00010389983880867981	-0.00011788147922980885	-0.00010395261362466934
0.3852896247230969	0.0008738112779438982	0.0008749627746582985	0.0009206535840261917	0.0009213990409292978	0.0009478871409132812	0.0009483686098794943	0.0009772083673726636	0.0009773830017638036	0.0010397375058573894	0.001039181139475565	0.059664047443434925	0.05903185770944011	-0.00011720973661524803	-0.00010398303975520107	-0.00011726927205216175	-0.00010403585683232963
0.38761118853188686	0.0008735610883593141	0.0008747122553775384	0.0009203899825792058	0.0009211352260432478	0.0009476157419712097	0.0009480970730832219	0.0009769285731963987	0.0009771031575859985	0.001039439808383385	0.0010388836012995633	0.05966404747517445	0.05903185774083487	-0.0001166003581055397	-0.00010406571831278466	-0.00011665958401546606	-0.000104118577385931
0.3899467409304866	0.000873310700551492	0.0008744615376123284	0.0009201261722832115	0.0009208712021390846	0.0009473441280024558	0.0009478253211510448	0.0009766485573422265	0.0009768230916906663	0.0010391418750474292	0.001038585827387809	0.05966404750742115	0.05903185777273109	-0.0001159934937479401	-0.0001041478753747993	-0.00011605241140819067	-0.00010420077617934176
0.39229636620718694	0.0008730601157735877	0.0008742106226174763	0.0009198621544585483	0.000920606970538217	0.0009470723003664194	0.0009475533554430541	0.0009763683212116017	0.0009765428054795128	0.0010388437073406609	0.0010382878192306438	0.05966404754018396	0.059031857805138054	-0.00011538913976941179	-0.00010422951184871354	-0.00011544775045491118	-0.0001042824541200027
0.3946601491581577	0.0008728093352765626	0.000873959511645592	0.0009195979304232436	0.00092034253255974	0.0009468002604201192	0.0009472811773169578	0.0009760878662035249	0.0009762623003517885	0.001038545306751609	0.0010379895783157993	0.05966404757347154	0.059031857838063896	-0.00011478729233091456	-0.00010431062865276508	-0.00011484559731467225	-0.00010436361212670664
0.3970381750905084	0.0008725583603091555	0.0008737082059470598	0.0009193335014929836	0.0009200778895204049	0.000946528009518164	0.0009470087881280538	0.000975807193714511	0.0009759815777042577	0.0010382466747661586	0.0010376911061283649	0.05966404760729236	0.05903185787151701	-0.00011418794752920958	-0.00010439122671659917	-0.00011424594808245869	-0.00010444425112973721
0.39943052982536675	0.0008723071921178548	0.000873456706770011	0.0009190688689810832	0.0009198130427345894	0.0009462555490127214	0.000946736189229195	0.0009755263051385588	0.0009757006389311683	0.0010379478128675161	0.001037392404150754	0.05966404764165529	0.05903185790550685	-0.00011359110139896877	-0.00010447130698273965	-0.0001136487987910828	-0.00010452437207228438
0.4018372997009759	0.0008720558319468656	0.0008732050153602899	0.0009188040341984515	0.0009195479935142652	0.0009459828802534822	0.0009464633819707582	0.000975245201867114	0.0009754194854242143	0.0010376487225361723	0.0010370934738626642	0.059664047676569645	0.05903185794004164	-0.0001129967499129414	-0.0001045508704056175	-0.00011305414541096237	-0.0001046039759089179
0.40425857157581063	0.0008718042810380853	0.0008729531329614309	0.000918538998453567	0.0009192827431689692	0.0009457100045876338	0.0009461903677006156	0.0009749638852890412	0.0009751381185725089	0.0010373494052498722	0.0010367943167410502	0.059664047712044296	0.05903185797513097	-0.00011240488898192624	-0.00010462991795073817	-0.00011246198385081452	-0.00010468306360569835
0.4066944328317112	0.0008715525406310741	0.0008727010608146276	0.0009182737630524448	0.0009190172930057749	0.0009454369233598289	0.0009459171477641024	0.0009746823567905923	0.0009748565397625511	0.001037049862483581	0.0010364949342600875	0.05966404774808932	0.05903185801078399	-0.00011181551445454962	-0.00010470845059393219	-0.00011187230995735042	-0.00010476163613917788
0.4091449713770379	0.0008713006119630344	0.000872448800158713	0.0009180083292986172	0.0009187516443292694	0.000945163637912163	0.0009456437235039958	0.0009744006177553819	0.0009745747503782036	0.001036750095709458	0.0010361953278911473	0.05966404778471326	0.059031858047010326	-0.00011122862212153972	-0.0001047864693240752	-0.00011128511951905007	-0.0001048396944984542
0.411610275649843	0.0008710484962687706	0.0008721963522301189	0.0009177426984930891	0.0009184857984415114	0.0009448901495841291	0.0009453700962604694	0.000974118669564344	0.000974292751800646	0.00103645010639681	0.0010358954991027502	0.059664047821926615	0.059031858083819305	-0.0001106442077133396	-0.0001048639751403957	-0.00011070040826416383	-0.00010491723968344968
0.41409043462106226	0.0008707961947806778	0.000871943718262864	0.0009174768719343271	0.0009182197566420192	0.0009446164597126087	0.0009450962673710833	0.0009738365135957172	0.000974010545408364	0.0010361498960120776	0.0010355954493605512	0.0596640478597388	0.059031858121220415	-0.00011006226690135623	-0.00010494096905272476	-0.00011011817186193373	-0.000104994272704384
0.41658553779772634	0.0008705437087287021	0.000871690899488516	0.0009172108509182184	0.0009179535202277286	0.0009443425696318256	0.0009448222381707395	0.0009735541512250032	0.0009737281325771048	0.0010358494660187875	0.0010352951801272945	0.059664047898160065	0.05903185815922452	-0.00010948279530012539	-0.00010501745208252311	-0.00010953840592461961	-0.00010507079458330071
0.41909567522619073	0.0008702910393403255	0.000871437897136174	0.0009169446367380531	0.0009176870904929775	0.0009440684806733308	0.0009445480099916653	0.0009732715838249467	0.0009734455146798581	0.0010355488178775346	0.0010349946928627932	0.05966404793720044	0.05903185819784063	-0.00010890578846564636	-0.00010509342526054954	-0.00010896110600608355	-0.00010514680635151374
0.4216209374953856	0.0008700381878405354	0.0008711847124324398	0.0009166782306844935	0.0009174204687294732	0.0009437941941659703	0.0009442735841633811	0.0009729888127655039	0.000973162693086825	0.0010352479530459468	0.0010346939890238946	0.05966404797687063	0.05903185823707966	-0.00010833124189815746	-0.00010516888962897042	-0.00010838626760426018	-0.00010522230905174457
0.42416141574008476	0.0008697851554518001	0.0008709313466013929	0.0009164116340455485	0.0009171536562262671	0.0009435197114358567	0.0009439989620126736	0.0009727058394138141	0.0009728796691653889	0.0010349468729786548	0.0010343930700644505	0.059664048017180886	0.0590318582769518	-0.00010775915104249689	-0.00010524384624036043	-0.00010781388616157295	-0.00010529730373701196
0.4267172016441951	0.0008695319433940439	0.0008706778008645654	0.0009161448481065459	0.0009168866542697281	0.0009432450338063438	0.0009437241448635682	0.0009724226651341712	0.0009725964442800878	0.0010346455791272625	0.0010340919374352885	0.05966404805814185	0.059031858317467864	-0.00010718951128838028	-0.00010531829615753607	-0.00010724395706546153	-0.00010537179147068754
0.42928838744406506	0.0008692785528846219	0.0008704240764409166	0.0009158778741501071	0.0009166194641435164	0.0009429701625979984	0.0009434491340373031	0.0009721392912879972	0.0009723130197925867	0.0010343440729403174	0.0010337905925841804	0.05966404809976494	0.059031858358638535	-0.00010662231797112232	-0.0001053922404532226	-0.00010667647564871485	-0.00010544577332594063
0.43187506593181346	0.0008690249851382986	0.0008701701745468117	0.0009156107134561237	0.0009163520871285596	0.000942695099128577	0.000943173930852304	0.000971855719233816	0.0009720293970616522	0.0010340423558632848	0.0010334890369558178	0.05966404814206097	0.05903185840047499	-0.00010605756637191432	-0.00010546568020955438	-0.00010611143719038707	-0.00010551925038568277
0.4344773304586784	0.000868771241367223	0.0008699160963959974	0.0009153433673017328	0.0009160845245030289	0.0009424198447129996	0.0009428985366241585	0.0009715719503272281	0.0009717455774431269	0.001033740429338519	0.001033187271991783	0.0596640481850411	0.05903185844298824	-0.00010549525171982266	-0.00010553861651915741	-0.00010554883691704653	-0.0001055922237430118
0.4370952749383861	0.0008685173227809035	0.0008696618431995758	0.0009150758369612881	0.0009158167775423101	0.0009421444006633217	0.0009426229526655885	0.0009712879859208803	0.0009714615622898993	0.0010334382948052317	0.0010328852991305173	0.05966404822871711	0.05903185848618954	-0.0001049353691912891	-0.000105611050483706	-0.00010498867000252599	-0.00010566469450010163
0.4397289938505404	0.0008682632305861893	0.0008694074161659871	0.0009148081237063427	0.000915548847518986	0.0009418687682887143	0.0009423471802864304	0.0009710038273644463	0.0009711773529518843	0.0010331359536994722	0.0010325831198073016	0.0596640482731005	0.05903185853009066	-0.00010437791391146312	-0.00010568298321472769	-0.00010443093156958794	-0.0001057366637690349
0.4423785822440318	0.000868008965987242	0.0008691528165009793	0.0009145402288056178	0.0009152807357028048	0.0009415929488954334	0.0009420712207936034	0.0009707194760045946	0.000970892950775991	0.0010328334074540919	0.0010322807354542197	0.05966404831820337	0.05903185857470351	-0.00010382288095533987	-0.00010575441583346445	-0.00010387561669086831	-0.00010580813267171973
0.4450441357404687	0.0008677545301855169	0.0008688980454075912	0.0009142721535249832	0.0009150124433606615	0.0009413169437867993	0.0009417950754910896	0.0009704349331849671	0.0009706083571061012	0.0010325306574987224	0.0010319781475001386	0.059664048364037776	0.05903185862003972	-0.00010327026534684425	-0.00010582534946945721	-0.00010332272038759971	-0.0001058791023382244
0.44772575053762753	0.0008674999243797416	0.0008686431040861303	0.0009140038991274353	0.0009147439717565749	0.000941040754263174	0.0009415187456799117	0.0009701502002461557	0.0009703235732830464	0.001032227705259751	0.0010316753573706814	0.0596640484106158	0.05903185866611187	-0.00010272006206110684	-0.00010589578526176702	-0.00010277223763238696	-0.0001059495739081373
0.4504235234129248	0.0008672451497658921	0.0008683879937341487	0.0009137354668730715	0.0009144753221516632	0.0009407643816219344	0.0009412422326581054	0.0009698652785256757	0.0009700386006445807	0.0010319245521602902	0.0010313723664881994	0.05966404845794973	0.05903185871293157	-0.00010217226602451945	-0.00010596572435830898	-0.00010222416334909612	-0.00010601954853001194
0.4531375517269096	0.0008669902075371743	0.0008681327155464245	0.0009134668580190699	0.0009142064958041221	0.0009404878271574525	0.0009409655377207003	0.000969580169357945	0.0009697534405253602	0.001031621199620158	0.0010310691762717501	0.05966404850605354	0.059031858760512465	-0.00010162687211590082	-0.00010603516791607426	-0.00010167849241385363	-0.00010608902736142234
0.4558679334267773	0.0008667350988839974	0.0008678772707149361	0.0009131980738196636	0.0009139374939692005	0.0009402110921610678	0.000940688662159692	0.0009692948740742535	0.0009694680942569131	0.0010313176490558454	0.0010307657881370668	0.05966404855493867	0.05903185880886663	-0.00010108387516619133	-0.00010610411710010315	-0.00010113521965504635	-0.0001061580115679639
0.45861476704990445	0.0008664798249939633	0.0008676216604288503	0.0009129291155261268	0.0009136683178991858	0.0009399341779210736	0.0009404116072640277	0.0009690093940027527	0.000969182563167628	0.001031013901880503	0.0010304622034965428	0.05966404860461937	0.0590318588580076	-0.00010054326995997953	-0.00010617257308406791	-0.00010059433985470934	-0.00010622650232403053
0.4613781517274047	0.000866224387051835	0.0008673658858744916	0.0009126599843867434	0.0009133989688433724	0.000939657085722685	0.0009401343743195754	0.0009687237304684193	0.0009688968485827178	0.001030709959503904	0.0010301584237591976	0.05966404865510867	0.05903185890794821	-0.00010000505123647363	-0.00010624053705066139	-0.00010005584774913645	-0.00010629450081270364
0.4641581871877068	0.0008659687862395253	0.0008671099482353306	0.0009123906816467941	0.00091312944804805	0.0009393798168480243	0.000939856964609109	0.0009684378847930429	0.0009686109518242087	0.0010304058233324312	0.001029854450330661	0.059664048706420385	0.05903185895870202	-9.946921368902961e-05	-0.00010630801018965408	-9.951973802910241e-05	-0.00010636200822447539
0.4669549737601532	0.0008657130237360732	0.0008668538486919598	0.0009121212085485327	0.0009128597567564775	0.0009391023725760977	0.000939579379412284	0.0009681518582951997	0.0009683248742109127	0.0010301014947690491	0.0010295502846131457	0.05966404875856774	0.059031859010283017	-9.893575196670557e-05	-0.00010637499369969827	-9.89860053411118e-05	-0.00010642902575871971
0.46976861237862133	0.0008654571007176256	0.0008665975884220762	0.000911851566331165	0.0009125898962088645	0.0009388247541827737	0.0009393016200056169	0.0009678656522902323	0.0009680386170584069	0.001029796975213281	0.0010292459280054262	0.05966404881156582	0.05903185906270539	-9.84046606751221e-05	-0.0001064414887873566	-9.845464428781536e-05	-0.0001064955546223878
0.4725992045851658	0.0008652010183574166	0.0008663411686004604	0.0009115817562308285	0.0009123198676423498	0.0009385469629407625	0.0009390236876624644	0.0009675792680902259	0.0009677521816790106	0.0010294922660611845	0.001028941381902813	0.059664048865428795	0.059031859115982376	-9.787593437640685e-05	-0.00010650749666668569	-9.792564942864845e-05	-0.00010656159603025794
0.4754468525336833	0.0008649447778257535	0.0008660845903989613	0.0009113117794805772	0.0009120496722909848	0.0009382690001195974	0.0009387455836530048	0.0009672927070039922	0.0009674655693817703	0.0010291873687053358	0.0010286366476971371	0.05966404892017028	0.05903185917012983	-9.734956758988833e-05	-0.00010657301855912515	-9.739901528019179e-05	-0.0001066271512044914
0.47831165899359906	0.0008646883802899944	0.0008658278549864763	0.0009110416373103578	0.0009117793113857132	0.0009379908669856151	0.0009384673092442177	0.0009670059703370467	0.0009671787814724337	0.001028882284534803	0.001028331726776722	0.059664048975806384	0.05903185922516128	-9.682555479390009e-05	-0.00010663805569441354	-9.68747363179201e-05	-0.00010669222137529855
0.4811937273535759	0.0008644318269145303	0.0008655709635289304	0.0009107713309469912	0.0009115087861543489	0.0009377125648019326	0.000938188865699862	0.0009667190593915862	0.0009668918192534306	0.0010285770149351236	0.0010280266205263643	0.05966404903235193	0.059031859281092176	-9.630389042530885e-05	-0.0001067026093094503	-9.635280697595228e-05	-0.00010675680778021723
0.4840931616252451	0.0008641751188607693	0.0008653139171892627	0.0009105008616141559	0.000911238097821561	0.0009374340948284324	0.0009379102542804599	0.0009664319754664722	0.0009666046840238543	0.0010282715612882874	0.0010277213303273136	0.05966404908982185	0.05903185933793744	-9.578456887998632e-05	-0.0001067666806474632	-9.583322164730124e-05	-0.00010682091166328012
0.4870100664469608	0.0008639182572871214	0.0008650567171274093	0.0009102302305323708	0.0009109672476088572	0.000937155458321744	0.0009376314762432788	0.0009661447198572134	0.0009663173770794454	0.0010279659249727165	0.0010274158575572544	0.05966404914823218	0.059031859395713204	-9.526758451489092e-05	-0.00010683027096014541	-9.531597468603881e-05	-0.00010688453427667999
0.4899445470875755	0.0008636612433489736	0.0008647993645002805	0.0009099594389189714	0.0009106962367345582	0.0009368766565352188	0.0009373525328423072	0.000965857293855939	0.0009660298997125639	0.0010276601073632382	0.0010271102035902774	0.059664049207598484	0.05903185945443493	-9.475293164751264e-05	-0.00010689338150565719	-9.480106040665737e-05	-0.00010694767687915996
0.49289670945023945	0.0008634040781986835	0.0008645418604617522	0.0009096884879881001	0.00091042506641379	0.0009365976907189211	0.0009370734253282443	0.0009655696987513905	0.0009657422532121803	0.0010273541098310742	0.0010268043697968707	0.05966404926793774	0.05903185951411801	-9.424060455590078e-05	-0.0001069560135479597	-9.428847308440291e-05	-0.00010701034073534732
0.4958666600762229	0.0008631467629855574	0.0008642842061626458	0.0009094173789506859	0.0009101537378584617	0.0009363185621196073	0.0009367941549484797	0.000965281935828897	0.0009654544388638547	0.0010270479337438174	0.001026498357543895	0.05966404932926547	0.059031859574779556	-9.373059748188362e-05	-0.00010701816835945177	-9.377820695816164e-05	-0.00010707252711830706
0.4988545061487607	0.0008628892988558317	0.0008640264027507078	0.0009091461130144223	0.0009098822522772454	0.0009360392719807022	0.0009365147229470701	0.0009649940063703554	0.0009651664579497126	0.0010267415804654087	0.0010261921681945605	0.059664049391599125	0.05903185963643599	-9.322290462923655e-05	-0.00010707984721819441	-9.327025622887786e-05	-0.00010713423730693283
0.5018603554969207	0.0008626316869526644	0.0008637684513706032	0.0009088746913837606	0.000909610610875567	0.0009357598215422932	0.0009362351305647317	0.0009647059116542207	0.0009648783117484367	0.0010264350513561262	0.0010258858031084177	0.05966404945495589	0.05903185969910419	-9.27175201653474e-05	-0.00010714105140888219	-9.276461506085854e-05	-0.0001071954725863633
0.5048843165994948	0.0008623739284161117	0.0008635103531638904	0.0009086031152598839	0.0009093388148555824	0.0009354802120411017	0.0009359553790388151	0.0009644176529554783	0.0009645900015352409	0.0010261283477725582	0.0010255792636413282	0.05966404951935219	0.05903185976280087	-9.221443822146624e-05	-0.00010720178222220489	-9.22612775823839e-05	-0.0001072562342480099
0.5079264985889148	0.0008621160243831226	0.0008632521092690169	0.0009083313858407014	0.0009090668654161708	0.0009352004447104802	0.0009356754696032984	0.0009641292315456407	0.0009643015285818643	0.001025821471067597	0.0010252725511454602	0.059664049584806686	0.059031859827544206	-9.17136528937601e-05	-0.00010726204095531933	-9.176023788662335e-05	-0.00010731652358966781
0.5109870112551897	0.0008618579759875129	0.000862993720821293	0.0009080595043208217	0.0009087947637529086	0.0009349205207803817	0.00093539540348876	0.000963840648692716	0.0009640128941565419	0.0010255144225904075	0.001024965666969256	0.05966404965133674	0.05903185989335133	-9.121515824403459e-05	-0.0001073218289117106	-9.126149003235717e-05	-0.00010737634191540502
0.5140659650498691	0.0008615997843599609	0.000862735188952887	0.0009077874718915481	0.0009085225110580631	0.000934640441477357	0.0009351151819223733	0.0009635519056612047	0.0009637240995239996	0.001025207203686422	0.0010246586124574284	0.05966404971896081	0.05903185996024067	-9.071894829956739e-05	-0.00010738114740008187	-9.076502804380993e-05	-0.0001074356905346463
0.5171634710900281	0.0008613414506279868	0.000862476514792805	0.0009075152897408563	0.0009082501085205722	0.0009343602080245304	0.0009348348061278846	0.0009632630037120754	0.0009634351459454316	0.0010248998156973162	0.0010243513889509335	0.05966404978769757	0.059031860028230694	-9.022501705491237e-05	-0.00010743999773571433	-9.027084591253787e-05	-0.00010749457076347779
0.5202796411622786	0.0008610829759159417	0.0008622176994668798	0.0009072429590533831	0.0009079775573260319	0.0009340798216415894	0.0009345542773255995	0.000962973944102753	0.0009631460346784871	0.0010245922599609954	0.001024043997786961	0.059664049857565744	0.05903186009733967	-8.973335847134445e-05	-0.00010749838123913502	-8.977893759665179e-05	-0.00010755298392281509
0.5234145877268029	0.0008608243613449931	0.0008619587440977575	0.0009069704810104117	0.0009077048586566831	0.0009337992835447682	0.0009342735967323721	0.0009626847280871037	0.0009628567669772572	0.0010242845378115777	0.0010237364402989153	0.05966404992858506	0.05903186016758711	-8.924396647827515e-05	-0.00010755629923636656	-8.928929702270438e-05	-0.00010761093133973554
0.5265684239214125	0.0008605656080331126	0.0008616996498048809	0.0009066978567898582	0.000907432013691393	0.0009335185949468347	0.0009339927655615833	0.000962395356915419	0.0009625673440922543	0.0010239766505793799	0.0010234287178163986	0.05966405000077462	0.0590318602389923	-8.875683497372444e-05	-0.00010761375305920473	-8.8801918085607e-05	-0.00010766841434661778
0.5297412635656308	0.0008603067170950608	0.0008614404177044816	0.0009064250875662557	0.0009071590236056481	0.0009332377570570741	0.0009337117850231348	0.0009621058318344004	0.0009622777672704048	0.0010236685995908983	0.0010231208316651998	0.059664050074154325	0.059031860311574605	-8.827195782448727e-05	-0.00010767074404430255	-8.831679464865738e-05	-0.00010772543428047565
0.5329332211648017	0.0008600476896423788	0.0008611810489095655	0.0009061521745107456	0.0009068858895715373	0.0009329567710812799	0.0009334306563234311	0.00096181615408715	0.000961988037755032	0.0010233603861688001	0.0010228127831672766	0.05966405014874472	0.05903186038535458	-8.778932886727153e-05	-0.00010772727353366984	-8.783392054573236e-05	-0.00010778199248420717
0.5361444119142209	0.0008597885267833719	0.0008609215445298982	0.0009058791187910602	0.0009066126127577386	0.0009326756382217341	0.0009331493806653664	0.0009615263249131512	0.0009616981567858405	0.001023052011631903	0.0010225045736407402	0.05966405022456633	0.05903186046035203	-8.730894190939198e-05	-0.00010778334287470104	-8.735328958078825e-05	-0.00010783809030570635
0.5393749517032939	0.0008595292296230994	0.0008606619056719956	0.0009056059215715119	0.0009063391943295075	0.0009323943596771999	0.0009328679592483121	0.0009612363455482576	0.0009614081255989054	0.0010227434772951628	0.0010221962043998431	0.05966405030163984	0.05903186053658807	-8.683079072863142e-05	-0.00010783895341917593	-8.687489552894334e-05	-0.00010789372909800199
0.5426249571197181	0.0008592697992633623	0.0008604021334391104	0.0009053325840129803	0.0009060656354486628	0.0009321129366429057	0.0009325863932681026	0.0009609462172246803	0.000961117945426657	0.0010224347844696598	0.001021887676754963	0.05966405037998695	0.05903186061408428	-8.635486907454526e-05	-0.0001078941065240091	-8.639873213606153e-05	-0.0001079489102181197
0.5458945454536906	0.000859010236802693	0.0008601422289312234	0.0009050591072729017	0.0009057919372735793	0.0009318313703105345	0.0009323046839170277	0.0009606559411709752	0.0009608276174978713	0.0010221259344625857	0.0010215789920125923	0.059664050459629595	0.05903186069286132	-8.588117066885004e-05	-0.00010794880355058378	-8.592479312075074e-05	-0.00010800363502824761
0.5491838347021408	0.0008587505433363431	0.0008598821932450293	0.0009047854925052563	0.0009055181009591702	0.0009315496618682106	0.0009320228323838147	0.0009603655186120301	0.000960537143037654	0.0010218169285772301	0.001021270151475322	0.059664050540589326	0.05903186077294138	-8.54096892060896e-05	-0.00010800304586522369	-8.545307217461273e-05	-0.00010805790489565315
0.5524929435729888	0.0008584907199562716	0.0008596220274739266	0.0009045117408605546	0.0009052441276568786	0.0009312678125004878	0.0009317408398536185	0.0009600749507690508	0.0009602465232674296	0.0010215077681129654	0.0010209611564418292	0.05966405062288899	0.059031860854346765	-8.49404183537461e-05	-0.00010805683483819384	-8.498356296171572e-05	-0.00010811172119115642
0.55582199148943	0.0008582307677511381	0.0008593617327080094	0.0009042378534858317	0.000904970018514668	0.0009309858233883404	0.0009314587075080136	0.0009597842388595539	0.000959955759404932	0.001021198454365239	0.0010206520082068674	0.05966405070655108	0.05903186093710002	-8.447335175321147e-05	-0.00010811017184408911	-8.451625912028748e-05	-0.00010816508528996294
0.5591710985942444	0.0008579706878062895	0.000859101310034055	0.0009039638315246325	0.0009046957746770096	0.0009307036957091499	0.0009311764365249793	0.0009594933840973523	0.0009596648526641906	0.0010208889886255581	0.0010203427080612522	0.0596640507915992	0.05903186102122384	-8.400848302128616e-05	-0.00010816305826277794	-8.405115426379783e-05	-0.00010821799857269054
0.5625403857541326	0.0008577104812037463	0.0008588407605355099	0.0009036896761169973	0.0009044213972848667	0.0009304214306366898	0.0009308940280788856	0.0009592023876925393	0.0009593738042555152	0.0010205793721814727	0.0010200332572918441	0.05966405087805701	0.05903186110674217	-8.354580574870818e-05	-0.00010821549547684883	-8.358824197979287e-05	-0.00010827046242262162
0.565929974564078	0.0008574501490222041	0.0008585800852924919	0.0009034153883994641	0.0009041468874756973	0.0009301390293411276	0.0009306114833404943	0.0009589112508514908	0.0009590826153854969	0.0010202696063165775	0.001019723657181551	0.05966405096594828	0.0590318611936788	-8.308531350190163e-05	-0.00010826748487308135	-8.312751583142153e-05	-0.00010832247822722962
0.569339987351735	0.0008571896923370122	0.0008583192853817672	0.0009031409695050447	0.0009038722463834312	0.0009298564929890009	0.0009303288034769354	0.000958619974776841	0.0009587912872569844	0.0010199596923104873	0.001019413909009302	0.059664051055298255	0.05903186128205772	-8.262699982453103e-05	-0.00010831902784316783	-8.266896935904544e-05	-0.00010837404737898404
0.5727705471818436	0.0008569291122201709	0.0008580583618767492	0.0009028664205632235	0.0009035974751384672	0.0009295738227432151	0.0009300459896517051	0.0009583285606674793	0.0009584998210690815	0.001019649631438833	0.0010191040140500444	0.05966405114613114	0.05903186137190349	-8.217085823589154e-05	-0.00010837012578129857	-8.221259607871234e-05	-0.00010842517127279683
0.5762217778606706	0.0008566684097403222	0.000857797315847488	0.000902591742699946	0.0009033225748676625	0.0009292910197630327	0.0009297630430246545	0.00095803700971854	0.0009582082180171358	0.0010193394249732495	0.0010187939735747328	0.05966405123847253	0.05903186146324156	-8.171688223318485e-05	-0.00010842078008602152	-8.175838948437653e-05	-0.00010847585130790982
0.5796938039404782	0.0008564075859627383	0.0008575361483606601	0.0009023169370376082	0.000903047546694322	0.0009290080852040621	0.0009294799647519786	0.0009577453231213901	0.0009579164792927269	0.0010190290741813653	0.0010184837888503164	0.05966405133234841	0.059031861556097166	-8.126506529121391e-05	-0.0001084709921589655	-8.130634304748252e-05	-0.00010852608888667348
0.5831867507240184	0.0008561466419493177	0.0008572748604795635	0.0009020420046950518	0.0009027723917381934	0.0009287250202182517	0.000929196755986211	0.0009574535020636237	0.0009576246060836614	0.0010187185803267938	0.0010181734611397323	0.05966405142778442	0.05903186165049633	-8.081540086332661e-05	-0.00010852076340525652	-8.085645021785326e-05	-0.00010857588541471341
0.5867007442690553	0.0008558855787585734	0.0008570134532641062	0.0009017669467875513	0.0009024971111154543	0.0009284418259538778	0.0009289134178762121	0.0009571615477290505	0.00095733259957396	0.001018407944669123	0.0010178629917018936	0.059664051524808234	0.059031861746465915	-8.036788238202641e-05	-0.00010857009523373984	-8.040870442488357e-05	-0.00010862524230181858
0.5902359113929144	0.0008556243974456261	0.0008567519277707996	0.000901491764426808	0.0009022217059387062	0.0009281585035555379	0.0009286299515671597	0.0009568694612976862	0.000957040460943849	0.0010180971684639042	0.0010175523817916793	0.05966405162344619	0.05903186184403212	-7.992250325908334e-05	-0.00010861898905589751	-7.996309907698507e-05	-0.00010867416096022042
0.5937923796770596	0.0008553630990621977	0.000856490285052752	0.0009012164587209422	0.0009019461773169667	0.0009278750541641431	0.0009283463582005449	0.0009565772439457473	0.0009567481913697551	0.001017786252962647	0.0010172416326599291	0.0596640517237266	0.059031861943222984	-7.947925688647772e-05	-0.00010866744628659775	-7.951962756275188e-05	-0.00010872264280542554
0.597370277471697	0.0008551016846566024	0.000856228526159659	0.0009009410307744841	0.0009016705263556607	0.000927591478916908	0.0009280626389141595	0.0009562848968456392	0.0009564557920242929	0.0010174751994128076	0.00101693074555343	0.059664051825677265	0.05903186204406565	-7.903813663681647e-05	-0.00010871546834359536	-7.907828325146027e-05	-0.00010877068925591038
0.6009697339004076	0.0008548401552737418	0.0008559666521377998	0.0009006654816883691	0.0009013947541566144	0.0009273077789473463	0.0009277787948420927	0.0009559924211659522	0.0009561632640762615	0.001017164009057782	0.001016619721714913	0.05966405192932666	0.05903186214658928	-7.859913586358291e-05	-0.0001087630566471709	-7.86390594930686e-05	-0.00010881830173262164
0.6045908788648067	0.0008545785119550972	0.0008557046640300275	0.0009003898125599283	0.0009011188618180481	0.0009270239553852612	0.0009274948271147225	0.0009556998180714522	0.0009558706086906342	0.0010168526831368977	0.0010163085623830417	0.059664052034704596	0.05903186225082176	-7.816224790227477e-05	-0.00010881021262079682	-7.820194961971616e-05	-0.00010886548165961463
0.6082338430492322	0.0008543167557387217	0.0008554425628757644	0.0009001140244828826	0.0009008428504345684	0.0009267400093567386	0.0009272107368587065	0.0009554070887230723	0.0009555778270285523	0.0010165412228854062	0.001015997268792406	0.05966405214184002	0.05903186235679316	-7.772746607032088e-05	-0.00010885693769024929	-7.776694694561215e-05	-0.000108912230463859
0.611898757925461	0.0008540548876592368	0.0008551803497109953	0.0008998381185473365	0.0009005667210971622	0.0009264559419841422	0.0009269265251969774	0.0009551142342779085	0.0009552849202473175	0.0010162296295344758	0.0010156858421735138	0.05966405225076329	0.05903186246453282	-7.729478366791387e-05	-0.00010890323328402451	-7.733404476747974e-05	-0.00010895854957426732
0.6155857557574533	0.0008537929087478244	0.0008549180255682609	0.0008995620958397711	0.0009002904748931908	0.0009261717543861044	0.0009266421932487368	0.0009548212558892109	0.0009549918895003863	0.0010159179043111827	0.001015374283752786	0.05966405236150527	0.059031862574071316	-7.686419397850974e-05	-0.00010894910083286691	-7.69032363653055e-05	-0.00010900444042227786
0.6192949696061266	0.0008535308200322219	0.0008546555914766536	0.0008992859574430393	0.0009000141129063835	0.000925887447677523	0.000926357742129448	0.000954528154706379	0.0009546987359373633	0.0010156060484385087	0.0010150625947525469	0.05966405247409715	0.059031862685439904	-7.64356902693969e-05	-0.0001089945417700744	-7.647451500296387e-05	-0.00010904990444199347
0.6230265333341571	0.0008532686225367158	0.0008543930484618097	0.000899009704436358	0.0008997376362168311	0.0009256030229695513	0.0009260731729508296	0.0009542349318749531	0.000954405460703993	0.0010152940631353278	0.0010147507763910196	0.059664052588570445	0.05903186279866952	-7.600926579193201e-05	-0.00010903955753086003	-7.604787392846701e-05	-0.00010909494306943213
0.6267805816108112	0.0008530063172821386	0.0008541303975459067	0.0008987333378953055	0.0008994610459009826	0.0009253184813695983	0.0009257884868208513	0.0009539415885366125	0.0009541120649421581	0.0010149819496164086	0.0010144388298823199	0.05966405270495759	0.05903186291379208	-7.558491378237275e-05	-0.00010908414955293488	-7.562330637438108e-05	-0.00010913955774274897
0.6305572499168048	0.0008527439052858603	0.0008538676397476575	0.0008984568588918118	0.000899184343031638	0.0009250338239813157	0.0009255036848437284	0.0009536481258291647	0.0009538185497898712	0.0010146697090923982	0.0010141267564364501	0.05966405282329185	0.05903186303084063	-7.51626274621553e-05	-0.00010912831927559208	-7.520080555888098e-05	-0.00010918374990212532
0.634356674549194	0.0008524813875617889	0.0008536047760823045	0.0008981802684941604	0.0008989075286779438	0.0009247490519046019	0.0009252187681199149	0.0009533545448865463	0.0009535249163812693	0.0010143573427698292	0.0010138145572592928	0.059664052943606216	0.0590318631498478	-7.474240003819965e-05	-0.00010917206813992886	-7.478036468573646e-05	-0.00010922752098982413
0.6381789926262927	0.0008522187651203604	0.0008533418075616162	0.000897903567766977	0.0008986306039053884	0.0009244641662355889	0.0009249337377461007	0.0009530608468388127	0.0009532311658466099	0.001014044851851102	0.0010135022335526053	0.05966405306593512	0.0590318632708473	-7.43242247043252e-05	-0.00010921539758965149	-7.436197694479785e-05	-0.00010927087244957945
0.642024342092622	0.0008519560389685383	0.0008530787351938834	0.0008976267577712286	0.0008983535697757979	0.0009241791680666422	0.0009246485948152062	0.0009527670328121362	0.0009529372993122668	0.0010137322375344878	0.0010131897865140176	0.05966405319031332	0.05903186339387406	-7.390809464039028e-05	-0.00010925830906924339	-7.394563551270383e-05	-0.0001093138057269849
0.6458928617238878	0.000851693210109809	0.000852815559983915	0.0008973498395642196	0.000898076427347333	0.0009238940584863565	0.0009243633404163788	0.0009524731039288017	0.0009526433179007245	0.0010134195010141217	0.0010128772173370244	0.059664053316775545	0.059031863518961995	-7.349400301361053e-05	-0.00010930080402496434	-7.353133355327002e-05	-0.00010935632226907743
0.6497846911319898	0.0008514302795441773	0.000852552282933034	0.0008970728141995861	0.0008977991776744831	0.0009236088385795508	0.0009240779756349879	0.0009521790613072013	0.0009523492227305754	0.0010131066434799984	0.001012564527210983	0.05966405344535791	0.05903186364614718	-7.308194297912796e-05	-0.00010934288390490599	-7.311906421798853e-05	-0.00010939842352447604
0.6536999707700591	0.0008511672482681631	0.0008522889050390735	0.0008967956827272932	0.0008975218218080634	0.000923323509427263	0.0009237925015526217	0.0009518849060618312	0.0009520550149165145	0.0010127936661179667	0.0010122517173211073	0.05966405357609682	0.0590318637754657	-7.267190768034393e-05	-0.00010938455015868653	-7.27088206467913e-05	-0.00010944011094360384
0.6576388419375281	0.0008509041172747967	0.0008520254272963735	0.0008965184461936301	0.0008972443607952105	0.0009230380721067488	0.000923506919247082	0.0009515906393032867	0.0009517606955693349	0.0010124805701097269	0.0010119387888484635	0.059664053709030045	0.05903186390695436	-7.226389024894697e-05	-0.00010942580423689563	-7.230059596800842e-05	-0.0001094813859778554
0.661601446785229	0.0008506408875536193	0.0008517618506957787	0.0008962411056412094	0.0008969667956793813	0.0009227525276914768	0.0009232212297923831	0.0009512962621382603	0.0009514662657959274	0.0010121673566328264	0.0010116257429699693	0.059664053844194584	0.05903186404065039	-7.185788380580094e-05	-0.00010946664759120539	-7.189438329889553e-05	-0.00010952225007956895
0.6655879283205246	0.0008503775600906775	0.0008514981762246358	0.0008959636621089631	0.000896689127500349	0.0009224668772511275	0.0009229354342587489	0.0009510017756695395	0.0009511717266992753	0.0010118540268606593	0.001011312580858389	0.05966405398162943	0.05903186417659184	-7.14538814611948e-05	-0.00010950708167428713	-7.14901757464248e-05	-0.00010956270470238727
0.6695984304124688	0.0008501141358685223	0.0008512344048667907	0.0008956861166321398	0.0008964113572942006	0.0009221811218515898	0.0009226495337126085	0.0009507071809960022	0.0009508770793784527	0.0010115405819624598	0.0010109993036823313	0.059664054121373704	0.05903186431481731	-7.105187631567533e-05	-0.00010954710794033873	-7.108796640743764e-05	-0.00010960275130095232
0.6736330977969988	0.0008498506158662047	0.0008509705376025851	0.0008954084702423021	0.000896133486093334	0.0009218952625549564	0.0009223635292165955	0.0009504124792126139	0.0009505823249286216	0.0010112270231033011	0.0010106859126062446	0.05966405426346669	0.05903186445536656	-7.065186146050506e-05	-0.00010958672784461276	-7.06877483696855e-05	-0.00010964239133129383
0.6776920760821589	0.000849587001059274	0.0008507065754088543	0.0008951307239673226	0.0008958555149264541	0.0009216093004195225	0.0009220774218295413	0.0009501176714104252	0.0009502874644410264	0.0010109133514440908	0.0010103724087904143	0.05966405440794946	0.05903186459827967	-7.025382997725982e-05	-0.00010962594284233407	-7.028951471134415e-05	-0.00010968162624952482
0.6817755117533548	0.0008493232924197805	0.0008504425192589294	0.0008948528788313879	0.0008955774448185773	0.0009213232364997874	0.0009217912126064818	0.0009498227586765744	0.0009499924990029992	0.001010599568141575	0.001010058793390967	0.059664054554863254	0.059031864743596736	-6.985777493932754e-05	-0.00010966475439019852	-6.989325850224881e-05	-0.00010972045751295179
0.6858835521786408	0.0008490594909162644	0.000850178370122628	0.0008945749358549877	0.0008952992767910194	0.0009210370718464453	0.0009215049025986441	0.0009495277420942758	0.0009496974296979486	0.0010102856743483262	0.001009745067559857	0.05966405470424957	0.05903186489136018	-6.94636894118944e-05	-0.00010970316394554036	-6.949897280403294e-05	-0.00010975888657968613
0.6900163456140378	0.0008487955975137643	0.0008499141289662602	0.0008942968960549216	0.0008950210118614035	0.0009207508075063913	0.0009212184928534555	0.0009492326227428289	0.0009494022576053654	0.0010099716712127507	0.0010094312324448762	0.05966405485615171	0.05903186504161147	-6.907156645177825e-05	-0.00010974117296522201	-6.910665066987842e-05	-0.00010979691490717314
0.6941740412088835	0.0008485316131738122	0.0008496497967526262	0.0008940187604442963	0.0008947426510436572	0.0009204644445227177	0.0009209319844145387	0.0009489374016976127	0.0009491069838008222	0.0010096575598790855	0.001009117289189648	0.05966405501061264	0.05903186519439425	-6.868139910910787e-05	-0.00010977878290757692	-6.871628514674988e-05	-0.00010983454395502301
0.6983567890112157	0.0008482675388544286	0.0008493853744410076	0.0008937405300325186	0.0008944641953480027	0.00092017798393471	0.0009206453783217043	0.0009486420800300808	0.0009488116093559609	0.0010093433414873918	0.0010088032389336211	0.0596640551676769	0.05903186534975183	-6.829318042729515e-05	-0.00010981599523154917	-6.832786927429835e-05	-0.00010987177518254065
0.702564739973187	0.0008480033755101273	0.0008491208629871779	0.0008934622058253011	0.0008941856457809693	0.0009198914267778477	0.0009203586756109602	0.0009483466588077654	0.0009485161353385068	0.001009029017173559	0.001008489082812078	0.059664055327389	0.059031865507728716	-6.790690344300743e-05	-0.00010985281139599956	-6.79413960854719e-05	-0.00010990861004908647
0.7067980459565127	0.00084773912409191	0.0008488562633433923	0.0008931837888246569	0.0008939070033453809	0.000919604774083804	0.0009200718773145028	0.000948051139094274	0.0009482205628122562	0.0010087145880693007	0.0010081748219561257	0.059664055489795594	0.05903186566837054	-6.752256118651434e-05	-0.00010988923285937258	-6.755685860716787e-05	-0.00010994505001410415
0.7110568597379514	0.0008474747855472724	0.0008485915764583951	0.0008929052800289055	0.0008936282690403653	0.0009193180268804483	0.000919784984460724	0.0009477555219492924	0.000947924892837084	0.0010084000553021609	0.0010078604574927028	0.059664055654942386	0.05903186583172282	-6.714014668278423e-05	-0.00010992526108080658	-6.71742498608574e-05	-0.00010998109653753696
0.7153413350148182	0.0008472103608201969	0.0008483268032774133	0.0008926266804326655	0.0008933494438613466	0.0009190311861918401	0.0009194979980742028	0.0009474598084285805	0.0009476291264689385	0.0010080854199955049	0.0010075459905445735	0.059664055822877184	0.059031865997832764	-6.675965295172004e-05	-0.00010996089751957872	-6.679356286291849e-05	-0.00011001675107938369
0.7196516264105322	0.0008469458508511576	0.0008480619447421607	0.0008923479910268592	0.0008930705288000497	0.0009187442530382344	0.0009192109191757123	0.000947163999583975	0.0009473332647598441	0.0010077706832685265	0.001007231422230331	0.0596640559936483	0.059031866166748395	-6.638107300813156e-05	-0.00010999614363441101	-6.641479062451106e-05	-0.00011005201509908802
0.7239878894801961	0.0008466812565771182	0.0008477970017908359	0.0008920692127987114	0.0008927915248444988	0.0009184572284360787	0.0009189237487822166	0.0009468680964633885	0.0009470373087579002	0.0010074558462362438	0.001006916753664396	0.05966405616730462	0.05903186633851766	-6.600439986252649e-05	-0.00011003100088430307	-6.603792615261783e-05	-0.00011008689005628791
0.7283502807162107	0.0008464165789315336	0.0008475319753581243	0.0008917903467317505	0.0008925124329790182	0.0009181701133980155	0.000918636487906872	0.0009465721001108109	0.0009467412595072827	0.0010071409100095032	0.0010066019859570191	0.059664056343895884	0.059031866513190354	-6.562962652177651e-05	-0.00011006547072830997	-6.566296245059944e-05	-0.00011012137741089889
0.7327389575539218	0.0008461518188443471	0.0008472668663751957	0.0008915113938058053	0.0008922332541842315	0.0009178829089328788	0.0009183491375590253	0.000946276011566307	0.0009464451180482425	0.0010068258756949747	0.0010062871202142784	0.059664056523473556	0.059031866690816844	-6.525674598853448e-05	-0.00011009955462432108	-6.528989251758377e-05	-0.00011015547862164299
0.7371540783773028	0.0008458869772419989	0.0008470016757697099	0.0008912323549970147	0.0008919539894370658	0.0009175956160457035	0.0009180616987442208	0.0009459798318660239	0.0009461488854171098	0.0010065107443951624	0.001005972157538084	0.05966405670608864	0.05903186687144772	-6.488575126231688e-05	-0.00011013325403003149	-6.49187093493403e-05	-0.00011018919514652059
0.74159580252467	0.0008456220550474192	0.0008467364044658166	0.0008909532312778195	0.0008916746397107532	0.000917308235737718	0.0009177741724641977	0.0009456835620421862	0.0009458525626462968	0.0010061955172083966	0.0010056570990261814	0.0596640568917944	0.059031867055135606	-6.451663534033647e-05	-0.00011016657040321953	-6.454940593961234e-05	-0.00011022252844439251
0.746064290294433	0.0008453570531800332	0.0008464710533841506	0.0008906740236169689	0.0008913952059748241	0.0009170207690063499	0.0009174865597168878	0.0009453872031231	0.0009455561507642894	0.0010058801952288396	0.0010053419457721428	0.059664057080644275	0.059031867241933086	-6.41493912171276e-05	-0.00011019950520105293	-6.41819752796452e-05	-0.00011025547997331464
0.7505597029508803	0.0008450919725557609	0.0008462056234418404	0.0008903947329795194	0.0008911156891951179	0.0009167332168452247	0.0009171988614964222	0.0009450907561331524	0.0009452596507956592	0.0010055647795464847	0.0010050266988653792	0.059664057272692375	0.05903186743189439	-6.378401188492089e-05	-0.00011023205987931162	-6.381641035783925e-05	-0.0001102880511897053
0.7550822027299987	0.0008448268140870233	0.0008459401155525086	0.0008901153603268411	0.0008908360903337821	0.0009164455802441733	0.0009169110787931337	0.000944794222092819	0.0009449630637610626	0.0010052492712471653	0.0010047113593911398	0.05966405746799444	0.059031867625074425	-6.342049033424002e-05	-0.0001102642358933037	-6.34527041610683e-05	-0.00011032024354926118
0.7596319528453285	0.0008445615786827367	0.0008456745306262722	0.0008898359066166129	0.0008905564103492735	0.0009161578601892278	0.0009166232125935569	0.000944497602018658	0.0009446663906772414	0.001004933671412547	0.0010043959284305136	0.05966405766660671	0.059031867821528736	-6.305881955509518e-05	-0.00011029603469867033	-6.309084967597023e-05	-0.00011035205850862262
0.7642091174938536	0.0008442962672483188	0.0008454088695697403	0.0008895563728028275	0.0008902766501963555	0.0009158700576626234	0.000916335263880424	0.0009442008969233163	0.0009443696325570208	0.0010046179811201354	0.0010040804070604247	0.05966405786858695	0.05903186802131419	-6.269899253549815e-05	-0.00011032745774849917	-6.2730839887018e-05	-0.00011038349752182097
0.7688138618619275	0.0008440308806856952	0.0008451431332860283	0.0008892767598357997	0.0008899968108261128	0.0009155821736428098	0.0009160472336326828	0.0009439041078155374	0.0009440727904093248	0.001004302201443283	0.0010037647963536522	0.059664058073993394	0.05903186822448872	-6.234100226319705e-05	-0.00011035850649543377	-6.237266777832373e-05	-0.00011041456204205491
0.7734463521312342	0.0008437654198932927	0.0008448773226747471	0.000888997068662158	0.0008897168931859407	0.0009152942091044429	0.0009157591228254826	0.0009436072357001531	0.0009437758652391642	0.0010039863334511824	0.0010034490973788144	0.0596640582828856	0.05903186843111094	-6.19848417263702e-05	-0.00011038918239222872	-6.201632633449916e-05	-0.00011044525352271739
0.7781067554847866	0.0008434998857660475	0.0008446114386320131	0.0008887173002248543	0.0008894368982195548	0.0009150061650183916	0.0009154709324301871	0.0009433102815780935	0.0009434788580476482	0.0010036703782088758	0.001003133311200383	0.059664058495323705	0.05903186864124122	-6.163050391255753e-05	-0.00011041948688900183	-6.166180853943437e-05	-0.00011047557341462011
0.7827952401129585	0.0008432342791954092	0.0008443454820504508	0.000888437455463167	0.0008891568268669945	0.0009147180423517452	0.0009151826634143759	0.0009430132464463909	0.0009431817698319862	0.001003354336777259	0.0010028174388786843	0.0596640587113699	0.05903186885493957	-6.127798181007615e-05	-0.00011044942143537129	-6.130910737808803e-05	-0.00011050552316849149
0.7875119752195561	0.0008429686010693376	0.0008440794538191911	0.0008881575353126994	0.0008888766800646202	0.0009144298420678082	0.0009148943167418425	0.0009427161312981773	0.0009428846015854875	0.001003038210213079	0.0010025014814698987	0.05966405893108657	0.05903186907226887	-6.092726840813134e-05	-0.00011047898747981733	-6.095821583598782e-05	-0.00011053510423317259
0.792257131027923	0.0008427028522723138	0.000843813354823881	0.0008878775407053899	0.0008885964587451254	0.0009141415651261122	0.0009146058933726063	0.0009424189371226956	0.0009425873542975715	0.0010027219995689465	0.0010021854400260725	0.059664059154537374	0.0590318692932918	-6.0578356696899816e-05	-0.00011050818646884952	-6.0609126899771604e-05	-0.0001105643180560889
0.7970308787870847	0.0008424370336853372	0.0008435471859466811	0.0008875974725695087	0.0008883161638375319	0.0009138532124824137	0.0009143173942629083	0.0009421216649052968	0.0009422900289537643	0.001002405705893332	0.001001869315595113	0.059664059381787676	0.05903186951807295	-6.0231239668598335e-05	-0.00011053701984875541	-6.0261833558006295e-05	-0.00011059316608419412
0.8018333907779276	0.0008421711461859295	0.0008432809480662704	0.0008873173318296633	0.0008880357962671964	0.0009135647850886975	0.0009140288203652181	0.0009418243156274444	0.0009419926265357048	0.001002089330230571	0.0010015531092207965	0.05966405961290309	0.05903186974667705	-5.988591031683144e-05	-0.0001105654890634078	-5.991632880075759e-05	-0.00011062164976186062
0.8066648403194178	0.0008419051906481426	0.0008430146420578536	0.0008870371194068063	0.0008877553569558177	0.0009132762838931858	0.0009137401726282393	0.0009415268902667232	0.0009416951480211528	0.001001772873620874	0.001001236821942776	0.05966405984795056	0.05903186997917059	-5.9542361637285324e-05	-0.00011059359555490311	-5.957260562042266e-05	-0.00011064977053260039
0.8115254017748545	0.000841639167942559	0.0008427482687931589	0.000886756836218235	0.0008874748468214339	0.0009129877098403396	0.00091345145199691	0.0009412293897968408	0.0009413975943839868	0.0010014563371003257	0.0010009204547965778	0.059664060086999156	0.05903187021562177	-5.92005866286438e-05	-0.00011062134076450514	-5.923065701188279e-05	-0.000110677529837927
0.8164152505581643	0.0008413730789362949	0.0008424818291404483	0.0008864764831775958	0.0008871942667784341	0.0009126990638708592	0.0009131626594124113	0.0009409318151876293	0.0009410999665942143	0.001001139721700891	0.0010006040088136154	0.059664060330118396	0.0590318704560989	-5.886057829222746e-05	-0.00011064872613147925	-5.889047597276709e-05	-0.00011070492911766094
0.8213345631402307	0.0008411069244930083	0.0008422153239645172	0.0008861960611948926	0.0008869136177375575	0.0009124103469216963	0.0009128737958121691	0.0009406341674050558	0.0009408022656179738	0.0010008230284504218	0.0010002874850211889	0.05966406057737875	0.059031870700672735	-5.852232963232673e-05	-0.0001106757530930369	-5.8552055504104694e-05	-0.00011073196981006839
0.8262835170552626	0.0008408407054728988	0.0008419487541266997	0.0008859155711764857	0.0008866329006058991	0.0009121215599260518	0.0009125848621298587	0.0009403364474112213	0.0009405044924175376	0.0010005062583726592	0.0009999708844424895	0.059664060828852304	0.059031870949413874	-5.818583365722885e-05	-0.00011070242308539036	-5.821538861049136e-05	-0.00011075865335205548
0.8312622909072027	0.0008405744227327137	0.0008416821204848726	0.0008856350140250994	0.0008863521162869143	0.0009118327038133832	0.0009122958592954093	0.0009400386561643689	0.0009402066479513193	0.0010001894124872393	0.0009996542080966066	0.05966406108461291	0.05903187120239512	-5.785108337839906e-05	-0.00011072873754167101	-5.788046829988125e-05	-0.00011078498117736424
0.8362710643761712	0.0008403080771257566	0.0008414154238934645	0.0008853543906398301	0.0008860712656804275	0.0009115437795094135	0.0009120067882350142	0.000939740794618891	0.0009399087331738822	0.000999872491809705	0.0009993374569985374	0.05966406134473455	0.05903187145969068	-5.7518071811701876e-05	-0.00011075469789370573	-5.754728758458616e-05	-0.00011081095471870972
0.8413100182249524	0.0008400416695018843	0.0008411486652034528	0.0008850737019161443	0.0008857903496826302	0.0009112547879361288	0.0009117176498711271	0.0009394428637253292	0.000939610749035936	0.0009995554973515	0.000999020632159184	0.05966406160929346	0.05903187172137498	-5.718679197774801e-05	-0.0001107803055717671	-5.7215839481622455e-05	-0.00011083657540686409
0.8463793343055166	0.0008397752007075181	0.0008408818452623749	0.0008847929487458884	0.000885509369186092	0.0009109657300117889	0.0009114284451224754	0.000939144864430384	0.0009393126964843511	0.0009992384301199854	0.0009987037345853662	0.05966406187836748	0.05903187198752517	-5.685723690128375e-05	-0.0001108055620029913	-5.688611701219759e-05	-0.0001108618446697962
0.8514791955655843	0.0008395086715856476	0.0008406149649143318	0.0008845121320172954	0.0008852283250797643	0.0009106766066509332	0.0009111391749040617	0.0009388467976769208	0.0009390145764621595	0.0009989212911184421	0.0009983867652798258	0.05966406215203485	0.0590318722582186	-5.652939961234282e-05	-0.00011083046861282142	-5.655811320284809e-05	-0.00011088676393372632
0.8566097860552276	0.0008392420829758341	0.0008403480249999927	0.0008842312526149862	0.0008849472182489857	0.0009103874187643835	0.0009108498401271715	0.0009385486644039726	0.0009387163899085636	0.0009986040813460746	0.0009980697252412326	0.05966406243037529	0.059031872533534965	-5.6203273146468447e-05	-0.00011085502682503523	-5.623182108568936e-05	-0.00011091133462337588
0.861771290933513	0.0008389754357142161	0.0008400810263565964	0.0008839503114199767	0.0008846660495754835	0.0009100981672592502	0.0009105604416993733	0.0009382504655467476	0.000938418137758935	0.0009982868017980194	0.0009977526154641863	0.05966406271347095	0.059031872813554646	-5.5878850544560654e-05	-0.00011087923806024635	-5.590723369797157e-05	-0.0001109355581598026
0.8669638964751838	0.0008387087306335187	0.0008398139698179678	0.0008836693093096876	0.000884384819937391	0.0009098088530389422	0.0009102709805245371	0.0009379522020366383	0.0009381198209448345	0.0009979694534653554	0.0009974354369392362	0.0596640630014042	0.05903187309835928	-5.555612485351469e-05	-0.00011090310373729206	-5.5584344082884596e-05	-0.00011095943596228786
0.8721877900773816	0.0008384419685630525	0.0008395468562145109	0.0008833882471579424	0.0008841035302092388	0.0009095194770031664	0.0009099814575028261	0.0009376538748012216	0.0009378214403940033	0.0009976520373351026	0.000997118190652871	0.05966406329426004	0.0590318733880329	-5.5235089126276504e-05	-0.00011092662527220631	-5.5263145290043725e-05	-0.0001109829694479203
0.877443160266411	0.0008381751503287283	0.0008392796863732256	0.0008831071258349842	0.0008838221812619753	0.0009092300400479431	0.0009096918735307161	0.0009373554847642739	0.0009375229970303829	0.000997334554390239	0.000996800877587542	0.059664063592123784	0.059031873682660094	-5.4915736422161965e-05	-0.00011094980407827526	-5.494363037530925e-05	-0.00011100616003087427
0.8827301967045416	0.0008379082767530548	0.0008390124611177045	0.0008828259462074719	0.0008835407739629609	0.0009089405430656041	0.0009094022295009904	0.0009370570328457698	0.0009372244917741111	0.000997017005609699	0.000996483498721657	0.05966406389508322	0.05903187398232752	-5.459805980789767e-05	-0.00011097264156778586	-5.46257924018273e-05	-0.00011102900912401958
0.8880490901968541	0.0008376413486551475	0.0008387451812681436	0.0008825447091384913	0.00088325930917598	0.0009086509869448012	0.000909112526302753	0.0009367585199618916	0.0009369259255415332	0.0009966993919683837	0.0009961660550295939	0.059664064203227105	0.05903187428712328	-5.428205235635808e-05	-0.00011099513914844539	-5.430962443876697e-05	-0.00011105151813550762
0.8934000326981257	0.0008373743668507403	0.0008384778476413528	0.0008822634154875652	0.0008829777877612528	0.0009083613725705202	0.0009088227648214397	0.0009364599470250419	0.0009366272992452149	0.0009963817144371752	0.000995848547481713	0.059664064516646007	0.05903187459713647	-5.39677071480088e-05	-0.00011101729822615702	-5.399511956330483e-05	-0.00011107368847218524
0.8987832173197573	0.0008371073321521824	0.0008382104610507523	0.0008819820661106524	0.0008826962105754303	0.0009080717008240773	0.000908532945938813	0.0009361613149438412	0.0009363286137939379	0.0009960639739829316	0.000995530977044354	0.05966406483543201	0.059031874912458676	-5.3655017271142524e-05	-0.00011103912020449247	-5.3682270860125336e-05	-0.00011109552153837354
0.904198838336744	0.0008368402453684538	0.0008379430223063887	0.000881700661860162	0.0008824145784716125	0.0009077819725831342	0.0009082430705329815	0.0009358626246231443	0.0009360298700927179	0.0009957461715685066	0.000995213344679853	0.05966406515967932	0.05903187523318239	-5.334397582136552e-05	-0.00011106060648352623	-5.33710714213792e-05	-0.00011111701873481317
0.9096470911946843	0.0008365731073051649	0.0008376755322149353	0.0008814192035849551	0.0008821328922993478	0.000907492188721702	0.0009079531394783986	0.0009355638769640403	0.0009357310690428052	0.0009954283081527503	0.0009948956513465446	0.059664065489482165	0.05903187555940223	-5.303457590284666e-05	-0.00011108175846102908	-5.306151434769646e-05	-0.00011113818146005205
0.915128172516836	0.000836305918764569	0.000837407991579703	0.000881137692130355	0.0008818511529046448	0.0009072023501101481	0.000907663153645875	0.0009352650728638663	0.000935432211541696	0.0009951103846905205	0.0009945778979987743	0.059664065824939064	0.059031875891213996	-5.272681062770679e-05	-0.00011110257753160768	-5.275359274771463e-05	-0.00011115901110930748
0.9206422801112097	0.0008360386805455652	0.0008371404012006445	0.0008808561283381545	0.0008815693611299774	0.0009069124576152072	0.0009073731139025839	0.0009349662132162122	0.0009351332984831389	0.0009947924021326904	0.000994260085586904	0.05966406616614811	0.059031876228715516	-5.242067311693466e-05	-0.00011112306508728742	-5.2447299738883624e-05	-0.00011117950907529872
0.9261896129777101	0.0008357713934437072	0.0008368727618743629	0.0008805745130466207	0.0008812875178142922	0.000906622512099983	0.0009070830211120692	0.0009346672989109276	0.0009348343307571424	0.0009944743614261565	0.0009939422150573214	0.059664066513210025	0.05903187657200625	-5.21161564999012e-05	-0.00011114322251615238	-5.2142628447091055e-05	-0.00011119967674674824
0.931770371315315	0.0008355040582512143	0.0008366050743941221	0.0008802928470905099	0.0008810056237930216	0.0009063325144239671	0.0009067928761342575	0.0009343683308341373	0.0009345353092499887	0.0009941562635138528	0.0009936242873524541	0.0596640668662272	0.05903187692118748	-5.181325391538649e-05	-0.00011116305120401071	-5.183957200768918e-05	-0.00011121951551043563
0.9373847565293029	0.0008352366757569693	0.0008363373395498452	0.000880011131301064	0.0008807236798980806	0.0009060424654430321	0.0009065026798254566	0.0009340693098682369	0.0009342362348442304	0.0009938381093347478	0.000993306303410766	0.05966406722530366	0.059031877276362214	-5.1511958511649136e-05	-0.00011118255253395048	-5.153812356553655e-05	-0.0001112390267501151
0.9430329712385201	0.0008349692467465356	0.0008360695581281314	0.0008797293665060286	0.0008804416869578845	0.0009057523660094527	0.0009062124330383725	0.0009337702368919133	0.0009339371084187097	0.0009935198998238654	0.0009929882641667774	0.0596640675905457	0.059031877637635545	-5.1212263445857276e-05	-0.00011120172788439686	-5.1238276274068184e-05	-0.00011125821184446161
0.9487152192826929	0.000834701772002162	0.000835801730912263	0.0008794475535296583	0.000880159645797358	0.0009054622169719089	0.0009059221366221191	0.0009334711127801485	0.0009336379308485671	0.000993201635912291	0.0009926701705510754	0.05966406796206073	0.05903187800511397	-5.091416188557352e-05	-0.00011122057863194312	-5.0940023297502135e-05	-0.0001112770721711509
0.9544317057297852	0.0008344342523027866	0.0008355338586822032	0.0008791656931927208	0.0008798775572379315	0.0009051720191754923	0.0009056317914222144	0.0009331719384042262	0.0009333387030052387	0.0009928833185271749	0.0009923520234903106	0.05966406833995916	0.05903187837890627	-5.061764700817206e-05	-0.00011123910614949106	-5.064335780995133e-05	-0.00011129560910402847
0.9601826368833979	0.00083416668842405	0.0008352659422146165	0.0008788837863125109	0.000879595422097562	0.0009048817734617195	0.0009053413982806028	0.0009328727146317446	0.0009330394257564771	0.0009925649485917503	0.000992033823907219	0.05966406872435216	0.05903187875912265	-5.032271200114402e-05	-0.00011125731180619547	-5.034827299515987e-05	-0.0001113138240124989
0.9659682202902156	0.0008338990811383005	0.0008349979822828701	0.0008786018337028557	0.0008793132411907368	0.0009045914806685375	0.0009050509580356571	0.0009325734423266237	0.000932740099966357	0.0009922465270253368	0.0009917155727206277	0.05966406911535398	0.05903187914587593	-5.002935006248599e-05	-0.00011127519696815802	-5.005476204777981e-05	-0.00011133171826346877
0.9717886647474951	0.0008336314312146038	0.000834729979657044	0.0008783198361741252	0.0008790310153284815	0.0009043011416303348	0.0009047604715221892	0.0009322741223491154	0.000932440726495282	0.0009919280547433546	0.0009913972708454632	0.059664069513080356	0.0590318795392805	-4.973755440100536e-05	-0.00011129276299792767	-4.976281817316297e-05	-0.0001113492932202087
0.9776441803106027	0.0008333637394187495	0.0008344619351039379	0.0008780377945332389	0.00087874874531837	0.0009040107571779478	0.000904469939571458	0.0009319747555558106	0.0009321413061999965	0.0009916095326573306	0.0009910789191927634	0.05966406991764881	0.05903187993945286	-4.9447318236389703e-05	-0.00011131001125500029	-4.947243458754136e-05	-0.00011136655024293618
0.9835349783005937	0.0008330960065132606	0.0008341938493870803	0.0008777557095836762	0.0008784664319645319	0.0009037203281386726	0.0009041793630111786	0.0009316753427996508	0.0009318418399335929	0.000991290961674911	0.0009907605186696851	0.05966407032917912	0.059031880346511655	-4.915863479933169e-05	-0.00011132694309465285	-4.918360451822146e-05	-0.00011138349068764986
0.9894612713118381	0.0008328282332574027	0.0008339257232667386	0.0008774735821254858	0.000878184076067664	0.0009034298553362729	0.0009038887426655335	0.0009313758849299383	0.0009315423285455242	0.0009909723426998712	0.0009904420701795182	0.0596640707477938	0.05903188076057764	-4.887149733195928e-05	-0.000111343559869026	-4.88963212038479e-05	-0.00011140011590710097
0.9954232732196957	0.0008325604204071908	0.0008336575574999253	0.0008771914129552926	0.0008779016784250368	0.0009031393395909896	0.0009035980793551797	0.0009310763827923424	0.0009312427728816106	0.000990653676632125	0.000990123574621693	0.059664071173616474	0.05903188118177359	-4.8585899087710827e-05	-0.00011135986292598599	-4.861057789441736e-05	-0.00011141642724993295
1.0014211991882311	0.0008322925687154027	0.0008333893528404105	0.0008769092028663121	0.0008776192398305087	0.0009028487817195531	0.0009033073738972625	0.0009307768372289164	0.0009309431737840548	0.00099033496436774	0.0009898050328917937	0.05966407160677425	0.05903188161022461	-4.830183333214e-05	-0.00011137585361062352	-4.832636785209732e-05	-0.00011143242606170833
1.0074552656779823	0.0008320246789315789	0.0008331211100387243	0.0008766269526483518	0.0008773367610745263	0.0009025581825351859	0.0009030166271054173	0.0009304772490780969	0.0009306435320914421	0.0009900162067989382	0.000989486445881563	0.05966407204739481	0.05903188204605765	-4.801929334240229e-05	-0.00011139153326339413	-4.8043684350629334e-05	-0.00011144811368382634
1.013525690453769	0.0008317567518020443	0.0008328528298421756	0.0008763446630878308	0.0008770542429441465	0.0009022675428476234	0.0009027258397897906	0.0009301776191747272	0.0009303438486387643	0.000989697404814121	0.000989167814478924	0.05966407249560996	0.05903188248940218	-4.773827240804607e-05	-0.00011140690322170022	-4.776252067618947e-05	-0.00011146349145427226
1.0196326925925556	0.0008314887880699023	0.0008325845129948482	0.0008760623349677766	0.0008767716862230306	0.0009019768634631103	0.0009024350127570357	0.0009298779483500523	0.0009300441242574138	0.0009893785592978625	0.000988849139567975	0.059664072951552655	0.05903188294039059	-4.745876383104031e-05	-0.00011142196481914168	-4.748287012726338e-05	-0.00011147856070728435
1.0257764924913542	0.000831220788475058	0.0008323161602376233	0.0008757799690678486	0.0008764890916914697	0.0009016861451844229	0.0009021441468103374	0.0009295782374317431	0.0009297443597752091	0.0009890596711309388	0.0009885304220290177	0.059664073415357996	0.05903188339915659	-4.71807609254693e-05	-0.0001114367193844612	-4.720472601453529e-05	-0.00011149332277227142
1.0319573118751795	0.000830952753754219	0.0008320477723081808	0.0008754975661643383	0.0008762064601263843	0.0009013953888108728	0.0009018532427494125	0.0009292784872438999	0.000929444556016396	0.0009887407411903269	0.0009882116627385569	0.05966407388716485	0.059031883865836854	-4.690425701812939e-05	-0.00011145116824248791	-4.6928081661554155e-05	-0.00011150777897489528
1.0381753738050519	0.0008306846846409118	0.0008317793499410146	0.0008752151270301875	0.0008759237923013425	0.0009011045951383229	0.0009015623013705277	0.0009289786986070678	0.0009291447138016658	0.0009884217703492253	0.0009878928625693215	0.05966407436711317	0.05903188434057021	-4.662924544940328e-05	-0.00011146531271569171	-4.665293040521934e-05	-0.00011152193063823646
1.0444309026860459	0.0008304165818654794	0.0008315108938674306	0.0008749326524349852	0.000875641088986556	0.0009008137649591843	0.0009012713234664962	0.0009286788723382359	0.0009288448339481516	0.0009881027594770512	0.000987574022390259	0.05966407485534585	0.059031884823497756	-4.635571957234408e-05	-0.00011147915412135223	-4.637926559507288e-05	-0.00011153577907982437
1.05072412427539	0.0008301484461551059	0.0008312424048155749	0.0008746501431449944	0.0008753583509489109	0.0009005228990624465	0.0009009803098267102	0.0009283790092508655	0.0009285449172694619	0.0009877837094394706	0.0009872551430665719	0.05966407535200868	0.05903188531476411	-4.6083672752841864e-05	-0.0001114926937718641	-4.610708059378521e-05	-0.00011154932561319164
1.057055265690613	0.0008298802782338163	0.0008309738835104248	0.0008743675999231504	0.0008750755789519582	0.0009002319982336728	0.0009006892612371291	0.0009280791101548878	0.0009282449645756683	0.0009874646210983958	0.0009869362254597061	0.05966407585724978	0.05903188581451502	-4.581309837101144e-05	-0.00011150593297712397	-4.5836368778209846e-05	-0.00011156257154906757
1.0634245554177415	0.0008296120788224891	0.0008307053306738114	0.0008740850235290761	0.0008747927737559368	0.0008999410632550172	0.0009003981784803051	0.0009277791758567197	0.0009279449766733325	0.000987145495312004	0.0009866172704273764	0.059664076371219274	0.05903188632290007	-4.554398982016539e-05	-0.00011151887304211572	-4.5567123538120535e-05	-0.00011157551819257483
1.0698322233195456	0.0008293438486388668	0.0008304367470244245	0.0008738024147190913	0.00087450993611778	0.0008996500949052343	0.000900107062335388	0.0009274792071592758	0.0009276449543655111	0.0009868263329347474	0.000986298278823576	0.0596640768940713	0.0590318868400708	-4.527634050746632e-05	-0.00011153151526735461	-4.5299338277515755e-05	-0.00011158816684553319
1.0762785006438331	0.0008290755883975666	0.0008301681332778224	0.0008735197742462248	0.000874227066791125	0.0008993590939596911	0.000899815913578137	0.0009271792048619783	0.0009273448984517676	0.0009865071348173658	0.0009859792514985842	0.05966407742596141	0.05903188736618182	-4.501014385410729e-05	-0.00011154386094969215	-4.503300641396646e-05	-0.00011160051880457211
1.0827636200317978	0.0008288072988100882	0.0008298994901464469	0.0008732371028602226	0.0008739441665263284	0.0008990680611903761	0.0008995247329809357	0.0009268791697607692	0.0009270448097281868	0.0009861879018068982	0.0009856601892989868	0.059664077967049395	0.05903188790138999	-4.474539329515914e-05	-0.00011155591138067855	-4.476812137939323e-05	-0.00011161257536249081
1.089287815526412	0.0008285389805848295	0.0008296308183396278	0.0008729544013075651	0.0008736612360704722	0.0008987769973659163	0.0008992335213127982	0.0009265791026481241	0.000926744688987383	0.0009858686347467003	0.0009853410930676816	0.059664078517495674	0.059031888445855336	-4.4482082280361546e-05	-0.0001115676678486166	-4.450467662030222e-05	-0.00011162433780842473
1.0958513225808764	0.0008282706344270881	0.0008293621185635949	0.000872671670331467	0.000873378276167375	0.0008984859032515781	0.0008989422793393805	0.0009262790043130574	0.0009264445370185114	0.000985549334476446	0.0009850219636438912	0.05966407907746579	0.05903188899974094	-4.4220204273762165e-05	-0.00011157913163714617	-4.424266559723e-05	-0.0001116358074262358
1.1024543780671139	0.0008280022610390824	0.0008290933915214928	0.0008723889106719013	0.0008730952875576087	0.0008981947796092911	0.0008986510078229989	0.0009259788755411436	0.0009261443546072854	0.0009852300018321528	0.0009847028018631825	0.05966407964712695	0.05903188956321228	-4.3959752753952586e-05	-0.00011159030402521641	-4.398208178561791e-05	-0.00011164698549578911
1.1090972202843215	0.0008277338611199513	0.0008288246379133826	0.0008721061230655984	0.0008728122709785005	0.0008979036271976475	0.0008983597075226297	0.0009256787171145187	0.0009258441425359789	0.0009849106376461833	0.0009843836085574676	0.0596640802266498	0.05903189013643789	-4.3700721214401383e-05	-0.00011160118628752991	-4.3722918675381806e-05	-0.00011165787329206478
1.115780088967567	0.000827465435365776	0.0008285558584362661	0.0008718233082460687	0.0008725292271641568	0.0008976124467719256	0.0008980683791939372	0.0009253785298119025	0.0009255439015834521	0.0009845912427472682	0.000984064384555033	0.05966408081620733	0.05903189071958949	-4.3443103163245955e-05	-0.00011161177969384872	-4.346516977160597e-05	-0.00011166847208574082
1.1225032252964444	0.0008271969844695814	0.0008282870537840812	0.0008715404669436048	0.00087224615684546	0.0008973212390840922	0.000897777023589267	0.0009250783144086035	0.0009252436325251485	0.0009842718179605113	0.000983745130680535	0.059664081415977024	0.059031891312842116	-4.3186892123944776e-05	-0.00011162208550968833	-4.3208828594473725e-05	-0.00011167878314335966
1.1292668719037753	0.000826928509121355	0.0008280182246477262	0.000871257599885301	0.000871963060750094	0.0008970300048828221	0.0008974856414576748	0.0009247780716765367	0.0009249433361331205	0.0009839523641074091	0.0009834258477550279	0.059664082026138016	0.05903189191637338	-4.29320816350276e-05	-0.00011163210499592902	-4.295388867903149e-05	-0.00011168880772577383
1.1360712728843656	0.0008266600100080512	0.0008277493717150626	0.0008709747077950574	0.0008716799396025461	0.0008967387449135025	0.0008971942335449268	0.0009244778023842305	0.0009246430131760325	0.000983632882005859	0.000983106536595967	0.05966408264687378	0.05903189253036391	-4.267866525073383e-05	-0.00011164183940978734	-4.270034357639618e-05	-0.00011169854709122684
1.1429166738038161	0.0008263914878136039	0.0008274804956709267	0.0008706917913935949	0.0008713967941241205	0.000896447459918249	0.0008969028005935138	0.0009241775072968404	0.0009243426644191757	0.0009833133724701723	0.0009827871980172243	0.059664083278369785	0.05903189315499846	-4.2426636540235374e-05	-0.00011165129000190177	-4.244818685242291e-05	-0.00011170800249088453
1.1498033217073829	0.0008261229432189435	0.0008272115971971483	0.0008704088513984712	0.0008711136250329568	0.0008961561506359218	0.0008966113433426726	0.0009238771871761684	0.000924042290624487	0.0009829938363110954	0.000982467832829109	0.059664083920816145	0.059031893790464314	-4.2175989088386046e-05	-0.00011166045801885849	-4.219741208866257e-05	-0.00011171717517183266
1.1567314651288954	0.0008258543769020024	0.0008269426769725543	0.0008701258885240878	0.0008708304330440356	0.0008958648178021327	0.0008963198625283875	0.0009235768427806687	0.0009237418925505545	0.0009826742743358164	0.0009821484418383727	0.05966408457440559	0.059031894436951754	-4.1926716496387684e-05	-0.00011166934470363543	-4.1948012883194497e-05	-0.00011172606637804838
1.1637013540997225	0.0008255857895377251	0.0008266737356729801	0.0008698429034816998	0.000870547218869188	0.0008955734621492556	0.0008960283588834036	0.000923276474865459	0.0009234414709526296	0.0009823546873479777	0.0009818290258482238	0.0596640852393346	0.05903189509465575	-4.1678812381026886e-05	-0.0001116779512937982	-4.1699982849474626e-05	-0.00011173467734743037
1.1707132401577995	0.0008253171817980843	0.000826404773971286	0.0008695598969794347	0.0008702639832171153	0.0008952820844064451	0.0008957368331372464	0.0009229760841823401	0.000923141026582646	0.0009820350761476945	0.0009815095856583456	0.059664085915803	0.05903189576377369	-4.143227037478603e-05	-0.00011168627902113926	-4.145331561677956e-05	-0.00011174300931252046
1.177767376356704	0.0008250485543520927	0.0008261357925373664	0.0008692768697223022	0.0008699807267933979	0.0008949906852996476	0.0008954452860162294	0.0009226756714798062	0.0009228405601892298	0.0009817154415315693	0.000981190122064909	0.05966408660401398	0.05903189644450686	-4.11870841267592e-05	-0.00011169432911362076	-4.1208004830858846e-05	-0.00011175106350164166
1.1848640172747877	0.0008247799078658087	0.0008258667920381623	0.0008689938224122028	0.0008696974503005076	0.0008946992655516097	0.0008951537182434687	0.0009223752375030548	0.0009225400725177124	0.0009813957842926995	0.0009808706358605855	0.05966408730417447	0.05903189713705956	-4.094324730214566e-05	-0.00011170210279418114	-4.096404415383781e-05	-0.0001117588411385928
1.1920034190243662	0.0008245112430023551	0.0008255977731376691	0.0008687107557479455	0.0008694141544378173	0.0008944078258818969	0.000894862130538892	0.0009220747829940055	0.0009222395643101422	0.000981076105220699	0.0009805511278345594	0.059664088016495614	0.05903189784164071	-4.070075358243025e-05	-0.00011170960128009666	-4.0721427264057974e-05	-0.00011176634344156611
1.1991858392609598	0.0008242425604219283	0.0008253287364969559	0.0008684276704252591	0.0008691308399016204	0.0008941163670069042	0.0008945705236192592	0.0009217743086913108	0.0009219390363053029	0.0009807564051017093	0.0009802315987725483	0.0596640887411915	0.059031898558462165	-4.0459596665883e-05	-0.00011171682578461906	-4.0480147856389315e-05	-0.00011177357162389656
1.2064115371925936	0.0008239738607818076	0.0008250596827741696	0.0008681445671368009	0.0008688475073851357	0.0008938248896398662	0.0008942788981981665	0.0009214738153303672	0.0009216384892387211	0.0009804366847184114	0.0009799120494568098	0.05966408947848085	0.0590318992877401	-4.021977026729545e-05	-0.00011172377751558771	-4.0240199642549435e-05	-0.00011178052689433948
1.2136807735891502	0.0008237051447363716	0.0008247906126245536	0.0008678614465721753	0.0008685641575785263	0.0008935333944908755	0.0008939872549860667	0.0009211733036433329	0.0009213379238426844	0.0009801169448500457	0.0009795924806661625	0.059664090228585126	0.05903190002969397	-3.9981268118258195e-05	-0.0001117304576759015	-4.000157635088153e-05	-0.00011178721045623785
1.2209938107917835	0.0008234364129371064	0.0008245215267004535	0.0008675783094179404	0.0008682807911689071	0.0008932418822668898	0.0008936955946902771	0.0009208727743591373	0.0009210373408462508	0.0009797971862724197	0.0009792728931759945	0.05966409099173117	0.05903190078454763	-3.974408396713314e-05	-0.00011173686746310252	-3.976427172663194e-05	-0.00011179362350782762
1.2283509127223842	0.0008231676660326215	0.0008242524256513357	0.0008672951563576276	0.000867997408840363	0.0008929503536717529	0.0008934039180149975	0.0009205722282034998	0.0009207367409752678	0.0009794774097579306	0.0009789532877582852	0.059664091768148526	0.05903190155252882	-3.9508211579109e-05	-0.00011174300806909843	-3.952827953183913e-05	-0.00011179976724182139
1.2357523448931043	0.0008228989046686617	0.0008239833101237978	0.0008670119880717516	0.0008677140112739605	0.0008926588094062038	0.0008931122256613226	0.0009202716658989415	0.0009204361249523839	0.000979157616075577	0.0009786336651816162	0.05966409255807183	0.059031902333868805	-3.92736447369646e-05	-0.00011174888068227196	-3.929359354608308e-05	-0.0001118056428469627
1.2431983744159416	0.000822630129488113	0.000823714180761575	0.0008667288052378181	0.0008674305991477547	0.0008923672501678846	0.0008928205183272489	0.0009199710881647933	0.0009201354934970572	0.000978837805990967	0.000978314026211181	0.059664093361739196	0.05903190312880375	-3.904037724031251e-05	-0.00011175448648445552	-3.9060207565805305e-05	-0.0001118112515056946
1.2506892700123766	0.0008223613411310266	0.0008234450382055636	0.0008664456085303488	0.0008671471731368136	0.0008920756766513677	0.0008925287967077006	0.0009196704957172224	0.000919834847325581	0.0009785179802663472	0.000977994371608814	0.05966409417939374	0.05903190393757397	-3.880840290602927e-05	-0.00011175982665245776	-3.882811540477371e-05	-0.0001118165943954641
1.2582253020230734	0.0008220925402346196	0.0008231758830938228	0.0008661623986208818	0.00086686373391322	0.000891784089548155	0.0008922370614945312	0.0009193698892692329	0.0009195341871510854	0.0009781981396606025	0.0009776747021329891	0.05966409501128235	0.059031904760423644	-3.857771556860928e-05	-0.00011176490235834113	-3.859731089431162e-05	-0.00011182167268888876
1.2658067424176331	0.0008218237274332968	0.000822906716061595	0.0008658791761779958	0.0008665802821460944	0.0008914924895467028	0.000891945313376546	0.000919069269530691	0.0009192335136835613	0.000977878284929285	0.000977355018538848	0.05966409585765638	0.05903190559760097	-3.8348309079803966e-05	-0.00011176971476808961	-3.836778788308265e-05	-0.00011182648755256319
1.2734338648044117	0.000821554903358658	0.0008226375377413146	0.000865595941867316	0.0008662968185016017	0.0008912008773324288	0.0008916535530395105	0.0009187686372083321	0.000918932827629869	0.0009775584168246183	0.0009770353215782079	0.05966409671877167	0.05903190644935935	-3.812017730913525e-05	-0.00011177426504305199	-3.813954023752092e-05	-0.00011183104014858558
1.2811069444403917	0.0008212860686395128	0.0008223683487626217	0.0008653126963515316	0.0008660133436429683	0.0008909092535877296	0.0008913617811661673	0.0009184679930057795	0.0009186321296937557	0.0009772385360955213	0.0009767156119995803	0.05966409759488883	0.059031907315956894	-3.7893314143687407e-05	-0.00011177855433866513	-3.7912561841609016e-05	-0.0001118353316329479
1.2888262582411194	0.0008210172239018935	0.0008220991497523758	0.0008650294402904082	0.0008657298582304945	0.0008906176189919937	0.000891069998436249	0.0009181673376235562	0.0009183314205758676	0.0009769186434876182	0.0009763958905481859	0.05966409848627266	0.05903190819765492	-3.766771348844705e-05	-0.00011178258380556416	-3.76868465971833e-05	-0.00011183936315670162
1.296592084790695	0.000820748369769067	0.0008218299413346673	0.0008647461743408007	0.0008654463629215679	0.0008903259742216142	0.0008907782055264926	0.0009178666717591007	0.0009180307009737666	0.000976598739743256	0.0009760761579659686	0.05966409939319331	0.0590319090947211	-3.74433692662407e-05	-0.00011178635458855557	-3.7462388423975534e-05	-0.00011184313586531935
1.3044047043518285	0.0008204795068615488	0.0008215607241308316	0.0008644628991566687	0.0008651628583706779	0.0008900343199500052	0.0008904864031106537	0.0009175659961067822	0.0009177299715819432	0.0009762788256015209	0.0009757564149916134	0.05966410031592534	0.05903191000742685	-3.722027541775558e-05	-0.0001117898678271445	-3.723918125966147e-05	-0.00011184665089888912
1.312264398875954	0.0008202106357971154	0.0008212914987594614	0.0008641796153890885	0.0008648793452294291	0.0008897426568476145	0.0008901945918595199	0.0009172653113579135	0.0009174292330918325	0.0009759589017982526	0.0009754366623605607	0.059664101254748504	0.05903191093604873	-3.6998425901713095e-05	-0.00011179312465486868	-3.7017219059881645e-05	-0.00011184990939158701
1.320171452013404	0.0008199417571908203	0.000821022265836423	0.000863896323686271	0.0008645958241465574	0.0008894509855819413	0.0008899027724409289	0.0009169646182007699	0.000917128486191831	0.0009756389690660634	0.0009751169008050257	0.059664102209946855	0.05903191188086854	-3.677781469500069e-05	-0.00011179612620013102	-3.679649579842875e-05	-0.0001118529124723433
1.3281261491236485	0.0008196728716550018	0.0008207530259748638	0.0008636130246935696	0.00086431229576794	0.0008891593068175453	0.0008896109455197776	0.0009166639173205985	0.0009168277315673055	0.0009753190281343499	0.0009747971310540076	0.05966410318181018	0.05903191284217174	-3.655843579289386e-05	-0.00011179887358628293	-3.65770054675113e-05	-0.00011185566126500901
1.3361287772855897	0.0008194039797993004	0.00082048377978523	0.0008633297190534984	0.0008640287607366115	0.0008888676212160642	0.0008893191117580394	0.0009163632093996371	0.000916526969900614	0.0009749990797293107	0.0009744773538333107	0.05966410417063373	0.05903191382025074	-3.634028320855659e-05	-0.00011180136792990347	-3.635874207730261e-05	-0.00011185815688685707
1.3441796253079266	0.0008191350822306729	0.0008202145278752811	0.0008630464074057476	0.0008637452196927812	0.0008885759294362312	0.0008890272718147816	0.0009160624951171301	0.0009162262018711209	0.000974679124573966	0.0009741575698655627	0.0596641051767171	0.05903191481540228	-3.612335097381847e-05	-0.00011180361034285324	-3.6141699656565274e-05	-0.00011186040045016443
1.352278983739575	0.0008188661795534017	0.0008199452708500977	0.0008627630903871924	0.0008634616732738408	0.0008882842321338826	0.0008887354263461734	0.000915761775149339	0.000915925428155206	0.0009743591633881673	0.0009738377798702234	0.059664106200366045	0.05903191582792821	-3.5907633138897166e-05	-0.00011180560193116418	-3.592587225255406e-05	-0.00011186239306174017
1.3604271448801535	0.0008185972723691124	0.0008196760093121009	0.0008624797686319136	0.0008631781221143844	0.0008879925299619801	0.0008884435760055067	0.0009154610501695633	0.0009156246494262865	0.0009740391968886197	0.0009735179845636079	0.05966410724189096	0.05903191685813598	-3.569312377236372e-05	-0.00011180734379484525	-3.571125393077301e-05	-0.00011186413582203736
1.3686244027905345	0.0008183283612767857	0.0008194067438610631	0.0008621964427712075	0.000862894566846221	0.0008877008235706205	0.000888151721443209	0.0009151603208481522	0.0009153238663548303	0.0009737192257888956	0.0009731981846589007	0.059664108301608725	0.05903191790633916	-3.5479816961489496e-05	-0.00011180883702843758	-3.5497838775488955e-05	-0.00011186562982609671
1.3768710533034536	0.0008180594468727714	0.0008191374750941224	0.0008619131134336025	0.0008626110080983885	0.0008874091136070539	0.0008878598633068577	0.0009148595878525217	0.0009150230796083696	0.0009733992507994515	0.0009728783808661714	0.0596641093798412	0.05903191897285569	-3.526770681210739e-05	-0.00011181008272062587	-3.528562088957882e-05	-0.00011186687616329682
1.3851673940341884	0.0008177905297508021	0.000818868203605797	0.0008616297812448738	0.0008623274464971697	0.0008871174007156965	0.0008875680022411966	0.0009145588518471696	0.0009147222898515194	0.000973079272627646	0.0009725585738923936	0.05966411047691588	0.05903192005800967	-3.505678744898655e-05	-0.00011181108195484901	-3.507459439477251e-05	-0.00011186787591743741
1.3935137243912972	0.0008175216105020053	0.0008185989299879952	0.0008613464468280548	0.0008620438826661029	0.0008868256855381452	0.0008872761388881475	0.0009142581134936895	0.0009144214977459889	0.0009727592919777524	0.0009722387644414566	0.059664111593166966	0.05903192116213193	-3.4847053015249485e-05	-0.00011181183580760701	-3.4864753431292084e-05	-0.00011186863016587889
1.4019103455874267	0.0008172526897149227	0.0008183296548300377	0.0008610631108034591	0.000861760317226005	0.0008865339687131985	0.0008869842738868327	0.0009139573734507926	0.0009141207039506046	0.0009724393095509837	0.0009719189532141914	0.05966411272893399	0.05903192228555801	-3.463849767320476e-05	-0.00011181234535051487	-3.465609215839299e-05	-0.00011186913998037507
1.410357560650181	0.0008169837679755173	0.0008180603787186618	0.000860779773788686	0.0008614767507949764	0.0008862422508768622	0.0008866924078735814	0.0009136566323743141	0.0009138199091213167	0.0009721193260454996	0.0009715991409083772	0.05966411388456253	0.059031923428629375	-3.4431115603895945e-05	-0.00011181261164880385	-3.4448604754239165e-05	-0.0001118694064270731
1.4188556744330574	0.000816714845867194	0.0008177911022380443	0.0008604964363986447	0.0008611931839884248	0.0008859505326623762	0.0008864005414819528	0.0009133558909172395	0.000913519113911225	0.0009717993421564329	0.0009712793282187677	0.059664115060404636	0.05903192459169495	-3.422490100739306e-05	-0.00011181263576220957	-3.424228541596547e-05	-0.00011186943056618048
1.4274049936264492	0.000816445923970806	0.0008175218259698065	0.0008602130992455594	0.0008609096174190708	0.0008856588147002166	0.0008861086753427441	0.000913055149729709	0.0009132183189705835	0.0009714793585758963	0.0009709595158370982	0.05966411625681818	0.059031925775108594	-3.4019848102764816e-05	-0.00011181241874427816	-3.4037128359601376e-05	-0.00011186921345154865
1.4360058267687137	0.0008161770028646785	0.0008172525504930387	0.0008599297629389953	0.0008606260516969743	0.0008853670976181259	0.0008858168100840155	0.0009127544094590462	0.0009129175249468292	0.0009711593759930123	0.0009706397044521143	0.059664117474167805	0.059031926979231056	-3.381595112791902e-05	-0.00011181196164197771	-3.383312782020975e-05	-0.00011186875613086733
1.4446584842573071	0.0008159080831246155	0.0008169832763843067	0.0008596464280858649	0.00086034248742954	0.0008850753820411173	0.0008855249463310973	0.000912453670749765	0.0009126167324845881	0.0009708393950939201	0.0009703198947495809	0.05966411871282497	0.059031928204428825	-3.361320434034504e-05	-0.00011181126549775211	-3.363027805233787e-05	-0.00011186805964708002
1.453363278359986	0.0008156391653239157	0.0008167140042176673	0.0008593630952904454	0.0008600589252215353	0.0008847836685914936	0.0008852330847066075	0.0009121529342435871	0.0009123159422256945	0.0009705194165617943	0.0009700000874123	0.05966411997316698	0.059031929451076465	-3.3411602016371333e-05	-0.00011181033134710638	-3.3428573329420674e-05	-0.00011186712503619134
1.4621205232260774	0.0008153702500333898	0.0008164447345646867	0.000859079765154397	0.0008597753656751087	0.0008844919578888653	0.0008849412258304711	0.0009118522005794624	0.0009120151548092098	0.0009701994410768685	0.0009696802831201328	0.05966412125557868	0.059031930719553476	-3.321113845151241e-05	-0.00011180916021896747	-3.322800794408609e-05	-0.00011186595332782212
1.470930534897817	0.0008151013378213724	0.0008161754679944515	0.000858796438276776	0.0008594918093898021	0.0008842002505501654	0.000884649370319933	0.0009115514703935825	0.0009117143708714365	0.0009698794693164473	0.0009693604825500137	0.059664122560450984	0.05903193201024733	-3.3011807960614536e-05	-0.00011180775313684999	-3.302857620830074e-05	-0.0001118645455458478
1.4797936313217521	0.0008148324292537384	0.0008159062050735856	0.0008585131152540509	0.0008592082569625682	0.0008839085471896645	0.0008843575187895756	0.0009112507443193985	0.0009114135910459363	0.0009695595019549272	0.00096904068637597	0.05966412388818259	0.059031933323552	-3.2813604877876545e-05	-0.00011180611111813454	-3.2830272453307496e-05	-0.00011186290270803756
1.48871013236022	0.0008145635248939154	0.000815636946366262	0.0008582297966801161	0.0008589247089877833	0.0008836168484189867	0.0008840656718513335	0.0009109500229876352	0.0009111128159635441	0.0009692395396638111	0.0009687208952691373	0.059664125239179015	0.05903193465986867	-3.261652355693312e-05	-0.00011180423517417881	-3.2633091029916905e-05	-0.00011186102582644297
1.4976803598028874	0.000814294625302899	0.0008153676924342188	0.0008579464831463093	0.0008586411660572646	0.0008833251548471253	0.0008837738301145083	0.0009106493070263089	0.0009108120462523856	0.0009689195831117276	0.0009684011098977782	0.059664126613852404	0.059031936019605144	-3.242055837078539e-05	-0.00011180212631015096	-3.243702630831291e-05	-0.00011185891590687058
1.5067046373783677	0.0008140257310392674	0.0008150984438367739	0.0008576631752414249	0.0008583576287602844	0.0008830334670804591	0.0008834819941857859	0.0009103485970607442	0.0009105112825378939	0.0009685996329644478	0.0009680813309272989	0.05966412801262352	0.05903193740317724	-3.222570371147482e-05	-0.00011179978552389169	-3.22420726777059e-05	-0.00011185657394757742
1.5157832907659001	0.000813756842659202	0.0008148292011308444	0.0008573798735517371	0.0008580740976835925	0.0008827417857227753	0.0008831901646692589	0.0009100478937135958	0.0009102105254428324	0.000968279689884911	0.0009677615590202752	0.05966412943591985	0.059031938811008225	-3.2031953991019935e-05	-0.00011179721380832897	-3.204822454719314e-05	-0.00011185400094190778
1.5249166476071065	0.0008134879607164903	0.0008145599648709518	0.000857096578661003	0.0008577905734114201	0.0008824501113752711	0.0008828983421664303	0.0009097471976048533	0.000909909775587299	0.0009679597545332281	0.0009674417948364565	0.05966413088417647	0.05903194024352828	-3.1839303640764094e-05	-0.00011179441214989594	-3.185547634531466e-05	-0.00011185119787673892
1.5341050375178134	0.0008132190857625548	0.0008142907356092481	0.0008568132911504927	0.0008575070565255084	0.0008821584446365872	0.0008826065272762435	0.0009094465093518731	0.0009096090335887569	0.0009676398275667162	0.0009671220390327985	0.05966413235783639	0.05903194170117586	-3.164774711161139e-05	-0.00011179138152828116	-3.166382252017125e-05	-0.00011184816573245326
1.5433487920999491	0.0008129502183464542	0.0008140215138955192	0.0008565300115989907	0.0008572235476051118	0.0008818667861028079	0.000882314720595085	0.0009091458295693803	0.000909308300062038	0.0009673199096399009	0.0009668022922634678	0.05966413385735066	0.05903194318439701	-3.1457278874075234e-05	-0.00011178812291742779	-3.147325753946606e-05	-0.00011184490548338255
1.5526482449535108	0.0008126813590149117	0.0008137523002772124	0.0008562467405828259	0.0008569400472270275	0.0008815751363674926	0.0008820229227168151	0.0009088451588695002	0.000909007575619374	0.0009670000014045495	0.0009664825551798736	0.05966413538317862	0.05903194469364543	-3.126789341813263e-05	-0.00011178463728417354	-3.128377589035891e-05	-0.0001118414180968641
1.5620037316886017	0.0008124125083123187	0.0008134830952994405	0.0008559634786758762	0.0008566565559655984	0.0008812834960216805	0.0008817311342327723	0.0009085444978617633	0.000908706860870401	0.0009666801035096769	0.000966162828430674	0.059664136935787454	0.05903194622938376	-3.1079585253654396e-05	-0.0001117809255897495	-3.109537207999363e-05	-0.00011183770453476738
1.5714155899375468	0.0008121436667807584	0.0008132138995050042	0.0008556802264495921	0.0008563730743927396	0.0008809918656539151	0.0008814393557317978	0.0009082438471531304	0.0009084061564221856	0.0009663602166015729	0.0009658431126618035	0.0596641385156525	0.05903194779208214	-3.08923489098778e-05	-0.00011177698878811482	-3.090804063478336e-05	-0.0001118337657514401
1.580884159367074	0.0008118748349600184	0.0008129447134344066	0.0008553969844730115	0.0008560896030779501	0.000880700245850258	0.0008811475878002504	0.0009079432073480091	0.0009081054628792397	0.0009660403413238183	0.0009655234085164888	0.05966414012325809	0.05903194938221997	-3.070617893601024e-05	-0.00011177282782753872	-3.072177610113219e-05	-0.00011182960269548459
1.5904097816905756	0.0008116060133876038	0.0008126755376258651	0.0008551137533127725	0.0008558061425883286	0.0008804086371943045	0.0008808558310220215	0.0009076425790482671	0.000907804780843535	0.000965720478317301	0.0009652037166352649	0.05966414175909719	0.059031951000284015	-3.052106990085457e-05	-0.00011176844364957361	-3.053657304515067e-05	-0.0001118252163091471
1.5999928006804371	0.0008113372025987559	0.0008124063726153297	0.0008548305335331338	0.0008555226934885914	0.0008801170402672037	0.0008805640859785535	0.0009073419628532531	0.0009075041109145247	0.0009654006282202377	0.0009648840376559966	0.059664143423671	0.05903195264677119	-3.033701639304498e-05	-0.00011176383718930483	-3.0352426052697445e-05	-0.00011182060752795708
1.6096335621804478	0.0008110684031264644	0.000812137218936497	0.0008545473256959876	0.0008552392563410873	0.000879825455647671	0.0008802723532488559	0.0009070413593598126	0.0009072034536891569	0.0009650807916681901	0.0009645643722138958	0.05966414511749059	0.05903195432218592	-3.0154013020859682e-05	-0.00011175900937493433	-3.016932972929598e-05	-0.00011181577728053282
1.6193324141182788	0.0008107996155014889	0.0008118680771208298	0.0008542641303608822	0.0008549558317058186	0.0008795338839120122	0.0008799806334095258	0.0009067407691623101	0.0009069028097618989	0.0009647609692940899	0.0009642447209415448	0.05966414684107562	0.059031956027042726	-2.997205441249845e-05	-0.00011175396112869662	-2.998727870043988e-05	-0.00011181072648958068
1.6290897065180392	0.0008105308402523657	0.000811598947697565	0.0008539809480850292	0.0008546724201404496	0.0008792423256341311	0.0008796889270347581	0.0009064401928526382	0.0009066021797247457	0.0009644411617282483	0.0009639250844689063	0.05966414859495543	0.059031957761864914	-2.979113521595772e-05	-0.00011174869336588733	-2.980626761137778e-05	-0.0001118054560708126
1.6389057915129117	0.0008102620779054326	0.0008113298311937386	0.0008536977794233302	0.0008543890222003322	0.0008789507813855571	0.0008793972346963714	0.0009061396310202443	0.0009063015641672466	0.0009641213695983847	0.0009636054634233535	0.059664150379667526	0.05903195952718485	-2.9611250098891817e-05	-0.00011174320699469664	-2.9626291127113347e-05	-0.00011179996693311267
1.6487810233578566	0.0008099933289848391	0.0008110607281341948	0.0008534146249283866	0.0008541056384385169	0.0008786592517354549	0.0008791055569638182	0.0009058390842521447	0.0009060009636765187	0.00096380159352964	0.000963285858429682	0.05966415219576149	0.05903196132354526	-2.943239374905704e-05	-0.00011173750291770812	-2.9447343932689773e-05	-0.00011179425997942527
1.6587157584424002	0.0008097245940125635	0.0008107916390416039	0.0008531314851505195	0.0008538222694057709	0.0008783677372506449	0.0008788138944042056	0.0009055385531329413	0.0009057003788372645	0.0009634818341445973	0.0009629662701101298	0.05966415404379457	0.05903196315149808	-2.9254560873985536e-05	-0.00011173158203020561	-2.9269420732905282e-05	-0.00011178833610539507
1.6687103553034934	0.0008094558735084289	0.000810522564436479	0.0008528483606377846	0.0008535389156505961	0.0008780762384956192	0.0008785222475823129	0.0009052380382448405	0.0009053998102317911	0.0009631620920633018	0.0009626466990843996	0.05966415592433465	0.05903196501160431	-2.907774620104081e-05	-0.00011172544522081163	-2.9092516252396394e-05	-0.00011178219619986662
1.6787651746384535	0.0008091871679901204	0.0008102535048371924	0.0008525652519359921	0.0008532555777192461	0.0008777847560325623	0.0008782306170606091	0.0009049375401676743	0.0009050992584400312	0.0009628423679032808	0.0009623271459696772	0.05966415783796021	0.05903196690443701	-2.890194447747324e-05	-0.00011171909337126529	-2.891662523594324e-05	-0.00011177584114582806
1.6888805793179813	0.0008089184779731995	0.0008099844607599872	0.000852282159588721	0.0008529722561557391	0.000877493290421365	0.0008779390033992659	0.0009046370594789147	0.0009047987240395528	0.0009625226622795623	0.0009620076113806468	0.0596641597852597	0.05903196883057741	-2.8727150470593543e-05	-0.0001117125273571995	-2.8741742448067098e-05	-0.00011176927181871799
1.6990569343992543	0.0008086498039711203	0.0008097154327190011	0.0008519990841373366	0.0008526889515018827	0.0008772018422196431	0.0008776474071561842	0.0009043365967536928	0.0009044982076055889	0.000962202975804694	0.0009616880959295194	0.05966416176683245	0.05903197079061877	-2.8553358967405018e-05	-0.0001117057480464756	-2.8567862673058164e-05	-0.00011176248908673081
1.7092946071391046	0.0008083811464952481	0.0008094464212262775	0.0008517160261210104	0.0008524056642972857	0.0008769104119827583	0.0008773558288870054	0.0009040361525648204	0.0009041977097110483	0.0009618833090887659	0.0009613686002260451	0.05966416378328814	0.05903197278516393	-2.838056477488804e-05	-0.00011169875630046011	-2.8394980715412688e-05	-0.00011175549381228778
1.7195939670072704	0.0008081125060548732	0.0008091774267917824	0.0008514329860767344	0.000852122395079376	0.0008766190002638322	0.000877064269145131	0.0009037357274828044	0.000903897230926536	0.0009615636627394282	0.0009610491248775366	0.059664165835247265	0.059031974814827	-2.8208762720249858e-05	-0.00011169155297471867	-2.8223091399597056e-05	-0.00011174828685084348
1.7299553856997325	0.0008078438831572249	0.0008089084499234186	0.0008511499645393364	0.0008518391443834163	0.0008763276076137622	0.000876772728481738	0.0009034353220758647	0.0009035967718203691	0.0009612440373619077	0.0009607296704888838	0.05966416792334236	0.059031976880233046	-2.803794765016826e-05	-0.0001116841389161849	-2.805218956968003e-05	-0.00011174086904988667
1.7403792371521247	0.000807575278307498	0.0008086394911270519	0.0008508669620415074	0.0008515559127425305	0.0008760362345812505	0.000876481207445806	0.000903134936909962	0.0009032963329586053	0.0009609244335590392	0.0009604102376625866	0.059664170048216114	0.05903197898201827	-2.7868114431485458e-05	-0.00011167651496560294	-2.7882270089978067e-05	-0.00011173324125088313
1.7508658975532332	0.000807306692008855	0.0008083705509065125	0.000850583979113805	0.000851272700687707	0.0008757448817128076	0.000876189706584121	0.0009028345725488021	0.0009029959149050464	0.0009606048519312699	0.0009600908269987577	0.059664172210523066	0.059031981120830045	-2.7699257951166456e-05	-0.0001116686819575552	-2.7713327844812452e-05	-0.00011172540428869282
1.76141574535857	0.0008070381247624542	0.0008081016297636245	0.0008503010162846821	0.0008509895087478284	0.0008754535495527807	0.0008758982264413065	0.0009025342295538673	0.0009026955182212709	0.000960285293076693	0.0009597714390951566	0.05966417441093044	0.059031983297328124	-2.75313731158619e-05	-0.00011166064071868598	-2.7545357738224807e-05	-0.00011171735899020985
1.7720291613040315	0.0008067695770674606	0.0008078327281982151	0.0008500180740804989	0.0008507063374496818	0.0008751622386433674	0.000875606767559834	0.0009022339084844279	0.0009023951434666434	0.0009599657575910604	0.0009594520745472018	0.059664176650116134	0.05903198551218305	-2.736445485235217e-05	-0.00011165239206903377	-2.7378354694400364e-05	-0.00011170910617588903
1.7827065284196406	0.000806501049421063	0.0008075638467081363	0.0008497351530255418	0.0008504231873179822	0.0008748709495246351	0.0008753153304800453	0.0009019336098975633	0.0009020947911983409	0.000959646246067805	0.0009591327339479977	0.059664178928770864	0.05903198776607814	-2.7198498107179614e-05	-0.0001116439368211708	-2.721231365736959e-05	-0.00011170064665891322
1.7934482320433673	0.0008062325423184943	0.0008072949857892762	0.0008494522536420438	0.0008501400588753844	0.0008745796827345419	0.000875023915740169	0.000901633334348184	0.0009017944619713658	0.0009593267590980641	0.0009588134178883489	0.05966418124759773	0.05903199005970916	-2.7033497846919163e-05	-0.00011163527578081367	-2.7047229591181665e-05	-0.00011169198124558188
1.8042546598350382	0.000805964056253045	0.0008070261459355825	0.0008491693764501993	0.0008498569526425072	0.0008742884388089512	0.0008747325238763401	0.0009013330823890469	0.0009014941563385701	0.000959007297270697	0.0009584941269567854	0.059664183607312155	0.059031992393783254	-2.6869449058296302e-05	-0.0001116264097472397	-2.688309747991141e-05	-0.00011168311073514459
1.8151262017903238	0.000805695591716079	0.0008067573276390713	0.000848886521968181	0.0008495738691379437	0.0008739972182816503	0.0008744411554226161	0.0009010328545707737	0.0009011938748506687	0.0009586878611723034	0.0009581748617395789	0.05966418600864272	0.05903199476902145	-2.6706346747569498e-05	-0.00011161733951112196	-2.6719912327374806e-05	-0.00011167403591899605
1.8260632502548164	0.0008054271491970574	0.0008064885313898556	0.0008486036907121655	0.0008492908088782907	0.0008737060216843765	0.0008741498109110028	0.0009007326514418782	0.0009008936180562685	0.0009583684513872539	0.0009578556228207727	0.05966418845233063	0.05903199718615686	-2.6544185941348997e-05	-0.00011160806585752692	-2.6557669157614705e-05	-0.00011166475758259131
1.8370661999381863	0.0008051587291835433	0.0008062197576761459	0.000848320883196337	0.0008490077723781506	0.0008734148495468212	0.0008738584908714592	0.0009004324735487709	0.0009005933865018727	0.0009580490684976939	0.000957536410782185	0.05966419093913099	0.059031999645935924	-2.638296168606946e-05	-0.00011159858956394375	-2.639636301456083e-05	-0.00011165527650372487
1.848135447928429	0.0008048903321612329	0.0008059510069842847	0.0008480380999329219	0.0008487247601501661	0.0008731237023966645	0.0008735671958319326	0.0009001323214357953	0.0009002931807319167	0.0009577297130835835	0.0009572172262034505	0.05966419346981225	0.059032002149119016	-2.622266904784426e-05	-0.00011158891139950722	-2.6235988961793855e-05	-0.00011164559345186453
1.8592713937061955	0.0008046219586139631	0.0008056822797987527	0.0008477553414321969	0.0008484417727050289	0.0008728325807595847	0.0008732759263183668	0.0008998321956452363	0.0008999930012887773	0.0009574103857227064	0.0009568980696620282	0.05966419604515604	0.059032004696479644	-2.6063303112958125e-05	-0.00011157903212721809	-2.607654208314908e-05	-0.00011163570919064947
1.8704744391592067	0.000804353609023733	0.0008054135766021903	0.0008474726082025099	0.0008481588105515005	0.0008725414851592802	0.0008729846828547246	0.000899532096717344	0.0008996928487127962	0.0009570910869906954	0.0009565789417332268	0.05966419866595885	0.05903200728880559	-2.590485898763123e-05	-0.0001115689525028607	-2.5918017482307043e-05	-0.00011162562447589175
1.8817449885967616	0.0008040852838707182	0.0008051448978754121	0.0008471899007502975	0.0008478758741964295	0.0008722504161174859	0.0008726934659630058	0.0008992320251903516	0.0008993927235422967	0.0009567718174610511	0.0009562598429902237	0.05966420133303134	0.05903200992689792	-2.574733179776939e-05	-0.00011155867327397595	-2.576041028273801e-05	-0.00011161534005582618
1.8930834487643238	0.0008038169836332931	0.0008048762440974294	0.0008469072195801076	0.0008475929641447742	0.0008719593741539994	0.0008724022761632692	0.0008989319816004991	0.0008990926263136094	0.0009564525777051684	0.0009559407740040918	0.0596642040471982	0.05903201261157307	-2.5590716689428972e-05	-0.00011154819518180425	-2.5603715628062795e-05	-0.00011160485667210951
1.9044902288582053	0.0008035487087880402	0.0008046076157454591	0.000846624565194609	0.0008473100808996126	0.000871668359786688	0.0008721111139736444	0.0008986319664820446	0.0008987925575610824	0.0009561333682923488	0.0009556217353438114	0.05966420680929916	0.05903201534366136	-2.5435008828386674e-05	-0.00011153751895959241	-2.544792868151846e-05	-0.00011159417505807179
1.9159657405403292	0.000803280459809779	0.0008043390132949532	0.000846341938094623	0.0008470272249621729	0.0008713773735315229	0.0008718199799103637	0.0008983319803672976	0.0008984925178171145	0.0009558141897898345	0.0009553027275763035	0.05966420962018903	0.059032018124008795	-2.5280203400181167e-05	-0.00011152664533264911	-2.529304462626364e-05	-0.00011158329593974337
1.9275103979530908	0.0008030122371715734	0.0008040704372196055	0.0008460593387791305	0.0008467443968318427	0.0008710864159025872	0.0008715288744877687	0.0008980320237866274	0.0008981925076121639	0.0009554950427628191	0.0009549837512664424	0.05966421248073844	0.05903202095347583	-2.5126295610466975e-05	-0.00011151557501998255	-2.5139058665503422e-05	-0.00011157222003627121
1.9391246177343011	0.0008027440413447554	0.0008038018879913764	0.0008457767677452978	0.0008464615970061926	0.0008707954874121001	0.0008712377982183386	0.0008977320972684894	0.0008978925274747744	0.000955175927774476	0.0009546648069770823	0.059664215391832864	0.059032023832938506	-2.4973280684639776e-05	-0.00011150430873277384	-2.498596602217712e-05	-0.0001115609480591695
1.9508088190322228	0.0008024758727989384	0.0008035333660805046	0.0008454942254884898	0.000846178825980991	0.0008705045885704337	0.0008709467516127027	0.0008974322013394405	0.0008975925779315918	0.0009548568453859744	0.000954345895269074	0.0596642183543739	0.05903202676328912	-2.482115386782946e-05	-0.00011149284717415497	-2.4833761939062338e-05	-0.0001115494807122086
1.9625634235206988	0.0008022077320020403	0.0008032648719555323	0.0008452117125022961	0.0008458960842502289	0.0008702137198861383	0.0008706557351796678	0.0008971323365241674	0.0008972926595073896	0.0009545377961565084	0.0009540270167012945	0.05966422136928013	0.05903202974543611	-2.466991042490707e-05	-0.00011148119103959742	-2.468244167858069e-05	-0.00011153781869097101
1.9743888554143678	0.0008019396194202992	0.0008029964060833188	0.000844929229278546	0.0008456133723061364	0.0008699228818659574	0.0008703647494262337	0.0008968325033455007	0.0008969927727250858	0.0009542187806433157	0.0009537081718306645	0.05966422443748546	0.0590320327803028	-2.451954564084563e-05	-0.0001114693410182166	-2.4532000523332098e-05	-0.00011152596268507176
1.9862855414839768	0.0008016715355182865	0.0008027279689290552	0.0008446467763073239	0.0008453306906391965	0.000869632075014845	0.000870073794857609	0.0008965327023244332	0.0008966929181057602	0.0009538997994016948	0.0009533893612121662	0.05966422755994094	0.059032035868830345	-2.4370054820123388e-05	-0.00011145729779030167	-2.4382433775380075e-05	-0.00011151391337504979
1.9982539110717792	0.0008014034807589352	0.0008024595609562919	0.000844364354076998	0.0008450480397381758	0.0008693412998359949	0.0008697828719772421	0.0008962329339801512	0.0008963930961686853	0.0009535808529850385	0.000953070585398877	0.059664230737615315	0.059032039011976505	-2.422143328695281e-05	-0.00011144506202864779	-2.423373675657786e-05	-0.0001115016714341166
2.010294396107033	0.0008011354556035485	0.0008021911826269478	0.0008440819630742309	0.0008447654200901326	0.0008690505568308509	0.000869491981286829	0.0008959331988300439	0.0008960933074313362	0.0009532619419448452	0.0009527518449419807	0.05966423397149395	0.05903204221071642	-2.407367638543323e-05	-0.00011143263439894469	-2.4085904808686387e-05	-0.00011148923752837825
2.0224074311215867	0.0008008674605118234	0.0008019228344013335	0.0008437996037840038	0.0008444828321804435	0.0008687598464991328	0.0008692011232863424	0.0008956334973897309	0.0008957935524094179	0.000952943066830748	0.0009524331403907969	0.059664237262580314	0.05903204546604228	-2.3926779479294114e-05	-0.00011142001555872194	-2.3938933293041198e-05	-0.00011147661231553085
2.0345934532655616	0.0008005994959418666	0.0008016545167381671	0.0008435172766896333	0.0008442002764928189	0.0008684691693388537	0.0008689102984740467	0.00089533383017308	0.0008954938316168835	0.0009526242281905346	0.0009521144722927992	0.05966424061189584	0.05903204877896453	-2.378073795188812e-05	-0.00011140720615757105	-2.3792817590670423e-05	-0.00011146379644561
2.0468529023231294	0.0008003315623502156	0.000801386230094596	0.000843234982272795	0.0008439177535093265	0.0008681785258463438	0.0008686195073465219	0.0008950341976922319	0.0008951941455659579	0.000952305426570173	0.0009517958411936428	0.05966424402048004	0.05903205215051147	-2.3635547206260488e-05	-0.00011139420683736745	-2.364755310230865e-05	-0.00011145079056093521
2.059186220728381	0.0008000636601918546	0.0008011179749262117	0.0008429527210135388	0.0008436352637104072	0.0008678879165162668	0.0008683287503986815	0.0008947346004576172	0.0008948944947671566	0.0009519866625138308	0.000951477247637183	0.059664247489390955	0.05903205558173041	-2.3491202665232302e-05	-0.00011138101823282565	-2.3503135248431617e-05	-0.0001114375952965263
2.0715938535812968	0.0007997957899202327	0.0008008497516870693	0.0008426704933903091	0.0008433528075748959	0.0008675973418416409	0.000868038028123792	0.0008944350389779794	0.0008945948797293058	0.0009516679365638982	0.0009511586921654984	0.05966425101970717	0.05903205907368634	-2.3347699771025798e-05	-0.00011136764096994489	-2.3359559468902336e-05	-0.00011142421127841029
2.084076248663807	0.0007995279519872863	0.0008005815608297095	0.0008423882998799693	0.0008430703855800446	0.0008673068023138635	0.0008677473410134999	0.0008941355137603984	0.0008942953009595696	0.0009513492492610159	0.0009508401753189192	0.05966425461252483	0.05903206262746482	-2.320503398555579e-05	-0.00011135407566703615	-2.321682122338048e-05	-0.00011141063912542548
2.0966338564559543	0.0007992601468434529	0.0008003134028051719	0.0008421061409578156	0.0008427879982015365	0.0008670162984227267	0.0008674566895578429	0.0008938360253103069	0.0008939957589634636	0.0009510306011440915	0.0009505216976360418	0.059664258268959956	0.059032066244170046	-2.306320079032559e-05	-0.00011134032293466656	-2.3074915991086464e-05	-0.00011139687944869414
2.109267130152151	0.0007989923749376944	0.0008000452780630189	0.0008418240170976019	0.0008425056459135121	0.0008667258306564415	0.0008671660742452785	0.0008935365741315182	0.0008936962542448831	0.0009507119927503288	0.0009502032596537605	0.05966426199014995	0.05903206992492612	-2.2922195686246594e-05	-0.00011132638337510437	-2.2933839270621037e-05	-0.0001113829328504845
2.1219765256775314	0.0007987246367175137	0.0007997771870513515	0.0008415419287715576	0.0008422233291885858	0.0008664353995016576	0.000866875495562702	0.0008932371607262436	0.0008933967873061216	0.000950393424615248	0.0009498848619072853	0.059664265777251486	0.059032073670877455	-2.278201419387421e-05	-0.00011131225758284624	-2.2793586580263647e-05	-0.00011136879992570958
2.1347625017044103	0.000798456932628973	0.0007995091302168294	0.0008412598764504077	0.0008419410484978663	0.0008661450054434839	0.0008665849539954665	0.0008929377855951142	0.0008930973586478923	0.0009500748972727092	0.0009495665049301678	0.059664269631441676	0.05903207748318883	-2.2642651853158058e-05	-0.00011129794614425648	-2.2654153457729587e-05	-0.00011135448126109448
2.147625519668832	0.0007981892631167152	0.0007992411080046904	0.0008409778606033942	0.0008416588043109788	0.0008658546489655106	0.0008662944500274056	0.0008926384492372063	0.0008927979687693525	0.0009497564112549379	0.0009492481892543249	0.05966427355392056	0.05903208136304674	-2.2504104223559918e-05	-0.00011128344963778902	-2.2515535460190805e-05	-0.00011133997743534296
2.160566043787228	0.0007979216286239804	0.000798973120858768	0.000840695881698295	0.0008413765970960824	0.0008655643305498279	0.0008660039841408531	0.0008923391521500582	0.0008924986181681209	0.0009494379670925458	0.0009489299154100598	0.059664277545908216	0.059032085311657864	-2.236636688389415e-05	-0.00011126876863340462	-2.2377728164199584e-05	-0.00011132528901866556
2.1735845410731627	0.0007976540295926283	0.000798705169221514	0.0008404139402014478	0.0008410944273198954	0.0008652740506770523	0.0008657135568166673	0.0008920398948296979	0.0008921993073403066	0.0009491195653145588	0.000948611683926091	0.0596642816086468	0.05903208933025143	-2.222943543234157e-05	-0.00011125390369293164	-2.22407271657718e-05	-0.00011131041657336249
2.1866814813541975	0.0007973864664631539	0.0007984372535340134	0.0008401320365777657	0.0008408122954477099	0.0008649838098263423	0.0008654231685342475	0.0008917406777706603	0.0008919000367805241	0.0009488012064484368	0.000948293495329571	0.059664285743401026	0.05903209342007863	-2.209330548641475e-05	-0.00011123885536970524	-2.210452808014407e-05	-0.0001112953606529632
2.199857337288837	0.0007971189396747135	0.0007981693742360113	0.0008398501712907655	0.000840530201943422	0.000864693608475427	0.000865132819771564	0.000891441501466017	0.0008916008069819245	0.0009484828910201049	0.0009479753501461183	0.05966428995145934	0.059032097582412374	-2.195797268311761e-05	-0.00011122362420984411	-2.196912654210681e-05	-0.00011128012180378066
2.213112584383593	0.0007968514496651316	0.0007979015317659191	0.0008395683448025761	0.0008402481472695368	0.0008644034471006153	0.0008648425110051652	0.0008911423664073843	0.0008913016184362038	0.0009481646195539634	0.0009476572488998261	0.05966429423413099	0.059032101818549586	-2.1823432678563792e-05	-0.00011120821075011333	-2.1834518205601783e-05	-0.00011126470056313509
2.2264477010101436	0.0007965839968709385	0.0007976337265608523	0.000839286557573976	0.0008399661318872094	0.0008641133261768356	0.0008645522427102181	0.0008908432730849662	0.0008910024716336441	0.0009478463925729326	0.0009473391921133089	0.0596642985927513	0.05903210612980986	-2.168968114815012e-05	-0.00011119261551920112	-2.1700698743756797e-05	-0.00011124909745952039
2.2398631684225956	0.0007963165817273711	0.0007973659590566326	0.0008390048100643976	0.0008396841562562477	0.0008638232461776381	0.0008642620153605127	0.0008905442219875569	0.0008907033670631185	0.000947528210598457	0.0009470211803077051	0.059664303028678436	0.0590321105175367	-2.155671378663987e-05	-0.00011117683903805187	-2.1567663849204888e-05	-0.00011123331301454709
2.2533594707748548	0.0007960492046684074	0.0007970982296878198	0.0008387231027319612	0.0008394022208351455	0.0008635332075752326	0.0008639718294284951	0.0008902452136025774	0.0008904043052121256	0.0009472100741505443	0.0009467032140027168	0.05966430754329446	0.05903211498309758	-2.1424526307704805e-05	-0.00011116088181789552	-2.1435409233501457e-05	-0.00011121734773994474
2.2669370951380965	0.0007957818661267784	0.0007968305388877262	0.0008384414360334888	0.0008391203260810985	0.0008632432108405019	0.0008636816853852847	0.000889946248416092	0.0008901052865668077	0.0009468919837477833	0.0009463852937166276	0.059664312138007124	0.0590321195278849	-2.129311444440396e-05	-0.00011114474436269006	-2.130393062742264e-05	-0.00011120120213933826
2.2805965315183476	0.000795514566533992	0.0007965628870884395	0.0008381598104245298	0.0008388384724500281	0.0008629532564430266	0.0008633915837006995	0.0008896473269128347	0.0008898063116119758	0.0009465739399073723	0.0009460674199663308	0.05966431681424939	0.059032124153315976	-2.1162473948760363e-05	-0.0001111284271670121	-2.1173223780868167e-05	-0.00011118487670785937
2.294338272874165	0.0007952473063203514	0.0007962952747208408	0.0008378782263593802	0.0008385566603966012	0.0008626633448511083	0.0008631015248432757	0.0008893484495762304	0.0008895073808311314	0.0009462559431451424	0.0009457495932673524	0.05966432157347982	0.05903212886083356	-2.1032600592042067e-05	-0.00011111193071783321	-2.1043284462982786e-05	-0.0001111683719328127
2.308162815134429	0.0007949800859149729	0.0007960277022146236	0.0008375966842911016	0.0008382748903742502	0.0008623734765317866	0.0008628115092802884	0.0008890496168884151	0.0008892084947064868	0.0009459379939755796	0.0009454318141338738	0.059664326417183104	0.05903213365190582	-2.0903490164314587e-05	-0.00011109525549243826	-2.0914108461701775e-05	-0.00011115168829170519
2.3220706572162446	0.0007947129057458139	0.0007957601699983206	0.0008373151846715514	0.0008379931628352018	0.0008620836519508729	0.0008625215374777821	0.0008887508293302691	0.0008889096537189984	0.0009456200929118595	0.0009451140830787664	0.05966433134687117	0.05903213852802859	-2.077513847476703e-05	-0.00011107840195986873	-2.0785691584084e-05	-0.00011113482625391136
2.336062301042938	0.0007944457662396832	0.000795492678499315	0.0008370337279513943	0.0008377114782304888	0.000861793871572959	0.0008622316099005827	0.0008884520873814282	0.0008886108583483777	0.0009453022404658613	0.0009447964006136049	0.059664336364082485	0.059032143490723644	-2.064754135168434e-05	-0.00011106137058142229	-2.065802965622171e-05	-0.00011111778628053459
2.3501382515621807	0.0007941786678222691	0.0007952252281438687	0.0008367523145801305	0.0008374298370099801	0.0008615041358614494	0.0008619417270123288	0.0008881533915203154	0.0008883121090731237	0.0009449844371482012	0.0009444787672487024	0.05966434147038328	0.059032148541540375	-2.0520694641947695e-05	-0.00011104416180768295	-2.0531118523008096e-05	-0.00011110056882313035
2.3642990167642037	0.0007939116109181595	0.000794957819357139	0.0008364709450061191	0.000837148239622399	0.0008612144452785848	0.0008616518892754901	0.0008878547422241661	0.0008880134063705438	0.0009446666834682588	0.0009441611834931317	0.05966434666736857	0.05903215368205618	-2.039459421161044e-05	-0.00011102677608240685	-2.040495404835585e-05	-0.00011108317432534376
2.378545107700138	0.0007936445959508549	0.0007946904525631995	0.0008361896196765911	0.000836866686515345	0.0008609248002854544	0.0008613620971513901	0.000887556139969041	0.0008877147507167756	0.0009443489799341933	0.0009438436498547508	0.05966435195666157	0.05903215891387624	-2.026923594545746e-05	-0.00011100921383955242	-2.0279532114881454e-05	-0.00011106560322099446
2.392877038500453	0.0007933776233428012	0.0007944231281850645	0.0008359083390376848	0.0008365851781353204	0.0008606352013420343	0.000861072351100235	0.0008872575852298652	0.0008874161425868178	0.000944031327052984	0.0009435261668402343	0.05966435733991459	0.05903216423863583	-2.0144615746946204e-05	-0.00011099147550372446	-2.015484862403702e-05	-0.00011104785593535338
2.4072953263935135	0.0007931106935154007	0.0007941558466447045	0.0008356271035344572	0.0008363037149277466	0.0008603456489071981	0.000860782651581129	0.0008869590784804407	0.0008871175824545456	0.0009437137253304444	0.0009432087349550916	0.05966436281880987	0.0590321696579985	-2.0020729538609144e-05	-0.00011097356149228355	-2.0030899496283755e-05	-0.00011102993288600316
2.4218004917242455	0.0007928438068890357	0.0007938886083630689	0.0008353459136109092	0.000836022297336988	0.0008600561434387441	0.0008604929990520998	0.0008866606201934733	0.000886819070792738	0.000943396175271252	0.0009428913547036968	0.05966436839506043	0.059032175173658205	-1.9897573261325185e-05	-0.0001109554722117101	-1.9907680670429306e-05	-0.00011101183447956298
2.436393057972914	0.0007925769638830962	0.0007936214137601135	0.0008350647697100157	0.0008357409258063818	0.000859766685393425	0.0008602033939701294	0.0008863622108406048	0.0008865206080731096	0.0009430786773789825	0.0009425740265893216	0.059664374070409094	0.059032180787339544	-1.97751428748158e-05	-0.00011093720806018559	-1.9785188104137763e-05	-0.00011099356111440861
2.4510735517740176	0.0007923101649159901	0.0007933542632548116	0.0008347836722737362	0.0008354596007782503	0.0008594772752269613	0.0008599138367911671	0.000886063850892425	0.000886222194766323	0.0009427612321561232	0.0009422567511141498	0.0596643798466309	0.0590321865007977	-1.9653434357481958e-05	-0.00011091876942737056	-1.9663417773773534e-05	-0.00011097511318047815
2.46584250293529	0.000792043410405174	0.0007930871572651832	0.0008345026217430477	0.0008351783226939309	0.0008591879133940729	0.0008596243279701603	0.0008857655408185071	0.000885923831342023	0.0009424438401041116	0.0009419395287793142	0.059664385725532586	0.0590321923158201	-1.953244370615781e-05	-0.00011090015669268372	-1.9542365674155016e-05	-0.00011095649105752337
2.4807004444568266	0.0007917767007671697	0.0007928200962083134	0.0008342216185579625	0.0008348970919937966	0.0008588986003484995	0.0008593348679610763	0.0008854672810874266	0.0008856255182688573	0.0009421265017233551	0.0009416223600849194	0.05966439170895274	0.05903219823422603	-1.941216693641945e-05	-0.00011088137022779998	-1.9422027818800924e-05	-0.0001109376951170804
2.4956479125503126	0.000791510036417585	0.0007925530805003718	0.0008339406631575502	0.0008346159091172773	0.0008586093365430225	0.000859045457216924	0.0008851690721667862	0.0008853272560144992	0.0009418092175132594	0.0009413052455300661	0.05966439779876437	0.05903220425786669	-1.9292600082203293e-05	-0.00011086241039426348	-1.93024002396458e-05	-0.00011091872572116523
2.510685446658382	0.0007912434177711397	0.0007922861105566395	0.0008336597559799661	0.0008343347745028871	0.0008583201224294948	0.0008587560961897821	0.0008848709145232453	0.0008850290450456792	0.0009414919879722593	0.0009409881856128855	0.059664403996873394	0.05903221038862797	-1.917373919580953e-05	-0.0001108432775437096	-1.9183478987001845e-05	-0.00011089958322157978
2.5258135894740787	0.0007909768452416864	0.0007920191867915288	0.0008333788974624724	0.0008340536885882469	0.0008580309584588628	0.0008584667853308234	0.0008845728086225434	0.0008847308858282072	0.0009411748135978448	0.0009406711808305631	0.059664410305220336	0.05903221662842911	-1.905558034815194e-05	-0.0001108239720199744	-1.906526012974974e-05	-0.0001108802679621601
2.54103288696045	0.0007907103192422263	0.0007917523096186008	0.0008330980880414567	0.0008337726518101022	0.0008577418450811857	0.0008581775250903325	0.0008842747549295199	0.0008844327788269931	0.0009408576948865832	0.0009403542316793615	0.05966441672577991	0.059032222979223795	-1.8938119628296446e-05	-0.00011080449415609706	-1.8947739755033333e-05	-0.00011086078027647273
2.556343888370238	0.0007904438401849434	0.0007914854794505976	0.0008328173281524673	0.0008334916646043582	0.0008574527827456717	0.000857888315917742	0.0008839767539081529	0.0008841347245060844	0.0009405406323341593	0.0009400373386546609	0.059664423260563246	0.05903222944300141	-1.882135314375255e-05	-0.00011078484427631818	-1.883091396834985e-05	-0.00011084112048878603
2.571747146265715	0.0007901774084812124	0.0007912186966994518	0.000832536618230222	0.0008332107274060899	0.0008571637719006882	0.0008575991582616439	0.0008836788060215681	0.0008838367233286765	0.0009402236264353878	0.000939720502250971	0.059664429911617224	0.05903223602178625	-1.870527702033109e-05	-0.0001107650226960244	-1.8714778893525602e-05	-0.00011082128891454213
2.5872432165386163	0.0007899110245416318	0.0007909519617763189	0.0008322559587086437	0.0008329298406495761	0.000856874812993798	0.0008573100525698254	0.0008833809117320784	0.0008835387757571508	0.000939906677684254	0.0009394037229619718	0.05966443668102633	0.059032242717640016	-1.858988740185974e-05	-0.00011074502971938904	-1.8599330672445374e-05	-0.00011080128585819193
2.602832658430207	0.0007896446887760432	0.0007906852750915966	0.0008319753500208812	0.0008326490047683213	0.0008565859064717809	0.0008570209992892893	0.0008830830715012049	0.0008832408822530972	0.0009395897865739378	0.000939087001280538	0.05966444357091159	0.059032249532661	-1.8475180450526485e-05	-0.00011072486564253636	-1.848456546537161e-05	-0.00011078111161613724
2.6185160345514573	0.0007893784015935502	0.0007904186370549443	0.0008316947925993291	0.0008323682201950753	0.0008562970527806549	0.0008567319988662768	0.0008827852857896996	0.0008829430432773357	0.0009392729535968388	0.0009387703376987631	0.05966445058343282	0.05903225646898521	-1.8361152346567378e-05	-0.00011070453075123776	-1.8370479450587063e-05	-0.00011076076647426047
2.6342939109033563	0.0007891121634025476	0.0007901520480753112	0.0008314142868756595	0.0008320874873618643	0.0008560082523657082	0.0008564430517462987	0.0008824875550575792	0.0008826452592899509	0.0009389561792446122	0.0009384537327079962	0.059664457720788336	0.059032263528787585	-1.8247799288228367e-05	-0.00011068402532118937	-1.825706882438438e-05	-0.00011074025070825777
2.6501668568973313	0.0007888459746107395	0.0007898855085609565	0.0008311338332808408	0.0008318068067000116	0.0008557195056715207	0.0008561541583741574	0.0008821898797641464	0.0008823475307503131	0.0009386394640081926	0.0009381371867988652	0.059664464985217006	0.05903227071428191	-1.8135117491924896e-05	-0.0001106633496192333	-1.8144329801267345e-05	-0.00011071956458527654
2.666135445375801	0.0007885798356251621	0.0007896190189194694	0.0008308534322451634	0.0008315261786401605	0.0008554308131419879	0.0008558653191939699	0.0008818922603680159	0.0008820498581171039	0.0009383228083778219	0.0009378207004613054	0.05966447237899634	0.05903227802772201	-1.8023103191908835e-05	-0.00011064250390158126	-1.803225861361779e-05	-0.00011069870836177831
2.6822002526328483	0.0007883137468522114	0.0007893525795577993	0.0008305730841982675	0.0008312456036123049	0.0008551421752203531	0.0008555765346492005	0.0008815946973271473	0.0008817522418483494	0.0009380062128430856	0.0009375042741845944	0.05966447990444688	0.05903228547140203	-1.7911752640410727e-05	-0.00011062148841489705	-1.7920851511712965e-05	-0.00011067768228439911
2.6983618584350144	0.0007880477086976592	0.0007890861908822711	0.0008302927895691624	0.0008309650820458068	0.0008548535923492245	0.0008552878051826793	0.0008812971910988631	0.0008814546824014386	0.0009376896778929326	0.0009371879084573737	0.0596644875639295	0.05903229304765756	-1.7801062107573873e-05	-0.00011060030339593574	-1.78101047637845e-05	-0.00011065648658989402
2.71462084604223	0.0007877817215666844	0.000788819853298616	0.0008300125487862583	0.0008306846143694292	0.0008545650649706099	0.0008549991312366349	0.0008809997421398851	0.00088115718023316	0.000937373204015714	0.0009368716037676862	0.059664495359847566	0.059032300758866785	-1.769102788123922e-05	-0.00011057894907087751	-1.770001465590046e-05	-0.00011063512150522037
2.730977802228858	0.0007875157858638908	0.0007885535672119878	0.0008297323622773866	0.0008304042010113536	0.0008542765935259375	0.0008547105132527134	0.0008807023509063565	0.0008808597357997199	0.0009370567916992074	0.000936555360602999	0.059664503294649104	0.05903230860745015	-1.7581646267153528e-05	-0.00011055742565657667	-1.7590577491847365e-05	-0.00011061358724687165
2.747433317304874	0.0007872499019933322	0.0007882873330269938	0.0008294522304698257	0.0008301238423992127	0.0008539881784560836	0.0008544219516720136	0.000880405017853869	0.0008805623495567775	0.0009367404414306483	0.00093623917945024	0.05966451137082523	0.05903231659587163	-1.7472913588729988e-05	-0.0001105357333592849	-1.748178959313021e-05	-0.00011059188402098852
2.763987985137163	0.0007869840703585376	0.0007880211511477132	0.0008291721537903296	0.0008298435389601106	0.0008536998202014003	0.0008541334469351063	0.000880107743437494	0.0008802650219594682	0.0009364241536967609	0.0009359230607958229	0.05966451959091179	0.05903232472664004	-1.7364826187016985e-05	-0.00011051387237492882	-1.7373647299021022e-05	-0.00011057001202416372
2.780642403170963	0.0007867182913625335	0.0007877550219777231	0.0008288921326651508	0.0008295632911206505	0.0008534115192017408	0.000853844999482064	0.0008798105281118078	0.0008799677534624326	0.0009361079289837888	0.0009356070051256802	0.05966452795749088	0.059032333002309555	-1.7257380420746676e-05	-0.00011049184288955405	-1.726614696637499e-05	-0.00011054797144227635
2.797397172451417	0.0007864525654078684	0.0007874889459201229	0.0008286121675200662	0.0008292830993069613	0.0008531232758964872	0.0008535566097524879	0.0008795133723309207	0.0008796705445198447	0.0009357917677775244	0.0009352910129252936	0.059664536473191386	0.05903234142547926	-1.7150572666192743e-05	-0.0001104696450787146	-1.7159284969633926e-05	-0.00011052576245115797
2.8142528976452668	0.0007861868928966363	0.0007872229233775562	0.0008283322587804042	0.0008290029639447206	0.0008528350907245766	0.0008532682781855329	0.0008792162765485035	0.0008793733955854396	0.0009354756705633401	0.0009349750846797227	0.059664545140688106	0.05903234999879674	-1.7044399317080183e-05	-0.00011044727910719532	-1.7053057700680552e-05	-0.00011050338521556569
2.831210187062679	0.0007859212742305045	0.0007869569547522405	0.0008280524068710717	0.0008287228854591865	0.000852546964124531	0.0008529800052199404	0.000878919241217821	0.0008790763071125447	0.0009351596378262218	0.0009346592208736415	0.059664553962706104	0.05903235872495583	-1.6938856784668582e-05	-0.00011042474512962253	-1.6947461568932176e-05	-0.0001104808398901258
2.848269652679189	0.0007856557098107327	0.0007866910404459857	0.000827772612216578	0.0008284428642752181	0.0008522588965344807	0.0008526917912940586	0.0008786222667917541	0.0008787792795541044	0.0009348436700507969	0.0009343434219913636	0.059664562942017635	0.05903236760669985	-1.6833941497637617e-05	-0.00011040204329032521	-1.6842493001312936e-05	-0.00011045812661963916
2.865431910157798	0.0007853902000382009	0.0007864251808602208	0.0008274928752410621	0.0008281629008173041	0.0008519708883921945	0.0008524036368458734	0.0008783253537228321	0.0008784823133627099	0.0009345277677213664	0.000934027688516876	0.059664572081446314	0.05903237664682117	-1.6729649901913585e-05	-0.00011037917372225259	-1.6738148441903383e-05	-0.00011043524553686068
2.882697578871184	0.0007851247453134364	0.0007861593763960231	0.0008272131963683228	0.0008278829955095933	0.0008516829401351094	0.0008521155423130404	0.0008780285024632648	0.0008781854089906329	0.0009342119313219412	0.000933712020933874	0.059664581383866565	0.05903238584816241	-1.662597846089145e-05	-0.00011035613654872267	-1.6634424352304777e-05	-0.00011041219676519165
2.900067281924058	0.0007848593460366301	0.000785893627454133	0.0008269335760218365	0.0008276031487759116	0.0008513950522003503	0.0008518275081329011	0.0008777317134649604	0.0008778885668898442	0.0009338961613362633	0.0009333964197257839	0.059664590852202916	0.059032395213617674	-1.6522923655032384e-05	-0.00011033293188109083	-1.653131721122622e-05	-0.00011038898041637601
2.9175416461756507	0.0007845940026076757	0.0007856279344349935	0.0008266540146247988	0.0008273233610398041	0.0008511072250247733	0.0008515395347425284	0.0008774349871795739	0.0008775917875120593	0.0009335804582478545	0.0009330808853758113	0.059664600489435476	0.05903240474613357	-1.642048198205459e-05	-0.00011030955982047064	-1.6428823514560986e-05	-0.00011036559659124978
2.9351213022623317	0.0007843287154261793	0.0007853622977387605	0.0008263745126001354	0.0008270436327245461	0.0008508194590449755	0.0008512516225787374	0.0008771383240585157	0.0008772950713087499	0.0009332648225400312	0.0009327654183669544	0.059664610298595516	0.05903241444870866	-1.631864995693677e-05	-0.00011028602045776159	-1.632693977555999e-05	-0.00011034204538101777
2.952806884620376	0.0007840634848914974	0.0007850967177653391	0.0008260950703705423	0.0008267639642531815	0.0008505317546973393	0.0008509637720781254	0.0008768417245529973	0.0008769984187311871	0.0009329492546959505	0.0009324500191820504	0.05966462028277021	0.05903242432439728	-1.6217424111564238e-05	-0.00011026231387153973	-1.6225662524307904e-05	-0.00011031832686417276
2.970599031508854	0.0007837983114027542	0.0007848311949144057	0.0008258156883585051	0.0008264843560485482	0.000850244112418051	0.0008506759836770978	0.0008765451891140523	0.000876701830230467	0.0009326337551986343	0.000932134688303805	0.059664630445102465	0.05903243437630707	-1.6116800994957908e-05	-0.00011023844013030581	-1.6124988308077043e-05	-0.00011029444110918774
2.9884983850326714	0.0007835331953588736	0.0007845657295854318	0.0008255363669863333	0.0008262048085333022	0.0008499565326431362	0.0008503882578118945	0.0008762487181925726	0.0008764053062575389	0.0009323183245310099	0.0009318194262148213	0.0596646407887913	0.059032444607602944	-1.601677717305225e-05	-0.00011021439929087551	-1.602491369112613e-05	-0.000110270388173489
3.006505591165733	0.0007832681371585993	0.0007843003221777121	0.0008252571066761818	0.0008259253221299486	0.0008496690158084841	0.0008501005949186214	0.0008759523122393333	0.0008761088472632381	0.0009320029631759358	0.0009315042333976376	0.059664651317093816	0.05903245502150655	-1.5917349228691813e-05	-0.00011019019139890673	-1.5925435254488668e-05	-0.00011024616810223486
3.0246212997742656	0.0007830031372005284	0.0007840349730903934	0.0008249779078500866	0.0008256458972608728	0.0008493815623498829	0.0008498129954332829	0.0008756559717050304	0.0008758124536983198	0.0009316876716162448	0.0009311891103347635	0.05966466203332551	0.05903246562129741	-1.5818513761697156e-05	-0.00011016581648937152	-1.5826549596292122e-05	-0.00011022178093067492
3.0428461646402667	0.0007827381958831256	0.0007837696827224918	0.0008246987709299816	0.0008253665343483579	0.0008490941727030386	0.0008495254597918006	0.0008753596970403006	0.0008755161260134792	0.0009313724503347637	0.0009308740575087017	0.059664672940862445	0.059032476410314776	-1.572026738861504e-05	-0.00011014127458544576	-1.5728253331362407e-05	-0.0001101972266819573
3.0611808434850984	0.000782473313604765	0.0007835044514729319	0.0008244196963377423	0.0008250872338146286	0.0008488068473036187	0.0008492379884300582	0.0008750634886957668	0.0008752198646593972	0.0009310572998143646	0.0009305590754019996	0.0596646840431404	0.05903248739195732	-1.5622606742645567e-05	-0.00011011656569812067	-1.5630543091185722e-05	-0.00011017250536718426
3.079625997993227	0.0007822084907637446	0.0007832392797405629	0.0008241406844952015	0.0008248079960818679	0.0008485195865872716	0.0008489505817839194	0.0008747673471220579	0.0008749236700867606	0.0009307422205379866	0.0009302441644972694	0.05966469534365823	0.05903249856968525	-1.5525528473937095e-05	-0.00011009168982870077	-1.553341552422774e-05	-0.00011014761698774356
3.0981822938360946	0.000781943727758316	0.0007829741679241883	0.0008238617358241827	0.0008245288215722483	0.0008482323909896587	0.0008486632402892611	0.000874471272769843	0.0008746275427462959	0.0009304272129886725	0.0009299293252772263	0.05966470684597722	0.05903250994702187	-1.5429029249024173e-05	-0.00011006664696489032	-1.5436867295312573e-05	-0.00011012256153122846
3.116850400696155	0.0007816790249867182	0.0007827091164225991	0.0008235828507465344	0.0008242497107079686	0.0008479452609464919	0.000848375964382011	0.0008741752660898701	0.0008743314830888084	0.0009301122776496124	0.0009296145582247316	0.059664718553723066	0.059032521527553276	-1.5333105751125925e-05	-0.00011004143708376324	-1.5340895085973194e-05	-0.00011009733897474061
3.135630992291033	0.0007814143828471937	0.0007824441256345906	0.0008233040296841498	0.0008239706639112718	0.0008476581968935524	0.0008480887544981659	0.0008738793275329875	0.0008740354915652026	0.000929797415004166	0.0009292998638228148	0.05966473047058714	0.05903253331493039	-1.5237754680066246e-05	-0.00011001606015079157	-1.5245495594350816e-05	-0.00011007194928380759
3.1545247463978408	0.0007811498017380248	0.000782179195958999	0.0008230252730590041	0.0008236916816044842	0.0008473711992667322	0.0008478016110738335	0.000873583457550184	0.000873739568626525	0.0009294826255359077	0.0009289852425547193	0.059664742600326844	0.05903254531287061	-1.5142972751965023e-05	-0.00010999051611867983	-1.5150665534969382e-05	-0.00011004639241149472
3.1735323448776414	0.000780885282057557	0.0007819143277947209	0.0008227465812931805	0.0008234127642100371	0.0008470842685020597	0.0008475145345452551	0.0008732876565926184	0.0008734437147239867	0.0009291679097286591	0.0009286706949039308	0.05966475494676832	0.05903255752515722	-1.504875669952957e-05	-0.0001099648049291968	-1.5056401638801481e-05	-0.00011002066829909896
3.192654473700048	0.0007806208242042267	0.0007816495215407499	0.0008224679548089008	0.0008231339121505053	0.0008467974050357303	0.0008472275253488448	0.0008729919251116514	0.0008731479303090072	0.0009288532680665234	0.0009283562213542206	0.05966476751380546	0.059032569955642974	-1.4955103271756254e-05	-0.0001099389265116768	-1.4962700653185085e-05	-0.00010999477687592685
3.211891822967991	0.0007803564285765898	0.0007813847775961959	0.0008221893940285553	0.0008228551258486294	0.0008465106093041412	0.0008469405839212133	0.00087269626355888	0.0008728522158332374	0.0009285387010339235	0.000928041822389675	0.059664780305403294	0.05903258260824934	-1.486200923384029e-05	-0.0001099128807826033	-1.4869559341747218e-05	-0.00010996871805898922
3.2312450869426166	0.0007800920955733531	0.0007811200963603218	0.0008219108993747366	0.0008225764057273537	0.0008462238817439236	0.0008466537106992072	0.0008724006723861735	0.0008725565717486016	0.0009282242091156419	0.0009277274984947387	0.05966479332559848	0.05903259548696937	-1.4769471367331866e-05	-0.00010988666764708	-1.4776974484348449e-05	-0.00010994249175286241
3.2507149640683446	0.0007798278255933962	0.0007808554782325634	0.0008216324712702649	0.0008222977522098494	0.0008459372227919702	0.0008463669061199349	0.0008721051520457012	0.0008722609985073223	0.0009279097927968505	0.000927413250154244	0.05966480657849996	0.05903260859586692	-1.4677486470032058e-05	-0.00010986028699838668	-1.468494287717656e-05	-0.00010991609785110379
3.2703021569980693	0.0007795636190358031	0.0007805909236125624	0.0008213541101382197	0.0008220191657195487	0.0008456506328854685	0.0008460801706207992	0.0008718097029899679	0.0008719654965619589	0.000927595452563151	0.0009270990778534521	0.05966482006829136	0.059032621939080376	-1.4586051355680585e-05	-0.0001098337387159809	-1.4593461332364915e-05	-0.00010988953623305986
3.2900073726185273	0.0007792994762998954	0.0007803264329001982	0.0008210758164019774	0.0008217406466801805	0.0008453641124619405	0.0008457935046395376	0.000871514325671854	0.000871670066365445	0.0009272811889006178	0.0009267849820780945	0.059664833799231556	0.05903263552082201	-1.4495162854219479e-05	-0.00010980702266796816	-1.4502526678228378e-05	-0.00010986280676675286
3.3098313220758016	0.0007790353977852503	0.0007800620064956077	0.0008207975904852315	0.000821462195515791	0.0008450776619592622	0.0008455069086142413	0.000871219020544638	0.0008713747083711124	0.0009269670022958235	0.0009264709633144001	0.059664847775655845	0.059032649345380765	-1.4404817811574516e-05	-0.00010978013870946435	-1.4412135759117595e-05	-0.00010983590930746523
3.329774720800988	0.000778771383891743	0.0007797976447992258	0.0008205194328120362	0.0008211838126507873	0.0008447912818157111	0.0008452203829834036	0.0008709237880620451	0.000871079423032738	0.0009266528932358912	0.0009261570220491453	0.05966486200197842	0.05903266341712258	-1.4315013089533785e-05	-0.00010975308668237371	-1.4322285435217769e-05	-0.00010980884369693467
3.349838288536016	0.0007785074350195655	0.000779533348211806	0.0008202413438068281	0.000820905498509961	0.0008445049724699884	0.000844933928185941	0.0008706286286782704	0.0008707842108045696	0.0009263388622085224	0.0009258431587696844	0.059664876482693384	0.059032677740491986	-1.4225745565924625e-05	-0.00010972586641680437	-1.4232972582770703e-05	-0.00010978160976521378
3.370022749359618	0.0007782435515692621	0.0007792691171344543	0.000819963323894465	0.0008206272535185231	0.000844218734361258	0.0008446475446612336	0.00087033354284802	0.0008704890721413654	0.0009260249097020411	0.0009255293739639912	0.059664891222374394	0.05903269232001444	-1.4137012134398524e-05	-0.00010969847772995811	-1.4144194093828472e-05	-0.00010975420732944885
3.390328831713469	0.0007779797339417534	0.0007790049519686553	0.0008196853735002509	0.0008203490781021336	0.0008439325679291748	0.0008443612328491524	0.0008700385310265428	0.0008701940074984244	0.0009257110362054274	0.0009252156681206937	0.0596649062256804	0.059032707160296315	-1.4048809704219484e-05	-0.0001096709204248536	-1.4055946876125047e-05	-0.00010972663619265854
3.4107572684284713	0.0007777159825383773	0.0007787408531163105	0.000819407493049981	0.0008200709726869424	0.0008436464736139309	0.0008440749931901048	0.0008697435936696736	0.0008698990173316333	0.0009253972422083676	0.0009249020417291253	0.059664921497351475	0.059032722266028036	-1.3961135200506875e-05	-0.00010964319429235259	-1.3968227853208143e-05	-0.00010969889614573236
3.431308796751202	0.0007774522977609033	0.000778476820979756	0.0008191296829699574	0.0008197929376996082	0.0008433604518562723	0.0008437888261250534	0.000869448731233856	0.0008696041020974859	0.0009250835282012786	0.000924588495279347	0.059664937042215115	0.05903273764198368	-1.3873985564096664e-05	-0.00010961529911060475	-1.3881033964359413e-05	-0.00010967098696665345
3.4519841583705158	0.0007771886800115781	0.0007782128559618047	0.0008188519436870378	0.0008195149735673453	0.0008430745030975486	0.000843502732095564	0.000869153944176193	0.0008693092622531348	0.0009247698946753627	0.000924275029262203	0.059664952865185784	0.05903275329302442	-1.3787357751218754e-05	-0.00010958723464296605	-1.3794362164257917e-05	-0.00010964290841861124
3.47278409944432	0.0007769251296931475	0.000777948958465771	0.0008185742756286601	0.0008192370807179489	0.000842788627779741	0.0008432167115438346	0.0008688592329544739	0.000869014498256419	0.0009244563421226392	0.0009239616441693532	0.059664968971265685	0.05903276922409804	-1.3701248733868215e-05	-0.0001095590006408298	-1.3708209423358292e-05	-0.00010961466025308231
3.4937093706264992	0.0007766616472088889	0.0007776851288955019	0.0008182966792228764	0.0008189592595798298	0.0008425028263454958	0.000842930764912728	0.0008685645980272137	0.000868719810565903	0.0009241428710359864	0.0009236483404933136	0.059664985365548553	0.05903278544024327	-1.3615655499388951e-05	-0.0001095305968414062	-1.3622572727502169e-05	-0.00010958624220727686
3.514760727094002	0.0007763982329626448	0.0007774213676554108	0.0008180191548983913	0.0008186815105820511	0.0008422170992381656	0.0008426448926458135	0.000868270039853693	0.0008684251996409157	0.0009238294819091858	0.0009233351187275017	0.05966500205321947	0.059032801946588505	-1.353057505058125e-05	-0.00010950202296830525	-1.3537449077945934e-05	-0.00010955765400452733
3.535938928574102	0.0007761348873588509	0.0007771576751505056	0.0008177417030845905	0.0008184038341543576	0.0008419314469018391	0.0008423590951873976	0.0008679755588939907	0.0008681306659415838	0.0009235161752369594	0.0009230219793662728	0.059665019039557156	0.05903281874835538	-1.344600440563587e-05	-0.00010947327873161994	-1.3452835491364196e-05	-0.00010952889535476018
3.557244739371806	0.0007758716108025702	0.0007768940517864241	0.0008174643242115791	0.0008181262307272156	0.0008416458697813815	0.0008420733729825625	0.0008676811556090256	0.0008678362099288748	0.0009232029515150159	0.0009227089229049666	0.05966503632993575	0.05903283585085951	-1.3361940598043826e-05	-0.00010944436382764877	-1.3368728999783863e-05	-0.00010949996595463474
3.578678928397448	0.0007756084036995226	0.0007766304979694605	0.0008171870187102126	0.0008178487007318409	0.0008413603683224661	0.0008417877264771986	0.0008673868304605912	0.0008675418320646278	0.0009228898112400866	0.0009223959498399427	0.05966505392982649	0.059032853259512304	-1.327838067656864e-05	-0.00010941527793881245	-1.3285126650410678e-05	-0.00010947086548587781
3.600242269194432	0.0007753452664561192	0.0007763670141066056	0.0008169097870121353	0.000817571244600242	0.0008410749429716155	0.0008415021561180481	0.0008670925839113971	0.0008672475328116024	0.0009225767549099746	0.0009220830606686329	0.05966507184479918	0.05903287097982394	-1.3195321705024299e-05	-0.00010938602073248815	-1.3202025505597986e-05	-0.00010944159361600536
3.6219355399671502	0.0007750821994794958	0.0007761036006055717	0.0008166326295498158	0.0008172938627652483	0.0008407895941762385	0.0008412166623527366	0.0008667984164251088	0.0008669533126335071	0.0009222637830235967	0.0009217702558895751	0.05966509008052464	0.059032889017402466	-1.311276076254933e-05	-0.0001093565918632855	-1.3119422643023682e-05	-0.00010941214999976578
3.643759523609069	0.0007748192031775389	0.0007758402578748268	0.000816355546756576	0.0008170165556605465	0.0008405043223846596	0.0008409312456298077	0.0008665043284663793	0.0008666591719950428	0.0009219508960810193	0.0009214575360024576	0.059665108642775716	0.059032907377959166	-1.3030694943298032e-05	-0.00010932699097121468	-1.303731515534673e-05	-0.00010938253427678069
3.6657150077309777	0.0007745562779589259	0.0007755769863236311	0.0008160785390666346	0.00081673932372072	0.0008402191280461663	0.0008406459063987673	0.0008662103205008972	0.0008663651113619424	0.0009216380945835109	0.0009211449015081682	0.05966512753742982	0.059032926067306625	-1.2949121356329446e-05	-0.00010929721768096479	-1.2955700150158594e-05	-0.00010935274607168366
3.6878027846894206	0.0007742934242331554	0.0007753137863620672	0.0008158016069151394	0.0008164621673812824	0.0008399340116110417	0.0008403606451101182	0.0008659163929954215	0.0008660711312010108	0.0009213253790335828	0.0009208323529088339	0.059665146770469586	0.059032945091363455	-1.2868037125763482e-05	-0.00010926727160368022	-1.2874574750139367e-05	-0.0001093227849954248
3.710023651615288	0.0007740306424105793	0.0007750506584010731	0.0008155247507382026	0.0008161850870787133	0.0008396489735306023	0.0008400754622153959	0.0008656225464178232	0.0008657772319801627	0.0009210127499350316	0.0009205198907078644	0.05966516634798786	0.059032964456155	-1.278743939058316e-05	-0.00010923715233526754	-1.2793936092780206e-05	-0.00010929265064377192
3.732378410442586	0.000773767932902439	0.0007747876028524791	0.0008152479709729414	0.0008159080832504969	0.0008393640142572392	0.0008397903581672123	0.0008653287812371256	0.0008654834141684659	0.0009207002077929885	0.0009202075154100014	0.05966518627618453	0.05903298416781528	-1.2707325304617267e-05	-0.00010920685945731146	-1.2713781330497831e-05	-0.00010926234259817091
3.7548678679373717	0.0007735052961208957	0.000774524620129036	0.0008149712680575085	0.0008156311563351559	0.0008390791342444524	0.0008395053334192873	0.0008650350979235432	0.0008651896782361781	0.000920387753113958	0.0009198952275213575	0.05966520656137464	0.05903300423258942	-1.262769203647443e-05	-0.00010917639253646416	-1.2634107630478397e-05	-0.000109231860425274
3.777492835726878	0.0007732427324790681	0.0007742617106444551	0.0008146946424311361	0.0008153543067722917	0.0008387943339468947	0.000839220388426494	0.0008647414969485255	0.0008648960246547919	0.0009200753864058697	0.0009195830275494663	0.05966522720998494	0.059033024656835326	-1.2548536769383528e-05	-0.0001091457511234184	-1.2554912174486677e-05	-0.00010920120367544084
3.8002541303288	0.0007729802423910675	0.0007739988748134424	0.000814418094534171	0.0008150775350026232	0.0008385096138204102	0.0008389355236448983	0.0008644479787847994	0.0008646024538970764	0.0009197631081781242	0.0009192709160033303	0.05966524822855956	0.05903304544702519	-1.2469856701360221e-05	-0.00010911493475496137	-1.2476192159143612e-05	-0.0001091703718852921
3.823152573180761	0.0007727178262720263	0.000773736113051727	0.0008141416248081082	0.0008148008414680177	0.0008382249743220687	0.0008386507395317912	0.000864154543906404	0.0008643089664371129	0.000919450918941632	0.0009189588933934589	0.05966526962376024	0.05903306660974861	-1.2391649045026543e-05	-0.00010908394295255919	-1.2397944795634885e-05	-0.0001091393645761829
3.8461889906699622	0.0007724554845381396	0.0007734734257761026	0.0008138652336956351	0.0008145242266115361	0.0008379404159102113	0.0008383660365457365	0.0008638611927887402	0.000864015562750344	0.0009191388192088685	0.0009186469602319233	0.0596652914023691	0.05903308815171442	-1.231391102739579e-05	-0.00010905277522113566	-1.2320167309589486e-05	-0.00010910818125284272
3.8693642141629967	0.0007721932176066975	0.0007732108134044614	0.0008135889216406673	0.0008142476908774692	0.0008376559390444912	0.0008380814151466089	0.0008635679259086114	0.0008637222433136137	0.0009188268094939191	0.0009183351170324009	0.05966531357129136	0.05903311007975241	-1.223663989006682e-05	-0.0001090214310508486	-1.2242856941201141e-05	-0.00010907682140531838
3.892679080035866	0.0007719310258961217	0.0007729482763558282	0.0008133126890883873	0.0008139712347113757	0.0008373715441859098	0.0008377968757956338	0.0008632747437442641	0.0008634290086052093	0.0009185148903125253	0.0009180233643102223	0.05966533613755619	0.059033132400815945	-1.2159832889060973e-05	-0.0001089899099163405	-1.2166010945079131e-05	-0.00010904528450780826
3.9161344297041563	0.0007716689098259998	0.0007726858150503972	0.0008130365364852832	0.0008136948585601217	0.0008370872317968615	0.000837512418955429	0.000862981646775433	0.0008631358591049051	0.0009182030621821336	0.0009177117025824205	0.05966535910832062	0.05903315512198341	-1.208348729468331e-05	-0.00010895821127579475	-1.2089626590182367e-05	-0.00010901357001863454
3.9397311096534064	0.000771406869817124	0.0007724234299095694	0.0008127604642791908	0.0008134185628719212	0.000836803002341175	0.0008372280450900468	0.0008626886354833858	0.0008628427952940077	0.0009178913256219463	0.0009174001323677796	0.059665382490870486	0.05903317825046194	-1.2007600391619744e-05	-0.00010892633457199041	-1.2013701159808987e-05	-0.00010898167738029874
3.963469971469652	0.0007711449062915242	0.0007721611213559856	0.0008124844729193288	0.0008131423480963741	0.0008365188562841523	0.0008369437546650137	0.0008623957103509636	0.0008625498176553975	0.0009175796811529659	0.0009170886541868816	0.05966540629262355	0.05903320179358853	-1.1932169478798271e-05	-0.00010889427923180262	-1.1938231951502676e-05	-0.00010894960601923187
3.987351871870168	0.000770883019672507	0.0007718988898135669	0.0008122085628563423	0.0008128662146845068	0.0008362347940926127	0.0008366595481473747	0.0008621028718626275	0.0008622569266735739	0.0009172681292980489	0.0009167772685621582	0.059665430521131116	0.05903322575883285	-1.1857191869274475e-05	-0.00010886204466517557	-1.1863216276955524e-05	-0.00010891735534535041
4.01137767273438	0.0007706212103846927	0.0007716367357075501	0.0008119327345423431	0.000812590163088815	0.0008359508162349369	0.0008363754260057359	0.0008618101205045052	0.000861964122834702	0.0009169566705819541	0.0009164659760179406	0.059665455184081666	0.05903325015379929	-1.178266489020724e-05	-0.00010882963026559445	-1.1788651461976801e-05	-0.00010888492475188971
4.035548241134971	0.0007703594788540535	0.0007713746594645272	0.0008116569884309514	0.0008123141937633033	0.0008356669231811089	0.0008360913887103082	0.0008615174567644352	0.0008616714066266577	0.000916645305531396	0.0009161547770805111	0.0596654802893017	0.05903327498622986	-1.1708585882889977e-05	-0.00010879703541091801	-1.1714534846517244e-05	-0.00010885231361640324
4.059864449369175	0.0007700978255079469	0.0007711126615124778	0.0008113813249773312	0.0008120383071635228	0.0008353831154027561	0.0008358074367329451	0.0008612248811320088	0.000861378778539069	0.0009163340346750879	0.0009158436722781481	0.05966550584476075	0.05903330026400735	-1.1634952202618787e-05	-0.00010876425946193535	-1.1640863784526806e-05	-0.00010881952129951356
4.08432717499025	0.0007698362507751592	0.0007708507422808136	0.0008111057446382401	0.0008117625037466184	0.0008350993933731976	0.0008355235705471943	0.0008609323940986218	0.0008610862390633667	0.0009160228585438031	0.0009155326621411852	0.05966553185857088	0.05903332599515493	-1.1561761218553679e-05	-0.00010873130176208834	-1.1567635643843638e-05	-0.00010878654714446823
4.108937300839158	0.0007695747550859404	0.000770588902200413	0.0008108302478720656	0.0008114867839713678	0.000834815757567487	0.0008352397906283364	0.0008606399961575177	0.0008607937886928306	0.0009157117776704205	0.0009152217472020588	0.05966555833899129	0.059033352187842905	-1.1489010313822656e-05	-0.00010869816163858181	-1.1494847806260006e-05	-0.00010875339047808352
4.133695715076422	0.0007693133388720428	0.00077032714170366	0.0008105548351388684	0.0008112111482982229	0.0008345322084624537	0.0008349560974534312	0.0008603476878038342	0.0008605014279226329	0.0009154007925899784	0.0009149109279953599	0.05966558529443023	0.059033378850388146	-1.1416696885330896e-05	-0.00010866483840102359	-1.1422497667355758e-05	-0.00010872005060977297
4.15860331121418	0.0007690520025667635	0.0007700654612244856	0.0008102795069004276	0.0008109355971893558	0.0008342487465367539	0.000834672491501363	0.0008600554695346546	0.0008602091572498913	0.0009150899038397304	0.0009146002050578904	0.059665612733448815	0.059033405991258774	-1.1344818343795443e-05	-0.00010863133134209058	-1.1350582636543427e-05	-0.00010868652683193591
4.183660988148428	0.0007687907466049772	0.0007698038611984026	0.0008100042636202786	0.0008106601311086973	0.000833965372270908	0.000834388973252884	0.0008597633418490492	0.000859916977173709	0.0009147791119591924	0.0009142895789287118	0.059665640664762154	0.059033433619074295	-1.1273372113554392e-05	-0.00010859763973627978	-1.1279100136860065e-05	-0.00010865281841895835
4.208869650191461	0.000768529571423185	0.0007695423420625523	0.000809729105763765	0.0008103847505219864	0.000833682086147357	0.0008341055431906645	0.0008594713052481322	0.0008596248881952327	0.0009144684174902066	0.0009139790501492055	0.05966566909724278	0.05903346174261149	-1.1202355632698724e-05	-0.00010856376284157365	-1.1208047605071325e-05	-0.00010861892462804557
4.2342302071045115	0.0007682684774595427	0.0007692809042557375	0.0008094540337980701	0.0008101094558968073	0.0008333988886504945	0.0008338222017993327	0.0008591793602350988	0.0008593328908176924	0.0009141578209769829	0.0009136686192631207	0.05966569803992405	0.05903349037080586	-1.1131766352850264e-05	-0.00010852969989738614	-1.1137422491525745e-05	-0.00010858484469869478
4.259743574130585	0.0007680074651539143	0.0007690195482184672	0.0008091790481922751	0.0008098342477026396	0.0008331157802667292	0.000833538949565527	0.000858887507315288	0.0008590409855464564	0.0009138473229661686	0.0009133582868166338	0.05966572750200257	0.059033519512753804	-1.1061601739158211e-05	-0.00010849545012536765	-1.106722226013046e-05	-0.00010855057785261191
4.285410672027485	0.0007677465349478994	0.0007687582743929934	0.0008089041494173906	0.0008095591264108967	0.0008328327614845164	0.0008332557869779372	0.0008585957469962189	0.0008587491728890755	0.0009135369240068893	0.000913048053358399	0.05966575749284101	0.059033549177716346	-1.0991859270288729e-05	-0.00010846101272951603	-1.0997444388198552e-05	-0.00010851612329276783
4.311232427101037	0.000767485687284886	0.000768497083223359	0.0008086293379464129	0.0008092840924949794	0.0008325498327944184	0.0008329727145273602	0.000858304079787653	0.0008584574533553411	0.0009132266246508192	0.000912737919439613	0.05966578802197214	0.05903357937512191	-1.0922536438261882e-05	-0.00010842638689478878	-1.092808636651496e-05	-0.00010848148020414783
4.337209771238533	0.000767224922610083	0.0007682359751554315	0.00080835461425436	0.0008090091464303121	0.0008322669946891435	0.0008326897327067387	0.0008580125062016336	0.0008581658274573269	0.0009129164254522248	0.0009124278856140614	0.05966581909909942	0.05903361011456962	-1.0853630748507148e-05	-0.0001083915717884909	-1.0859145699256695e-05	-0.0001084466477539181
4.363343641942354	0.0007669642413705672	0.0007679749506369496	0.0008080799788183239	0.000808734288694395	0.0008319842476635985	0.0008324068420112151	0.0008577210267525454	0.0008578742957094463	0.0009126063269680322	0.0009121179524381831	0.059665850734103285	0.05903364140583225	-1.0785139719683007e-05	-0.00010835656655852621	-1.0790619903808946e-05	-0.0001084116250893441
4.389634982363801	0.0007667036440153244	0.0007677140101175659	0.0008078054321175154	0.0008084595197668497	0.0008317015922149382	0.0008321240429381816	0.0008574296419571637	0.000857582858628503	0.0009122963297578811	0.0009118081204711274	0.05966588293704246	0.05903367325885897	-1.0717060883763674e-05	-0.00010832137033492395	-1.072250651088999e-05	-0.0001083764113401775
4.416084741337141	0.0007664431309952885	0.0007674531540488838	0.0008075309746333063	0.0008081848401294606	0.0008314190288426092	0.000831841335987322	0.0008571383523347016	0.0008572915167337374	0.0009119864343841794	0.0009114983902748057	0.059665915718157214	0.05903370568377875	-1.0649391785874304e-05	-0.00010828598222839547	-1.0654803064403737e-05	-0.00010834100561699089
4.442693873413836	0.0007661827027633895	0.0007671923828845074	0.0008072566068492836	0.0008079102502662293	0.0008311365580484061	0.0008315587216606692	0.00085684715840687	0.0008570002705468875	0.0009116766414121697	0.0009111887624139599	0.059665949087873184	0.05903373869090414	-1.0582129984199051e-05	-0.00010825040132994568	-1.058750712127493e-05	-0.0001083054070102063
4.469463338897009	0.0007659223597745936	0.0007669316970800812	0.0008069823292512926	0.0008076357506634184	0.0008308541803365188	0.000831276200462653	0.0008565560606979267	0.0008567091205922375	0.0009113669514099845	0.000910879237456216	0.059665983056804685	0.05903377229073434	-1.0515273050046986e-05	-0.00010821462671192772	-1.0520616251580989e-05	-0.00010826961459187157
4.49639410387609	0.0007656621024859479	0.0007666710970933337	0.0008067081423274852	0.0008073613418095995	0.0008305718962135825	0.0008309937729001489	0.00085626505973473	0.0008564180673966705	0.0009110573649487059	0.0009105698159721455	0.05966601763575822	0.05903380649395733	-1.044881856774281e-05	-0.00010817865742726585	-1.0454128038447918e-05	-0.00010823362741463338
4.523487140261684	0.0007654019313566225	0.0007664105833841223	0.0008064340465683692	0.0008070870241957016	0.0008302897061887289	0.0008307114394825294	0.0008559741560467928	0.0008561271114897246	0.0009107478826024277	0.0009102604985353255	0.05966605283573495	0.05903384131145622	-1.0382764134486341e-05	-0.00010814249250851171	-1.0388040077838681e-05	-0.00010819744451065483
4.550743425820648	0.0007651418468479597	0.0007661501564144793	0.0008061600424668588	0.0008068127983150633	0.000830007610773641	0.0008304292007217202	0.0008556833501663402	0.0008558362534036487	0.0009104385049483199	0.0009099512857224037	0.05966608866793561	0.059033876754308975	-1.0317107360440989e-05	-0.0001081061309691489	-1.0322349978702378e-05	-0.00010816106489289212
4.578163944211368	0.0007648818494235108	0.0007658898166486514	0.0008058861305183176	0.0008065386646634748	0.0008297256104825982	0.0008301470571322443	0.0008553926426283579	0.0008555454936734519	0.0009101292325666817	0.0009096421781131526	0.05966612514376353	0.05903391283379588	-1.0251845868570683e-05	-0.00010806957180242716	-1.0257055362804246e-05	-0.00010812448755428972
4.605749685019276	0.0007646219395490902	0.0007656295645531527	0.0008056123112206173	0.000806264623739237	0.0008294437058325372	0.0008298650092312825	0.0008551020339706561	0.0008552548328369667	0.0009098200660410155	0.0009093331762905413	0.05966616227482786	0.059033949561399235	-1.0186977294541003e-05	-0.00010803281398044651	-1.0192153864626782e-05	-0.00010808771146675333
4.633501643792551	0.0007643621176928155	0.0007653694005968045	0.0008053385850741824	0.0008059906760432054	0.0008291618973431005	0.0008295830575387221	0.0008548115247339213	0.0008549642714349006	0.0009095110059580833	0.0009090242808407931	0.05966620007294831	0.05903398694881054	-1.0122499286842335e-05	-0.00010799585645612786	-1.0127643131459946e-05	-0.00010805073558253775
4.6614208220780515	0.0007641023843251542	0.0007651093252507833	0.00080506495258204	0.0008057168220788418	0.0008288801855366885	0.0008293012025772108	0.0008545211154617713	0.0008546738100108932	0.0009092020529079706	0.0009087154923534499	0.05966623855015805	0.05903402500793236	-1.0058409506578242e-05	-0.0001079586981613534	-1.0063520823199931e-05	-0.00010801355883302555
4.689508227457455	0.0007638427399189711	0.0007648493389886671	0.000804791414249875	0.0008054430623522674	0.0008285985709385172	0.0008290194448722123	0.0008542308067008175	0.0008543834491115749	0.0009088932074841541	0.0009084068114214377	0.059666277718708416	0.059034063750882555	-9.994705627387399e-06	-0.0001079213380063282	-9.999784612343965e-06	-0.00010797618012833854
4.717764873583629	0.0007635831849495765	0.0007645894422864849	0.0008045179705860804	0.0008051693973723151	0.0008283170540766734	0.000828737784952061	0.0008539405990007198	0.0008540931892866253	0.0009085844702835678	0.0009080982386411342	0.059666317591071286	0.0590341031899979	-9.931385335540735e-06	-0.00010788377488143985	-9.936432183969487e-06	-0.00010793859835817043
4.746191780217212	0.0007633237198947687	0.000764329635622758	0.0008042446221018061	0.0008048958276505768	0.0008280356354821634	0.0008284562233480142	0.0008536504929142436	0.0008538030310888279	0.0009082758419066618	0.0009077897746124278	0.05966635817994537	0.05903414333783861	-9.868446329724598e-06	-0.00010784600765489927	-9.873461235593642e-06	-0.00010790081239034355
4.774789973263409	0.00076306434523489	0.0007640699194785568	0.0008039713693110195	0.0008046223537014644	0.0008277543156889792	0.0008281747605943143	0.0008533604889973253	0.0008535129750741367	0.0009079673229574808	0.0009074814199387944	0.05966639949825805	0.05903418420719248	-9.805886321056362e-06	-0.00010780803517376758	-9.810869477201029e-06	-0.00010786282107161371
4.803560484809025	0.0007628050614528639	0.0007638102943375386	0.0008036982127305476	0.0008043489760422535	0.0008274730952341433	0.0008278933972282358	0.0008530705878091225	0.0008532230218017255	0.0009076589140437188	0.0009071731752273531	0.05966644155917162	0.059034225811077826	-9.743703033122594e-06	-0.0001077698562642615	-9.748654631195133e-06	-0.0001078246232275315
4.832504353159697	0.000762545869034253	0.0007635507606860037	0.0008034251528801397	0.0008040756951931435	0.0008271919746577723	0.0008276121337901495	0.000852780789912082	0.0008529331718340567	0.0009073506157767953	0.0009068650410889425	0.05966648437608665	0.05903426816274972	-9.681894201640784e-06	-0.00010773146972900549	-9.686814432155466e-06	-0.00010778621766030505
4.861622622877388	0.0007622867684673056	0.000763291319012945	0.000803152190282521	0.0008038025116773133	0.000826910954503137	0.00082733097082358	0.0008524910958719993	0.0008526434257369413	0.0009070424287719252	0.0009065570181381898	0.05966652796264429	0.05903431127570204	-9.620457574655364e-06	-0.00010769287434916897	-9.625346627007564e-06	-0.00010774760315085397
4.890916344818065	0.0007620277602430033	0.0007630319698100929	0.0008028793254634428	0.0008035294260209708	0.0008266300353167135	0.0008270499088752592	0.0008522015062580783	0.0008523537840795958	0.0009067343536481826	0.0009062491069935745	0.05966657233273446	0.059034355163672475	-9.559390912518631e-06	-0.00010765406888493811	-9.564248974939724e-06	-0.00010770877845858728
4.9203865761696335	0.0007617688448551094	0.0007627727135719655	0.0008026065589517375	0.0008032564387534081	0.000826349217648242	0.000826768948495185	0.0008519120216429906	0.0008520642474347059	0.0009064263910285714	0.0009059413082774996	0.05966661750049757	0.05903439984064914	-9.498691987568086e-06	-0.00010761505207226851	-9.50351924717402e-06	-0.00010766974231901649
4.950034380490085	0.0007615100228002271	0.0007625135507959263	0.0008023338912793825	0.0008029835504070653	0.0008260685020507944	0.0008264880902366876	0.0008516226426029481	0.0008517748163784943	0.0009061185415401047	0.0009056336226163698	0.05966666348033071	0.05903444532087131	-9.438358584272152e-06	-0.00010757582262491128	-9.44315522706518e-06	-0.00010763049344550413
4.979860827745887	0.0007612512945778402	0.0007622544819822249	0.0008020613229815458	0.0008027107615175763	0.0008257878890808226	0.0008262073346564783	0.0008513333697177538	0.0008514854914907756	0.0009058108058138646	0.0009053260506406523	0.0596667102868902	0.05903449161883674	-9.378388499164253e-06	-0.00010753637923391346	-9.383154710026001e-06	-0.00010759103052859764
5.009866994350591	0.0007609926606903733	0.0007619955076340578	0.000801788854596652	0.0008024380726238349	0.0008255073792982283	0.0008259266823147201	0.0008510442035708769	0.000851196273355029	0.0009055031844850851	0.0009050185929849594	0.059666757935098395	0.05903453874930591	-9.318779540693628e-06	-0.00010749672056672988	-9.323515503390292e-06	-0.00010755135223508572
5.040053963203681	0.0007607341216432377	0.0007617366282576136	0.0008015164866664333	0.0008021654842680456	0.000825226973266417	0.0008256461337750809	0.0008507551447495097	0.0008509071625584552	0.0009051956781932188	0.0009047112502881129	0.05966680644014786	0.05903458672730571	-9.259529529216659e-06	-0.00010745684526711208	-9.264235426411152e-06	-0.00010751145720824806
5.070422823729659	0.0007604756779448891	0.0007614778443621322	0.000801244219735994	0.0008018929969957882	0.000824946671552367	0.0008253656896048033	0.0008504661938446402	0.0008506181596920506	0.0009048882875820169	0.0009044040231932285	0.05966685581750555	0.059034635568135485	-9.200636296953502e-06	-0.00010741675195535816	-9.205312310221064e-06	-0.00010747134406791092
5.100974671917351	0.0007602173301068747	0.0007612191564599499	0.0008009720543538619	0.00080162061135607	0.000824666474726683	0.0008250853503747566	0.0008501773514511105	0.000850329265350664	0.0009045810132995976	0.0009040969123477792	0.05966690608291875	0.05903468528737102	-9.14209768801931e-06	-0.00010737643922886786	-9.146743997844042e-06	-0.00010743101141094669
5.131710610359471	0.0007599590786438883	0.0007609605650665566	0.00080069999107205	0.0008013483279013862	0.0008243863833636623	0.0008248051166595049	0.0008498886181676866	0.0008500404801330669	0.0009042738559985237	0.000903789918403676	0.0596669572524197	0.05903473590087072	-9.083911558146682e-06	-0.00010733590565942253	-9.088528343918073e-06	-0.00010739045780849832
5.1626317482924104	0.000759700924073828	0.0007607020707006526	0.0008004280304461205	0.0008010761471877851	0.0008241063980413618	0.0008245249890373737	0.000849599994597129	0.0008497518046420251	0.000903966816335884	0.0009034830420173476	0.05966700934233074	0.0590347874247795	-9.026075774744638e-06	-0.00010729514979426757	-9.030663214792262e-06	-0.00010734968180745041
5.193739201636265	0.0007594428669178474	0.0007604436738842004	0.0008001561730352414	0.0008008040697749241	0.0008238265193416591	0.000824244968090509	0.0008493114813462583	0.0008494632394843623	0.0009036598949733669	0.0009031762838498143	0.059667062369269344	0.059034839875534414	-8.968588216966278e-06	-0.000107254170157417	-8.973146488518158e-06	-0.00010730868193079002
5.225034093035115	0.0007591849077004089	0.000760185375142477	0.0007998844194022454	0.0008005320962261296	0.0008235467478503136	0.0008239650544049433	0.0008490230790260216	0.0008491747852710283	0.0009033530925773357	0.000902869644566764	0.0596671163501547	0.05903489326987032	-8.911446775479795e-06	-0.00010721296524693336	-8.915976054695365e-06	-0.00010726745667616333
5.256517551897525	0.0007589270469493423	0.0007599271750041347	0.0007996127701136963	0.0008002602271084623	0.0008232670841570388	0.000823685248570662	0.0008487347882515663	0.000848886442617172	0.0009030464098189138	0.000902563124838636	0.05966717130221122	0.059034947624824634	-8.854649352428579e-06	-0.00010717153353556608	-8.859149814445522e-06	-0.00010722600451609776
5.288190714437326	0.0007586692851959	0.0007596690740012538	0.0007993412257399487	0.0007999884629927767	0.0008229875288555639	0.0008234055511816679	0.0008484466096423086	0.0008485982121422092	0.0009027398473740616	0.0009022567253406976	0.05966722724297564	0.059035002957743894	-8.798193861500603e-06	-0.00010712987347136216	-8.802665680379337e-06	-0.00010718432389780763
5.320054723714605	0.0007584116229748113	0.0007594110726693996	0.0007990697868552096	0.0007997168044537853	0.0008227080825437005	0.000823125962836049	0.0008481585438220034	0.0008483100944698939	0.0009024334059236554	0.0009019504467531245	0.05966728419030247	0.059035059286287536	-8.742078227728933e-06	-0.00010708798347608406	-8.746521576485575e-06	-0.00010714241324236151
5.352110729676963	0.0007581540608243432	0.0007591531715476808	0.0007987984540376053	0.0007994452520701218	0.0008224287458234132	0.0008228464841360467	0.0008478705914188183	0.0008480220902283922	0.000902127086153574	0.0009016442897610857	0.059667342162368284	0.05903511662843642	-8.686300387510809e-06	-0.00010704586194534849	-8.690715438089414e-06	-0.00010710027094462671
5.384359889201005	0.0007578965992863562	0.000758895371178808	0.000798527227869244	0.0007991738064244072	0.0008221495193008846	0.0008225671156881243	0.0008475827530654065	0.0008477342000503531	0.000901820888754779	0.0009013382550548243	0.0596674011776798	0.059035175002494875	-8.63085828859203e-06	-0.00010700350724954233	-8.635245211921841e-06	-0.00010705789537454602
5.41680336613411	0.0007576392389063583	0.0007586376721091456	0.0007982561089362759	0.0007989024681033081	0.000821870403586583	0.0008222878581030294	0.0008472950293989742	0.0008474464245729783	0.0009015148144233937	0.000901032343329736	0.05966746125507866	0.05903523442709995	-8.575749889919507e-06	-0.0001069609177317965	-8.580108855904545e-06	-0.00010701528487469525
5.44944233133642	0.0007573819802335717	0.0007583800748887802	0.000797985097828967	0.0007986312376976106	0.0008215913992953365	0.0008220087119958732	0.0008470074210613637	0.0008471587644381039	0.0009012088638607957	0.0009007265552864625	0.05966752241374756	0.05903529492122585	-8.520973161597889e-06	-0.00010691809170818023	-8.525304339106546e-06	-0.00010697243776031096
5.482277962723094	0.0007571248238209867	0.000758122580071573	0.0007977141951417601	0.0007983601158022815	0.0008213125070464	0.0008217296779861947	0.0008467199286991221	0.0008468712202922702	0.0009009030377736987	0.0009004208916309707	0.05966758467321548	0.05903535650419055	-8.466526084910386e-06	-0.00010687502746825617	-8.470829641792771e-06	-0.00010692935232037293
5.515311445306831	0.0007568677702254221	0.0007578651882152226	0.0007974434014733407	0.0007980891030165359	0.0008210337274635268	0.0008214507566980329	0.0008464325529635786	0.0008465837927867971	0.0009005973368742365	0.0009001153530746397	0.05966764805336721	0.0590354191956608	-8.412406652218152e-06	-0.00010683172327430324	-8.41668275530609e-06	-0.00010688602681649395
5.548543971240616	0.0007566108200075867	0.0007576078998813242	0.0007971727174267073	0.0007978181999439048	0.0008207550611750389	0.000821171948759998	0.0008461452945109208	0.0008462964825778625	0.0009002917618800532	0.0008998099403343488	0.059667712574445336	0.059035483015660514	-8.35861286691518e-06	-0.00010678817736098356	-8.36286168203089e-06	-0.00010684245948258675
5.581976739860765	0.0007563539737321393	0.0007573507156354312	0.0007969021436092374	0.0007975474071923029	0.0008204765088139017	0.0008208932548053443	0.0008458581540022721	0.0008460092903265783	0.0008999863135143911	0.0008995046541325648	0.05966777825706009	0.059035547984575686	-8.305142743322488e-06	-0.0001067443879345098	-8.309364435288985e-06	-0.00010679864852425336
5.615610957730194	0.0007560972319677517	0.0007570936360471181	0.0007966316806327573	0.0007972767253740987	0.0008201980710177964	0.0008206146754720447	0.0008455711321037703	0.0008457222166990701	0.0008996809925061795	0.0008991994951974332	0.059667845122195085	0.05903561412316197	-8.251994306686383e-06	-0.00010670035317314475	-8.256189039327483e-06	-0.00010675459211903493
5.649447838681973	0.0007558405952871705	0.0007568366616900425	0.0007963613291136129	0.0007970061551061836	0.0008199197484291946	0.0008203362114028638	0.0008452842294866474	0.0008454352623665549	0.0008993757995901259	0.000898894464262867	0.05966791319121321	0.05903568145255011	-8.199165593133356e-06	-0.00010665607122675724	-8.203333529273674e-06	-0.00010671028841602315
5.6834886038631165	0.0007555840642672788	0.000756579793142006	0.0007960910896727364	0.0007967356970100412	0.0008196415416954313	0.0008200578632454319	0.0008449974468273067	0.0008451484280054205	0.0008990707355068064	0.0008985895620686364	0.05966798248586487	0.05903574999425383	-8.1466546496059e-06	-0.00010661154021662789	-8.15079595109687e-06	-0.00010666573553588798
5.717734481778674	0.0007553276394891605	0.0007563230309850199	0.0007958209629357206	0.0007964653517118188	0.0008193634514687814	0.0008197796316523203	0.0008447107848074054	0.0008448617142973071	0.0008987658010027574	0.000898284789360463	0.059668053028293505	0.05903581977017673	-8.094459533796589e-06	-0.00010656675823486617	-8.09857436149218e-06	-0.00010662093156976749
5.75218670833605	0.0007550713215381636	0.0007560663758053682	0.000795550949532887	0.0007961951198423994	0.0008190854784065353	0.0008195015172811191	0.0008444242441139351	0.0008445751219291882	0.0008984609968305697	0.0008979801468901118	0.05966812484104485	0.05903589080261901	-8.042578314075219e-06	-0.00010652172334377208	-8.046666827856222e-06	-0.00010657587457940654
5.786846526889619	0.0007548151110039664	0.0007558098281936733	0.000795281050099363	0.000795925002037474	0.0008188076231710784	0.0008192235207945142	0.0008441378254393063	0.0008442886515934528	0.0008981563237489845	0.0008976756354154863	0.05966819794707182	0.05903596311428402	-7.991009069447177e-06	-0.00010647643357597492	-7.995071428242018e-06	-0.00010653056259674054
5.821715188285586	0.0007545590084806429	0.0007555533887449623	0.000795011265275152	0.000795654998937616	0.0008185298864299671	0.0008189456428603646	0.0008438515294814306	0.0008440023039879913	0.0008978517825229876	0.0008973712557007246	0.0596682723697436	0.05903603672828722	-7.939749889584666e-06	-0.00010643088693473857	-7.943786251336446e-06	-0.0001064849936240897
5.856793950907131	0.0007543030145667244	0.000755297058058729	0.0007947415957052046	0.0007953851111883509	0.0008182522688560055	0.0008186678841517798	0.000843565356943801	0.0008437160798162736	0.0008975473739239028	0.0008970670085162917	0.05966834813285229	0.05903611166816243	-7.888798874642819e-06	-0.00010638508139254599	-7.89280939633534e-06	-0.0001064391656331598
5.892084080719833	0.0007540471298652727	0.0007550408367390061	0.0007944720420395001	0.0007951153394402373	0.0008179747711273299	0.0008183902453472031	0.0008432793085355849	0.0008434299797874416	0.0008972430987294959	0.0008967628946390833	0.059668425260621244	0.059036187957869406	-7.83815413523889e-06	-0.00010633901489068287	-7.842138972913998e-06	-0.00010639307656462593
5.927586851317345	0.0007537913549839438	0.0007547847253944298	0.0007942026049331169	0.0007948456843489384	0.0008176973939274864	0.0008181127271304889	0.0008429933849717048	0.0008431440046163914	0.0008969389577240704	0.0008964589148525198	0.05966850377771254	0.05903626562180274	-7.787813792483472e-06	-0.00010629268534023684	-7.79177310123065e-06	-0.00010634672432865977
5.963303543967366	0.000753535690535055	0.0007545287246383073	0.000793933285046309	0.0007945761465752983	0.0008174201379455114	0.0008178353301909854	0.0008427075869729251	0.0008428581550238583	0.0008966349516985651	0.0008961550699466468	0.059668583709234925	0.05903634468479722	-7.737775977855604e-06	-0.00010624609062079293	-7.741709911817177e-06	-0.00010630010680404145
5.999235447657878	0.0007532801371356553	0.0007542728350886865	0.0007936640830445849	0.0007943067267854202	0.0008171430038760152	0.0008175580552236155	0.000842421915265942	0.0008425724317365093	0.0008963310814506585	0.0008958513607182369	0.05966866508075143	0.059036425172139737	-7.688038833145519e-06	-0.0001061992285800728	-7.691947545530528e-06	-0.00010625322183765995
6.035383859143656	0.0007530246954075943	0.0007540170573684258	0.0007933949995987841	0.0007940374256507441	0.0008168659924192646	0.0008172809029289619	0.0008421363705834724	0.0008422868354870284	0.0008960273477848703	0.0008955477879708918	0.05966874791828931	0.05903650710957357	-7.638600510409543e-06	-0.00010615209703354611	-7.642484153485077e-06	-0.00010620606724412451
6.071750082993084	0.0007527693659775935	0.0007537613921052654	0.0007931260353851579	0.0007937682438481273	0.0008165891042812692	0.0008170038740133518	0.0008418509536643442	0.0008420013670142106	0.0008957237515126659	0.000895244352515146	0.059668832248346154	0.059036590523308896	-7.589459171970098e-06	-0.00010610469376501341	-7.593317897078636e-06	-0.00010615864080631976
6.108335431635222	0.0007525141494773124	0.0007535058399318933	0.0007928571910854438	0.0007934991820599185	0.0008163123401738594	0.0008167269691889357	0.000841565665253583	0.0008417160270630453	0.0008954202934525556	0.000894941055168568	0.059668918097900085	0.059036675440030315	-7.540612990313347e-06	-0.00010605701652541266	-7.544446947879702e-06	-0.00010611094027440648
6.145141225407182	0.0007522590465434259	0.0007532504014860226	0.0007925884673869519	0.0007932302409740442	0.0008160357008147807	0.000816450189173781	0.0008412805061025105	0.0008414308163848168	0.0008951169744302086	0.0008946378967558696	0.05966900549441821	0.059036761886906916	-7.492060147992058e-06	-0.00010600906303179225	-7.495869487519902e-06	-0.00010606296336468368
6.182168792601758	0.0007520040578176928	0.0007529950774104615	0.0007923198649826424	0.0007929614212840879	0.0008157591869277754	0.0008161735346919546	0.000840995476968833	0.0008411457357371923	0.000894813795278554	0.0008943348781090129	0.05966909446586499	0.059036849891598575	-7.4437988377123315e-06	-0.00010596083096908737	-7.447583707794608e-06	-0.00010601470776103183
6.2194194695153895	0.0007517491839470278	0.0007527398683531836	0.0007920513845712065	0.0007926927236893685	0.0008154827992426696	0.0008158970064736089	0.0008407105786167342	0.000840860785884314	0.0008945107568378898	0.0008940320000673123	0.059669185040710886	0.0590369394822673	-7.395827262134114e-06	-0.0001059123179875665	-7.399587810459976e-06	-0.00010596617111291451
6.256894600496366	0.0007514944255835798	0.0007524847749674077	0.0007917830268571545	0.0007924241488950307	0.0008152065384954663	0.000815620605255076	0.0008404258118169769	0.0008405759675969012	0.0008942078599559972	0.0008937292634775538	0.059669277247943624	0.05903703068758502	-7.348143633878132e-06	-0.00010586352170330326	-7.3518800072329415e-06	-0.00010591735103543387
6.294595537993358	0.0007512397833848016	0.0007522297979116673	0.000791514792550895	0.0007921556976121225	0.0008149304054284305	0.0008153443317789529	0.0008401411773469921	0.0008402912816523401	0.0008939051054882455	0.0008934266691940977	0.05966937111707459	0.059037123536743466	-7.300746175553652e-06	-0.00010581443969878701	-7.304458519806836e-06	-0.00010586824511002457
6.332523642604218	0.0007509852580135252	0.0007519749378498864	0.0007912466823688184	0.0007918873705576815	0.0008146544007901798	0.0008150681867941916	0.0008398566759909774	0.000840006728834781	0.0008936024942977055	0.0008931242180789925	0.05966946667815145	0.059037218059462625	-7.253633119562453e-06	-0.00010576506952075793	-7.257321579733425e-06	-0.00010581885088295495
6.370680283125076	0.0007507308501380416	0.0007517201954514566	0.0007909786970333882	0.0007916191684548209	0.0008143785253357806	0.0008147921710561926	0.0008395723085399992	0.0008397223099352386	0.0008933000272552669	0.0008928219110020879	0.059669563961764815	0.05903731428600126	-7.206802708131788e-06	-0.00010571540868106744	-7.210467428332701e-06	-0.00010576916586477192
6.40906683659976	0.000750476560432172	0.0007514655713913148	0.0007907108372732208	0.0007913510920328175	0.0008141027798268338	0.000814516285326898	0.0008392880757920865	0.0008394380257516925	0.0008929977052397477	0.0008925197488411519	0.05966966299906064	0.05903741224716682	-7.160253193274485e-06	-0.00010566545465576227	-7.163894316715436e-06	-0.00010571918753043974
6.447684688369473	0.0007502223895753502	0.0007512110663500191	0.0007904431038231786	0.0007910831420271971	0.0008138271650315748	0.0008142405303748833	0.0008390039785523358	0.000839153877089185	0.0008926955291380144	0.0008922177324819846	0.059669763821748455	0.059037511974324906	-7.113982836691804e-06	-0.0001056152048850012	-7.117600505732874e-06	-0.00010566891331945105
6.486535232122802	0.0007499683382526968	0.0007509566810138271	0.0007901754974244534	0.0007908153191798229	0.0008135516817249628	0.000813964906975452	0.0008387200176330098	0.000838869864759922	0.0008923934998450964	0.0008919158628185339	0.05966986646211356	0.05903761349940891	-7.067989909756087e-06	-0.00010556465677244442	-7.071584265867445e-06	-0.00010561834063427256
6.525619869945995	0.0007497144071551008	0.0007507024160747765	0.0007899080188246593	0.0007905476242389862	0.0008132763306887799	0.000813689415910733	0.0008384361938536416	0.0008385859895833787	0.0008920916182643078	0.0008916141407530169	0.05966997095302512	0.05903771685493152	-7.022272693460452e-06	-0.00010551380768525354	-7.025843877260518e-06	-0.00010556746684114993
6.564940012373588	0.0007494605969792968	0.0007504482722307618	0.0007896406687779197	0.0007902800579594943	0.0008130011127117241	0.000813414057969773	0.0008381525080411366	0.0008383022523863994	0.0008917898853073639	0.0008913125671960372	0.059670077327948635	0.05903782207399428	-6.976829478332058e-06	-0.00010546265495281482	-6.980377629577095e-06	-0.00010551628926858125
6.604497078439295	0.0007492069084279485	0.00075019425018562	0.000789373448044962	0.0007900126211027648	0.0008127260285895124	0.0008131388339486404	0.0008378689610298803	0.0008380186540033067	0.0008914883018945072	0.0008910111430667098	0.059670185620955614	0.05903792919029878	-6.931658564407819e-06	-0.000105411195866989	-6.9351838219971346e-06	-0.0001054648052073448
6.644292495727218	0.0007489533422097281	0.0007499403506492077	0.0007891063573932067	0.0007897453144369156	0.0008124510791249739	0.0008128637446505188	0.0008375855536618428	0.0008377351952760049	0.0008911868689546273	0.0008907098692927809	0.05967029586673588	0.059038038238157585	-6.886758261229198e-06	-0.00010535942768225004	-6.890260763198208e-06	-0.00010541301191077657
6.684327700423376	0.0007486998990393983	0.0007496865743374852	0.0007888393975968608	0.0007894781387368578	0.0008121762651281516	0.0008125887908858088	0.0008373022867866845	0.0008374518770540868	0.0008908855874253857	0.0008904087468107517	0.05967040810060719	0.059038149252505126	-6.842126887694755e-06	-0.0001053073476138533	-6.845606771241006e-06	-0.00010536090659307717
6.724604137367524	0.0007484465796378967	0.0007494329219726001	0.0007885725694370136	0.000789211094784392	0.0008119015874164054	0.0008123139734722297	0.0008370191612618683	0.0008371687001949443	0.0008905844582533436	0.0008901077765660076	0.059670522358527635	0.05903826226890811	-6.797762772082702e-06	-0.00010525495283833508	-6.801220173558928e-06	-0.0001053084864298115
6.76512326010531	0.0007481933847324191	0.0007491793942829713	0.0007883058737017312	0.0007889441833683021	0.0008116270468145111	0.0008120392932349207	0.0008367361779527674	0.0008368856655638779	0.000890283482394089	0.0008898069595129436	0.059670638677107084	0.05903837732357918	-6.753664252009267e-06	-0.0001052022404933739	-6.757099306928596e-06	-0.00010525574855749231
6.805886530940724	0.0007479403150565026	0.0007489259920033718	0.00078803931118615	0.0007886774052844498	0.0008113526441547642	0.000811764751006542	0.0008364533377327746	0.0008366027740342047	0.0008899826608123626	0.0008895062966150899	0.059670757093619194	0.0590384944533871	-6.709829674308998e-06	-0.00010514920767629166	-6.713242517367504e-06	-0.0001052026900726366
6.846895420988873	0.0007476873713501147	0.0007486727158750184	0.0007877728826925784	0.0007884107613358763	0.0008110783802770864	0.0008114903476273835	0.0008361706414834189	0.0008363200264873746	0.0008896819944821931	0.0008892057888452485	0.059670877646013136	0.05903861369586742	-6.66625739505558e-06	-0.00010509585144455325	-6.669648160102792e-06	-0.00010514930803129374
6.888151410229076	0.000747434554359736	0.0007484195666456542	0.0007875065890305908	0.0007881442523328953	0.0008108042560291276	0.0008112160839454669	0.0008358880900944743	0.0008360374238130812	0.000889381484387026	0.0008889054371856194	0.05967100037292535	0.05903873508923849	-6.622945779485509e-06	-0.00010504216881496165	-6.626314599550431e-06	-0.00010509559944915647
6.92965598755826	0.0007471818648384504	0.0007481665450696398	0.00078724043101713	0.0007878778790931973	0.0008105302722663754	0.0008109419608166538	0.0008356056844640793	0.0008357549669093786	0.0008890811315198591	0.0008886052426279374	0.05967112531369384	0.05903885867240977	-6.579893201947781e-06	-0.00010498815676332485	-6.583240209247568e-06	-0.00010504156130106135
6.971410650844719	0.0007469293035460309	0.0007479136519080387	0.0007869744094766044	0.0007876116424419457	0.0008102564298522603	0.0008106679791047519	0.0008353234254988478	0.0008354726566827944	0.0008887809368833753	0.0008883052061736051	0.059671252508368466	0.059038984484996226	-6.53709804585359e-06	-0.00010493381222362319	-6.540423371800483e-06	-0.00010498719051990624
7.01341690698215	0.0007466768712490315	0.000747660887928709	0.0007867085252409927	0.0007873455432118816	0.000809982729658268	0.0008103941396816261	0.0008350413141139922	0.000835190494048451	0.0008884809014900834	0.0008880053288338306	0.05967138199772616	0.05903911256733168	-6.494558703638159e-06	-0.00010487913208806487	-6.4978624788238765e-06	-0.00010493248399665034
7.055676271944047	0.0007464245687208744	0.0007474082539063915	0.0007864427791499435	0.0007870795822434241	0.0008097091725640456	0.0008101204434273072	0.0008347593512334378	0.0008349084799301811	0.0008881810263624526	0.0008877056116297655	0.059671513823282715	0.05903924296048043	-6.452273576705234e-06	-0.00010482411320628104	-6.455555930909643e-06	-0.00010487743857959253
7.098190270838397	0.0007461723967419443	0.0007471557506228044	0.0007861771720508822	0.0007868137603847766	0.000809435759457517	0.0008098468912301058	0.0008344775377899465	0.000834626615260651	0.0008878813125330568	0.0008874060555926457	0.059671648027306255	0.059039375706252055	-6.4102410754010575e-06	-0.0001047687523853813	-6.413502137612992e-06	-0.00010482205107481546
7.1409604379627405	0.0007459203560996752	0.0007469033788667293	0.0007859117047991098	0.0007865480784920268	0.0008091624912349902	0.0008095734839867186	0.0008341958747252329	0.0008343449009814769	0.0008875817610447107	0.0008871066617639287	0.05967178465283162	0.05903951084721332	-6.3684596189137604e-06	-0.00010471304638842716	-6.3716995173327545e-06	-0.00010476631824418714
7.183988316859528	0.0007456684475886502	0.0007466511394341122	0.0007856463782579174	0.0007862825374292601	0.0008088893688012793	0.0008093002226023521	0.0008339143629900958	0.0008340633380433554	0.0008872823729506212	0.0008868074311954448	0.0596719237436739	0.05903964842670293	-6.3269276352560105e-06	-0.00010465699193459854	-6.330146497281891e-06	-0.00010471023680566627
7.227275460371831	0.0007454166720106891	0.0007463990331281511	0.0007853811932986857	0.0007860171380686597	0.0008086163930698112	0.0008090271079908294	0.0008336330035445345	0.000833781927406181	0.0008869831493145257	0.0008865083649495342	0.05967206534444209	0.05903978848884593	-6.285643561280627e-06	-0.00010460058569958242	-6.28884151353086e-06	-0.00010465380343371855
7.270823430699384	0.0007451650301749455	0.0007461470607593927	0.0007851161508009952	0.0007857518812906174	0.0008083435649627466	0.0008087541410747092	0.0008333517973578775	0.0008335006700391738	0.0008866840912108417	0.0008862094640991971	0.0596722095005548	0.05903993107856689	-6.24460584248282e-06	-0.00010454382431282494	-6.247783010794247e-06	-0.00010459701475662442
7.31463379945495	0.0007449135228980059	0.0007458952231458326	0.00078485125165274	0.0007854867679838469	0.0008080708854110998	0.0008084813227854083	0.0008330707454089138	0.0008332195669210112	0.0008863851997248201	0.0008859107297282454	0.0596723562582539	0.05904007624160509	-6.203812933114686e-06	-0.00010448670435952989	-6.206969442543522e-06	-0.0001045398673581166
7.358708147721062	0.0007446621510039781	0.0007456435211130037	0.0007845864967502298	0.000785221799045486	0.0008077983553548496	0.0008082086540633113	0.000832789848686012	0.0008329386190399469	0.0008860864759526847	0.0008856121629314447	0.05967250566461902	0.05904022402452886	-6.163263296029078e-06	-0.00010442922237835495	-6.166399270864792e-06	-0.0001044823577757148
7.403048066107065	0.0007444109153246004	0.000745391955494085	0.0007843218869983123	0.0007849569753812193	0.0008075259757430721	0.000807936135857902	0.0008325091081872637	0.0008326578273939539	0.0008857879210018007	0.000885313764814678	0.059672657767584854	0.05904037447475193	-6.122955402676142e-06	-0.00010437137486160597	-6.1260709664449214e-06	-0.00010442448250061465
7.447655154806527	0.0007441598166993282	0.0007451405271299889	0.0007840574233104741	0.000784692297905379	0.0008072537475340483	0.0008076637691278739	0.0008322285249206003	0.0008323771929908414	0.0008854895359908111	0.0008850155364950865	0.05967281261595436	0.05904052764054679	-6.0828877330894315e-06	-0.00010431315825532028	-6.0859830085403105e-06	-0.0001043662379772714
7.49253102365499	0.0007439088559754432	0.0007448892368694715	0.0007837931066089662	0.0007844277675410709	0.0008069816716953994	0.0008073915548412639	0.0008319480999039392	0.0008320967168484018	0.0008851913220498084	0.0008847174791012366	0.05967297025941551	0.059040683571062014	-6.0430587757193815e-06	-0.00010425456895682417	-6.046133884848523e-06	-0.00010430762060176235
7.537677292188054	0.0007436580340081502	0.000744638085569228	0.0007835289378249125	0.0007841633852202829	0.0008067097492042049	0.0008071194939755706	0.0008316678341653112	0.0008318163999945361	0.0008848932803204835	0.0008844195937732724	0.05967313074855768	0.05904084231633672	-6.003467027542592e-06	-0.00010419560331648148	-6.00652209158635e-06	-0.00010424862672311908
7.583095589699846	0.0007434073516606792	0.0007443870740939959	0.0007832649178984288	0.000783899151884004	0.00080643798104713	0.0008068475875178815	0.0008313877287429995	0.0008315362434673946	0.0008845954119562897	0.0008841218816630761	0.059673294134888075	0.0590410039273184	-5.964110993903968e-06	-0.00010413625763569523	-5.967146133359705e-06	-0.00010418925264152334
7.628787555301809	0.000743156809804388	0.0007441362033166582	0.0007830010477787401	0.0007836350684823414	0.0008061663682205532	0.0008065758364650008	0.0008311077846856758	0.0008312562483155121	0.0008842977181226022	0.0008838243439344285	0.05967346047084724	0.05904116845587783	-5.924989188513252e-06	-0.00010407652816674107	-5.928004523132399e-06	-0.00010412949460789078
7.674754837981857	0.0007429064093188677	0.0007438854741183485	0.0007827373284243016	0.0007833711359746421	0.0008058949117306953	0.0008063042418235785	0.0008308280030525424	0.0008309764155979503	0.0008840001999968852	0.0008835269817631761	0.05967362980982715	0.05904133595482738	-5.886100133396452e-06	-0.00010401641111226767	-5.8890957821741e-06	-0.00010406934882334351
7.720999096663877	0.0007426561510920474	0.0007436348873885562	0.0007824737608029173	0.0007831073553296122	0.0008056236125937489	0.0008060328046102414	0.0008305483849134718	0.0008306967463844371	0.0008837028587688553	0.0008832297963373939	0.05967380220618865	0.05904150647793654	-5.847442358855939e-06	-0.00010395590262499144	-5.850418440049923e-06	-0.00010400881143907137
7.767522000267617	0.0007424060360202979	0.0007433844440252307	0.0007822103458918628	0.0007828437275254382	0.0008053524718360105	0.0008057615258517225	0.0008302689313491487	0.0008304172417555079	0.0008834056956406502	0.0008829327888575526	0.05967397771527778	0.05904168007994997	-5.809014403401064e-06	-0.00010389499880641972	-5.811971034563185e-06	-0.00010394787855569354
7.814325227768903	0.0007421560650085426	0.0007431341449348921	0.0007819470846780085	0.000782580253549912	0.0008050814904940147	0.0008054904065849956	0.0008299896434512159	0.0008301379028026533	0.0008831087118269993	0.0008826359605366901	0.05967415639344468	0.05904185681660623	-5.7708148137221305e-06	-0.00010383369570701739	-5.773752111653055e-06	-0.00010388654622184301
7.861410468260233	0.0007419062389703629	0.0007428839910327373	0.0007816839781579442	0.0007823169344005548	0.0008048106696146665	0.0008052194478574116	0.0008297105223224198	0.0008298587306284618	0.0008828119085553953	0.0008823393126005821	0.0596743382980622	0.05904203674465359	-5.732842144636624e-06	-0.00010377198932484677	-5.7357602254084344e-06	-0.00010382481043416658
7.908779421011744	0.0007416565588281114	0.0007426339832427531	0.0007814210273381072	0.0007820537710847454	0.0008045400102553824	0.000804948650726834	0.0008294315690767606	0.0008295797263467724	0.0008825152870662714	0.0008820428462879186	0.05967452348754364	0.05904221992187094	-5.695094959063188e-06	-0.00010370987560612277	-5.697993938041934e-06	-0.00010376266713751914
7.956433795532517	0.0007414070255130161	0.000742384122497821	0.0007811582332349042	0.000781790764619842	0.0008042695134842206	0.000804678016261773	0.0008291527848396352	0.0008293008910828164	0.0008822188486131701	0.0008817465628504738	0.059674712021361105	0.05904240640708478	-5.657571827941826e-06	-0.00010364735044329776	-5.660451819770179e-06	-0.000103700112222882
8.004375311632296	0.0007411576399653016	0.0007421344097398385	0.0007808955968748484	0.0007815279160333206	0.0008039991803800302	0.0008044075455415334	0.0008288741707479988	0.0008290222259733786	0.0008819225944629332	0.0008814504635532932	0.05967490396006646	0.05904259626018859	-5.62027133023911e-06	-0.00010358440967550564	-5.623132448850238e-06	-0.00010363714152794579
8.052605699483543	0.00074090840313429	0.0007418848459198207	0.0007806331192946791	0.0007812652263628932	0.0008037290120325804	0.000804137239656344	0.0008285957279505059	0.0008287437321669386	0.00088162652589587	0.000881154549674863	0.059675099365310055	0.05904278954216292	-5.583192052857969e-06	-0.00010352104908767368	-5.586034411473803e-06	-0.00010357375083597242
8.101126699683881	0.0007406593159785276	0.000741635431998026	0.000780370801541505	0.0007810026966566522	0.0008034590095427152	0.0008038670997075124	0.0008283174576076769	0.000828465410823837	0.0008813306442059515	0.0008808588225073037	0.05967529829986034	0.05904298631509376	-5.546332590582181e-06	-0.00010345726440882941	-5.549156301718622e-06	-0.00010350993587446289
8.149940063318896	0.0007404103794658915	0.000741386168944065	0.000780108644672929	0.0007807403279731952	0.0008031891740224893	0.0008035971268075613	0.0008280393608920472	0.0008281872631164252	0.0008810349507009896	0.0008805632833565482	0.059675500827624565	0.059043186642194434	-5.509691546093723e-06	-0.00010339305131321086	-5.512496721579718e-06	-0.00010344569231640621
8.199047552025359	0.00074016159457371	0.0007411370577370193	0.0007798466497571866	0.0007804781213817631	0.0008029195065953185	0.0008033273220803764	0.0008277614389883293	0.000827909290229226	0.0008807394467028258	0.0008802679335425319	0.05967570701367001	0.05904339058782472	-5.4732675298947014e-06	-0.00010332840541887878	-5.476054280861842e-06	-0.0001033810157781423
8.248450938054788	0.0007399129622888773	0.0007408880993655578	0.000779584817873279	0.0007802160779623746	0.0008026500083961223	0.0008030576866613543	0.0008274836930935693	0.0008276314933590922	0.000880444133547521	0.0008799727743993783	0.05967591692424336	0.059043598217511865	-5.437059160248378e-06	-0.00010326332228657864	-5.439827597113547e-06	-0.00010331590181866801
8.298152004337403	0.0007396644836079783	0.000740639294828061	0.0007793231501111166	0.000779954198805968	0.0008023806805714804	0.0008027882216975541	0.0008272061244173167	0.0008273538737153733	0.0008801490125855511	0.0008796778072755983	0.05967613062679461	0.05904380959797251	-5.401065063154881e-06	-0.00010319779741974067	-5.4038152956722985e-06	-0.00010325034593997029
8.348152544546481	0.0007394161595374007	0.0007403906451327339	0.0007790616475716499	0.0007796924850145339	0.0008021115242797754	0.0008025189283478425	0.0008269287341817787	0.0008270764325200731	0.0008798540851819945	0.0008793830335342742	0.05967634818999666	0.05904402479713375	-5.36528387231304e-06	-0.00010313182626378592	-5.368016009555179e-06	-0.00010318434358599915
8.398454363163072	0.0007391679910934633	0.0007401421512977344	0.0007788003113670176	0.0007794309377012622	0.0008018425406913528	0.0008022498077830521	0.0008266515236219955	0.000826799171008021	0.0008795593527167374	0.0008790884545532659	0.05967656968376891	0.05904424388415473	-5.329714229044061e-06	-0.00010306540420459975	-5.332428379386037e-06	-0.00010311789014089134
8.449059275541144	0.0007389199793025364	0.0007398938143512941	0.0007785391426206857	0.0007791695579906828	0.0008015737309886714	0.0008019808611861354	0.0008263744939860037	0.0008265220904270401	0.0008792648165846693	0.0008787940717254057	0.059676795179299684	0.059044466929450916	-5.294354782274177e-06	-0.0001029985265689759	-5.2970510534267046e-06	-0.00010305098092971976
8.49996910797308	0.0007386721252011657	0.0007396456353318425	0.0007782781424675923	0.0007789083470188089	0.0008013050963664615	0.0008017120897523182	0.0008260976465350086	0.000826245192038114	0.0008789704781958855	0.0008784998864587004	0.059677024749068865	0.05904469400471359	-5.259204188533782e-06	-0.00010293118862408912	-5.261882687538841e-06	-0.00010298361121818811
8.551185697755594	0.0007384244298361941	0.0007393976152881289	0.0007780173120542881	0.0007786473059332792	0.0008010366380318776	0.0008014434946892567	0.0008258209825435501	0.0008259684771155576	0.0008786763389758882	0.0008782059001765311	0.059677258466871316	0.05904492518293664	-5.224261111829061e-06	-0.00010286338557538577	-5.22692194505469e-06	-0.00010291577620991088
8.602710893256043	0.0007381768942648972	0.0007391497552793586	0.0007777566525390939	0.0007783864358935142	0.000800768357204668	0.0008011750772172042	0.000825544503299689	0.0008256919469471994	0.0008783824003658032	0.0008779121143178701	0.05967749640784197	0.05904516053843795	-5.189524223606426e-06	-0.00010279511256625073	-5.192167496756266e-06	-0.00010284747104666314
8.654546553979111	0.000737929519555103	0.000738902056375313	0.0007774961650922403	0.0007781257380708572	0.0008005002551173287	0.0008009068385691671	0.0008252682101051729	0.0008254156028345498	0.0008780886638225805	0.000877618530337481	0.05967773864847897	0.059045400146884336	-5.154992202835787e-06	-0.00010272636467933971	-5.1576180209612216e-06	-0.00010277869080926871
8.706694550633951	0.0007376823067853227	0.00073865451965648	0.0007772358508960195	0.0007778652136487256	0.0008002323330152671	0.0008006387799910665	0.0008249921042756162	0.0008251394460929798	0.0008777951308192087	0.0008773251497061314	0.05967798526666834	0.05904564408531608	-5.120663735793708e-06	-0.00010265713693272116	-5.123272203291264e-06	-0.00010270943051438053
8.759156765201672	0.0007374352570448866	0.0007384071462141914	0.0007769757111449433	0.0007776048638227695	0.0007999645921569743	0.0008003709027419123	0.0008247161871406868	0.0008248634780519081	0.0008775018028449354	0.000877031973910815	0.059678236341709885	0.05904589243217104	-5.086537516136268e-06	-0.00010258742428137513	-5.0891287367424085e-06	-0.00010263968511484145
8.811935091003267	0.0007371883714340688	0.0007381599371507466	0.0007767157470458885	0.0007773446898010168	0.0007996970338141827	0.000800103208093961	0.0008244404600442806	0.0008245877000549748	0.000877208681405477	0.0008767390044549584	0.05967849195434363	0.05904614526731156	-5.052612244849618e-06	-0.00010251722161616628	-5.055186321650286e-06	-0.00010256944949990632
8.865031432767935	0.000736941651064225	0.0007379128935795522	0.000776455959818258	0.0007770846928040349	0.0007994296592720427	0.0007998356973328907	0.0008241649243447115	0.0008243121134602321	0.0008769157680232444	0.0008764462428586476	0.05967875218677415	0.0590464026720493	-5.018886630119013e-06	-0.00010244652376159569	-5.021443665569579e-06	-0.00010249871849238312
8.918447706701835	0.0007366950970579277	0.0007376660166252565	0.0007761963506941375	0.000776824874065088	0.0007991624698292927	0.0007995683717579725	0.000823889581414898	0.0008240367196403302	0.0008766230642375667	0.0008761536906588509	0.059679017122698574	0.05904666472917108	-4.985359387397331e-06	-0.00010237532547693884	-4.987899483312186e-06	-0.0001024274868498265
8.972185840557227	0.0007364487105490993	0.0007374193074238828	0.0007759369209184522	0.0007765652348302915	0.0007988954667984287	0.000799301232682239	0.0008236144326425496	0.0008237615199827037	0.0008763305716049132	0.0008758613494096397	0.05967928684733288	0.05904693152296816	-4.952029239304462e-06	-0.00010230362145438598	-4.954552496848341e-06	-0.00010235574926237279
9.02624777370205	0.0007362024926831543	0.0007371727671229737	0.0007756776717491318	0.0007763057763587814	0.0007986286515058852	0.0007990342814326685	0.000823339479430364	0.0008234865158897692	0.0008760382916991287	0.0008755692206824245	0.059679561447440695	0.059047203139260394	-4.918894915607354e-06	-0.00010223140631895888	-4.921401435318759e-06	-0.00010228350035321188
9.080635457189915	0.0007359564446171319	0.0007369263968817212	0.0007754186044572659	0.0007760464999228662	0.0007983620252922049	0.0007987675193503494	0.0008230647231962117	0.0008232117087791086	0.0008757462261116563	0.0008752773060661752	0.05967984101135954	0.05904747966542579	-4.885955153178384e-06	-0.00010215867462731731	-4.888445034970448e-06	-0.00010221073467731046
9.135350853830497	0.0007357105675198423	0.0007366801978711171	0.0007751597203272757	0.0007757874068082008	0.0007980955895122254	0.0007985009477906721	0.0008227901653733418	0.0008229371000836762	0.0008754543764517811	0.0008749856071676656	0.05968012562903215	0.05904776119042966	-4.8532086958878035e-06	-0.00010208542086601047	-4.8556820390387515e-06	-0.00010213744671908054
9.190395938260405	0.0007354648625720086	0.0007364341712740918	0.0007749010206570786	0.0007755284983139515	0.0007978293455352587	0.0007982345681235054	0.0008225158074105769	0.000822662691251993	0.0008751627443468649	0.0008746941256117086	0.05968041539203323	0.05904804780485123	-4.820654294692209e-06	-0.00010201163945278147	-4.823111197880918e-06	-0.00010206363089490522
9.245772697014415	0.0007352193309664044	0.0007361883182856526	0.0007746425067582521	0.0007752697757529555	0.0007975632947452702	0.0007979683817333748	0.0008222416507725101	0.0008223884837483404	0.0008748713314425833	0.0008744028630413867	0.059680710393600164	0.05904833960091506	-4.788290707495764e-06	-0.00010193732473443018	-4.790731268766203e-06	-0.00010198928154930842
9.301483128597186	0.0007349739739080061	0.0007359426401130408	0.0007743841799562094	0.0007750112404519055	0.0007972974385410705	0.0007977023900196593	0.0008219676969397144	0.000822114479052977	0.0008745801394031753	0.0008741118211183104	0.059681010728662894	0.059048636672519694	-4.756116699118108e-06	-0.0001018624709854532	-4.758541015899287e-06	-0.00010191439295481608
9.357529243555355	0.0007347287926141356	0.0007356971379758678	0.0007741260415903686	0.0007747528937515106	0.0007970317783365001	0.0007974365943967701	0.000821693947408946	0.0008218406786623327	0.0008742891699116875	0.0008738210015228531	0.05968131649387585	0.05904893911526873	-4.7241310413091014e-06	-0.00010178707240915408	-4.72653921040813e-06	-0.00010183895931248355
9.413913064550128	0.000734483788314607	0.0007354518131062705	0.0007738680930143252	0.0007744947370066758	0.0007967663155606173	0.0007971709962943455	0.0008214204036933494	0.0008215670840892229	0.000873998424670222	0.0008735304059544057	0.05968162778764761	0.05904924702650156	-4.692332512645607e-06	-0.00010171112313447916	-4.694724630280658e-06	-0.00010176297474973062
9.47063662643026	0.0007342389622518813	0.0007352066667490566	0.0007736103355960325	0.0007742367715866747	0.0007965010516578972	0.0007969055971574389	0.0008211470673226747	0.0008212936968630556	0.000873707905400195	0.0008732400361316255	0.059681944710174184	0.059049560505325664	-4.660719898495931e-06	-0.00010163461721623968	-4.6630960603005756e-06	-0.00010168643331975868
9.527701976305488	0.0007339943156812134	0.0007349617001618609	0.0007733527707179759	0.0007739789988753322	0.0007962359880884201	0.0007966403984467195	0.000820873939843486	0.0008210205185300476	0.00087341761384259	0.0008729498937926971	0.05968226736347033	0.059049879652646776	-4.629291991051915e-06	-0.0001015575486352227	-4.631652292023079e-06	-0.00010160932900055153
9.585111173620431	0.0007337498498708058	0.0007347169146152944	0.0007730953997773528	0.0007737214202711999	0.0007959711263280691	0.0007963754016386634	0.0008206010228193778	0.0008207475506534382	0.0008731275517582166	0.0008726599806955867	0.05968259585140397	0.05905020457120466	-4.598047589229187e-06	-0.00010147991129588751	-4.600392123784401e-06	-0.00010153165569495859
9.642866290228868	0.0007335055661019623	0.0007344723113931002	0.0007728382241862546	0.0007734640371877395	0.0007957064678687308	0.0007961106082257541	0.0008203283178311942	0.000820474794813707	0.0008728377209279749	0.0008723702986183058	0.05968293027972995	0.05905053536560412	-4.566985498596909e-06	-0.00010140169902564389	-4.5693143605647635e-06	-0.00010145340722822471
9.700969410468568	0.0007332614656692482	0.000734227891792314	0.0007725812453718547	0.0007732068510535107	0.0007954420142184975	0.0007958460197166881	0.0008200558264772524	0.0008202022526087989	0.0008725481231531246	0.0008720808493591807	0.05968327075612205	0.059050872142349914	-4.536104531417673e-06	-0.00010132290557460233	-4.538417814025676e-06	-0.00010137457734829547
9.75942263123647	0.000733017549880641	0.0007339836571234145	0.000772324464776587	0.0007729498633123506	0.000795177766901867	0.0007955816376365718	0.0008197835503735603	0.0008199299256543405	0.0008722587602555486	0.0008717916347371136	0.059683617390210886	0.05905121500988023	-4.505403506570305e-06	-0.00010124352461451935	-4.507701302474375e-06	-0.00010129515972512326
9.818228062064373	0.0007327738200576955	0.0007337396087104899	0.0007720678838583402	0.0007726930754235676	0.0007949137274599523	0.0007953174635271317	0.0008195114911540486	0.0008196578155838728	0.0008719696340780319	0.0008715026565918625	0.0596839702936173	0.05905156407860391	-4.47488124947007e-06	-0.0001011635497368546	-4.477163650737186e-06	-0.0001012151479478085
9.877387825195074	0.0007325302775357044	0.000733495747891398	0.0007718115040906482	0.000772436488862132	0.0007946498974506908	0.000795053498946926	0.0008192396504708008	0.0008193859240490801	0.0008716807464845393	0.0008712139167843171	0.05968432957999045	0.0590519194609346	-4.444536592110304e-06	-0.00010108297445343695	-4.4468036902280475e-06	-0.00010113453552618168
9.936904055658934	0.000732286923663856	0.0007332520760179256	0.0007715553269628763	0.0007721801051188631	0.0007943862784490505	0.000794789745471547	0.0008189680299942782	0.0008191142527200158	0.0008713920993604882	0.000870925417196771	0.05968469536504313	0.059052281271327715	-4.414368372956598e-06	-0.00010100179219446614	-4.41662025884703e-06	-0.00010105331588836086
9.996778901350961	0.0007320437598054057	0.0007330085944559596	0.0007712993539804241	0.0007719239257006319	0.0007941228720472505	0.0007945262046938447	0.0008186966314135637	0.0008188428032853458	0.0008711036946130425	0.0008706371597332153	0.059685067766590515	0.05905264962631802	-4.384375436963274e-06	-0.0001009199963081242	-4.386612200962987e-06	-0.00010097148238005782
10.05701452310831	0.0007318007873378344	0.0007327653045856458	0.0007710435866649136	0.0007716679521305494	0.0007938596798549674	0.0007942628782241336	0.00081842545643659	0.0008185715774525757	0.0008708155341713903	0.0008703491463196142	0.05968544690458743	0.05905302464455671	-4.354556635478846e-06	-0.00010083758005899335	-4.356778367365852e-06	-0.00010088902826393964
10.117613094788254	0.0007315580076530248	0.000732522207801566	0.0007707880265543978	0.0007714121859481749	0.0007935967034995656	0.0007939997676904188	0.0008181545067903903	0.0008183005769483026	0.0008705276199870457	0.000870061378904207	0.05968583290116762	0.05905340644685116	-4.324910826223466e-06	-0.00010075453662694578	-4.327117615212858e-06	-0.00010080594671765808
10.178576803346665	0.0007313154221574244	0.000732279305512902	0.0007705326752035546	0.0007711566287097115	0.0007933339446263092	0.0007937368747386136	0.0008178837842213346	0.0008180298035184495	0.0008702399540341358	0.0008697738594577945	0.05968622588068406	0.05905379515620196	-4.2954368733140805e-06	-0.00010067085910789308	-4.297628808053698e-06	-0.00010072223083473775
10.239907848916916	0.0007310730322722186	0.0007320365991436078	0.0007702775341838914	0.0007709012819882099	0.0007930714048985878	0.0007934742010327611	0.0008176132904953769	0.0008177592589285143	0.0008699525383097016	0.0008694865899740378	0.059686625969749114	0.05905419089784593	-4.266133647128252e-06	-0.00010058654051059435	-4.268310815713425e-06	-0.00010063787362185606
10.301608444889292	0.0007308308394335061	0.0007317940901325871	0.000770022605083955	0.0007706461473737786	0.0007928090859981455	0.0007932117482552656	0.0008173430273983086	0.0008174889449638216	0.0008696653748340038	0.0008691995724697643	0.059687033297275066	0.059054593799294564	-4.237000024326712e-06	-0.00010050157375651736	-4.2391625142924536e-06	-0.00010055286799803831
10.363680817990868	0.0007305888450924717	0.0007315517799338652	0.0007697678895095358	0.0007703912264737891	0.0007925469896253079	0.0007929495181071184	0.0008170729967360066	0.0008172188634297713	0.0008693784656508264	0.0008689128089852694	0.05968744799451609	0.059055003990375554	-4.208034887796114e-06	-0.00010041595167914474	-4.210182786130133e-06	-0.00010046720679451893
10.426127208365882	0.0007303470507155642	0.0007313096700167688	0.0007695133890838807	0.0007701365209130881	0.0007922851174992138	0.0007926875123081305	0.0008168032003346928	0.0008169490161520972	0.0008690918128277888	0.0008686263015846295	0.059687870195112	0.05905542160327655	-4.179237126620411e-06	-0.00010032966702230861	-4.18137051977005e-06	-0.0001003808827530206
10.488949869656532	0.0007301054577846751	0.0007310677618661042	0.0007692591054479054	0.0007698820323342106	0.0007920234713580512	0.0007924257325971668	0.0008165336400411903	0.0008166794049771236	0.0008688054184566608	0.0008683400523560135	0.05968830003513048	0.059055846772586726	-4.150605636038356e-06	-0.00010024271243969096	-4.152724609895846e-06	-0.0001002938885246718
10.552151069084381	0.0007298640677973184	0.0007308260569823384	0.0007690050402604096	0.0007696277623975957	0.000791762052959292	0.0007921641807323844	0.0008162643177231857	0.0008164100317720276	0.0008685192846536803	0.0008680540634120018	0.059688737653111404	0.05905627963534014	-4.122139317427886e-06	-0.00010015508049396327	-4.124243957336418e-06	-0.00010020621666950724
10.615733087532126	0.0007296228822668129	0.000730584556881781	0.0007687511951982933	0.0007693737127818026	0.000791500864079932	0.0007919028584914698	0.0008159952352694931	0.0008161408984251021	0.0008682334135598751	0.0008677683368899064	0.05968918319011305	0.05905672033106229	-4.0938370782055145e-06	-0.00010006676365406642	-4.095927469002607e-06	-0.00010011785965494124
10.679698219625935	0.0007293819027224703	0.0007303432630967725	0.0007684975719567832	0.0007691198851837354	0.0007912399065167396	0.0007916417676718851	0.0008157263945903284	0.0008158720068460283	0.0008679478073413965	0.0008674828749521003	0.059689636789756695	0.059057169001813535	-4.0656978318558135e-06	-9.997775429598788e-05	-4.067774057825609e-06	-0.00010002880985404694
10.744048773818252	0.000729141130709776	0.0007301021771758688	0.0007682441722496472	0.0007688662813188639	0.000790979182086493	0.0007913809100911139	0.0008154577976175715	0.0008156033589661443	0.0008676624681898416	0.0008671976797863464	0.05969009859827321	0.05905762579223624	-4.037720497884582e-06	-9.988804470142942e-05	-4.039782642766519e-06	-9.99390595457228e-05
10.808787072471103	0.0007289005677905814	0.0007298613006840306	0.0007679909978094264	0.0007686129029214487	0.0007907186926262349	0.0007911202875869067	0.0008151894463050497	0.0008153349567387189	0.000867377398322596	0.000866912753606132	0.05969056876455242	0.05905809084960126	-4.009904001756395e-06	-9.979762705547568e-05	-4.0119521487781695e-06	-9.98486009131383e-05
10.87391545193992	0.0007286602155432922	0.0007296206352028135	0.0007677380503876597	0.0007683597517447704	0.0007904584399935209	0.0007908599020175356	0.0008149213426288105	0.000815066802139232	0.0008670925999831703	0.000866628098651007	0.059691047440188806	0.059058564323856665	-3.982247274865111e-06	-9.970649344653859e-05	-3.984281506726195e-06	-9.975742604204085e-05
10.93943626265785	0.000728420075563062	0.0007293801823305621	0.0007674853317551154	0.0007681068295613603	0.0007901984260666762	0.0007905997552620471	0.000814653488587407	0.0008147988971656542	0.0008668080754415466	0.0008663437171869293	0.05969153477953348	0.05905904636767517	-3.95474925449571e-06	-9.961463586449781e-05	-3.95676965338123e-06	-9.966552691997865e-05
11.00535186922059	0.0007281801494619871	0.0007291399436826057	0.0007672328437020262	0.0007678541381632357	0.0007899386527450535	0.0007903398492205223	0.0008143858862021826	0.0008145312438387355	0.0008665238269945282	0.0008660596115066132	0.05969203093974279	0.05905953713650573	-3.927408883814751e-06	-9.952204620020111e-05	-3.929415531379009e-06	-9.957289543510717e-05
11.071664650471687	0.0007279404388693008	0.0007288999208914531	0.0007669805880383219	0.0007676016793621327	0.000789679121949291	0.000790080185814335	0.000814118537517558	0.0008142638442022893	0.0008662398569660902	0.0008657757839298794	0.05969253608082981	0.05906003678862291	-3.900225111811394e-06	-9.942871624429861e-05	-3.902218089203886e-06	-9.94795233756618e-05
11.138376999588447	0.0007277009454315722	0.0007286601156069921	0.0007667285665938692	0.0007673494549897467	0.0007894198356215781	0.0007898207669864153	0.0008138514446013235	0.0008139967003234855	0.0008659561677077397	0.0008654922368040134	0.05969305036571626	0.059060545485177314	-3.8731968932609676e-06	-9.933463768529993e-05	-3.875176281121183e-06	-9.938540242770966e-05
11.205491324168262	0.0007274616708129083	0.0007284205294966913	0.0007664767812187139	0.0007670974668979747	0.0007891607957259217	0.000789561594701519	0.0008135846095449374	0.0008137298142931484	0.0008656727615988791	0.0008652089725041275	0.05969357396028603	0.05906106339025055	-3.846323188687675e-06	-9.92398021087415e-05	-3.84828906712948e-06	-9.929052417381734e-05
11.273010046315514	0.0007272226166951563	0.0007281811642458052	0.0007662252337833254	0.0007668457169591608	0.000788902004248418	0.000789302670946498	0.0008133180344638252	0.0008134631882260562	0.0008653896410471745	0.0008649259934335297	0.05969410703343918	0.05906159067090667	-3.819602964331634e-06	-9.914420099604859e-05	-3.821555412980571e-06	-9.919488009316191e-05
11.340935602728974	0.0007269837847781072	0.0007279420215575751	0.0007659739261788417	0.0007665942070663397	0.0007886434631975235	0.0007890439977305696	0.0008130517214976805	0.0008131968242612404	0.0008651068084889266	0.0008646433020240903	0.059694649757145904	0.05906212749724746	-3.7930351921349956e-06	-9.904782572361936e-05	-3.7949742901074654e-06	-9.909846155942148e-05
11.409270444789758	0.0007267451767797027	0.0007277031031534407	0.0007657228603173205	0.0007663429391334901	0.0007883851746043324	0.0007887855770855979	0.0008127856728107741	0.0008129307245622961	0.0008648242663894486	0.0008643609007366223	0.05969520230650343	0.05906267404246718	-3.766618849670826e-06	-9.895066756085424e-05	-3.768544675587099e-06	-9.90012598393597e-05
11.478017038649782	0.0007265067944362458	0.0007274644107732473	0.0007654720381319911	0.0007660919150957857	0.0007881271405228571	0.00078852741106637	0.0008125198905922649	0.0008126648913176908	0.0008645420172434496	0.0008640787920612607	0.05969576485979342	0.05906323048290973	-3.7403529201248883e-06	-9.885271766918446e-05	-3.74226555211344e-06	-9.89032660919098e-05
11.547177865320764	0.0007262686395026102	0.0007272259461754592	0.0007652214615775103	0.0007658411369098524	0.0007878693630303113	0.0007882695017508821	0.0008122543770565134	0.0008123993267410804	0.0008642600635754212	0.0008637969785178499	0.059696337598538644	0.05906379699812586	-3.7142363922652855e-06	-9.87539671009896e-05	-3.716135907947185e-06	-9.880447136639825e-05
11.616755420763786	0.000726030713752456	0.0007269877111373749	0.0007649711326302223	0.0007655906065540275	0.0007876118442273961	0.0007880118512406263	0.0008119891344434033	0.0008121340330716271	0.0008639784079400325	0.0008635154626563351	0.05969692070756388	0.059064373770930934	-3.6882682604034295e-06	-9.865440679809878e-05	-3.6901547369157586e-06	-9.870486660210065e-05
11.686752215979308	0.0007257930189784431	0.0007267497074553397	0.0007647210532884168	0.0007653403260286188	0.0007873545862385903	0.0007877544616608771	0.0008117241650186599	0.0008118690125743201	0.0008636970529225236	0.0008632342470571572	0.05969751437505422	0.059064960987465075	-3.6624475243654184e-06	-9.855402759079146e-05	-3.6643210383682095e-06	-9.860444262679846e-05
11.75717077709787	0.0007255555569924487	0.000726511936944966	0.0007644712255725944	0.0007650902973561697	0.0007870975912124427	0.0007874973351609875	0.000811459471074178	0.0008116042675403021	0.0008634160011391111	0.000862953334331655	0.059698118792617584	0.05906555883725452	-3.6367731894408617e-06	-9.84528201958268e-05	-3.638633817099751e-06	-9.850319015419773e-05
11.82801364547121	0.0007253183296257912	0.0007262744014413574	0.0007642216515257367	0.0007648405225817307	0.0007868408613218717	0.0007872404739146873	0.0008111950549283557	0.0008113398002872032	0.0008631352552373983	0.0008626727271224746	0.059698734155347405	0.05906616751327183	-3.6112442663464514e-06	-9.835077521511137e-05	-3.6130920833474245e-06	-9.840109978356826e-05
11.899283377763982	0.0007250813387294496	0.0007260371027993284	0.0007639723332135746	0.0007645910037731272	0.0007865843987644649	0.0007869838801203824	0.0008109309189264266	0.0008110756131594717	0.0008628548178967869	0.0008623924281039811	0.05969936066188526	0.059066787211999705	-3.5858597712207577e-06	-9.824788313522737e-05	-3.58769485277622e-06	-9.82981619986889e-05
11.970982546046038	0.0007248445861742886	0.0007258000428936302	0.0007637232727248614	0.000764341743021233	0.0007863282057627821	0.0007867275560014581	0.0008106670654407974	0.0008108117085287138	0.0008625746918288963	0.0008621124399826735	0.05969999851448532	0.059067418133495184	-3.560618725572187e-06	-9.814413432537861e-05	-3.562441146418363e-06	-9.819436716590468e-05
12.043113737885237	0.0007246080738512876	0.0007255632236191807	0.0007634744721716505	0.000764092742440249	0.000786072284564664	0.0007864715038065885	0.0008104034968713944	0.0008105480887940369	0.0008622948797779895	0.0008618327654976125	0.05970064791908258	0.05906806048145435	-3.5355201562312782e-06	-9.803951903575303e-05	-3.5373299906308123e-06	-9.808970553260021e-05
12.115679556440844	0.0007243718036717685	0.0007253266468912931	0.0007632259336895761	0.0007638440041679831	0.0007858166374435446	0.000786215725810048	0.0008101402156460093	0.0008102847563823966	0.0008620153845214036	0.0008615534074208475	0.05970130908535721	0.05906871446327916	-3.5105630953524355e-06	-9.793402739682877e-05	-3.512360417094393e-06	-9.798416722628378e-05
12.188682620557461	0.0007241357775676275	0.0007250903146459087	0.0007629776594381336	0.0007635955303661326	0.0007855612666987635	0.000785960224312025	0.0008098772242206494	0.0008100217137489468	0.0008617362088699844	0.0008612743685578506	0.05970198222680471	0.05906938029014448	-3.4857465803384696e-06	-9.782764941720923e-05	-3.487531462758285e-06	-9.78777422528665e-05
12.26212556485955	0.0007238999974915714	0.0007248542288398331	0.0007627296516009693	0.0007633473232205726	0.0007853061746558897	0.0007857050016389429	0.0008096145250798967	0.0008097589633773979	0.0008614573556685311	0.0008609956517479592	0.05970266756080416	0.05907005817706744	-3.4610696538137087e-06	-9.772037498201325e-05	-3.4628421697775746e-06	-9.777042049444185e-05
12.336011039846525	0.0007236644654173552	0.0007246183914509757	0.0007624819123861704	0.0007630993849416476	0.0007850513636670424	0.0007854500601437853	0.0008093521207372702	0.000809496507780378	0.0008611788277962457	0.0008607172598648245	0.05970336530869142	0.059070748342977895	-3.436531363658693e-06	-9.76121938532637e-05	-3.438291585563559e-06	-9.766219170995183e-05
12.41034171198835	0.0007234291833400137	0.000724382804478581	0.0007622344440265498	0.0007628517177644562	0.0007847968361112114	0.0007851954022064128	0.0008090900137355805	0.000809234349499789	0.0008609006281671763	0.0008604391958168535	0.059704075695828855	0.05907145101078883	-3.412130762865326e-06	-9.750309566572413e-05	-3.4138787626675215e-06	-9.755304553146771e-05
12.485120263821853	0.0007231941532761164	0.0007241474699434859	0.0007619872487799576	0.0007626043239491628	0.0007845425943946025	0.0007849410302339094	0.0008088282066473166	0.0008089724911071915	0.0008606227597306958	0.000860161462547685	0.05970479895167982	0.05907216640747035	-3.3878669095646283e-06	-9.739306992642693e-05	-3.3896027587573124e-06	-9.744297146294101e-05
12.560349394047481	0.000722959377264	0.0007239123898883509	0.0007617403289295664	0.0007623572057812835	0.000784288640950957	0.0007846869466609032	0.0008085667020750044	0.0008087109352041639	0.0008603452254719506	0.0008598840630366374	0.05970553530988359	0.05907289476412289	-3.363738867033679e-06	-9.728210601470111e-05	-3.365462636653778e-06	-9.733195888053658e-05
12.63603181762671	0.0007227248573640218	0.0007236775663779161	0.0007614936867841827	0.0007621103655719981	0.000784034978241899	0.0007844331539499135	0.000808305502651595	0.000808449684422689	0.0008600680284123422	0.00085960700029919	0.05970628500833208	0.05907363631605212	-3.3397457035603054e-06	-9.717019317770359e-05	-3.341457464207595e-06	-9.721999702866357e-05
12.712170265880024	0.0007224905956588077	0.0007234430014992497	0.0007612473246785524	0.0007618638056584561	0.0007837816087572782	0.0007841796545916908	0.0008080446110408467	0.0008081887414255371	0.0008597911716100058	0.0008593302773874568	0.05970704828924665	0.05907439130284713	-3.315886492504666e-06	-9.705732053147398e-05	-3.317586314331364e-06	-9.71070750202252e-05
12.78876748658549	0.0007222565942535023	0.0007232086973619979	0.0007610012449736682	0.0007616175284040833	0.000783528535015511	0.000783926451105563	0.0008077840299377107	0.0008079281089066503	0.0008595146581602906	0.0008590538973906683	0.059707825399258	0.059075159968458316	-3.2921603122229234e-06	-9.694347705788142e-05	-3.2938482649276166e-06	-9.699318183381545e-05
12.865826244077915	0.0007220228552760278	0.0007229746560986465	0.0007607554500570885	0.000761371536198903	0.0007832757595639395	0.0007836735460397901	0.0008075237620687299	0.0008076677895915413	0.0008592384911962587	0.0008587778634356668	0.05970861658948569	0.059075942561276205	-3.268566246023008e-06	-9.68286516030703e-05	-3.270242398875807e-06	-9.687830631271988e-05
12.943349319348618	0.0007217893808773372	0.0007227408798647731	0.0007605099423432501	0.0007611258314598482	0.0007830232849791806	0.0007834209419719155	0.0008072638101924324	0.000807407786237687	0.0008589626738891768	0.0008585021786873978	0.059709422115621184	0.05907673933421348	-3.2451033821810985e-06	-9.671283287693289e-05	-3.246767804007157e-06	-9.676243716358335e-05
13.0213395101458	0.000721556173231675	0.00072250737083931	0.0007602647242737911	0.0007608804166310845	0.0007827711138674881	0.0007831686415091279	0.0008070041770997366	0.0008071481016349315	0.0008586872094490237	0.0008582268463494135	0.05971024223801117	0.05907755054478621	-3.221770813842742e-06	-9.659600944961211e-05	-3.2234235730404723e-06	-9.664556295346793e-05
13.099799631075467	0.0007213232345368439	0.0007222741312248118	0.0007600197983178793	0.0007606352941843388	0.0007825192488651193	0.000782916647288627	0.0008067448656143639	0.0008068887386059003	0.0008584121011250062	0.0008579518696643901	0.05971107722174194	0.0590783764552011	-3.198567639042804e-06	-9.647816975136281e-05	-3.2002088035778045e-06	-9.65276721095476e-05
13.178732513703073	0.000721090567014465	0.0007220411632477156	0.0007597751669725352	0.0007603904666192246	0.0007822676926386993	0.0007826649619779891	0.000806485878593246	0.0008066297000064057	0.0008581373522060718	0.0008576772519146355	0.05971192733672669	0.059079217332436935	-3.1754929606673046e-06	-9.635930207071985e-05	-3.1771225980714926e-06	-9.640875291697104e-05
13.258141006655675	0.000720858172910249	0.0007218084691586138	0.0007595308327629676	0.0007601459364635762	0.0007820164478855954	0.0007824135882755413	0.0008062272189269477	0.0008063709887258706	0.0008578629660214381	0.0008574029964226184	0.05971279285779355	0.05908007344833514	-3.152545886392702e-06	-9.623939455175035e-05	-3.1541640637721205e-06	-9.628879351664121e-05
13.338027975724735	0.0007206260544942668	0.0007215760512325262	0.0007592867982429113	0.000759901706273787	0.0007817655173342966	0.0007821625289107404	0.0008059688895400922	0.000806112607687752	0.0008575889459411252	0.0008571291065515	0.05971367406477564	0.059080945079687634	-3.1297255286780873e-06	-9.611843519322094e-05	-3.131332312720711e-06	-9.616778190424391e-05
13.418396303969553	0.0007203942140612219	0.000721343911769172	0.0007590430659949626	0.0007596577786351462	0.0007815149037447923	0.0007819117866445518	0.0008057108933917861	0.000805854559849966	0.0008573152953764948	0.000856855585705668	0.05971457124260181	0.05908183250832659	-3.107031004725286e-06	-9.599641184643293e-05	-3.1086264616975515e-06	-9.60457059277775e-05
13.49924889182131	0.000720162653930731	0.0007211120530932529	0.0007587996386309305	0.0007594141561621906	0.0007812646099089631	0.0007816613642698414	0.0008054532334760625	0.0008055968482053306	0.000857042017780801	0.0008565824373312893	0.05971548468139157	0.05908273602121779	-3.0844614364493664e-06	-9.587331221369566e-05	-3.0860456321996424e-06	-9.592255328619292e-05
13.580588657187745	0.0007199313764475973	0.0007208804775547258	0.0007585565187921774	0.0007591708414990443	0.0007810146386509681	0.0007814112646117611	0.000805195912822312	0.0008053394757819957	0.0008567691166497402	0.0008563096649168538	0.05971641467654684	0.059083655910553076	-3.0620159504526206e-06	-9.574912384643919e-05	-3.0635889504146765e-06	-9.579831152772833e-05
13.662418535558457	0.000719700383982099	0.0007206491875290945	0.0007583137091499774	0.0007589278373197793	0.0007807649928276439	0.0007811614905281498	0.0008049389344957378	0.000805082445643899	0.0008564965955220186	0.0008560372719937441	0.059717361528852576	0.059084592473848334	-3.039693677983797e-06	-9.562383414327136e-05	-3.041255547175936e-06	-9.567296804752212e-05
13.744741480110864	0.0007194696789302703	0.0007204181854176894	0.0007580712124058677	0.0007586851463287663	0.0007805156753289032	0.0007809120449099315	0.0008046823015978007	0.0008048257608912089	0.0008562244579799183	0.0008557652621367956	0.05971832554457216	0.059085546014038384	-3.017493754906009e-06	-9.549743034797942e-05	-3.019044557938874e-06	-9.554651008611414e-05
13.827560461816718	0.0007192392637141927	0.0007201874736479613	0.0007578290312920135	0.0007584427712610409	0.0007802666890781445	0.0007806629306815236	0.0008044260172666823	0.0008045694246607878	0.0008559527076498792	0.0008554936389648794	0.059719307035548876	0.059086516839576275	-2.995415321669845e-06	-9.536989954789243e-05	-2.996955122749889e-06	-9.54189247275028e-05
13.910878469549415	0.0007190091407822843	0.0007199570546737716	0.0007575871685715695	0.0007582007148826645	0.0007800180370326589	0.0007804141508012456	0.000804170084677745	0.0008043134401266521	0.0008556813482030806	0.0008552224061414802	0.059720306319307706	0.05908750526453684	-2.9734575232847477e-06	-9.524122867182738e-05	-2.9749863862133658e-06	-9.529019889717438e-05
13.9946985101918	0.0007187793126095959	0.0007197269309756892	0.0007573456270390509	0.0007579589799910964	0.0007797697221840494	0.0007801657082617373	0.0008039145070440037	0.0008040578105004425	0.0008554103833560404	0.0008549515673752935	0.059721323719159634	0.05908851160871643	-2.951619509292125e-06	-9.511140448870137e-05	-2.9531374974699903e-06	-9.516031936041003e-05
14.079023608744702	0.0007185497816981051	0.0007194971050612853	0.0007571044095207034	0.0007577175694155644	0.0007795217475586471	0.0007799176060903769	0.0008036592876165977	0.0008038025390318962	0.0008551398168712095	0.0008546811264208179	0.05972235956430686	0.05908953619773972	-2.9299004337159096e-06	-9.498041360458953e-05	-2.9314076101395053e-06	-9.50292727198987e-05
14.163856808436103	0.0007183205505770216	0.0007192675794654418	0.0007568635188748854	0.0007574764860174477	0.0007792741162179443	0.0007796698473497109	0.0008034044296852782	0.0008035476290093331	0.0008548696525575914	0.0008544110870789726	0.05972341418995163	0.059090579363165634	-2.908299455045213e-06	-9.484824246108747e-05	-2.9097958823207093e-06	-9.489704541398858e-05
14.24920117083096	0.0007180916218030864	0.0007190383567506485	0.0007566229579924453	0.0007572357326906548	0.0007790268312590193	0.0007794224351378821	0.0008031499365788899	0.0008032930837601372	0.0008545998942713523	0.0008541414531977054	0.059724487937405576	0.05909164144259562	-2.886815736214375e-06	-9.471487733425654e-05	-2.8883014765524254e-06	-9.476362371516056e-05
14.335059775941703	0.00071786299796088	0.0007188094395073155	0.0007563827297971105	0.0007569953123620117	0.0007787798958149759	0.0007791753725890672	0.0008028958116658681	0.0008030389066512529	0.0008543305459164528	0.0008538722286726212	0.05972558115420098	0.05909272277978476	-2.8654484445413825e-06	-9.458030433090459e-05	-2.8669235597657966e-06	-9.462899372672529e-05
14.421435722339384	0.000717634681663134	0.0007185808303540836	0.0007561428372458785	0.0007567552279916553	0.0007785333130553866	0.0007789286628739211	0.0008026420583547393	0.000802785101089686	0.0008540616114452841	0.0008536034174476164	0.059726694194205586	0.05909382372475508	-2.8441967517365413e-06	-9.444450938814186e-05	-2.8456613032790817e-06	-9.449314138226805e-05
14.50833212726552	0.000717406675551039	0.0007183525319381353	0.0007559032833294082	0.0007565154825734247	0.0007782870861867352	0.0007786823092000192	0.0008023886800946243	0.0008025316705230039	0.0008537930948593068	0.0008533350235155162	0.05972782741773883	0.05909494463390849	-2.8230598338452317e-06	-9.430747827032793e-05	-2.824513882751685e-06	-9.43560524425957e-05
14.595752126744532	0.000717178982294567	0.0007181245469355174	0.0007556640710724259	0.0007562760791352671	0.0007780412184528752	0.0007784363148123158	0.0008021356803757557	0.0008022786184398558	0.0008535250002097119	0.0008530670509187315	0.05972898119168796	0.05909608587014608	-2.8020368712114788e-06	-9.416919656685119e-05	-2.80348047814339e-06	-9.421771249351618e-05
14.683698875697011	0.0007169516045927877	0.000717896878051458	0.0007554252035341261	0.0007560370207396399	0.0007777957131354853	0.0007781906829935998	0.000801883062729996	0.0008020259483704868	0.0008532573315980785	0.0008527995037499143	0.05973015588963184	0.05909724780298495	-2.7811270484736153e-06	-9.402964969065786e-05	-2.782560273716962e-06	-9.407810694445073e-05
14.772175548053516	0.0007167245451741906	0.0007176695280206919	0.0007551866838085813	0.0007557983104839211	0.0007775505735545336	0.0007779454170649588	0.0008016308307313629	0.0008017736638872651	0.0008529900931770458	0.000852532386152629	0.059731351891960605	0.05909843080868105	-2.760329554520047e-06	-9.388882287580946e-05	-2.7617524579809025e-06	-9.39372210257694e-05
14.861185336869132	0.0007164978067970125	0.000717442499607787	0.0007549485150251565	0.0007555599515008239	0.0007773058030687473	0.0007777005203862488	0.0008013789879965635	0.0008015217686052142	0.0008527232891509946	0.0008522657023220288	0.05973256958600188	0.05909963527035205	-2.739643582459761e-06	-9.374670117492934e-05	-2.741056223668631e-06	-9.379503978670933e-05
14.95073145443871	0.0007162713922495666	0.0007172157956074758	0.0007547107003489288	0.0007553219469588169	0.0007770614050760892	0.0007774559963565706	0.0008011275381855342	0.0008012702661825521	0.0008524569237767368	0.0008519994565055443	0.059733809366146945	0.05910086157810219	-2.7190683295928372e-06	-9.360326945756503e-05	-2.7204707677150677e-06	-9.365154809304332e-05
15.040817132412794	0.0007160453043505747	0.0007169894188449896	0.0007544732429811095	0.0007550843000625478	0.0007768173830142375	0.0007772118484147503	0.0008008764850019874	0.0008010191603212386	0.0008521910013642157	0.0008517336530035804	0.05973507163398203	0.05910211012915264	-2.6986029973922326e-06	-9.34585124078291e-05	-2.699995291209796e-06	-9.350673062508141e-05
15.131445621914246	0.0007158195459495031	0.0007167633721763944	0.0007542361461594739	0.0007548470140532721	0.0007765737403610728	0.0007769680800398266	0.0008006258321939652	0.0008007684547675269	0.0008519255262772138	0.0008514682961702216	0.059736356798418364	0.05910338132797025	-2.6782467914560765e-06	-9.331241452162353e-05	-2.6796289993892553e-06	-9.336057187511737e-05
15.222620193655578	0.0007155941199269032	0.0007165376584889339	0.0007539994131587948	0.0007546100922092892	0.0007763304806351731	0.0007767246947515444	0.0008003755835544011	0.0008005181533125253	0.0008516605029340742	0.0008512033904139508	0.059737665275827495	0.05910467558640061	-2.6579989214625677e-06	-9.316496010397524e-05	-2.659371101569087e-06	-9.321305614462538e-05
15.31434413805701	0.0007153690291947574	0.0007163122807013758	0.000753763047291285	0.0007543735378463837	0.0007760876073963155	0.000776481696110857	0.0008001257429216918	0.0008002682597927677	0.0008513959358084322	0.0008509389401983768	0.05973899749017805	0.059105993323803674	-2.6378586012003324e-06	-9.301613326834213e-05	-2.639220811173626e-06	-9.306416754320535e-05
15.406620765365147	0.0007151442766968173	0.0007160872417643523	0.0007535270519070323	0.0007541373543182628	0.0007758451242459733	0.0007762390877204249	0.000799876314180264	0.0008000187780907815	0.0008511318294299458	0.0008506749500429642	0.059740353873174744	0.059107334967192025	-2.6178250484999027e-06	-9.28659179333935e-05	-2.6191773456760506e-06	-9.291388998583505e-05
15.499453405772549	0.000714919865408962	0.0007158625446607197	0.0007532914303944576	0.000753901545017013	0.0007756030348278361	0.0007759968732251332	0.0007996273012611667	0.0007997697121356758	0.0008508681883850548	0.0008504114245237878	0.05974173486440073	0.05910870095137027	-2.5978974851730008e-06	-9.271429781915197e-05	-2.5992399265315977e-06	-9.276220718890116e-05
15.592845409537835	0.00071469579833955	0.0007156381924059113	0.0007530561861807664	0.0007536661133735545	0.0007753613428283254	0.0007757550563126097	0.00079937870814266	0.0007995210659037325	0.0008506050173177388	0.0008501483682742868	0.05974314091146263	0.05911009171907946	-2.5780751370489685e-06	-9.256125644679924e-05	-2.579407779209654e-06	-9.260910266964406e-05
15.686800147106629	0.0007144720785297732	0.000715414188048293	0.0007528213227324066	0.0007534310628580976	0.0007751200519771171	0.0007755136407137463	0.0007991305388508088	0.0007992728434189983	0.0008503423209302837	0.0008498857859860319	0.05974457247013563	0.05911150772114099	-2.558357233918389e-06	-9.240677713542866e-05	-2.559680133149521e-06	-9.245455974335459e-05
15.781321009233178	0.0007142487090540206	0.0007151905346695289	0.0007525868435555341	0.0007531963969806112	0.0007748791660476732	0.0007752726302032312	0.0007988827974600939	0.0007990250487538949	0.0008500801039840673	0.0008496236824095033	0.059746030004517586	0.05911294941660731	-2.5387430094680336e-06	-9.225084299846475e-05	-2.5400562216936276e-06	-9.229856151971028e-05
15.87641140710273	0.0007140256930202448	0.0007149672353849487	0.0007523527521964881	0.0007529621192912962	0.0007746386888577839	0.0007750320286000896	0.000798635488094027	0.0007987776860298322	0.0008498183713003534	0.0008493620623548852	0.059747513987177	0.059114417272910544	-2.519231701315558e-06	-9.209343694271954e-05	-2.5205352821092153e-06	-9.214109090180389e-05
15.972074772454643	0.0007138030335703239	0.0007147442933439118	0.0007521190522422586	0.0007527282333810553	0.0007743986242701028	0.0007747918397682214	0.000798388614925766	0.0007985307594178243	0.000849557127761089	0.0008491009306928572	0.05974902489931218	0.05911591176601809	-2.499822550947918e-06	-9.193454166525616e-05	-2.501116555535428e-06	-9.198213058270177e-05
16.06831455770623	0.0007135807338804406	0.0007145217117301875	0.0007518857473209755	0.0007524947428819842	0.0007741589761927061	0.0007745520676169587	0.0007981421821787533	0.0007982842731391272	0.0008492963783097266	0.0008488402923554152	0.05975056323090862	0.05911743338058906	-2.480514803672798e-06	-9.177413964991943e-05	-2.4817992869416786e-06	-9.182166304241846e-05
16.165134236077357	0.0007133587971614539	0.0007142994937623282	0.0007516528411023925	0.0007522616514678523	0.0007739197485796471	0.0007743127161016204	0.0007978961941273493	0.0007980382314658692	0.0008490361279520459	0.0008485801523366885	0.05975212948090016	0.0591189826101335	-2.4613077086264173e-06	-9.161221316572599e-05	-2.462582725122446e-06	-9.165967054614033e-05
16.262537301715792	0.0007131372266592812	0.0007140776426940537	0.0007514203372983815	0.0007520289628546015	0.0007736809454315216	0.0007740737892240786	0.0007976506550974822	0.0007977926387217023	0.0008487763817569956	0.0008483205156937793	0.05975372415733423	0.059120559957176425	-2.44220051872409e-06	-9.144874426383898e-05	-2.443466122653906e-06	-9.149613514100596e-05
16.36052726982327	0.0007129160256552802	0.0007138561618146344	0.0007511882396634309	0.0007517966808008435	0.0007734425707960395	0.0007738352910333297	0.0007974055694673011	0.0007975474992824531	0.0008485171448575399	0.0008480613875476048	0.059755347777537715	0.059122165933420845	-2.423192490659358e-06	-9.128371477568065e-05	-2.424448735901738e-06	-9.133103865480163e-05
16.459107676782416	0.0007126951974666335	0.0007136350544492773	0.0007509565519951459	0.0007515648091083615	0.0007732046287685999	0.0007735972256260684	0.0007971609416678372	0.0007973028175767831	0.0008482584224515195	0.0008478027730837549	0.05975700086829036	0.05912380105991989	-2.4042828848324337e-06	-9.111710630840819e-05	-2.4055298249313524e-06	-9.116436269074324e-05
16.55828208028434	0.0007124747454467478	0.000713414323959527	0.0007507252781347685	0.0007513333516226301	0.0007729671234928863	0.000773359597147285	0.0007969167761836845	0.0007970585980868696	0.0008480002198025327	0.0008475446775533702	0.05975868396599552	0.05912546586724685	-2.3854709653449956e-06	-9.094890024333169e-05	-2.3867086535074578e-06	-9.09960886258665e-05
16.658054059457015	0.0007122546729856408	0.000713193973743655	0.0007504944219676848	0.0007511023122333249	0.0007727300591614497	0.0007731224097908483	0.000796673077553673	0.0007968148453490759	0.0008477425422408135	0.000847287106274016	0.05976039761686025	0.05912716089566913	-2.3667559999798055e-06	-9.077907773311078e-05	-2.36798448908929e-06	-9.082619760908406e-05
16.758427214994473	0.0007120349835103469	0.0007129740072370663	0.0007502639874239549	0.0007508716948748509	0.0007724934400163188	0.0007728856678001136	0.0007964298503715649	0.0007965715639546486	0.0008474853951641384	0.000847030064630585	0.0597621423770728	0.059128886695330514	-2.348137260161677e-06	-9.060761969864606e-05	-2.3493566027816062e-06	-9.065467055749399e-05
16.859405169286727	0.0007118156804853135	0.0007127544279126982	0.0007500339784788333	0.0007506415035268667	0.0007722572703495988	0.0007726493754685235	0.0007961870992867468	0.0007963287585504084	0.0008472287840387296	0.0008467735580761977	0.05976391881298836	0.059130643826428464	-2.329614020942731e-06	-9.043450682647003e-05	-2.330824269309098e-06	-9.048148815349322e-05
16.960991566550526	0.0007115967674128156	0.0007125352392814353	0.0007498043991533127	0.0007504117422148263	0.0007720215545040955	0.0007724135371402321	0.0007959448290049462	0.0007960864338394642	0.0008469727144001883	0.000846517592133131	0.05976572750131519	0.05913243285940199	-2.3111855609395104e-06	-9.025971956497236e-05	-2.312386766967385e-06	-9.03066308414191e-05
17.063190072960847	0.0007113782478333624	0.0007123164448925201	0.0007495752535146596	0.0007501824150105172	0.0007717862968739345	0.0007721781572107237	0.0007957030442889452	0.0007958445945819274	0.0008467171918544279	0.000846262172393748	0.05976756902930627	0.05913425437511979	-2.2928511623490286e-06	-9.008323812240149e-05	-2.2940433776364594e-06	-9.013007882563429e-05
17.166004376783235	0.0007111601253261152	0.0007120980483339714	0.0007493465456769644	0.0007499535260326111	0.0007715515019051946	0.0007719432401274452	0.0007954617499593083	0.0007956032455956383	0.0008464622220786275	0.0008460073045214471	0.059769443994952445	0.05913610896507188	-2.2746101108993277e-06	-8.990504246339515e-05	-2.2757933867321133e-06	-8.995181206683522e-05
17.26943818850684	0.0007109424035093047	0.000711880053233003	0.0007491182798016935	0.000749725079447216	0.0007713171740965449	0.0007717087903904455	0.0007952209508951191	0.0007953623917569003	0.0008462078108221942	0.0008457529942516206	0.059771353007180554	0.059137997231564765	-2.2564616958199897e-06	-8.972511230623259e-05	-2.257636083167775e-06	-8.977181027913783e-05
17.37349524097843	0.0007107250860406575	0.0007116624632564533	0.0007488904600982518	0.0007494970794684407	0.0007710833179998944	0.0007714748125530232	0.0007949806520347272	0.0007951220380012288	0.0008459539639077453	0.0008454992473926323	0.05977329668605507	0.05913991978792212	-2.238405209815681e-06	-8.95434271189488e-05	-2.2395707593367287e-06	-8.959005292660804e-05
17.478179289537028	0.0007105081766178229	0.0007114452821112138	0.0007486630908245499	0.0007492695303589617	0.0007708499382210474	0.000771241311222383	0.0007947408583765066	0.0007948821893241049	0.0008457006872320996	0.0008452460698268051	0.05977527566298326	0.05914187725868725	-2.2204399490531428e-06	-8.935996611739161e-05	-2.2215967111004035e-06	-8.940651922109688e-05
17.583494112149474	0.0007102916789788044	0.0007112285135446625	0.0007484361762875758	0.0007490424364305971	0.0007706170394203644	0.000771008291060296	0.0007945015749796187	0.0007946428507817399	0.0008454479867672839	0.0008449934675114219	0.059777290580924534	0.05914387027982906	-2.202565213111317e-06	-8.917470826103058e-05	-2.203713237731563e-06	-8.92211881180216e-05
17.689443509546752	0.0007100755969023989	0.0007110121613451042	0.000748209720843978	0.00074881580204489	0.0007703846263134383	0.0007707757567837768	0.0007942628069647926	0.0007944040274918536	0.0008451958685615553	0.0008447414464797464	0.05977934209460385	0.05914589949895411	-2.184780304973974e-06	-8.898763225032025e-05	-2.185919641908233e-06	-8.903403831370116e-05
17.79603130536116	0.0007098599342086346	0.0007107962293422118	0.0007479837289006508	0.0007485896316136941	0.0007701527036717708	0.0007705437131657586	0.0007940245595151087	0.0007941657246344564	0.0008449443387404369	0.0008444900128420502	0.05978143087072753	0.059147965575520836	-2.167084530988947e-06	-8.879871652317517e-05	-2.1682152296798735e-06	-8.884504824216433e-05
17.90326134626431	0.0007096446947592188	0.000710580721407476	0.0007477582049153313	0.0007483639295997725	0.0007699212763234649	0.0007703121650357873	0.0007937868378767997	0.0007939279474526497	0.0008446934035077699	0.0008442391727866643	0.05978355758820536	0.05915006918105771	-2.14947720084558e-06	-8.860793925166699e-05	-2.150599310435288e-06	-8.865419607131941e-05
18.011137502105942	0.0007094298824579867	0.0007103656414546549	0.000747533153397198	0.000748138700517397	0.00076969034915392	0.0007700811172807153	0.000793549647360056	0.0007936907012534296	0.0008444430691467786	0.0008439889325810364	0.05978572293837579	0.059152210999387014	-2.131957627541335e-06	-8.841527833869378e-05	-2.1330711968770358e-06	-8.846145969990116e-05
18.119663666053608	0.0007092155012513575	0.0007101509934402345	0.0007473085789074834	0.0007479139489329616	0.0007694599271065419	0.0007698505748454124	0.0007933129933398479	0.0007934539914085079	0.0008441933420211553	0.0008437392985728139	0.059787927625234966	0.05915439172685009	-2.114525127373118e-06	-8.822071141464938e-05	-2.1156302050066855e-06	-8.82668167543621e-05
18.228843754733095	0.0007090015551287898	0.0007099367813638835	0.0007470844860600844	0.0007476896794655935	0.0007692300151834536	0.0007696205427334756	0.0007930768812567504	0.0007932178233551364	0.0008439442285761531	0.0008434902771909284	0.05979017236567045	0.0591566120725412	-2.0971790199008494e-06	-8.802421583453679e-05	-2.0982756540931582e-06	-8.807024458559742e-05
18.338681708369887	0.0007087880481232465	0.0007097230092689236	0.0007468608795221885	0.0007474658967877815	0.0007690006184462224	0.0007693910260079576	0.0007928413166177872	0.0007929822025969493	0.0008436957353397011	0.0008432418749467102	0.059792457889699585	0.05915887275854066	-2.0799186278967242e-06	-8.782576867286118e-05	-2.0810068666206848e-06	-8.787172026403223e-05
18.44918149093129	0.0007085749843116656	0.0007095096812427997	0.0007466377640149057	0.0007472426056260073	0.0007687717420165958	0.0007691620297921014	0.0007926063049972853	0.0007927471347048148	0.0008434478689235371	0.0008429940984350121	0.05979478494071298	0.059161174520155416	-2.062743277351717e-06	-8.76253467215482e-05	-2.0638231682935763e-06	-8.767122057759535e-05
18.56034709026951	0.0007083623678154282	0.0007092968014175516	0.0007464151443139029	0.000747019810761382	0.0007685433910772406	0.0007689335592700799	0.0007923718520377337	0.0007925126253176945	0.0008432006360243491	0.0008427469543353482	0.05979715427572006	0.059163518106164055	-2.045652297448259e-06	-8.742292648666883e-05	-2.0467238880110712e-06	-8.74687220282222e-05
18.672182518265565	0.0007081502028008368	0.0007090843739702947	0.0007461930252500498	0.0007467975170302924	0.0007683155708724952	0.0007687056196877483	0.0007921379634506597	0.0007922786801435188	0.0008429540434249387	0.0008425004494130503	0.059799566665602065	0.05916590427906722	-2.028645020500826e-06	-8.7218484182916e-05	-2.0297083577992467e-06	-8.72642008263591e-05
18.784691810974078	0.0007079384934796016	0.0007088724031237086	0.0007459714117100765	0.0007465757293250608	0.0007680882867091374	0.0007684782163534131	0.0007919046450175203	0.0007920453049600748	0.0008427080979954055	0.0008422545905204503	0.0598020228953679	0.05916833381533758	-2.011720781955502e-06	-8.701199573152296e-05	-2.0127759128309684e-06	-8.705763288935353e-05
18.897879028768923	0.00070772724410932	0.0007086608931465181	0.0007457503086372274	0.000746354452594598	0.0007678615439571483	0.0007682513546385922	0.0007916719025905937	0.0007918125056158976	0.0008424628066943361	0.0008420093845980595	0.05980452376441581	0.05917080750568196	-1.9948789203748027e-06	-8.680343675684932e-05	-1.995925891391196e-06	-8.684899383751277e-05
19.01174825648978	0.0007075164589939722	0.0007084498483539926	0.0007455297210319337	0.0007461336918450792	0.0007676353480504976	0.0007680250399788051	0.0007914397420938957	0.0007915802880311849	0.0008422181765700241	0.0008417648386757854	0.059807070086800994	0.05917332615530328	-1.978118777366117e-06	-8.659278258049685e-05	-1.9791576348114973e-06	-8.663825898841404e-05
19.126303603589555	0.0007073061424844184	0.0007082392731084451	0.0007453096539524914	0.0007459134521406209	0.0007674097044879374	0.0007677992778743621	0.0007912081695241017	0.0007913486581987182	0.0008419742147617018	0.0008415209598741593	0.059809662691504006	0.059175890584169055	-1.9614396976051253e-06	-8.638000821981073e-05	-1.9624704874925993e-06	-8.64254033551004e-05
19.241549204282624	0.0007070962989788949	0.000708029171819731	0.0007450901125157404	0.0007456937386039631	0.0007671846188337965	0.0007675740738911636	0.0007909771909514792	0.0007911176221847928	0.0008417309285007865	0.0008412777554055736	0.059812302422710344	0.059178501627284545	-1.9448410287750857e-06	-8.616508838252268e-05	-1.945863796848444e-06	-8.621040164136229e-05
19.357489217694134	0.0007068869329235272	0.0007078195489457632	0.0007448711018977653	0.0007454745564171692	0.0007669600967188016	0.0007673494336615157	0.0007907468125208425	0.0007908871861301721	0.0008414883251121565	0.0008410352325755538	0.059814990140089515	0.05918116013497297	-1.928322121550353e-06	-8.594799746322601e-05	-1.929336913291009e-06	-8.599322823793498e-05
19.474127828010037	0.0007066780488128332	0.0007076104089930189	0.0007446526273345877	0.0007452559108223213	0.0007667361438408901	0.0007671253628849474	0.0007905170404525067	0.0007906573562510384	0.0008412464120154303	0.000840793398784032	0.05981772671908454	0.059183866973156404	-1.9118823295890056e-06	-8.572870954007272e-05	-1.9128891902025526e-06	-8.577385721852959e-05
19.59146924462811	0.0007064696511902443	0.0007074017565170628	0.0007444346941228811	0.0007450378071222357	0.0007665127659660484	0.0007669018673290472	0.0007902878810432662	0.0007904281388399717	0.0008410051967262779	0.000840552261526652	0.059820513051202194	0.059186623023647876	-1.8955210094712648e-06	-8.550719836944443e-05	-1.896519983909592e-06	-8.555226233580848e-05
19.709517702309874	0.0007062617446486232	0.0007071935961230672	0.000744217307620686	0.0007448202506811782	0.0007662899689291526	0.0007666789528303024	0.0007900593406673799	0.0007901995402669321	0.000840764686857745	0.0008403118283960857	0.0598233500443123	0.0591894291844454	-1.8792375206890845e-06	-8.528343738217758e-05	-1.880228653640837e-06	-8.532841701666682e-05
19.828277461333414	0.0007060543338307932	0.0007069859324663453	0.0007440004732481397	0.0007446032469255961	0.0007660677586348262	0.0007664566252949599	0.0007898314257775757	0.0007899715669802626	0.0008405248901216009	0.0008400721070833782	0.0598262386229506	0.05919228637003063	-1.8630312256361775e-06	-8.505739968053816e-05	-1.8640145615280573e-06	-8.510229435901295e-05
19.94775280764713	0.0007058474234300633	0.0007067787702528777	0.0007437841964882041	0.0007443868013448479	0.0007658461410582975	0.0007662348906998811	0.0007896041429060578	0.0007897442255076954	0.0008402858143296976	0.0008398331053792967	0.05982917972862883	0.059195195511676485	-1.8469014895672493e-06	-8.482905803308682e-05	-1.8478770725739897e-06	-8.487386712763278e-05
20.067948053024427	0.0007056410181907699	0.0007065721142398581	0.000743568482887417	0.0007441709194919537	0.000765625122246283	0.0007660137550934257	0.0007893774986655418	0.0007895175224573848	0.0008400474673953618	0.0008395948311757187	0.05983217432014868	0.05919815755775882	-1.8308476805502932e-06	-8.459838486943316e-05	-1.8318155545916232e-06	-8.46431077481391e-05
20.188867535219305	0.0007054351229088163	0.0007063659692362345	0.000743353338056641	0.0007439556069843473	0.0007654047083178728	0.0007657932245963379	0.0007891514997502947	0.000789291464518945	0.0008398098573347997	0.0008393572924670286	0.059835223373924815	0.0592011734740733	-1.814869169488708e-06	-8.436535227832054e-05	-1.8158293782323878e-06	-8.440998830527846e-05
20.31051561812294	0.0007052297424322145	0.0007061603401032552	0.0007431387676718218	0.0007437408695046347	0.0007651849054654239	0.0007655733054026387	0.0007889261529371868	0.0007890660584645015	0.0008395729922685179	0.0008391204973515334	0.05983832788431029	0.05920424424416007	-1.7989653300462712e-06	-8.412993200063168e-05	-1.799917916915899e-06	-8.41744805362421e-05
20.432896691921076	0.0007050248816616463	0.000705955231755032	0.0007429247774747674	0.0007435267128013755	0.0007649657199554815	0.0007653540037805469	0.0007887014650867723	0.0007888413111497685	0.0008393368804227845	0.0008388844540329142	0.05984148886393108	0.05920737086963247	-1.7831355386575473e-06	-8.389209542691844e-05	-1.7840805468238852e-06	-8.393655582733528e-05
20.55601517325261	0.0007048205455510088	0.0007057506491590893	0.0007427113732739163	0.000743313142689852	0.0007647471581296866	0.0007651353260733897	0.000788477443144363	0.0007886172295151218	0.0008391015301310845	0.0008386491708216785	0.05984470734402605	0.05921055437051448	-1.7673791744840864e-06	-8.365181359201723e-05	-1.7683166468750351e-06	-8.369618520950861e-05
20.679875505368887	0.0007046167391079867	0.0007055465973369385	0.0007424985609451379	0.0007431001650528698	0.0007645292264057238	0.0007649172787005451	0.0007882540941411398	0.0007883938205867068	0.000838866949835625	0.0008384146561366543	0.059847984374792516	0.05921379578558179	-1.7516956193849333e-06	-8.340905717010849e-05	-1.7526255986885682e-06	-8.345333935325105e-05
20.804482158294064	0.0007044134673946107	0.0007053430813646414	0.0007422863464325205	0.0007428877858415495	0.000764311931278256	0.0007646998681583815	0.0007880314251952583	0.0007881710914775445	0.0008386331480888388	0.0008381809185064894	0.05985132102573943	0.059217096172711835	-1.7360842579005817e-06	-8.316379647077543e-05	-1.7370067865664536e-06	-8.320798856423228e-05
20.92983962898646	0.0007042107355278396	0.0007051401063733932	0.0007420747357491886	0.0007426760110761433	0.0007640952793198914	0.0007644831010212215	0.0007878094435129889	0.0007879490493886677	0.0008384001335549326	0.00083794796657119	0.059854718386047404	0.059220456609239816	-1.7205444772169787e-06	-8.291600143364719e-05	-1.7214595974548129e-06	-8.296010277822341e-05
21.055952441500814	0.000704008548680131	0.0007049376775500984	0.0007418637349781139	0.0007424648468468486	0.0007638792771821475	0.0007642669839423078	0.0007875881563898568	0.0007877277016102598	0.0008381679150114394	0.000837715809083667	0.05985817756493459	0.05922387819232025	-1.705075667160754e-06	-8.266564162465184e-05	-1.7059834209460882e-06	-8.270965155737775e-05
21.18282514715158	0.0007038069120800284	0.0007047358001379602	0.0007416533502729451	0.0007422542993146386	0.0007636639315964372	0.0007640515236547873	0.0007873675712118065	0.0007875070555228164	0.0008379365013508053	0.0008374844549113146	0.05986169969203066	0.05922736203929591	-1.6896772201458778e-06	-8.241268623015996e-05	-1.6905776492230976e-06	-8.245660408426336e-05
21.31046232467717	0.0007036058310127489	0.0007045344794370714	0.0007414435878588437	0.0007420443747121	0.0007634492493750625	0.0007638367269727071	0.0007871476954563787	0.0007872871185983218	0.000837705901581998	0.0008372539130376099	0.05986528591775686	0.059230909288076734	-1.6743485311532767e-06	-8.215710405165555e-05	-1.6752416770386518e-06	-8.22009291568393e-05
21.438868580405217	0.000703405310820783	0.000704333720805018	0.0007412344540333364	0.0007418350793442864	0.0007632352374122295	0.0007636226007920262	0.0007869285366939109	0.0007870678984014449	0.0008374761248321422	0.0008370241925637425	0.05986893741371469	0.05923452109752024	-1.6590889977273655e-06	-8.189886350262743e-05	-1.6599749017077482e-06	-8.194259518473634e-05
21.568048548418737	0.0007032053569044843	0.0007041335296574733	0.0007410259551671627	0.0007416264195895674	0.0007630219026850584	0.0007634091520916294	0.0007867101025887367	0.0007868494025907394	0.0008372471803481682	0.0008367953027102528	0.05987265537307965	0.059238198647825584	-1.6438980199292089e-06	-8.163793260193564e-05	-1.6447767230646365e-06	-8.168157018312305e-05
21.69800689072348	0.0007030059747226883	0.000703933911468818	0.0007408180977051534	0.0007414184019005101	0.0007628092522546323	0.000763196387934372	0.0007864924009004282	0.0007866316389198804	0.0008370190774985064	0.000836567252818719	0.05987644101100689	0.05924194314092877	-1.6287750003035617e-06	-8.13742789686489e-05	-1.6296465434372312e-06	-8.141782176770973e-05
21.828748297416116	0.000702807169793313	0.0007037348717727462	0.0007406108881671001	0.0007412110328047475	0.000762597293267034	0.0007629843154681194	0.0007862754394850279	0.0007864146152388978	0.000836791825774784	0.0008363400523534458	0.05988029556503777	0.05924575580091218	-1.6137193438775684e-06	-8.110786981790907e-05	-1.6145837676262952e-06	-8.115131714975243e-05
21.960277486853503	0.0007026089476939845	0.0007035364161628941	0.0007404043331486503	0.0007410043189058775	0.0007623860329544176	0.0007627729419268179	0.0007860592262963222	0.0007861983394954438	0.0008365654347935703	0.0008361137109031994	0.059884220295522504	0.059249637874415235	-1.598730458109588e-06	-8.083867195446404e-05	-1.5995878028737809e-06	-8.088202313055737e-05
22.092599205822967	0.0007024113140626535	0.0007033385502934607	0.0007401984393222018	0.0007407982668843573	0.0007621754786360782	0.000762562274631563	0.0007858437693871133	0.0007859828197360656	0.0008363399142981282	0.0008358882381829519	0.059888216486043755	0.05925359063105962	-1.583807752887894e-06	-8.05666517684489e-05	-1.5846580588563253e-06	-8.060990609692897e-05
22.225718229713628	0.0007022142745982285	0.0007031412798798435	0.0007399932134378152	0.0007405928834984184	0.0007619656377195455	0.000762352320991694	0.0007856290769105213	0.0007857680641075019	0.0008361152741602077	0.000835663644035665	0.05989228544385251	0.05925761536387545	-1.5689506404890398e-06	-8.029177522930753e-05	-1.5697939476340753e-06	-8.033493201484165e-05
22.359639362688714	0.0007020178350612064	0.0007029446106992735	0.0007397886623241325	0.000740388175584987	0.0007617565177016853	0.0007621430885058955	0.0007854151571212973	0.0007855540808579972	0.0008358915243818576	0.0008354399384340925	0.059896428500310926	0.059261713389743384	-1.5541585355388285e-06	-8.001400787957524e-05	-1.5549948836251007e-06	-8.005706642347232e-05
22.494367437858962	0.0007018220012743196	0.0007027485485914677	0.0007395847928893156	0.0007401841500606235	0.0007615481261698255	0.0007619345847633225	0.0007852020183771647	0.0007853408783386367	0.0008356686750972763	0.0008352171314826216	0.05990064701134399	0.0592658860498373	-1.5394308550131797e-06	-7.973331483071555e-05	-1.5402602835954196e-06	-7.97762744308983e-05
22.629907317457054	0.000701626779123173	0.000702553099459268	0.0007393816121219804	0.0007399808139224587	0.00076134047080288	0.000761726817444725	0.0007849896691401632	0.0007851284650046908	0.0008354467365746736	0.0008349952334191256	0.05990494235789985	0.05927013471008362	-1.5247670182155781e-06	-7.944966075740245e-05	-1.5255895666433858e-06	-7.949252070857393e-05
22.766263893012997	0.0007014321745569027	0.0007023582692693045	0.0007391791270921574	0.0007397781742491556	0.0007611335593725033	0.0007615197943236016	0.0007847781179780267	0.0007849168494169881	0.0008352257192181776	0.00083477425461686	0.059909315946418434	0.059274460761621586	-1.5101664467120218e-06	-7.91630098900542e-05	-1.5109821541298661e-06	-7.920576948369784e-05
22.903442085530802	0.0007012381935888327	0.0007021640640526571	0.000738977344952257	0.0007395762382018775	0.0007609273997442544	0.0007613135232673646	0.0007845673735655751	0.0007847060402433067	0.0008350056335697659	0.0008345542055863849	0.059913769209310574	0.059278865621279736	-1.4956285643396953e-06	-7.88733260107255e-05	-1.4964374696968888e-06	-7.891598453529935e-05
23.041446845665973	0.000701044842297136	0.0007019704899055201	0.0007387762729380445	0.0007393750130252637	0.0007607219998787723	0.0007611080122385122	0.000784357444686122	0.0007844960462597765	0.0008347864903112202	0.0008343350969775095	0.05991830360544491	0.05928335073205478	-1.4811527971670714e-06	-7.85805724463351e-05	-1.4819549392147344e-06	-7.862312918729963e-05
23.180283153904217	0.0007008521268255097	0.0007017775529898813	0.0007385759183696342	0.0007391745060484259	0.0007605173678329754	0.0007609032692958321	0.0007841483402329113	0.0007842868763523153	0.0008345683002661254	0.0008341169395812788	0.059922920620644755	0.05928791756360571	-1.4667385734769972e-06	-7.828471206322574e-05	-1.4675339907628537e-06	-7.832716630265524e-05
23.31995602074116	0.0007006600533838452	0.0007015852595341976	0.0007383762886524855	0.0007389747246859462	0.0007603135117612655	0.0007606993025956029	0.0007839400692105625	0.0007840785395180701	0.0008343510744018827	0.0008338997443319789	0.05992762176819478	0.05929256761275305	-1.4523853237302653e-06	-7.798570726066933e-05	-1.4531740546155567e-06	-7.802805827811232e-05
23.460470486863187	0.0007004686282489152	0.0007013936158340855	0.0007381773912784209	0.0007387756764388968	0.0007601104399167608	0.0007604961203928254	0.0007837326407365488	0.0007838710448668923	0.0008341348238317701	0.0008336835223091854	0.05993240858935784	0.05929730240399133	-1.4380924805395927e-06	-7.768351996442768e-05	-1.4388745631977763e-06	-7.772576703662937e-05
23.60183162332936	0.0007002778577650587	0.0007012026282530098	0.000737979233826649	0.0007385773688958645	0.0007599081606525338	0.0007602937310424633	0.0007835260640426853	0.0007836644016228234	0.0008339195598170246	0.0008334682847398335	0.05993728265390026	0.059302123490007776	-1.4238594786561767e-06	-7.737811162139563e-05	-1.424634951066421e-06	-7.742025402204811e-05
23.744044531754422	0.0007000877483448759	0.0007010123032229858	0.0007377818239648031	0.0007383798097339929	0.0007597066824228721	0.0007600921430007029	0.0007833203484766464	0.0007834586191256083	0.0008337052937689611	0.0008332540430003281	0.059942245560629895	0.05930703245221378	-1.409685754930664e-06	-7.706944319241238e-05	-1.4104546548882567e-06	-7.711148019262648e-05
23.887114344492932	0.0006998983064699294	0.0007008226472452817	0.0007375851694499925	0.0007381830067200328	0.0007595060137845535	0.0007598913648262267	0.0007831155035034998	0.0007832537068322275	0.0008334920372511246	0.0008330408086186824	0.05994729893794196	0.05931203090128751	-1.3955707482901647e-06	-7.675747514604425e-05	-1.3963331134099824e-06	-7.679940601448831e-05
24.031046224824397	0.0006997095386914497	0.0007006336668911316	0.0007373892781298652	0.0007379869677114097	0.0007593061633981401	0.0007596914051815082	0.0007829115387072653	0.0007830496743184516	0.0008332798019814764	0.0008328285932766933	0.05995244444437699	0.05931712047772257	-1.3815138997087632e-06	-7.644216745203436e-05	-1.3822697674244037e-06	-7.648399145482321e-05
24.175845367139747	0.0006995214516310491	0.0007004453688024527	0.0007371941579436849	0.0007377917006573009	0.000759107140029287	0.0007594922728341204	0.0007827084637924954	0.0007828465312804193	0.000833068599834614	0.0008326174088121499	0.05995768376919044	0.05932230285239362	-1.3675146521871344e-06	-7.612347957453025e-05	-1.3682640597565549e-06	-7.616519597541949e-05
24.32151699712871	0.0006993340519814404	0.0007002577596925691	0.0007369998169234201	0.0007375972135997276	0.0007589089525500712	0.0007592939766580641	0.0007825062885858783	0.0007826442875362362	0.0008328584428440281	0.0008324072672210769	0.05996301863293114	0.059327579727126996	-1.3535724507351965e-06	-7.58013704663385e-05	-1.3543154352376775e-06	-7.584297852666899e-05
24.468066371968433	0.000699147346507159	0.0007000708463469388	0.0007368062631948428	0.0007374035146746557	0.0007587116099403314	0.0007590965256351086	0.0007823050230378584	0.0007824429530275942	0.0008326493432043882	0.0008321981806600094	0.05996845078803239	0.059332952835287424	-1.3396867423244065e-06	-7.547579856059805e-05	-1.3404233406679247e-06	-7.551729753960124e-05
24.61549878051318	0.0006989613420452994	0.0006998846356238962	0.0007366135049786506	0.0007372106121131195	0.0007585151212890398	0.0007588999288561607	0.0007821046772242945	0.0007822425378214226	0.0008324413132738794	0.0008319901614483157	0.05997398201941584	0.05933842394237245	-1.325856975857402e-06	-7.514672176375803e-05	-1.3265872247847019e-06	-7.518811091866695e-05
24.763819543485244	0.0006987760455062521	0.0006996991344553928	0.0007364215505915935	0.0007370185142423507	0.0007583194957956784	0.0007587041955226436	0.0007819052613481286	0.0007820430521115562	0.0008322343655765631	0.0008317832220705458	0.05997961414510471	0.05934399484662102	-1.3120826021853493e-06	-7.481409745091483e-05	-1.31280653826657e-06	-7.48553760368531e-05
24.91303401366693	0.000698591463874441	0.0006995143498477407	0.0007362304084476114	0.0007368272294869187	0.0007581247427716351	0.0007585093349478908	0.000781706785741078	0.0007818445062204224	0.0008320285128047746	0.0008315773751788154	0.059985349016850535	0.05934966737963265	-1.298363074030747e-06	-7.447788245587561e-05	-1.2990807336746985e-06	-7.451904972624601e-05
25.063147576093755	0.0006984076042090848	0.0006993302888823789	0.000736040087059001	0.0007366367663698991	0.0007579308716416325	0.0007583153565585751	0.0007815092608653673	0.0007816469106007708	0.0008318237678215766	0.0008313726335952468	0.059991188520772024	0.05935544340700018	-1.2846978459869936e-06	-7.413803306538513e-05	-1.2854092654398554e-06	-7.417908827173081e-05
25.214165648248784	0.000698224473644943	0.0006991469587166247	0.0007358505950375758	0.0007364471335140362	0.0007577378919451536	0.0007581222698961344	0.0007813126973154643	0.0007814502758374036	0.0008316201436632255	0.0008311690103144206	0.05999713457800679	0.05936132482895279	-1.2710863744823907e-06	-7.379450501107665e-05	-1.2717915898311817e-06	-7.383544740344195e-05
25.366093680258146	0.0006980420793930898	0.0006989643665844536	0.000735661941095863	0.0007362583396429422	0.000757545813337912	0.0007579300846182408	0.0007811171058198648	0.0007812546126489573	0.0008314176535417084	0.000830966518505898	0.06000318914537519	0.05936731358101337	-1.2575281177549906e-06	-7.344725346244974e-05	-1.2582271649349414e-06	-7.348808228951897e-05
25.518937155087716	0.0006978604287416726	0.0006987825197972624	0.0007354741340482902	0.0007360703935822864	0.0007573546455933156	0.0007577388105002642	0.0007809224972428756	0.0007810599318896826	0.000831216310847288	0.0008307651715167533	0.060009354216056784	0.059373411634668444	-1.2440225358421875e-06	-7.309623301973711e-05	-1.2447154506306686e-06	-7.313694752880684e-05
25.672701588741027	0.0006976795290566967	0.0006986014257446612	0.0007352871828124099	0.0007358833042610212	0.0007571643986039731	0.000757548457436779	0.000780728882586452	0.0007808662445512761	0.0008310161291511177	0.0008305649828741729	0.06001563182028308	0.05937962099805203	-1.230569090518701e-06	-7.274139770471755e-05	-1.2312559085421622e-06	-7.278199714169653e-05
25.827392530458226	0.0006974993877828037	0.000698421091895256	0.000735101096410123	0.0007356970807126097	0.0007569750823832061	0.0007573590354430756	0.0007805362729920412	0.0007806735617647212	0.0008308171222078815	0.0008303659662880807	0.06002202402603969	0.05938594371664035	-1.2171672453000458e-06	-7.238270095422106e-05	-1.21784800203922e-06	-7.24231845641854e-05
25.983015562916506	0.0006973200124440615	0.0006982415257974455	0.0007349158839689239	0.0007355117320762711	0.0007567867070665888	0.0007571705546566989	0.0007803446797424626	0.0007804818948021634	0.0008306193039584835	0.0008301681356538125	0.06002853293978569	0.05939238187396468	-1.203816465413475e-06	-7.20200956121908e-05	-1.2044911962038121e-06	-7.206046263935617e-05
26.139576302431465	0.0006971414106447568	0.000698062735080219	0.0007347315547231567	0.0007353272675982417	0.0007565992829135022	0.0007569830253390026	0.0007801541142638109	0.0007802912550788093	0.0008304226885327766	0.000829971505054829	0.06003516070718653	0.059398937592334076	-1.1905162177481068e-06	-7.165353392060703e-05	-1.1911849577836767e-06	-7.16937836084397e-05
26.297080399159835	0.0006969635900702026	0.000697884727453971	0.0007345481180152959	0.0007351436966330558	0.000756412820308721	0.0007567964578767362	0.0007799645881273955	0.0007801016541548612	0.0008302272902523477	0.0008297760887654845	0.06004190951385962	0.05940561303357472	-1.177265970839312e-06	-7.128296751154894e-05	-1.177928755176274e-06	-7.132309910315437e-05
26.455533537303385	0.0006967865584875423	0.0006977075107113097	0.0007343655832972305	0.0007349610286448336	0.000756227329764009	0.0007566108627836385	0.0007797761130516982	0.0007799131037374696	0.0008300331236333321	0.0008295819012538264	0.060048781586138605	0.05941241039978376	-1.1640651948617749e-06	-7.090834740033913e-05	-1.1647220584144746e-06	-7.094836013796235e-05
26.614941435314055	0.0006966103237465637	0.0006975310927278815	0.0007341839601315697	0.0007347792732085923	0.000756042821919742	0.0007564262507020641	0.0007795887009043636	0.0007797256156827237	0.0008298402033892851	0.0008293889571844509	0.06005577919184826	0.0594193319340982	-1.150913361567911e-06	-7.052962397513518e-05	-1.1515643391201563e-06	-7.056951710113224e-05
26.77530984610034	0.0006964348937805245	0.0006973554814631961	0.0007340032581929695	0.0007345984400115676	0.0007558593075465574	0.000756242632404625	0.0007794023637042245	0.0007795392019976634	0.0008296485444341007	0.0008291972714214005	0.06006290464109769	0.05942637992147788	-1.137809944279193e-06	-7.014674698938017e-05	-1.1384550704916264e-06	-7.018651974646795e-05
26.93664455723489	0.0006962602766069751	0.0006971806849614622	0.000733823487269463	0.0007344185388545548	0.0007556767975470168	0.0007560600187958596	0.0007792171136233469	0.0007793538748423277	0.0008294581618849715	0.0008290068590311112	0.06007016028708955	0.05943355668950632	-1.124754417864901e-06	-6.975966555350377e-05	-1.125393727260688e-06	-6.979931718392729e-05
27.098951391163432	0.0006960864803285966	0.0006970067113524289	0.0007336446572638202	0.0007342395796532676	0.0007554953029572983	0.0007558784209139232	0.0007790329629891158	0.000779169646531832	0.0008292690710654067	0.0008288177352854113	0.060077548526944344	0.05944086460920532	-1.1117462586931158e-06	-6.936832812479143e-05	-1.1123797856752923e-06	-6.940785787154513e-05
27.26223620541477	0.0006959135131340392	0.0006968335688522324	0.0007334667781949156	0.0007340615724397089	0.0007553148349489119	0.0007556978499322987	0.0007788499242863453	0.0007789865295384727	0.0008290812875082931	0.0008286299156645642	0.06008507180254093	0.059448306095866994	-1.098784944617709e-06	-6.897268249972388e-05	-1.0994127234704824e-06	-6.901208960646832e-05
27.426504892812353	0.0006957413832987705	0.0006966612657642497	0.0007332898601991157	0.0007338845273635611	0.0007551354048304335	0.0007555183171615355	0.0007786680101594228	0.0007788045364938677	0.000828894826959011	0.0008284434158603655	0.060092732601376035	0.05945588360990373	-1.085869954949286e-06	-6.857267580406834e-05	-1.0864920198328312e-06	-6.861195951499144e-05
27.59176338168682	0.0006955700991859291	0.0006964898104799613	0.0007331139135316854	0.0007337084546935954	0.0007549570240492693	0.0007553398340510103	0.0007784872334144862	0.0007786236801911274	0.0008287097053786022	0.0008282582517792937	0.06010053345743786	0.0594635996577121	-1.0730007704252628e-06	-6.816825448421882e-05	-1.0736171553917678e-06	-6.820741404492403e-05
27.758017636089992	0.0006953996692471822	0.0006963192114798135	0.0007329389485682038	0.0007335333648190916	0.0007547797041934369	0.0007551624121907066	0.0007783076070216275	0.0007784439735870544	0.0008285259389469858	0.0008280744395457051	0.0601084769520995	0.059471456792557095	-1.0601768731795073e-06	-6.775936429734286e-05	-1.0607876121666686e-06	-6.779839895454387e-05
27.925273656010095	0.0006952301020235974	0.0006961494773340997	0.0007327649758060108	0.0007333592682512854	0.0007546034569933807	0.0007549860633130334	0.0007781291441171435	0.000778265429804386	0.0008283435440662398	0.0008278919955050968	0.06011656571503176	0.05947945761547327	-1.0473977467089467e-06	-6.734595030172263e-05	-1.0480028735417035e-06	-6.738485930335436e-05
28.09353747758831	0.0006950614061465107	0.0006959806167038347	0.0007325920058656574	0.0007331861756248247	0.0007544282943238032	0.0007548107992946528	0.0007779518580058036	0.0007780880621340597	0.0008281625373639246	0.0008277109362274099	0.06012480242512965	0.0594876047761829	-1.0346628758601227e-06	-6.69279568477621e-05	-1.0352624242628006e-06	-6.696673944395215e-05
28.2628151733366	0.000694893590338408	0.0006958126383416441	0.0007324200494923828	0.0007330140976992468	0.000754254228205527	0.0007546366321583408	0.0007777757621631636	0.0007779118840375184	0.0008279829356964707	0.0008275312785103967	0.06013318981146217	0.05949590097403448	-1.0219717467871252e-06	-6.650532756763416e-05	-1.0225657503825682e-06	-6.654398301048081e-05
28.43311285235687	0.0006947266634138113	0.0006956455510926573	0.0007322491175576064	0.0007328430453604749	0.0007540812708073811	0.0007544635740748756	0.0007776008702379106	0.0007777369091490505	0.0008278047561526233	0.0008273530393830434	0.06014173065423966	0.05950434895896014	-1.0093238469290403e-06	-6.607800536551078e-05	-1.0099123392351417e-06	-6.611653290899966e-05
28.604436660561465	0.0006945606342801683	0.0006954793638954089	0.0007320792210604366	0.0007326730296223327	0.0007539094344481128	0.000754291637364948	0.0007774271960542414	0.0007775631512781658	0.000827628016056941	0.0008271762361090522	0.06015042778580039	0.05951295153245079	-9.967186649808939e-07	-6.564593240751537e-05	-9.97301679423173e-07	-6.568433130843543e-05
28.77679278089485	0.000694395511938754	0.0006953140857827403	0.0007319103711292026	0.0007325040616280729	0.0007537387315983275	0.0007541208345010976	0.0007772547536142829	0.0007773906244120008	0.0008274527329733601	0.0008270008861903748	0.06015928409161892	0.05952171154855235	-9.841556908442121e-07	-6.520905011003775e-05	-9.847332607618858e-07	-6.524731962839758e-05
28.950187433556945	0.0006942313054855771	0.0006951497258827226	0.0007317425790230051	0.0007323361526519375	0.0007535691748824603	0.000753951178109687	0.0007770835571005473	0.0007772193427177774	0.0008272789247088216	0.0008268270073708254	0.06016830251133129	0.05953063191488267	-9.716344156365624e-07	-6.476729913179602e-05	-9.72206574274305e-07	-6.480543853035203e-05
29.124626876227456	0.0006940680241122829	0.0006949862934195637	0.0007315758561332737	0.0007321693141007164	0.0007534007770807586	0.0007537826809728827	0.0007769136208784155	0.000777049320545275	0.0008271066093169438	0.000826654617639727	0.060177486039786676	0.05953971559366879	-9.591543316403786e-07	-6.432061936192945e-05	-9.597211121569957e-07	-6.435862790682423e-05
29.30011740429177	0.0006939056771070797	0.0006948237977145436	0.0007314102139853639	0.0007320035575153466	0.0007532335511313146	0.0007536153560306872	0.000776744959498676	0.0007768805724293634	0.0008269358051017828	0.000826483735235649	0.0601868377281149	0.059548965602804795	-9.467149322574253e-07	-6.386894990798031e-05	-9.472763677314915e-07	-6.390682686932547e-05
29.476665351068124	0.000693744273855658	0.0006946622481869419	0.0007312456642401574	0.0007318388945725174	0.0007530675101321112	0.0007534492163829817	0.0007765775877000894	0.0007767131130925602	0.0008267665306216401	0.0008263143786501902	0.060196360684820156	0.059558385016931364	-9.343157120027257e-07	-6.34122290867345e-05	-9.348718354351866e-07	-6.344997373863848e-05
29.654277088036206	0.0006935838238421215	0.0006945016543549788	0.0007310822186956901	0.0007316753370863017	0.0007529026673431028	0.0007532842752916097	0.0007764115204119981	0.0007765469574476356	0.0008265988046929436	0.0008261465666318373	0.060206058076894935	0.05956797696854001	-9.219561664724693e-07	-6.295039441250871e-05	-9.225070107901114e-07	-6.298800603365962e-05
29.832959025067048	0.0006934243366499207	0.0006943420258367564	0.0007309198892887944	0.0007315128970098014	0.0007527390361883212	0.0007531205461824781	0.0007762467727569719	0.0007763821206002489	0.0008264326463941912	0.000825980318189882	0.06021593313095765	0.05957774464909613	-9.096357923041136e-07	-6.24833825858262e-05	-9.101813903621657e-07	-6.252086045960281e-05
30.0127176106544	0.0006932658219627972	0.0006941833723512126	0.0007307586880967692	0.0007313515864368218	0.0007525766302580162	0.0007529580426477007	0.0007760833600535016	0.0007762186178516358	0.0008262680750699705	0.0008258156525984153	0.06022598913441289	0.05958769131018723	-8.973540871455923e-07	-6.201112948134302e-05	-8.978944717303282e-07	-6.204847289612014e-05
30.193559332147448	0.0006931082895657307	0.0006940257037190779	0.0007305986273390645	0.000731191417603559	0.0007524154633108245	0.0007527967784477633	0.0007759212978187287	0.000776056464701331	0.0008261051103350414	0.0008256525894003856	0.06023622943663677	0.059597820264696066	-8.851105496262592e-07	-6.153357013649607e-05	-8.856457534649718e-07	-6.157077838656044e-05
30.37549071598484	0.0006929517493458941	0.0006938690298638382	0.0007304397193789904	0.0007310324028903131	0.0007522555492759692	0.0007526367675137225	0.0007757606017712216	0.000775895676849936	0.0008259437720784972	0.0008254911484117313	0.06024665745018646	0.059608134887995545	-8.729046793352034e-07	-6.105063874020655e-05	-8.73434735092736e-07	-6.10877111255348e-05
30.55851832793038	0.0006927962112936099	0.0006937133608127031	0.0007302819767254424	0.0007308745548232179	0.0007520969022554879	0.0007524780239494353	0.0007756012878337891	0.0007757362702019265	0.0008257840804679908	0.0008253313497255809	0.06025727665203399	0.059618638619170126	-8.607359767791832e-07	-6.0562268620140136e-05	-8.612609170640002e-07	-6.0599204446926125e-05
30.742648773309874	0.0006926416855033192	0.0006935587066975827	0.000730125412034655	0.0007307178860759972	0.000751939536526499	0.0007523205620338206	0.0007754433721363468	0.0007755782608685088	0.0008256260559540441	0.0008251732137165345	0.06026809058482697	0.05962933496226169	-8.486039433544361e-07	-6.006839223055005e-05	-8.491238007242614e-07	-6.010519081184329e-05
30.92788869724955	0.0006924881821745499	0.000693405077756067	0.0007299700381119692	0.000730562409471738	0.0007517834665434923	0.0007521643962231522	0.0007752868710188191	0.0007754216651705166	0.000825469719274427	0.0008250167610450146	0.060279102858174054	0.0596402274875422	-8.365080813180562e-07	-5.9568941139981346e-05	-8.370228882846435e-07	-5.9605601796158814e-05
31.114244784915854	0.0006923357116128948	0.0006932524843324138	0.000729815867913629	0.0007304081379846886	0.0007516287069406599	0.0007520095411533848	0.0007751318010340958	0.0007752664996413555	0.0008253150914586187	0.0008248620126616962	0.060290317149960145	0.0596513198328122	-8.244478937428912e-07	-5.906384601800374e-05	-8.249576827737588e-07	-5.9100368076880905e-05
31.30172376175672	0.0006921842842309954	0.0006931009368785426	0.0007296629145485965	0.0007302550847420805	0.0007514752725342569	0.000751856011642518	0.0007749781789510298	0.0007751127810299966	0.0008251621938323486	0.0008247089898120218	0.060301737207683774	0.059662615704726786	-8.124228845049659e-07	-5.855303662313793e-05	-8.129276880255651e-07	-5.858941942057938e-05
31.4903323937443	0.0006920339105495267	0.0006929504459550302	0.0007295111912803885	0.000730103263025967	0.0007513231783249939	0.0007517038226929834	0.0007748260217574833	0.0007749605263040106	0.0008250110480222132	0.0008245577140407845	0.06031336684982897	0.05967411888014909	-8.004325582379457e-07	-5.803644178931089e-05	-8.009324086399004e-07	-5.807268466981319e-05
31.68007748761912	0.0006918846011981929	0.0006928010222321168	0.0007293607115289387	0.0007299526862750911	0.0007511724395004692	0.000751552989494079	0.0007746753466634239	0.0007748097526526574	0.0008248616759603843	0.0008244082071968059	0.060325209967260686	0.059685833207532936	-7.884764203084163e-07	-5.7513989412893984e-05	-7.889713499521257e-07	-5.755009172994652e-05
31.870965891135747	0.0006917363669167212	0.0006926526764907114	0.0007292114888724781	0.0007298033680867694	0.0007510230714376287	0.0007514035274244243	0.0007745261711040665	0.000774660477490017	0.0008247140998893911	0.0008242604914376876	0.06033727052465348	0.05969776260833333	-7.765539767677458e-07	-5.698560643824235e-05	-7.770440179884555e-07	-5.7021567554937924e-05
32.063004493309954	0.0006915892185558728	0.0006925054196234138	0.000729063537049449	0.0007296553222188114	0.0007508750897052737	0.0007512554520544702	0.0007743785127430741	0.0007745127184581829	0.0008245683423670047	0.0008241145892346625	0.060349552561946934	0.05970991107844782	-7.646647343336529e-07	-5.645121884462201e-05	-7.65149919441455e-07	-5.648703813404543e-05
32.25620022466719	0.0006914431670784438	0.000692359262635526	0.000728916869960429	0.0007295085625914462	0.0007507285100665888	0.0007511087791490231	0.0007742323894757968	0.0007743664934304912	0.0008244244262711939	0.0008239705233775155	0.06036206019583343	0.059722282689688794	-7.528082003591986e-07	-5.5910751632914923e-05	-7.532885616496569e-07	-5.594642847894793e-05
32.45056005749291	0.0006912982235602815	0.0006922142166460807	0.0007287715016700881	0.0007293631032892862	0.0007505833484817195	0.0007509635246698215	0.0007740878194325737	0.0007742218205148113	0.0008242823748051822	0.0008238283169796089	0.0603747976212788	0.05973488159128407	-7.409838827822628e-07	-5.5364128809770596e-05	-7.414594525364127e-07	-5.539966260739715e-05
32.64609100608406	0.0006911543991913035	0.0006920702928888727	0.0007286274464091691	0.0007292189585633112	0.0007504396211103819	0.0007508197047781456	0.0007739448209820852	0.0007740787180568905	0.0008241422115025956	0.0008236879934829937	0.0603877691130735	0.059747712011413726	-7.291912900999568e-07	-5.4811273374033576e-05	-7.296621005882086e-07	-5.484666352983947e-05
32.84280012700226	0.0006910117052765188	0.0006919275027134913	0.0007284847185764905	0.0007290761428328761	0.0007502973443145122	0.0007506773358374637	0.0007738034127347576	0.0007739372046437469	0.0008240039602327036	0.000823549576663616	0.06040097902741649	0.059760778258775155	-7.174299313365308e-07	-5.425210730206076e-05	-7.178960148288612e-07	-5.428735323531608e-05
33.040694519328454	0.0006908701532370542	0.000691785857586359	0.0007283433327409736	0.0007289346706877424	0.0007501565346609523	0.0007505364344161161	0.0007736636135462234	0.0007737972991071198	0.0008238676452057554	0.0008234130906366152	0.06041443180353452	0.05977408472418602	-7.056993160147514e-07	-5.3686551533232985e-05	-7.061607047804865e-07	-5.372165267605866e-05
33.239781324919136	0.0006907297546111849	0.0006916453690917748	0.0007282033036436955	0.0007287945568901371	0.0007500172089241753	0.0007503970172900407	0.000773525442520838	0.0007736590205269755	0.0008237332909784152	0.0008232785598617234	0.06042813196533515	0.05978763588221664	-6.939989541042933e-07	-5.311452595363475e-05	-6.94455680415795e-07	-5.314948175150214e-05
33.44006772866406	0.0006905905210553725	0.0006915060489329653	0.0007280646461999721	0.0007286558163768395	0.000749879384089056	0.0007502591014455407	0.0007733889190152575	0.0007735223882350756	0.000823600922459304	0.0008231460091487675	0.0604420841230951	0.05980143629286291	-6.823283559902974e-07	-5.253594938073314e-05	-6.827804521342389e-07	-5.257075929379629e-05
33.64156095874556	0.0006904524643453012	0.0006913679089331329	0.0007279273755014592	0.0007285184642612887	0.0007497430773536761	0.0007501227040820866	0.0007732540626420696	0.0007733874218185945	0.0008234705649146371	0.0008230154636632683	0.060456292975184706	0.05981549060324902	-6.706870324506026e-07	-5.195073954883389e-05	-6.711345307294867e-07	-5.1985403052123846e-05
33.84426828689945	0.0006903155963769209	0.0006912309610365132	0.0007277915068182844	0.0007283825158357189	0.0007496083061321716	0.0007499878426151648	0.0007731208932734861	0.0007732541411238017	0.000823342243973968	0.0008228869489321446	0.060470763309830755	0.05982980354937214	-6.590744945989338e-07	-5.135881309117907e-05	-6.595174273339114e-07	-5.1393329675269994e-05
34.04819702867729	0.0006901799291674978	0.0006910952173094379	0.0007276570556012091	0.0007282479865733286	0.0007494750880576299	0.0007498545346791704	0.0007729894310451026	0.0007731225662598099	0.0008232159856360505	0.0008227604908495322	0.060485500006916416	0.0598443799578823	-6.474902538630006e-07	-5.076008552523659e-05	-6.479286534042793e-07	-5.079445469732824e-05
34.25335454371064	0.0006900454748566565	0.0006909606899413922	0.0007275240374838059	0.0007281148921304614	0.0007493434409850156	0.0007497227981303318	0.0007728596963597059	0.0007729927176023703	0.0008230918162747923	0.0008226361156826979	0.06050050803981956	0.05985922474790128	-6.359338219571759e-07	-5.015447123649097e-05	-6.363677206848873e-07	-5.0188692520797273e-05
34.45974823597649	0.0006899122457074365	0.0006908273912460836	0.000727392468284673	0.000727983248348828	0.0007492133829941508	0.00074959265104969	0.0007727317098911581	0.0007728646157977433	0.0008229697626453371	0.0008225138500780764	0.060515792477293676	0.05987434293287927	-6.244047108096371e-07	-4.954188345909771e-05	-6.248341411420767e-07	-4.957595639792922e-05
34.66738555406454	0.0006897802541073511	0.0006906953336625159	0.0007272623640096786	0.0007278530712577534	0.0007490849323927429	0.0007494641117461214	0.0007726054925883443	0.0007727382817666348	0.0008228498518902608	0.0008223937210674234	0.06053135848538528	0.05988973962249729	-6.129024325562948e-07	-4.892223426106179e-05	-6.133274269523072e-07	-4.8956158415297546e-05
34.87627399144595	0.0006896495125694372	0.0006905645297560553	0.0007271337408542187	0.0007277243770764445	0.0007489581077194409	0.0007493371987593976	0.0007724810656791734	0.000772613736708186	0.0008227321115458726	0.0008222757560740733	0.06054721132939749	0.059905420024603466	-6.01426499494389e-07	-4.8295434526279823e-05	-6.018470904629088e-07	-4.832920947650532e-05
35.086421086743854	0.0006895200337333235	0.0006904349922195093	0.0007270066152055212	0.000727597182216294	0.0007488329277469586	0.0007492119308632984	0.0007723584506746648	0.0007724910021040412	0.0008226165695486565	0.0008221599829193285	0.06056335637589466	0.05992138944719837	-5.899764240336995e-07	-4.7661393936027086e-05	-5.903926441400403e-07	-4.769501928342246e-05
35.29783442400536	0.0006893918303662876	0.0006903067338742025	0.0007268810036449632	0.0007274715032832092	0.0007487094114852266	0.0007490883270687692	0.0007722376693730877	0.0007723700997224786	0.0008225032542418178	0.0008220464298289653	0.06057979909475131	0.059937653300459935	-5.785517186713933e-07	-4.702002095183233e-05	-5.789636005376804e-07	-4.705349631878297e-05
35.51052163297529	0.0006892649153643226	0.0006901797676710578	0.0007267569229504284	0.0007273473570799721	0.0007485875781846044	0.0007489664066271251	0.0007721187438641799	0.0007722510516226139	0.0008223921943819703	0.0008219351254398669	0.060596545061244844	0.05995421709881475	-5.671518959430178e-07	-4.637122279643746e-05	-5.67559472260332e-07	-4.640454782775527e-05
35.72449038937153	0.0006891393017532005	0.0006900541066916745	0.0007266343900986855	0.000727224760608625	0.0007484674473391324	0.0007488461890333045	0.0007720016965334326	0.0007721338801586702	0.0008222834191459416	0.0008218260988067835	0.06061359995819705	0.05997108646305455	-5.557764683806511e-07	-4.571490543509027e-05	-5.561797719107631e-07	-4.574807979859652e-05
35.93974841516195	0.0006890150026895433	0.0006899297641494169	0.000726513422267806	0.000727103731072894	0.0007483490386898418	0.0007487276940291737	0.000771886550066456	0.000772018607984329	0.0008221769581377242	0.0008217193794092286	0.06063096957816116	0.05998826712249934	-5.444249484784242e-07	-4.5050973556948204e-05	-5.448240120622515e-07	-4.508399694483356e-05
36.15630347884324	0.0006888920314618843	0.0006898067533904908	0.000726394036839599	0.0007269842858806302	0.0007482323722281035	0.0007486109416068746	0.0007717733274534061	0.0007719052580571427	0.0008220728413955459	0.0008216149971584988	0.060648659825657675	0.0600057649172089	-5.330968486576097e-07	-4.4379330555816e-05	-5.334917052208545e-07	-4.441220268541768e-05
36.374163395721176	0.0006887704014917392	0.0006896850878950322	0.0007262762514020868	0.0007268664426462925	0.0007481174681990376	0.0007484959520122312	0.0007716620519934992	0.0007717938536430336	0.0008219710993990911	0.0008215129824048415	0.06066667671946065	0.060023585800243556	-5.217916812074244e-07	-4.369987850971757e-05	-5.221823637694637e-07	-4.3732599124823857e-05
36.59333602819267	0.0006886501263346737	0.0006895647812781913	0.000726160083752009	0.0007267502191934562	0.0007480043471049698	0.0007483827457482024	0.0007715527472995994	0.0007716844183208645	0.0008218717630768614	0.0008214133659447597	0.06068502639493385	0.060041735839974415	-5.10508958245998e-07	-4.301251816052343e-05	-5.108954999233535e-07	-4.304508703220633e-05
36.813829286029524	0.000688531219681374	0.0006894458472912205	0.0007260455518973583	0.0007266356335573578	0.0007478930297089472	0.0007482713435783968	0.0007714454373028875	0.0007715769759870935	0.0008217748638136831	0.0008213161790284633	0.06070371510642005	0.06006022122244634	-4.992481916921837e-07	-4.231714889491034e-05	-4.996306257067616e-07	-4.234956582266358e-05
37.03565112666392	0.0006884136953587072	0.0006893282998225528	0.0007259326740599411	0.0007265227039874606	0.0007477835370382945	0.0007481617665306234	0.0007713401462576038	0.0007714715508604983	0.0008216804334583549	0.0008212214533674596	0.06072274922968433	0.0600790482537948	-4.880088932156853e-07	-4.161366872298955e-05	-4.883872529036666e-07	-4.1645933536088586e-05
37.25880955547555	0.0006882975673307923	0.0006892121528988904	0.00072582146867798	0.0007264114489500648	0.0007476758903882396	0.0007480540359005167	0.0007712368987458819	0.0007713681674869938	0.000821588504331461	0.0008211292211423068	0.06074213526441169	0.06009822336271414	-4.76790574179594e-07	-4.0901974255908025e-05	-4.771648929955546e-07	-4.093408681449251e-05
37.483312626080554	0.0006881828497000639	0.0006890974206862876	0.0007257119544087436	0.0007263018871309443	0.0007475701113255882	0.0007479481732552058	0.0007711357196826629	0.0007712668507445292	0.0008214991092333337	0.0008210395150105151	0.060761879836760777	0.060117753102984804	-4.6559274560721217e-07	-4.018196068542035e-05	-4.659630571325797e-07	-4.0213920881687626e-05
37.70916844062219	0.0006880695567083343	0.000688984117491231	0.0007256041501312109	0.0007261940374380171	0.0007474662216924559	0.0007478442004370452	0.0007710366343206963	0.0007711676258480709	0.0008214122814521781	0.0008209523681146099	0.06078198970197561	0.060137644156056706	-4.5441491814605765e-07	-3.9453521762350396e-05	-4.5478125609691757e-07	-3.948532952183226e-05
37.93638515006311	0.0006879577027378503	0.0006888722577617155	0.0007254980749487615	0.0007260879190040455	0.0007473642436100538	0.000747742139567396	0.000770939668255624	0.0007710705183546671	0.0008213280547723543	0.0008208678140903501	0.06080247174705915	0.06015790333368953	-4.432566020086664e-07	-3.8716549773637476e-05	-4.436190002435683e-07	-3.874820505664345e-05
38.164970954479706	0.0006878473023123538	0.000688761856088325	0.000725393748191913	0.0007259835511893777	0.0007472641994825431	0.0007476420130504765	0.0007708448474311628	0.0007709755541686128	0.0008212464634828411	0.0008207858870751253	0.06082333299350251	0.060178537580655625	-4.3211730691924966e-07	-3.797093551832775e-05	-4.324757994487484e-07	-3.8002438321277365e-05
38.39493410335793	0.0006877383700981345	0.0006886529272053049	0.0007252911894210823	0.0007258809535847181	0.0007471661120009432	0.0007475438435772672	0.0007707521981443734	0.0007708827595466994	0.0008211675423858616	0.0008207066217165154	0.06084458060008173	0.06019955397750509	-4.2099654208073434e-07	-3.72165682859249e-05	-4.21351163072594e-07	-3.724791864279098e-05
38.626282895891045	0.0006876309209050789	0.0006885454859916314	0.0007251904184293844	0.0007257801460139343	0.0007470700041471	0.000747447654129476	0.0007706617470510236	0.000770792161103557	0.0008210913268056902	0.0008206300531810275	0.0608662218657167	0.06022095974339028	-4.0989381612684117e-07	-3.645333583268684e-05	-4.1024459991405825e-07	-3.6484533816216747e-05
38.859025681279114	0.000687524969687715	0.0006884395474720766	0.0007250914552454651	0.0007256811485368964	0.0007469758991977191	0.0007473534679835668	0.0007705735211710461	0.0007707037858170926	0.000821017852597637	0.0008205562171630098	0.0608882642323942	0.060242762238959975	-3.98808637072862e-07	-3.5681124357561655e-05	-3.991556181642906e-07	-3.571217008105365e-05
39.09317085903034	0.0006874205315462477	0.000688335126818266	0.0007249943201363665	0.000725583981452351	0.000746883820728458	0.0007472613087148475	0.0007704875478940923	0.0007706176610340231	0.0008209471561572174	0.0008204851498937489	0.060910715288162144	0.06026496896931777	-3.877405122493065e-07	-3.4899818475792044e-05	-3.880837253391993e-07	-3.4930712094788374e-05
39.328726879264174	0.0006873176217276031	0.000688232239349744	0.0007248990336104416	0.0007254886653008445	0.0007467937926180974	0.0007471712002016371	0.0007704038549851995	0.0007705338144755213	0.0008208792744295262	0.0008204168881507691	0.06093358277018868	0.06028758758704911	-3.766889482695931e-07	-3.410930119596145e-05	-3.770284282441066e-07	-3.4140042909580615e-05
39.56570224301631	0.0006872162556264439	0.0006881309005350108	0.0007248056164202821	0.0007253952208676573	0.000746705839052754	0.0007470831666294749	0.0007703224705905374	0.0007704522742429388	0.0008208142449187824	0.0008203514692672997	0.06095687456789733	0.06031062589532037	-3.656534509849461e-07	-3.330945389484752e-05	-3.6598923293038044e-07	-3.334004394731083e-05
39.80410550254544	0.0006871164487861966	0.0006880311259925738	0.0007247140895657044	0.0007253036691858003	0.0007466199845301824	0.0007469972324954184	0.0007702434232432791	0.0007703730688236569	0.0008207521056980951	0.0008202889311419643	0.06098059872617054	0.06033409185104725	-3.5463352540568253e-07	-3.250015628863956e-05	-3.549656446210584e-07	-3.253059497151933e-05
40.04394526164196	0.0006870182169000632	0.0006879329314919802	0.0007246244742967614	0.0007252140315390344	0.0007465362538641376	0.0007469134226123984	0.0007701667418695703	0.0007702962270970304	0.000820692895419428	0.0008202293122486622	0.061004763448631115	0.06035799356813924	-3.436286756710715e-07	-3.168128640920753e-05	-3.439571676765868e-07	-3.171157406292591e-05
40.28523017593832	0.0006869215758120227	0.0006878363329548443	0.0007245367921167933	0.0007251263294649296	0.0007464546721888017	0.0007468317621136449	0.0007700924557946066	0.0007702217783404424	0.0008206366533237699	0.000820172651646659	0.06102937710099945	0.06038233932082105	-3.3263840500054494e-07	-3.085272057684607e-05	-3.329633055451642e-07	-3.088285759234033e-05
40.52796895322162	0.000686826541517825	0.0006877413464558634	0.0007244510647855159	0.0007250405847579625	0.0007463752649632879	0.000746752276457183	0.0007700205947488234	0.0007701497522354687	0.0008205834192515265	0.0008201189889908896	0.061054448214530405	0.06040713754702922	-3.2166221561823714e-07	-3.0014333371408686e-05	-3.219835606929188e-07	-3.0044320192462726e-05
40.77217035374772	0.0006867331301659782	0.0006876479882238309	0.0007243673143221519	0.0007249568194726567	0.0007462980579762183	0.0007466749914304075	0.0007699511888742045	0.0007700801788741624	0.0008205332336531352	0.0008200683645424899	0.06107998548953104	0.06043239685189224	-3.106996087070147e-07	-2.916599760471872e-05	-3.110174345536017e-07	-2.9195834729711656e-05
41.017843190557436	0.0006866413580587206	0.0006875562746426326	0.0007242855630085969	0.0007248750559267578	0.0007462230773503714	0.0007465999331547239	0.0007698842687307025	0.0007700130887654477	0.0008204861375999055	0.0008200208191795438	0.06110599779896092	0.06045812601129122	-2.9975008436163887e-07	-2.8307584292980303e-05	-3.0006442748066464e-07	-2.8337272276662828e-05
41.26499632979458	0.0006865512416529807	0.0006874662222522331	0.0007242058333926232	0.0007247953167044476	0.0007461503495474044	0.0007465271280902674	0.0007698198653027787	0.0007699485128416333	0.0008204421727950913	0.0008199763944080654	0.06113249419212071	0.0604843339755042	-2.888131415200272e-07	-2.7438962626802343e-05	-2.8912403868762947e-07	-2.7468502082961255e-05
41.51363869102594	0.0006864627975613272	0.0006873778477496504	0.0007241281482911276	0.0007247176246595992	0.0007460799013726568	0.0007464566030406967	0.0007697580100060674	0.0007698864824650494	0.0008204013815852055	0.0008199351323732187	0.06115948389842537	0.06051102987294173	-2.7788827791077816e-07	-2.65599999415278e-05	-2.7819576618607136e-07	-2.6589391544956653e-05
41.763779247563185	0.0006863760425529033	0.0006872911679899186	0.0007240525307934171	0.000724642002919075	0.0007460117599800272	0.0007463883851580704	0.0007696987346941644	0.0007698270294348089	0.0008203638069715815	0.0008198970758707811	0.06118697633127039	0.06053822301396697	-2.6697498999288943e-07	-2.567056168703563e-05	-2.6727910672793946e-07	-2.5699806175588646e-05
42.0154270267867	0.0006862909935543483	0.0006872061999870354	0.0007239790042645362	0.0007245684748860623	0.000745945952876935	0.0007463225019477979	0.0007696420716655437	0.0007697701859936948	0.0008203294926221869	0.0008198622683588575	0.06121498109198921	0.06056592289481058	-2.5607277289395845e-07	-2.4770511397098627e-05	-2.5637355574939513e-07	-2.4799609574271964e-05
42.26859111047143	0.0006862076676507006	0.0006871229609148934	0.0007239075923486342	0.0007244970642434508	0.0007458825079293574	0.0007462589812736733	0.0007695880536706041	0.0007697159848351765	0.0008202984828836947	0.0008198307539698498	0.061243507973907686	0.060594139201579356	-2.451811203566228e-07	-2.385971065793635e-05	-2.4547860731096403e-07	-2.3888663395199572e-05
42.523280635114425	0.0006861260820862846	0.0006870414681081954	0.0007238383189723728	0.0007244277949572515	0.0007458214533669535	0.0007461978513629917	0.0007695367139188492	0.0007696644591105602	0.000820270822793824	0.0008198025775226902	0.06127256696649649	0.060622881814360874	-2.3429952466526814e-07	-2.2938019075352534e-05	-2.345937540287977e-07	-2.29668273148409e-05
42.77950479226489	0.0006860462542655851	0.0006869617390633575	0.0007237712083483834	0.0007243606912800634	0.0007457628177882753	0.0007461391408117533	0.0007694880860862102	0.0007696156424362806	0.0008202465580939571	0.0008197777845353513	0.061302168259622265	0.06065216081143065	-2.2342747658899917e-07	-2.2005294242732898e-05	-2.2371848701482552e-07	-2.203395899944005e-05
43.03727282885567	0.0006859682017540919	0.0006868837914393835	0.0007237062849787541	0.0007242957777545724	0.0007457066301660565	0.0007460828785899471	0.0007694422043224982	0.0007695695689013206	0.0008202257352420293	0.0008197564212376239	0.06133232224790531	0.0606819864735578	-2.1256446532634532e-07	-2.1061391707932753e-05	-2.1285229582406265e-07	-2.1089914072708327e-05
43.29659404753705	0.0006858919422791341	0.0006868076430587291	0.0007236435736585717	0.0007242330792171021	0.0007456529198525979	0.0007460290940469265	0.0007693991032590111	0.0007695262730747854	0.0008202084014257188	0.0008197385345841916	0.06136303953518276	0.060712369288421233	-2.017099784180909e-07	-2.0106164937833126e-05	-2.0199466836874104e-07	-2.013454608021381e-05
43.55747780701245	0.0006858174937306886	0.0006867333119081424	0.0007235830994795015	0.0007241726208012077	0.0007456017165852401	0.0007459778169168772	0.0007693588180162832	0.0007694857900136179	0.0008201946045759272	0.0008197241722679943	0.061394330939081775	0.06074331995512858	-1.908635016989197e-07	-1.9139465284728763e-05	-1.9114509086626784e-07	-1.9167706455491818e-05
43.81993352237618	0.0006857448741621655	0.0006866608161394782	0.0007235248878334113	0.000724114427941308	0.0007455530504919247	0.000745929077324369	0.0007693213842119835	0.0007694481552704613	0.0008201843933805659	0.0008197133827338934	0.06142620749570423	0.060774849388851145	-1.800245192200029e-07	-1.816114195013485e-05	-1.8030304776788485e-07	-1.818924448465653e-05
44.08397066545326	0.0006856741017911716	0.0006865901740704977	0.0007234689644160435	0.000724058526376372	0.0007455069520968557	0.0007458829057900097	0.0007692868379689748	0.0007694134049016842	0.000820177817298664	0.0008197062151926535	0.06145868046442943	0.060806968725572313	-1.6919251318416387e-07	-1.7171041949065602e-05	-1.6946802168797855e-07	-1.719900727023549e-05
44.349598765141174	0.0006856051950002439	0.0006865214041856307	0.0007234153552307246	0.0007240049421536387	0.0007454634523262479	0.0007458393332361858	0.0007692552159235218	0.0007693815754755496	0.0008201749265747851	0.000819702719635233	0.061491761332835446	0.06083968932695235	-1.5836696388147643e-07	-1.6169010073563417e-05	-1.5863949334423214e-07	-1.6196839694782028e-05
44.6168274077539	0.0006855381723375587	0.0006864545251367215	0.0007233640865921272	0.0007239537016323908	0.0007454225825141771	0.0007457983909929044	0.0007692265552336678	0.0007693527040805547	0.0008201757722537885	0.0008197029468474108	0.061525461821742275	0.06087302278531704	-1.4754734960231199e-07	-1.5154888853480264e-05	-1.47816941470022e-07	-1.518258438215625e-05
44.88566623736761	0.0006854730525176142	0.0006863895557437443	0.0007233151851300772	0.0007239048314877748	0.0007453843744085341	0.0007457601108037375	0.0007692008935877783	0.0007693268283339353	0.000820180406195929	0.0008197069484247531	0.061559793890382554	0.06090698092876972	-1.3673314656513155e-07	-1.412851851806396e-05	-1.3699984274242669e-07	-1.4156081659083553e-05
45.15612495616904	0.0006854098544218822	0.0006863265149954904	0.0007232686777934069	0.0007238583587146667	0.0007453488601770758	0.0007457245248318649	0.0007691782692132537	0.0007693039863903377	0.000820188881092309	0.0008197147767879238	0.061594769741701715	0.06094157582643199	-1.25923828856421e-07	-1.308973695818283e-05	-1.261876717254147e-07	-1.3117169517462557e-05
45.42821332480542	0.0006853485970994197	0.0006862654220502154	0.0007232245918538495	0.0007238143106315781	0.0007453160724135751	0.0007456916656662135	0.0007691587208854102	0.0007692842169506581	0.0008202012504806839	0.0008197264851983458	0.06163040182779245	0.060976819793817125	-1.1511886835111063e-07	-1.2038379685747058e-05	-1.1537990078440939e-07	-1.2065683573619923e-05
45.701941162736816	0.0006852892997674576	0.0006862062962362652	0.0007231829549099882	0.0007237727148846197	0.0007452860441440847	0.0007456615663277136	0.000769142287936548	0.0007692675592710683	0.0008202175687616488	0.0008197421277742413	0.06166670285546711	0.06101272539833956	-1.0431773462150212e-07	-1.0974279791409192e-05	-1.0457600000042012e-07	-1.100145702664923e-05
45.97731834859046	0.0006852319818119472	0.0006861491570526594	0.0007231437948912502	0.0007237335994515074	0.0007452588088333071	0.0007456342602756562	0.0007691290102651981	0.0007692540531722185	0.0008202378912152047	0.0008197617595070441	0.06170368579196951	0.06104930546496417	-9.351989486397656e-08	-9.897267903236084e-06	-9.377543709891863e-08	-9.924320617082927e-06
46.25435482051728	0.0006851766627880751	0.0006860940241696446	0.0007231071400619518	0.0007236969926456211	0.0007452344003910746	0.0007456097814141644	0.0007691189283455624	0.0007692437390486329	0.0008202622740177208	0.0008197854362782053	0.061741363870837285	0.061086573082001897	-8.272481382114866e-08	-8.807172144437159e-06	-8.297767736592174e-08	-8.834102584315273e-06
46.533060576550575	0.0006851233624207315	0.0006860409174292021	0.0007230730190253876	0.0007236629231201082	0.0007452128531789396	0.0007455881640987729	0.00076911208323714	0.0007692366578782871	0.0008202907742592972	0.0008198132148763949	0.06177975059791086	0.06112454160704926	-7.193195370033476e-08	-7.703818089593861e-06	-7.21821835733983e-08	-7.730628623497937e-06
46.813445674966815	0.0006850721006049399	0.0006859898568455174	0.0007230414607279714	0.0007236314198720373	0.0007451942020168826	0.0007455694431431237	0.0007691085165945521	0.0007692328512323878	0.0008203234499615473	0.0008198451530151171	0.06181885975749583	0.06116322467308597	-6.114077408898508e-08	-6.587028720084209e-06	-6.138841589361718e-08	-6.613721841214337e-06
47.09552023464871	0.0006850228974062429	0.0006859408626054071	0.0007230124944634258	0.0007236025122466034	0.0007451784821901359	0.0007455536538257781	0.0007691082706775736	0.0007692323612853528	0.0008203603600958103	0.0008198813093507515	0.06185870541869217	0.06120263619472817	-5.035073185732236e-08	-5.456624377425667e-06	-5.059583179961753e-08	-5.4832027082674095e-06
47.37929443545016	0.0006849757730610492	0.0006858939550687071	0.0007229861498770296	0.0007235762299413886	0.0007451657294561344	0.0007455408318971577	0.0007691113883613755	0.0007692352308250038	0.0008204015646018123	0.0008199217435010377	0.06189930194187905	0.06124279037464384	-3.956128107941194e-08	-4.312422717533959e-06	-3.980388598888093e-08	-4.338889014826597e-06
47.66477851856398	0.0006849307479769173	0.0006858491547685997	0.0007229624569699021	0.0007235526030106618	0.0007451559800515784	0.0007455310135865918	0.0007691179131469688	0.0007692415032629569	0.0008204471244067703	0.0008199665160639969	0.06194066398537377	0.06128370171013463	-2.877187294859397e-08	-3.1542386637606334e-06	-2.9012030301148878e-08	-3.1805958231878595e-06
47.951982786891236	0.0006848878427328015	0.0006858064824119037	0.0007229414461033502	0.0007235316618697414	0.0007451492706996292	0.0007455242356095031	0.0007691278891718804	0.0007692512226452446	0.0008204971014449773	0.0008200156886373297	0.061982806512264677	0.061325384999892214	-1.7981955671882155e-08	-1.981884356683228e-06	-1.82197136102194e-08	-2.0081354179246613e-06
48.24091760541319	0.0006848470780792403	0.000685765958879306	0.0007229231480032633	0.0007235134372994042	0.0007451456386172339	0.0007455205351747161	0.0007691413612210477	0.0007692644336631551	0.0008205515586778669	0.0008200693238382878	0.06202574479742183	0.061367855350931255	-7.190974385829635e-09	-7.951691054497445e-07	-7.4263817428487505e-09	-8.213172575655125e-07
48.53159340156531	0.0006848084749384868	0.0006857276052255392	0.0007229075937645583	0.0007234979604503474	0.0007451451215225751	0.0007455199499918955	0.000769158374737944	0.0007692811816642994	0.0008206105601145759	0.0008201274853240366	0.06206949443469505	0.06141112818570406	3.601628946253363e-09	4.061006636801867e-07	3.368522625332021e-09	3.8005207703140087e-07
48.82402066561362	0.0006847720544045866	0.0006856914426795057	0.0007228948148556835	0.0007234852628477076	0.0007451477576426637	0.0007455225182791233	0.0007691789758359458	0.0007693015126639213	0.0008206741708330258	0.000820190237812532	0.062114071344300935	0.06145521924940716	1.4396415625806194e-08	1.6221214588219013e-06	1.4165560058721632e-08	1.596168933776232e-06
49.11820995103327	0.0006847378377433847	0.0006856574926443322	0.0007228848431231653	0.0007234753763956247	0.0007451535857210579	0.0007455282787706034	0.0007692032113099356	0.0007693254733564365	0.0008207424570015251	0.00082025764710391	0.06215949178040887	0.06150014461747822	2.5193950322450684e-08	2.853092775617627e-06	2.4965294465398302e-08	2.8272326422773553e-06
49.41417187488941	0.0006847058463924778	0.0006856257766973707	0.0007228777107962189	0.0007234683333818682	0.0007451626450257334	0.0007455372707245159	0.0007692311286481626	0.0007693531111272317	0.0008208154859009281	0.0008203297801024277	0.06220577233892741	0.06154592070329696	3.599480118457975e-08	4.09921715291417e-06	3.576829320662417e-08	4.073445569297007e-06
49.71191711822035	0.0006846761019610957	0.0006855963165901314	0.0007228734504914097	0.0007234641664825159	0.0007451749753570918	0.0007455495339310109	0.0007692627760443592	0.0007693844740647164	0.0008208933259473537	0.0008204067048389575	0.062252929965501844	0.061592564266091776	4.679953993389982e-08	5.360700226803017e-06	4.657512719247192e-08	5.335013172735881e-06
50.01145642642306	0.000684648626229908	0.0006855691342481378	0.0007228720952173635	0.0007234629087666823	0.000745190617056114	0.000745565108720344	0.0007692982024101149	0.0007694196109726294	0.0008209760467154804	0.0008204884904940474	0.062300981963726854	0.061640092419058136	5.7608741974067915e-08	6.6377507877413144e-06	5.7386370983739804e-08	6.612144058226743e-06
50.3128006096408	0.0006846234411507609	0.0006855442517707183	0.0007228736783795378	0.0007234645937013056	0.0007452096110126662	0.0007455840359711646	0.0007693374573875273	0.0007694585713826211	0.0008210637189624459	0.0008205752074215836	0.06234994600358117	0.06168852263770077	6.842298650756862e-08	7.93058083961573e-06	6.820260291555066e-08	7.90505003808728e-06
50.61596054315354	0.0006846005688463373	0.0006855216914307191	0.0007228782337850484	0.0007234692551559942	0.0007452319986739615	0.0007456063571189618	0.0007693805913621339	0.0007695014055671132	0.0008211564146523675	0.000820666927173062	0.06239984013009381	0.06173787276839774	7.924285664760375e-08	9.239405659056121e-06	7.902440520555533e-08	9.213946190800293e-06
50.9209471677702	0.0006845800316097337	0.000685501475674135	0.0007228857956475483	0.0007234769274079227	0.0007452578220531757	0.0007456321141646598	0.0007694276554761246	0.000769548164552439	0.0008212542069814955	0.0008207637225224864	0.06245068277224391	0.061788161037203124	9.006893952998203e-08	1.0564443856025951e-05	8.98523640606181e-08	1.0539050920521653e-05
51.22777149022361	0.0006845618519039519	0.0006854836271196579	0.0007228963985921637	0.0007234876451467868	0.000745287123738224	0.0007456613496833765	0.000769478701641852	0.0007695989001322763	0.0008213571704040276	0.0008208656674919192	0.06250249275210872	0.06183940605888891	1.0090182643086344e-07	1.1905917436133562e-05	1.0068706980063263e-07	1.1880586019780148e-05
51.53644458356769	0.0006845460523613016	0.0006854681685581371	0.0007229100776604866	0.0007235014434798151	0.0007453199469007033	0.0007456941068333456	0.0007695337825556436	0.0007696536648813825	0.0008214653806586033	0.0008209728373777044	0.06255528929426146	0.06189162684623693	1.1174211289144247e-07	1.3264051864803061e-05	1.1152911697735052e-07	1.323877673334306e-05
51.84697758757708	0.0006845326557827127	0.0006854551229519491	0.0007229268683156248	0.0007235183579368392	0.0007453563353050032	0.0007457304293650074	0.0007695929517119268	0.0007697125121696381	0.0008215789147955018	0.0008210853087773846	0.06260909203543019	0.061944842819587516	1.2259039884436607e-07	1.4639076133027284e-05	1.2237910450253395e-07	1.4613851823219726e-05
52.15938170914916	0.0006845216851369488	0.0006854445134342718	0.0007229468064473095	0.0007235384244754185	0.0007453963333175914	0.0007457703616302716	0.0007696562634176735	0.0007697754961764087	0.0008216978512045645	0.0008212031596173318	0.06266392103442574	0.061999073816656966	1.3344728873646537e-07	1.6031222823759128e-05	1.3323763576483273e-07	1.6006043634941847e-05
52.47366822270851	0.0006845131635597172	0.0006854363633082556	0.0007229699283770569	0.0007235616794860257	0.0007454399859164703	0.0007458139485919529	0.0007697237728071743	0.0007698426719052312	0.0008218222696438653	0.0008213264691811204	0.062719796782348	0.062054340102623375	1.4431339166037782e-07	1.744072818030129e-05	1.441053187676948e-07	1.741558816609201e-05
52.789848470613855	0.0006845071143526751	0.0006854306960460934	0.000722996270863392	0.0007235881597972878	0.0007454873387008208	0.0007458612358333918	0.0007697955358571512	0.0007699140951988395	0.0008219522512691558	0.0008214553181386612	0.06277674021307647	0.062110662380501946	1.551893214941924e-07	1.8867832177665855e-05	1.5498276626142206e-07	1.8842725136636318e-05
53.107933863567155	0.0006845035609823261	0.0006854275352879796	0.0007230258711071289	0.0007236179026812895	0.0007455384379008303	0.0007459122695682572	0.000769871609402223	0.0007699898227545367	0.0008220878786641125	0.0008215897885761289	0.06283477271406014	0.06216806180180925	1.660756970283013e-07	2.0312778592879166e-05	1.6587059587305775e-07	2.0287698059423542e-05
53.42793588102576	0.0006845025270787936	0.0006854269048409509	0.0007230587667567054	0.000723650945858928	0.0007455933303877039	0.0007459670966505351	0.0007699520511507224	0.0007700699121399181	0.0008222292358714024	0.0008217299640266988	0.06289391613741073	0.06222655997753226	1.769731421132851e-07	2.1775815079699834e-05	1.7676943025080223e-07	2.175075431434803e-05
53.74986607161648	0.0006845040364344826	0.0006854288286776148	0.0007230949959135837	0.000723687327505336	0.000745652063683881	0.0007460257645847177	0.0007700369197008914	0.0007701544218089677	0.0008223764084246143	0.0008218759295021342	0.06295419281131197	0.06228617898940542	1.878822858077979e-07	2.3257193244557994e-05	1.8767989720907922e-07	2.323214522365058e-05
54.073736053552395	0.0006845081130026071	0.0006854333309347462	0.0007231345971377039	0.0007237270862553573	0.0007457146859734444	0.0007460883215361857	0.0007701262745574528	0.0007702434111185293	0.0008225294833810628	0.0008220277715252397	0.06301562555175737	0.062346941401515976	1.9880376251951368e-07	2.4757168722827627e-05	1.9860262987273468e-07	2.4732126128329535e-05
54.399557515052166	0.0006845147808955885	0.0006854404359117563	0.0007231776094529989	0.0007237702612090842	0.0007457812461127341	0.0007461548163417957	0.0007702201761485747	0.0007703369403451646	0.0008226885493555118	0.0008221855781632171	0.0630782376746234	0.062408870272237654	2.0973821216341976e-07	2.6276001259095683e-05	2.0953826683034298e-07	2.6250956467632758e-05
54.727342214761876	0.0006845240643833168	0.0006854501680690253	0.0007232240723529697	0.0007238168919374556	0.0007458517936411748	0.0007462252985206774	0.000770318685843241	0.0007704350707024167	0.0008228536965548405	0.0008223494390619562	0.06314205300809166	0.06247198916651217	2.20686280315123e-07	2.781395478815285e-05	2.2048745228707943e-07	2.7788899859743088e-05
55.057101982179326	0.000684535987891263	0.0006854625520260905	0.0007232740258063164	0.0007238670184879124	0.0007459263787923133	0.0007462998182852417	0.0007704218659690345	0.000770537864358481	0.0008230250168136847	0.0008225194454812844	0.06320709590543307	0.06253632216848627	2.3164861837326328e-07	2.9371297518315798e-05	2.314508362245317e-07	2.934622418465649e-05
55.38884871808102	0.0006845505759984462	0.0006854776125596875	0.0007233275102626331	0.0007239206813901153	0.0007460050525050804	0.0007463784265524115	0.000770529779830352	0.0007706453844543047	0.0008232026036310918	0.0008226956903312183	0.06327339125816106	0.06260189389451536	2.4262588372322806e-07	3.094830201716414e-05	2.4242907456593216e-07	3.092320166950269e-05
55.722594394951685	0.0006845678534352386	0.0006854953746016337	0.0007233845666581593	0.0007239779216617212	0.000746087866435275	0.0007464611749550736	0.000770642491727061	0.0007707576951221226	0.0008233865522082192	0.000822878268209244	0.06334096450957552	0.06266872950655047	2.536187399073721e-07	3.254524529913705e-05	2.534228293398725e-07	3.252010897550339e-05
56.058351057416104	0.0006845878450810087	0.0006855158632365507	0.0007234452364215923	0.0007240387808142199	0.0007461748729672838	0.000746548115853763	0.0007707600669736095	0.0007708748615044448	0.0008235769594871165	0.0008230672754386672	0.06340984166869913	0.06273685472591739	2.646278567995739e-07	3.416240891557232e-05	2.644327688596307e-07	3.413722728784485e-05
56.39613082267415	0.0006846105759615924	0.0006855391036994168	0.0007235095614799588	0.0007241033008588328	0.0007462661252260353	0.0007466393023485862	0.000770882571918609	0.0007709969497735108	0.0008237739241906285	0.0008232628101080689	0.06348004932463136	0.06280629584750236	2.756539107875988e-07	3.580007904743776e-05	2.7545956789599285e-07	3.577484240738227e-05
56.7359458809379	0.0006846360712465873	0.0006855651213729425	0.0007235775842645499	0.0007241715243124692	0.0007463616770892031	0.0007467347882913814	0.000771010073964904	0.0007711240271512236	0.0008239775468634621	0.0008234649721119065	0.06355161466132603	0.06287707975436281	2.866975849502573e-07	3.745854659950587e-05	2.8650390785896554e-07	3.743324484478672e-05
57.07780849587155	0.0006846643562464526	0.0006855939417847608	0.0007236493477169064	0.0007242434942037453	0.000746461583199651	0.0007468346282981339	0.0007711426415901303	0.0007712561619295773	0.0008241879299144447	0.000823673863192298	0.06362456547281031	0.06294923393276926	2.9775956925473003e-07	3.9138107298136715e-05	2.9756647699271527e-07	3.9112729917911704e-05
57.42173100503407	0.0006846954564094258	0.0006856255906044264	0.0007237248952948781	0.0007243192540790632	0.0007465658989781473	0.0007469388777616449	0.000771280344367805	0.000771393423491599	0.0008244051776600444	0.0008238895869820403	0.06369893017886016	0.06302278648770186	3.0884056074868826e-07	4.083906179128127e-05	3.0864797056009974e-07	4.0813597850075656e-05
57.7677258203244	0.0006847293973182252	0.0006856600936402091	0.0007238042709787286	0.0007243988480087468	0.0007466746806363305	0.0007470475928644593	0.0007714232529889352	0.000771535882332813	0.0008246293963691645	0.0008241122490488911	0.06377473784115027	0.06309776615881356	3.199412637552336e-07	4.2561715749983575e-05	3.1974909104086e-07	4.25361538722302e-05
58.115805428429454	0.0006847662046865448	0.0006856974768356809	0.0007238875192773074	0.0007244823205932405	0.0007467879851899548	0.0007471608305920674	0.0007715714392841801	0.000771683610083251	0.0008248606943092827	0.0008243419569411751	0.06385201817989028	0.06317420233687451	3.3106239009255724e-07	4.430637997543396e-05	3.3087054834672613e-07	4.428070832868114e-05
58.465982391274686	0.0006848059043553301	0.0006857377662660853	0.0007239746852342822	0.0007245697169693697	0.0007469058704724136	0.0007472786487463848	0.0007717249762465853	0.0007718366795300274	0.000825099181793979	0.0008245788202347603	0.0639308015909706	0.06325212508071995	3.422046592745174e-07	4.6073370505911315e-05	3.4201306002264523e-07	4.6047576783864175e-05
58.818269346477535	0.0006848485222888175	0.0006857809881344723	0.0007240658144344243	0.0007246610828166563	0.0007470283951485424	0.0007474011059595108	0.0007718839380548931	0.0007719951646404875	0.0008253449712318937	0.000824822950581442	0.06401111916363027	0.06333156513471279	3.5336879873615334e-07	4.7863008728638023e-05	3.531773514653565e-07	4.783708013270105e-05
59.172679007803275	0.0006848940845703377	0.0006858271687676017	0.0007241609530099593	0.000724756464363697	0.0007471556187287268	0.0007475282617077846	0.0007720484000974653	0.0007721591405859603	0.0008255981771771819	0.000825074461758805	0.06409300269866894	0.06341255394674752	3.6455554405616375e-07	4.9675621493411315e-05	3.6436415614890527e-07	4.964954471464722e-05
59.52922416562417	0.0006849426173978619	0.0006858763346115898	0.0007242601476469686	0.0007248559083945974	0.0007472876015832986	0.0007476601763261383	0.0007722184389968213	0.0007723286837661245	0.0008258589163815048	0.0008253334697216024	0.06417648472722175	0.06349512368680567	3.757656391900101e-07	5.1511541230342406e-05	3.7557421584972356e-07	5.1485302429543633e-05
59.887917687380885	0.0006849941470792938	0.0006859285122273024	0.0007243634455918577	0.0007249594622554665	0.0007474244049572572	0.0007477969110227583	0.0007723941326348335	0.0007725038718340157	0.0008261273078476375	0.0008256000926547192	0.06426159853011827	0.06357930726609037	3.8699983671581367e-07	5.33711060718145e-05	3.868082808905753e-07	5.334469085893634e-05
60.24877251804685	0.0006850487000274831	0.0006859837282854771	0.0007244708946578779	0.0007250671738609725	0.0007475660909853025	0.000747938527894071	0.0007725755601785798	0.0007726847837216969	0.0008264034728847318	0.0008258744510277793	0.06434837815784192	0.06366513835675586	3.982588980711455e-07	5.5254659974524056e-05	3.9806711038146633e-07	5.522805338850634e-05
60.6118016805955	0.000685106302754951	0.0006860420095615564	0.0007245825432316998	0.0007251790917009483	0.0007477127227071932	0.000748085089940042	0.0007727628021068849	0.0007728714996666017	0.0008266875351653042	0.0008261566676514457	0.06443685845112014	0.06375265141225556	4.0954359381171687e-07	5.71625528482389e-05	4.093514724661917e-07	5.713573933446847e-05
60.97701827647021	0.0006851669818683263	0.0006861033829302348	0.0007246984402800537	0.0007252952648470613	0.0007478643640834522	0.000748236661079823	0.0007729559402375805	0.0007730641012385939	0.0008269796207840257	0.0008264468677354967	0.06452707506215907	0.06384188168833455	4.208547038813456e-07	5.9095140688081305e-05	4.2066214459512107e-07	5.906810407549368e-05
61.34443548605718	0.0006852307640624664	0.0006861678753596934	0.000724818635356418	0.0007254157429595373	0.0007480210800114135	0.0007483933061677392	0.0007731550577554983	0.0007732626713677489	0.0008272798583183675	0.0008267451789487346	0.06461906447655562	0.06393286526468146	4.321930178712973e-07	6.105278570811556e-05	4.3199991377911896e-07	6.102550918576921e-05
61.71406656916102	0.0006852976761142532	0.0006862355139055134	0.0007249431786077642	0.0007255405762939362	0.0007481829363416258	0.0007485550910096292	0.000773360239241222	0.0007734672943728889	0.0008275883788911799	0.0008270517314807956	0.0647128640359022	0.06402563906727371	4.435593353047801e-07	6.303585648112509e-05	4.433655768731719e-07	6.300832257316591e-05
62.085924865483435	0.000685367744876057	0.0006863063257042583	0.0007250721207813582	0.0007256698157079883	0.000748349999894629	0.0007487220823795542	0.0007735715707006328	0.0007736780559909026	0.000827905316235283	0.000827366658105946	0.06480851196111918	0.06412024089143563	4.549544659324979e-07	6.50447280825528e-05	4.547599408624009e-07	6.501691862231818e-05
62.46002379510434	0.0006854409972688463	0.0006863803379667079	0.0007252055132316132	0.0007258035126684828	0.0007485223384781083	0.0007488943480368846	0.0007737891395952686	0.0007738950434068695	0.0008282308067601457	0.0008276900942489325	0.06490604737653576	0.06421670942563731	4.663792300199643e-07	6.707978223710609e-05	4.6618382315414576e-07	6.7051678340313e-05
62.83637685896657	0.0006855174602749302	0.0006864575779707239	0.0007253434079269958	0.0007259417192582048	0.0007487000209044359	0.0007490719567437695	0.0007740130348735252	0.0007741183452850187	0.0008285649896207308	0.0008280221780529682	0.06500551033474808	0.06431508427606702	4.778344586653903e-07	6.914140747144026e-05	4.776380518886972e-07	6.911298950845746e-05
63.21499763936286	0.0006855971609303226	0.0006865380730537475	0.0007254858574569843	0.0007260844881829359	0.000748883117008621	0.0007492549782830146	0.0007742433470027367	0.0007743480518005593	0.0008289080067886019	0.0008283630504499498	0.06510694184228905	0.06441540599199447	4.893209941069475e-07	7.122999926936768e-05	4.89123466238103e-07	7.120124683532292e-05
63.59589980042612	0.000685680126316699	0.0006866218506048806	0.0007256329150390707	0.0007262318727784827	0.0007490716976666631	0.0007494434834763506	0.0007744801680021508	0.000774584254672386	0.0008292600031253642	0.0008287128552329644	0.06521038388613258	0.06451771609196882	5.008396900615811e-07	7.334596023450546e-05	5.006409167450897e-07	7.331685211903194e-05
63.979097088622495	0.0006857663835529524	0.0006867089380565842	0.0007257846345258244	0.000726383927017786	0.0007492658348143493	0.000749637544203158	0.0007747235914768577	0.0007748270471967438	0.0008296211264585631	0.0008290717391312314	0.06531587946107167	0.06462205709087222	5.123914120659916e-07	7.548970025675339e-05	5.121912656659957e-07	7.546021441279249e-05
64.36460333324754	0.0006858559597863045	0.000686799362875924	0.0007259410704119927	0.0007265407055180539	0.0007494656014664769	0.0007498372334195993	0.0007749737126526752	0.000775076524281827	0.0008299915276601063	0.0008294398518875175	0.06542347259799591	0.06472847252786801	5.239770378153395e-07	7.766163668168624e-05	5.237753872900687e-07	7.763175019140367e-05
64.75243244692527	0.0006859488821829664	0.0006868931525553743	0.0007261022778416471	0.0007267022635479468	0.0007496710717365339	0.0007500426251782127	0.0007752306284120444	0.0007753327824833815	0.0008303713607273291	0.0008298173463381622	0.06553320839311123	0.06483700699527566	5.355974575396803e-07	7.986219448916088e-05	5.353941683256588e-07	7.983188353002935e-05
65.14259842611021	0.0006860451779183382	0.0006869903346031635	0.0007262683126153852	0.0007268686570348169	0.000749882320856854	0.0007502537946479763	0.0007754944373309767	0.0007755959200413459	0.0008307607828668205	0.000830204378495818	0.06564513303813227	0.06494770616840671	5.472535743749783e-07	8.20918064747822e-05	5.4704850826039e-07	8.206104628347144e-05
65.53511535159264	0.000686144874166705	0.0006870909365331185	0.0007264392311975608	0.0007270399425719789	0.0007500994251992448	0.0007504708181348388	0.000775765239717068	0.0007758660369175508	0.0008311599545810954	0.0008306011076349967	0.06575929385148507	0.06506061683640205	5.589463047537451e-07	8.435091343833578e-05	5.587393197432336e-07	8.431967827268738e-05
65.92999738900669	0.0006862479980904348	0.0006871949858540151	0.000726615090723569	0.0007272161774260319	0.0007503224622961248	0.0007506937731027553	0.0007760431376486507	0.0007761432348345377	0.0008315690397582644	0.0008310076963805634	0.06587573931056638	0.06517578693410672	5.706765788109644e-07	8.663996437818788e-05	5.704675289928181e-07	8.66082274783575e-05
66.32725878934137	0.0006863545768286332	0.0006873025100583916	0.0007267959490071603	0.0007273974195442169	0.000750551510862166	0.0007509227381952289	0.0007763282350150974	0.0007764276173155234	0.0008319882057647967	0.0008314243107992818	0.06599451908509099	0.06529326557502549	5.824453407960893e-07	8.895941669076479e-05	5.822340761966333e-07	8.892715023778308e-05
66.72691388945532	0.0006864646374852476	0.000687413536610809	0.0007269818645477976	0.000727583727561808	0.0007507866508164729	0.0007511577932573741	0.0007766206375583357	0.0007767192897255533	0.0008324176235415266	0.0008318511204945422	0.06611568407157528	0.06541310308539883	5.942535495072647e-07	9.130973637810902e-05	5.94039915945469e-07	9.127691145136008e-05
67.12897711259382	0.00068657820711659	0.0006875280929355452	0.0007271728965380435	0.0007277751608095494	0.0007510279633053072	0.0007513990193585356	0.0007769204529156169	0.0007770183593139073	0.0008328574677030265	0.00083228829870442	0.0662392864290062	0.06553535103944697	6.061021787431148e-07	9.369139826168049e-05	6.058860176773968e-07	9.36579847945207e-05
67.53346296890952	0.0006866953127182601	0.0006876462064036802	0.0007273691048709863	0.0007279717793211158	0.0007512755307253826	0.0007516464988154567	0.0007772277906635875	0.000777324935257776	0.0008333079166405033	0.000832736022403184	0.06636537961573281	0.0656600622958231	6.179922177680826e-07	9.610488620387381e-05	6.177733661321587e-07	9.607085293619755e-05
67.94038605598601	0.0006868159812114359	0.0006877679043195633	0.0007275705501476934	0.0007281736438406101	0.0007515294367477453	0.0007519003152160395	0.0007775427623637094	0.0007776391287072863	0.0008337691526283577	0.0008331944724064233	0.06649401842763661	0.06578729103533293	6.299246717873103e-07	9.85506933346425e-05	6.297029618260478e-07	9.851600776455971e-05
68.3497610593647	0.0006869402394285048	0.0006878932139066201	0.0007277772936846872	0.0007283808158300813	0.0007517897663422518	0.0007521605534436903	0.0007778654816090792	0.0007779610528318984	0.0008342413619345614	0.0008336638334799258	0.06662525903763016	0.06591709279996022	6.419005624503597e-07	0.00010102932228869821	6.416758215450034e-07	0.00010099395062149186
68.7616027530747	0.0006870681140980213	0.0006880221622924925	0.0007279893975214562	0.0007285933574770792	0.0007520566058026862	0.0007524272997023033	0.0007781960640727163	0.0007782908228682619	0.0008347247349350387	0.0008341442944524994	0.06675915903653741	0.06604952453326104	6.539209283769418e-07	0.00010354128545023156	6.536929788642691e-07	0.00010350519254517798
69.17592600016614	0.0006871996318289433	0.0006881547764934607	0.00072820692442798	0.0007288113317022221	0.0007523300427725162	0.0007527006415418723	0.0007785346275573576	0.0007786285561695543	0.0008352194662322026	0.0008346360483328795	0.06689577747541223	0.06618464462217528	6.659868256855741e-07	0.00010608710520418341	6.657554846682678e-07	0.00010605025451859706
69.59274575324658	0.0006873348190941285	0.0006882910833981301	0.0007284299379122765	0.0007290348021667864	0.0007526101662713204	0.000752980667884771	0.0007788812920468307	0.0007789743722563833	0.0008357257547778396	0.0008351392924309181	0.06703517490935154	0.06632251294031781	6.780993285512935e-07	0.00010866731419745257	6.778644077024606e-07	0.00010862966772881566
70.01207705502031	0.0006874737022130532	0.0006884311097503456	0.0007286585022279586	0.000729263833280309	0.0007528970667219072	0.0007532674690527162	0.0007792361797590598	0.0007793283928693023	0.0008362438040005332	0.0008356542284832347	0.06717741344286943	0.06646319089280846	6.902595297988241e-07	0.00011128245561084493	6.900208351568642e-07	0.00011124397383580065
70.43393503883172	0.000687616307333735	0.0006885748821313158	0.0007288926823818185	0.0007294984902082152	0.000753190835978163	0.0007535611367944536	0.0007795994152007918	0.0007796907420230214	0.0008367738219378425	0.0008361810627835492	0.06732255677689028	0.0666067414626995	7.024685414957436e-07	0.00011393308343837782	7.0222587324881e-07	0.00011389372524883701
70.85833492921113	0.0006877626604137962	0.0006887224269408802	0.0007291325441413981	0.0007297388388794326	0.0007534915673536256	0.0007538617643141608	0.0007799711252240713	0.0007800615460623492	0.0008373160213734123	0.0008367200063178621	0.06747067025743345	0.06675322925907853	7.147274955789356e-07	0.00011661976277660413	7.144806478434325e-07	0.0001165794854133817
71.2852920424243	0.0006879127872006687	0.0006888737703779249	0.0007293781540425846	0.0007299849459940329	0.0007537993556508448	0.0007541694463006311	0.0007803514390845838	0.0007804409337199788	0.0008378706199792856	0.0008372712749047547	0.06762182092605779	0.06690272056690141	7.270375445141098e-07	0.00011934307012700929	7.267863051031069e-07	0.00011930182911026876
71.71482178702524	0.0006880667132108713	0.0006890289384198757	0.0007296295793971933	0.0007302368790308583	0.0007541142971915318	0.0007544842789572371	0.0007807404885019042	0.0007808290361761557	0.0008384378404636142	0.0008378350893409966	0.06777607757213713	0.0670552833986418	7.393998619698505e-07	0.00012210359370662394	7.391440121478363e-07	0.00012206134276254721
72.14693966441222	0.0006882244637083418	0.0006891879568012511	0.0007298868883005537	0.0007304947062551535	0.0007544364898475415	0.0007548063600327165	0.0007811384077217555	0.0007812259871203295	0.0008390179107240398	0.0008384116755527304	0.06793351078704958	0.0672109875478223	7.518156435166014e-07	0.00012490193377051595	7.515549577482737e-07	0.00012485862475511422
72.58166126938723	0.0006883860636817677	0.0006893508509912185	0.0007301501496390784	0.0007307584967261787	0.0007547660330727044	0.0007551357888528027	0.0007815453335803408	0.000781631922814854	0.000839611064006988	0.0008390012647524713	0.06809419302035764	0.06736990464451681	7.642861073750909e-07	0.00012773870294902068	7.640203530602692e-07	0.00012769428576822617
73.01900229071879	0.0006885515378208967	0.0006895176461701375	0.0007304194330978386	0.0007310283203048307	0.0007551030279355689	0.0007554726663527513	0.0007819614055708669	0.0007820469821608511	0.0008402175390731806	0.0008396040936022197	0.06825819863806223	0.06753210821289776	7.768124951693101e-07	0.00013061452659354766	7.765414323671147e-07	0.00013056894911939176
73.45897851170821	0.0006887209104917439	0.0006896883672050039	0.0007306948091680903	0.0007313042476612149	0.0007554475771530372	0.0007558170951107544	0.0007823867659123004	0.0007824713067662783	0.0008408375803696025	0.0008402204043829226	0.06842560398302586	0.067697673730925	7.893960727260035e-07	0.00013353004313859662	7.89119453866241e-07	0.00013348325112139126
73.90160581075892	0.0006888942057107017	0.0006898630386238025	0.0007309763491548135	0.0007315863502822268	0.0007557997851249962	0.0007561691793823353	0.0007828215596205207	0.0007829050410163604	0.0008414714382083	0.0008408504451706458	0.06859648743765237	0.06786667869226361	8.020381309129746e-07	0.00013648590447784548	8.01755700494621e-07	0.00013643784145425664
74.34690016194996	0.0006890714471174541	0.0006900416845886712	0.0007312641251841952	0.0007318747004790817	0.0007561597579699167	0.000756529025135704	0.0007832659345819051	0.0007833483321464253	0.0008421193689522614	0.0008414944700197137	0.06877092948892266	0.0680392026705259	8.147399864838955e-07	0.0001394827763500639	8.144514807631714e-07	0.0001394333835471051
74.79487763561212	0.0006892526579466756	0.0006902243288678542	0.0007315582102110865	0.0007321693713948153	0.000756527603561498	0.000756896740088144	0.0007837200416294923	0.0007838013303172814	0.0008427816352087651	0.0008421527391531846	0.06894901279589011	0.06821532738594356	8.275029830011804e-07	0.0001425213387476476	8.27208129658267e-07	0.0001424705549810945
75.24555439890803	0.0006894378609984628	0.0006904109948063959	0.00073185867802643	0.0007324704370117542	0.0007569034315663982	0.0007572724337434711	0.0007841840346218345	0.0007842641886932497	0.0008434585060305456	0.0008428255191610137	0.06913082225974079	0.06839513677456913	8.403284917702421e-07	0.00014560228633639372	8.400270095690592e-07	0.0001455500479051186
75.6989467164156	0.0006896270786074276	0.0006906017052955003	0.0007321656032646265	0.0007327779721589268	0.0007572873534830689	0.0007576562174305882	0.0007846580705246371	0.000784737063522946	0.000844150257125141	0.0008435130832062509	0.06931644509653645	0.06857871706012807	8.532179128160336e-07	0.00014872632889195714	8.529095112443921e-07	0.0001486725694671287
76.15507095071504	0.0006898203326104093	0.0006907964827405172	0.0007324790614108593	0.0007330920525194286	0.0007576794826817642	0.0007580482043431953	0.0007851423094953264	0.0007852201142229509	0.0008448571710728338	0.0008442157112396882	0.06950597091275114	0.06876615682862575	8.661726759097866e-07	0.00015189419175559715	8.658570548014362e-07	0.0001518388422636352
76.61394356297929	0.0006900176443127385	0.0006909953490274865	0.0007327991288083499	0.0007334127546377201	0.0007580799344457523	0.00075844850958069	0.0007856369149706643	0.0007857135034644887	0.0008455795375536006	0.0008449336902233552	0.0696994917837328	0.06895754710584535	8.791942416413968e-07	0.00015510661630849243	8.788710907840867e-07	0.00015504960480897112
77.07558111356816	0.0006902190344530037	0.0006911983254881915	0.0007331258826655588	0.0007337401559268685	0.0007584888260137998	0.0007588572501903261	0.0007861420537575648	0.0007862173972632606	0.0008463176535835268	0.0008456673143633147	0.06989710233521815	0.06915298143785335	8.922841025415726e-07	0.00015836436046576252	8.919531012665724e-07	0.00015830561202326288
77.54000026262605	0.0006904245231662418	0.0006914054328636423	0.0007334594010633058	0.0007340743346757075	0.0007589062766239619	0.0007592745452106598	0.0007866578961272375	0.000786731965072563	0.0008470718237611448	0.0008464168853522072	0.07009889982803702	0.06935255597465828	9.054437842439915e-07	0.00016166819918969622	9.051046009924107e-07	0.0001616076357385532
78.00721777068286	0.0006906341299454948	0.0006916166912659335	0.0007337997629618127	0.000734415370055916	0.0007593324075587428	0.0007597005157163492	0.0007871846159128225	0.0007872573798798475	0.0008478423605242004	0.0008471827126220375	0.07030498424615164	0.06955636955716009	9.186748467062203e-07	0.000165018925024768	9.183271385787388e-07	0.0001649564652276836
78.47725049925933	0.0006908478736016568	0.0006918321201383972	0.000734147048207651	0.0007347633421290047	0.0007597673421916798	0.0007601352848643613	0.0007877223906106703	0.000787793818306874	0.0008486295844173689	0.0008479651136077167	0.07051545838818496	0.06976452380753785	9.319788854924346e-07	0.00016841734865752356	9.316222977787591e-07	0.00016835290775715772
78.95011541147531	0.0006910657722215524	0.0006920517382139963	0.000734501337540606	0.0007351183318532137	0.000760211206035424	0.0007605789779416554	0.0007882714014854511	0.0007883414607136434	0.0008494338243714986	0.0008487644140219236	0.07073042796259386	0.06997712322324061	9.453575331085052e-07	0.0001718642994983366	9.449916987912385e-07	0.00017179778916107113
79.42582957266194	0.0006912878431241481	0.0006922755634718564	0.0007348627126004212	0.0007354804210902898	0.00076066412679136	0.0007610317224143845	0.0007888318336792468	0.0007889004913062533	0.0008502554179949354	0.0008495809481418321	0.07095000168665576	0.07019427527473834	9.588124604053899e-07	0.00017536062629033844	9.584369996391796e-07	0.0001752919544414644
79.90441015097758	0.0006915141028148481	0.0006925036130918889	0.0007352312559334473	0.0007358496926121651	0.0007611262344008639	0.0007614936479787125	0.000789403876324849	0.0007894710982489019	0.0008510947118776023	0.0008504150591083583	0.07117429138944968	0.07041609050721294	9.723453780379268e-07	0.0001789071977421619	9.719598976077985e-07	0.00017883626839368394
80.38587441802741	0.0006917445669377503	0.0006927359034073843	0.0007356070509991441	0.0007362262301074885	0.0007615976610982255	0.0007619648866132779	0.0007899877226634177	0.0007900534737801899	0.0008519520619084405	0.0008512670992385285	0.07140341211901381	0.070642682646373	9.8595803800592e-07	0.0001825049031921877	9.855621307565529e-07	0.00018243161626138593
80.87023974948666	0.0006919792502258346	0.0006929724498555403	0.0007359901821764838	0.0007366101181880528	0.0007620785414653714	0.0007624455726334287	0.0007905835701667685	0.0007906478143339848	0.0008528278336069802	0.0008521374303517184	0.07163748225387524	0.0708741687085806	9.996522352653716e-07	0.00018615465330112935	9.992454795031613e-07	0.0001860789044193234
81.35752362572781	0.0006922181664489269	0.0006932132669257781	0.0007363807347701818	0.0007370014423950476	0.000762569012488401	0.0007629358427472493	0.0007911916206644451	0.0007912543206650013	0.0008537224024697174	0.0008530264241104216	0.07187662361915997	0.07111066911549857	1.0134298094052014e-06	0.00018985738077401115	1.013011768270615e-06	0.0001897790610858041
81.8477436324513	0.0006924613283594051	0.0006934583681058037	0.0007367787950168005	0.000737400289205182	0.0007630692136160782	0.0007634358361135131	0.0007918120804758724	0.0007918731979793869	0.0008546361543321446	0.0008539344623763872	0.07212096160750193	0.07135230781346963	1.0272926464367218e-06	0.0001936140411206433	1.026862867245103e-06	0.00019353303707220215
82.34091746132043	0.0006927087476355176	0.0006937077658252919	0.000737184450090688	0.000737806746036637	0.0007635792868203342	0.0007639456944016202	0.0007924451605478028	0.000792504656070525	0.0008555694857472494	0.0008548619375829128	0.07237062530497548	0.07159921239785445	1.0412426806359143e-06	0.00019742561344535114	1.0408006941870634e-06	0.0001973418065618071
82.83706291059936	0.0006929604348222135	0.0006939614713970873	0.0007375977881097402	0.0007382209012548386	0.0007640993766588799	0.0007644655618536131	0.0007930910765973236	0.0007931489094603149	0.0008565228043813624	0.000855809253124166	0.07262574762229851	0.07185151424256629	1.0552818964991136e-06	0.00020129310127681155	1.054827216350222e-06	0.0002012063679277254
83.33619788579601	0.0006932163992693959	0.0006942194949558381	0.000738018898140994	0.0007386428441780567	0.0007646296303400402	0.0007649955853483839	0.0007937500492607174	0.0007938061775462202	0.0008574965294283275	0.0008567768237624801	0.07288646543155687	0.07210934863505356	1.0694123307918241e-06	0.00020521753343705207	1.0689444524967975e-06	0.0002051277445897226
83.83834040030794	0.0006934766490674719	0.0006944818453939313	0.0007384478702060249	0.0007390726650828017	0.0007651701977898996	0.0007655359144681593	0.0007944223042484543	0.0007944766847543537	0.0008584910920429786	0.0008577650760545916	0.07315291970871926	0.0723728549169935	1.0836360747054153e-06	0.00020919996495236126	1.0831544750113716e-06	0.00020910698591083965
84.34350857607244	0.0006937411909800976	0.0006947485302946324	0.0007388847952861512	0.000739510455209024	0.0007657212317218893	0.0007660867015673878	0.0007951080725066433	0.0007951606606989275	0.0008595069357950109	0.0008587744487978813	0.07342525568223039	0.07264217663098059	1.0979552761160565e-06	0.00021324147800633186	1.0974594121213347e-06	0.00021314516813730755
84.85172064422062	0.0006940100303739835	0.0006950195558622912	0.0007393297653274193	0.000739956306765088	0.0007662828877089073	0.0007666481018441282	0.0007958075903852527	0.0007958583403483677	0.0008605445171443615	0.000859805393497716	0.07370362298797403	0.0729174616734987	1.1123721419633486e-06	0.00021734318294122645	1.111861450233992e-06	0.00021724339538481408
85.36299494573534	0.0006942831711456536	0.0006952949268495094	0.0007397828732453802	0.0007404103129325281	0.0007668553242581292	0.0007672202734140831	0.0007965210998134776	0.0007965699641984638	0.0008616043059393396	0.000860858374857096	0.07398817583093269	0.0731988624544926	1.1268889407637208e-06	0.00022150621930924763	1.1263628363994372e-06	0.0002214028006734814
85.87734993211305	0.000694560615645015	0.0006955746464811257	0.0007402442129296275	0.0007408725678705619	0.0007674387028886145	0.0007678033773873887	0.0007972488484825985	0.0007972957784529006	0.0008626867859387737	0.0008619338712898565	0.07427907315386541	0.07348653606386889	1.1415080052364773e-06	0.0002257317569741013	1.1409658808910622e-06	0.00022562454701285928
86.39480416602983	0.0006948423645956071	0.0006958587163748862	0.0007407138792480979	0.0007413431667203546	0.0007680331882118649	0.000768397577948309	0.0007979910900367439	0.0007980360352115644	0.0008637924553595583	0.0008630323754587722	0.07457647881336846	0.07378064444526856	1.1562317350885705e-06	0.00023002099727104097	1.1556729599393727e-06	0.00022990982854426134
86.91537632201124	0.0006951284170113956	0.0006961471364586682	0.0007411919680511247	0.0007418222056090296	0.0007686389480154842	0.0007690030424379865	0.000798748084271972	0.0007987909926670434	0.0008649218274510709	0.0008641543948400042	0.07488056176368502	0.07408135457748564	1.1710625999391275e-06	0.00023437517422442156	1.1704865186010042e-06	0.00023425987173927854
87.43908518710603	0.0006954187701099547	0.0006964399048840969	0.000741678576175228	0.000742309781653403	0.0007692561533500893	0.0007696199414403901	0.0007995200973441095	0.0007995609153097429	0.0008660754310980096	0.0008653004523154043	0.0751914962486595	0.0743888386639136	1.186003142399669e-06	0.00023879555582759227	1.1854090737793092e-06	0.00023867593665904963
87.9659496615646	0.0006957134192218891	0.0006967370179364099	0.0007421738014466343	0.0007428059929634401	0.0007698849786196488	0.0007702484488716371	0.0008003074019858237	0.0008003460741420926	0.0008672538114533231	0.0008664710867943165	0.07550946200225786	0.07470327433043829	1.2010559813313776e-06	0.00024328344539165103	1.2004432174240543e-06	0.00024315931828225446
88.4959887595208	0.0006960123576963456	0.0006970384699404148	0.0007426777426845255	0.0007433109386454254	0.000770525601675432	0.0007708887420728702	0.0008011102777334383	0.0008011467469023368	0.0008684575306030199	0.0008676668538666185	0.07583464445809071	0.07502484483220577	1.2162238152758388e-06	0.0002478401829636434	1.2155916198947243e-06	0.00024771134790019245
89.0292216096782	0.00069631557680243	0.000697344253162361	0.0007431904997039924	0.0007438247188048278	0.0007711782039137471	0.0007715410019068593	0.000801929011164008	0.0008019632182984229	0.000869687168264739	0.0008688883264888438	0.07616723496841112	0.07535373926972924	1.2315094260754089e-06	0.0002524671468207562	1.2308570335119347e-06	0.0002523333945864681
89.56566745600044	0.0006966230656263778	0.0006976543577075673	0.0007437121733187017	0.0007443474345488615	0.0007718429703776867	0.0007722054128585465	0.0008027638961432407	0.0008027957802525586	0.0008709433225221297	0.0008701360957053919	0.07650743103308069	0.07569015281482319	1.2469156827040265e-06	0.00025716575504558525	1.2462422963157097e-06	0.0002570268667469455
90.1053456584057	0.0006969348109642838	0.0006979687714136158	0.0007442428653432579	0.0007448791879887296	0.0007725200898630871	0.0007728821631397361	0.0008036152340848565	0.0008036447321570225	0.0008722266105972004	0.0008714107714069296	0.07685543653903044	0.07603428694688115	1.2624455453053235e-06	0.00026193746718633504	1.2617503360256395e-06	0.00026179321375222053
90.6482756934654	0.0006972507972102141	0.00069828747973893	0.0007447826785952601	0.000745420082241543	0.0007732097550289354	0.0007735714447981585	0.0008044833342220363	0.0008045103811418629	0.0008735376696629614	0.000872712983128263	0.07721146201077354	0.07638634970004332	1.278102069472405e-06	0.0002667837860100275	1.277384174238152e-06	0.0002666339276616858
91.19447715510712	0.0006975710062395043	0.0006986104656465453	0.0007453317168970526	0.0007459702214319159	0.000773912162512477	0.0007742734538311549	0.000805368513891647	0.0008053930423551657	0.0008748771576988517	0.0008740433808881097	0.07757572487255814	0.07674655592184111	1.2938884107648518e-06	0.00027170625935149517	1.2931469308543947e-06	0.00027155054504093834
91.74396975532183	0.0006978954172870338	0.0006989377094828569	0.0007458900850771502	0.0007465297106932162	0.0007746275130492711	0.0007749883903042254	0.0008062710988319612	0.0008062930392565882	0.0008762457543915949	0.0008754026360733573	0.07794844972279	0.07711512754392574	1.309807829490161e-06	0.00027670648206690185	1.3090418287694085e-06	0.00027654464888252073
92.29677332487483	0.0006982240068202836	0.0006992691888511529	0.00074645788897136	0.0007470986561684887	0.0007753560115984921	0.0007757164584747355	0.0008071914234946745	0.0008072107039249552	0.000877644162084358	0.000876791442370616	0.07832986862138956	0.07749229386554818	1.3258636957744511e-06	0.00028178609809986765	1.3250721988431954e-06	0.00028161787063638033
92.85290781402206	0.0006985567484069431	0.0006996048784797016	0.0007470352354235804	0.0007476771650110345	0.0007760978674737649	0.0007764578669210597	0.0008081298313720345	0.0008081463773807064	0.000879073106777255	0.0008782105167480339	0.07872022139078905	0.07787829185047018	1.342059494921998e-06	0.000286946802664223	1.3412414851542197e-06	0.00028677189235501443
93.41239329322968	0.0006988936125768493	0.0006999447500841667	0.0007476222322862896	0.0007482653453846516	0.0007768532944798576	0.0007772128286774813	0.0008090866753399761	0.0008091004099240863	0.0008805333391824758	0.0008796606004905858	0.07911975593131784	0.07827336643806142	1.3583988331058875e-06	0.00029219034455582604	1.3575532505764355e-06	0.00029200844896432043
93.97524995389855	0.0006992345666780226	0.0007002887722241219	0.0007482189884207292	0.000748863306463543	0.0007776225110555778	0.0007779815613751847	0.0008100623180182222	0.0008100731614899999	0.0008820256358375725	0.0008811424602922744	0.07952872855178049	0.0786777708693512	1.3748854433918425e-06	0.0002975185285978843	1.3740111826847194e-06	0.00029732933066647926
94.54149810909283	0.0006995795747265467	0.0007006369101534072	0.000748825613696781	0.0007494711584318888	0.0007784057404232261	0.0007787642873896934	0.0008110571321483463	0.0008110650020205284	0.0008835508002806644	0.0008826568894089272	0.07994740431606984	0.0790917670288828	1.3915231921351242e-06	0.00030293321823299246	1.390619100022643e-06	0.0003027363854856968
95.11115819427312	0.000699928597250053	0.0007009891256640873	0.0007494422189925648	0.000750089012483104	0.0007792032107450181	0.0007795612339951464	0.0008120715009909061	0.0008120763118561808	0.000885109664291648	0.0008842047088755715	0.08037605740671903	0.0795156258032486	1.408316085774468e-06	0.0003084363382714894	1.4073809587592575e-06	0.0003082315219669618
95.68425076803395	0.000700281591124535	0.0007013453769237348	0.0007500689161937565	0.0007507169808187812	0.0007800151552868773	0.0007803726335258183	0.0008131058187427913	0.000813107482147009	0.0008867030892037655	0.0008857867687926373	0.08081497150635593	0.0799496274572571	1.4252682780342219e-06	0.0003140298778036843	1.4243008597468161e-06	0.0003138167120360913
96.26079651284576	0.0007006385094042234	0.0007017056183057679	0.0007507058181926534	0.0007513551766473411	0.0007808418125900542	0.0007811987235453188	0.0008141604909760384	0.0008141589152848103	0.000888331967290238	0.0008874039496855828	0.0812644401980802	0.08039406202873284	1.442384077589981e-06	0.0003197158932933819	1.4413830560290912e-06	0.0003194939940364405
96.84081623580131	0.0007009993011442433	0.0007020698002125653	0.0007513530388870127	0.0007520037141824132	0.0007816834266510608	0.0007820397470239593	0.0008152359350994495	0.0008152310253577309	0.0008899972232310347	0.0008890571639428925	0.08172476738585598	0.08084922974302562	1.459667956214307e-06	0.0003254965118627551	1.4586319608244627e-06	0.00032526547595412847
97.42433086936633	0.0007013639112157569	0.0007024378688910545	0.0007520106931786885	0.0007526627086409704	0.0007825402471104296	0.0007828959525247797	0.0008163325808444356	0.0008163242386286637	0.0008916998156652253	0.0008907473573377558	0.08219626773608003	0.08131544144836834	1.477124557437118e-06	0.00033137393478091526	1.476052156004705e-06	0.0003311333388412996
98.01136147213543	0.0007017322801132857	0.0007028097662404691	0.0007526788969721032	0.0007533322762412435	0.0007834125294508532	0.0007837675943987798	0.0008174508707766223	0.0008174389940389404	0.0008934407388347998	0.0008924755106391719	0.0826792671415687	0.0817930190733039	1.4947587057656357e-06	0.0003373504411752215	1.4936484011275836e-06	0.0003370998404585157
98.60192922959182	0.0007021043437539056	0.0007031854296119662	0.0007533577671725998	0.0007540125342004656	0.0007843005352053063	0.0007846549329899506	0.0008185912608348621	0.000818575743738941	0.0008952210243263079	0.0008942426413186729	0.08317410320928328	0.08228229610748172	1.5125754165105096e-06	0.0003434283919803993	1.5114256430597993e-06	0.0003431673191498785
99.1960554548718	0.0007024800332679892	0.0007035647915997728	0.0007540474216847286	0.0007547036007324884	0.0007852045321757933	0.000785558234850726	0.0008197542208994251	0.0008197349536473442	0.0008970417429171716	0.0008960498053593478	0.08368112577320926	0.08278361810720908	1.5305799062390437e-06	0.0003496102341406515	1.5293890262129415e-06	0.00034933819796509336
99.79376158953411	0.0007028592747811486	0.0007039477798235157	0.0007547479794105117	0.0007554055950453135	0.0007861247946633967	0.0007864777729685242	0.0008209402353912518	0.0008209171040408725	0.0008989040065340613	0.0008978980991743725	0.08420069743390077	0.08329734322724573	1.5487776039321789e-06	0.00035589850508802034	1.5475439034680176e-06	0.00035561498905289923
100.39506920433367	0.0007032419891870523	0.000704334316701403	0.0007554595602477808	0.0007561186373386248	0.0007870616037103923	0.0007874138270041225	0.0008221498039043282	0.0008221226901765494	0.0009008089703313672	0.0008997886616428755	0.08473319412629714	0.08382384278042282	1.5671741628831785e-06	0.0003622958375168739	1.56589584782488e-06	0.0003620002983435455
101.00000000000001	0.0007036280919107421	0.0007047243192138792	0.0007561822850886454	0.0007568428488013755	0.0007880152473552107	0.0007883666835426324	0.0008233834418733666	0.0008233522229486003	0.000902757834898406	0.0009017226762715562	0.08527900571754948	0.08436350182678434	1.5764508133000746e-06	0.000365522104296217	1.5751496623020514e-06	0.0003652204142930834
