# Supplementary material for: White matter micro- and macrostructure brain charts for the human lifespan
Source: Nature. 2026 May 13;655(8124):979–89. doi: 10.1038/s41586-026-10454-2 (PMC13391363; doi:10.1038/s41586-026-10454-2)
Supplement: Supplementary file 12 — Centiles trajectories of brain charts. SDT.T9.1–5 contain the brain charts for the global metrics; SDT.T9.6–509 contain the brain charts for the tract-specific metrics (unnormalized); and SDT.T9.510–1157 contain the brain charts for the tract-specific macrostructural metrics (normalized). Included in each table are the male and female centile trajectories for the 2.5th, 25th, 50th, 75th and 97.5th percentiles; the interquartile range normalized by the 50th centile; and the derivatives of the 50th centiles with respect to both age and log(age). Charts are sampled in logarithmically spaced intervals. Age is reported in years, while centile trajectory values are reported in metric-specific units: diffusivities in mm2 s−1, volume in mm3, surface area in mm2, average length in mm, and FA is dimensionless (unitless). [file 41586_2026_10454_MOESM12_ESM.zip › plotted_curves/SDT.T9.255-SCP_right_rd-mean_curve_metrics.csv]

ages	male_0.025th_percentile	female_0.025th_percentile	male_0.25th_percentile	female_0.25th_percentile	male_0.5th_percentile	female_0.5th_percentile	male_0.75th_percentile	female_0.75th_percentile	male_0.975th_percentile	female_0.975th_percentile	male_normalized_quantile_range	fwmale_normalized_quantile_range	male_median_centile_d_age	male_median_centile_d_log_age	female_median_centile_d_age	female_median_centile_d_log_age
0.25	0.0007306776505517979	0.0007394308441952715	0.0007897671178798053	0.0007977818417469276	0.0008234498686310441	0.0008309789328319937	0.0008591553067529918	0.0008661202878462855	0.0009333665461362423	0.0009390037858551689	0.0842652255061281	0.08223848210743326	-0.0002818634868711879	-0.00016274200632683647	-0.0002844406544464638	-0.00016423000829011503
0.25150637576242696	0.0007303008939961231	0.0007390495742638089	0.0007893598932571254	0.0007973704845227195	0.0008230252763061082	0.0008305504583242867	0.0008587123037759981	0.0008656736935424286	0.000932885277916403	0.0009385196109263646	0.08426522552276812	0.08223848212367162	-0.0002811678968264175	-0.00016282705137296571	-0.00028373870440057125	-0.00016431583093021174
0.2530218281966045	0.0007299237436724571	0.0007386679058471937	0.000788952243022836	0.0007969586973677069	0.0008226002402177621	0.0008301215359956992	0.0008582688377937643	0.0008652266324798479	0.0009324035066985505	0.0009380349299615881	0.0842652255396601	0.08223848214015571	-0.0002797748455041771	-0.00016299657185420147	-0.0002823329159669097	-0.0001644869013912864
0.25454641199404576	0.0007295462022181566	0.000738285841614378	0.0007885441700275767	0.0007965464831614597	0.0008221747633382249	0.000829692168845626	0.0008578249119073882	0.0008647791077847806	0.0009319212358516502	0.000937549746350153	0.0842652255568089	0.08223848215688827	-0.0002783864505503386	-0.00016316495270787823	-0.0002809318264763161	-0.0001646568218048039
0.2560801821758082	0.0007291682722724561	0.0007379033842362138	0.0007881356771240198	0.0007961338447855958	0.0008217488486418322	0.0008292623598755982	0.0008573805292201768	0.000864331122585691	0.0009314384687470657	0.0009370640634837849	0.08426522557421698	0.08223848217387536	-0.0002770027164700761	-0.00016333219314637604	-0.00027953544047509826	-0.00016482559137601105
0.25762319409447826	0.0007287899564763595	0.0007375205363853416	0.000787726767166747	0.0007957207851236696	0.0008213224991049129	0.0008288321120891579	0.0008569356928375144	0.0008638826800131423	0.0009309552087584213	0.0009365778847564834	0.08426522559188644	0.08223848219112015	-0.00027562364756411606	-0.00016349829242404135	-0.00027814376230334004	-0.00016499320935228767
0.2591755034361701	0.0007284112574725529	0.0007371373007361088	0.0007873174430121608	0.0007953073070610708	0.0008208957177056932	0.0008284014284917631	0.0008564904058667699	0.0008634337831996892	0.000930471459261493	0.0009360912135644124	0.0842652256098246	0.08223848220862379	-0.0002742492479268499	-0.00016366324983463354	-0.00027675679609301396	-0.00016515967502114814
0.2607371662225343	0.0007280321779053096	0.000736753679964463	0.0007869077075183763	0.0007948934134849187	0.0008204685074241873	0.0008279703120906738	0.0008560446714171741	0.0008629844352797704	0.0009299872236340792	0.0009356040533057724	0.08426522562803679	0.0822384822263951	-0.0002728795214507196	-0.00016382706471379516	-0.00027537454577192255	-0.00016532498771210102
0.2623082388127803	0.0007276527204203943	0.0007363696767478643	0.0007864975635451228	0.0007944791072839628	0.000820040871242088	0.0008275387658948463	0.0008555984925997092	0.0008625346393895872	0.0009295025052558864	0.0009351164073806805	0.08426522564652367	0.08223848224443424	-0.0002715144718249407	-0.00016398973643733106	-0.00027399701506319873	-0.000165489146795067
0.2638887779057103	0.0007272728876649678	0.0007359852937651874	0.0007860870139536385	0.0007940643913484794	0.0008196128121426664	0.0008271067929148285	0.0008551518725270051	0.0008620843986670053	0.0009290173075084071	0.000934628279191053	0.08426522566529238	0.08223848226274968	-0.0002701541025381671	-0.00016415126442137495	-0.0002726242074871932	-0.0001656521516810172
0.26547884054176485	0.0007268926822874981	0.0007356005336966262	0.0007856760616065752	0.0007936492685701684	0.0008191843331106621	0.0008266743961626503	0.0008547048143132248	0.0008616337162514302	0.0009285316337747987	0.0009341396721404809	0.08426522568434495	0.08223848228134276	-0.0002687984168784352	-0.00016431164812250043	-0.0002712561263622515	-0.00016581400182150152
0.2670784841050822	0.0007265121069376628	0.000735215399223601	0.0007852647093678893	0.0007932337418420539	0.0008187554371321818	0.0008262415786517214	0.0008542573210739566	0.0008611825952837084	0.000928045487439769	0.0009336505896341131	0.08426522570369069	0.08223848230021895	-0.00026744741793344184	-0.00016447088703616664	-0.00026989277480410356	-0.00016597469670737164
0.26868776632556873	0.0007261311642662663	0.0007348298930286708	0.0007848529601027573	0.0007928178140583882	0.0008183261271945975	0.0008258083433967284	0.0008538093959261082	0.0008607310389060174	0.0009275588718894595	0.0009331610350785429	0.08426522572332953	0.08223848231938104	-0.0002661011085943188	-0.00016462898069871668	-0.00026853415573036	-0.00016613423587077958
0.2703067452809827	0.0007257498569251318	0.0007344440177954277	0.0007844408166774593	0.0007924014881145343	0.0008178964062864354	0.0008253746934135223	0.000853361041987793	0.0008602790502617476	0.0009270717905113202	0.0009326710118816797	0.0842652257432674	0.08223848233883979	-0.00026475949155418954	-0.00016478592868535147	-0.00026718027185884674	-0.00016629261888292945
0.2719354793990299	0.0007253681875670296	0.0007340577762084209	0.0007840282819592943	0.0007919847669068964	0.0008174662773972843	0.0008249406317190268	0.0008529122623782333	0.0008598266324954068	0.0009265842466940065	0.0009321805234526441	0.08426522576351093	0.08223848235859135	-0.000263422569309002	-0.00016494173060982442	-0.00026583112570810474	-0.00016644984535402196
0.27357402745947257	0.0007249861588455737	0.0007336711709530533	0.0007836153588164775	0.0007915676533327894	0.0008170357435176856	0.0008245061613311273	0.0008524630602176443	0.0008593737887525051	0.000926096243827252	0.0009316895732016436	0.08426522578406204	0.0822384823786469	-0.00026209034416169175	-0.0001650963861260235	-0.00026448671960246917	-0.00016660591493508625
0.2752224485962505	0.0007246037734151349	0.0007332842047154941	0.0007832020501180369	0.0007911501502903639	0.000816604807639034	0.0008240712852685684	0.0008520134386271306	0.0008589205221794522	0.0009256077853017579	0.0009311981645398576	0.08426522580492889	0.0822384823990095	-0.0002607628182202948	-0.00016524989492622266	-0.00026314705566923835	-0.00016676082731528763
0.27688080229961526	0.0007242210339307521	0.0007328968801825891	0.0007827883587337293	0.0007907322606784958	0.0008161734727534771	0.000823636006550857	0.0008515634007285851	0.0008584668359234459	0.0009251188745090814	0.000930706300879326	0.08426522582611444	0.08223848241968251	-0.00025943999339944623	-0.00016540225674047115	-0.00026181213584014484	-0.00016691458222223288
0.2785491484182772	0.0007238379430480463	0.0007325092000417716	0.0007823742875339355	0.0007903139873966962	0.0008157417418538176	0.0008232003281981596	0.000851112949644582	0.0008580127331323769	0.0009246295148415184	0.000930213985632835	0.08426522584762447	0.08223848244067314	-0.0002581218714227951	-0.0001655534713378426	-0.00026048196185471384	-0.00016706717942283067
0.28022754716156506	0.0007234545034231264	0.0007321211669809694	0.0007819598393895668	0.0007898953333450096	0.0008153096179334083	0.0008227642532311988	0.0008506620884982725	0.0008575582169547116	0.0009241397096919925	0.0009297212222137982	0.08426522586946479	0.08223848246198487	-0.0002568084538234483	-0.00016570353852529696	-0.00025915653526045745	-0.00016721861872248667
0.2819160591015993	0.0007230707177125045	0.0007317327836885197	0.0007815450171719683	0.0007894763014239229	0.0008148771039860594	0.0008223277846711569	0.0008502108204132783	0.0008571032905393989	0.0009236494624539419	0.0009292280140361504	0.08426522589163916	0.08223848248362359	-0.0002554997419451366	-0.00016585245814770833	-0.0002578358574134021	-0.0001673688999647427
0.28361474517547763	0.000722686588573009	0.0007313440528530776	0.0007811298237528282	0.000789056894534264	0.0008144442030059329	0.0008218909255395729	0.0008497591485135977	0.0008566479570357573	0.0009231587765212068	0.0009287343645142279	0.08426522591415586	0.08223848250559473	-0.000254195736943269	-0.00016600023008733755	-0.0002565199294789211	-0.00016751802303038854
0.2853236666874746	0.0007223021186616976	0.0007309549771635325	0.0007807142620040832	0.0007886371155771163	0.0008140109179874534	0.0008214536788582508	0.0008493070759234951	0.0008561922195933825	0.000922667655287923	0.0009282402770626672	0.08426522593701767	0.08223848252790343	-0.0002528964397847666	-0.0001661468542630551	-0.0002552087524331226	-0.00016766598783773956
0.2870428853112538	0.0007219173106357726	0.0007305655593089178	0.0007802983347978241	0.0007882169674537168	0.0008135772519252062	0.0008210160476491561	0.0008488546057674059	0.0008557360813620391	0.0009221761021484107	0.0009277457550962884	0.08426522596023156	0.08223848255055698	-0.00025160185125305823	-0.00016629233063225612	-0.0002539023270666241	-0.00016781279434383012
0.28877246309209376	0.0007215321671524915	0.0007301758019783235	0.0007798820450062038	0.0007877964530653651	0.0008131432078138384	0.000820578034934317	0.0008484017411698292	0.0008552795454915549	0.0009216841204970585	0.0009272508020299802	0.08426522598380032	0.08223848257355748	-0.0002503119719452773	-0.0001664366591881128	-0.00025260065398188813	-0.00016795844254174908
0.2905124624491269	0.0007211466908690854	0.0007297857078608158	0.0007794653955013447	0.0007873755753133333	0.0008127087886479706	0.0008201396437357352	0.0008479484852552394	0.000854822615131733	0.0009211917137282255	0.0009267554212786038	0.0842652260077361	0.08223848259691297	-0.0002490268022748987	-0.00016657983996046233	-0.00025130373359638636	-0.00016810293246166674
0.29226294617759224	0.0007207608844426741	0.0007293952796453419	0.0007790483891552515	0.0007869543370987683	0.0008122739974220945	0.000819700877075281	0.0008474948411479717	0.0008543652934322371	0.0009206988852361246	0.0009262596162568713	0.08426522603203838	0.08223848262062779	-0.00024774634247379246	-0.00016672187301591812	-0.0002500115661441815	-0.00016824626417077937
0.294023977451102	0.000720374750530181	0.0007290045200206573	0.0007786310288397129	0.0007865327413226047	0.0008118388371304832	0.0008192617379746056	0.0008470408119721364	0.0008539075835425038	0.0009202056384147218	0.000925763390379247	0.0842652260567184	0.08223848264470945	-0.00024647059259189086	-0.00016686275845656517	-0.00024872415167512263	-0.00016838843777197687
0.29579561982392083	0.0007199882917882517	0.000728613431675232	0.0007782133174262217	0.0007861107908854742	0.0008114033107670953	0.0008188222294550428	0.0008465864008515136	0.0008534494886116389	0.0009197119766576275	0.0009252667470598363	0.0842652260817773	0.08223848266916395	-0.0002451995524996309	-0.00016700249642073728	-0.00024744149005898053	-0.0001685294534050641
0.29757793723326015	0.0007196015108731702	0.0007282220172971705	0.0007777952577858767	0.0007856884886876139	0.0008109674213254822	0.0008183823545375141	0.0008461316109094618	0.0008529910117883178	0.0009192179033579878	0.0009247696897122803	0.08426522610722513	0.0822384826939946	-0.00024393322188853706	-0.00016714108708218434	-0.00024616358098433766	-0.00016866931124520645
0.29937099400158496	0.0007192144104407777	0.0007278302795741304	0.0007773768527893012	0.0007852658376287763	0.0008105311717986963	0.0008179421162424392	0.0008456764452688166	0.0008525321562206946	0.000918723421908386	0.0009242722217496512	0.08426522613306511	0.08223848271921053	-0.000242671600272637	-0.00016727853064985032	-0.0002448904239605587	-0.00016880801150329083
0.3011748548389356	0.0007188269931463883	0.0007274382211932371	0.0007769581053065446	0.0007848428406081389	0.0008100945651791982	0.0008175015175896391	0.0008452209070517961	0.000852072925056297	0.0009182285357007334	0.0009237743465843467	0.08426522615930811	0.0822384827448181	-0.00024141468698968271	-0.00016741482736795654	-0.00024362201831970576	-0.00016894555442592551
0.30298958484526295	0.0007184392616447147	0.0007270458448410027	0.0007765390182070108	0.0007844195005242226	0.0008096576044587662	0.0008170605615982471	0.0008447649993799061	0.0008516133214419378	0.0009177332481261686	0.0009232760676279871	0.08426522618595363	0.08223848277082153	-0.000240162481202566	-0.00016754997751544654	-0.0002423583632168158	-0.00016908194029446877
0.30481524951277783	0.0007180512185897788	0.0007266531532032454	0.0007761195943593523	0.0007839958202747962	0.0008092202926284054	0.0008166192512866156	0.0008443087253738475	0.0008511533485236154	0.0009172375625749537	0.0009227773882913085	0.08426522621301542	0.08223848279722748	-0.0002389149818996239	-0.00016768398140531993	-0.00024109945763098328	-0.0001692171694247513
0.3066519147283146	0.000717662866634842	0.0007262601489650108	0.0007756998366314043	0.0007835718027567935	0.0008087826326782609	0.0008161775896722301	0.0008438520881534233	0.0008506930094464244	0.0009167414824363759	0.0009222783119840702	0.08426522624049779	0.08223848282404589	-0.00023767218789755296	-0.00016781683938557612	-0.00023984530036788576	-0.00016935124216793662
0.3084996467757088	0.0007172742084323168	0.0007258668348104872	0.0007752797478900817	0.0007831474508662279	0.0008083446275975218	0.000815735579771611	0.0008433950908374382	0.0008502323073544529	0.00091624501109864	0.0009217788421149395	0.08426522626840714	0.08223848285127805	-0.0002364340978417423	-0.00016794855183793755	-0.0002385958900607832	-0.00016948415890927215
0.31035851233818973	0.0007168852466336975	0.0007254732134229305	0.0007748593310013096	0.0007827227674981039	0.0008079062803743416	0.0008152932246002329	0.0008429377365436169	0.0008497712453907016	0.0009157481519487757	0.0009212789820914023	0.08426522629674729	0.08223848287893465	-0.00023520071020657896	-0.00016807911917735008	-0.00023735122517026808	-0.00016961592006775605
0.3122285785007863	0.0007164959838894733	0.0007250792874845836	0.000774438588829924	0.0007822977555463326	0.000807467593995744	0.0008148505271724304	0.0008424800283885068	0.00084930982669698	0.0009152509083725332	0.000920778735319657	0.08426522632553034	0.08223848290702154	-0.0002339720232988618	-0.00016820854185306544	-0.0002361113039873186	-0.00016974652609644258
0.3141099127527488	0.0007161064228490577	0.0007246850596765996	0.0007740175242395991	0.0007818724179036497	0.0008070285714475383	0.0008144074905013139	0.0008420219694873858	0.0008488480544138241	0.0009147532837542859	0.0009202781052045186	0.08426522635476152	0.0822384829355475	-0.0002327480352572464	-0.00016833682034689268	-0.000234876124633715	-0.00016987597748160943
0.31600258298998396	0.000715716566160711	0.000724290532678962	0.0007735961400927616	0.0007814467574615337	0.000806589215714234	0.0008139641175986807	0.0008415635629541777	0.0008483859316803982	0.0009142552814769337	0.0009197770951493183	0.0842652263844502	0.08223848296451367	-0.0002315287440546876	-0.00016846395517411406	-0.00023364568506381578	-0.0001700042747432018
0.3179066575175057	0.0007153264164714598	0.0007238957091704094	0.000773174439250509	0.0007810207771101105	0.0008061495297789524	0.0008135204114749279	0.0008411048119013567	0.0008479234616344117	0.0009137569049218041	0.0009192757085558045	0.08426522641460117	0.08223848299393659	-0.00023031414749849488	-0.00016858994688198625	-0.00023241998306497424	-0.00017013141843355561
0.3198222050518999	0.0007149359764270303	0.000723500591828361	0.0007727524245725289	0.0007805944797380932	0.0008057095166233468	0.0008130763751389709	0.0008406457194398652	0.0008474606474120256	0.0009132581574685608	0.0009187739488240521	0.0842652264452216	0.08223848302381638	-0.0002291042432330248	-0.00016871479605051753	-0.00023119901625998085	-0.000170257409138036
0.32174929472380437	0.0007145452486717635	0.0007231051833288378	0.0007723300989170148	0.0007801678682326779	0.0008052691792275119	0.0008126320115981523	0.0008401862886790213	0.000846997492147764	0.0009127590424950992	0.0009182718193523602	0.08426522647631986	0.08223848305416426	-0.00022789902874104095	-0.00016883850329260652	-0.00022998278210847878	-0.0001703822474749539
0.32368799608040405	0.0007141542358485477	0.0007227094863463872	0.0007719074651405854	0.000779740945479476	0.0008048285205699033	0.0008121873238581612	0.0008397265227264312	0.0008465339989744254	0.0009122595633774593	0.0009177693235371574	0.08426522650790604	0.08223848308498602	-0.00022669850134313108	-0.00016896106925196053	-0.00022877127790665863	-0.0001705059340940951
0.3256383790879404	0.0007137629405987426	0.000722313503554013	0.0007714845260982139	0.0007793137143624318	0.0008043875436272566	0.0008117423149229498	0.0008392664246879074	0.0008460701710230008	0.0009117597234897302	0.0009172664647729106	0.08426522653998578	0.08223848311628969	-0.00022550265819978876	-0.00016908249460353963	-0.0002275645007891458	-0.00017062846967663692
0.32760051413423674	0.0007133713655621113	0.0007219172376231005	0.0007710612846431442	0.0007788861777637446	0.0008039462513745057	0.0008112969877946527	0.0008388059976673817	0.0008456060114225851	0.00091125952620396	0.0009167632464520332	0.08426522657256565	0.0822384831480824	-0.000224311496314189	-0.0001692027800545559	-0.00022636244773160952	-0.0001707498549360642
0.3295744720312385	0.0007129795133767392	0.0007215206912233391	0.0007706377436268044	0.0007784583385637803	0.0008035046467846959	0.000810851345473499	0.0008383452447668167	0.0008451415233002871	0.0009107589748900548	0.0009162596719647859	0.08426522660565898	0.08223848318037501	-0.00022312501253279882	-0.00016932192634319665	-0.00022516511555167873	-0.00017087009061741987
0.33156032401756863	0.0007125873866789703	0.0007211238670226545	0.0007702139058987455	0.0007780301996410073	0.000803062732828909	0.0008104053909577357	0.0008378841690861266	0.0008446767097811508	0.0009102580729156964	0.0009157557446991892	0.08426522663927194	0.08223848321317406	-0.00022194320354584907	-0.00016943993423826353	-0.0002239725009091642	-0.00017098917749641673
0.33355814176109866	0.000712194988103332	0.0007207267676871352	0.0007697897743065525	0.0007776017638719091	0.0008026205124761791	0.0008099591272435444	0.0008374227737230869	0.0008442115739880675	0.0009097568236462456	0.0009152514680409293	0.08426522667341087	0.08223848324648805	-0.0002207660658888888	-0.00016955680453878408	-0.00022278460030814018	-0.0001711071163795208
0.33556799736153503	0.0007118023202824679	0.0007203293958809627	0.0007693653516957751	0.0007771730341309107	0.0008021779886934183	0.0008095125573249643	0.0008369610617732623	0.0008437461190416918	0.0009092552304446583	0.0009147468453732731	0.08426522670808582	0.08223848328032363	-0.0002195935959444506	-0.0001696725380739561	-0.00022160141009811007	-0.00017122390810353494
0.3375899633530214	0.0007114093858470646	0.000719931754266338	0.000768940640909846	0.000776744013290303	0.0008017351644453342	0.0008090656841938098	0.0008364990363299131	0.000843280348060366	0.0009087532966713911	0.0009142418800769724	0.08426522674330517	0.0822384833146926	-0.00021842578994371586	-0.00016978713570325876	-0.00022042292647572737	-0.00017133955353570984
0.3396241127067558	0.0007110161874257867	0.0007195338455034165	0.0007685156447900153	0.0007763147042201681	0.0008012920426943542	0.0008086185108395951	0.0008360367004839272	0.00084281426416003	0.000908251025684317	0.0009137365755301808	0.08426522677907987	0.08223848334960182	-0.0002172626439675418	-0.0001699005983157864	-0.0002192491454859613	-0.00017145405357335552
0.3416705188336247	0.0007106227276452038	0.0007191356722502332	0.0007680903661752664	0.0007758851097883017	0.0008008486264005466	0.000808171040249453	0.0008355740573237236	0.0008423478704541437	0.0009077484208386344	0.000913230935108361	0.08426522681541708	0.08223848338506079	-0.00021610415394751614	-0.0001700129268299988	-0.00021808006302312388	-0.00017156740914309188
0.343729255586852	0.0007102290091297276	0.0007187372371626396	0.0007676648079022515	0.0007754552328601427	0.000800404918521546	0.0008077232754080618	0.0008351111099351887	0.0008418811700536078	0.0009072454854867846	0.000912724962184202	0.08426522685232797	0.0822384834210784	-0.00021495031566692857	-0.00017012412219288842	-0.00021691567483211882	-0.00017167962120082092
0.34580039726466444	0.0007098350345015439	0.000718338542894233	0.0007672389728052171	0.0007750250762986984	0.0007999609220124798	0.0008072752192975671	0.000834647861401588	0.000841414166066683	0.0009067422229783651	0.0009122186601275303	0.08426522688981959	0.08223848345766349	-0.0002138011247638516	-0.0001702341853811462	-0.00021575597651121714	-0.0001717906907321709
0.3478840186129729	0.0007094408063805413	0.0007179395920962869	0.0007668128637159263	0.0007745946429644703	0.000799516639825886	0.0008068268748975036	0.0008341843148034892	0.0008409468615989109	0.0009062386366600412	0.0009117120323052241	0.08426522692790317	0.08223848349482629	-0.0002126565767305577	-0.00017034311739955177	-0.00021460096351122449	-0.00017190061875102525
0.34998019482807	0.0007090463273842518	0.0007175403874176934	0.0007663864834635967	0.0007741639357153881	0.0007990720749116488	0.000806378245184727	0.0008337204732186879	0.0008404792597530384	0.0009057347298754672	0.0009112050820811331	0.08426522696658637	0.08223848353257425	-0.00021151666691576754	-0.00017045091928108436	-0.00021345063113845097	-0.00017200940629971684
0.352089001559344	0.000708651600127782	0.000717140931504884	0.0007659598348748199	0.0007737329574067284	0.0007986272302169167	0.0008059293331333328	0.0008332563397221286	0.000840011363628937	0.0009052305059652002	0.0009106978128159891	0.08426522700588379	0.08223848357092056	-0.0002103813905260099	-0.00017055759208689514	-0.00021230497455554387	-0.00017211705444919456
0.3542105149120084	0.0007082566272237506	0.0007167412270017774	0.0007655329207735047	0.0007733017108910569	0.0007981821086860364	0.0008054801417145887	0.0008327919173858288	0.0008395431763235307	0.0009047259682666186	0.0009101902278673277	0.08426522704579975	0.08223848360987364	-0.00020925074262687082	-0.00017066313690583534	-0.0002111639887830974	-0.00017222356429835717
0.35634481144984936	0.0007078614112822222	0.000716341276549705	0.0007651057439807948	0.0007728701990181472	0.0007977367132604748	0.000805030673896856	0.0008323272092788064	0.0008390747009307125	0.0009042211201138396	0.0009096823305894009	0.08426522708634902	0.08223848364944138	-0.00020812471814393718	-0.00017076755485395667	-0.00021002766870018008	-0.00017232893697327611
0.35849196819798806	0.0007074659549106481	0.000715941082787355	0.0007646783073150121	0.0007724384246349235	0.0007972910468787554	0.0008045809326455266	0.0008318622184670035	0.0008386059405412846	0.0009037159648376421	0.0009091741243331057	0.08426522712753877	0.08223848368963572	-0.0002070033118645731	-0.00017087084707445577	-0.0002088960090465275	-0.00017243317362772292
0.36065206264566085	0.000707070260713798	0.000715540648350701	0.0007642506135915775	0.0007720063905853766	0.0007968451124763797	0.0008041309209229418	0.000831396948013213	0.0008381368982428642	0.0009032105057653811	0.0009086656124458917	0.08426522716938414	0.08223848373046791	-0.00020588651844030692	-0.0001709730147382571	-0.00020776900442490143	-0.00017253627544330796
0.3628251727490157	0.0007066743312937026	0.0007151399758729453	0.000763822665622954	0.0007715740997105123	0.0007963989129857613	0.0008036806416883272	0.0008309314009770035	0.0008376675771198246	0.0009027047462209105	0.0009081567982716893	0.08426522721189256	0.08223848377194558	-0.00020477433238536014	-0.0001710740590414872	-0.00020664664929911924	-0.0001726382436271212
0.3650113769339257	0.0007062781692495942	0.0007147390679844565	0.0007633944662185789	0.0007711415548482768	0.0007959524513361603	0.0008032300978977263	0.000830465580414653	0.0008371979802532235	0.0009021986895245113	0.0009076476851508316	0.08426522725507325	0.08223848381408318	-0.00020366674808092178	-0.00017117398120755634	-0.0002055289379991332	-0.00017273907941367517
0.36721075409881926	0.0007058817771778366	0.000714337927312704	0.0007629660181847901	0.0007707087588334877	0.0007955057304536068	0.0008027792925039226	0.0008299994893790724	0.0008367281107207178	0.0009016923389928028	0.0009071382764199684	0.08426522729893984	0.08223848385689077	-0.00020256375977531493	-0.00017127278248585398	-0.00020441586472069728	-0.00017283878406382236
0.3694233836175272	0.0007054851576718775	0.0007139365564822033	0.0007625373243247698	0.0007702757144977774	0.0007950587532608415	0.0008023282284563803	0.0008295331309197379	0.000836257971596506	0.000901185697938677	0.0009066285754120007	0.08426522734350449	0.08223848390037773	-0.00020146536158399675	-0.0001713704641503333	-0.00020330742352536735	-0.00017293735886320105
0.37164934534214805	0.0007050883133221832	0.0007135349581144532	0.0007621083874384842	0.0007698424246695243	0.000794611522677247	0.0008018769087011749	0.0008290665080826257	0.000835787565951255	0.0009006787696712184	0.0009061185854559979	0.08426522738877816	0.0822384839445546	-0.00020037154749411035	-0.00017146702750212017	-0.0002022036083454415	-0.0001730348051248165
0.3738887196059291	0.0007046912467161749	0.000713133134827871	0.0007616792103226023	0.000769408892173778	0.0007941640416187745	0.0008014253361809192	0.0008285996239101264	0.0008353168968520225	0.0009001715574956226	0.0009056083098771187	0.0842652274347724	0.082238483989438	-0.00019928231136379093	-0.0001715624738671817	-0.00020110441298268333	-0.00017313112418659848
0.3761415872261661	0.0007042939604381795	0.0007127310892377451	0.0007612497957704544	0.0007689751198322188	0.0007937163129978883	0.0008009735138347073	0.0008281324814409963	0.0008348459673621977	0.0008996640647131345	0.000905097751996545	0.08426522748149674	0.08223848403503183	-0.0001981976469219715	-0.00017165680459491073	-0.00020000983110898818	-0.0001732263174105686
0.3784080295071193	0.0007038964570693707	0.0007123288239561682	0.000760820146571956	0.0007685411104630738	0.000793268339723498	0.0008005214445980449	0.0008276650837102839	0.0008343747805414327	0.0008991562946209683	0.0009045869151314052	0.08426522752896885	0.08223848408135417	-0.0001971175477731013	-0.00017175002106067927	-0.00019891985627021325	-0.0001733203861846444
0.3806881282429484	0.0007034987391877063	0.000711926341591982	0.0007603902655135533	0.0007681068668810643	0.0007928201247008914	0.0008000691314027845	0.000827197433749255	0.0008339033394455684	0.0008986482505122334	0.000904075802594698	0.08426522757719626	0.08223848412841685	-0.00019604200739659072	-0.00017184212466411775	-0.00019783448188595565	-0.00017341333192094632
0.38298196572066395	0.0007031008093678806	0.000711523644750725	0.0007599601553781605	0.0007676723918973495	0.000792371670831675	0.0007996165771770629	0.0008267295345853378	0.0008334316471265752	0.0008981399356758689	0.0009035644176952248	0.0842652276261922	0.08223848417622834	-0.00019497101914886517	-0.00017193311682892065	-0.00019675370125205038	-0.0001735051560563805
0.3852896247230969	0.0007027026701812585	0.0007111207360345657	0.0007595298189450947	0.0007672376883194526	0.0007919229810137076	0.0007991637848452351	0.0008262613892420496	0.000832959706632482	0.0008976313533965632	0.0009030527637375139	0.08426522767597254	0.08223848422480386	-0.00019390457626344837	-0.00017202299900209717	-0.00019567750754023727	-0.0001735958600512788
0.38761118853188686	0.0007023043241958318	0.0007107176180422606	0.0007590992589900285	0.0007668027589512098	0.0007914740581410453	0.0007987107573278179	0.0008257930007389391	0.0008324875210073138	0.0008971225069546962	0.0009025408440217562	0.08426522772654842	0.08223848427415724	-0.0001928426718532661	-0.00017211177265408217	-0.0001946058938004369	-0.00017368544538942654
0.3899467409304866	0.0007019057739761601	0.0007103142933690903	0.0007586684782849254	0.0007663676065927183	0.0007910249051038742	0.0007982574975414235	0.0008253243720915191	0.0008320150932910322	0.0008966133996262619	0.0009020286618437315	0.08426522777793025	0.08223848432429821	-0.0001917852989126445	-0.00017219943927918036	-0.0001935388529628046	-0.00017377391357875638
0.39229636620718694	0.0007015070220833155	0.0007099107646068083	0.0007582374795979757	0.0007659322340402607	0.0007905755247884533	0.0007978040083987007	0.000824855506311204	0.0008315424265194612	0.0008961040346828012	0.0009015162204947403	0.08426522783013589	0.08223848437524021	-0.00019073245031775432	-0.0001722860003944282	-0.0001924763778384242	-0.00017386126615026587
0.3946601491581577	0.0007011080710748309	0.0007095070343435865	0.0007578062656935463	0.0007654966440862568	0.0007901259200770523	0.000797350292808273	0.0008243864064052457	0.000831069523724234	0.0008955944153913369	0.0009010035232615343	0.08426522788317907	0.08223848442700021	-0.00018968411882766545	-0.00017237145753928873	-0.00019141846112008531	-0.0001739475046572958
0.3970381750905084	0.0007007089235046521	0.0007091031051639657	0.0007573748393321303	0.000765060839519214	0.0007896760938478981	0.0007968963536746841	0.0008239170753766787	0.0008305963879327287	0.0008950845450143067	0.0009004905734262571	0.08426522793707028	0.08223848447958652	-0.00018864029708651198	-0.00017245581227562368	-0.00019036509538480906	-0.00017403263067625185
0.39943052982536675	0.0007003095819230795	0.0007086989796487974	0.0007569432032702748	0.0007646248231236535	0.00078922604897511	0.0007964421938983316	0.000823447516224251	0.0008301230221680047	0.0008945744268094938	0.000899977374266366	0.08426522799182667	0.08223848453301841	-0.0001876009776242138	-0.0001725390661874715	-0.0001893162730942366	-0.00017411664580557762
0.4018372997009759	0.0006999100488767243	0.0007082946603752006	0.0007565113602605459	0.000764188597680074	0.0007887757883286497	0.0007959878163754184	0.0008229777319423747	0.0008296494294487477	0.0008940640640299685	0.0008994639290545793	0.08426522804746014	0.08223848458730666	-0.0001865661528589746	-0.00017262122088129717	-0.00018827198659715494	-0.00017419955166630974
0.40425857157581063	0.000699510326908448	0.0007078901499165007	0.0007560793130514513	0.000763752165964877	0.0007883253147742538	0.0007955332239978837	0.0008225077255210512	0.0008291756127892008	0.0008935534599240136	0.0008989502410587981	0.08426522810398708	0.08223848464246905	-0.0001855358150970321	-0.0001727022779843823	-0.00018723222812933038	-0.00017428134990066235
0.4066944328317112	0.000699110418557327	0.0007074854508421902	0.0007556470643874116	0.0007633155307503347	0.0007878746311733931	0.0007950784196533615	0.0008220374999458339	0.0008287015751991157	0.0008930426177350762	0.0008984363135420565	0.08426522816142226	0.08223848469851315	-0.00018450995653412905	-0.00017278223914513058	-0.00018619698981547916	-0.0001743620421722214
0.4091449713770379	0.0006987103263585914	0.0007070805657178694	0.0007552146170086865	0.0007628786948045131	0.000787423740383203	0.0007946234062251102	0.0008215670581977516	0.00082822731968369	0.000892531540701688	0.0008979221497624486	0.08426522821978215	0.08223848475546178	-0.00018348856925906598	-0.00017286110603401128	-0.00018516626367184874	-0.0001744416301666385
0.411610275649843	0.0006983100528435812	0.0007066754971052054	0.000754781973651336	0.0007624416608912399	0.0007869726452564373	0.0007941681865919684	0.0008210964032532602	0.0008277528492435104	0.0008920202320574187	0.0008974077529730703	0.08426522827907879	0.08223848481332632	-0.00018247164525167503	-0.00017293888034092264	-0.0001841400416048855	-0.00017452011558918845
0.41409043462106226	0.0006979096005397009	0.0007062702475618787	0.0007543491370471611	0.000762004431770042	0.0007865213486414139	0.0007937127636282961	0.0008206255380841885	0.0008272781668744966	0.000891508695030805	0.0008968931264219588	0.08426522833933106	0.08223848487212058	-0.00018145917638670572	-0.00017301556377685712	-0.0001831183154151761	-0.0001745975001666844
0.41658553779772634	0.00069750897197037	0.0007058648196415388	0.0007539161099236601	0.0007615670101960936	0.0007860698533819587	0.0007932571402039216	0.0008201544656576803	0.0008268032755678453	0.0008909969328452968	0.0008963782733520324	0.0842652284005533	0.08223848493186141	-0.0001804511544349907	-0.00017309115807373487	-0.00018210107679825227	-0.00017467378564670066
0.41909567522619073	0.0006971081696549731	0.0007054592158937518	0.000753482895003969	0.0007611293989201652	0.0007856181623173522	0.000792801319184086	0.000819683188936136	0.0008263281783099726	0.0008904849487191896	0.0008958631970010223	0.08426522846276209	0.08223848499256652	-0.00017944757106308495	-0.00017316566498229435	-0.00018108831734447994	-0.00017474897379615717
0.4216209374953856	0.0006967071961088216	0.0007050534388639617	0.000753049495006819	0.0007606916006885811	0.0007851662782822852	0.0007923453034293982	0.0008192117108771643	0.0008258528780824643	0.0008899727458655784	0.0008953479006014295	0.08426522852597416	0.08223848505424937	-0.00017844841783515308	-0.00017323908627261964	-0.00018008002854100202	-0.00017482306640123624
0.42416141574008476	0.0006963060538431061	0.0007046474910934415	0.0007526159126464904	0.0007602536182431641	0.0007847142041068021	0.0007918890957957784	0.0008187400344335322	0.0008253773778620235	0.0008894603274922898	0.0008948323873804556	0.0842652285902067	0.0822384851169289	-0.0001774536862164111	-0.00017331142373563924	-0.00017907620177473604	-0.00017489606526913115
0.4267172016441951	0.0006959047453648449	0.0007042413751192439	0.0007521821506327528	0.0007598154543211849	0.0007842619426162485	0.000791432699134406	0.0008182681625530988	0.0008249016806204083	0.000888947696801828	0.0008943166605599436	0.08426522865547607	0.08223848518062059	-0.00017646336757162762	-0.0001733826791803783	-0.00017807682833168026	-0.0001749679722255204
0.42928838744406506	0.0006955032731768497	0.0007038350934741635	0.0007517482116708293	0.00075937711165532	0.0007838094966312292	0.0007909761162916747	0.0008177960981787789	0.00082442578932439	0.0008884348569913209	0.0008938007233563331	0.08426522872180016	0.08223848524534098	-0.00017547745316762176	-0.00017345285443468028	-0.00017708189939891206	-0.00017503878911506732
0.43187506593181346	0.0006951016397776774	0.0007034286486866893	0.0007513140984613441	0.0007589385929735997	0.0007833568689675522	0.0007905193501091387	0.0008173238442484834	0.0008239497069356963	0.0008879218112524607	0.0008932845789805914	0.08426522878919636	0.08223848531110746	-0.00017449593417462328	-0.00017352195134509585	-0.00017609140606578144	-0.00017510851780108694
0.4344773304586784	0.0006946998476615897	0.0007030220432809621	0.0007508798137002787	0.0007584999009993654	0.0007829040624361871	0.0007900624034234687	0.0008168514036950742	0.0008234734364109646	0.0008874085627714559	0.0008927682306381705	0.08426522885768356	0.08223848537793756	-0.00017351880166788236	-0.00017358997177682745	-0.00017510533932585393	-0.0001751771601657126
0.4370952749383861	0.0006942978993185065	0.0007026152797767317	0.0007504453600789236	0.0007580610384512195	0.0007824510798432096	0.0007896052790663981	0.0008163787794463079	0.0008229969807016865	0.0008868951147289687	0.0008922516815289423	0.08426522892727854	0.08223848544584836	-0.0001725460466282247	-0.00017365691761267454	-0.00017412369007752115	-0.00017524471810914655
0.4397289938505404	0.0006938957972339708	0.0007022083606893169	0.0007500107402838359	0.000757622008042983	0.0007819979239897642	0.0007891479798646824	0.000815905974424795	0.0008225203427541662	0.0008863814703000718	0.0008917349348471539	0.08426522899800126	0.08223848551486065	-0.0001715776599430785	-0.00017372279075289487	-0.00017314644912511112	-0.00017531119354899372
0.4423785822440318	0.0006934935438891041	0.0007018012885295614	0.0007495759569967961	0.0007571828124836501	0.0007815445976720118	0.000788690508640049	0.000815432991547948	0.0008220435255094649	0.0008858676326541882	0.0008912179937813719	0.08426522906987052	0.08223848558499208	-0.00017061363240947203	-0.0001737875931158983	-0.00017217360718130292	-0.00017537658842120551
0.4450441357404687	0.0006930911417605667	0.0007013940658037959	0.0007491410128947626	0.0007567434544773466	0.0007810911036810861	0.0007882328682091514	0.0008149598337279327	0.000821566531903358	0.0008853536049550442	0.0008907008615144295	0.08426522914290353	0.08223848565626045	-0.00016965395473386713	-0.0001738513266373587	-0.00017120515486765409	-0.00017544090467908058
0.44772575053762753	0.000692688593320516	0.0007009866950137937	0.0007487059106498249	0.0007563039367232815	0.0007806374448030482	0.0007877750613835251	0.0008144865038716248	0.0008210893648662854	0.0008848393903606177	0.0008901835412233767	0.08426522921712536	0.08223848572868622	-0.00016869861753349147	-0.00017391399326938117	-0.00017024108271551652	-0.00017550414429259864
0.4504235234129248	0.000692285901036574	0.000700579178656738	0.0007482706529291742	0.0007558642619157097	0.0007801836238188454	0.000787317090969544	0.0008140130048805611	0.0008206120273233056	0.0008843249920230899	0.0008896660360794317	0.08426522929254913	0.08223848580228592	-0.00016774761133758753	-0.00017397559498047444	-0.00016928138116772962	-0.00017556630924839278
0.4531375517269096	0.0006918830673717835	0.0007001715192251775	0.0007478352423950484	0.0007554244327438876	0.0007797296435042671	0.0007868589597683775	0.0008135393396508995	0.0008201345221940564	0.0008838104130887938	0.0008891483492479311	0.08426522936919925	0.08223848587708409	-0.00016680092659010493	-0.00017403613375671645	-0.00016832604058061862	-0.00017562740155049883
0.4558679334267773	0.0006914800947845697	0.0006997637192069896	0.0007473996817046966	0.0007549844518920333	0.0007792755066298975	0.0007864006705759425	0.0008130655110733671	0.000819656852392698	0.0008832956566981666	0.0008886304838882781	0.08426522944709619	0.08223848595309564	-0.0001658585536493118	-0.00017409561159981157	-0.00016737505122449425	-0.00017568742321899533
0.45861476704990445	0.0006910769857287075	0.0006993557810853442	0.000746963973510343	0.0007545443220392826	0.0007788212159610813	0.0007859422261828674	0.0008125915220332239	0.0008191790208278799	0.0008827807259857046	0.0008881124431538987	0.08426522952625937	0.08223848603034403	-0.00016492048278915483	-0.00017415403052672973	-0.00016642840328431885	-0.00017574637628939294
0.4613781517274047	0.0006906737426532818	0.000698947707338666	0.0007465281204591389	0.000754104045859653	0.0007783667742578779	0.0007854836293744482	0.0008121173754102146	0.0008187010304026929	0.0008822656240799134	0.0008875942301921951	0.08426522960671191	0.08223848610885028	-0.0001639867042018961	-0.00017421139257120521	-0.00016548608686256516	-0.00017580426281385564
0.4641581871877068	0.0006902703680026508	0.0006985395004405949	0.000746092125193132	0.0007536636260220032	0.0007779121842750201	0.000785024882930605	0.0008116430740785281	0.000818222884014626	0.0008817503541032639	0.0008870758481444936	0.08426522968847272	0.08223848618863423	-0.0001630572079977799	-0.000174267699781544	-0.0001645480919792719	-0.0001758610848595632
0.4669549737601532	0.0006898668642164146	0.0006981311628599576	0.0007456559903492216	0.0007532230651899939	0.0007774574487618794	0.0007845659896258473	0.0008111686209067585	0.0008177445845555279	0.0008812349191721471	0.0008865573001460096	0.08426522977156817	0.0822384862697193	-0.00016213198420722552	-0.00017432295422145638	-0.00016361440857348697	-0.00017591684450907197
0.46976861237862133	0.0006894632337293751	0.0006977226970607244	0.0007452197185591275	0.0007527823660220494	0.0007770025704624199	0.0007841069522292286	0.0008106940187578595	0.0008172661349115625	0.0008807193223968287	0.0008860385893257898	0.08426522985601707	0.08223848635212927	-0.00016121102278163213	-0.00017437715796947417	-0.00016268502650484962	-0.00017597154385984304
0.4725992045851658	0.0006890594789715095	0.0006973141055019827	0.0007447833124493493	0.0007523415311713274	0.0007765475521151674	0.0007836477735043137	0.0008102192704891093	0.0008167875379631692	0.0008802035668814079	0.0008855197188066831	0.08426522994184316	0.08223848643587958	-0.0001602943135951551	-0.00017443031311895063	-0.00016175993555489487	-0.00017602518502440878
0.4754468525336833	0.0006886556023679261	0.0006969053906378931	0.0007443467746411246	0.0007519005632856661	0.0007760923964531633	0.0007831884562091331	0.000809744378952066	0.0008163087965850217	0.0008796876557237688	0.000885000691705282	0.08426523002907435	0.08223848652099745	-0.00015938184644531672	-0.00017448242177744988	-0.000160839125427914	-0.0001760777701295957
0.47831165899359906	0.0006882516063388426	0.0006964965549176661	0.0007439101077504093	0.0007514594650075665	0.000775637106203936	0.0007827290030961536	0.0008092693469925323	0.0008158299136459965	0.0008791715920155475	0.0008844815111318946	0.08426523011772767	0.0822384866075066	-0.00015847361105453261	-0.00017453348606660812	-0.0001599225857522868	-0.00017612930131646887
0.4811937273535759	0.0006878474932995436	0.000696087600785522	0.0007434733143878247	0.0007510182389741441	0.0007751816840894561	0.0007822694169122337	0.0008087941774505148	0.0008153508920091228	0.0008786553788420814	0.0008839621801904915	0.08426523020782838	0.08223848669543023	-0.00015756959707166618	-0.00017458350812238344	-0.00015901030608231337	-0.00017617978074049856
0.4840931616252451	0.0006874432656603562	0.0006956785306806614	0.0007430363971586333	0.0007505768878170987	0.0007747261328261066	0.0007818097003985934	0.0008083188731601914	0.0008148717345315516	0.0008781390192823731	0.0008834427019786716	0.08426523029940346	0.08223848678479326	-0.0001566697940719175	-0.0001746324900931684	-0.0001581022758977979	-0.00017622921056981156
0.4870100664469608	0.0006870389258266168	0.0006952693470372378	0.0007425993586627053	0.0007501354141626881	0.0007742704551246478	0.0007813498562907776	0.000807843436949872	0.0008143924440645217	0.000877622516409054	0.0008829230795876225	0.08426523039247741	0.08223848687561616	-0.00015577419155987648	-0.00017468043414192724	-0.00015719848460732377	-0.00017627759298696755
0.4899445470875755	0.0006866344761986371	0.0006948600522843184	0.000742162201494479	0.0007496938206316803	0.0007738146536901767	0.0007808898873186179	0.0008073678716419574	0.0008139130234533154	0.0008771058732883362	0.0008824033161020743	0.08426523048707447	0.08223848696792317	-0.00015488277896993918	-0.00017472734244466936	-0.00015629892154875313	-0.0001763249301878489
0.49289670945023945	0.0006862299191716788	0.0006944506488458568	0.0007417249282429329	0.0007492521098393228	0.0007733587312220992	0.000780429796206201	0.0008068921800529118	0.0008134334755372285	0.000876589092979981	0.0008818834146002688	0.08426523058322304	0.08223848706174727	-0.00015399554566639106	-0.00017477321718911698	-0.00015540357598917143	-0.00017637122438046715
0.4958666600762229	0.0006858252571359216	0.0006940411391406694	0.0007412875414915581	0.0007488102843953275	0.0007729026904140963	0.0007799695856718371	0.0008064163649932252	0.0008129538031495344	0.0008760721785372622	0.0008813633781539185	0.08426523068094541	0.08223848715710633	-0.00015311248094698748	-0.00017481806057717542	-0.00015451243712846785	-0.0001764164777866839
0.4988545061487607	0.0006854204924764335	0.0006936315255823942	0.0007408500438183139	0.0007483683469038158	0.000772446533954085	0.0007795092584280197	0.0008059404292673753	0.0008124740091174477	0.0008755551330069202	0.0008808432098281646	0.084265230780271	0.08223848725403102	-0.0001522335740418712	-0.00017486187482201876	-0.00015362549409819737	-0.00017646069263985154
0.5018603554969207	0.0006850156275731445	0.0006932218105794748	0.0007404124377956128	0.0007479262999633065	0.0007719902645241976	0.0007790488171814046	0.0008054643756738028	0.000811994096262093	0.0008750379594291393	0.0008803229126815519	0.08426523088122573	0.08223848735254306	-0.00015135881411570962	-0.00017490466214917233	-0.0001527427359640232	-0.00017650387118589572
0.5048843165994948	0.0006846106648008174	0.0006928119965351211	0.0007399747259902776	0.0007474841461666695	0.0007715338848007386	0.0007785882646327669	0.0008049882070048707	0.0008115140673984698	0.0008745206608374982	0.0008798024897659813	0.08426523098383933	0.0822384874526731	-0.00015048819026949878	-0.00017494642479676248	-0.00015186415172735446	-0.00017654601568342643
0.5079264985889148	0.0006842056065290207	0.0006924020858472886	0.0007395369109635206	0.0007470418881011066	0.0007710773974541616	0.0007781276034769765	0.0008045119260468348	0.0008110339253354221	0.0008740032402589443	0.0008792819441266803	0.08426523108813695	0.08223848755445018	-0.00014962169153995286	-0.00017498716501321288	-0.0001509897303245411	-0.0001765871284014342
0.5109870112551897	0.0006838004551221031	0.0006919920809086524	0.0007390989952709104	0.0007465995283481263	0.000770620805149039	0.0007776668364029693	0.0008040355355798149	0.0008105536728756086	0.0008734857007137605	0.0008787612788021717	0.08426523119414836	0.08223848765789814	-0.00014875930690250172	-0.00017502688505929842	-0.00015011946063034354	-0.0001766272116213441
0.5140659650498691	0.0006833952129391664	0.0006915819841065733	0.0007386609814623446	0.0007461570694835004	0.0007701641105440276	0.0007772059660937106	0.0008035590383777613	0.000810073312815466	0.0008729680452155227	0.0008782404968242334	0.08426523130190275	0.08223848776304811	-0.0001479010252721652	-0.00017506558720731258	-0.0001492533314583766	-0.00017666626763626625
0.5171634710900281	0.0006829898823340378	0.0006911717978230786	0.0007382228720820203	0.0007457145140772463	0.0007697073162918432	0.0007767449952261709	0.0008030824372084245	0.0008095928479451808	0.0008724502767710756	0.0008777196012178675	0.08426523141143172	0.08223848786992763	-0.00014704683550334496	-0.00017510327373970735	-0.00014839133156109574	-0.0001767042987494416
0.5202796411622786	0.0006825844656552491	0.0006907615244348339	0.0007377846696684113	0.0007452718646935978	0.0007692504250392328	0.0007762839264712973	0.0008026057348333275	0.0008091122810486633	0.0008719323983804975	0.0008771985950012727	0.08426523152276479	0.08223848797856814	-0.00014619672639216985	-0.00017513994694970392	-0.0001475334496322117	-0.0001767413072751023
0.5234145877268029	0.0006821789652460095	0.0006903511663131205	0.0007373463767542406	0.0007448291238909823	0.000768793439426946	0.0007758227624939845	0.0008021289340077348	0.0008086316149035149	0.0008714144130370703	0.0008766774811858077	0.08426523163592907	0.08223848808899477	-0.00014535068667764772	-0.0001751756091414869	-0.00014667967430780082	-0.00017677729553852717
0.5265684239214125	0.0006817733834441809	0.0006899407258238069	0.0007369079958664478	0.0007443862942219817	0.0007683363620897068	0.0007753615059530465	0.0008016520374806268	0.000808150852281	0.0008708963237272461	0.0008761562627759604	0.0842652317509605	0.08223848820124384	-0.00014450870504199853	-0.0001752102626287888	-0.00014582999416652698	-0.00017681226587454302
0.5297412635656308	0.0006813677225822591	0.0006895302053273327	0.0007364695295261766	0.000743943378233327	0.0007678791956561917	0.0007749001595011949	0.0008011750479946716	0.0008076699959460222	0.0008703781334306233	0.0008756349427693245	0.08426523186788626	0.08223848831534136	-0.00014367077011244456	-0.00017524390973561177	-0.00014498439773166782	-0.00017684622062844046
0.5329332211648017	0.0006809619849873452	0.0006891196071786755	0.0007360309802487367	0.0007435003784658528	0.000767421942748998	0.000774438725785006	0.0008006979682861977	0.0008071890486570921	0.0008698598451199091	0.0008751135241565608	0.08426523198674257	0.08223848843132374	-0.00014283687046287574	-0.00017527655279667154	-0.00014414287347273846	-0.0001768791621563348
0.5361444119142209	0.0006805561729811234	0.0006887089337273338	0.0007355923505435866	0.0007430572974544821	0.00076696460598462	0.0007739772074448973	0.000800220801085164	0.0008067080131662972	0.0008693414617608959	0.0008745920099213719	0.08426523210756	0.08223848854922078	-0.00014200699461325295	-0.000175308194154844	-0.00014330540980463102	-0.00017691109282247375
0.5393749517032939	0.000680150288879846	0.000688298187317308	0.0007351536429143109	0.0007426141377282113	0.0007665071879734297	0.0007735156071151084	0.0007997435491151426	0.0008062268922192903	0.0008688229863124343	0.000874070403040479	0.08426523223037362	0.08223848866906269	-0.0001411811310317035	-0.0001753388361624142	-0.00014247199508993225	-0.00017694201500054185
0.5426249571197181	0.0006797443349943055	0.0006878873702870745	0.0007347148598585964	0.00074217090181007	0.0007660496913196473	0.0007730539274236711	0.0007992662150932863	0.0008057456885552522	0.0008683044217264054	0.0008735487064835902	0.08426523235521381	0.08223848879088627	-0.0001403592681363669	-0.00017536848118179793	-0.00014164261764100516	-0.00017697193107463205
0.5458945454536906	0.0006793383136298151	0.0006874764849695624	0.0007342760038682028	0.0007417275922171093	0.0007655921186213177	0.0007725921709923845	0.0007987888017303067	0.0008052644049068681	0.0008677857709476896	0.000873026923213371	0.08426523248211976	0.08223848891472275	-0.0001395413942954088	-0.00017539713158357118	-0.00014081726571976705	-0.0001770008434371917
0.5491838347021408	0.0006789322270861892	0.0006870655336921377	0.0007338370774289518	0.0007412842114603746	0.0007651344724702914	0.000772130340436797	0.0007983113117304515	0.000804783044000308	0.0008672670369141474	0.0008725050561854242	0.08426523261112519	0.08223848904060911	-0.0001387274978281866	-0.0001754247897469141	-0.00013999592753868861	-0.0001770287544889948
0.5524929435729888	0.0006785260776577247	0.0006866545187765837	0.0007333980830206986	0.0007408407620448894	0.0007646767554521989	0.0007716684383661806	0.0007978337477914788	0.0008043016085551992	0.0008667482225565892	0.0008719831083482608	0.08426523274226572	0.08223848916857686	-0.00013791756700690105	-0.00017545145805986095	-0.00013917859126262588	-0.00017705566663978045
0.55582199148943	0.0006781198676331785	0.0006862434425390752	0.0007329590231173141	0.000740397246469628	0.0007642189701464302	0.0007712064673835095	0.0007973561126046364	0.0008038201012846076	0.0008662293307987531	0.0008714610826432766	0.08426523287557663	0.0822384892986645	-0.00013711159005702633	-0.00017547713891793992	-0.00013836524500947245	-0.0001770815823071148
0.5591710985942444	0.0006777135992957554	0.0006858323072901696	0.000732519900186663	0.0007399536672275021	0.0007637611191261155	0.0007707444300854408	0.0007968784088546414	0.0008033385248950136	0.0008657103645572832	0.0008709389820047286	0.08426523301109713	0.08223848943090646	-0.00013630955515867016	-0.0001755018347250059	-0.0001375558768512697	-0.00017710650391680738
0.5625403857541326	0.0006773072749230804	0.0006854211153347777	0.0007320807166905852	0.0007395100268053336	0.0007633032049581017	0.0007702823290622908	0.0007964006392196544	0.0008028568820862899	0.0008651913267417017	0.0008704168093597115	0.08426523314886347	0.0822384895653416	-0.0001355114504481697	-0.00017552554789324049	-0.00013675047481588598	-0.0001771304339030222
0.565929974564078	0.0006769008967871883	0.0006850098689721534	0.0007316414750848752	0.0007390663276838394	0.0007628452302029328	0.0007698201668980156	0.0007959228063712597	0.0008023751755516775	0.0008646722202543858	0.0008698945676281308	0.08426523328891279	0.08223848970200483	-0.0001347172640179528	-0.00017554828084132001	-0.00013594902688691957	-0.00017715337470683434
0.569339987351735	0.0006764944671545047	0.0006845985704958731	0.0007312021778192644	0.0007386225723376126	0.0007623871974148343	0.0007693579461701939	0.0007954449129744513	0.0008018934079777738	0.0008641530479905538	0.0008693722597226897	0.08426523343128857	0.08223848984093637	-0.00013392698391850866	-0.00017557003599596999	-0.00013515152100558592	-0.00017717532877686848
0.5727705471818436	0.0006760879882858279	0.0006841872221938197	0.0007307628273374065	0.0007381787632351047	0.0007619291091416883	0.0007688956694500048	0.0007949669616876037	0.0008014115820445041	0.000863633812838234	0.0008688498885488579	0.08426523357602525	0.08223848998217166	-0.00013314059815940082	-0.00017559081579102132	-0.0001343579450716892	-0.00017719629856924324
0.5762217778606706	0.0006756814624363122	0.0006837758263481641	0.0007303234260768503	0.000737734902838602	0.0007614709679250199	0.0007684333393022109	0.0007944889551624576	0.0008009297004251087	0.0008631145176782496	0.0008683274570048565	0.08426523372316606	0.08223849012575607	-0.0001323580947094477	-0.0001756106226666887	-0.00013356828694423284	-0.00017721628654662758
0.5796938039404782	0.000675274891855457	0.0006833643852353536	0.000729883976469035	0.0007372909936042188	0.0007610127762999788	0.0007679709582851414	0.0007940108960441055	0.000800447765786118	0.0008625951653841976	0.0008678049679816374	0.08426523387275259	0.0822384902717241	-0.00013157946149883193	-0.00017562945907034777	-0.00013278253444286292	-0.00017723529517862935
0.5831867507240184	0.0006748682787870848	0.0006829529011260921	0.0007294444809392651	0.0007368470379818713	0.0007605545367953193	0.0007675085289506724	0.0007935327869709656	0.000799965780787341	0.0008620757588224291	0.0008672824243628613	0.08426523402482576	0.08223849042011915	-0.00013080468641943344	-0.0001756473274557857	-0.0001320006753489089	-0.000177253326941601
0.5867007442690553	0.0006744616254693303	0.0006825413762853275	0.0007290049419066967	0.0007364030384152676	0.0007600962519333876	0.0007670460538442116	0.0007930546305747678	0.0007994837480818434	0.0008615563008520289	0.0008667598290248806	0.08426523417942625	0.08223849057098155	-0.00013003375732598133	-0.00017566423028297917	-0.00013122269740603598	-0.00017727038431797348
0.5902359113929144	0.0006740549341346267	0.0006821298129722358	0.0007285653617843228	0.0007359589973418864	0.000759637924230102	0.0007665835355046818	0.0007925764294805413	0.0007990016703159327	0.0008610367943247996	0.0008662371848367203	0.08426523433660077	0.08223849072435666	-0.00012926666203701143	-0.0001756801700177335	-0.00013044858832120254	-0.0001772864697959231
0.5937923796770596	0.0006736482070096905	0.0006817182134402107	0.0007281257429789582	0.0007355149171929714	0.0007591795561949417	0.0007661209764645071	0.0007920981863065926	0.0007985195501291411	0.0008605172420852459	0.0008657144946600624	0.08426523449639309	0.08223849088028276	-0.0001285033883360459	-0.00017569514913215456	-0.00012967833576643661	-0.0001773015858703153
0.597370277471697	0.000673241446315506	0.0006813065799368434	0.000727686087891225	0.0007350708003935043	0.0007587211503309261	0.0007656583792495927	0.0007916199036644904	0.0007980373901542092	0.0008599976469705492	0.0008651917613492248	0.08426523465884647	0.08223849103880673	-0.00012774392397268963	-0.00017570917010412135	-0.00012891192737927992	-0.00017731573504173315
0.6009697339004076	0.0006728346542673175	0.000680894914703916	0.0007272463989155378	0.0007346266493621973	0.0007582627091346046	0.0007651957463793147	0.0007911415841590525	0.0007975551930170697	0.0008594780118105605	0.0008646689877511476	0.08426523482400633	0.08223849119997345	-0.00012698825666276892	-0.00017572223541614806	-0.00012814935076319034	-0.00017732891981528387
0.6045908788648067	0.0006724278330746128	0.0006804832199773875	0.0007268066784400917	0.0007341824665114867	0.0007578042350960427	0.0007647330803665061	0.0007906632303883325	0.0007970729613368402	0.000858958339427781	0.0008641461767053768	0.08426523499192068	0.08223849136382679	-0.00012623637409051036	-0.00017573434755696615	-0.00012739059348985948	-0.00017734114270254175
0.6082338430492322	0.0006720209849411112	0.0006800714979873759	0.0007263669288468476	0.0007337382542475017	0.0007573457306988041	0.0007642703837174382	0.0007901848449435996	0.0007965906977257932	0.0008584386326373434	0.0008636233310440466	0.08426523516263443	0.08223849153041228	-0.00012548826390855472	-0.00017574550901985897	-0.00012663564309911557	-0.000177352406219633
0.611898757925461	0.0006716141120647554	0.0006796597509581563	0.0007259271525115215	0.0007332940149700709	0.0007568871984199441	0.0007638076589318145	0.0007897064304093353	0.000796108404789363	0.0008579188942470038	0.0008631004535918697	0.08426523533620005	0.08223849169977956	-0.00012474391373905325	-0.0001757557223027173	-0.00012588448709971445	-0.00017736271288712468
0.6155857557574533	0.000671207216637699	0.0006792479811081433	0.0007254873518035745	0.0007328497510726988	0.0007564286407299925	0.0007633449085027545	0.0007892279893632091	0.0007956260851261146	0.0008573991270571236	0.0008625775471661198	0.08426523551266067	0.08223849187197314	-0.00012400331117536079	-0.00017576498990884426	-0.0001251371129715878	-0.00017737206523116278
0.6192949696061266	0.0006708003008462926	0.0006788361906498808	0.0007250475290861934	0.0007324054649425574	0.0007559700600929426	0.0007628821349167802	0.0007887495243760735	0.0007951437413277421	0.0008568793338606563	0.0008620546145766165	0.08426523569207	0.08223849204704287	-0.00012326644378210516	-0.0001757733143456508	-0.00012439350816580153	-0.00017738046578225086
0.6230265333341571	0.0006703933668710774	0.0006784243817900323	0.0007246076867162891	0.0007319611589604744	0.0007555114589662402	0.0007624193406538066	0.0007882710380119494	0.0007946613759790521	0.000856359517443133	0.0008615316586257136	0.0842652358744767	0.08223849222503943	-0.00012253329909633903	-0.00017578069812460018	-0.00012365366010554102	-0.00017738791707491708
0.6267805816108112	0.0006699864168867739	0.0006780125567293719	0.0007241678270444798	0.0007315168355009244	0.000755052839800774	0.0007619565281871308	0.0007877925328280161	0.0007941789916579526	0.0008558396805826551	0.0008610086821082897	0.08426523605993472	0.08223849240601142	-0.00012180386462852522	-0.00017578714376148552	-0.00012291755618690225	-0.00017739442164774188
0.6305572499168048	0.0006695794530622761	0.0006776007176627753	0.0007237279524150876	0.0007310724969320177	0.000754594205040863	0.0007614936999834219	0.0007873140113746003	0.0007936965909354442	0.0008553198260498787	0.000860485687811733	0.08426523624849373	0.08223849259001076	-0.00012107812786377181	-0.00017579265377590247	-0.00012218518378050158	-0.0001773999820433303
0.634356674549194	0.0006691724775606353	0.0006771888667792098	0.0007232880651661189	0.0007306281456154906	0.0007541355571242477	0.000761030858502709	0.0007868354761951613	0.0007932141763756075	0.0008547999566080029	0.0008599626785159295	0.0842652364402075	0.08223849277708901	-0.00012035607626241507	-0.00017579723069172104	-0.00012145653023221126	-0.00017740460080881149
0.6381789926262927	0.0006687654925390575	0.0006767770062617232	0.0007228481676292616	0.0007301837839066937	0.0007536768984820783	0.000760568006198371	0.0007863569298262875	0.0007927317505355924	0.0008542800750127582	0.0008594396569932528	0.08426523663513355	0.08223849296730078	-0.00011963769726042184	-0.0001758008770351982	-0.00012073158286300678	-0.00017740828049342405
0.642024342092622	0.000668358500148898	0.0006763651382874438	0.0007224082621298824	0.0007297394141545915	0.0007532182315389132	0.0007601051455171347	0.0007858783747976853	0.0007922493159656135	0.0008537601840124059	0.0008589166260085598	0.08426523683332264	0.08223849316069769	-0.00011892297827119369	-0.00017580359533658774	-0.00012001032897127062	-0.00017741102365062544
0.6458928617238878	0.0006679515025356435	0.0006759532650275618	0.0007219683509870055	0.0007292950387017428	0.0007527595587126995	0.0007596422788990553	0.0007853998136321681	0.000791766875208933	0.000853240286347712	0.00085839358831917	0.08426523703483392	0.08223849335733419	-0.00011821190668657999	-0.00017580538813008473	-0.00011929275583347221	-0.00017741283283770337
0.6497846911319898	0.0006675445018389151	0.0006755413886473314	0.000721528436513316	0.0007288506598843006	0.0007523008824147726	0.0007591794087775158	0.0007849212488456492	0.0007912844308018621	0.0008527203847519525	0.000857870546674864	0.0842652372397223	0.08223849355726968	-0.00011750446987623953	-0.00017580625795154958	-0.00011857885070391816	-0.00017741371061377742
0.6536999707700591	0.0006671375001924569	0.0006751295113060592	0.0007210885210151428	0.0007284062800320028	0.0007518422050498472	0.0007587165375792178	0.0007844426829471331	0.0007908019852737436	0.0008522004819508967	0.0008573475038178727	0.08426523744804928	0.08223849376055817	-0.00011680065519002747	-0.0001758062073399791	-0.00011786860081669515	-0.00017741365954102029
0.6576388419375281	0.0006667304997241324	0.0006747176351571	0.0007206486067924646	0.0007279619014681676	0.0007513835290160104	0.0007582536677241749	0.0007839641184387121	0.0007903195411469524	0.0008516805806628057	0.0008568244624828735	0.08426523765987207	0.08223849396725659	-0.00011610044995835622	-0.00017580523883753418	-0.0001171619933864193	-0.00017741268218490758
0.661601446785229	0.0006663235025559143	0.0006743057623478471	0.0007202086961388917	0.0007275175265096793	0.0007509248567047121	0.0007577908016257023	0.0007834855578155513	0.0007898371009368822	0.0008511606835984175	0.0008563014253969725	0.08426523787524873	0.08223849417742676	-0.00011540384149309746	-0.00017580335498859623	-0.00011645901560897176	-0.00017741078111296882
0.6655879283205246	0.0006659165108038816	0.0006738938950197324	0.0007197687913416631	0.0007270731574669938	0.0007504661905007627	0.000757327941690416	0.0007830070035658902	0.0007893546671519434	0.0008506407934609441	0.0008557783952797094	0.08426523809424406	0.0822384943911251	-0.00011471081708790132	-0.00017580055833921193	-0.0001157596546617623	-0.00017740795889453764
0.6695984304124688	0.0006655095265782184	0.000673482035308218	0.0007193288946816492	0.000726628796644124	0.0007500075327823268	0.0007568650903182246	0.0007825284581710364	0.0007888722422935567	0.0008501209129460684	0.0008552553748430433	0.084265238316919	0.08223849460841472	-0.00011402136402002827	-0.0001757968514383701	-0.00011506389770572778	-0.00017740421810197304
0.6736330977969988	0.0006651025519832003	0.0006730701853427909	0.0007188890084333326	0.0007261844463386386	0.0007495488859209146	0.0007564022499023218	0.0007820499241053507	0.0007883898288561443	0.0008496010447419296	0.0008547323667913498	0.0842652385433366	0.08223849482935648	-0.0001133354695506128	-0.0001757922368369469	-0.0001143717318855958	-0.00017739956130949364
0.6776920760821589	0.0006646955891171977	0.0006726583472469584	0.000718449134864816	0.0007257401088416534	0.00074909025228138	0.0007559394228291838	0.000781571403836254	0.0007879074293271267	0.0008490811915291254	0.0008542093738214118	0.08426523877356175	0.08223849505401575	-0.00011265312092499646	-0.00017578671708659566	-0.0001136831443300651	-0.00017739399109206744
0.6817755117533548	0.0006642886400726706	0.0006722465231382504	0.0007180092762378108	0.0007252957864378377	0.0007486316342219187	0.0007554766114785681	0.0007810928998242178	0.0007874250461869221	0.0008485613559807057	0.000853686398622424	0.08426523900766261	0.08223849528245379	-0.00011197430537464304	-0.00017578029474157875	-0.00011299812215381788	-0.00017738751002729924
0.6858835521786408	0.0006638817069361602	0.0006718347151282037	0.0007175694348076362	0.0007248514814053954	0.0007481730340940564	0.0007550138182235011	0.0007806144145227551	0.0007869426819089332	0.0008480415407621634	0.0008531634438759732	0.0842652392457026	0.08223849551473697	-0.00011129901011729115	-0.00017577297235751854	-0.00011231665245772793	-0.00017738012069409836
0.6900163456140378	0.000663474791788293	0.000671422925322372	0.0007171296128232169	0.0007244071960160734	0.0007477144542426539	0.0007545510454302833	0.0007801359503784257	0.0007864603389595517	0.0008475217485314354	0.0008526405122560512	0.08426523948774907	0.0822384957509302	-0.00011062722235724576	-0.00017576475249031498	-0.00011163872232911043	-0.00017737182567184595
0.6941740412088835	0.0006630678967037741	0.0006710111558203143	0.0007166898125270747	0.0007239629325351555	0.0007472558970059003	0.0007540882954584826	0.0007796575098308291	0.0007859780197981564	0.000847001981938901	0.000852117606429039	0.08426523973387566	0.082238495991104	-0.0001099589292873071	-0.0001757556376976721	-0.00011096431884372038	-0.00017736262754167176
0.6983567890112157	0.0006626610237513846	0.0006705994087155973	0.0007162500361553357	0.0007235186932214565	0.0007467973647153099	0.0007536255706609306	0.0007791790953126016	0.0007854957268771002	0.0008464822436273723	0.0008515947290537103	0.08426523998414946	0.08223849623532507	-0.00010929411808922873	-0.00017574563053873726	-0.000110293429066044	-0.0001773525288859823
0.702564739973187	0.0006622541749939795	0.0006701876860957882	0.0007158102859377159	0.0007230744803273222	0.0007463388596957184	0.0007531628733837204	0.0007787007092494094	0.0007850134626417152	0.0008459625362320957	0.0008510718827812243	0.08426524023864161	0.08223849648366353	-0.00010863277593385623	-0.0001757347335727133	-0.00010962604004954857	-0.00017734153228732286
0.7067980459565127	0.0006618473524884893	0.0006697759900424609	0.0007153705640975302	0.0007226302960986317	0.0007458803842652868	0.0007527002059662081	0.0007782223540599579	0.0007845312295303144	0.0008454428623807492	0.0008505490702551282	0.08426524049742701	0.08223849673619166	-0.00010797488998220972	-0.00017572294935913613	-0.00010896213883807015	-0.00017732964032901588
0.7110568597379514	0.0006614405582859137	0.0006693643226311865	0.000714930872851684	0.0007221861427747873	0.0007454219407354942	0.0007522375707410071	0.0007777440321559792	0.0007840490299741784	0.000844923224693442	0.0008500262941113533	0.08426524076058002	0.08223849699298026	-0.00010732044738660795	-0.0001757102804586519	-0.00010830171246632714	-0.00017731685559468913
0.7153413350148182	0.0006610337944313263	0.0006689526859315397	0.000714491214410678	0.0007217420225887249	0.0007449635314111413	0.000751774970033992	0.0007772657459422397	0.0007835668663975684	0.0008444036257827134	0.0008495035569782148	0.08426524102817702	0.08223849725410254	-0.00010666943529112627	-0.00017569672943165693	-0.00010764474796082224	-0.00017730318066833117
0.7196516264105322	0.00066062706296387	0.000668541082007091	0.0007140515909786037	0.0007212979377669002	0.000744505158590346	0.0007513124061642928	0.0007767874978165315	0.000783084741217715	0.0008438840682535295	0.00084898086147641	0.08426524130029224	0.08223849751963708	-0.00010602184083255417	-0.00017568229883943576	-0.00010699123234082786	-0.00017728861813470775
0.7239878894801961	0.0006602203659167584	0.000668129512915413	0.0007136120047531437	0.0007208538905293	0.0007440468245645448	0.0007508498814442973	0.0007763092901696766	0.000782602656844822	0.0008433645547032846	0.0008484582102190177	0.08426524157700237	0.08223849778965829	-0.00010537765114058961	-0.00017566699124238472	-0.00010634115261827504	-0.00017727317057750214
0.7283502807162107	0.0006598137053172755	0.0006677179807080784	0.0007131724579255714	0.0007204098830894398	0.0007435885316184957	0.0007503873981796537	0.0007758311253855312	0.0007821206156820694	0.0008428450877218042	0.0008479356058115051	0.084265241858393	0.08223849806424283	-0.00010473685333931004	-0.00017565080920131648	-0.00010569449579958534	-0.0001772568405810082
0.7327389575539218	0.0006594070831867756	0.0006673064874306569	0.0007127329526807548	0.0007199659176543564	0.0007431302820302728	0.0007499249586692649	0.0007753530058409761	0.0007816386201256047	0.0008423256698913397	0.0008474130508517149	0.08426524214454013	0.08223849834346887	-0.00010409943454728343	-0.0001756337552763776	-0.00010505124888549044	-0.00017723963072874271
0.7371540783773028	0.0006590005015406888	0.0006668950351227232	0.0007122934911971561	0.0007195219964246197	0.0007426720780712751	0.0007494625652052984	0.0007748749339059304	0.00078115667256456	0.0008418063037865798	0.0008468905479298829	0.08426524243552923	0.08223849862742232	-0.00010346538187849807	-0.0001756158320270762	-0.0001044113988721701	-0.0001772215436036395
0.74159580252467	0.0006585939623885157	0.0006664836258178528	0.0007118540756468322	0.0007190781215943307	0.0007422139220062211	0.0007490002200731793	0.00077439691194334	0.000780674775381036	0.000841286991974638	0.0008463680996286269	0.08426524273143934	0.08223849891617815	-0.00010283468244352834	-0.00017559704201317028	-0.00010377493275236238	-0.00017720258178891002
0.746064290294433	0.0006581874677338303	0.0006660722615436244	0.0007114147081954318	0.0007186342953511191	0.0007417558160931536	0.0007485379255515965	0.0007739189423091897	0.0007801929309501159	0.0008407677370150665	0.0008458457085229543	0.08426524303236241	0.08223849920982204	-0.00010220732334945137	-0.0001755773877927247	-0.00010314183751530814	-0.00017718274786596155
0.7505597029508803	0.0006577810195742868	0.0006656609443216244	0.0007109753910022079	0.0007181905198761484	0.0007412977625834427	0.0007480756839125047	0.0007734410273524998	0.0007797111416398626	0.0008402485414598552	0.0008453233771802649	0.08426524333838188	0.0822384995084397	-0.00010158329170084635	-0.00017555687192302716	-0.00010251210014758372	-0.0001771620444153965
0.7550822027299987	0.00065737461990162	0.0006652496761674481	0.000710536126220017	0.0007177467973441212	0.0007408397637217877	0.0007476134974211276	0.0007729631694153343	0.0007792294098113255	0.0008397294078534329	0.0008448011081603538	0.08426524364958486	0.08223849981211803	-0.00010096257460077973	-0.00017553549696056048	-0.0001018857076343499	-0.00017714047401715116
0.7596319528453285	0.0006569682707016419	0.0006648384590906995	0.0007100969159953126	0.0007173031299232783	0.0007403818217462185	0.0007471513683359578	0.0007724853708327963	0.0007787477378185364	0.0008392103387326722	0.0008442789040154119	0.08426524396606355	0.0822385001209413	-0.00010034515915142983	-0.00017551326546091928	-0.00010126264695996257	-0.00017711803925030134
0.7642091174938536	0.0006565619739542518	0.0006644272950949967	0.0007096577624681589	0.0007168595197753977	0.0007399239388880999	0.0007466892989087614	0.0007720076339330367	0.0007782661280085199	0.0008386913366268911	0.0008437567672900305	0.08426524428790937	0.08223850043500566	-9.973103245428105e-05	-0.00017549017997789407	-0.00010064290510786167	-0.0001770947426917857
0.7688138618619275	0.0006561557316334366	0.0006640161861779762	0.0007092186677722316	0.0007164159690558129	0.0007394661173721358	0.0007462272913845846	0.0007715299610372565	0.0007777845827212933	0.0008381724040578606	0.0008432347005212092	0.08426524461521309	0.08223850075439383	-9.912018161094271e-05	-0.000175466243063499	-0.00010002646906168144	-0.00017707058691690536
0.7734463521312342	0.000655749545707276	0.0006636051343312971	0.0007087796340348206	0.0007159724799134014	0.0007390083594163749	0.0007457653480017555	0.0007710523544597141	0.0007773031042898752	0.0008376535435398091	0.0008427127062383584	0.08426524494807179	0.08223850107920193	-9.851259372420373e-05	-0.000175441457268527	-9.941332580645779e-05	-0.0001770455745001287
0.7781067554847866	0.0006553434181379442	0.0006631941415406394	0.0007083406633768348	0.0007155290544905942	0.0007385506672322108	0.0007453034709918871	0.0007705748165077246	0.0007768216950402851	0.0008371347575794249	0.0008421907869633028	0.0842652452865803	0.08223850140952593	-9.790825589861551e-05	-0.00017541582514227216	-9.880346232868376e-05	-0.0001770197080136482
0.7827952401129585	0.0006549373508817142	0.000662783209785715	0.0007079017579128055	0.0007150856949233869	0.0007380930430243904	0.0007448416625798854	0.000770097349481669	0.0007763403572915522	0.0008366160486758611	0.0008416689452102878	0.08426524563083887	0.08223850174545735	-9.730715524065847e-05	-0.00017538934923169713	-9.819686561703123e-05	-0.00017699299002801872
0.7875119752195561	0.0006545313458889639	0.0006623723410402679	0.0007074629197508934	0.0007146424033413299	0.0007376354889910168	0.0007443799249839506	0.000769619955674996	0.0007758590933557155	0.0008360974193207463	0.000841147183485986	0.08426524598094494	0.08223850208709681	-9.67092788596996e-05	-0.0001753620320817939	-9.759352266297538e-05	-0.00017696542311138042
0.792257131027923	0.0006541254051041823	0.0006619615372720819	0.0007070241509928935	0.0007141991818675493	0.0007371780073235577	0.0007439182604155883	0.0007691426373742343	0.0007753779055378379	0.0008355788719981857	0.0008406255042895043	0.08426524633700329	0.0822385024345433	-9.61146138689084e-05	-0.00017533387623580587	-9.699342046184944e-05	-0.0001769370098301526
0.7970308787870847	0.0006537195304659683	0.000661550800442982	0.000706585453734236	0.0007137560326187419	0.0007367206002068453	0.0007434566710796068	0.000768665396858986	0.0007748967961360032	0.0008350604091847691	0.0008401039101123852	0.08426524669911514	0.08223850278789765	-9.552314738524303e-05	-0.00017530488423425639	-9.639654601284464e-05	-0.00017690775274825654
0.8018333907779276	0.0006533137239070449	0.0006611401325088462	0.0007061468300640035	0.0007133129577051894	0.0007362632698190912	0.0007429951591741336	0.0007681882364019496	0.000774415767441332	0.0008345420333495804	0.0008395824034386242	0.08426524706738454	0.08223850314726233	-9.493486653040784e-05	-0.00017527505861511528	-9.580288631989842e-05	-0.00017687765442675474
0.8066648403194178	0.000652907987354256	0.0006607295354196037	0.0007057082820649223	0.0007128699592307573	0.0007358060183318843	0.0007425337268906131	0.0007677111582689132	0.0007739348217379801	0.0008340237469542014	0.0008390609867446656	0.084265247441921	0.08223850351274155	-9.434975843176929e-05	-0.0001752444019144095	-9.52124283926381e-05	-0.00017684671742487779
0.8115254017748545	0.0006525023227285811	0.0006603190111192466	0.0007052698118133809	0.000712427039292906	0.000735348847910203	0.0007420723764138189	0.0007672341647187673	0.0007734539613031499	0.000833505552452722	0.0008385396624994184	0.08426524782283085	0.08223850388444061	-9.376781022221725e-05	-0.00017521291666502958	-9.462515924639481e-05	-0.0001768149442987199
0.8164152505581643	0.0006520967319451334	0.0006599085615458347	0.0007048314213794286	0.0007119841999826923	0.00073489176071242	0.000741611109921858	0.0007667572580035128	0.0007729731884070962	0.0008329874522917477	0.0008380184331642611	0.08426524821022895	0.08223850426247002	-9.318900904153882e-05	-0.00017518060539722935	-9.40410659033275e-05	-0.00017678233760162754
0.8213345631402307	0.0006516912169131726	0.0006594981886315002	0.000704393112826791	0.0007115414433847839	0.0007344347588903109	0.0007411499295861801	0.0007662804403682676	0.0007724925053131353	0.0008324694489104064	0.0008374973011930503	0.08426524860422574	0.08223850464693874	-9.26133420363906e-05	-0.00017514747063826497	-9.34601353925063e-05	-0.00017674889988392173
0.8262835170552626	0.0006512857795361091	0.0006590878943024581	0.0007039548882128692	0.0007110987715774664	0.000733977844589061	0.0007406888375715851	0.0007658037140512731	0.0007720119142776559	0.0008319515447403601	0.0008369762690321316	0.08426524900493666	0.08223850503795734	-9.204079636127016e-05	-0.00017511351491242277	-9.288235475106432e-05	-0.00017671463369306473
0.8312622909072027	0.0006508804217115118	0.00065867768047901	0.0007035167495887541	0.00071065618663264	0.0007335210199472743	0.0007402278360362302	0.0007653270812839052	0.000771531417550119	0.0008314337422058125	0.0008364553391203448	0.08426524941247632	0.08223850543564208	-9.147135917900173e-05	-0.000175078740740936	-9.23077110244197e-05	-0.00017667954157332688
0.8362710643761712	0.0006504751453311127	0.000658267549075555	0.000703078698999227	0.0007102136906158434	0.0007330642870969804	0.000739766927131639	0.000764850544290682	0.0007710510173730776	0.0008309160437235174	0.000835934513889039	0.08426524982696776	0.08223850584010825	-9.090501766105541e-05	-0.0001750431506415684	-9.173619126677524e-05	-0.00017664362606548134
0.8413100182249524	0.0006500699522808201	0.000657857502000594	0.0007026407384827771	0.0007097712855862491	0.0007326076481636458	0.0007393061130027115	0.0007643741052892733	0.0007705707159821777	0.0008303984517027926	0.0008354137957620781	0.08426525024852942	0.08223850625147691	-9.034175898853247e-05	-0.0001750067471288641	-9.116778254200653e-05	-0.0001766068897070261
0.8463793343055166	0.0006496648444407222	0.0006574475411567397	0.0007022028700716028	0.000709328973596683	0.000732151105266179	0.00073884539578773	0.0007638977664905084	0.0007700905156061682	0.0008298809685455237	0.0008348931871558507	0.08426525067728455	0.08223850666986075	-8.978157035235967e-05	-0.00017496953271373128	-9.060247192388404e-05	-0.0001765693350318509
0.8514791955655843	0.0006492598236850974	0.0006570376684407257	0.0007017650957916252	0.0007088867566936226	0.0007316946605169448	0.0007383847776183731	0.0007634215300983891	0.0007696104184669199	0.0008293635966461826	0.0008343726904792874	0.08426525111335847	0.08223850709539093	-8.922443895392762e-05	-0.00017493150990335882	-9.00402464968364e-05	-0.00017653096457007078
0.8566097860552276	0.0006488548918824198	0.0006566278857434136	0.0007013274176624921	0.0007084446369172152	0.000731238316021769	0.0007379242606197209	0.0007629453983100956	0.0007691304267794211	0.0008288463383918309	0.0008338523081338629	0.08426525155687978	0.08223850752818586	-8.867035200553486e-05	-0.00017489268120102208	-8.948109335620014e-05	-0.00017649178084785944
0.861771290933513	0.0006484500508953755	0.0006562181949498048	0.0007008898376975946	0.0007080026163012865	0.0007307820738799547	0.0007374638469102708	0.0007624693733160026	0.0007686505427518057	0.0008283291961621392	0.0008333320425136163	0.08426525200797912	0.08223850796837558	-8.811929673151198e-05	-0.00017485304910691557	-8.892499960953815e-05	-0.00017645178638836523
0.8669638964751838	0.0006480453025808594	0.0006558085979390407	0.0007004523579040714	0.0007075606968733413	0.0007303259361842813	0.000737003538601937	0.0007619934572996807	0.0007681707685853409	0.0008278121723293869	0.0008328118960051511	0.08426525246678475	0.08223850841608459	-8.75712603680967e-05	-0.00017481261611701493	-8.837195237632045e-05	-0.00017641098371015684
0.8721877900773816	0.0006476406487899972	0.0006553990965844251	0.0007000149802828211	0.0007071188806545842	0.0007298699050210285	0.0007365433378000746	0.0007615176524379197	0.0007676911064744634	0.0008272952692584883	0.000832291870987661	0.08426525293343436	0.08223850887145055	-8.702623016372535e-05	-0.00017477138472238307	-8.782193878842381e-05	-0.00017636937532719554
0.877443160266411	0.0006472360913681453	0.0006549896927534255	0.0006995777068285075	0.0007066771696599264	0.0007294139824699772	0.0007360832466034806	0.0007610419609007262	0.0007672115586067716	0.0008267784893069936	0.0008317719698329311	0.08426525340806537	0.082238509334603	-8.64841933803373e-05	-0.0001747293574105302	-8.727494599133911e-05	-0.00017632696374983436
0.8827301967045416	0.000646831632154909	0.0006545803883076843	0.0006991405395295838	0.000706235565897997	0.0007289581706044268	0.0007356232671044108	0.0007605663848513494	0.0007667321271630494	0.0008262618348251093	0.0008312521949053578	0.08426525389081443	0.08223850980567993	-8.594513729370812e-05	-0.00017468653666535827	-8.673096114451828e-05	-0.00017628375148459607
0.8880490901968541	0.0006464272729841403	0.0006541711851030269	0.000698703480368283	0.0007057940713711496	0.0007285024714911978	0.0007351634013885831	0.0007600909264462776	0.0007662528143172642	0.0008257453081557012	0.000830732548561952	0.08426525438182586	0.08223851028481499	-8.540904919326908e-05	-0.0001746429249651349	-8.61899714211245e-05	-0.00017623974103242457
0.8934000326981257	0.000646023015683965	0.0006537620849894814	0.00069826653132065	0.0007053526880754818	0.000728046887190658	0.000734703651535204	0.0007596155878352671	0.000765773622236601	0.0008252289116343227	0.0008302130331523711	0.08426525488124391	0.08223851077215456	-8.487591638312031e-05	-0.0001745985247839088	-8.565196400915631e-05	-0.00017619493488993387
0.8987832173197573	0.0006456188620767777	0.0006533530898112752	0.0006978296943565388	0.0007049114180008362	0.0007275914197567181	0.0007342440196169635	0.0007591403711613385	0.00076529455308145	0.0008247126475892122	0.0008296936510189096	0.08426525538921265	0.08223851126784001	-8.434572618302993e-05	-0.00017455333859234257	-8.511692611248844e-05	-0.00017614933555035184
0.904198838336744	0.0006452148139792602	0.0006529442014068575	0.0006973929714396273	0.000704470263130825	0.0007271360712368544	0.0007337845077000588	0.0007586652785607988	0.0007648156090054373	0.0008241965183413174	0.0008291744044965281	0.08426525590588245	0.08223851177201337	-8.381846592754594e-05	-0.00017450736885457618	-8.458484494984486e-05	-0.0001761029455004115
0.9096470911946843	0.0006448108732023924	0.0006525354216089046	0.0006969563645274332	0.0007040292254428275	0.0007266808436721196	0.0007333251178442041	0.0007581903121632561	0.0007643367921554322	0.0008236805262043073	0.0008286552959128658	0.08426525643140784	0.0822385122848296	-8.329412296786964e-05	-0.00017446061803119695	-8.40557077568388e-05	-0.00017605576722343197
0.915128172516836	0.0006444070415514609	0.0006521267522443315	0.0006965198755713214	0.0007035883069080144	0.0007262257390971503	0.0007328658521026386	0.0007577154740916218	0.0007638581046715564	0.0008231646734845806	0.0008281363275882463	0.08426525696593905	0.08223851280643538	-8.27726846714949e-05	-0.00017441308857768512	-8.352950178538987e-05	-0.00017600780319698694
0.9206422801112097	0.0006440033208260717	0.0006517181951343081	0.0006960835065165191	0.0007031475094913549	0.0007257707595401873	0.0007324067125221487	0.0007572407664621396	0.0007633795486872051	0.0008226489624812915	0.0008276175018357052	0.0842652575096395	0.0822385133369851	-8.225413842261053e-05	-0.00017436478294360902	-8.30062143043625e-05	-0.00017595905589321004
0.9261896129777101	0.000643599712820165	0.000651309752094266	0.0006956472593021294	0.000702706835151631	0.0007253159070230846	0.0007319477011430742	0.0007567661913843858	0.0007629011263290572	0.0008221333954863559	0.0008270988209609964	0.08426525806266534	0.08223851387663556	-8.173847162341874e-05	-0.0001743157035748455	-8.248583260075937e-05	-0.00017590952778029356
0.931770371315315	0.0006431962193220191	0.0006509014249339088	0.0006952111358611403	0.0007022662858414452	0.0007248611835613211	0.000731488819999322	0.0007562917509612885	0.0007624228397170871	0.0008216179747844676	0.0008265802872626082	0.0842652586251791	0.08223851442554875	-8.12256716937465e-05	-0.00017426585291158148	-8.196834397936059e-05	-0.0001758592213207122
0.9373847565293029	0.0006427928421142702	0.0006504932154572318	0.0006947751381204395	0.0007018258635072453	0.0007244065911640179	0.0007310300711183832	0.0007558174472891418	0.000761944690964581	0.0008211027026531171	0.0008260619030317808	0.0842652591973467	0.08223851498387953	-8.07157260716701e-05	-0.00017421523338836953	-8.145373576341763e-05	-0.00017580813897138947
0.9430329712385201	0.00064238958297392	0.0006500851254625275	0.0006943392680008262	0.0007013855700893223	0.0007239521318339499	0.0007305714565213444	0.0007553432824576222	0.0007614666821781544	0.0008205875813626051	0.000825543670552521	0.08426525977934171	0.0822385155518004	-8.020862221383429e-05	-0.00017416384743437763	-8.094199529487534e-05	-0.00017575628318350356
0.9487152192826929	0.000641986443672353	0.0006496771567424034	0.0006939035274170335	0.0007009454075218426	0.0007234978075675635	0.0007301129782229065	0.000754869258549802	0.000760988815457764	0.0008200726131760611	0.0008250255921016238	0.08426526037133192	0.08223851612947215	-7.970434759635436e-05	-0.00017411169747361122	-8.043310993537112e-05	-0.00017570365640345864
0.9544317057297852	0.0006415834259753429	0.0006492693110837896	0.0006934679182777268	0.0007005053777328399	0.000723043620354985	0.000729654638231391	0.00075439537764216	0.0007605110928967211	0.0008195578003494545	0.0008245076699486774	0.08426526097349468	0.0822385167170717	-7.920288971495493e-05	-0.00017405878592458013	-7.992706706630437e-05	-0.00017565026107183024
0.9601826368833979	0.0006411805316430723	0.0006488615902679577	0.0006930324424855348	0.0007000654826442531	0.0007225895721800409	0.0007291964385487636	0.0007539216418046038	0.0007600335165817143	0.0008190431451316183	0.0008239899063560921	0.08426526158600282	0.08223851731477015	-7.87042360851295e-05	-0.0001740051151997435	-7.942385408898911e-05	-0.0001755960996230599
0.9659682202902156	0.0006407777624301392	0.0006484539960705285	0.000692597101937047	0.000699625724171921	0.0007221356650202692	0.0007287383811706429	0.0007534480531004825	0.0007595560885928136	0.0008185286497642604	0.0008234723035791099	0.08426526220904428	0.08223851792274292	-7.820837424293153e-05	-0.00017395068770614808	-7.892345842545889e-05	-0.00017554117448612128
0.9717886647474951	0.0006403751200855761	0.0006480465302614902	0.0006921618985228423	0.000699186104225608	0.000721681900846937	0.0007282804680863207	0.0007529746135866008	0.0007590788110034992	0.0008180143164819839	0.0008229548638658243	0.0842652628427997	0.0822385185411732	-7.771529174533526e-05	-0.00017389550584498426	-7.84258675190011e-05	-0.00017548548808438147
0.9776441803106027	0.000639972606352859	0.0006476391946052082	0.0006917268341274936	0.0006987466247090153	0.0007212282816250524	0.0007278227012787702	0.0007525013253132362	0.0007586016858806661	0.0008175001475123014	0.0008224375894571956	0.08426526348745948	0.08223851917024108	-7.722497617046464e-05	-0.00017383957201169697	-7.793106883417084e-05	-0.0001754290428351013
0.9835349783005937	0.000639570222969924	0.0006472319908604417	0.0006912919106295887	0.0006983072875197955	0.0007207748093133832	0.0007273650827246699	0.0007520281903241542	0.0007581247152846487	0.0008169861450756552	0.0008219204825870722	0.084265264143212	0.08223851981013486	-7.673741511794036e-05	-0.0001737828885952919	-7.743904985713784e-05	-0.00017537184114901905
0.9894612713118381	0.0006391679716691806	0.0006468249207803569	0.0006908571299017432	0.0006978680945495675	0.0007203214858644719	0.0007269076143944139	0.000751555210656627	0.0007576479012692316	0.0008164723113854351	0.0008214035454822061	0.08426526481025179	0.08223852046104456	-7.625259620940017e-05	-0.00017372545797886274	-7.694979809642205e-05	-0.0001753138854311831
0.9954232732196957	0.000638765854177526	0.0006464179861125421	0.0006904224938106162	0.0006974290476839366	0.0007198683132246516	0.0007264502982521314	0.0007510823883414516	0.0007571712458816712	0.0008159586486479976	0.0008208867803622728	0.08426526548877981	0.0822385211231611	-7.577050708904715e-05	-0.00017366728253970232	-7.646330108320581e-05	-0.00017525517808048008
1.0014211991882311	0.0006383638722163572	0.0006460111885990196	0.0006899880042169253	0.0006969901488025038	0.0007194152933340597	0.0007259931362556991	0.0007506097254029586	0.0007566947511627108	0.0008154451590626781	0.0008203701894398864	0.08426526617899356	0.08223852179668362	-7.52911354235733e-05	-0.0001736083646482478	-7.597954637146576e-05	-0.00017519572148913531
1.0074552656779823	0.0006379620275015901	0.0006456045299762641	0.0006895536629754645	0.0006965513997788863	0.0007189624281266606	0.0007255361303567634	0.0007501372238590403	0.0007562184191465968	0.0008149318448218206	0.0008198537749206251	0.08426526688109857	0.08223852248181047	-7.481446890300614e-05	-0.00017354870666919098	-7.54985215386389e-05	-0.0001751355180433789
1.013525690453769	0.0006375603217436674	0.0006451980119752131	0.0006891194719351125	0.0006961128024807298	0.0007185097195302525	0.0007250792825007496	0.000749664885721157	0.0007557422518610957	0.0008144187081107828	0.00081933753900304	0.0842652675953054	0.08223852317874526	-7.434049524086134e-05	-0.00017348831096081208	-7.502021418589327e-05	-0.00017507457012311267
1.0196326925925556	0.0006371587566475807	0.0006447916363212854	0.0006886854329388599	0.0006956743587697257	0.0007180571694664948	0.0007246225946268862	0.0007491927129943658	0.000755266251327514	0.0008139057511079681	0.0008188214838786839	0.0842652683218272	0.08223852388769722	-7.38692021742468e-05	-0.0001734271798745357	-7.454461193825285e-05	-0.00017501288010124405
1.0257764924913542	0.0006367573339128798	0.0006443854047343969	0.0006882515478238171	0.0006952360705016325	0.0007176047798509159	0.0007241660686682167	0.0007487207076773255	0.0007547904195607149	0.0008133929759848359	0.0008183056117321262	0.08426526906087643	0.0822385246088736	-7.340057746460515e-05	-0.00017336531575526393	-7.40717024452428e-05	-0.0001749504503441579
1.0319573118751795	0.000636356055233693	0.0006439793189289726	0.0006878178184212365	0.0006947979395262861	0.0007171525525929392	0.0007237097065516217	0.0007482488717623299	0.0007543147585691396	0.0008128803849059281	0.0008177899247409744	0.08426526981267621	0.08223852534249274	-7.293460889782472e-05	-0.00017330272094140398	-7.36014733810908e-05	-0.00017488728321160552
1.0381753738050519	0.0006359549222987372	0.0006435733806139644	0.0006873842465565237	0.0006943599676876183	0.0007167004895958915	0.0007232535101978312	0.0007477772072353117	0.0007538392703548174	0.0008123679800288806	0.0008172744250758901	0.08426527057744915	0.0822385260887704	-7.247128428495425e-05	-0.00017323939776525688	-7.3133912445289e-05	-0.0001748233810570099
1.0444309026860459	0.0006355539367913365	0.0006431675914928654	0.0006869508340492577	0.0006939221568236746	0.0007162485927570267	0.0007227974815214463	0.0007473057160758675	0.0007533639569133914	0.0008118557635044513	0.000816759114900614	0.08426527135542176	0.08223852684792873	-7.201059146182132e-05	-0.0001731753485511578	-7.266900736260795e-05	-0.00017475874622638332
1.05072412427539	0.0006351531003894387	0.0006427619532637278	0.0006865175827132068	0.0006934845087666314	0.0007157968639675425	0.0007223416224309551	0.0007468344002572781	0.0007528888202341371	0.0008113437374765356	0.0008162439963719835	0.08426527214682847	0.08223852762019648	-7.15525182900037e-05	-0.00017311057561758547	-7.220674588358927e-05	-0.00017469338105918775
1.057055265690613	0.000634752414765628	0.0006423564676191775	0.0006860844943563459	0.000693047025342813	0.0007153453051125957	0.0007218859348287518	0.0007463632617465206	0.0007524138622999766	0.0008108319040821891	0.0008157290716399531	0.08426527295190231	0.08223852840580245	-7.109705265687105e-05	-0.00017304508127558016	-7.174711578476767e-05	-0.00017462728788750215
1.0634245554177415	0.0006343518815871442	0.000641951136246432	0.0006856515707808754	0.0006926097083727123	0.0007148939180713249	0.0007214304206111558	0.0007458923025042978	0.0007519390850875028	0.0008103202654516468	0.0008152143428476192	0.08426527377088727	0.08223852920497847	-7.064418247605675e-05	-0.00017297886782960403	-7.129010486935095e-05	-0.0001745604690369662
1.0698322233195456	0.0006339515025158958	0.0006415459608273121	0.0006852188137832358	0.0006921725596709975	0.0007144427047168619	0.0007209750816684255	0.0007454215244850445	0.0007514644905669941	0.0008098088237083427	0.0008146998121312322	0.08426527460402496	0.08223853001796923	-7.01938956875689e-05	-0.0001729119375767918	-7.083570096704656e-05	-0.00017449292682569784
1.0762785006438331	0.0006335512792084808	0.000641140943038265	0.0006847862251541286	0.0006917355810465476	0.0007139916669163594	0.0007205199198847852	0.0007449509296369569	0.0007509900807024391	0.0008092975809689362	0.0008141854816202277	0.08426527545156397	0.08223853084501333	-6.974618025814422e-05	-0.00017284429280711722	-7.038389193460282e-05	-0.00017442466356470954
1.0827636200317978	0.0006331512133161976	0.0006407360845503763	0.0006843538066785305	0.0006912987743024556	0.0007135408065309998	0.0007200649371384342	0.0007444805199020082	0.0007505158574515473	0.0008087865393433258	0.0008136713534372407	0.08426527631375985	0.08223853168635403	-6.930102418173378e-05	-0.00017277593580355965	-6.993466565614892e-05	-0.00017435568155768633
1.089287815526412	0.0006327513064850671	0.000640331387029389	0.0006839215601357155	0.0006908621412360502	0.0007130901254160232	0.0007196101353015758	0.0007440102972159668	0.000750041822765783	0.0008082757009346776	0.0008131574296981315	0.08426527719086707	0.08223853254225177	-6.885841547958627e-05	-0.000172706868841771	-6.948801004342392e-05	-0.00017428598310115229
1.0958513225808764	0.0006323515603558442	0.0006399268521357184	0.0006834894872992701	0.0006904256836389201	0.0007126396254207378	0.0007191555162404265	0.0007435402635084198	0.0007495679785903702	0.0008077650678394398	0.0008126437125120039	0.08426527808314922	0.0822385334129562	-6.841834220069898e-05	-0.0001726370941902977	-6.90439130361653e-05	-0.0001742155704843873
1.1024543780671139	0.0006319519765640395	0.0006395224815244729	0.0006830575899371114	0.0006899894032969268	0.0007121893083885468	0.0007187010818152441	0.0007430704207027912	0.0007490943268643236	0.0008072546421473726	0.0008121302039812301	0.08426527899087582	0.08223853429872938	-6.798079242174848e-05	-0.00017256661410960938	-6.860236260201186e-05	-0.0001741444459885666
1.1090972202843215	0.0006315525567399335	0.0006391182768454674	0.0006826258698115089	0.0006895533019902238	0.0007117391761569631	0.0007182468338803421	0.0007426007707163593	0.0007486208695204635	0.0008067444259415632	0.0008116169062014719	0.08426527991431487	0.0822385351998366	-6.754575424805509e-05	-0.0001724954308536808	-6.816334673757224e-05	-0.00017407261188837064
1.115780088967567	0.0006311533025085947	0.0006387142397432419	0.0006821943286791011	0.0006891173814932766	0.0007112892305576282	0.0007177927742841089	0.0007421313154602838	0.000748147608485438	0.0008062344212984513	0.0008111038212617013	0.084265280853745	0.08223853611654881	-6.711321581322899e-05	-0.00017242354666868742	-6.772685346789764e-05	-0.00017400007045031973
1.1225032252964444	0.0006307542154898964	0.0006383103718570818	0.0006817629682909109	0.0006886816435748845	0.0007108394734163353	0.0007173389048690315	0.0007416620568396179	0.0007476745456797425	0.0008057246302878506	0.0008105909512442256	0.0842652818094478	0.08223853704913539	-6.668316527945473e-05	-0.00017235096379256132	-6.729287084697444e-05	-0.00017392682393288506
1.1292668719037753	0.0006303552972985365	0.0006379066748210315	0.0006813317903923746	0.0006882460899981912	0.000710389906553048	0.0007168852274717135	0.0007411929967533375	0.000747201683017745	0.0008052150549729732	0.0008100782982247088	0.08426528278170695	0.08223853799788339	-6.625559083839327e-05	-0.00017227768445673974	-6.686138695849442e-05	-0.00017385287458793197
1.1360712728843656	0.0006299565495440495	0.0006375031502639126	0.000680900796723346	0.0006878107225207138	0.000709940531781916	0.0007164317439228915	0.0007407241370943532	0.0007467290224076985	0.0008047056974104466	0.0008095658642721919	0.08426528377081617	0.08223853896307258	-6.5830480710731e-05	-0.0001722037108843888	-6.643238991541761e-05	-0.0001737782246589159
1.1429166738038161	0.0006295579738308324	0.0006370997998093475	0.0006804699890181291	0.0006873755428943581	0.0007094913509113024	0.0007159784560474632	0.0007402554797495392	0.0007462565657517723	0.0008041965596503448	0.0008090536514491222	0.08426528477707165	0.08223853994499368	-6.540782314650578e-05	-0.00017212904529029238	-6.600586786040252e-05	-0.00017370287638104887
1.1498033217073829	0.0006291595717581563	0.0006366966250757705	0.0006800393690054931	0.000686940552865437	0.0007090423657438	0.0007155253656645019	0.0007397870265997535	0.0007457843149460669	0.0008036876437362073	0.0008085416618113716	0.08426528580077716	0.08223854094394309	-6.498760642601603e-05	-0.00017205368988285064	-6.558180896655552e-05	-0.000173626831982715
1.1567314651288954	0.0006287613449201861	0.0006362936276764494	0.000679608938408688	0.0006865057541746912	0.0007085935780762491	0.0007150724745872772	0.0007393187795198499	0.0007453122718806331	0.0008031789517050572	0.0008080298974082596	0.08426528684223654	0.08223854196021674	-6.456981885938351e-05	-0.00017197764686185946	-6.516020143705614e-05	-0.00017355009368380525
1.1637013540997225	0.0006283632949059978	0.0006358908092195034	0.0006791786989454678	0.0006860711485573109	0.0007081449896997633	0.0007146197846232793	0.000738850740378713	0.0007448404384395038	0.0008026704855874346	0.000807518360282579	0.0842652879017681	0.08223854299412355	-6.415444878681703e-05	-0.00017190091841878807	-6.47410335055873e-05	-0.00017347266369596714
1.1707132401577995	0.0006279654232996025	0.000635488171307922	0.0006787486523281147	0.0006856367377429523	0.0007076966023997483	0.0007141672975742379	0.0007383829110392703	0.0007443688165007045	0.0008021622474074143	0.0008070070524706209	0.08426528897968441	0.08223854404597263	-6.37414845793341e-05	-0.00017182350673797253	-6.432429343682794e-05	-0.00017339454422343747
1.177767376356704	0.0006275677316799549	0.0006350857155395824	0.0006783188002634474	0.000685202523455761	0.0007072484179559199	0.0007137150152361405	0.0007379152933585166	0.0007438974079362833	0.0008016542391826275	0.0008064959760021928	0.08426529007631321	0.08223854511608161	-6.333091463868457e-05	-0.00017174541399556098	-6.390996952647388e-05	-0.00017331573746232065
1.1848640172747877	0.0006271702216209797	0.0006346834435072703	0.0006778891444528527	0.0006847685074143907	0.0007068004381423285	0.0007132629393992585	0.0007374478891875371	0.000743426214612326	0.0008011464629242909	0.0008059851329006494	0.08426529119198294	0.08223854620476911	-6.29227273973923e-05	-0.00017166664235926388	-6.349805010122389e-05	-0.00017323624560006134
1.1920034190243662	0.0006267728946915877	0.0006342813567986958	0.0006774596865922997	0.0006843346913320225	0.0007063526647273788	0.0007128110718481652	0.0007369807003715278	0.0007429552383889873	0.0008006389206372268	0.0008054745251829125	0.08426529232702858	0.08223854731236752	-6.251691131934495e-05	-0.00017158719398904787	-6.308852351956384e-05	-0.00017315607081641593
1.1991858392609598	0.0006263757524556933	0.0006338794569965149	0.0006770304283723615	0.0006839010769163897	0.0007059050994738508	0.0007123594143617577	0.0007365137287498199	0.000742484481120503	0.00080013161431989	0.0008049641548594944	0.08426529348179312	0.08223854843920524	-6.211345489966907e-05	-0.00017150707103635865	-6.26813781714336e-05	-0.0001730752152825643
1.2064115371925936	0.0006259787964722364	0.0006334777456783488	0.0006766013714782347	0.0006834676658697923	0.0007054577441389227	0.0007119079687132802	0.000736046976155899	0.0007420139446552218	0.0007996245459643901	0.000804454023934529	0.0842652946566251	0.08223854958562611	-6.171234666539627e-05	-0.00017142627564506463	-6.227660247891398e-05	-0.0001729936811619981
1.2136807735891502	0.0006255820282951952	0.0006330762244167983	0.0006761725175897602	0.0006830344598891213	0.0007050106004741878	0.0007114567366703412	0.0007355804444174278	0.0007415436308356172	0.0007991177175565136	0.000803944134405785	0.084265295851878	0.08223855075197166	-6.131357517501906e-05	-0.0001713448099499859	-6.187418489590757e-05	-0.000172911470608883
1.2209938107917835	0.000625185449473618	0.0006326748947794729	0.0006757438683814504	0.0006826014606658823	0.0007045636702256853	0.0007110057199949441	0.0007351141353562754	0.0007410735414983259	0.0007986111310757597	0.0008034344882647069	0.08426529706791085	0.08223855193859671	-6.091712901922647e-05	-0.00017126267607794898	-6.147411390879098e-05	-0.0001728285857696965
1.2283509127223842	0.000624789061551625	0.0006322737583289984	0.0006753154255224973	0.0006821686698862093	0.0007041169551339103	0.0007105549204434972	0.0007346480507885289	0.0007406036784741536	0.0007981047884953477	0.0008029250874964214	0.08426529830509139	0.08223855314585933	-6.052299682128559e-05	-0.00017117987614850838	-6.107637803678956e-05	-0.00017274502878319997
1.2357523448931043	0.0006243928660684401	0.0006318728166230448	0.0006748871906767999	0.0006817360892308923	0.0007036704569338427	0.0007101043397668439	0.0007341821925245219	0.0007401340435881069	0.000797598691782254	0.0008024159340797738	0.08426529956379401	0.08223855437412064	-6.0131167236320004e-05	-0.00017109641227117112	-6.06809658312904e-05	-0.0001726608017782738
1.2431983744159416	0.0006239968645584074	0.0006314720712143419	0.0006744591655029915	0.0006813037203753954	0.0007032241773549697	0.0007096539797102842	0.0007337165623688604	0.0007396646386594178	0.0007970928428972354	0.0008019070299873523	0.08426530084439526	0.08223855562375375	-5.974162895217017e-05	-0.00017101228654733958	-6.028786587674445e-05	-0.00017257590687555502
1.2506892700123766	0.0006236010585510108	0.0006310715236507038	0.0006740313516544503	0.0006808715649898803	0.0007027781181213064	0.0007092038420135957	0.0007332511621204442	0.0007391954655015646	0.0007965872437948538	0.0008013983771855132	0.08426530214728739	0.08223855689513625	-5.935437068985833e-05	-0.00017092750107106092	-5.989706679103424e-05	-0.00017249034618826986
1.2582253020230734	0.0006232054495708889	0.0006306711754750403	0.0006736037507793266	0.0006804396247392235	0.0007023322809514131	0.0007087539284110518	0.0007327859935724814	0.0007387265259222896	0.0007960818964234952	0.0008008899776343976	0.08426530347285714	0.08223855818864943	-5.8969381203068105e-05	-0.00017084205792705642	-5.950855722501591e-05	-0.0001724041218201522
1.2658067424176331	0.0006228100391378619	0.0006302710282253844	0.0006731763645205594	0.0006800079012830425	0.0007018866675584271	0.000708304240631453	0.0007323210585125245	0.0007382578217236341	0.0007955768027254053	0.0008003818332879716	0.08426530482151061	0.0822385595046866	-5.858664927856083e-05	-0.00017075595919105457	-5.9122325862887015e-05	-0.00017231723586588754
1.2734338648044117	0.0006224148287669476	0.0006298710834349106	0.0006727491945159085	0.0006795763962757157	0.0007014412796500774	0.0007078547803981425	0.0007318563587224897	0.0007377893547019541	0.0007950719646367085	0.0007998739460940407	0.08426530619365241	0.08223856084364613	-5.820616373658494e-05	-0.00017066920693090126	-5.873836142269995e-05	-0.00017222969041222336
1.2811069444403917	0.0006220198199683812	0.0006294713426319537	0.0006723222423979621	0.000679145111366404	0.0007009961189287116	0.0007074055494290323	0.0007313918959786748	0.0007373211266479448	0.000794567384087436	0.0007993663179942809	0.08426530758969841	0.08223856220593183	-5.782791343083432e-05	-0.0001705818032055051	-5.835665265625789e-05	-0.00017214148753699754
1.2888262582411194	0.0006216250142476356	0.0006290718073400277	0.0006718955097941662	0.0006787140481990735	0.0007005511870913151	0.0007069565494366234	0.0007309276720517892	0.0007368531393466665	0.0007940630630015491	0.0007988589509242625	0.08426530901007284	0.0822385635919552	-5.745188724882305e-05	-0.00017049375006567002	-5.797718834944787e-05	-0.00017205262930963805
1.296592084790695	0.0006212304131054414	0.0006286724790778482	0.0006714689983268472	0.0006782832084125126	0.0007001064858295345	0.0007065077821280293	0.0007304636887069739	0.0007363853945775651	0.0007935590032969652	0.0007983518468134728	0.0842653104552027	0.08223856500213819	-5.707807411161475e-05	-0.00017040504955267988	-5.759995732203954e-05	-0.00017196311779021922
1.3044047043518285	0.0006208360180378073	0.0006282733593593545	0.0006710427096132285	0.0006778525936403619	0.0006996620168297038	0.0007060592492050023	0.0007299999477038281	0.0007359178941144997	0.0007930552068855891	0.0007978450075853521	0.0842653119255289	0.08223856643690636	-5.670646297426668e-05	-0.00017031570369913096	-5.722494842808762e-05	-0.00017187295502985034
1.312264398875954	0.0006204418305360407	0.000627874449693726	0.0006706166452654584	0.0006774222055111343	0.0006992177817728636	0.0007056109523639525	0.0007295364507964321	0.0007354506397257673	0.0007925516756733321	0.0007973384351573106	0.0842653134214962	0.08223856789669284	-5.6337042826065664e-05	-0.0001702257145291819	-5.685215055623721e-05	-0.00017178214307123074
1.320171452013404	0.0006200478520867677	0.0006274757515854046	0.0006701908068906296	0.0006769920456482307	0.0006987737823347859	0.000705162893295974	0.0007290731997333691	0.0007349836331741242	0.0007920484115601436	0.0007968321314407586	0.08426531494355441	0.08223856938194418	-5.596980269052809e-05	-0.00017013508405802624	-5.648155262960586e-05	-0.00017169068394795595
1.3281261491236485	0.0006196540841719528	0.0006270772665341179	0.0006697651960907986	0.0006765621156699706	0.0006983300201859959	0.0007047150736868653	0.0007286101962577535	0.0007345168762168092	0.0007915454164400321	0.0007963260983411323	0.08426531649216792	0.08223857089310736	-5.560473162569135e-05	-0.00017004381429239213	-5.611314360623454e-05	-0.00017159857968515602
1.3361287772855897	0.0006192605282689194	0.0006266789960348927	0.0006693398144630107	0.0006761324171896091	0.0006978864969917948	0.0007042674952171536	0.0007281474421072512	0.0007340503706055707	0.0007910426922010967	0.0007958203377579185	0.08426531806780585	0.08223857243064046	-5.524181872392647e-05	-0.00016995190722932096	-5.574691247869218e-05	-0.00017150583229802452
1.3441796253079266	0.0006188671858503725	0.0006262809415780863	0.0006689146635993224	0.0006757029518153614	0.0006974432144122871	0.0007038201595621219	0.0007276849390141081	0.0007335841180866929	0.0007905402407255511	0.0007953148515846876	0.08426531967094927	0.08223857399501315	-5.488105311234753e-05	-0.00016985936485719444	-5.538284827475565e-05	-0.00017141244379323406
1.352278983739575	0.0006184740583844164	0.0006258831046493972	0.0006684897450868257	0.0006752737211504282	0.0006970001741023988	0.0007033730683918267	0.0007272226887051689	0.0007331181204010166	0.0007900380638897501	0.0007948096417091128	0.08426532130207841	0.08223857558669717	-5.45224239531239e-05	-0.00016976618915615083	-5.502094005746527e-05	-0.0001713184161690473
1.3604271448801535	0.0006180811473345748	0.0006254854867298905	0.0006680650605076605	0.0006748447267930116	0.0006965573777119018	0.0007029262233711243	0.0007267606929019061	0.0007326523792839647	0.0007895361635642162	0.000794304710012998	0.08426532296169616	0.08223857720617765	-5.416592044304308e-05	-0.00016967238209630864	-5.4661176924805654e-05	-0.00017122375141348511
1.3686244027905345	0.0006176884541598175	0.0006250880892960218	0.0006676406114390537	0.0006744159703363429	0.0006961148268854422	0.0007024796261596977	0.0007262989533204435	0.0007321868964655691	0.0007890345416136695	0.0007938000583723135	0.0842653246503009	0.08223857885394802	-5.3811531814017266e-05	-0.00016957794563898787	-5.430354801026771e-05	-0.00017112845150582534
1.3768710533034536	0.0006172959803145744	0.0006246909138196544	0.0006672163994533286	0.000673987453368708	0.0006956725232625581	0.0007020332784120752	0.0007258374716715819	0.0007317216736704933	0.0007885331998970506	0.0007932956886572113	0.08426532636840793	0.08223858053050404	-5.34592473333817e-05	-0.0001694828817370153	-5.394804248304991e-05	-0.00017103251841688039
1.3851673940341884	0.0006169037272487596	0.0006242939617680787	0.00066679242611793	0.0006735591774734615	0.0006952304684777053	0.0007015871817776562	0.0007253762496608192	0.0007312567126180581	0.0007880321402675479	0.0007927916027320583	0.08426532811653922	0.08223858223635824	-5.3109056303651814e-05	-0.00016938719233383637	-5.359464954786397e-05	-0.0001709359541078037
1.3935137243912972	0.0006165116964077908	0.0006238972346040379	0.0006663686929954507	0.0006731311442290534	0.0006947886641602812	0.0007011413379007359	0.0007249152889883803	0.0007307920150222665	0.0007875313645726267	0.0007922878024554628	0.08426532989522621	0.08223858397203282	-5.276094806259263e-05	-0.00016929087936334852	-5.324335844496958e-05	-0.00017083876053014535
1.4019103455874267	0.0006161198892326131	0.0006235007337857487	0.0006659452016436521	0.0006727033552090612	0.0006943471119346506	0.0007006957484205303	0.0007244545913492433	0.0007303275825918302	0.0007870308746540584	0.0007917842896803033	0.08426533170501303	0.08223858573805003	-5.241491198375303e-05	-0.00016919394475090055	-5.2894158450750295e-05	-0.0001707409396268511
1.410357560650181	0.0006157283071597178	0.0006231044607669183	0.0006655219536154861	0.0006722758119821982	0.0006939058134201645	0.0007002504149711965	0.0007239941584331549	0.0007298634170301937	0.00078653067234794	0.0007912810662537524	0.08426533354644694	0.08223858753495232	-5.2070937476209056e-05	-0.00016909639041243207	-5.25470388774707e-05	-0.0001706424933314299
1.4188556744330574	0.0006153369516211635	0.0006227084169967717	0.0006650989504591212	0.0006718485161123462	0.0006934647702311903	0.0006998053391818616	0.0007235339919246679	0.0007293995200355574	0.0007860307594847299	0.000790778134017307	0.08426533542008975	0.08223858936328463	-5.172901398467489e-05	-0.0001689982182543348	-5.220198907331802e-05	-0.00017054342356762064
1.4274049936264492	0.0006149458240445995	0.0006223126039200699	0.000664676193717963	0.0006714214691585778	0.0006930239839771315	0.0006993605226766443	0.0007230740935031591	0.0007289358933009082	0.0007855311378892718	0.0007902754948068165	0.08426533732651177	0.08223859122360368	-5.138913098979431e-05	-0.00016889943017406317	-5.18589984227491e-05	-0.00017044373225033604
1.4360058267687137	0.0006145549258532844	0.0006219170229771323	0.0006642536849306758	0.0006709946726751784	0.0006925834562624548	0.0006989159670746801	0.0007226144648428555	0.0007284725385140404	0.0007850318093808225	0.0007897731504525088	0.08426533926629608	0.0822385931164746	-5.105127800826559e-05	-0.00016880002806016203	-5.151805634666384e-05	-0.00017034342128549596
1.4446584842573071	0.0006141642584661077	0.0006215216756038538	0.0006638314256312105	0.0006705681282116625	0.0006921431886867088	0.0006984716739901424	0.0007221551076128592	0.0007280094573575808	0.0007845327757730764	0.0007892711027790153	0.08426534124003097	0.0822385950424798	-5.071544459275129e-05	-0.00016870001379173938	-5.1179152302113784e-05	-0.00017024249256908375
1.453363278359986	0.0006137738232976139	0.0006211265632317363	0.0006634094173488217	0.0006701418373128145	0.0006917031828445555	0.0006980276450322736	0.0007216960234771745	0.0007275466515090191	0.0007840340388741992	0.0007887693536054057	0.08426534324832122	0.08223859700220097	-5.038162033178806e-05	-0.00016859938923791118	-5.0842275782482516e-05	-0.0001701409479874516
1.4621205232260774	0.00061338362175802	0.0006207316872879015	0.0006629876616080975	0.0006697158015186957	0.0006912634403257906	0.0006975838818054043	0.0007212372140947328	0.0007270841226407294	0.0007835356004868511	0.0007882679047452108	0.08426534529177832	0.08223859899623799	-5.004979485036254e-05	-0.0001684981562589949	-5.0507416317936704e-05	-0.0001700387894180977
1.470930534897817	0.0006129936552532426	0.0006203370491951165	0.0006625661599289798	0.0006692900223646732	0.0006908239627153684	0.0006971403859089797	0.0007207786811194185	0.0007266218724199966	0.0007830374624082176	0.0007877667580064524	0.08426534737102517	0.08223860102520127	-4.971995780971711e-05	-0.00016839631670614863	-5.017456347512772e-05	-0.00016993601872888897
1.4797936313217521	0.0006126039251849129	0.0006199426503718156	0.0006621449138267857	0.0006688645013814484	0.0006903847515934259	0.0006966971589375844	0.0007203204262000914	0.0007261599025090443	0.000782539626430034	0.0007872659151916699	0.08426534948669584	0.08223860308970889	-4.939209890741231e-05	-0.00016829387242087157	-4.984370685742756e-05	-0.00016983263777822777
1.48871013236022	0.0006122144329504019	0.0006195484922321194	0.0006617239248122317	0.000668439240095075	0.0006899458085353082	0.0006962542024809662	0.000719862450980615	0.0007256982145650567	0.0007820420943386168	0.0007867653780979495	0.0842653516394368	0.08223860519038956	-4.906620787747257e-05	-0.00016819082523536477	-4.9514836105019056e-05	-0.0001697286484150795
1.4976803598028874	0.0006118251799428412	0.0006191545761858615	0.0006613031943914613	0.0006680142400269813	0.0006895071351115922	0.0006958115181240618	0.0007194047570998863	0.0007252368102402067	0.0007815448679148885	0.0007862651485169526	0.08426535382990882	0.08223860732788661	-4.874227449031682e-05	-0.0001680871769719483	-4.9187940894770965e-05	-0.00016962405247855639
1.5067046373783677	0.000611436167551148	0.0006187609036386065	0.0006608827240660659	0.0006675895026940019	0.0006890687328881135	0.0006953691074470231	0.0007189473461918532	0.0007247756911816857	0.0007810479489344106	0.0007857652282349446	0.08426535605877722	0.08223860950285387	-4.842028855308461e-05	-0.000167982929444227	-4.886301094065432e-05	-0.00016951885179863901
1.5157832907659001	0.0006110473971600387	0.000618367475991673	0.0006604625153331033	0.0006671650296083933	0.0006886306034259863	0.0006949269720252371	0.0007184902198855436	0.0007243148590317213	0.0007805513391674053	0.0007852656190328201	0.08426535832672595	0.08223861171595533	-4.8100239909559805e-05	-0.00016787808445598018	-4.854003599356199e-05	-0.00016941304819576009
1.5249166476071065	0.0006106588701500614	0.0006179742946421573	0.0006600425696851323	0.0006667408222778625	0.0006881927482816339	0.0006944851134293574	0.0007180333798050967	0.0007238543154276103	0.0007800550403787893	0.0007847663226861361	0.08426536063444896	0.08223861396786769	-4.778211844017055e-05	-0.00016777264380155033	-4.821900584139893e-05	-0.00016930664348055458
1.5341050375178134	0.0006102705878976077	0.0006175813609829516	0.0006596228886102263	0.0006663168822055893	0.0006877551690068078	0.0006940435332253229	0.0007175768275697771	0.0007233940620017417	0.0007795590543281976	0.0007842673409651353	0.08426536298264753	0.08223861625928025	-4.746591406219747e-05	-0.00016766660926584298	-4.789991030924867e-05	-0.00016919963945430383
1.5433487920999491	0.0006098825517749409	0.0006171886764027701	0.0006592034735920006	0.0006658932108902509	0.0006873178671486173	0.000693602232974388	0.0007171205647940145	0.0007229341003816247	0.0007790633827700157	0.0007837686756347797	0.08426536537204646	0.08223861859089508	-4.71516167295169e-05	-0.00016755998262363292	-4.7582739259151297e-05	-0.0001690920379080474
1.5526482449535108	0.0006094947631502172	0.0006167962422861725	0.0006587843261096406	0.0006654698098260457	0.0006868808442495535	0.0006931612142331466	0.0007166645930874217	0.0007224744321899132	0.0007785680274534085	0.0007832703284547767	0.08426536780337461	0.08223862096342548	-4.683921643315603e-05	-0.00016745276564109068	-4.726748259063773e-05	-0.00016898384062402627
1.5620037316886017	0.0006091072233875044	0.0006164040600135787	0.0006583654476379176	0.0006650466805027171	0.0006864441018475101	0.0006927204785535525	0.0007162089140548187	0.00072201505904443	0.0007780729901223416	0.0007827723011796051	0.08426537027737581	0.08223862337759498	-4.652870320101532e-05	-0.0001673449600742838	-4.6954130240403624e-05	-0.000168875049374545
1.5714155899375468	0.0006087199338468071	0.0006160121309612988	0.0006579468396472186	0.0006646238244055781	0.0006860076414758142	0.0006922800274829525	0.0007157535292962653	0.0007215559825582023	0.0007775782725156204	0.0007822745955585501	0.08426537279480838	0.08223862583414786	-4.6220067097847706e-05	-0.00016723656766964856	-4.664267218236484e-05	-0.00016876566592188835
1.580884159367074	0.0006083328958840887	0.0006156204565015515	0.000657528503603568	0.0006642012430155359	0.0006855714646632473	0.0006918398625641045	0.0007152984404070838	0.0007210972043394756	0.0007770838763669101	0.000781777213335726	0.08426537535644424	0.08223862833383341	-4.591329822562634e-05	-0.00016712759016457301	-4.6333098428011366e-05	-0.0001686556920193205
1.5904097816905756	0.0006079461108512888	0.0006152290380024871	0.0006571104409686511	0.0006637789378091118	0.0006851355729340709	0.0006913999853352066	0.000714843648977884	0.0007206387259917483	0.0007765898034047664	0.000781280156250107	0.08426537796306842	0.0822386308774212	-4.560838672319073e-05	-0.00016701802928603682	-4.6025399025977076e-05	-0.00016854512940964184
1.5999928006804371	0.0006075595800963537	0.0006148378768282116	0.0006566926531998411	0.0006633569102584759	0.0006846999678080549	0.0006909603973299236	0.0007143891565945949	0.000720180549113798	0.0007760960553526704	0.0007807834260355606	0.08426538061548171	0.08223863346568847	-4.530532276663529e-05	-0.00016690788675194357	-4.571956406256711e-05	-0.0001684339798263823
1.6096335621804478	0.0006071733049632498	0.0006144469743388052	0.0006562751417502175	0.0006629351618314586	0.0006842646508004969	0.000690521100077407	0.0007139349648384809	0.0007197226752997022	0.0007756026339290464	0.0007802870244208676	0.08426538331449566	0.08223863609942948	-4.500409656912202e-05	-0.0001667971642701771	-4.5415583661424785e-05	-0.00016832224499319093
1.6193324141182788	0.0006067872867919935	0.0006140563318903517	0.0006558579080686002	0.0006625136939915847	0.0006838296234222548	0.0006900820951023283	0.0007134810752861818	0.0007192651061388748	0.0007751095408473023	0.0007797909531297604	0.0842653860609372	0.08223863877945531	-4.4704698381047014e-05	-0.0001666858635394619	-4.5113447983871624e-05	-0.00016820992662433532
1.6290897065180392	0.0006064015269186649	0.0006136659508349503	0.0006554409535995576	0.0006620925081980915	0.0006833948871797629	0.000689643383924894	0.0007130274895097262	0.0007188078432160781	0.0007746167778158465	0.000779295213880943	0.08426538885565421	0.08223864150658365	-4.440711849012374e-05	-0.0001665739862488913	-4.481314722875468e-05	-0.00016809702642417435
1.6389057915129117	0.0006060160266754378	0.0006132758325207483	0.0006550242797834475	0.0006616716059059563	0.0006829604435750652	0.000689204968060882	0.0007125742090765653	0.0007183508881114654	0.0007741243465381277	0.0007787998083881272	0.08426539169950094	0.08223864428165618	-4.411134722098059e-05	-0.00016646153407676167	-4.451467163228001e-05	-0.00016798354608651977
1.6487810233578566	0.0006056307873905999	0.0006128859782919588	0.0006546078880564329	0.0006612509885659221	0.0006825262941058381	0.0006887668490216605	0.0007121212355495997	0.0007178942424005979	0.0007736322487126583	0.00077830473836006	0.08426539459335212	0.08223864710552364	-4.381737493583393e-05	-0.00016634850869295947	-4.42180114685331e-05	-0.00016786948729657913
1.6587157584424002	0.0006052458103885708	0.000612496389488883	0.0006541917798505045	0.0006608306576245162	0.000682092440265413	0.0006883290283142144	0.0007116685704871997	0.0007174379076544709	0.0007731404860330418	0.0007778100055005496	0.08426539753809627	0.08223864997905356	-4.3525192034113425e-05	-0.0001662349117571571	-4.3923157049118033e-05	-0.00016775485172892957
1.6687103553034934	0.0006048610969899294	0.0006121070674479354	0.0006537759565935107	0.000660410614524084	0.0006816588835428059	0.0006878915074411735	0.0007112162154432404	0.0007169818854395497	0.0007726490601880076	0.0007773156115084989	0.08426540053463948	0.0822386529031302	-4.3234788952441205e-05	-0.00016612074491897943	-4.363009872325463e-05	-0.0001676396410486003
1.6787651746384535	0.0006044766485114347	0.0006117180135016632	0.0006533604197091771	0.0006599908607028036	0.00068122562542274	0.0006874542879008351	0.0007107641719671205	0.000716526177317784	0.0007721579728614347	0.0007768215580779308	0.08426540358390218	0.0822386558786519	-4.294615616498576e-05	-0.00016600600981919733	-4.33388268780352e-05	-0.00016752385691123917
1.6888805793179813	0.0006040924662660459	0.0006113292289787715	0.0006529451706171329	0.0006595713975947184	0.0006807926673856706	0.0006870173711871899	0.0007103124416037929	0.0007160707848466441	0.0007716672257323823	0.0007763278468980201	0.08426540668682216	0.0822386589065322	-4.26592841830456e-05	-0.0001658907080876737	-4.304933193796656e-05	-0.00016740750096161383
1.6990569343992543	0.0006037085515629498	0.000610940715204145	0.0006525302107329357	0.0006591522266297561	0.0006803600109078156	0.000686580758789952	0.0007098610258937936	0.0007156157095791449	0.0007711768204751223	0.000775834479653124	0.0842654098443565	0.08223866198770487	-4.237416355540313e-05	-0.00016577484134533416	-4.276160436544191e-05	-0.00016729057483547138
1.7092946071391046	0.0006033249057075771	0.0006105524734988689	0.0006521155414680946	0.0006587333492337549	0.0006799276574611728	0.0006861444521945775	0.0007094099263732621	0.0007151609530638702	0.0007706867587591618	0.0007753414580228057	0.08426541305747554	0.0822386651231183	-4.209078486831774e-05	-0.0001656584112035009	-4.247563466061588e-05	-0.00016717308015884447
1.7195939670072704	0.0006029415300016296	0.0006101645051802552	0.0006517011642300961	0.0006583147668284899	0.0006794956085135521	0.0006857084528822959	0.0007089591445739719	0.0007147065168450023	0.0007701970422492782	0.0007748487836818697	0.08426541632716658	0.08223866831373623	-4.180913874519965e-05	-0.00016554141926281019	-4.219141336116866e-05	-0.00016705501854705207
1.7299553856997325	0.0006025584257431004	0.0006097768115618634	0.0006512870804224263	0.0006578964808316983	0.0006790638655285992	0.0006852727623301347	0.0007085086820233582	0.0007142524024623517	0.0007697076726055472	0.000774356458300391	0.0842654196544375	0.08223867156054218	-4.152921584700542e-05	-0.00016542386711485002	-4.190893104271537e-05	-0.0001669363916062816
1.7403792371521247	0.0006021755942262957	0.0006093893939535215	0.0006508732914445969	0.0006574784926570966	0.0006786324299658191	0.0006848373820109417	0.0007080585402445409	0.0007137986114513747	0.0007692186514833692	0.0007738644835437378	0.08426542304031094	0.08223867486453637	-4.125100687212696e-05	-0.00016530575634132738	-4.162817831856319e-05	-0.00016681720093267294
1.7508658975532332	0.0006017930367418591	0.0006090022536613523	0.0006504597986921666	0.0006570608037144199	0.0006782013032806041	0.0006844023133934161	0.000707608720756358	0.0007133451453432127	0.0007687299805335018	0.0007733728610726101	0.08426542648583822	0.08223867822673302	-4.097450255616947e-05	-0.00016518708851362418	-4.134914583958649e-05	-0.00016669744811192988
1.76141574535857	0.0006014107545767951	0.0006086153919877952	0.0006500466035567761	0.0006566434154094278	0.00067777048692426	0.0006839675579421319	0.0007071592250733846	0.0007128920056647113	0.0007682416614020881	0.0007728815925430637	0.08426542999207155	0.08223868164817623	-4.069969367228449e-05	-0.00016506786519382421	-4.107182429464312e-05	-0.00016657713472056912
1.7720291613040315	0.0006010287490144868	0.0006082288102316248	0.0006496337074261555	0.0006562263291439458	0.0006773399823440282	0.0006835331171175618	0.0007067100547059633	0.0007124391939384461	0.0007677536957306864	0.0007723906796065402	0.08426543356009683	0.08223868512991468	-4.042657103111441e-05	-0.00016494808793440785	-4.0796204410269155e-05	-0.00016645626232511535
1.7827065284196406	0.0006006470213347227	0.00060784250968798	0.0006492211116841607	0.0006558095463158808	0.0006769097909831132	0.0006830989923761057	0.0007062612111602328	0.0007119867116827548	0.0007672660851562958	0.0007719001239098972	0.08426543719101717	0.08223868867302257	-4.0155125480473286e-05	-0.0001648277582773916	-4.052227695066496e-05	-0.0001663348324816849
1.7934482320433673	0.0006002655728137185	0.0006074564916483823	0.0006488088177108	0.0006553930683192466	0.0006764799142807106	0.000682665185170116	0.0007058126959381512	0.0007115345604117642	0.0007667788313113943	0.0007714099270954393	0.08426544088594627	0.08223869227859838	-3.9885347905638247e-05	-0.00016470687775507753	-4.025003271775074e-05	-0.00016621284673681846
1.8042546598350382	0.0005998844047241391	0.0006070707574007627	0.0006483968268822484	0.0006549768965441967	0.0006760503536720293	0.0006822316969479239	0.000705364510537527	0.0007110827416354133	0.0007662919358239588	0.0007709200908009451	0.08426544464602875	0.0822386959477482	-3.961722922940156e-05	-0.00016458544789046958	-3.997946255129836e-05	-0.0001660903066271202
1.8151262017903238	0.000599503518335119	0.0006066853082294776	0.0006479851405708787	0.0006545610323770338	0.000675621110588318	0.0006817985291538628	0.0007049166564520415	0.000710631256859481	0.0007658054003175001	0.0007704306166596984	0.08426544847242541	0.08223869968160898	-3.9350760411682034e-05	-0.00016446347019585805	-3.971055732862605e-05	-0.00016596721367911904
1.8260632502548164	0.0005991229149122911	0.0006063001454153405	0.0006475737601452884	0.0006541454772002527	0.0006751921864568942	0.0006813656832282991	0.0007044691351712802	0.000710180107585619	0.0007653192264110922	0.0007699415063005204	0.0842654523663154	0.08223870348133065	-3.908593244995526e-05	-0.00016434094617448491	-3.9443307964841245e-05	-0.00016584356940943512
1.8370661999381863	0.0005987425957178005	0.0006059152702356374	0.0006471626869703152	0.0006537302323925484	0.0006747635827011632	0.0006809331606076522	0.0007040219481807541	0.0007097292953113703	0.000764833415719398	0.000769452761347791	0.08426545632890275	0.08223870734808884	-3.882273637898295e-05	-0.0001642178773193781	-3.917770541273999e-05	-0.00016571937532486314
1.848135447928429	0.0005983625620103354	0.000605530683964154	0.0006467519224070707	0.0006533152993288537	0.0006743353007406515	0.0006805009627244262	0.0007035750969619332	0.0007092788215302038	0.0007643479698527043	0.0007689643834214903	0.08426546036141233	0.08223871128307711	-3.8561163270806054e-05	-0.00016409426511365677	-3.891374066275835e-05	-0.00016559463292220578
1.8592713937061955	0.0005979828150451432	0.0006051463878711961	0.000646341467812961	0.0006529006793803552	0.0006739073419910256	0.0006800690910072302	0.0007031285829922688	0.0007088286877315368	0.0007638628904169453	0.000768476374137217	0.08426546446508967	0.08223871528751321	-3.8301204234838376e-05	-0.00016397011103078118	-3.8651404743021006e-05	-0.00016546934368838473
1.8704744391592067	0.0005976033560740571	0.0006047623832236142	0.0006459313245417115	0.000652486373914525	0.0006734797078641234	0.0006796375468808096	0.0007026824077452224	0.000708378895400765	0.0007633781790137383	0.0007679887351062258	0.08426546864120305	0.08223871936263417	-3.804285041759947e-05	-0.00016384541653369222	-3.83906887190949e-05	-0.00016534350909966355
1.8817449885967616	0.0005972241863455197	0.0006043786712848267	0.0006455214939433934	0.0006520723842951421	0.0006730523997679782	0.0006792063317660705	0.000702236572690294	0.0007079294460192881	0.0007628938372404104	0.0007675014679354567	0.08426547289104395	0.08223872350969781	-3.778609300306504e-05	-0.00016372018307617142	-3.813158369431885e-05	-0.00016521713062303545
1.8930834487643238	0.0005968453071045991	0.0006039952533148405	0.0006451119773644427	0.0006516587118823149	0.0006726254191068417	0.000678775447080103	0.0007017910792930449	0.0007074803410645394	0.0007624098666900264	0.0007670145742275591	0.08426547721592888	0.08223872772999247	-3.753092321251428e-05	-0.00016359441210242465	-3.7874080809741084e-05	-0.0001650902097161122
1.9044902288582053	0.0005964667195930177	0.0006036121305702738	0.0006447027761476918	0.0006512453580325104	0.0006721987672812115	0.0006783448942362081	0.0007013459290151273	0.0007070315820100053	0.0007619262689514196	0.0007665280555809254	0.08426548161719416	0.08223873202481784	-3.727733230416211e-05	-0.0001634681050456388	-3.7618171243643944e-05	-0.00016496274782512588
1.9159657405403292	0.0005960884250491742	0.0006032293043043835	0.0006442938916323917	0.0006508323240985777	0.0006717724456878609	0.0006779146746439292	0.0007009011233143135	0.0007065831703252667	0.0007614430456092257	0.0007660419135897247	0.08426548609620158	0.08223873639550851	-3.702531157347144e-05	-0.0001633412633294251	-3.736384621187694e-05	-0.000164834746386594
1.9275103979530908	0.0005957104247081646	0.0006028467757670827	0.0006438853251542373	0.0006504196114297746	0.0006713464557198593	0.0006774847897090715	0.000700456663644522	0.0007061351074760127	0.000760960198243906	0.000765556149843927	0.08426549065433792	0.08223874084341239	-3.677485235326766e-05	-0.00016321388836831874	-3.71110969680441e-05	-0.0001647062068281524
1.9391246177343011	0.000595332719801802	0.0006024645462049665	0.0006434770780453842	0.0006500072213717863	0.0006709207987665989	0.0006770552408337291	0.0007000125514558384	0.0007056873949240757	0.0007604777284317802	0.0007650707659293314	0.08426549529301725	0.08223874536991188	-3.6525946013301475e-05	-0.00016308598156627996	-3.685991480298356e-05	-0.00016457713056655665
1.9508088190322228	0.0005949553115586462	0.0006020826168613345	0.0006430691516344879	0.0006495951552667582	0.0006704954762138229	0.0006766260294163146	0.0006995687881945521	0.000705240034127455	0.0007599956377450579	0.000764585763427604	0.08426550001367394	0.0822387499764062	-3.6278583960467486e-05	-0.00016295754431758236	-3.661029104499655e-05	-0.00016444751900870913
1.9625634235206988	0.0005945782012040197	0.000601700988976212	0.000642661547246716	0.0006491834144533146	0.000670070489443649	0.000676197156851581	0.0006991253753031764	0.0007047930265403439	0.0007595139277518622	0.0007641011439163005	0.08426550481777163	0.08223875466432219	-3.603275763863073e-05	-0.0001628285780061467	-3.636221705976411e-05	-0.0001643173735514647
1.9743888554143678	0.0005942013899600354	0.0006013196637863759	0.0006422542662037811	0.0006487720002665882	0.0006696458398345983	0.000675768624530652	0.0006986823142204791	0.0007043463736131628	0.0007590326000162687	0.0007636169089689004	0.08426550970679615	0.08223875943511455	-3.578845852878279e-05	-0.00016269908400665112	-3.611568425036099e-05	-0.00016418669558196375
1.9862855414839768	0.0005938248790456135	0.0006009386425253741	0.0006418473098239549	0.0006483609140382416	0.0006692215287616158	0.0006753404338410427	0.0006982396063815064	0.0007039000767925779	0.0007585516560983252	0.0007631330601548323	0.0842655146822677	0.08223876429026117	-3.5545678148847515e-05	-0.00016256906368367074	-3.587068405715502e-05	-0.00016405548647710488
1.9982539110717792	0.0005934486696765099	0.0006005579264235516	0.000641440679422107	0.0006479501570964936	0.0006687975575961026	0.0006749125861666919	0.0006977972532176167	0.0007034541375215358	0.0007580710975540896	0.0007626495990395103	0.08426551974572902	0.08223876923126999	-3.530440805356652e-05	-0.0001624385183913446	-3.562720795765792e-05	-0.00016392374760357264
2.010294396107033	0.0005930727630653362	0.0006001775167080728	0.0006410343763097195	0.0006475397307661479	0.0006683739277059373	0.0006744850828879835	0.0006973552561564978	0.0007030085572392862	0.0007575909259356559	0.0007621665271843599	0.08426552489874752	0.08223877425966783	-3.506463983469002e-05	-0.00016230744947445808	-3.538524746676472e-05	-0.00016379148031844815
2.0224074311215867	0.0005926971604215829	0.0005997974146029415	0.0006406284017949169	0.000647129636368608	0.0006679506404555042	0.0006740579253817752	0.0006969136166222048	0.0007025633373814129	0.0007571111427911842	0.0007616838461468471	0.08426553014292283	0.08223877937702191	-3.482636512084497e-05	-0.00016217585826808212	-3.514479413654903e-05	-0.00016365868596898703
2.0345934532655616	0.0005923218629516387	0.0005994176213290261	0.0006402227571824824	0.0006467198752219118	0.0006675276972057157	0.0006736311150214208	0.0006964723360351748	0.000702118479379855	0.0007566317496649303	0.0007612015574805097	0.08426553547988239	0.0822387845849157	-3.458957557739631e-05	-0.00016204374609704586	-3.490583955618326e-05	-0.00016352536589220312
2.0468529023231294	0.0005919468718588173	0.0005990381381040828	0.0006398174437738922	0.0006463104486407526	0.0006671050993140428	0.0006732046531768015	0.000696031415812268	0.0007016739846629428	0.0007561527480972752	0.0007607196627349874	0.0842655409112873	0.08223878988496866	-3.435426290638796e-05	-0.00016191111427599214	-3.466837535181372e-05	-0.00016339152141470192
2.059186220728381	0.0005915721883433796	0.0005986589661427776	0.0006394124628673372	0.0006459013579365048	0.000666682848134538	0.0006727785412143491	0.0006955908573667827	0.0007012298546554183	0.0007556741396247575	0.000760238163456053	0.08426554643881959	0.08223879527882517	-3.412041884655673e-05	-0.00016177796410965506	-3.4432393186685506e-05	-0.00016325715385320794
2.0715938535812968	0.0005911978136025562	0.0005982801066567114	0.0006390078157577496	0.000645492604417251	0.0006662609450178646	0.0006723527804970737	0.000695150662108492	0.0007007860907784672	0.000755195925780104	0.0007597570611856428	0.0842655520641947	0.08223880076815851	-3.3888035173471054e-05	-0.0001616442968937204	-3.4197884761128644e-05	-0.00016312226451523082
2.084076248663807	0.0005908237488305643	0.0005979015608544361	0.000638603503736816	0.000645084189387797	0.0006658393913113145	0.0006719273723845851	0.0006947108314436617	0.00070034269444974	0.0007547181080922494	0.0007592763574618792	0.08426555778916454	0.08223880635467722	-3.365710369924654e-05	-0.00016151011391354886	-3.396484181239501e-05	-0.00016298685469787189
2.0966338564559543	0.0005904499952186393	0.0005975233299414867	0.0006381995280930195	0.0006446761141497116	0.0006654181883588433	0.0006715023182331248	0.0006942713667750851	0.0006998996670833877	0.0007542406880863804	0.0007587960538191103	0.08426556361550414	0.08223881204011604	-3.342761627236554e-05	-0.00016137541644395403	-3.373325611446404e-05	-0.00016285092568768533
2.109267130152151	0.0005900765539550505	0.0005971454151203961	0.0006377958901116502	0.0006442683800013385	0.0006649973375010913	0.0006710776193955894	0.0006938322695021071	0.0006994570100900821	0.0007537636672839559	0.0007583161517879363	0.08426556954502828	0.08223881782624436	-3.319956477792346e-05	-0.00016124020575039588	-3.350311947823356e-05	-0.0001627144787617052
2.1219765256775314	0.0005897034262251282	0.0005967678175907235	0.0006373925910748397	0.0006438609882378309	0.0006645768400754109	0.0006706532772215568	0.0006933935410206522	0.0006990147248770466	0.0007532870472027409	0.000757836652895238	0.08426557557957927	0.08223882371485848	-3.2972941137493494e-05	-0.00016110448308859215	-3.327442375139142e-05	-0.00016257751518708452
2.1347625017044103	0.0005893306132112816	0.0005963905385490748	0.000636989632261578	0.0006434539401511708	0.0006641566974158903	0.0006702292930573119	0.0006929551827232474	0.000698572812848083	0.0007528108293568344	0.000757357558664208	0.08426558172103206	0.08223882970778916	-3.274773730896699e-05	-0.0001609682497040743	-3.304716081831138e-05	-0.0001624400362207623
2.147625519668832	0.0005889581160930254	0.0005960135791891255	0.0006365870149477421	0.0006430472370301934	0.0006637369108533826	0.0006698056682458737	0.0006925171959990573	0.000698131275403599	0.0007523350152567006	0.0007568788706143808	0.0842655879713008	0.08223883580690328	-3.252394528650837e-05	-0.00016083150683232628	-3.2821322599949077e-05	-0.00016230204310954677
2.160566043787228	0.0005885859360470015	0.0005956369407016435	0.0006361847404061227	0.0006426408801606163	0.0006633174817155291	0.0006693824041270213	0.000692079582233904	0.0006976901139406346	0.0007518596064091995	0.0007564005902616649	0.08426559433232657	0.08223884201409679	-3.23015571006488e-05	-0.0001606942556993396	-3.259690105397728e-05	-0.00016216353709072595
2.1735845410731627	0.0005882140742469979	0.0005952606242745109	0.0006357828099064412	0.0006422348708250593	0.0006628984113267857	0.0006689595020373178	0.0006916423428102974	0.0006972493298528898	0.0007513846043176121	0.0007559227191183675	0.08426560080609315	0.08223884833130238	-3.2080564818025986e-05	-0.00016055649752100276	-3.237388817451184e-05	-0.0001620245193912906
2.1866814813541975	0.0005878425318639765	0.00059488463109275	0.0006353812247153858	0.0006418292103030733	0.0006624797010084496	0.0006685369633101396	0.0006912054791074618	0.0006968089245307527	0.0007509100104816776	0.000755445258693229	0.084265607394609	0.08223885476048673	-3.186096054147436e-05	-0.00016041823350343432	-3.215227599214637e-05	-0.00016188499122821165
2.199857337288837	0.0005874713100660923	0.0005945089623385413	0.0006349799860966223	0.0006414238998711636	0.0006620613520786831	0.0006681147892756995	0.0006907689925013645	0.000696368899361326	0.0007504358263976161	0.0007549682104914525	0.08426561409993316	0.08223886130365123	-3.1642736409816935e-05	-0.00016027946484248323	-3.193205657385165e-05	-0.00016174495380849585
2.213112584383593	0.0005871004100187158	0.000594133619191252	0.0006345790953108302	0.0006410189408028146	0.0006616433658525431	0.0006676929812610762	0.0006903328843647401	0.0006959292557284557	0.0007499620535581652	0.0007544915760147327	0.08426562092415116	0.08223886796283476	-3.1425884597952036e-05	-0.00016014019272458935	-3.171322202297211e-05	-0.00016160440832937994
2.2264477010101436	0.0005867298328844571	0.0005937586028274528	0.0006341785536157218	0.0006406143343685147	0.0006612257436420014	0.0006672715405902351	0.0006898971560671189	0.0006954899950127553	0.0007494886934526022	0.000754015356761286	0.0842656278693893	0.08223887474011006	-3.121039731670064e-05	-0.00016000041832611722	-3.149576447911834e-05	-0.00016146335597810868
2.2398631684225956	0.0005863595798231871	0.0005933839144209429	0.0006337783622660706	0.0006402100818357786	0.0006608084867559763	0.00066685046858406	0.000689461808974855	0.0006950511185916361	0.0007490157475667816	0.0007535395542258803	0.08426563493780793	0.08223888163759234	-3.099626681270229e-05	-0.00015986014281346717	-3.127967611803173e-05	-0.00016132179793157397
2.2533594707748548	0.0005859896519920594	0.0005930095551427756	0.0006333785225137252	0.0006398061844691789	0.0006603915965003539	0.0006664297665603751	0.0006890268444511516	0.0006946126278393338	0.0007485432173831599	0.0007530641698998671	0.08426564213161758	0.08223888865742879	-3.0783485368401226e-05	-0.00015971936734301972	-3.106494915159491e-05	-0.00016117973535689778
2.2669370951380965	0.0005856200505455357	0.0005926355261612775	0.0006329790356076531	0.0006394026435303649	0.000659975074178018	0.0006660094358339747	0.0006885922638560923	0.0006941745241269373	0.0007480711043808293	0.0007525892052712104	0.08426564945305551	0.08223889580180975	-3.057204530200475e-05	-0.00015957809306160753	-3.085157582776929e-05	-0.00016103716941121005
2.2805965315183476	0.0005852507766354039	0.0005922618286420721	0.0006325799027939437	0.00063899946027809	0.0006595589210888711	0.0006655894777166443	0.0006881580685466596	0.0006937368088224108	0.0007475994100355428	0.0007521146618245147	0.08426565690440727	0.08223890307295943	-3.03619389674277e-05	-0.00015943632110634876	-3.06395484305777e-05	-0.00016089410124225934
2.294338272874165	0.0005848818314108029	0.0005918884637481001	0.0006321811253158486	0.0006385966359682305	0.0006591431385298631	0.0006651698935171899	0.0006877242598767707	0.0006932994832906254	0.0007471281358197479	0.0007516405410410578	0.08426566448799598	0.08223891047314996	-3.015315875406349e-05	-0.00015929405260395324	-3.0428859279830328e-05	-0.0001607505319870528
2.308162815134429	0.0005845132160182452	0.0005915154326396479	0.0006317827044137987	0.0006381941718538216	0.0006587277277950174	0.000664750684541464	0.0006872908391973016	0.0006928625488933887	0.0007466572832026146	0.0007511668443988193	0.08426567220618948	0.08223891800469017	-2.994569708686043e-05	-0.00015915128867161066	-3.0219500731197557e-05	-0.0001606064627728554
2.3220706572162446	0.0005841449316016376	0.000591142736474364	0.0006313846413254301	0.0006377920691850736	0.0006583126901754546	0.0006643318520923901	0.0006868578078561106	0.0006924260069894652	0.0007461868536500674	0.0007506935733725118	0.08426568006139411	0.08223892566992798	-2.9739546426196806e-05	-0.00015900803041654643	-3.001146517612671e-05	-0.0001604618947171621
2.336062301042938	0.0005837769793023048	0.0005907703764072862	0.0006309869372856103	0.000637390329209399	0.0006578980269594206	0.0006639133974699903	0.0006864251671980712	0.000691989858934609	0.000745716848624813	0.0007502207294336098	0.08426568805606156	0.08223893347125588	-2.953469926780458e-05	-0.0001588642789361605	-2.9804745041737968e-05	-0.00016031682892733712
2.3501382515621807	0.0005834093602590124	0.0005903983535908599	0.0006305895935264603	0.0006369889531714348	0.0006574837394323096	0.0006634953219714096	0.0006859929185650968	0.0006915541060815884	0.0007452472695863707	0.0007497483140503807	0.08426569619268963	0.08223894141111199	-2.9331148142734687e-05	-0.0001587200353179996	-2.9599332790789662e-05	-0.00016017126650097468
2.3642990167642037	0.0005830420756079864	0.000590026669174965	0.0006301926112773787	0.0006365879423130743	0.0006570698288766927	0.0006630776268909426	0.0006855610632961653	0.0006911187497802168	0.0007447781179911025	0.0007492763286879142	0.08426570447381965	0.08223894949197433	-2.9128885617155792e-05	-0.00015857530063972947	-2.9395220921494408e-05	-0.00016002520852559377
2.378545107700138	0.0005826751264829383	0.0005896553243069351	0.0006297959917650699	0.0006361872978734833	0.0006566562965723412	0.0006626603135200601	0.0006851296027273496	0.0006906837913773729	0.0007443093952922452	0.0007488047748081531	0.084265712902037	0.08223895771636526	-2.8927904292472273e-05	-0.00015843007596935688	-2.9192401967588488e-05	-0.00015987865607888785
2.392877038500453	0.0005823085140150854	0.0005892843201315808	0.0006293997362135655	0.0006357870210891291	0.000656243143796253	0.0006622433831474332	0.0006846985381918418	0.0006902492322170366	0.0007438411029399342	0.0007483336538699211	0.08426572147997201	0.08223896608685743	-2.8728196805018896e-05	-0.00015828436236461907	-2.8990868498106337e-05	-0.00015973161022841964
2.4072953263935135	0.0005819422393331742	0.0005889136577912138	0.0006290038458442457	0.0006353871131938055	0.0006558303718226804	0.0006618268370589621	0.0006842678710199854	0.00068981507364031	0.0007433732423812411	0.0007478629673289578	0.08426573021031371	0.08223897460606523	-2.8529755826237763e-05	-0.00015813816087414945	-2.879061311746034e-05	-0.00015958407203237046
2.4218004917242455	0.0005815763035635003	0.0005885433384256666	0.0006286083218758721	0.0006349875754186533	0.0006554179819231494	0.0006614106765377964	0.0006838376025392914	0.0006893813169854438	0.0007429058150601956	0.000747392716637941	0.08426573909578086	0.0822389832766514	-2.833257406228626e-05	-0.00015799147253597878	-2.8591628465128582e-05	-0.00015943604253820798
2.436393057972914	0.0005812107078299362	0.0005881733631723182	0.0006282131655246057	0.0006345884089921937	0.000655005975366496	0.0006609949028643702	0.0006834077340744821	0.0006889479635878749	0.0007424388224178262	0.0007469229032465259	0.08426574813915756	0.08223899210132837	-2.8136644254224408e-05	-0.0001578442983786732	-2.8393907215800568e-05	-0.000159287522784074
2.4510735517740176	0.0005808454532539451	0.0005878037331661117	0.0006278183780040282	0.0006341896151403402	0.0006545943534188789	0.0006605795173164168	0.0006829782669474998	0.000688515014780236	0.000741972265892175	0.0007464535286013654	0.0842657573432725	0.08223900108285366	-2.7941959177896908e-05	-0.0001576966394215562	-2.8197442079245377e-05	-0.0001591385137984236
2.46584250293529	0.0005804805409546102	0.000587434449539583	0.0006274239605251763	0.0006337911950864348	0.0006541831173438156	0.0006601645211690037	0.0006825492024775452	0.000688082471892399	0.0007415061469183418	0.0007459845941461501	0.08426576671100029	0.08223901022403694	-2.774851164350292e-05	-0.00015754849667251603	-2.8002225799978603e-05	-0.00015898901659866516
2.4807004444568266	0.0005801159720486541	0.0005870655134228788	0.0006270299142965594	0.0006333931500512693	0.0006537722684022054	0.000659749915694555	0.0006821205419811049	0.0006876503362514972	0.0007410404669285091	0.0007455161013216313	0.08426577624527398	0.08223901952773786	-2.7556294496067918e-05	-0.00015739987113122522	-2.78082511575746e-05	-0.00015883903219346407
2.4956479125503126	0.0005797517476504588	0.0005866969259437798	0.0006266362405241828	0.0006329954812531042	0.0006533618078523496	0.0006593357021628752	0.0006816922867719712	0.0006872186091819465	0.0007405752273519662	0.0007450480515656528	0.08426578594907755	0.08223902899686687	-2.7365300615027344e-05	-0.00015725076378741987	-2.761551096633688e-05	-0.00015868856158143818
2.510685446658382	0.0005793878688720912	0.0005863286882277207	0.0006262429404115744	0.0006325981899076965	0.0006529517369499832	0.0006589218818411775	0.0006812644381612722	0.0006867872920054798	0.0007401104296151465	0.0007445804463131811	0.08426579582544635	0.08223903863439265	-2.7175522914080902e-05	-0.0001571011756201779	-2.7423998075214867e-05	-0.00015853760575093578
2.5258135894740787	0.0005790243368233226	0.0005859608013978187	0.0006258500151598104	0.0006322012772283308	0.0006525420569482987	0.0006585084559941095	0.0006808369974575038	0.00068635638604117	0.0007396460751416554	0.0007441132869963368	0.08426580587747474	0.08223904844332577	-2.698695434122725e-05	-0.00015695110759916808	-2.723370536772407e-05	-0.00015838616568042418
2.54103288696045	0.0005786611526116533	0.000585593266574891	0.0006254574659675362	0.0006318047444258335	0.0006521327690979713	0.0006580954258837785	0.0006804099659665478	0.0006859258926054605	0.0007391821653523002	0.0007436465750444226	0.08426581610830847	0.08223905842674084	-2.679958787871195e-05	-0.00015680056068437254	-2.704462576192876e-05	-0.00015823424233865624
2.556343888370238	0.0005782983173423324	0.0005852260848774783	0.0006250652940309947	0.0006314085927086058	0.0006517238746471843	0.0006576827927697775	0.0006799833449917058	0.0006854958130121907	0.0007387187016651167	0.0007431803118839558	0.08426582652114957	0.08223906858776249	-2.6613416542961565e-05	-0.00015664953582653074	-2.6856752210410728e-05	-0.00015808183668505893
2.571747146265715	0.0005779358321183768	0.0005848592574218623	0.0006246735005440405	0.0006310128232826363	0.000651315374841652	0.0006572705579092072	0.000679557135833721	0.0006850661485726198	0.0007382556854954027	0.0007427144989386915	0.08426583711926625	0.0822390789295787	-2.642843338424017e-05	-0.00015649803396565465	-2.667007769990501e-05	-0.00015792894966834559
2.5872432165386163	0.0005775736980406026	0.0005844927853220995	0.0006242820866981811	0.000630617437351543	0.0006509072709246528	0.0006568587225567103	0.0006791313397908111	0.00068463690059546	0.0007377931182557488	0.0007422491376296653	0.08426584790597494	0.08223908945542435	-2.6244631486802006e-05	-0.00015634605603224994	-2.648459525141436e-05	-0.00015777558222748733
2.602832658430207	0.0005772119162076361	0.000584126669690031	0.0006238910536825876	0.0006302224361165816	0.0006504995641370455	0.0006564472879644881	0.0006787059581586876	0.0006842080703868998	0.0007373310013560637	0.0007417842293752101	0.08426585888465224	0.08223910016860134	-2.606200396880823e-05	-0.00015619360294764906	-2.6300297920191923e-05	-0.0001576217352922682
2.6185160345514573	0.0005768504877159423	0.0005837609116353115	0.0006235004026841188	0.0006298278207766792	0.000650092255717301	0.0006560362553823316	0.0006782809922305916	0.0006837796592506311	0.0007368693362036086	0.0007413197755909948	0.08426587005874848	0.08223911107246555	-2.5880543982038928e-05	-0.00015604067562270674	-2.61171787953908e-05	-0.00015746740978186957
2.6342939109033563	0.000576489413659845	0.0005833955122654295	0.0006231101348873539	0.0006294335925284541	0.0006496853469015254	0.0006556256260576457	0.0006778564432973107	0.0006833516684878788	0.0007364081242030248	0.0007408557776900503	0.08426588143176153	0.08223912217043804	-2.570024471201804e-05	-0.00015588727495906285	-2.5935231000244474e-05	-0.00015731260660634128
2.6501668568973313	0.0005761286951315475	0.0005830304726857294	0.000622720251474611	0.0006290397525662411	0.0006492788389234848	0.0006552154012354733	0.0006774323126472133	0.0006829240993974227	0.0007359473667563623	0.0007403922370827997	0.08426589300725681	0.08223913346599818	-2.5521099377742718e-05	-0.00015573340184825424	-2.57544476917268e-05	-0.00015715732666515825
2.666135445375801	0.0005757683332211566	0.0005826657939994351	0.0006223307536259707	0.0006286463020821207	0.0006488727330146334	0.0006548055821585252	0.0006770086015662738	0.0006824969532756319	0.0007354870652631155	0.0007399291551770919	0.08426590478886711	0.08223914496268647	-2.5343101231756204e-05	-0.00015557905717250575	-2.5574822060694252e-05	-0.0001570015708487471
2.6822002526328483	0.0005754083290167012	0.0005823014773076669	0.0006219416425193013	0.0006282532422659318	0.0006484670304041336	0.0006543961700671985	0.0006765853113380971	0.0006820702314164837	0.0007350272211202422	0.0007394665333782243	0.08426591678028883	0.08223915666411316	-2.5166243559821694e-05	-0.00015542424180374492	-2.5396347331556324e-05	-0.0001568453400371539
2.6983618584350144	0.0005750486836041581	0.000581937523709472	0.0006215529193302853	0.0006278605743053114	0.0006480617323188902	0.0006539871661996118	0.0006761624432439485	0.0006816439351115983	0.0007345678357222075	0.0007390043730889836	0.08426592898528312	0.08223916857394573	-2.499051968108193e-05	-0.00015526895660453177	-2.5219016762331042e-05	-0.0001566886351007657
2.71462084604223	0.0005746893980674696	0.0005815739343018368	0.000621164585232436	0.0006274682993857035	0.0006476568399835646	0.0006535785717916206	0.0006757399985627766	0.000681218065650261	0.0007341089104610003	0.0007385426757096643	0.08426594140768368	0.08223918069592782	-2.4815922947857977e-05	-0.00015511320242808657	-2.504282364457211e-05	-0.00015653145690044945
2.730977802228858	0.0005743304734885679	0.0005812107101797173	0.0006207766413971335	0.0006270764186903955	0.0006472523546206096	0.0006531703880768512	0.0006753179785712456	0.000680792624319449	0.0007336504467261731	0.0007380814426381065	0.08426595405138657	0.08223919303386028	-2.4642446745437585e-05	-0.00015495698011716574	-2.4867761303098285e-05	-0.00015637380628702457
2.747433317304874	0.0005739719109473952	0.0005808478524360549	0.0006203890889936353	0.0006266849334005335	0.000646848277450289	0.0006527626162867199	0.0006748963845437539	0.0006803676124038598	0.0007331924459048652	0.0007376206752697216	0.08426596692036098	0.08223920559161849	-2.4470084492182742e-05	-0.00015480029050543576	-2.469382309606971e-05	-0.00015621568410151276
2.763987985137163	0.000573613711521926	0.000580485362161802	0.0006200019291891086	0.0006262938446951542	0.0006464446096907057	0.0006523552576504644	0.00067447521775247	0.0006799430311859407	0.0007327349093818373	0.0007371603749975268	0.08426598001865067	0.08223921837314602	-2.4298829639210484e-05	-0.00015464313441619637	-2.452100241473812e-05	-0.0001560570911748882
2.780642403170963	0.0005732558762881887	0.0005801232404459429	0.0006196151631486545	0.0006259031537512048	0.0006460413525578272	0.0006519483133951651	0.0006740544794673559	0.000679518881945911	0.0007322778385394989	0.000736700543212172	0.08426599335036915	0.08223923138245483	-2.4128675670531674e-05	-0.0001544855126638378	-2.4349292683550905e-05	-0.00015589802832906285
2.797397172451417	0.0005728984063202865	0.0005797614883755134	0.0006192287920353262	0.0006255128617435634	0.0006456385072655074	0.000651541784745771	0.0006736341709561894	0.0006790951659617915	0.0007318212347579376	0.0007362411813019682	0.08426600691970493	0.08223924462363642	-2.3959616102787323e-05	-0.00015432742605271665	-2.417868735986664e-05	-0.0001557384963757763
2.8142528976452668	0.0005725413026904201	0.0005794001070356256	0.0006188428170101585	0.0006251229698450721	0.0006452360750255163	0.0006511356729251268	0.0006732142934845969	0.0006786718845094307	0.0007313650994149512	0.0007357822906529214	0.08426602073092115	0.08223925810084766	-2.3791644485217367e-05	-0.00015416887537782198	-2.4009179933927316e-05	-0.0001555784961172202
2.831210187062679	0.000572184566468906	0.0005790390975094868	0.0006184572392321854	0.0006247334792265519	0.0006448340570475599	0.0006507299791539956	0.000672794848316074	0.0006782490388625319	0.0007309094338860737	0.0007353238726487582	0.08426603478835935	0.08223927181832744	-2.3624754399455966e-05	-0.0001540098614238733	-2.3840763928695274e-05	-0.00015541802834530272
2.848269652679189	0.0005718281987242037	0.0005786784608784264	0.0006180720598584729	0.0006243443910568367	0.0006444324545393132	0.00065032470465109	0.0006723758367120205	0.0006778266302926809	0.0007304542395446124	0.0007348659286709632	0.08426604909643774	0.08223928578038295	-2.3458939459555794e-05	-0.0001538503849662226	-2.3673432899846275e-05	-0.00015525709384260622
2.865431910157798	0.000571472200522931	0.0005783181982219088	0.0006176872800441349	0.0006239557065027855	0.0006440312687064366	0.0006499198506330895	0.0006719572599317589	0.0006774046600693718	0.0007299995177616684	0.0007344084600987988	0.08426606365965346	0.08223929999140898	-2.32941933119013e-05	-0.00015369044677096544	-2.3507180435648062e-05	-0.000155095693382179
2.882697578871184	0.0005711165729298888	0.0005779583106175643	0.0006173029009423602	0.0006235674267293164	0.0006436305007526077	0.0006495154183146731	0.0006715391192325669	0.0006769831294600342	0.0007295452699061747	0.0007339514683093448	0.08426607848258806	0.08223931445587226	-2.3130509634927687e-05	-0.00015353004759385835	-2.3342000156745257e-05	-0.00015493382772673037
2.900067281924058	0.0005707613170080829	0.0005775987991412052	0.0006169189237044358	0.0006231795528994261	0.0006432301518795434	0.0006491114089085406	0.0006711214158697005	0.0006765620397300592	0.0007290914973449216	0.0007334949546775227	0.08426609356990336	0.08223932917832091	-2.2967882139238865e-05	-0.00015336918818169287	-2.3177885716270386e-05	-0.0001547714976300324
2.9175416461756507	0.00057040643381874	0.0005772396648668472	0.0006165353494797685	0.0006227920861742128	0.0006428302232870243	0.0006487078236254375	0.0006707041510964199	0.0006761413921428284	0.0007286382014425853	0.0007330389205761257	0.08426610892634563	0.08223934416338935	-2.2806304567333374e-05	-0.00015320786927112973	-2.3014830799462233e-05	-0.0001546087038353655
2.9351213022623317	0.0005700519244213389	0.0005768809088667357	0.0006161521794159151	0.0006224050277129051	0.0006424307161729235	0.0006483046636741854	0.0006702873261640223	0.0006757211879597404	0.0007281853835617644	0.0007325833673758538	0.08426612455674619	0.08223935941579172	-2.264577069359744e-05	-0.00015304609158951765	-2.2852829123804624e-05	-0.0001544454470767398
2.952806884620376	0.0005696977898736196	0.0005765225322113605	0.0006157694146585972	0.000622018378672881	0.0006420316317332266	0.0006479019302616998	0.0006698709423218595	0.0006753014284402328	0.0007277330450630016	0.0007321282964453365	0.08426614046602332	0.08223937494032434	-2.248627432420436e-05	-0.00015288385585465747	-2.2691874438849485e-05	-0.00015428172807865903
2.970599031508854	0.0005693440312316152	0.0005761645359694828	0.000615387056351732	0.0006216321402096912	0.000641632971162061	0.0006474996245930217	0.0006694550008173732	0.0006748821148418177	0.0007272811873048192	0.0007316737091511698	0.08426615665918599	0.08223939074188062	-2.2327809296899398e-05	-0.00015272116277426084	-2.2531960525980915e-05	-0.0001541175475552603
2.9884983850326714	0.0005689906495496667	0.0005758069212081545	0.0006150051056374498	0.0006212463134770899	0.0006412347356517194	0.0006470977478713403	0.0006690395028961151	0.0006744632484201	0.0007268298116437477	0.0007312196068579422	0.08426617314133399	0.08223940682542907	-2.217036948106571e-05	-0.00015255801304708827	-2.237308119853662e-05	-0.0001539529062117434
3.006505591165733	0.0005686376458804449	0.0005754496889927387	0.0006146235636561266	0.0006208608996270498	0.000640836926392683	0.0006466963012980168	0.0006686244498017766	0.0006740448304288077	0.0007263789194343534	0.0007307659909282631	0.08426618991765174	0.08223942319603456	-2.20139487774329e-05	-0.00015239440736175558	-2.2215230301485256e-05	-0.00015378780474309406
3.0246212997742656	0.0005682850212749757	0.0005750928403869339	0.0006142424315463966	0.0006204758998097922	0.0006404395445736518	0.0006462952860726142	0.0006682098427762161	0.0006736268621198241	0.0007259285120292726	0.0007303128627228002	0.08426620699342713	0.0822394398588575	-2.185854111812907e-05	-0.00015223034639758048	-2.2058401711488873e-05	-0.0001536222438349305
3.0428461646402667	0.0005679327767826538	0.0005747363764527907	0.0006138617104451834	0.0006200913151738075	0.000640042591381562	0.0006458947033929161	0.0006677956830594814	0.0006732093447432018	0.0007254785907792368	0.0007298602236003004	0.0842662243740357	0.08223945681914198	-2.1704140466555916e-05	-0.0001520658308246381	-2.190258933672251e-05	-0.00015345622416330917
3.0611808434850984	0.0005675809134512697	0.0005743802982507379	0.0006134814014877206	0.0006197071468658803	0.000639646068001617	0.0006454945544549576	0.0006673819718898425	0.0006727922795472016	0.0007250291570331056	0.0007294080749176256	0.08426624206495646	0.08223947408223352	-2.1550740817086883e-05	-0.00015190086130241476	-2.174778711666256e-05	-0.00015328974639387816
3.079625997993227	0.0005672294323270307	0.000574024606839603	0.0006131015058075764	0.0006193233960311166	0.0006392499756173119	0.0006450948404530491	0.000666968710503813	0.0006723756677783152	0.0007245802121378981	0.0007289564180297835	0.08426626007176308	0.0822394916535684	-2.1398336195247586e-05	-0.00015173543848187587	-2.1593989022229004e-05	-0.00015312281118363968
3.0981822938360946	0.0005668783344545769	0.0005736693032766277	0.0006127220245366765	0.0006189400638129557	0.0006388543154104538	0.0006446955625797977	0.0006665559001361778	0.0006719595106812889	0.0007241317574388165	0.0007285052542899522	0.08426627840012929	0.08223950953869127	-2.1246920657466e-05	-0.00015156956300414748	-2.1441189055493998e-05	-0.00015295541917963174
3.116850400696155	0.0005665276208770057	0.0005733143886174977	0.0006123429588053254	0.000618557151353209	0.0006384590885611919	0.0006442967220261373	0.0006661435420200208	0.0006715438094991516	0.0007236837942792839	0.0007280545850495151	0.08426629705583553	0.08223952774323295	-2.109648829088165e-05	-0.00015140323550039136	-2.128938124952226e-05	-0.0001527875710186366
3.135630992291033	0.0005661772926358939	0.0005729598639163572	0.0006119643097422371	0.0006181746597920747	0.0006380642962480401	0.0006438983199813522	0.0006657316373867507	0.0006711285654732475	0.0007232363240009685	0.0007276044116580914	0.08426631604475833	0.08223954627293707	-2.094703321344621e-05	-0.00015123645659285978	-2.113855966849945e-05	-0.0001526192673288601
3.1545247463978408	0.0005658273507713142	0.0005726057302258324	0.0006115860784745476	0.000617792590268162	0.0006376699396479006	0.0006435003576330987	0.000665320187466128	0.000670713779843253	0.0007227893479438157	0.0007271547354635591	0.08426633537288974	0.08223956513364493	-2.0798549573586983e-05	-0.00015106922689375746	-2.0988718407354e-05	-0.00015245050872803034
3.1735323448776414	0.0005654777963218606	0.0005722519885970552	0.0006112082661278473	0.0006174109439185178	0.0006372760199360931	0.0006431028361674376	0.0006649091934862903	0.0006702994538472124	0.0007223428674460805	0.0007267055578120971	0.08426635504632392	0.08223958433130686	-2.0651031550255466e-05	-0.0001509015470057412	-2.083985159180221e-05	-0.00015228129582434136
3.192654473700048	0.000565128630324666	0.0005718986400796789	0.0006108308738262007	0.0006170297218786493	0.0006368825382863747	0.0006427057567688515	0.0006644986566737811	0.0006698855887215566	0.0007218968838443515	0.000726256880048204	0.08426637507126739	0.08223960387197356	-2.0504473352823266e-05	-0.00015073341752254443	-2.0691953378285804e-05	-0.0001521116292170499
3.211891822967991	0.0005647798538154234	0.0005715456857219023	0.0006104539026921685	0.000616648925282542	0.0006364894958709676	0.0006423091206202746	0.0006640885782535731	0.0006694721857011362	0.0007214513984735879	0.0007258087035147341	0.08426639545403866	0.08223962376181582	-2.0358869220863524e-05	-0.00015056483902782525	-2.054501795371172e-05	-0.00015194150949521257
3.2312450869426166	0.0005644314678284087	0.000571193126570491	0.0006100773538468347	0.000616268555262693	0.0006360968938605829	0.0006419129289031156	0.000663678959449097	0.0006690592460192457	0.0007210064126671427	0.0007253610295529262	0.08426641620106769	0.08223964400710869	-2.0214213424154387e-05	-0.00015039581209619346	-2.0399039535452107e-05	-0.00015177093723864332
3.2507149640683446	0.0005640834733964969	0.0005708409636707959	0.0006097012284098253	0.0006158886129501275	0.0006357047334244447	0.0006415171827972833	0.0006632698014822663	0.0006686467709076483	0.0007205619277567967	0.000724913859502433	0.08426643731890313	0.08223966461424027	-2.007050026242227e-05	-0.00015022633729197543	-2.025401237111535e-05	-0.00015159991301690046
3.2703021569980693	0.0005637358715511893	0.0005704891980667794	0.0006093255274993368	0.0006155090994744281	0.0006353130157303194	0.0006411218834812143	0.0006628611055735084	0.0006682347615966079	0.0007201179450727923	0.0007244671947013554	0.08426645881421173	0.08223968558971316	-1.9927724065442465e-05	-0.00015005641517093493	-2.010993073865361e-05	-0.00015142843739091028
3.2900073726185273	0.0005633886633226256	0.0005701378308010265	0.0006089502522321516	0.0006151300159637455	0.0006349217419445312	0.0006407270321318909	0.000662452872941781	0.0006678232193149074	0.0007196744659438518	0.0007240210364862638	0.08426648069377904	0.08223970694015487	-1.9785879192789346e-05	-0.00014988604627902413	-1.9966788946057523e-05	-0.00015125651091169035
3.3098313220758016	0.0005630418497396133	0.0005697868629147756	0.00060857540372367	0.0006147513635448384	0.0006345309132319975	0.0006403326299248743	0.0006620451048046094	0.0006674121452898826	0.0007192314916972207	0.0007235753861922381	0.08426650296451321	0.0822397286723035	-1.9644960033649017e-05	-0.0001497152311520089	-1.9824581331200075e-05	-0.00015108413411982213
3.329774720800988	0.000562695431829642	0.0005694362954479374	0.0006082009830879299	0.0006143731433430904	0.0006341405307562473	0.0006399386780343258	0.00066163780237811	0.0006670015407474498	0.0007187890236586901	0.0007231302451528942	0.08426652563344873	0.0822397507930228	-1.950496100694421e-05	-0.00014954397031728683	-1.968330226199619e-05	-0.00015091130754765758
3.349838288536016	0.000562349410618906	0.0005690861294391076	0.0006078269914376257	0.000613995356482524	0.0006337505956794457	0.0006395451776330291	0.0006612309668770107	0.0006665914069121215	0.000718347063152628	0.0007226856147004105	0.08426654870774594	0.08223977330930182	-1.9365876561046325e-05	-0.0001493722642921108	-1.954294613606619e-05	-0.0001507380317173207
3.370022749359618	0.0005620037871323238	0.0005687363659255969	0.0006074534298841364	0.000613618004085842	0.0006333611091624227	0.0006391521298924209	0.0006608245995146841	0.0006661817450070481	0.0007179056115020117	0.0007222414961655636	0.0842665721946954	0.08223979622825217	-1.9227701173716444e-05	-0.00014920011358468543	-1.940350738065602e-05	-0.00015056430714152635
3.390328831713469	0.0005616585623935586	0.000568387005943448	0.0006070802995375491	0.0006132410872744337	0.000632972072364692	0.0006387595359826098	0.0006604187015031717	0.00066577255625403	0.0007174646700284538	0.0007217978908777551	0.08426659610171744	0.08223981955711485	-1.9090429352002988e-05	-0.00014902751869350084	-1.926498045260426e-05	-0.00015039013432345538
3.4107572684284713	0.000561313737425041	0.0005680380505274545	0.0006067076015066782	0.000612864607168408	0.000632583486444482	0.0006383673970724066	0.0006600132740532088	0.0006653638418735574	0.0007170242400522372	0.0007213548001650445	0.08426662043636664	0.08223984330326745	-1.895405563207518e-05	-0.00014885448010754088	-1.9127359838114893e-05	-0.00015021551375657416
3.431308796751202	0.0005609693132479852	0.0005676895007111848	0.0006063353368990906	0.0006124885648866164	0.000632195352558755	0.0006379757143293452	0.0006596083183742522	0.0006649556030848252	0.0007165843228923408	0.0007209122253541766	0.08426664520633362	0.08223986747420835	-1.8818574579184885e-05	-0.00014868099830640802	-1.899064005276771e-05	-0.00015004044592498156
3.4519841583705158	0.0005606252908824123	0.0005673413575270011	0.0006059635068211299	0.0006121129615466719	0.000631807671863237	0.0006375844889197103	0.0006592038356745107	0.0006645478411057692	0.0007161449198664751	0.0007204701677706153	0.08426667041945221	0.08223989207758205	-1.8683980787472312e-05	-0.00014850707375989314	-1.885481564127718e-05	-0.0001498649313028677
3.47278409944432	0.0005602816713471715	0.0005669936220060796	0.0006055921123779373	0.0006117377982649744	0.0006314204455124388	0.0006371937220085616	0.0006587998271609646	0.0006641405571530884	0.000715706032291108	0.000720028628738572	0.08426669608369383	0.08223991712117013	-1.8550268880080517e-05	-0.0001483327069296686	-1.871988117760348e-05	-0.00014968897035599893
3.4937093706264992	0.0005599384556599521	0.0005666462951784281	0.0006052211546734737	0.0006113630761567338	0.0006310336746596777	0.0006368034147597535	0.0006583962940393911	0.0006637337524422671	0.0007152676614814925	0.0007195876095810326	0.08426672220717119	0.0822399426128882	-1.8417433508688755e-05	-0.00014815789826659598	-1.8585831264543093e-05	-0.00014951256353951115
3.514760727094002	0.0005595956448373171	0.0005662993780729148	0.0006048506348105463	0.0006109887963359936	0.0006306473604571116	0.0006364135683359705	0.000657993237514403	0.000663327428187611	0.0007148298087517074	0.0007191471116197965	0.08426674879815131	0.08223996856080108	-1.828546935364085e-05	-0.00014798264821247464	-1.845266053379993e-05	-0.00014933571129931156
3.535938928574102	0.0005592532398947104	0.0005659528717172771	0.0006044805538908292	0.0006106149599156517	0.0006302615040557523	0.0006360241838987403	0.0006575906587894586	0.0006629215856022663	0.000714392475414675	0.0007187071361754965	0.08426677586504064	0.08223999497311915	-1.8154371123830712e-05	-0.00014780695720006953	-1.83203636458934e-05	-0.00014915841407224517
3.557244739371806	0.0005589112418464848	0.0005656067771381532	0.0006041109130148848	0.0006102415680074919	0.0006298761066055	0.0006356352626084682	0.0006571885590669015	0.0006625162258982493	0.0007139556627822015	0.00071826768456764	0.08426680341640573	0.08224002185819088	-1.802413355644905e-05	-0.0001476308256521952	-1.8188935289894723e-05	-0.00014898067228488743
3.578678928397448	0.0005585696517059192	0.0005652610953610936	0.0006037417132821901	0.0006098686217221922	0.0006294911692551602	0.0006352468056244562	0.0006567869395479795	0.0006621113502864744	0.0007135193721650019	0.0007178287581146305	0.08426683146096338	0.08224004922453222	-1.7894751417078802e-05	-0.00014745425398302037	-1.80583701835154e-05	-0.00014880248635525117
3.600242269194432	0.000558228470485237	0.0005649158274105859	0.0006033729557911561	0.0006094961221693614	0.0006291066931524717	0.0006348588141049279	0.0006563858014328724	0.0006617069599767743	0.0007130836048727305	0.0007173903581338023	0.08426686000758861	0.08224007708079736	-1.776621949934991e-05	-0.00014727724259643027	-1.7928663072808854e-05	-0.0001486238566911352
3.6219355399671502	0.0005578876991956294	0.0005645709743100735	0.0006030046416391524	0.0006091240704575545	0.0006287226794441328	0.0006344712892070574	0.0006559851459207227	0.0006613030561779367	0.0007126483622140158	0.0007169524859414518	0.08426688906532126	0.08224010543580923	-1.763853262501218e-05	-0.00014709979188747002	-1.7799808732175612e-05	-0.00014844478369126224
3.643759523609069	0.0005575473388472728	0.0005642265370819759	0.0006026367719225304	0.000608752467694299	0.0006283391292758207	0.0006340842320869884	0.0006555849742096537	0.0006608996400977203	0.0007122136454964838	0.0007165151428528648	0.08426691864335688	0.0822401342985412	-1.751168564376182e-05	-0.00014692190224185886	-1.7671801964196793e-05	-0.00014826526774465443
3.6657150077309777	0.0005572073904493488	0.0005638825167477089	0.0006022693477366455	0.0006083813149861167	0.0006279560437922212	0.0006336976438998645	0.0006551852874968024	0.0006604967129428891	0.000711779456026796	0.000716078330182351	0.08426694875105906	0.08224016367813346	-1.7385673433076634e-05	-0.0001467435740355738	-1.754463759953001e-05	-0.00014808530923095253
3.6878027846894206	0.0005568678550100653	0.0005635389143277044	0.0006019023701758784	0.0006080106134385492	0.0006275734241370499	0.0006333115257998489	0.0006547860869783454	0.0006600942759192348	0.0007113457951106736	0.0007156420492432704	0.08426697939796475	0.08224019358388575	-1.726049089817265e-05	-0.00014656480763533541	-1.7418310496834788e-05	-0.00014790490852047145
3.710023651615288	0.0005565287335366748	0.0005631957308414312	0.0006015358403336595	0.0006076403641561745	0.0006271912714530786	0.0006329258789401525	0.0006543873738495233	0.0006596923302316072	0.0007109126640529334	0.0007152063013480691	0.08426701059378137	0.08224022402527567	-1.7136132971882698e-05	-0.00014638560339855222	-1.7292815542586937e-05	-0.00014772406597372834
3.732378410442586	0.0005561900270354939	0.0005628529673074126	0.0006011697593024915	0.0006072705682426378	0.0006268095868821581	0.0006325407044730575	0.0006539891493046659	0.0006592908770839356	0.0007104800641575138	0.0007147710878083053	0.08426704234838799	0.08224025501194228	-1.7012594614559257e-05	-0.00014620596167357058	-1.7168147651071622e-05	-0.00014754278194242798
3.7548678679373717	0.0005558517365119226	0.0005625106247432486	0.00060080412817397	0.0006069012268006661	0.0006264283715652425	0.0006321560035499397	0.0006535914145372221	0.0006588899176792576	0.0007100479967275081	0.0007143364099346806	0.08426707467184749	0.08224028655370426	-1.6889870813869765e-05	-0.000146025882798842	-1.7044301764124886e-05	-0.00014736105676807498
3.777492835726878	0.0005555138629704683	0.0005621687041656353	0.0006004389480388107	0.0006065323409320994	0.0006260476266424169	0.0006317717773212991	0.0006531941707397851	0.0006584894532197485	0.0007096164630651953	0.0007139022690370753	0.08426710757440015	0.08224031866055537	-1.6767956584793145e-05	-0.00014584536710367246	-1.692127285114406e-05	-0.00014717889078309787
3.8002541303288	0.0005551764074147566	0.0005618272065903839	0.0006000742199868652	0.0006061639117379095	0.0006256673532529167	0.0006313880269367771	0.000652797419104116	0.0006580894849067452	0.0007091854644720681	0.0007134686664245728	0.08426714106647368	0.08224035134266997	-1.6646846969461948e-05	-0.00014566441490809767	-1.6799055908943775e-05	-0.00014699628431055767
3.823152573180761	0.0005548393708475602	0.000561486133032441	0.0005997099451071511	0.0006057959403182196	0.0006252875525351573	0.000631004753545188	0.0006524011608211755	0.0006576900139407724	0.0007087550022488689	0.0007130356034054969	0.08426717515868323	0.0822403846104094	-1.6526537037039185e-05	-0.00014548302652266087	-1.6677645961606785e-05	-0.0001468132376638981
3.8461889906699622	0.0005545027542708112	0.0005611454845059076	0.0005993461244878664	0.0006054284277723328	0.0006249082256267535	0.0006306219582945374	0.0006520053970811453	0.0006572910415215694	0.0007083250776956135	0.0007126030812874351	0.08426720986183878	0.08224041847431791	-1.640702188364894e-05	-0.00014530120224870435	-1.6557038060411103e-05	-0.00014662975114730636
3.8693642141629967	0.0005541665586856244	0.0005608052620240598	0.0005989827592164223	0.0006050613751987538	0.0006245293736645482	0.0006302396423320525	0.000651610129073458	0.0006568925688481187	0.0007078956921116287	0.0007121711013772789	0.08426724518693864	0.08224045294513027	-1.6288296632232385e-05	-0.0001451189423783139	-1.64372272837051e-05	-0.00014644582505551895
3.892679080035866	0.0005538307850923135	0.000560465466599367	0.0005986198503794517	0.0006046947836952063	0.0006241509977846326	0.0006298578068042012	0.0006512153579868194	0.0006564945971186698	0.0007074668467955775	0.0007117396649812445	0.08426728114518858	0.08224048803377951	-1.617035643240554e-05	-0.00014493624719383313	-1.631820873676873e-05	-0.00014626145967355786
3.9161344297041563	0.0005534954344904154	0.0005601260992435144	0.0005982573990628475	0.0006043286543586634	0.0006237730991223759	0.0006294764528567231	0.0006508210850092411	0.0006560971275307696	0.0007070385430454964	0.000711308773404914	0.0842673177479898	0.0822405237513934	-1.605319646043324e-05	-0.00014475311696876547	-1.6199977551761488e-05	-0.00014607665527759106
3.9397311096534064	0.0005531605078787016	0.0005597871609674154	0.000597895406351771	0.0006039629882853622	0.0006233956788124422	0.0006290955816346452	0.000650427311328059	0.0006557001612812815	0.000706610782158818	0.0007108784279532566	0.08426735500695218	0.08224056010930034	-1.593681191905394e-05	-0.0001445695519670942	-1.608252888756455e-05	-0.00014589141213409984
3.963469971469652	0.0005528260062552064	0.0005594486527812419	0.0005975338733306849	0.0006035977865708366	0.0006230187379888234	0.0006287151942823166	0.0006500340381299688	0.0006553036995664235	0.000706183565432411	0.0007104486299306689	0.08426739293389546	0.08224059711903368	-1.582119803731838e-05	-0.00014438555244304652	-1.5965857929603824e-05	-0.00014570573049958735
3.987351871870168	0.0005524919306172381	0.0005591105756944332	0.0005971728010833689	0.0006032330503099272	0.0006226422777848571	0.0006283352919434261	0.0006496412666010449	0.000654907743581784	0.0007057568941626053	0.0007100193806410003	0.08426743154085266	0.08224063479233856	-1.5706350070655503e-05	-0.0001442011186423564	-1.5849959889922827e-05	-0.00014551961062213292
4.01137767273438	0.0005521582819614033	0.0005587729307157219	0.0005968121906929446	0.0006028687805968168	0.0006222662993332527	0.0006279558757610281	0.0006492489979267714	0.0006545122945223543	0.0007053307696452231	0.0007095906813875838	0.08426747084007599	0.08224067314116627	-1.5592263300561945e-05	-0.000144016250800863	-1.5734830006882555e-05	-0.00014533305273981
4.035548241134971	0.000551825061283623	0.0005584357188531506	0.0005964520432418965	0.0006025049785250437	0.0006218908037661175	0.0006275769468775689	0.0006488572332920659	0.0006541173535825548	0.0007049051931756152	0.0007091625334732731	0.08426751084403884	0.08224071217768926	-1.5478933034584683e-05	-0.00014383094914514893	-1.5620463545145888e-05	-0.00014514605708151884
4.059864449369175	0.0005514922695791529	0.0005580989411140915	0.000596092359812099	0.0006021416451875296	0.0006215157922149783	0.0006271985064349088	0.0006484659738813073	0.000653722921956259	0.0007044801660486867	0.0007087349382004662	0.08426755156543575	0.08224075191429443	-1.5366354606234298e-05	-0.00014364521389272078	-1.5506855795537067e-05	-0.00014495862386665337
4.08432717499025	0.0005511599078426017	0.0005577625985052647	0.0005957331414848318	0.0006017787816765951	0.0006211412658108076	0.0006268205555743494	0.0006480752208783622	0.0006533290008368233	0.0007040556895589308	0.0007083078968711427	0.0842675930171949	0.08224079236360277	-1.5254523374844467e-05	-0.0001434590452517731	-1.5394002074954963e-05	-0.00014477075330536493
4.108937300839158	0.0005508279770679482	0.0005574266920327592	0.0005953743893408037	0.0006014163890839921	0.0006207672256840458	0.0006264430954366543	0.0006476849754666091	0.0006529355914171102	0.0007036317650004587	0.0007078814107868917	0.08426763521247838	0.08224083353845124	-1.5143434725375937e-05	-0.00014327244342066114	-1.5281897726185725e-05	-0.00014458244559806266
4.133695715076422	0.0005504964782485671	0.0005570912227020513	0.000595016104460184	0.0006010544685009185	0.0006203936729646304	0.0006260661271620794	0.0006472952388289731	0.0006525426948895202	0.000703208393667036	0.000707455481248948	0.08426767816468307	0.08224087545191874	-1.5033084068456423e-05	-0.00014308540858896934	-1.5170538117897578e-05	-0.00014439370093610737
4.15860331121418	0.0005501654123772368	0.0005567561915180218	0.0005946582879226088	0.0006006930210180463	0.0006200206087820127	0.0006256896518903897	0.0006469060121479382	0.0006521503124460123	0.0007027855768521043	0.0007070301095582161	0.08426772188744888	0.0822409181173105	-1.4923466840217545e-05	-0.00014289794093712282	-1.5059918644477754e-05	-0.00014420451950152013
4.183660988148428	0.0005498347804461664	0.0005564215994849776	0.0005943009408072144	0.0006003320477255361	0.0006196480342651887	0.0006253136707608911	0.0006465172966055883	0.0006517584452781372	0.000702363315848824	0.0007066052970153093	0.0842677663946675	0.0822409615481854	-1.4814578502069312e-05	-0.00014271004063545756	-1.4950034725860761e-05	-0.00014401490146651041
4.208869650191461	0.0005495045834470118	0.0005560874476066698	0.0005939440641926595	0.0005999715497130702	0.0006192759505427206	0.0006249381849124506	0.0006461290933836252	0.0006513670945770582	0.0007019416119500988	0.0007061810449205771	0.08426781170047343	0.08224100575833457	-1.4706414540807677e-05	-0.00014252170784612161	-1.4840881807571746e-05	-0.00014382484699466958
4.2342302071045115	0.0005491748223708931	0.0005557537368863097	0.0005935876591571409	0.0005996115280698647	0.0006189043587427585	0.0006245631954835202	0.0006457414036633973	0.00065097626153358	0.0007015204664486065	0.0007057573545741358	0.08426785781926223	0.08224105076180489	-1.4598970468278002e-05	-0.00014233294272100738	-1.4732455360414246e-05	-0.00014363435623931942
4.259743574130585	0.0005488454982084159	0.0005554204683265933	0.0005932317267784203	0.0005992519838846982	0.0006185332599930722	0.0006241887036121667	0.0006453542286259273	0.0006505859473381792	0.0007010998806368385	0.0007053342272759078	0.0842679047656885	0.08224109657289932	-1.4492241821394136e-05	-0.00014214374540287567	-1.4624750880504883e-05	-0.00014344342934473342
4.285410672027485	0.0005485166119496859	0.0005550876429297134	0.0005928762681338447	0.000598892918245932	0.0006181626554210666	0.0006238147104360894	0.000644967569451937	0.0006501961531810238	0.0007006798558071233	0.0007049116643256438	0.0842679525546717	0.08224114320617291	-1.4386224162060354e-05	-0.00014195411602598018	-1.4517763889167548e-05	-0.00014325206644637267
4.311232427101037	0.0005481881645843297	0.0005547552616973843	0.0005925212843003689	0.0005985343322415329	0.0006177925461538112	0.0006234412170926483	0.000644581427321875	0.0006498068802520073	0.0007002603932516609	0.0007044896670229602	0.08426800120140131	0.08224119067644985	-1.4280913076930232e-05	-0.00014176405471447162	-1.4411489932713087e-05	-0.00014306026766970625
4.337209771238533	0.0005478601571015138	0.0005544233256308551	0.0005921667763545792	0.0005981762269590942	0.000617422933318063	0.0006230682247188881	0.0006441958034159439	0.0006494181297407698	0.0006998414942625575	0.0007040682366673709	0.08426805072133932	0.08224123899881851	-1.4176304177371951e-05	-0.0001415735615832303	-1.4305924582388996e-05	-0.00014286803313080798
4.363343641942354	0.000547532590489961	0.0005540918357309331	0.0005918127453727115	0.00059781860348586	0.000617053818040292	0.000622695734451563	0.0006438106989141259	0.0006490299028367293	0.0006994231601318543	0.0007036473745583185	0.08426810113023081	0.08224128818864235	-1.4072393099376357e-05	-0.00014138263673808826	-1.4201063434278807e-05	-0.00014267536293652294
4.389634982363801	0.0005472054657379697	0.0005537607929979984	0.0005914591924306779	0.0005974614629087473	0.0006166852014467029	0.0006223237474271601	0.0006434261149962109	0.0006486422007291059	0.0006990053921515624	0.0007032270819952071	0.08426815244410288	0.0822413382615598	-1.3969175503426856e-05	-0.00014119128027566263	-1.4096902109185863e-05	-0.00014248225718430096
4.416084741337141	0.0005468787838334311	0.0005534301984320257	0.0005911061186040828	0.0005971048063143661	0.0006163170846632618	0.0006219522647819252	0.0006430420528418206	0.0006482550246069513	0.0006985881916136926	0.0007028073602774338	0.08426820467927493	0.08224138923349684	-1.3866647074402272e-05	-0.00014099949228335573	-1.3993436252546579e-05	-0.00014228871596268233
4.442693873413836	0.0005465525457638476	0.0005531000530325974	0.0005907535249682512	0.0005967486347890398	0.0006159494688157171	0.0006215812876518835	0.0006426585136304374	0.0006478683756591694	0.0006981715598102854	0.0007023882107044187	0.0842682578523586	0.08224144112066505	-1.3764803521405106e-05	-0.00014080727283896644	-1.3890661534241358e-05	-0.00014209473935024308
4.469463338897009	0.0005462267525163529	0.0005527703577989294	0.0005904014125982471	0.0005963929494188364	0.0006155823550296291	0.0006212108171728707	0.0006422754985414308	0.0006474822550745515	0.000697755498033452	0.0007019696345756443	0.08426831198026609	0.08224149393956552	-1.3663640577742456e-05	-0.0001406146220112453	-1.3788573648546021e-05	-0.0001419003274163444
4.49639410387609	0.0005459014050777246	0.0005524411137298817	0.0005900497825688937	0.0005960377512895792	0.0006152157444303875	0.0006208408544805501	0.0006418930087540846	0.0006470966640417988	0.0006973400075753959	0.00070155163319068	0.08426836708022031	0.08224154770700451	-1.3563154000764688e-05	-0.0001404215398597003	-1.3687168314034659e-05	-0.00014170548022117424
4.523487140261684	0.0005455765044344089	0.0005521123218239815	0.0005896986359548009	0.0005956830414868757	0.0006148496381432418	0.0006204714007104433	0.0006415110454476223	0.0006467116037495481	0.000696925089728454	0.0007011342078492205	0.08426842316974846	0.08224160244008726	-1.3463339571691962e-05	-0.00014022802643380572	-1.3586441273359326e-05	-0.00014151019781485918
4.550743425820648	0.0005452520515725352	0.000551783983079443	0.0005893479738303813	0.0005953288210961429	0.0006144840372933238	0.000620102456997952	0.0006411296098012362	0.0006463270753864068	0.0006965107457851269	0.000700717359851118	0.08426848026670057	0.08224165815623	-1.3364193095699237e-05	-0.00014003408177488963	-1.3486388293350651e-05	-0.00014131448023926851
4.578163944211368	0.00054492804747793	0.0005514560984941771	0.0005889977972698764	0.000594975091202616	0.0006141189430056672	0.0006197340244783793	0.0006407487029941119	0.0006459430801409647	0.0006960969770381056	0.0007003010904964072	0.08426853838924488	0.08224171487316302	-1.3265710401654321e-05	-0.0001398397059148987	-1.3387005164726407e-05	-0.00014111832752655706
4.605749685019276	0.0005446044931361409	0.0005511286690658163	0.0005886481073473711	0.0005946218528913846	0.0006137543564052375	0.0006193661042869595	0.0006403683262054551	0.0006455596192018375	0.000695683784780313	0.0006998854010853496	0.08426859755588473	0.08224177260893951	-1.3167887341963488e-05	-0.000139644898875399	-1.328828770197181e-05	-0.00014092173969869337
4.633501643792551	0.0005442813895324524	0.0005508016957917332	0.0005882989051368285	0.0005942691072474069	0.0006133902786169554	0.0006189986975588805	0.0006399884806145219	0.0006451766937576847	0.0006952711703049337	0.0006994702929184603	0.08426865778544902	0.08224183138193968	-1.3070719792588822e-05	-0.00013944966066932463	-1.3190231743360342e-05	-0.00014072471676895848
4.6614208220780515	0.0005439587376519018	0.0005504751796690556	0.0005879501917120981	0.0005939168553555388	0.0006130267107657189	0.0006186318054293077	0.0006396091674006445	0.0006447943049972391	0.0006948591349054454	0.0006990557672965415	0.0842687190971178	0.08224189121086858	-1.2974203652956276e-05	-0.0001392539913010471	-1.309283315081497e-05	-0.00014052725874171001
4.689508227457455	0.0005436365384792943	0.0005501491216946804	0.0005876019681469432	0.0005935650983005406	0.0006126636539764261	0.000618265429033406	0.0006392303877432512	0.0006444124541093323	0.0006944476798756503	0.0006986418255207125	0.0842687815104085	0.08224195211478397	-1.287833484567985e-05	-0.00013905789076440467	-1.2996087809675691e-05	-0.00014032936561098053
4.717764873583629	0.0005433147929992304	0.0005498235228653022	0.0005872542355150676	0.0005932138371671211	0.0006123011093740073	0.0006178995695063723	0.0006388521428219088	0.0006440311422829264	0.0006940368065097162	0.000698228468892453	0.08426884504519826	0.08224201411307386	-1.2783109316591088e-05	-0.0001388613590444232	-1.2899991628709945e-05	-0.00014013103736174037
4.746191780217212	0.0005429935021961105	0.0005494983841774205	0.0005869069948901267	0.0005928630730399407	0.0006119390780834385	0.0006175342279834496	0.0006384744338163325	0.0006436503707071348	0.0006936265161022009	0.000697815698713625	0.08426890972171992	0.0822420772254832	-1.2688523034662738e-05	-0.0001386643961175521	-1.2804540540039752e-05	-0.00013993227397031405
4.774789973263409	0.0005426726670541605	0.0005491737066273604	0.0005865602473457567	0.0005925128070036395	0.0006115775612297729	0.0006171694055999583	0.0006380972619064243	0.0006432701405712539	0.0006932168099480901	0.0006974035162865123	0.0842689755605747	0.08224214147211745	-1.2594571991722536e-05	-0.0001384670019495965	-1.2709730498845079e-05	-0.0001397330754024373
4.803560484809025	0.000542352288557447	0.0005488494912112947	0.0005862139939555956	0.0005921630401428638	0.0006112165599381649	0.0006168051034913204	0.0006377206282722974	0.0006428904530647922	0.0006928076893428321	0.0006969919229138545	0.08426904258273465	0.08224220687344268	-1.2501252202536464e-05	-0.0001382691764980487	-1.2615557483462714e-05	-0.0001395334416152555
4.832504353159697	0.0005420323676898929	0.0005485257389252548	0.0005858682357933001	0.0005918137735422835	0.0006108560753338896	0.0006164413227930799	0.0006373445340943004	0.0006425113093774905	0.0006923991555823663	0.0006965809198988776	0.08426911080955331	0.0822422734502902	-1.2408559704656097e-05	-0.00013807091971131114	-1.252201749520239e-05	-0.00013933337255679634
4.861622622877388	0.000541712905435296	0.0005482024507651493	0.0005855229739325724	0.00059146500828661	0.0006104961085423706	0.00061607806464093	0.0006369689805530478	0.0006421327106993555	0.0006919912099631624	0.0006961705085453289	0.08426918026276808	0.08224234122387761	-1.2316490558172272e-05	-0.00013787223152737782	-1.2429106558145553e-05	-0.00013913286816469306
4.890916344818065	0.0005413939027773473	0.0005478796277267875	0.0005851782094471805	0.0005911167454606287	0.0006101366606892066	0.0006157153301707399	0.0006365939688294497	0.0006417546582206867	0.0006915838537822528	0.0006957606901575133	0.08426925096451382	0.0822424102157989	-1.2225040845786211e-05	-0.00013767311187573572	-1.2336820719187e-05	-0.00013893192836797463
4.9203865761696335	0.0005410753606996432	0.0005475572708058873	0.0005848339434109762	0.0005907689861492086	0.000609777732900189	0.0006153531205185733	0.0006362195001047295	0.0006413771531321007	0.0006911770883372628	0.0006953514660403234	0.08426932293732069	0.08224248044804475	-1.2134206672663808e-05	-0.00013747356067678185	-1.2245156047868341e-05	-0.0001387305530863303
4.950034380490085	0.0005407572801857079	0.0005472353809980995	0.0005844901768979231	0.0005904217314373336	0.000609419326301332	0.0006149914368207184	0.0006358455755604631	0.0006410001966245624	0.0006907709149264511	0.0006949428374992775	0.08426939620412854	0.0822425519430011	-1.204398416623613e-05	-0.00013727357784105998	-1.2154108636227082e-05	-0.00013852874222970712
4.979860827745887	0.0005404396622190052	0.0005469139592990208	0.0005841469109821078	0.0005900749824101194	0.0006090614420188938	0.000614630280213709	0.0006354721963785975	0.0006406237898894073	0.0006903653348487379	0.0006945348058405502	0.08426947078829782	0.08224262472345481	-1.195436947616299e-05	-0.00013707316326977415	-1.2063674598725496e-05	-0.00013832649569860134
5.009866994350591	0.0005401225077829599	0.0005465930067042134	0.0005838041467377744	0.000589728740152836	0.0006087040811794039	0.0006142696518343523	0.0006350993637414827	0.0006402479341183767	0.0006899603494037453	0.0006941273723710107	0.08426954671360243	0.08224269881261194	-1.1865358774272236e-05	-0.0001368723168553576	-1.1973850072177772e-05	-0.00013812381338444701
5.040053963203681	0.00053980581786097	0.0005462725242092195	0.0005834618852393357	0.0005893830057509302	0.0006083472449096819	0.0006139095528197486	0.0006347270788318977	0.0006398726305036389	0.000689555959891825	0.0006937205383982524	0.08426962400425282	0.0822427742340948	-1.1776948254372394e-05	-0.00013667103848061246	-1.1884631215604291e-05	-0.00013792069516928296
5.070422823729659	0.0005394895934364275	0.000545952512809581	0.0005831201275614003	0.0005890377802900444	0.0006079909343368689	0.0006135499843073207	0.0006343553428330779	0.0006394978802378183	0.0006891521676141005	0.0006933143052306332	0.08426970268489195	0.08224285101195436	-1.1689134132155526e-05	-0.0001364693280188345	-1.1796014210108466e-05	-0.00013771714092540577
5.100974671917351	0.0005391738354927301	0.0005456329735008525	0.0005827788747787872	0.0005886930648560433	0.0006076351505884457	0.000613190947434835	0.0006339841569287436	0.000639123684514027	0.0006887489738724941	0.0006929086741773057	0.08426978278061797	0.08224292917067728	-1.1601912645150397e-05	-0.00013626718533428506	-1.170799525880735e-05	-0.0001375131505158833
5.131710610359471	0.000538858545013302	0.0005453139072786218	0.0005824381279665573	0.0005883488605350315	0.0006072798947922616	0.0006128324433404293	0.0006336135223031284	0.000638750044525888	0.0006883463799697695	0.0006925036465482557	0.08426986431697557	0.08224300873519277	-1.1515280052573282e-05	-0.00013606461028184413	-1.1620570586717144e-05	-0.00013730872379448533
5.1626317482924104	0.0005385437229816069	0.0005449953151385242	0.0005820978882000253	0.0005880051684133763	0.0006069251680765545	0.0006124744731626327	0.0006332434401410018	0.0006383769614675628	0.000687944387209559	0.0006920992236543341	0.08426994731997213	0.08224308973087772	-1.1429232635229089e-05	-0.00013586160270705194	-1.1533736440652587e-05	-0.00013710386060551694
5.193739201636265	0.0005382293703811662	0.0005446771980762589	0.0005817581565547859	0.0005876619895777273	0.0006065709715699799	0.0006121170380403954	0.0006328739116277051	0.0006380044365337855	0.0006875429968964065	0.0006916954068072944	0.08427003181609068	0.08224317218357832	-1.1343766695412483e-05	-0.00013565816244599793	-1.1447489089095111e-05	-0.0001368985607837353
5.225034093035115	0.0005379154881955736	0.0005443595570876063	0.0005814189341067329	0.0005873193251150424	0.0006062173064016308	0.0006117601391131088	0.0006325049379491721	0.0006376324709198819	0.000687142210335797	0.0006912921973198261	0.08427011783229046	0.08224325611959671	-1.1258878556802063e-05	-0.00013545428932558445	-1.136182482211652e-05	-0.00013669282415457173
5.256517551897525	0.0005376020774085132	0.0005440423931684452	0.000581080221932084	0.0005869771761126064	0.0006058641737010659	0.000611403777520634	0.0006321365202919611	0.0006372610658218054	0.0006867420288341949	0.0006908895965055934	0.08427020539601729	0.08224334156571682	-1.1174564564354547e-05	-0.0001352499831632492	-1.1276739951254083e-05	-0.00013648665053397901
5.288190714437326	0.0005372891390037724	0.0005437257073147664	0.0005807420211073948	0.0005866355436580497	0.000605511574598331	0.0006110479544033227	0.0006317686598432797	0.0006368902224361599	0.0006863424536990799	0.0006904876056792676	0.08427029453521795	0.08224342854920921	-1.109082108422324e-05	-0.0001350452437672428	-1.119223080944115e-05	-0.00013628003972870895
5.320054723714605	0.0005369766739652607	0.0005434095005226912	0.0005804043327095902	0.0005862944288393749	0.0006051595102239853	0.0006106926709020446	0.0006314013577910176	0.0006365199419602311	0.0006859434862389799	0.0006900862261565635	0.084270385278341	0.08224351709783713	-1.1007644503601907e-05	-0.00013484007093621242	-1.110829375085276e-05	-0.00013607299153574337
5.352110729676963	0.0005366646832770237	0.0005430937737884855	0.0005800671578159755	0.0005859538327449755	0.0006048079817091252	0.0006103379281582104	0.0006310346153237671	0.0006361502255920107	0.0006855451277635106	0.0006896854592542775	0.08427047765435039	0.08224360723986246	-1.0925031230683141e-05	-0.00013463446445964589	-1.102492515083972e-05	-0.00013586550574280765
5.384359889201005	0.0005363531679232598	0.0005427785281085784	0.0005797304975042635	0.0005856137564636591	0.0006044569901854082	0.0006099837273137975	0.0006306684336308599	0.0006357810745302316	0.0006851473795834107	0.000689285306290322	0.08427057169273855	0.08224369900406311	-1.0842977694538666e-05	-0.00013442842411784395	-1.0942121405815852e-05	-0.00013565758212828738
5.41680336613411	0.0005360421288883328	0.0005424637644795745	0.0005793943528525929	0.0005852742010846632	0.0006041065367850773	0.0006096300695113733	0.0006303028139023877	0.000635412489974387	0.0006847502430105749	0.0006888857685837604	0.08427066742352846	0.08224379241973795	-1.0761480344956276e-05	-0.0001342219496810737	-1.0859878933124414e-05	-0.0001354492204606178
5.44944233133642	0.0005357315671567931	0.0005421494838982741	0.0005790587249395533	0.0005849351676976876	0.0006037566226409887	0.0006092769558941233	0.0006299377573292361	0.0006350444731247686	0.0006843537193580971	0.0006884868474548497	0.08427076487728563	0.08224388751671202	-1.0680535652450238e-05	-0.00013401504091097027	-1.077819417101035e-05	-0.0001352404204994495
5.482277962723094	0.0005354214837133864	0.0005418356873616842	0.0005787236148441992	0.0005845966573929011	0.0006034072488866291	0.0006089243876058689	0.0006295732651031076	0.0006346770251824846	0.0006839578099402991	0.0006880885442250661	0.08427086408513178	0.08224398432535503	-1.0600140108063538e-05	-0.00013380769755945432	-1.0697063578432933e-05	-0.00013503118199459374
5.515311445306831	0.0005351118795430755	0.0005415223758670382	0.0005783890236460795	0.000584258671260976	0.0006030584166561492	0.0006085723657911011	0.000629209338416556	0.0006343101473494981	0.0006835625160727754	0.0006876908602171546	0.08427096507874986	0.08224408287658394	-1.0520290223272472e-05	-0.00013359991936862103	-1.0616483634985976e-05	-0.00013482150468603626
5.548543971240616	0.0005348027556310495	0.0005412095504118093	0.0005780549524252503	0.000583921210393102	0.0006027101270843815	0.0006082208915949983	0.0006288459784630109	0.0006339438408286513	0.0006831678390724246	0.0006872937967551568	0.08427106789040179	0.08224418320187911	-1.0440982529991844e-05	-0.00013339170607215567	-1.0536450840875275e-05	-0.000134611388305228
5.581976739860765	0.000534494112962742	0.0005408972119937244	0.0005777214022623026	0.0005835842758810082	0.0006023623813068663	0.0006078699661634527	0.0006284831864368044	0.0006335781068236893	0.0006827737802574858	0.0006868973551644508	0.08427117255292507	0.08224428533328469	-1.0362213580347723e-05	-0.0001331830573936682	-1.0456961716696564e-05	-0.0001344008325733781
5.615610957730194	0.000534185952523847	0.0005405853616107824	0.0005773883742383789	0.0005832478688169864	0.0006020151804598784	0.0006075195906430972	0.000628120963533204	0.0006332129465392995	0.000682380340947583	0.0006865015367717914	0.08427127909975722	0.0822443893034329	-1.028397994660285e-05	-0.0001329739730472207	-1.0378012803390416e-05	-0.00013418983720220323
5.649447838681973	0.0005338782753003313	0.0005402740002612695	0.0005770558694351956	0.0005829119902939136	0.00060166852568045	0.0006071697661813284	0.0006277593109484406	0.0006328483611811306	0.0006819875224637562	0.0006861063429053429	0.0842713875649428	0.0822444951455368	-1.0206278221132348e-05	-0.00013276445273797954	-1.0299600662167646e-05	-0.00013397840189437182
5.6834886038631165	0.0005335710822784499	0.0005399631289437695	0.0005767238889350647	0.0005825766414052654	0.0006013224181063941	0.0006068204939263308	0.0006273982298797322	0.0006324843519558254	0.0006815953261284999	0.0006857117748947199	0.08427149798313603	0.08224460289341987	-1.0129105016222495e-05	-0.0001325544961612024	-1.0221721874358394e-05	-0.0001337665263426019
5.717734481778674	0.0005332643744447626	0.0005396527486571857	0.0005763924338209144	0.0005822418232451458	0.0006009768588763335	0.0006064717750271043	0.0006270377215253226	0.0006321209200710539	0.0006812037532658061	0.0006853178340710259	0.08427161038962686	0.08224471258151932	-1.0052456964044706e-05	-0.0001323441030029182	-1.0144373041342733e-05	-0.00013355421023036884
5.75218670833605	0.0005329581527861446	0.0005393428604007494	0.0005760615051763048	0.0005819075369083064	0.0006006318491297192	0.0006061236106334849	0.0006266777870844968	0.0006317580667355317	0.0006808128052011958	0.0006849245217668876	0.08427172482034066	0.08224482424488358	-9.976330716532367e-06	-0.00013213327293988553	-1.0067550784434443e-05	-0.00013334145323150304
5.786846526889619	0.000532652418289806	0.0005390334651740402	0.0005757311040854607	0.0005815737834901643	0.0006002873900068608	0.0006057760018961747	0.0006263184277576239	0.0006313957931590616	0.0006804224832617615	0.0006845318393164984	0.08427184131185056	0.08224493791920871	-9.900722945266338e-06	-0.00013192200563910683	-9.991251744787336e-06	-0.00013312825501018977
5.821715188285586	0.0005323471719433009	0.000538724563976995	0.0005754012316332782	0.0005812405640868215	0.0005999434826489469	0.0006054289499667617	0.0006259596447461752	0.0006310341005525517	0.0006800327887762059	0.0006841397880556532	0.0842719599013978	0.08224505364083404	-9.825630341377817e-06	-0.00013171030075800894	-9.915472583296378e-06	-0.0001329146152211219
5.856793950907131	0.0005320424147345469	0.000538416157809929	0.0005750718889053553	0.0005809078797950968	0.0005996001281980744	0.0006050824559977498	0.0006256014392527598	0.0006306729901280532	0.0006796437230748792	0.0006837483693217895	0.08427208062689463	0.08224517144675154	-9.751049615487617e-06	-0.00013149815794497033	-9.840209980507483e-06	-0.00013270053350961097
5.892084080719833	0.0005317381476518327	0.0005381082476735434	0.0005747430769880083	0.000580575731712533	0.0005992573277972669	0.0006047365211425781	0.000625243812481151	0.000630312463098784	0.000679255287489818	0.0006833575844540241	0.08427220352694206	0.08224529137462933	-9.676977497586475e-06	-0.00013128557683883546	-9.765460636511694e-06	-0.0001324860095114344
5.927586851317345	0.0005314343716838402	0.0005378008345689444	0.0005744147969682963	0.0005802441209374258	0.0005989150825905057	0.0006043911465556508	0.0006248867656363156	0.0006299525206791625	0.0006788674833547861	0.0006829674347931937	0.08427232864083384	0.08224541346281887	-9.603410736889334e-06	-0.00013107255706851229	-9.691221270813344e-06	-0.00013227104285239155
5.963303543967366	0.0005311310878196498	0.0005374939194976563	0.0005740870499340344	0.0005799130485688442	0.0005985733937227509	0.0006040463333923595	0.0006245302999244443	0.0006295931640848312	0.000678480312005313	0.0006825779216818958	0.08427245600858498	0.08224553775035867	-9.53034610183881e-06	-0.00013085909825398534	-9.617488622304035e-06	-0.00013205563314920565
5.999235447657878	0.0005308282970487595	0.0005371875034616326	0.0005737598369738221	0.0005795825157066491	0.0005982322623399665	0.0006037020828091083	0.0006241744165529813	0.000629234394532692	0.0006780937747787336	0.0006821890464645244	0.08427258567093003	0.0822456642769989	-9.457780379876213e-06	-0.00013064520000508062	-9.54425944907182e-06	-0.00013183978000841368
6.035383859143656	0.0005305260003610996	0.0005368815874632765	0.0005734331591770611	0.0005792525234515155	0.0005978916895891485	0.000603358395963342	0.0006238191167306536	0.0006288762132409363	0.000677707873014231	0.0006818008104873159	0.08427271766934259	0.08224579308321385	-9.385710377469297e-06	-0.00013043086192236764	-9.471530528376917e-06	-0.00013162348302718507
6.071750082993084	0.0005302241987470408	0.0005365761725054496	0.0005731070176339746	0.0005789230729049541	0.0005975516766183453	0.0006030152740135668	0.0006234644016675009	0.0006285186214290697	0.0006773226080528728	0.0006814132150983839	0.08427285204604901	0.08224592421020466	-9.314132919973489e-06	-0.00013021608359732595	-9.399298656552826e-06	-0.00013140674179348832
6.108335431635222	0.0005299228931974118	0.0005362712595914837	0.0005727814134356291	0.0005785941651693295	0.0005972122245766846	0.0006026727181193772	0.0006231102725749008	0.0006281616203179434	0.0006769379812376509	0.0006810262616477612	0.08427298884403396	0.08224605769992002	-9.243044851501778e-06	-0.00013000086461148475	-9.327560648874494e-06	-0.00013118955588538317
6.145141225407182	0.0005296220847035108	0.0005359668497252005	0.0005724563476739546	0.000578265801347882	0.0005968733346143981	0.0006023307294414811	0.0006227567306656075	0.0006278052111297882	0.0006765539939135271	0.0006806399514874408	0.08427312810706947	0.08224619359507392	-9.172443034839717e-06	-0.00012978520453656162	-9.256313339436884e-06	-0.00013097192487086795
6.182168792601758	0.0005293217742571196	0.0005356629439109212	0.0005721318214417642	0.0005779379825447525	0.0005965350078828484	0.0006019893091417273	0.0006224037771537748	0.0006274493950882403	0.000676170647427473	0.0006802542859714188	0.0842732698797173	0.08224633193914616	-9.102324351388177e-06	-0.00012956910293508705	-9.185553581142827e-06	-0.00013075384830875392
6.2194194695153895	0.000529021962850515	0.0005353595431534801	0.0005718078358327762	0.0005776107098649957	0.0005961972455345501	0.0006016484583831258	0.0006220514132549886	0.0006270941734183729	0.0006757879431285059	0.0006798692664557314	0.08427341420734687	0.08224647277641071	-9.032685701034979e-06	-0.00012935255935990486	-9.115278245533029e-06	-0.00013053532574819338
6.256894600496366	0.0005287226514764841	0.0005350566484582396	0.0005714843919416354	0.000577283984414607	0.0005958600487231987	0.000601308178329878	0.0006216996401862965	0.0006267395473467272	0.0006754058823677379	0.0006794848942985007	0.08427356113614545	0.08224661615194072	-8.963524002056009e-06	-0.000129135573354075	-9.045484222707997e-06	-0.00013031635672816622
6.294595537993358	0.0005284238411283349	0.0005347542608311006	0.0005711614908639303	0.0005769578073005412	0.0005955234186036933	0.0006009684701473993	0.0006213484591662407	0.0006263855181013429	0.000675024466498413	0.0006791011708599738	0.08427371071314436	0.0822467621116272	-8.894836191061448e-06	-0.00012891814445159522	-8.976168421282946e-06	-0.0001300969407787983
6.332523642604218	0.0005281255327999073	0.000534452381278516	0.0005708391336962117	0.0005766321796307298	0.0005951873563321611	0.000600629335002343	0.0006209978714148798	0.0006260320869117835	0.0006746436968759482	0.0006787180975025643	0.08427386298622172	0.0822469107021905	-8.826619222856123e-06	-0.00012870027217638802	-8.907327768219522e-06	-0.00012987707741993204
6.370680283125076	0.0005278277274855909	0.0005341510108075055	0.0005705173215360213	0.0005763071025141074	0.0005948518630659852	0.0006002907740626298	0.0006206478781538326	0.0006256792550091773	0.0006742635748579813	0.0006783356755908959	0.08427401800412698	0.08224706197120187	-8.758870070330223e-06	-0.00012848195604250878	-8.838959208739942e-06	-0.0001296567661615844
6.40906683659976	0.0005275304261803317	0.0005338501504256668	0.0005701960554819051	0.0005759825770606298	0.0005945169399638285	0.0005999527884974701	0.0006202984806062973	0.000625327023626238	0.0006738841018044091	0.0006779539064918461	0.0842741758164881	0.08224721596708812	-8.69158572441766e-06	-0.00012826319555461763	-8.771059706281885e-06	-0.0001294360065042105
6.447684688369473	0.0005272336298796483	0.0005335498011411878	0.0005698753366334351	0.0005756586043812913	0.0005941825881856587	0.0005996153794773908	0.0006199496799970885	0.0006249753939973014	0.0006735052790774321	0.0006775727915745873	0.08427433647383692	0.08224737273916054	-8.624763194011939e-06	-0.00012804399020803492	-8.703626242368388e-06	-0.00012921479793860657
6.486535232122802	0.0005269373395796399	0.0005332499639628589	0.0005695551660912308	0.0005753351855881504	0.0005938488088927721	0.0005992785481742595	0.0006196014775526658	0.0006246243673583559	0.0006731271080415959	0.0006771923322106302	0.08427450002761823	0.08224753233762196	-8.558399505820442e-06	-0.00012782433948832495	-8.63665581654887e-06	-0.00012899313994606254
6.525619869945995	0.0005266415562770002	0.0005329506399000853	0.000569235544956974	0.0005750123217943466	0.0005935156032478209	0.0005989422957613096	0.0006192538745011624	0.0006242739449470685	0.0006727495900638365	0.0006768125297738658	0.08427466653021308	0.08224769481358123	-8.49249170427769e-06	-0.00012760424287085181	-8.57014544623693e-06	-0.00012877103199758488
6.564940012373588	0.0005263462809690309	0.0005326518299628994	0.0005689164743334393	0.0005746900141141234	0.0005931829724148389	0.0005986066234131693	0.000618906872072422	0.0006239241280028224	0.0006723727265135256	0.0006764333856406128	0.08427483603494638	0.08224786021907536	-8.427036851457737e-06	-0.00012738369982139008	-8.504092166644432e-06	-0.00012854847355421584
6.604497078439295	0.0005260515146536506	0.0005323535351619741	0.0005685979553245055	0.000574368263662846	0.0005928509175592658	0.000598271532305884	0.0006185604714980258	0.0006235749177667473	0.000671996518762512	0.0006760549011896603	0.08427500859611256	0.08224802860708887	-8.362032027033409e-06	-0.00012716270979636068	-8.438493030754612e-06	-0.00012832546406792156
6.644292495727218	0.0005257572583294052	0.0005320557565086304	0.0005682799890351779	0.0005740470715570245	0.0005925194398479716	0.0005979370236169415	0.0006182146740113252	0.0006232263154817459	0.0006716209681851671	0.0006756770778023094	0.0842751842689914	0.08224820003155939	-8.297474328132319e-06	-0.0001269412722424701	-8.373345109160754e-06	-0.00012810200298059293
6.684327700423376	0.0005254635129954822	0.0005317584950148524	0.0005679625765716093	0.0005737264389143295	0.0005921885404492834	0.0005976030985252995	0.0006178694808474715	0.0006228783223925309	0.0006712460761584289	0.0006752999168624202	0.0842753631098613	0.08224837454740967	-8.233360869233652e-06	-0.00012671938659622461	-8.30864548996297e-06	-0.00012787808972394843
6.724604137367524	0.0005251702796517199	0.000531461751693297	0.0005676457190411188	0.0005734063668536188	0.0005918582205330114	0.0005972697582114111	0.000617524893243449	0.0006225309397456533	0.0006708718440618509	0.0006749234197564579	0.0842755451760226	0.08224855221055112	-8.169688782112654e-06	-0.00012649705228458263	-8.244391278717893e-06	-0.00012765372372006145
6.76512326010531	0.0005248775592986179	0.0005311655275573077	0.0005673294175522143	0.0005730868564949551	0.0005915284812704727	0.0005969370038572496	0.0006171809124381078	0.0006221841687895385	0.0006704982732776425	0.0006745475878735371	0.08427573052581253	0.08224873307791179	-8.10645521575476e-06	-0.00012627426872494074	-8.180579598348475e-06	-0.00012742890438137422
6.805886530940724	0.0005245853529373482	0.0005308698236209206	0.000567013673214607	0.0005727679089596214	0.0005911993238345175	0.0005966048366463338	0.0006168375396721938	0.0006218380107745115	0.0006701253651907171	0.0006741724226054648	0.0842759192186306	0.08224891720745259	-8.043657336208147e-06	-0.00012605103532438433	-8.117207589001738e-06	-0.0001272036311099206
6.846895420988873	0.0005242936615697665	0.0005305746408988814	0.0005666984871392384	0.0005724495253701497	0.000590870749399557	0.0005962732577637575	0.0006164947761883812	0.0006214924669528356	0.0006697531211887425	0.0006737979253467936	0.0842761113149464	0.08224910465818122	-7.981292326565519e-06	-0.00012582735148060353	-8.05427240801581e-06	-0.0001269779032981727
6.888151410229076	0.0005240024861984209	0.0005302799804066511	0.0005663838604382928	0.0005721317068503316	0.000590542759141584	0.0005959422683962094	0.0006161526232313038	0.0006211475385787417	0.0006693815426621781	0.0006734240974948592	0.08427630687633038	0.08224929549018359	-7.919357386833997e-06	-0.00012560321658136586	-7.991771229811512e-06	-0.00012675172032884652
6.92965598755826	0.0005237118278265625	0.0005299858431604181	0.0005660697942252247	0.0005718144545252485	0.0005902153542382044	0.0005956118697320041	0.0006158110820475911	0.0006208032269084589	0.0006690106310043315	0.0006730509404498338	0.08427650596546721	0.08224948976462289	-7.857849733835381e-06	-0.00012537863000436356	-7.92970124576138e-06	-0.00012652508157419418
6.971410650844719	0.0005234216874581571	0.0005296922301771113	0.0005657562896147715	0.0005714977695212854	0.0005898885358686582	0.0005952820629611061	0.0006154701538858958	0.0006204595332002523	0.0006686403876113997	0.0006726784556147712	0.08427670864617956	0.08224968754377855	-7.796766601168847e-06	-0.00012515359111787971	-7.8680596641836e-06	-0.0001262979863971836
7.01341690698215	0.0005231320660978909	0.0005293991424744038	0.0005654433477229752	0.0005711816529661475	0.0005895623052138474	0.000594952849275154	0.0006151298399969268	0.000620116458714448	0.0006682708138825183	0.0006723066443956508	0.08427691498344554	0.08224988889105915	-7.736105239047886e-06	-0.00012492809927969195	-7.806843710157253e-06	-0.0001260704341501523
7.055676271944047	0.0005228429647511851	0.0005291065810707303	0.000565130969667207	0.0005708661059888904	0.0005892366634563633	0.0005946242298674918	0.0006147901416334871	0.000619774004713476	0.0006679019112198131	0.0006719355082014342	0.0842771250434209	0.08225009387102256	-7.675862914269076e-06	-0.00012470215383797445	-7.746050625487624e-06	-0.00012584242417559843
7.098190270838397	0.0005225543844242014	0.000528814546985292	0.0005648191565661809	0.0005705511297199327	0.0005889116117805092	0.0005942962059331888	0.000614451060050502	0.0006194321724618942	0.0006675336810284427	0.0006715650484441038	0.08427733889346246	0.08225030254939363	-7.61603691012188e-06	-0.00012447575413124246	-7.68567766863855e-06	-0.00012561395580650003
7.1409604379627405	0.0005222663261238516	0.0005285230412380665	0.0005645079095399732	0.0005702367252910761	0.0005885871513723278	0.0005939687786690696	0.0006141125965050509	0.0006190909632264245	0.0006671661247166507	0.0006711952665387182	0.08427755660214675	0.08225051499309119	-7.556624526258542e-06	-0.00012424889948754736	-7.6257221145814916e-06	-0.0001253850283652186
7.183988316859528	0.0005219787908578091	0.0005282320648498203	0.0005641972297100479	0.000569922893835527	0.0005882632834196286	0.0005936419492737394	0.000613774752256407	0.0006187503782759873	0.0006667992436958161	0.0006708261639034569	0.08427777823929522	0.08225073127024757	-7.49762307863857e-06	-0.00012402158922518447	-7.566181254745237e-06	-0.00012515564116429012
7.227275460371831	0.0005216917796345147	0.0005279416188421127	0.0005638871181992688	0.0005696096364879164	0.0005879400091120116	0.00059331571894761	0.0006134375285660646	0.0006184104188817357	0.0006664330393805008	0.0006704577419596737	0.08427800387599689	0.08225095145023194	-7.439029899459354e-06	-0.00012379382265272076	-7.507052396928289e-06	-0.00012492579350620314
7.270823430699384	0.0005214052934631863	0.0005276517042373101	0.0005635775761319255	0.0005692969543843182	0.0005876173296408941	0.0005929900888929261	0.0006131009266977732	0.0006180710863170858	0.0006660675131884996	0.0006700900021319435	0.08427823358462305	0.08225117560366955	-7.380842337017385e-06	-0.00012356559906831488	-7.448332865201725e-06	-0.00012469548468334313
7.31463379945495	0.0005211193333538263	0.0005273623220585924	0.000563268604633746	0.0005689848486622708	0.0005872952461995383	0.000592665060313792	0.0006127649479175743	0.0006177323818577523	0.0006657026665408924	0.000669722945848113	0.08427846743886559	0.08225140380246419	-7.3230577556570794e-06	-0.0001233369177602167	-7.3900199998172544e-06	-0.00012446471397781211
7.358708147721062	0.0005208339003172329	0.0005270734733299595	0.000562960204831925	0.0005686733204607945	0.0005869737599830756	0.0005923406344161982	0.0006124295934938349	0.000617394306781784	0.0006653385008620964	0.0006693565745393552	0.084278705513746	0.0822516361198284	-7.265673535693587e-06	-0.00012310777800680905	-7.3321111571387e-06	-0.00012423348066181727
7.403048066107065	0.0005205489953650017	0.0005267851590762433	0.0005626523778551323	0.0005683623709204132	0.0005866528721885331	0.0005920168124080467	0.0006120948646972767	0.0006170568623695947	0.0006649750175799118	0.0006689908896402144	0.08427894788565006	0.08225187263029776	-7.208687073287021e-06	-0.00012287817907605247	-7.274603709530106e-06	-0.00012400178399714357
7.447655154806527	0.0005202646195095417	0.0005264973803231138	0.0005623451248335407	0.0005680520011831721	0.0005863325840148623	0.0005916935954991799	0.0006117607628010184	0.0006167200499040018	0.0006646122181255816	0.0006686258925886642	0.08427919463235072	0.08225211340976413	-7.152095780390416e-06	-0.00012264812022595717	-7.217495045294155e-06	-0.00012376962323555618
7.49253102365499	0.0005199807737640751	0.0005262101380970871	0.0005620384468988426	0.0005677422123926595	0.000586012896662962	0.0005913709849014042	0.0006114272890806022	0.0006163838706702561	0.0006642501039338382	0.0006682615848261542	0.08427944583302399	0.08225235853549076	-7.095897084672537e-06	-0.0001224176007047495	-7.160782568588035e-06	-0.00012353699761898096
7.537677292188054	0.0005196974591426477	0.0005259234334255309	0.0005617323451842649	0.0005674330056940218	0.0005856938113357062	0.0005910489818285176	0.0006110944448140328	0.0006160483259560781	0.0006638886764429569	0.0006678979677976645	0.08427970156829045	0.08225260808614544	-7.0400884294051155e-06	-0.00012218661975027523	-7.104463699302878e-06	-0.00012330390637844968
7.583095589699846	0.0005194146766601357	0.0005256372673366776	0.0005614268208245951	0.0005671243822339885	0.000585375329237971	0.0005907275874963388	0.0006107622312818118	0.0006157134170516964	0.0006635279370948122	0.0006675350429517619	0.08427996192022723	0.08225286214182274	-6.984667273360508e-06	-0.00012195517658981914	-7.048535872996101e-06	-0.00012307034873497436
7.628787555301809	0.0005191324273322529	0.0005253516408596251	0.0005611218749561955	0.0005668163431608866	0.0005850574515766622	0.0005904068031227309	0.0006104306497669717	0.0006153791452498773	0.00066316788733493	0.0006671728117406481	0.08428022697240196	0.08225312078407022	-6.929631090788271e-06	-0.00012172327044086828	-6.992996540831561e-06	-0.00012283632389940846
7.674754837981857	0.0005188507121755574	0.000525066555024348	0.000560817508717025	0.0005665088896246647	0.000584740179560739	0.0005900866299276299	0.000610099701555112	0.000615045511845964	0.0006628085286125408	0.000666811275620218	0.08428049680989615	0.08225338409591143	-6.874977371291134e-06	-0.00012149090051072342	-6.937843169463331e-06	-0.000122601831072211
7.720999096663877	0.0005185695322074545	0.0005247820108617016	0.0005605137232466543	0.0005662020227769094	0.0005844235144012434	0.0005897670691330711	0.0006097693879344348	0.0006147125181379098	0.0006624498623806363	0.0006664504360501128	0.08428077151933933	0.08225365216187541	-6.8207036197582074e-06	-0.00012125806599649902	-6.883073240973245e-06	-0.00012236686944371022
7.767522000267617	0.0005182888884462058	0.0005244980094034297	0.0005602105196862868	0.0005658957437708607	0.0005841074573113244	0.0005894481219632155	0.0006094397101957762	0.0006143801654263154	0.0006620918900960227	0.000666090294493772	0.08428105118892644	0.08225392506803231	-6.766807356254831e-06	-0.00012102476608481794	-6.8286842527633465e-06	-0.0001221314381936317
7.814325227768903	0.0005180087819109356	0.0005242145516821706	0.0005599078991787793	0.0005655900537614395	0.0005837920095062678	0.0005891297896443783	0.0006091106696326503	0.0006140484550144637	0.0006617346132193798	0.0006657308524184956	0.08428133590845718	0.082254202902005	-6.713286115968796e-06	-0.00012079099995218612	-6.774673717499513e-06	-0.00012189553649163964
7.861410468260233	0.0005177292136216315	0.0005239316387314608	0.000559605862868657	0.0005652849539052592	0.0005834771722035197	0.0005888120734050534	0.0006087822675412771	0.0006137173882083548	0.0006613780332153123	0.0006653721112954913	0.0842816257693577	0.08225448575300891	-6.660137449126212e-06	-0.0001205567667648677	-6.721039163009972e-06	-0.00012165916349678174
7.908779421011744	0.0005174501845991551	0.0005236492715857444	0.0005593044119021346	0.0005649804453606481	0.0005831629466227163	0.0005884949744759439	0.0006084545052206229	0.0006133869663167455	0.0006610221515524131	0.0006650140725999402	0.0842819208647123	0.08225477371188017	-6.607358920867473e-06	-0.00012032206567835768	-6.667778132182084e-06	-0.00012142231835741979
7.956433795532517	0.0005171716958652442	0.0005233674512803759	0.0005590035474271352	0.0005646765292876688	0.0005828493339857105	0.0005881784940899876	0.0006081273839724374	0.0006130571906511826	0.0006606669697033163	0.0006646567378110488	0.08428222128929558	0.08225506687109835	-6.554948111219504e-06	-0.00012008689583811738	-6.614888182932856e-06	-0.0001211850002119097
8.004375311632296	0.0005168937484425167	0.0005230861788516261	0.0005587032705933062	0.0005643732068481354	0.0005825363355165973	0.0005878626334823838	0.0006078009051012866	0.0006127280625260421	0.0006603124891447571	0.000664300108412107	0.08428252713959931	0.08225536532482418	-6.502902615017694e-06	-0.00011985125637951899	-6.56236688810919e-06	-0.0001209472081882268
8.052605699483543	0.0005166163433544754	0.0005228054553366843	0.0005584035825520394	0.0005640704792056318	0.0005822239524417412	0.0005875473938906204	0.0006074750699145932	0.0006123995832585641	0.0006599587113576277	0.0006639441858905464	0.08428283851386892	0.08225566916892721	-6.451220041759319e-06	-0.00011961514642704063	-6.510211835361254e-06	-0.00012070894140338295
8.101126699683881	0.000516339481625513	0.0005225252817736683	0.0005581044844564882	0.0005637683475255343	0.0005819121859898057	0.0005872327765545039	0.0006071498797226723	0.0006120717541688897	0.0006596056378270414	0.0006635889717380009	0.08428315551213307	0.08225597850100963	-6.399898015575778e-06	-0.00011937856509469658	-6.458420627102578e-06	-0.00012047019896395395
8.149940063318896	0.0005160631642809149	0.0005222456592016225	0.0005578059774615907	0.0005634668129750234	0.0005816010373917783	0.0005869187827161843	0.0006068253358387692	0.0006117445765801028	0.0006592532700423882	0.000663234467450364	0.08428347823622957	0.08225629342045605	-6.3489341751406594e-06	-0.00011914151148621765	-6.406990880438064e-06	-0.00012023097996619048
8.199047552025359	0.0005157873923468627	0.0005219665886605259	0.0005575080627240809	0.00056316587672311	0.0005812905078809993	0.0005866054136201838	0.0006065014395790963	0.0006114180518182617	0.0006589016094973981	0.0006628806745278521	0.08428380678984909	0.08225661402844472	-6.298326173610758e-06	-0.00011890398469510677	-6.3559202270668455e-06	-0.0001199912834958794
8.248450938054788	0.000515512166850436	0.0005216880711912924	0.00055721074140251	0.0005628655399406465	0.0005809805986931863	0.0005862926705134228	0.0006061781922628688	0.0006110921812124386	0.000658550657690198	0.0006625275944750583	0.0842841412785599	0.082256940427994	-6.24807167850551e-06	-0.00011866598380415316	-6.305206313195547e-06	-0.0001197511086280939
8.298152004337403	0.0005152374888196166	0.0005214101078357763	0.0005569140146572652	0.000562565803800352	0.0005806713110664655	0.0005859805546452497	0.0006058555952123493	0.0006107669660947616	0.0006582004161233778	0.0006621752288010201	0.08428448180985142	0.08225727272399058	-6.1981683716280656e-06	-0.0001184275078850161	-6.25484679944114e-06	-0.00011951045442666619
8.348152544546481	0.0005149633592832926	0.0005211326996367766	0.000556617883650588	0.0005622666694768257	0.0005803626462413986	0.0005856690672674697	0.0006055336497528807	0.0006104424078004486	0.0006578508863040527	0.0006618235790192816	0.08428482849316003	0.08225761102322557	-6.148613949030594e-06	-0.00011818855599947387	-6.204839360798853e-06	-0.00011926931994540868
8.398454363163072	0.0005146897792712551	0.0005208558476380356	0.0005563223495465897	0.0005619681381465697	0.0005800546054610073	0.0005853582096343686	0.000605212357212923	0.0006101185076678469	0.0006575020697439204	0.0006614726466479499	0.08428518143990461	0.08225795543442233	-6.099406120909333e-06	-0.00011794912719852169	-6.155181686537219e-06	-0.00011902770422733688
8.449059275541144	0.0005144167498142067	0.0005205795528842441	0.0005560274135112711	0.0005616702109880008	0.0005797471899708054	0.000585047983002745	0.0006048917189240997	0.0006097952670384753	0.0006571539679593331	0.0006611224332097647	0.08428554076353403	0.08225830606828821	-6.050542611509176e-06	-0.00011770922052226074	-6.105871480108736e-06	-0.00011878560630455837
8.49996910797308	0.0005141442719437558	0.0005203038164210422	0.0005557330767125387	0.0005613728891814743	0.0005794404010188233	0.000584738388631935	0.0006045717362212292	0.0006094726872570577	0.0006568065824713546	0.000660772940232157	0.08428590657955176	0.08225866303753133	-6.002021159088114e-06	-0.0001174688350006059	-6.056906459099565e-06	-0.00011854302519881399
8.551185697755594	0.0005138723466924235	0.0005200286392950196	0.0005554393403202246	0.0005610761739093	0.0005791342398556366	0.000584429427783842	0.0006042524104423687	0.0006091507696715652	0.0006564599148058272	0.0006604241692473164	0.08428627900555825	0.0822590264569055	-5.953839515803611e-06	-0.00011722796965245308	-6.008284355121969e-06	-0.00011829995992063136
8.602710893256043	0.0005136009750936422	0.0005197540225537203	0.0005551462055061032	0.0005607800663557589	0.000578828707734395	0.0005841211017229651	0.0006039337429288492	0.0006088295156332575	0.0006561139664934402	0.0006600761217922563	0.08428665816128268	0.08225939644325224	-5.9059954476241294e-06	-0.00011698662348572086	-5.9600029137319224e-06	-0.00011805640946969953
8.654546553979111	0.0005133301581817543	0.0005194799672456411	0.0005548536734439064	0.000560484567707123	0.000578523805910851	0.0005838134117164272	0.0006036157350253229	0.00060850892649672	0.0006557687390697944	0.0006597287994088786	0.08428704416863797	0.08225977311553018	-5.858486734303982e-06	-0.00011674479549789174	-5.91205989439441e-06	-0.00011781237283509105
8.706694550633951	0.0005130598969920146	0.0005192064744202319	0.0005545617453093458	0.0005601896791516751	0.0005782195356433854	0.0005835063590340024	0.000603298388079797	0.0006081890036199061	0.0006554242340754674	0.0006593822036440414	0.08428743715174183	0.08226015659485547	-5.811311169261896e-06	-0.00011650248467556801	-5.864453070364602e-06	-0.00011756784899492889
8.759156765201672	0.0005127901925605892	0.0005189335451278971	0.0005542704222801251	0.0005598954018797192	0.0005779158981930382	0.000583199944948146	0.000602981703443675	0.0006078697483641759	0.0006550804530560838	0.0006590363360496255	0.08428783723696616	0.08226054700454787	-5.7644665595289746e-06	-0.00011625968999463832	-5.81718022863581e-06	-0.00011732283691646972
8.811935091003267	0.0005125210459245531	0.0005186611804199929	0.0005539797055359587	0.0005596017370836043	0.0005776128948235344	0.0005828941707340205	0.0006026656824718	0.0006075511620943361	0.0006547373975623824	0.0006586911981825998	0.08428824455298105	0.08226094447016105	-5.717950725675838e-06	-0.00011601641042027766	-5.770239169849284e-06	-0.00011707733555604838
8.865031432767935	0.0005122524581218892	0.0005183893813488295	0.0005536895962585904	0.0005593086859577405	0.0005773105268013136	0.0005825890376695271	0.0006023503265224929	0.0006072332461786841	0.0006543950691502856	0.000658346791605096	0.08428865923078793	0.08226134911952936	-5.671761501670376e-06	-0.00011577264490585104	-5.723627708193596e-06	-0.00011683134385848115
8.918447706701835	0.0005119844301914923	0.0005181181489676705	0.0005534000956318101	0.0005590162496986162	0.0005770087953955621	0.0005822845470353346	0.0006020356369575968	0.0006069160019890495	0.0006540534693809723	0.0006580031178844746	0.08428908140376812	0.08226176108281062	-5.6258967348976965e-06	-0.00011552839239453716	-5.677343671388162e-06	-0.00011658486075820373
8.972185840557227	0.0005117169631731582	0.0005178474843307271	0.00055311120484147	0.0005587244295048153	0.0005767077018782339	0.0005819807001149042	0.0006017216151425147	0.0006065994309008306	0.0006537125998209441	0.0006576601785933933	0.08428951120772149	0.08226218049251985	-5.580354286062114e-06	-0.00011528365181878719	-5.631384900574819e-06	-0.00011633788517850796
9.02624777370205	0.0005114500581075869	0.0005175773884931612	0.0005528229250754993	0.0005584332265770351	0.0005764072475240859	0.0005816774981945226	0.0006014082624462554	0.0006062835342930435	0.0006533724620420998	0.0006573179753098818	0.08428994878091967	0.08226260748358268	-5.535132029058781e-06	-0.00011503842209951987	-5.585749250225022e-06	-0.00011609041603133363
9.080635457189915	0.0005111837160363782	0.0005173078625110794	0.0005525352575239256	0.0005581426421181012	0.0005761074336107025	0.0005813749425633286	0.0006010955802414728	0.0006059683135483564	0.0006530330576218067	0.000656976509617411	0.08429039426413855	0.08226304219337004	-5.490227850948534e-06	-0.00011479270214682924	-5.540434588093869e-06	-0.00011584245221774037
9.135350853830497	0.0005109179380020295	0.0005170389074415334	0.0005522482033788874	0.0005578526773329847	0.0005758082614185279	0.0005810730345133433	0.0006007835699045092	0.0006056537700531397	0.000652694388142976	0.0006566357831049672	0.08429084780071223	0.08226348476175473	-5.44563965186682e-06	-0.00011454649085969326	-5.4954387951325e-06	-0.0001155939926275329
9.190395938260405	0.00051065272504793	0.0005167705243425137	0.0005519617638346525	0.0005575633334288234	0.0005755097322308917	0.0005807717753394984	0.0006004722328154401	0.0006053399051975032	0.0006523564551941326	0.0006562957973671248	0.08429130953657861	0.08226393533113996	-5.401365344952572e-06	-0.00011429978712584887	-5.450759765405697e-06	-0.00011534503613906677
9.245772697014415	0.000510388078218359	0.00051650271427295	0.0005516759400876356	0.0005572746116149356	0.0005752118473340416	0.0005804711663396679	0.0006001615703581151	0.000605026720375345	0.000652019260369497	0.0006559565540041215	0.08429177962032226	0.08226439404651983	-5.357402856269282e-06	-0.00011405258982193078	-5.406395406030301e-06	-0.00011509558161977573
9.301483128597186	0.0005101239985584788	0.0005162354782927027	0.0005513907333364088	0.0005569865131028329	0.000574914608017169	0.000580171208814693	0.0005998515839202007	0.0006047142169843867	0.0006516828052690536	0.0006556180546219313	0.08429225820322994	0.08226486105552011	-5.313750124765967e-06	-0.0001138048978137629	-5.362343637122305e-06	-0.00011484562792589414
9.357529243555355	0.000509860487114332	0.0005159688174625624	0.0005511061447817267	0.0005566990391062432	0.0005746180155724398	0.0005798719040684156	0.000599542274893228	0.0006044023964262261	0.0006513470914986323	0.0006552803008323449	0.08429274543933105	0.08226533650844839	-5.270405102147067e-06	-0.00011355670995553957	-5.318602391668481e-06	-0.0001145951739021378
9.413913064550128	0.0005095975449328343	0.000515702732844242	0.0005508221756265332	0.0005564121908411249	0.0005743220712950241	0.0005795732534077057	0.0005992336446726334	0.0006040912601063761	0.0006510121206699848	0.0006549432942530402	0.08429324148545851	0.08226582055833927	-5.227365752839483e-06	-0.00011330802509015858	-5.275169615502964e-06	-0.00011434421838184272
9.47063662643026	0.0005093351730617691	0.0005154372255003736	0.0005505388270759873	0.000556125969525682	0.0005740267764831255	0.0005792752581424926	0.0005989256946578046	0.0006037808094343119	0.0006506778944008634	0.000654607036507667	0.08429374650128323	0.08226631336100938	-5.18463005390931e-06	-0.00011305884204940164	-5.232043267202301e-06	-0.00011409276018699288
9.527701976305488	0.0005090733725497811	0.0005151722964945011	0.0005502561003374674	0.0005558403763803797	0.00057373213243801	0.000578977919585793	0.0005986184262521255	0.0006034710458235127	0.0006503444143151001	0.0006542715292259211	0.08429426064938665	0.08226681507510421	-5.1421959950037274e-06	-0.0001128091596538372	-5.189221318048151e-06	-0.00011384079812845616
9.585111173620431	0.0005088121444463671	0.0005149079468910741	0.0005499739966205963	0.0005555554126279637	0.0005734381404640353	0.0005786812390537413	0.0005983118408630204	0.0006031619706915093	0.0006500116820426863	0.0006539367740436262	0.08429478409529638	0.08226732586214788	-5.100061578252983e-06	-0.00011255897671230697	-5.146701751916269e-06	-0.00011358833100511001
9.642866290228868	0.000508551489801873	0.0005146441777554411	0.0005496925171372524	0.0005552710794934734	0.0005731448018686828	0.0005783852178656213	0.0005980059399020023	0.000602853585459932	0.0006496796992198573	0.0006536027726028132	0.08429531700754989	0.08226784588660367	-5.0582248182070785e-06	-0.00011230829202220349	-5.104482565219254e-06	-0.00011333535760450764
9.700969410468568	0.0005082914096674833	0.0005143809901538439	0.0005494116631015869	0.0005549873782042597	0.0005728521179625857	0.0005780898573438944	0.0005977007247847165	0.0006025458915545507	0.000649348467489172	0.0006532695265518034	0.08429585955774276	0.08226837531591444	-5.016683741808012e-06	-0.00011205710437017791	-5.062561766870123e-06	-0.00011308187670312775
9.75942263123647	0.0005080319050952084	0.0005141183851534049	0.000549131435730035	0.0005547043099899957	0.0005725600900595563	0.0005777951588142285	0.0005973961969309866	0.0006022388904053259	0.0006490179884995943	0.0006529370375452893	0.0842964119205921	0.08226891432057394	-4.975436388250133e-06	-0.00011180541253058562	-5.020937378148738e-06	-0.00011282788706522273
9.818228062064373	0.0005077729771378833	0.0005138563638221243	0.000548851836241339	0.0005544218760827015	0.0005722687194766233	0.0005775011236055328	0.000597092357764864	0.000601932583446455	0.0006486882639065844	0.0006526053072444201	0.08429697427398099	0.08226946307416376	-4.934480808944583e-06	-0.00011155321526633288	-4.979607432665373e-06	-0.00011257338744355416
9.877387825195074	0.0005075146268491528	0.0005135949272288671	0.000548572865856554	0.0005541400777167493	0.0005719780075340542	0.0005772077530499837	0.000596789208714674	0.0006016269721164182	0.0006483592953721776	0.0006522743373168849	0.08429754679903383	0.08227002175342707	-4.893815067464648e-06	-0.00011130051132905716	-4.938569976301738e-06	-0.00011231837657940669
9.936904055658934	0.0005072568552834625	0.0005133340764433564	0.0005482945257990707	0.0005538589161288859	0.0005716879555553913	0.0005769150484830583	0.0005964867512130623	0.0006013220578580253	0.000648031084565074	0.0006519441294370001	0.0842981296801559	0.0822705905383107	-4.8534372394477485e-06	-0.00011104729945857206	-4.8978230671129636e-06	-0.00011206285320215781
9.996778901350961	0.000506999663496047	0.0005130738125361601	0.000548016817294623	0.0005535783925582454	0.0005713985648674783	0.0005766230112435629	0.0005961849866970441	0.0006010178421184667	0.0006477036331607261	0.0006516146852857929	0.08429872310511062	0.08227116961203447	-4.813345412558144e-06	-0.00011079357838328363	-4.857364775294644e-06	-0.00011180681602980524
10.05701452310831	0.0005067430525429193	0.0005128141365786825	0.0005477397415713073	0.000553298508246362	0.0005711098368004922	0.000576331642673664	0.0005958839166080503	0.0006007143263493573	0.0006473769428414252	0.0006512860065510923	0.08429932726506575	0.08227175916114587	-4.773537686364633e-06	-0.00011053934681934385	-4.817193183057067e-06	-0.00011155026376795385
10.117613094788254	0.0005064870234808617	0.0005125550496431539	0.0005474632998595966	0.0005530192644371903	0.0005708217726879759	0.0005760409441189222	0.000595583542391982	0.0006004115120067917	0.000647051015296396	0.0006509580949276184	0.08429994235466748	0.08227235937558174	-4.7340121723362175e-06	-0.00011028460347158042	-4.777306384607868e-06	-0.0001112931951106344
10.178576803346665	0.000506231577367406	0.0005122965528026152	0.0005471874933923523	0.0005527406623771141	0.0005705343738668647	0.0005757509169283187	0.0005952838654992526	0.0006001094005513859	0.0006467258522218808	0.0006506309521170679	0.08430056857209388	0.08227297044872835	-4.694766993735416e-06	-0.00011002934703288614	-4.737702486071367e-06	-0.00011103560874009544
10.239907848916916	0.0005059767152608297	0.0005120386471309089	0.0005469123234048402	0.0005524627033149631	0.0005702476416775218	0.0005754615624542898	0.0005949848873848452	0.0005998079934483344	0.0006464014553212398	0.0006503045798282127	0.08430120611913074	0.08227359257749213	-4.655800285556684e-06	-0.00010977357618439931	-4.698379605407033e-06	-0.00011077750332673386
10.301608444889292	0.000505722438220131	0.000511781333702663	0.000546637791134741	0.0005521853885020278	0.0005699615774637644	0.0005751728820527546	0.0005946866095083533	0.0005995072921674515	0.0006460778263050345	0.0006499789797769814	0.08430185520122531	0.08227422596234867	-4.617110194471766e-06	-0.00010951728959530949	-4.659335872353974e-06	-0.00011051887752876188
10.363680817990868	0.0005054687473050254	0.0005115246135932806	0.0005463638978221701	0.0005519087191920743	0.0005696761825728999	0.0005748848770831509	0.0005943890333340397	0.0005992072981832318	0.0006457549668911324	0.0006496541536865657	0.08430251602755731	0.08227487080742305	-4.578694878716073e-06	-0.00010926048592231619	-4.620569428324256e-06	-0.00011025972999183231
10.426127208365882	0.0005052156435759242	0.0005112684878789236	0.0005460906447096874	0.0005516326966413583	0.0005693914583557548	0.0005745975489084646	0.0005940921603308876	0.000598908012974895	0.0006454328788047984	0.0006493301032875073	0.08430318881111311	0.08227552732054517	-4.5405525081069e-06	-0.0001090031638109612	-4.582078426415906e-06	-0.0001100000593504541
10.488949869656532	0.000504963128093919	0.0005110129576364955	0.0005458180330423083	0.000551357322108633	0.0005691074061667037	0.0005743108988952588	0.0005937959919726435	0.0005986094380264371	0.0006451115637787865	0.0006490068303177916	0.08430387376874425	0.08227619571332885	-4.502681263919388e-06	-0.00010874532189476815	-4.543861031288017e-06	-0.00010973986422689597
10.552151069084381	0.0005047112019207657	0.0005107580239436301	0.0005455460640675198	0.0005510825968551712	0.0005688240273637038	0.0005740249284137083	0.0005935005297378769	0.0005983115748266838	0.0006447910235534467	0.0006486843365229518	0.08430457112124627	0.08227687620122642	-4.465079338794586e-06	-0.00010848695879432657	-4.50591541908095e-06	-0.0001094791432306591
10.615733087532126	0.00050445986611887	0.0005105036878786721	0.0005452747390352958	0.0005508085221447759	0.0005685413233083273	0.0005737396388376319	0.0005932057751100341	0.0005980144248693447	0.0006444712598768206	0.0006483626236561635	0.08430528109342829	0.08227756900360862	-4.427744936733383e-06	-0.00010822807311847149	-4.468239777386841e-06	-0.00010921789495918488
10.679698219625935	0.0005042091217512652	0.0005102499505206609	0.0005450040591981034	0.0005505350992437898	0.0005682592953657902	0.0005734550315445227	0.0005929117295774835	0.0005977179896530642	0.0006441522745047417	0.0006480416934783441	0.08430600391418457	0.08227827434383782	-4.3906762730114984e-06	-0.00010796866346421408	-4.430832305175013e-06	-0.0001089561179978965
10.744048773818252	0.0005039589698815968	0.0005099968129493131	0.0005447340258109217	0.000550262329421114	0.0005679779449049859	0.0005731711079155808	0.0005926183946335757	0.0005974222706814741	0.0006438340692009375	0.0006477215477582556	0.08430673981656854	0.08227899244932983	-4.353871574098826e-06	-0.00010770872841611712	-4.3936912127217134e-06	-0.00010869381091996311
10.808787072471103	0.0005037094115741004	0.0005097442762450019	0.0005444646401312493	0.0005499902139482154	0.0005676972732985159	0.0005728878693357447	0.0005923257717766957	0.0005971272694632479	0.000643516645737135	0.000647402188272605	0.08430748903787552	0.08227972355163891	-4.3173290775978465e-06	-0.00010744826654600359	-4.356814721532924e-06	-0.00010843097228566134
10.87391545193992	0.0005034604478935858	0.0005094923414887422	0.000544195903419122	0.0005497187540991475	0.0005674172819227257	0.0005726053171937266	0.0005920338625103168	0.0005968329875121588	0.0006432000058931646	0.0006470836168061507	0.08430825181970697	0.08228046788652392	-4.281047032201127e-06	-0.00010718727641403913	-4.3202010643027255e-06	-0.0001081676006433746
10.93943626265785	0.0005032120799054098	0.0005092410097621634	0.0005439278169371183	0.0005494479511505482	0.0005671379721577301	0.0005723234528820397	0.0005917426683430548	0.0005965394263471261	0.0006428841514570633	0.0006467658351518026	0.08430902840806158	0.08228122569403744	-4.2450236976089226e-06	-0.00010692575656780223	-4.283848484837836e-06	-0.00010790369452891302
11.00535186922059	0.000502964308675461	0.0005089902821474975	0.0005436603819503749	0.0005491778063816712	0.0005668593453874531	0.0005720422777970364	0.0005914521907887253	0.0005962465874922822	0.0006425690842251878	0.0006464488451107351	0.08430981905340963	0.08228199721858893	-4.20925734444591e-06	-0.00010666370554179849	-4.247755237970011e-06	-0.00010763925246494443
11.071664650471687	0.0005027171352701334	0.0005087401597275507	0.0005433935997266004	0.0005489083210743815	0.0005665814029996564	0.0005717617933389383	0.0005911624313664014	0.0005959544724770182	0.0006422548060023219	0.0006461326484924906	0.08431062401077423	0.08228278270903627	-4.173746254250779e-06	-0.00010640112185904271	-4.211919589541292e-06	-0.00010737427296257651
11.138376999588447	0.0005024705607563036	0.0005084906435856821	0.0005431274715360798	0.0005486394965131762	0.0005663041463859711	0.0005714820009118674	0.0005908733916004643	0.0005956630828360452	0.0006419413186017824	0.0006458172471150887	0.08431144353981594	0.08228358241875898	-4.138488719363474e-06	-0.00010613800402931028	-4.176339816296462e-06	-0.0001071087545194277
11.205491324168262	0.0005022245862013085	0.0005082417348057843	0.0005428619986516912	0.0005483713339851947	0.0005660275769419345	0.000571202901923884	0.000590585073020667	0.0005953724201094528	0.0006416286238455393	0.0006455026428051411	0.08431227790491805	0.0822843966057463	-4.10348304287142e-06	-0.00010587435054966454	-4.141014205829262e-06	-0.00010684269562054316
11.273010046315514	0.0005019792126729187	0.0005079934344722546	0.0005425971823489169	0.0005481038347802273	0.0005657516960670205	0.0005709244977870154	0.0005902974771621914	0.000595082485842764	0.0006413167235643246	0.0006451888373979596	0.08431312737527136	0.08228522553267996	-4.068727538584366e-06	-0.00010561015990522005	-4.105941056551168e-06	-0.00010657609473890828
11.340935602728974	0.0005017344412393117	0.000507745743669972	0.0005423330239058474	0.0005478370001907279	0.0005654765051646707	0.00057064678991729	0.0005900106055656991	0.0005947932815869902	0.0006410056195977449	0.0006448758327376698	0.08431399222496012	0.08228606946701339	-4.034220530927703e-06	-0.00010534543056786583	-4.071118677578638e-06	-0.00010630895033389431
11.409270444789758	0.000501490272969048	0.000507498663484273	0.0005420695246032016	0.0005475708315118271	0.0005652020056423325	0.0005703697797347736	0.0005897244597774019	0.0005945048088986994	0.0006406953137944055	0.0006445636306773313	0.08431487273305427	0.08228692868106884	-3.999960354887817e-06	-0.00010508016099670947	-4.0365453886966746e-06	-0.00010604126085229926
11.478017038649782	0.0005012467089310421	0.0005072521950009215	0.0005418066857243279	0.0005473053300413383	0.0005649281989114882	0.0005700934686635997	0.0005894390413491118	0.0005942170693400672	0.0006403858080120229	0.0006442522330790502	0.08431576918369908	0.08228780345212215	-3.965945355956582e-06	-0.00010481434963785508	-4.002219520294649e-06	-0.00010577302472787597
11.547177865320764	0.000501003750194535	0.0005070063393060863	0.0005415445085552199	0.0005470404970797743	0.0005646550863876933	0.0005698178581320067	0.000589154351838308	0.0005939300644789402	0.0006400771041175496	0.0006439416418141012	0.08431668186620937	0.08228869406248625	-3.932173890099262e-06	-0.0001045479949251249	-3.96813941331859e-06	-0.00010550424038181794
11.616755420763786	0.0005007613978290601	0.0005067610974863052	0.0005412829943845224	0.0005467763339303481	0.0005643826694906023	0.0005695429495723659	0.0005888703928081916	0.0005936437958888943	0.0006397692039872877	0.0006436318587630419	0.08431761107515995	0.08228960079961668	-3.898644323637422e-06	-0.00010428109527885199	-3.934303419177512e-06	-0.00010523490622180165
11.686752215979308	0.0005005196529044212	0.0005065164706284645	0.0005410221445035443	0.000546512841898995	0.0005641109496440132	0.0005692687444212245	0.0005885871658277534	0.0005933582651493	0.0006394621095070259	0.0006433228858158436	0.08431855711048591	0.08229052395618991	-3.865355033220302e-06	-0.00010401364910635202	-3.900709899694842e-06	-0.00010496502064241686
11.75717077709787	0.000500278516490654	0.0005062724598197609	0.0005407619602062625	0.0005462500222943703	0.0005638399282758917	0.0005689952441193312	0.0005883046724718295	0.0005930734738453804	0.000639155822572149	0.0006430147248720072	0.08431952027757764	0.08229146383021467	-3.8323044057857886e-06	-0.00010374565480242293	-3.867357227079794e-06	-0.00010469458202568005
11.82801364547121	0.0005000379896579956	0.000506029066147675	0.0005405024427893333	0.0005459878764278653	0.0005635696068184112	0.0005687224501116754	0.0005880229143211695	0.0005927894235682747	0.0006388503450877782	0.000642707377840692	0.08432050088738695	0.08229242072511696	-3.7994908384346437e-06	-0.00010347711074792931	-3.83424378380421e-06	-0.00010442358873957724
11.899283377763982	0.0004997980734768552	0.0005057862906999368	0.0005402435935521075	0.0005457264056136176	0.000563299986707986	0.0005684503638475217	0.0005877418929624965	0.0005925061159151037	0.0006385456789688915	0.0006424008466408442	0.08432149925650913	0.08229339494984303	-3.766912738448723e-06	-0.00010320801531134294	-3.801367962597349e-06	-0.00010415203913950732
11.970982546046038	0.0004995587690177712	0.0005055441345644923	0.0005399854137966227	0.0005454656111685125	0.0005630310693853029	0.0005681789867804412	0.000587461609988571	0.0005922235524890278	0.0006382418261404572	0.0006420951332013213	0.0843225157073145	0.08229438681896173	-3.7345685231665073e-06	-0.00010293836684724389	-3.7687281663565525e-06	-0.00010387993156700526
12.043113737885237	0.0004993200773513873	0.000505302598829472	0.0005397279048276299	0.0005452054944122006	0.0005627628562953623	0.0005679083203683522	0.000587182066998261	0.0005919417348993196	0.0006379387885375688	0.0006417902394610296	0.08432355056803029	0.08229539665276478	-3.7024566199575157e-06	-0.00010266816369706999	-3.736322808091299e-06	-0.00010360726435042211
12.115679556440844	0.0004990819995484042	0.0005050616845831504	0.0005394710679525833	0.0005449460566670967	0.0005624953488875048	0.0005676383660735483	0.0005869032655965988	0.0005916606647614216	0.0006376365681055737	0.0006414861673690495	0.08432460417286342	0.08229642477737689	-3.670575466170698e-06	-0.00010239740418922783	-3.7041503108854734e-06	-0.00010333403580491118
12.188682620557461	0.0004988445366795515	0.0005048213929139145	0.0005392149044816623	0.0005446872992583985	0.0005622285486154533	0.0005673691253627394	0.0005866252073948547	0.0005913803436970151	0.0006373351668002141	0.0006411829188847751	0.08432567686209674	0.08229747152484565	-3.6389235090407597e-06	-0.00010212608663819067	-3.6722091077950186e-06	-0.00010306024423151205
12.26212556485955	0.0004986076898155433	0.0005045817249102238	0.0005389594157277702	0.0005444292235140836	0.0005619624569373438	0.0005671005997070843	0.000586347894010598	0.0005911007733340884	0.0006370345865877639	0.0006408804959780495	0.08432676898220501	0.08229853723327281	-3.6074992056591045e-06	-0.00010185420934508138	-3.6404976418275524e-06	-0.00010278588791799714
12.336011039846525	0.0004983714600270415	0.0005043426816605717	0.000538704603006542	0.0005441718307649235	0.0005616970753157635	0.0005668327905822273	0.0005860713270677714	0.0005908219553070032	0.0006367348294451701	0.0006405789006293038	0.08432788088597698	0.08229962224691086	-3.576301022903145e-06	-0.00010158177059736706	-3.609014365868208e-06	-0.00010251096513838598
12.41034171198835	0.0004981358483846137	0.0005041042642534465	0.0005384504676363532	0.0005439151223444858	0.0005614324052177844	0.0005665656994683331	0.0005857955081967523	0.0005905438912565586	0.0006364358973601929	0.0006402781348296946	0.08432901293261391	0.08230072691627699	-3.5453274373994405e-06	-0.00010130876866942806	-3.577757742634965e-06	-0.00010223547415343093
12.485120263821853	0.0004979008559586892	0.0005038664737772886	0.0005381970109383207	0.0005436590995891458	0.0005611684481149981	0.0005662993278501217	0.0005855204390344244	0.0005902665828300646	0.0006361377923315491	0.0006399782005812493	0.08433016548786068	0.08230185159826653	-3.5145769354239485e-06	-0.0001010352018211702	-3.5467262445871423e-06	-0.00010195941320935431
12.560349394047481	0.0004976664838195208	0.0005036293113204509	0.0005379442342363156	0.0005434037638380866	0.0005609052054835564	0.0005660336772169087	0.0005852461212242523	0.0005899900316814124	0.000635840516369065	0.0006396790998970124	0.0843313389241195	0.08230299665628121	-3.484048012876006e-06	-0.00010076106829884357	-3.5159183538937405e-06	-0.00010168278053865332
12.63603181762671	0.0004974327330371356	0.0005033927779711546	0.0005376921388569611	0.0005431491164333128	0.0005606426788042018	0.000565768749062637	0.000584972556416344	0.0005897142394711396	0.0006355440714938177	0.0006393808348011866	0.08433253362057204	0.08230416246032622	-3.4537391752345256e-06	-0.00010048636633554209	-3.485332562393976e-06	-0.00010140557436055797
12.712170265880024	0.0004971996046812899	0.0005031568748174425	0.0005374407261296426	0.0005428951587196492	0.0005603808695623059	0.0005655045448859144	0.0005846997462675263	0.0005894392078665048	0.0006352484597382891	0.0006390834073292867	0.08433374996329936	0.08230534938714847	-3.423648937455649e-06	-0.00010021109414956597	-3.4549673714875592e-06	-0.00010112779287947682
12.78876748658549	0.0004969670998214257	0.0005029216029471362	0.0005371899973865105	0.0005426418920447472	0.000560119779247908	0.0005652410661900528	0.0005844276924414203	0.0005891649385415596	0.0006349536831465201	0.0006387868195282882	0.08433498834541685	0.08230655782035803	-3.3937758239545313e-06	-9.993524994562908e-05	-3.4248212921251554e-06	-0.00010084943428614879
12.865826244077915	0.0004967352195266169	0.0005026869634477874	0.0005369399539624808	0.0005423893177590928	0.0005598594093557474	0.0005649783144831009	0.0005841563966085094	0.0005888914331772201	0.0006346597437742644	0.0006384910734567816	0.08433624916720163	0.0823077881505455	-3.364118368530747e-06	-9.965883191420666e-05	-3.394892844724249e-06	-0.00010057049675690766
12.943349319348618	0.0004965039648655271	0.0005024529574066319	0.0005366905971952485	0.0005421374372160105	0.0005595997613853056	0.0005647162912778864	0.0005838858604462152	0.0005886186934613429	0.0006343666436891475	0.000638196171185129	0.08433753283620678	0.08230904077541444	-3.334675114330561e-06	-9.938183823202107e-05	-3.365180559133582e-06	-0.00010029097845425106
13.0213395101458	0.0004962733369063477	0.0005022195859105335	0.0005364419284252749	0.00054188625177166	0.0005593408368408357	0.000564454998092046	0.0005836160856389717	0.0005883467210887919	0.0006340743849708219	0.0006379021147956164	0.08433883976742525	0.08231031609991252	-3.3054446137701678e-06	-9.910426706120912e-05	-3.3356829745602966e-06	-0.00010001087752611881
13.099799631075467	0.0004960433367167596	0.000501986850045941	0.0005361939489958114	0.0005416357627850502	0.0005590826372314092	0.0005641944364480717	0.0005833470738783044	0.0005880755177615267	0.0006337829697111396	0.0006376089063826232	0.08434017038339164	0.08231161453636689	-3.276425428484081e-06	-9.882611654950246e-05	-3.3063986395135553e-06	-9.973019210592071e-05
13.178732513703073	0.000495813965363866	0.0005017547508988312	0.0005359466602528808	0.0005413859716180392	0.0005588251640709441	0.0005639346078733398	0.0005830788268629001	0.0005878050851886643	0.0006334924000143047	0.0006373165480527757	0.08434152511434816	0.08231293650460077	-3.2476161293008496e-06	-9.854738483107417e-05	-3.277326111778521e-06	-9.94489203132859e-05
13.258141006655675	0.0004955852239141458	0.0005015232895546543	0.000535700063545293	0.0005411368796353283	0.0005585684188782478	0.0005636755139001539	0.0005828113462986896	0.0005875354250865667	0.0006332026779970506	0.0006370250419251177	0.08434290439836976	0.08231428243210347	-3.219015296132468e-06	-9.826807002463744e-05	-3.24846395830837e-06	-9.916706025243915e-05
13.338027975724735	0.0004953571134333954	0.0005012924670982821	0.0005354541602246453	0.0005408884882044801	0.000558312403177055	0.0005634171560657827	0.0005825446338989255	0.000587266539178915	0.0006329138057888042	0.0006367343901312767	0.08434430868150822	0.08231565275413788	-3.1906215179670037e-06	-9.79881702349722e-05	-3.219810755222558e-06	-9.888461001375526e-05
13.418396303969553	0.0004951296349866667	0.0005010622846139476	0.0005352089516453158	0.000540640798695904	0.0005580571184960622	0.0005631595359124941	0.0005822786913842596	0.0005869984291967857	0.00063262578553186	0.0006364445948156317	0.08434573841794997	0.08231704791390568	-3.1624333927957396e-06	-9.770768355209236e-05	-3.19136508771271e-06	-9.860156767228789e-05
13.49924889182131	0.000494902789638215	0.0005008327431851913	0.0005349644391644747	0.0005403938124828741	0.0005578025663689704	0.000562902654987601	0.0005820135204828257	0.0005867310968787361	0.0006323386193815583	0.0006361556581354918	0.0843471940701495	0.082318468362674	-3.1344495275650343e-06	-9.742660805148184e-05	-3.1631255500174683e-06	-9.831793128887989e-05
13.580588657187745	0.0004946765784514279	0.0005006038438947947	0.0005347206241420742	0.000540147530941513	0.000557548748334518	0.00056264651484349	0.0005817491229303152	0.0005864645439708783	0.0006320523095064558	0.000635867582261262	0.08434867610898998	0.08231991455994207	-3.1066685381208117e-06	-9.714494179398347e-05	-3.1350907453591738e-06	-9.803369890963587e-05
13.662418535558457	0.0004944510024887727	0.0005003755878247257	0.0005344775079408569	0.0005399019554508071	0.0005572956659365248	0.0005623911170376692	0.0005814855004700681	0.0005861987722269667	0.0006317668580885132	0.0006355803693766307	0.08435018501393723	0.08232138697357602	-3.0790890491400394e-06	-9.686268282507737e-05	-3.107259285859299e-06	-9.774886856481202e-05
13.744741480110864	0.0004942260628117257	0.0005001479760560728	0.0005342350919263494	0.0005396570873925972	0.0005570433207239276	0.0005621364631328033	0.0005812226548531489	0.0005859337834084781	0.0006314822673232747	0.0006352940216787455	0.0843517212731945	0.08232288607997339	-3.0517096941073095e-06	-9.657982917582464e-05	-3.079629792539316e-06	-9.746343827064796e-05
13.827560461816718	0.000494001760480709	0.0004999210096689804	0.000533993377466866	0.000539412928151585	0.0005567917142508201	0.0005618825546967518	0.0005809605878384322	0.0005856695792846949	0.0006311985394200552	0.0006350085413783958	0.0843532853838566	0.08232441236420779	-3.024529115233307e-06	-9.629637886196529e-05	-3.0522008952291874e-06	-9.71774060278402e-05
13.910878469549415	0.0004937780965550212	0.0004996946897425839	0.000533752365933501	0.0005391694791153262	0.0005565408480764933	0.0005616293933026116	0.0005806993011926924	0.0005854061616327906	0.00063091567660213	0.0006347239307002042	0.08435487785209032	0.08232596632019859	-2.997545963435294e-06	-9.601232988461217e-05	-3.0249712325344097e-06	-9.689076982224987e-05
13.9946985101918	0.0004935550720927692	0.0004994690173549379	0.0005335120587001312	0.0005389267416742291	0.0005562907237654706	0.000561376980528752	0.0005804387966906815	0.0005851435322379149	0.0006306336811069222	0.0006344401918828065	0.08435649919327856	0.08232754845087327	-2.9707588982534096e-06	-9.572768022948763e-05	-2.9979394517692243e-06	-9.66035276243199e-05
14.079023608744702	0.0004933326881507976	0.0004992439935829539	0.0005332724571434111	0.000538684717221559	0.0005560413428875535	0.00056112531795886	0.0005801790761152251	0.0005848816928932807	0.0006303525551862051	0.0006341573271790546	0.08435814993220708	0.08232915926831998	-2.9441665877973262e-06	-9.544242786667378e-05	-2.971104208895469e-06	-9.631567738882518e-05
14.163856808436103	0.0004931109457846154	0.0004990196195023232	0.0005330335626427714	0.0005384434071534322	0.0005557927070178577	0.0005608744071819768	0.0005799201412573066	0.0005846206454002526	0.0006300723011062938	0.0006338753388562033	0.08435983060322653	0.08233079929396403	-2.917767708733674e-06	-9.515657075159778e-05	-2.9444641685104356e-06	-9.602721705570527e-05
14.24920117083096	0.0004928898460483207	0.0004987958961874456	0.0005327953765804122	0.0005382028128688087	0.0005555448177368532	0.0005606242497925388	0.0005796619939161543	0.0005843603915684345	0.0006297929211482488	0.0006335942291961117	0.08436154175042916	0.08233246905874402	-2.891560946194534e-06	-9.487010682389385e-05	-2.918018003751025e-06	-9.573814454907903e-05
14.335059775941703	0.0004926693899945262	0.0004985728247113553	0.0005325579003413021	0.0005379629357694971	0.0005552976766304066	0.0005603748473904192	0.0005794046358993379	0.0005841009332157601	0.0006295144176080796	0.0006333140004954453	0.08436328392783092	0.08233416910327213	-2.865544993734502e-06	-9.458303400748658e-05	-2.891764396262958e-06	-9.544845777743893e-05
14.421435722339384	0.0004924495786742791	0.0004983504061456431	0.0005323211353131703	0.0005377237772601419	0.0005550512852898207	0.0005601262015809679	0.0005791480690228572	0.0005838422721685847	0.0006292367927969529	0.0006330346550658773	0.08436505769955333	0.08233589997802693	-2.8397185533038036e-06	-9.429535021128477e-05	-2.865702036158272e-06	-9.515815463392863e-05
14.50833212726552	0.0004922304131369816	0.0004981286415603778	0.000532085082886501	0.0005374853387482243	0.0005548056453118736	0.0005598783139750515	0.0005788922951112311	0.0005835844102617765	0.0006289600490414016	0.000632756195234298	0.08436686364000197	0.08233766224352532	-2.8140803351676263e-06	-9.400705332800185e-05	-2.8398296219385617e-06	-9.486723299555189e-05
14.595752126744532	0.0004920118944303099	0.0004979075320240285	0.0005318497444545318	0.0005372476216440565	0.0005545607582988635	0.0005596311861890976	0.0005786373159976011	0.0005833273493388109	0.0006286841886835405	0.0006324786233430268	0.08436870233406348	0.08233945647050535	-2.788629057870126e-06	-9.371814123479427e-05	-2.8141458604641865e-06	-9.457569072357508e-05
14.683698875697011	0.0004917940236001274	0.0004976870786033769	0.0005316151214132407	0.0005370106273607724	0.0005543166258586461	0.0005593848198451328	0.0005783831335238163	0.0005830710912518631	0.0006284092140812815	0.0006322019417500228	0.08437057437729038	0.08234128324011841	-2.7633634481893238e-06	-9.34286117930394e-05	-2.7886494669035304e-06	-9.428352566347165e-05
14.772175548053516	0.0004915768016904022	0.0004974672823634388	0.000531381215161341	0.0005367743573143266	0.0005540732496046783	0.0005591392165708269	0.0005781297495405384	0.0005828156378619074	0.0006281351276085564	0.000631926152829106	0.08437248037610845	0.08234314314411649	-2.738282241065114e-06	-9.313846284775273e-05	-2.7633391646614443e-06	-9.399073564426985e-05
14.861185336869132	0.0004913602297431164	0.0004972481443673729	0.0005311480271002772	0.0005365388129234807	0.0005538306311560606	0.0005588943779995347	0.000577877165907334	0.0005825609910388114	0.0006278619316555416	0.0006316512589701764	0.08437442094799785	0.08234503678505246	-2.71338417957628e-06	-9.284769222815681e-05	-2.7382136853640673e-06	-9.369731847930218e-05
14.95073145443871	0.0004911443087981763	0.0004970296656763944	0.0005309155586342103	0.000536303995609799	0.0005535887721375772	0.0005586503057703359	0.000577625384492775	0.0005823071526614349	0.000627589628628883	0.0006313772625794373	0.08437639672171034	0.0823469647764733	-2.688668014890188e-06	-9.255629774761187e-05	-2.7132717687872697e-06	-9.340327196559473e-05
15.040817132412794	0.0004909290398933201	0.0004968118473496848	0.0005306838111700106	0.0005360699067976444	0.0005533476741797383	0.0005584070015280802	0.0005773744071745405	0.00058205412461773	0.0006273182209519295	0.0006311041660796261	0.08437840833747468	0.08234892774311546	-2.664132506179518e-06	-9.22642772025889e-05	-2.688512162794636e-06	-9.310859388350634e-05
15.131445621914246	0.0004907144240640254	0.0004965946904442994	0.0005304527861172506	0.0005358365479141603	0.000553107338918826	0.0005581644669234297	0.0005771242358395182	0.000581801908804843	0.0006270477110649702	0.0006308319719102454	0.08438045644720174	0.0823509263211274	-2.6397764206153272e-06	-9.197162837365491e-05	-2.663933623321419e-06	-9.281328199729766e-05
15.222620193655578	0.0004905004623434069	0.0004963781960150682	0.0005302224848881895	0.0005356039203892643	0.0005528677679969315	0.0005579227036129	0.0005768748723839041	0.0005815505071292134	0.0006267781014254681	0.0006305606825277944	0.08438254171470072	0.08235296115826814	-2.6155985333032976e-06	-9.167834902511218e-05	-2.639534914304284e-06	-9.251733405478413e-05
15.31434413805701	0.0004902871557621234	0.0004961623651145038	0.0005299929088977624	0.000535372025655642	0.0005526289630620029	0.0005576817132589049	0.0005766263187133117	0.0005812999215066792	0.0006265093945083081	0.0006302903004060137	0.08438466481590699	0.08235503291411507	-2.5915976272169496e-06	-9.138443690391573e-05	-2.615314807627965e-06	-9.222074778664213e-05
15.406620765365147	0.0004900745053482752	0.0004959471987927007	0.000529764059563575	0.0005351408651487325	0.0005523909257678874	0.0005574414975298015	0.0005763785767428743	0.0005810501538625852	0.0006262415928060429	0.0006300208280361275	0.08438682643908323	0.08235714226029302	-2.5677724931776925e-06	-9.10898897410195e-05	-2.591272083094908e-06	-9.192352090724165e-05
15.499453405772549	0.000489862512127296	0.0004957326980972309	0.0005295359383058813	0.0005349104403067133	0.0005521536577743733	0.00055720205809993	0.000576131648397353	0.0005808012061318816	0.0006259746988291415	0.0006297522679270856	0.08438902728506803	0.08235928988068837	-2.544121929796278e-06	-9.07947052505298e-05	-2.5674055283667237e-06	-9.162565111414667e-05
15.592845409537835	0.000489651177121852	0.0004955188640730426	0.000529308546547573	0.0005346807525704941	0.0005519171607472354	0.0005569633966496613	0.0005758855356112457	0.0005805530802592387	0.0006257087151062456	0.0006294846226058201	0.08439126806749878	0.0823614764716738	-2.520644743427263e-06	-9.049888112983018e-05	-2.543713938916916e-06	-9.132713608790699e-05
15.686800147106629	0.0004894405013517291	0.0004953056977623498	0.0005290818857141681	0.0005344518033836972	0.0005516814363582769	0.0005567255148654386	0.0005756402403288976	0.0005803057781991532	0.0006254436441844277	0.0006292178946174964	0.08439354951304413	0.08236370274234509	-2.4973397481108973e-06	-9.020241505890148e-05	-2.5201961179823103e-06	-9.102797349186398e-05
15.781321009233178	0.0004892304858337266	0.0004950932002045289	0.0005288559572337939	0.0005342235941926463	0.0005514464862853785	0.0005564884144398255	0.0005753957645046104	0.00058005930191606	0.0006251794886294574	0.0006289520865257762	0.08439587236164141	0.08236596941475068	-2.4742057655280196e-06	-8.990530470064095e-05	-2.496850876511879e-06	-9.072816097219216e-05
15.87641140710273	0.0004890211315815389	0.0004948813724360021	0.0005286307625371698	0.0005339961264463537	0.0005512123122125385	0.0005562520970715473	0.0005751521101027605	0.00057981365338444	0.0006249162510260666	0.000628687200913079	0.08439823736675314	0.08236827722411805	-2.451241624984446e-06	-8.960754770143131e-05	-2.4736770331411535e-06	-9.042769615828783e-05
15.972074772454643	0.0004888124396056413	0.0004946702154901248	0.0005284063030575888	0.0005337694015964983	0.0005509789158299186	0.0005560165644655376	0.0005749092790979053	0.0005795688345889404	0.0006246539339782183	0.0006284232403808468	0.08440064529560239	0.08237062691912093	-2.4284461633185955e-06	-8.930914168973902e-05	-2.450673414112429e-06	-9.012657666164492e-05
16.06831455770623	0.0004886044109131713	0.0004944597303970695	0.0005281825802309065	0.0005335434210974154	0.0005507462988338915	0.0005557818183329846	0.0005746672734749076	0.0005793248475244859	0.0006243925401093921	0.0006281602075498237	0.08440309692942882	0.08237301926210462	-2.4058182248850105e-06	-8.901008427683599e-05	-2.427838853255246e-06	-8.982480007653504e-05
16.165134236077357	0.0004883970465078052	0.000494249918183704	0.0005279595954955132	0.000533318186406073	0.0005505144629270836	0.0005555478603913749	0.0005744260952290484	0.0005790816941963944	0.0006241320720628543	0.0006278981050603243	0.08440559306375536	0.08237545502935013	-2.3833566615023144e-06	-8.871037305654972e-05	-2.405172191928713e-06	-8.952236397968827e-05
16.262537301715792	0.0004881903473896379	0.0004940407798734721	0.0005277373502923236	0.0005330936989820604	0.0005502834098184228	0.0005553146923645416	0.0005741857463661484	0.0005788393766204975	0.0006238725325019533	0.0006276369355725214	0.08440813450863693	0.08237793501131961	-2.3610603323959665e-06	-8.841000560480539e-05	-2.382672278967296e-06	-8.921926592982132e-05
16.36052726982327	0.00048798431455504933	0.0004938323164862669	0.0005275158460647482	0.0005328699602875632	0.0005500531412231843	0.0005550823159827095	0.0005739462289026881	0.0005785978968232623	0.0006236139241104035	0.0006273767017667279	0.08441072208894228	0.08238046001293167	-2.338928104172241e-06	-8.810897948008378e-05	-2.3603379706560977e-06	-8.891550346817878e-05
16.459107676782416	0.0004877789489965806	0.000493624529038303	0.0005272950842586784	0.0005326469717873444	0.0005498236588630358	0.0005548507329825418	0.0005737075448659316	0.0005783572568419067	0.0006233562495925828	0.0006271174063436887	0.08441335664461613	0.0823830308538145	-2.316958850762281e-06	-8.780729222303274e-05	-2.3381681306736124e-06	-8.86110741181445e-05
16.55828208028434	0.0004875742517027968	0.0004934174185419854	0.0005270750663224597	0.0005324247349487249	0.0005495949644660854	0.0005546199451071861	0.0005734696962940477	0.0005781174587245287	0.000623099511673834	0.0006268590520248768	0.0844160390309597	0.08238564836858363	-2.2951514533709264e-06	-8.750494135595366e-05	-2.3161616300340464e-06	-8.830597538460327e-05
16.658054059457015	0.0004873702236581531	0.0004932109860057764	0.0005268557937068723	0.0005322032512415596	0.0005493670597669292	0.000554389954106325	0.0005732326852362415	0.0005778785045302311	0.000622843713100768	0.0006266016415527932	0.08441877011891603	0.08238831340712115	-2.2735048004515583e-06	-8.720192438363417e-05	-2.2943173470712716e-06	-8.800020475487058e-05
16.758427214994473	0.00048716686584285323	0.0004930052324340581	0.0005266372678651032	0.0005319825221382158	0.0005491399465066954	0.0005541607617362171	0.0005729965137528764	0.0005776403963292407	0.0006225888566415729	0.0006263451776912681	0.0844215507953544	0.08239102683484166	-2.2520177876375787e-06	-8.689823879212688e-05	-2.2726341673659674e-06	-8.769375969755466e-05
16.859405169286727	0.00048696417923271173	0.0004928001588269947	0.0005264194902527228	0.000531762549113549	0.0005489136264330979	0.000553932369759754	0.0005727611839156103	0.0005774031362030487	0.000622334945086336	0.0006260896632257815	0.08442438196337176	0.08239378953299754	-2.230689317708149e-06	-8.659388204901308e-05	-2.2511109837057217e-06	-8.738663766261201e-05
16.960991566550526	0.00048676216479900453	0.0004925957661803866	0.0005262024623276603	0.0005315433336448761	0.0005486881013004789	0.0005537047799465004	0.0005725266978075205	0.000577166726244533	0.0006220819812473566	0.000625835100963768	0.0844272645425776	0.08239660239896253	-2.209518300553496e-06	-8.628885160395783e-05	-2.229746696060745e-06	-8.707883608208289e-05
17.063190072960847	0.0004865608235083229	0.0004923920554855262	0.0005259861855501742	0.0005313248772119527	0.00054846337286986	0.0005534779940727472	0.0005722930575232443	0.0005769311685580916	0.000621829967959478	0.0006255814937349452	0.08443019946941445	0.08239946634652383	-2.188503653131977e-06	-8.598314488808545e-05	-2.208540211528793e-06	-8.677035236932806e-05
17.166004376783235	0.0004863601563224173	0.0004921890277290472	0.0005257706613828204	0.000531107181296941	0.0005482394429089877	0.0005532520139215565	0.0005720602651691044	0.0005766964652597773	0.000621578908080414	0.0006253288443916336	0.08443318769745738	0.08240238230619495	-2.167644299409365e-06	-8.567675931346608e-05	-2.187490444285293e-06	-8.646118391875124e-05
17.26943818850684	0.0004861601641980489	0.0004919866838927723	0.0005255558912904331	0.0005308902473843857	0.0005480163131923871	0.0005530268412828148	0.0005718283228632575	0.0005764626184774331	0.0006213288044910916	0.0006250771558090949	0.08443623019773136	0.08240535122551497	-2.146939170309843e-06	-8.536969227300462e-05	-2.166596315524797e-06	-8.615132810539661e-05
17.37349524097843	0.0004859608480868269	0.0004917850249535587	0.0005253418767400841	0.0005306740769611836	0.000547793985501409	0.0005528024779532814	0.0005715972327358266	0.0005762296303508344	0.0006210796600959912	0.0006248264308858659	0.0844393279590389	0.08240837406937385	-2.1263872037025587e-06	-8.506194114099586e-05	-2.1458567534501406e-06	-8.584078228558722e-05
17.478179289537028	0.00048576220893504574	0.0004915840518831374	0.0005251286192010565	0.0005304586715165578	0.0005475724616242789	0.0005525789257366373	0.0005713669969290444	0.0005759975030318237	0.0006208314778234968	0.0006245766725441042	0.08444248198828304	0.08241145182031437	-2.105987344354788e-06	-8.475350327306896e-05	-2.1252706932290734e-06	-8.552954379704991e-05
17.583494112149474	0.00048556424768352003	0.0004913837656479468	0.0005249161201448071	0.0005302440325420112	0.0005473517433561461	0.0005523561864435335	0.0005711376175973952	0.0005757662386844513	0.0006205842606262475	0.0006243278837299319	0.08444569331080591	0.08241458547888246	-2.085738543859076e-06	-8.444437600498012e-05	-2.1048370769174984e-06	-8.521760995758298e-05
17.689443509546752	0.00048536696526741796	0.0004911841672089728	0.0005247043810449417	0.0005300301615313134	0.0005471318324991383	0.0005521342618916468	0.0005709090969077641	0.0005755358394851282	0.0006203380114815051	0.0006240800674137976	0.08444896297072102	0.08241777606394039	-2.0656397606219623e-06	-8.413455665338965e-05	-2.0845548534451606e-06	-8.490497806572239e-05
17.79603130536116	0.00048517036261608206	0.0004909852575215711	0.0005244934033771648	0.0005298170599804514	0.000546912730862406	0.0005519131539057244	0.0005706814370395791	0.0005753063076227601	0.0006200927333915122	0.0006238332265908312	0.0844522920312755	0.0824210246130118	-2.0456899598084687e-06	-8.382404251550124e-05	-2.064422978563605e-06	-8.459164540053354e-05
17.90326134626431	0.00048497444065286033	0.0004907870375352992	0.0005242831886192595	0.0005296047293876041	0.00054669444026218	0.0005516928643176409	0.0005704546401849645	0.0005750776452989056	0.000619848429383875	0.0006235873642812167	0.0844556815751819	0.08242433218262576	-2.0258881132943947e-06	-8.351283086847905e-05	-2.0444404147984714e-06	-8.427760922098682e-05
18.011137502105942	0.0004847792002949185	0.0004905895081937343	0.00052407373825104	0.0005293931712531003	0.0005464769625218189	0.0005514733949664459	0.0005702287085488937	0.0005748498547279239	0.0006196051025119363	0.0006233424835305623	0.08445913270499658	0.08242769984867417	-2.006233199637261e-06	-8.320091897004445e-05	-2.0246061314217398e-06	-8.396286676663756e-05
18.119663666053608	0.0004845846424530592	0.0004903926704342946	0.0005238650537543126	0.0005291823870793845	0.0005462602994718626	0.000551254747698418	0.0005700036443493408	0.0005746229381371238	0.0006193627558551651	0.0006230985874102808	0.08446264654348137	0.0824311287067572	-1.9867242040377125e-06	-8.288830405803194e-05	-2.0049191044027234e-06	-8.364741525697383e-05
18.228843754733095	0.00048439076803153124	0.00049019652518805	0.0005236571366128377	0.0005289723783709747	0.0005460444529500822	0.0005510369243671156	0.0005697794498174377	0.0005743968977669228	0.0006191213925195475	0.0006228556790179762	0.08446622423397539	0.08243461987256058	-1.9673601182853065e-06	-8.257498335022262e-05	-1.9853783163660023e-06	-8.333125189143031e-05
18.338681708369887	0.0004841975779278388	0.0004900010733795343	0.0005234499883122887	0.000528763146634424	0.0005458294248015356	0.0005508199268334307	0.000569556127197634	0.0005741717358710013	0.0006188810156379899	0.0006226137614778381	0.0844698669407746	0.08243817448221874	-1.948139940712544e-06	-8.226095404367806e-05	-1.965982756538514e-06	-8.3014373848736e-05
18.44918149093129	0.0004840050730325444	0.0004898063159265527	0.0005232436103402101	0.0005285546933782799	0.0005456152168786194	0.0005506037569656428	0.0005693336787478586	0.0005739474547164678	0.0006186416283707233	0.0006223728379410414	0.08447357584952028	0.08244179369270156	-1.9290626761853287e-06	-8.194621331583662e-05	-1.946731420740446e-06	-8.26967782878163e-05
18.56034709026951	0.0004838132542290629	0.000489612253739979	0.0005230380041859636	0.0005283470201130381	0.0005454018310411196	0.0005503884166394687	0.0005691121067396803	0.0005737240565840107	0.0006184032339057157	0.00062213291158615	0.084477352167604	0.08244547868218814	-1.910127336026638e-06	-8.163075832315347e-05	-1.9276233113093427e-06	-8.237846234669666e-05
18.672182518265565	0.0004836221223934639	0.0004894188877235592	0.0005228331713406975	0.0005281401283511017	0.0005451892691562704	0.0005501739077381215	0.0005688914134584789	0.0005735015437680737	0.0006181658354590969	0.0006218939856195355	0.08448119712455218	0.08244923065047209	-1.8913329379931058e-06	-8.131458620143361e-05	-1.908657437075384e-06	-8.20594231425581e-05
18.784691810974078	0.0004834316783942533	0.0004892262187736979	0.0005226291132972826	0.0005279340196067324	0.0005449775330988031	0.0005499602321523605	0.0005686716012036078	0.0005732799185770141	0.0006179294362755851	0.0006216560632757961	0.08448511197245594	0.08245305081935289	-1.872678506239893e-06	-8.099769406588742e-05	-1.8898328133253907e-06	-8.17396577720425e-05
18.897879028768923	0.00048324192309216757	0.0004890342477792527	0.0005224258315502799	0.0005277286953960054	0.0005447666247510046	0.0005497473917805488	0.0005684526722885704	0.0005730591833332798	0.0006176940396289224	0.0006214191478181857	0.08448909798636786	0.08245694043305189	-1.854163071266044e-06	-8.068007901039509e-05	-1.8711484617525177e-06	-8.14191633104755e-05
19.01174825648978	0.0004830528573399446	0.0004888429756213143	0.0005222233275958746	0.000527524157236757	0.0005445565460027704	0.0005495353885287063	0.0005682346290411928	0.0005728393403735722	0.0006174596488223194	0.0006211832425390489	0.08449315646475408	0.08246090075861988	-1.8357856698849977e-06	-8.036173810797853e-05	-1.8526034104215591e-06	-8.109793681219946e-05
19.126303603589555	0.00048286448198210907	0.0004886524031729882	0.0005220216029318352	0.0005273204066485396	0.0005443472987516603	0.0005493242243105664	0.0005680174738037971	0.0005726203920490302	0.0006172262671889062	0.0006209483507602674	0.08449728872990307	0.08246493308636577	-1.8175453451916256e-06	-8.004266841045438e-05	-1.8341966937338201e-06	-8.077597531022662e-05
19.241549204282624	0.0004826767978547368	0.0004884625312991678	0.0005218206590574532	0.0005271174451525617	0.0005441388849029531	0.0005491139010476307	0.0005678012089333833	0.0005724023407253988	0.0006169938980921903	0.0006207144758337063	0.08450149612838403	0.08246903873028887	-1.7994411465075896e-06	-7.972286694800379e-05	-1.8159273523776776e-06	-8.045327581608641e-05
19.357489217694134	0.0004824898057852258	0.00048827336085630437	0.000521620497473493	0.000526915274271644	0.0005439313063697054	0.0005489044206692268	0.0005675858368018138	0.0005721851887832175	0.0006167625449265273	0.0006204816211416805	0.08450578003149269	0.08247321902851536	-1.7814721293475146e-06	-7.940233072915859e-05	-1.7977944332912832e-06	-8.012983531940909e-05
19.474127828010037	0.0004823035065920537	0.0004880848926921727	0.0005214211196821291	0.000526713895530157	0.0005437245650728054	0.0005486957851125638	0.0005673713597959911	0.000571968938617995	0.0006165322111175927	0.0006202497900974165	0.08451014183570899	0.08247747534374447	-1.7636373553877628e-06	-7.908105674081511e-05	-1.7797969896322062e-06	-7.9805650788356e-05
19.59146924462811	0.000482117901084537	0.0004878971276456306	0.0005212225271868927	0.0005265133104539646	0.0005435186629410317	0.0005484879963227897	0.000567157780318051	0.0005717535926403999	0.0006163029001228698	0.0006200189861455316	0.08451458296316508	0.08248180906371388	-1.7459358924126582e-06	-7.875904194752648e-05	-1.7619340807240903e-06	-7.94807191686342e-05
19.709517702309874	0.000481932990062582	0.0004877100665463731	0.0005210247214926093	0.0005263135205703703	0.0005433136019111117	0.0005482810562530509	0.0005669451007855546	0.0005715391532764489	0.0006160746154321407	0.0006197892127625181	0.08451910486212728	0.08248622160165492	-1.7283668142984397e-06	-7.843628329236296e-05	-1.7442047720367046e-06	-7.915503738439855e-05
19.828277461333414	0.0004817487743164264	0.00048752371021468	0.0005208277041053337	0.0005261145274080493	0.0005431093839277749	0.0005480749668645449	0.0005667333236316741	0.0005713256229676943	0.0006158473605679852	0.0006195604734572322	0.08452370900747531	0.08249071439677487	-1.7109292009577504e-06	-7.811277769574632e-05	-1.7266081351308658e-06	-7.882860233704436e-05
19.94775280764713	0.00048156525462638615	0.00048733805946116486	0.0005206314765322921	0.0005259163324969931	0.0005429060109438179	0.0005478697301265865	0.0005665224513053975	0.0005711130041714236	0.0006156211390862976	0.000619332771771402	0.08452839690119854	0.08249528891473462	-1.6936221382993048e-06	-7.778852205536646e-05	-1.7091432476207084e-06	-7.850141090530449e-05
20.067948053024427	0.00048138243176258454	0.00048715311508650786	0.0005204360402818092	0.0005257189373684408	0.0005427034849201581	0.00054766534801666	0.0005663124862717259	0.0005709012993608517	0.0006153959545768007	0.000619106111280133	0.08453317007291003	0.08249994664814266	-1.6764447182118433e-06	-7.74635132469309e-05	-1.6918091931598066e-06	-7.817345994605429e-05
20.188867535219305	0.00048120030648468246	0.00048696887788119103	0.0005202413968632443	0.0005255223435548159	0.0005425018078258944	0.0005474618225204812	0.0005661034310118709	0.0005706905110253259	0.0006151718106635762	0.00061888049559243	0.08453803008034437	0.0825046891170574	-1.6593960385003804e-06	-7.71377481227492e-05	-1.6746050613683158e-06	-7.784474629252136e-05
20.31051561812294	0.00048101887954160556	0.0004867853486252267	0.0005200475477869237	0.000525326552589657	0.0005423009816383689	0.0005472591556320582	0.0005658952880234697	0.000570480641670527	0.0006149487110056047	0.000618655928351726	0.08454297850989209	0.08250951786949859	-1.642475202860618e-06	-7.681122351216318e-05	-1.6575299478138912e-06	-7.75152667550627e-05
20.432896691921076	0.00048083815167125556	0.0004866025280878768	0.0005198544945640638	0.000525131566007548	0.0005421010083432248	0.0005470573493537505	0.0005656880598207871	0.0005702716938186753	0.0006147266592973123	0.0006184324132364211	0.08454801697713187	0.08251443448196465	-1.6256813208490213e-06	-7.648393622154692e-05	-1.64058295397786e-06	-7.718501812095657e-05
20.55601517325261	0.00048065812360022697	0.00048642041702736955	0.0005196622387067002	0.0005249373853440476	0.0005419018899344687	0.0005468564056963301	0.0005654817489349338	0.0005700636700087457	0.0006145056592691291	0.0006182099539604308	0.08455314712737846	0.08251944055997174	-1.6090135078338126e-06	-7.615588303376553e-05	-1.6237631872075171e-06	-7.685399715390284e-05
20.679875505368887	0.00048047879604350905	0.0004862390161906079	0.0005194707817276115	0.0005247440121356129	0.0005417036284145306	0.0005466563266790434	0.0005652763579140773	0.000569856572796674	0.0006142857146880578	0.0006179885542737428	0.08455837063622858	0.0825245377385853	-1.5924708849732877e-06	-7.582706070854983e-05	-1.607069760696609e-06	-7.652220059461978e-05
20.804482158294064	0.0004803001697041839	0.0004860583263128717	0.0005192801251402392	0.000524551447919525	0.0005415062257943248	0.0005464571143296693	0.0005650718893236631	0.0005696504047555779	0.0006140668293582481	0.0006177682179629846	0.08456368921013392	0.08252972768297678	-1.5760525791516308e-06	-7.549746598091434e-05	-1.5905017934163788e-06	-7.618962515909544e-05
20.92983962898646	0.0004801222452731264	0.0004858783481175196	0.0005190902704586167	0.0005243596942338125	0.0005413096840933179	0.00054625877068459	0.0005648683457466419	0.0005694451684759808	0.0006138490071215952	0.000617548948852008	0.0845691045869657	0.08253501208898782	-1.5597577229659043e-06	-7.51670955623368e-05	-1.5740584101029895e-06	-7.585626753957297e-05
21.055952441500814	0.00047994502342867996	0.00048569908231567264	0.0005189012191972711	0.0005241687526171687	0.0005411140053395838	0.0005460612977888445	0.0005646657297836895	0.0005692408665660293	0.0006136322518583287	0.0006173307508024711	0.08457461853662104	0.08254039268369733	-1.5435854547056656e-06	-7.483594614093869e-05	-1.5577387412384416e-06	-7.552212440505024e-05
21.18282514715158	0.00047976850483634237	0.00048552052960590197	0.0005187129728711519	0.0005239786246088677	0.0005409191915698702	0.0005458646976961959	0.000564464044053442	0.0005690375016517219	0.0006134165674876273	0.00061711362771444	0.08458023286160384	0.0825458712260084	-1.5275349182705678e-06	-7.450401437948673e-05	-1.5415419229712103e-06	-7.518719239922589e-05
21.31046232467717	0.0004795926901484377	0.0004853426906739047	0.0005185255329955386	0.0005237893117486845	0.0005407252448296646	0.0005456689724691962	0.0005642632911927279	0.0005688350763771444	0.0006132019579682423	0.0006168975835270014	0.08458594939764144	0.08255144950724277	-1.5116052631595177e-06	-7.417129691597579e-05	-1.5254670970975964e-06	-7.485146814097121e-05
21.438868580405217	0.0004794175800037825	0.00048516556619217823	0.0005183389010859561	0.0005236008155768063	0.0005405321671732578	0.0005454741241792514	0.0005640634738568087	0.0005686335934047039	0.0006129884272991313	0.000616682622218886	0.08459177001430222	0.08255712935174733	-1.4957956444563644e-06	-7.383779036465588e-05	-1.5095134110504511e-06	-7.451494822532934e-05
21.568048548418737	0.0004792431750273398	0.000484989156819674	0.0005181530786580717	0.0005234131376337366	0.0005403399606638039	0.0005452801549066802	0.0005638645947196151	0.0005684330554153616	0.0006127759795200951	0.0006164687478090933	0.08459769661564005	0.08256291261751446	-1.4801052227618114e-06	-7.350349131433898e-05	-1.493680017832389e-06	-7.417762922196092e-05
21.69800689072348	0.00047906947582987874	0.0004848134632014656	0.0005179680672276181	0.0005232262794602159	0.0005401486273733934	0.0005450870667407885	0.0005636666564739995	0.0005682334651088847	0.0006125646187124453	0.0006162559643575481	0.08460373114081982	0.08256880119680318	-1.464533164166528e-06	-7.31683963282187e-05	-1.4779660759871652e-06	-7.383950767494984e-05
21.828748297416116	0.00047889648300761023	0.00048463848596838616	0.0005177838683102792	0.0005230402425971135	0.0005399581693831133	0.0005448948617799277	0.0005634696618319802	0.0005680348252040863	0.0006123543489996644	0.0006160442759657476	0.08460987556479736	0.08257479701679625	-1.4490786402307672e-06	-7.283250194474455e-05	-1.4623707495788583e-06	-7.35005801035804e-05
21.960277486853503	0.00047872419714183	0.0004844642257366798	0.000517600483421604	0.0005228550285853409	0.0005397685887831168	0.0005447035421315658	0.000563273613525	0.0005678371384390798	0.0006121451745480915	0.0006158336867774369	0.0846161318989754	0.08258090204024059	-1.4337408279240828e-06	-7.24958046759705e-05	-1.4468932081311559e-06	-7.316084300079684e-05
22.092599205822967	0.0004785526187985443	0.0004842906831076296	0.0005174179140768991	0.0005226706389657486	0.0005395798876726907	0.000544513109912354	0.0005630785143041839	0.0005676404075715326	0.0006119370995676145	0.000615624200979287	0.08462250219189525	0.08258711826611932	-1.4185189096261978e-06	-7.21583010090121e-05	-1.4315326266312565e-06	-7.282029283468827e-05
22.225718229713628	0.0004783817485280896	0.0004841178586671824	0.0005172361617911226	0.0005224870752790214	0.0005393920681603182	0.0005443235672481899	0.0005628843669405946	0.0005674446353789246	0.0006117301283123731	0.0006154158228015857	0.08462898852992479	0.08259344773033558	-1.4034120730550131e-06	-7.181998740417306e-05	-1.416288185450941e-06	-7.247892604632378e-05
22.359639362688714	0.0004782115868647515	0.00048394575298557434	0.0005170552280787826	0.0005223043390655791	0.0005392051323637563	0.0005441349162742952	0.0005626911742255124	0.0005672498246588159	0.0006115242650814875	0.000615208556518954	0.08463559303798143	0.08259989250640183	-1.3884195112535969e-06	-7.148086029552803e-05	-1.4011590703378977e-06	-7.21367390507377e-05
22.494367437858962	0.00047804213432636197	0.0004837743666169316	0.0005168751144538214	0.0005221224318654636	0.0005390190824100953	0.0005439471591352737	0.0005624989389706932	0.0005670559782291074	0.0006113195142197801	0.0006150024064510537	0.08464231788024235	0.08260645470614425	-1.3735404225658984e-06	-7.114091609135287e-05	-1.3861444723923047e-06	-7.179372823719332e-05
22.629907317457054	0.0004778733914139018	0.00048360370009887924	0.0005166958224295049	0.0005219413552182319	0.0005388339204358336	0.0005437602979851876	0.0005623076640086528	0.0005668630989283191	0.0006111158801185301	0.0006147973769633296	0.08464916526089333	0.08261313648042556	-1.3587740105686606e-06	-7.080015117198746e-05	-1.3712435879918022e-06	-7.14498899668653e-05
22.766263893012997	0.000477705358611087	0.00048343375395213257	0.0005165173535183086	0.0005217611106628405	0.0005386496485869488	0.0005435743349876283	0.0005621173521929481	0.0005666711896158672	0.0006109133672162332	0.0006145934724677539	0.08465613742487901	0.08261994001988503	-1.3441194840705523e-06	-7.04585618914455e-05	-1.3564556188019015e-06	-7.110522057489355e-05
22.903442085530802	0.00047753803638394654	0.0004832645286800801	0.0005163397092317964	0.0005215816997375311	0.000538466269018964	0.0005433892723157813	0.000561928006398455	0.0005664802531723426	0.0006107119799993717	0.0006143906974235858	0.08466323665866053	0.08262686755567665	-1.3295760570666317e-06	-7.011614457649862e-05	-1.3417797717191725e-06	-7.075971636906486e-05
23.041446845665973	0.0004773714251803951	0.00048309602476836376	0.0005161628910804975	0.0005214031239797127	0.0005382837838970237	0.0005432051121525035	0.000561739629521667	0.0005662902924998009	0.0006105117230032102	0.0006141890563381477	0.08467046529101566	0.08263392136023599	-1.315142948702351e-06	-6.977289552613508e-05	-1.3272152588371996e-06	-7.041337362934108e-05
23.180283153904217	0.00047720552542979345	0.0004829282426844409	0.0005159869005737872	0.0005212253849258332	0.0005381021953959628	0.0005430218566903917	0.0005615522244809864	0.0005661013105220475	0.000610312600812597	0.0006139885537676155	0.08467782569381636	0.08264110374805894	-1.3008193832501382e-06	-6.942881101197618e-05	-1.3127612974266328e-06	-7.006618860842806e-05
23.31995602074116	0.0004770403375424996	0.0004827611828771457	0.000515811739219749	0.0005210484841112589	0.0005379215057003802	0.0005428395081318562	0.0005613657942170237	0.0005659133101849433	0.0006101146180627812	0.0006137891943178219	0.08468532028285944	0.08264841707650122	-1.2866045900590886e-06	-6.908388727705495e-05	-1.2984171098837961e-06	-6.971815753056831e-05
23.460470486863187	0.0004768758619094154	0.0004825948457762379	0.0005156374085250551	0.0005208724230701452	0.0005377417170047149	0.0005426580686891955	0.0005611803416929052	0.0005657262944566989	0.0006099177794402544	0.000613590982645079	0.08469295151867624	0.08265586374657505	-1.2724978035345835e-06	-6.873812053619088e-05	-1.284181923709004e-06	-6.936927659176306e-05
23.60183162332936	0.0004767120989015165	0.0004824292317919416	0.0005154639099948232	0.0005206972033353069	0.0005375628315133166	0.000542477540584669	0.0005609958698945838	0.0005655402663281839	0.0006097220896835958	0.0006133939234570115	0.08470072190739378	0.0826634462037751	-1.2584982631187736e-06	-6.839150697646179e-05	-1.2700549714824913e-06	-6.901954196018856e-05
23.744044531754422	0.00047654904886937393	0.0004822643413144713	0.0005152912451324779	0.0005205228264380743	0.0005373848514405202	0.0005422979260505698	0.0005608123818311528	0.0005653552288132379	0.0006095275535843403	0.000613198021513406	0.08470863400159201	0.08267116693893271	-1.24460521322943e-06	-6.804404275531639e-05	-1.256035490813023e-06	-6.866894977479443e-05
23.887114344492932	0.0004763867121426726	0.0004821001747135567	0.0005151194154396143	0.000520349293908163	0.0005372077790107257	0.0005421192273293042	0.0005606298805351705	0.0005651711849489888	0.0006093341759878652	0.0006130032816270846	0.08471669040117812	0.08267902848905821	-1.230817903247151e-06	-6.769572400135149e-05	-1.242122724315559e-06	-6.831749614542859e-05
24.031046224824397	0.00047622508902970927	0.0004819367323379483	0.0005149484224158502	0.0005201766072735299	0.0005370316164584685	0.0005419414466734638	0.0005604483690629835	0.0005649881377961733	0.0006091419617942856	0.0006128097086647818	0.08472489375428048	0.08268703343821528	-1.2171355874743793e-06	-6.734654681382624e-05	-1.2283159195724397e-06	-6.796517715262906e-05
24.175845367139747	0.0004760641798168908	0.00048177401451491935	0.0005147782675586775	0.0005200047680602256	0.0005368563660285032	0.0005417645863459067	0.0005602678504950642	0.0005648060904394699	0.0006089509159593792	0.0006126173075480535	0.08473324675816828	0.08269518441842096	-1.2035575251137173e-06	-6.699650726237072e-05	-1.2146143291145214e-06	-6.761198884758235e-05
24.32151699712871	0.0004759039847682079	0.0004816120215497495	0.0005146089523633074	0.0005198337777922423	0.0005366820299758736	0.0005415886486198294	0.0005600883279363453	0.0005646250459878278	0.0006087610434955133	0.0006124260832541847	0.08474175216018025	0.08270348411055221	-1.1900829802306313e-06	-6.664560138694431e-05	-1.2010172103817107e-06	-6.7257927251832e-05
24.468066371968433	0.00047574450412471425	0.00048145075372520716	0.0005144404783225189	0.0005196636379913685	0.0005365086105659977	0.0005414136357788494	0.0005599098045165665	0.0005644450075748094	0.0006085723494726052	0.0006122360408171347	0.08475041275866767	0.0827119352452599	-1.1767112217096493e-06	-6.629382519658666e-05	-1.1875238256791633e-06	-6.690298835611286e-05
24.61549878051318	0.0004755857381039816	0.0004812902113010139	0.0005142728469264927	0.0005194943501770236	0.0005363361100747439	0.0005412395501170835	0.0005597322833906257	0.0005642659783589369	0.000608384839019091	0.0006120471853284886	0.08475923140397502	0.08272054060393066	-1.1634415232482896e-06	-6.594117467048632e-05	-1.1741334421666583e-06	-6.654716812114214e-05
24.763819543485244	0.0004754276868995489	0.0004811303945133003	0.0005141060596626527	0.0005193259158661016	0.0005361645307885109	0.0005410663939392262	0.000559555767738936	0.0005640879615240431	0.0006081985173229149	0.0006118595219384256	0.08476821099941587	0.08272930301963893	-1.1502731633108738e-06	-6.558764575707865e-05	-1.1608453318189167e-06	-6.619046247714755e-05
24.91303401366693	0.00047527035068035874	0.00048097130357404694	0.0005139401180154912	0.0005191583365728029	0.0005359938750043081	0.0005408941695606301	0.0005593802607677837	0.0005639109602796281	0.0006080133896325394	0.0006116730558567122	0.08477735450228287	0.08273822537813252	-1.1372054250936153e-06	-6.523323437325479e-05	-1.1476587713902565e-06	-6.5832867323104e-05
25.063147576093755	0.00047511372959018416	0.00048081293867052076	0.0005137750234664056	0.0005189916138084699	0.0005358241450298395	0.0005407228793073888	0.000559205765709708	0.000563734977861228	0.0006078294612579786	0.0006114877923537153	0.0847866649248745	0.08274731061883267	-1.124237596498382e-06	-6.487793640450046e-05	-1.134573042381199e-06	-6.547437852641447e-05
25.214165648248784	0.0004749578237470391	0.0004806552999646923	0.0005136107774935114	0.0005188257490814072	0.0005356553431835843	0.0005405525255164189	0.0005590322858238677	0.0005635600175307833	0.0006076467375718422	0.0006113037367614283	0.08479614533554482	0.08275656173586277	-1.111368970111229e-06	-6.452174770499308e-05	-1.1215874310176524e-06	-6.511499192307646e-05
25.366093680258146	0.00047480263324258025	0.00048049838759264406	0.0005134473815714681	0.0005186607438967101	0.0005354874717948793	0.0005403831105355417	0.0005588598243964306	0.0005633860825770156	0.0006074652240104066	0.0006111208944745234	0.08480579885976844	0.0827659817790768	-1.0985988431579455e-06	-6.416466409654709e-05	-1.1087012282190358e-06	-6.4754703317349e-05
25.518937155087716	0.0004746481581414926	0.00048034220166396475	0.0005132848371712924	0.0005184965997560787	0.0005353205332040051	0.0005402146367235669	0.0005586883847409596	0.0005632131763158155	0.0006072849260747085	0.0006109392709514187	0.08481562868122672	0.08277557385513547	-1.0859265174819385e-06	-6.380668136872492e-05	-1.0959137295590317e-06	-6.439350848098935e-05
25.672701588741027	0.0004744943984808665	0.0004801867422611325	0.0005131231457601668	0.0005183333181576332	0.0005351545297622687	0.0005400471064503787	0.0005585179701988114	0.0005630413020906303	0.0006071058493316524	0.0006107588717153733	0.08482563804292241	0.0827853411285799	-1.0733512995093203e-06	-6.344779527826805e-05	-1.0832242352399983e-06	-6.403140315319744e-05
25.827392530458226	0.0004743413542695568	0.00048003200943888444	0.0005129623088012454	0.0005181709005957215	0.0005349894638320918	0.0005398805220970195	0.0005583485841395408	0.0005628704632728651	0.0006069279994151487	0.0006105797023555983	0.08483583024831327	0.08279528682294426	-1.06087250022072e-06	-6.308800154886107e-05	-1.0706320500652143e-06	-6.366838304028288e-05
25.983015562916506	0.00047418902548753376	0.000479878003223571	0.0005128023277534547	0.000518009348560726	0.0005348253377870954	0.0005397148860557782	0.0005581802299613125	0.0005627006632622878	0.0006067513820272676	0.0006104017685283916	0.08484620866246602	0.08280541422187693	-1.0484894351300324e-06	-6.272729587117332e-05	-1.0581364834074368e-06	-6.330444381541511e-05
26.139576302431465	0.00047403741208521286	0.0004797247236124988	0.000512643204071291	0.0005178486635388584	0.0005346621540121871	0.0005395502007302744	0.0005580129110913168	0.0005625319054874404	0.0006065760029394176	0.0006102250759582942	0.08485677671322826	0.08281572667029637	-1.0362014242360634e-06	-6.236567390163761e-05	-1.0457368491722553e-06	-6.293958111792952e-05
26.297080399159835	0.0004738865139827796	0.0004795721705732605	0.0005124849392046092	0.0005176888470119603	0.0005344999149036524	0.0005393864685355507	0.0005578466309862028	0.0005623641934060633	0.0006064018679935516	0.0006100496304392723	0.0848675378924437	0.08282622757555962	-1.024007792004315e-06	-6.200313126257517e-05	-1.0334324657755405e-06	-6.257379055311929e-05
26.455533537303385	0.00047373633106949185	0.0004794203440430472	0.00051232753459841	0.0005175299004572901	0.0005343386228692416	0.0005392236918981584	0.0005576813931325051	0.000562197530505519	0.000606228983103389	0.0006098754378359175	0.08487849575716291	0.08283692040865517	-1.0119078673476861e-06	-6.163966354251482e-05	-1.0212226561208924e-06	-6.220706769261009e-05
26.614941435314055	0.0004735868632029708	0.0004792692439279452	0.0005121709916926166	0.0005173718253473025	0.0005341782803282593	0.000539061873256247	0.0005575172010470914	0.0005620319203032322	0.0006060573542556674	0.000609702504084675	0.08488965393091039	0.08284780870544001	-9.99900983580937e-07	-6.127526629486069e-05	-1.0091067475551888e-06	-6.183940807300004e-05
26.77530984610034	0.000473438110208477	0.0004791188701022257	0.0005120153119218547	0.000517214623149437	0.0005340188897116578	0.000538901015059658	0.0005573540582776113	0.0005618673663471309	0.0006058869875114191	0.0006095308351950962	0.08490101610494934	0.08285889606786263	-9.8798647838556e-07	-6.090993503717057e-05	-9.970840718375763e-07	-6.147080719538789e-05
26.93664455723489	0.00047329007187817536	0.00047896922240761185	0.0005118604967152254	0.0005170582953258875	0.0005338604534621312	0.0005387411197700161	0.0005571919684029587	0.000561703872216102	0.0006057178890072748	0.0006093604372511167	0.08491258603958161	0.08287018616524627	-9.761636938084798e-07	-6.054366525232169e-05	-9.851539651329656e-07	-6.110126052624731e-05
27.098951391163432	0.00047314274797036985	0.00047882030065252965	0.0005117065474960561	0.0005169028433333659	0.0005337029740342021	0.0005385821898608184	0.0005570309350337318	0.000561541441520447	0.000605550064956783	0.0006091913164123521	0.08492436756548989	0.08288168273558524	-9.644319762126125e-07	-6.01764523869841e-05	-9.733157679610738e-07	-6.073076349595585e-05
27.26223620541477	0.00047299613820874333	0.00047867210461135075	0.0005115534656816742	0.0005167482686228744	0.0005335464538943235	0.000538424227817534	0.0005568709618127171	0.0005613800779023571	0.0006053835216517727	0.0006090234789154347	0.08493636458507646	0.0828933895868592	-9.527906762486771e-07	-5.9808291851412565e-05	-9.615688251743068e-07	-6.0359311498711654e-05
27.426504892812353	0.00047285024228156056	0.00047852463402360925	0.0005114012526831518	0.0005165945726394527	0.0005333908955209676	0.000538267236137693	0.0005567120524153682	0.0005612197850363859	0.0006052182654637281	0.0006088569310753603	0.08494858107384992	0.08290531059839158	-9.412391488339451e-07	-5.943917901905793e-05	-9.499124859326056e-07	-5.998689989220041e-05
27.59176338168682	0.0004727050598408698	0.00047837788859321137	0.0005112499099050535	0.0005164417568219391	0.0005332363014047284	0.0005381112173309878	0.000556554210550306	0.0005610605666299422	0.0006050543028452029	0.0006086916792868777	0.08496102108184565	0.082917449722217	-9.297767531199312e-07	-5.906910922626185e-05	-9.383461036704868e-07	-5.961352399720676e-05
27.758017636089992	0.0004725605905016781	0.0004782318679876176	0.0005110994387451789	0.000516289822602708	0.000533082674048413	0.0005379561739193648	0.0005563974399598168	0.0005609024264237789	0.0006048916403312517	0.0006085277300258923	0.0849736887350499	0.08292981098448733	-9.18402852465288e-07	-5.8698077771868196e-05	-9.268690360699373e-07	-5.923917909708698e-05
27.925273656010095	0.00047241683384111315	0.0004780865718370194	0.0005109498405942969	0.0005161387714074111	0.000532930015967146	0.0005378021084371278	0.0005562417444203699	0.000560745368192505	0.0006047302845409028	0.0006083650898509109	0.08498658823687874	0.08294239848691232	-9.071168144056656e-07	-5.832607991661243e-05	-9.154806450289727e-07	-5.88638604372832e-05
28.09353747758831	0.0004722737893975657	0.00047794199973348795	0.0005108011168358725	0.000515988604654713	0.0005327783296884638	0.0005376490234310321	0.0005560871277431361	0.0005605893957450967	0.0006045702421786515	0.0006082037654045056	0.08499972386967022	0.08295521640820944	-8.959180106309431e-07	-5.795311088302446e-05	-9.0418029664429e-07	-5.848756322544835e-05
28.2628151733366	0.00047213145666981387	0.0004777981512301098	0.00051065326884579	0.0005158393237560136	0.0005326276177524199	0.000537496921460388	0.0005559335937745224	0.000560434512925422	0.0006044115200359875	0.0006080437634148138	0.08501309999621515	0.08296826900560213	-8.848058169494497e-07	-5.757916585441558e-05	-8.929673611696338e-07	-5.8110282630224885e-05
28.43311285235687	0.0004719898351161284	0.00047765502584010453	0.0005105062979920669	0.000515690930115171	0.000532477882711684	0.0005373458050971608	0.0005557811463967179	0.0005602807236127802	0.0006042541249929549	0.0006078850906970662	0.08502672106132445	0.0829815606163457	-8.737796132660645e-07	-5.7204239974947835e-05	-8.81841212993029e-07	-5.773201378124482e-05
28.604436660561465	0.0004718489241533629	0.0004775126230359202	0.0005103602056345645	0.0005155434251282123	0.0005323291271316471	0.0005371956769260742	0.0005556297895282403	0.0005601280317224406	0.0006040980640197408	0.000607727754155147	0.08504059159340437	0.08299509565927453	-8.628387835583635e-07	-5.682832834928708e-05	-8.708012306166135e-07	-5.735275176890764e-05
28.77679278089485	0.00047170872315601477	0.00047737094224831135	0.0005102149931246859	0.0005153968101830416	0.0005321813535905228	0.0005370465395447117	0.0005554795271245049	0.0005599764412062011	0.0006039433441782988	0.000607571760783184	0.08505471620609781	0.08300887863638871	-8.519827158397567e-07	-5.6451426041659314e-05	-8.598467966184752e-07	-5.6972491643547674e-05
28.950187433556945	0.00047156923145527684	0.00047722998286539814	0.0005100706618050736	0.0005152510866591391	0.0005320345646794571	0.0005368983955636245	0.0005553303631783982	0.0005598259560529549	0.0006037899726240077	0.0006074171176671775	0.08506909959993468	0.0830229141344744	-8.412108021326001e-07	-5.607352807524002e-05	-8.489772976238118e-07	-5.65912284146014e-05
29.124626876227456	0.0004714304483380634	0.0004770897442317038	0.0005099272130092937	0.0005151062559272515	0.0005318887630026323	0.0005367512476064364	0.000555182301720865	0.0005596765802892656	0.0006036379566073593	0.0006072638319866558	0.08508374656402985	0.08303720682675436	-8.305224384521498e-07	-5.569462943245951e-05	-8.381921242917034e-07	-5.6208957051176456e-05
29.30011740429177	0.00047129237304601384	0.0004769502256471711	0.0005097846480615164	0.0005149623193490781	0.000531743951177376	0.0005366050983099498	0.0005550353468214995	0.0005595283179799565	0.0006034873034756873	0.000607111911016367	0.08509866197779957	0.0830517614745742	-8.19917024771433e-07	-5.531472505407309e-05	-8.274906712754312e-07	-5.5825672480913635e-05
29.476665351068124	0.00047115500477447727	0.0004768114263661574	0.000509642968276187	0.0005148192782769472	0.0005316001318342696	0.0005364599503242561	0.0005548895025891639	0.000559381173228709	0.0006033380206749266	0.0006069613621280092	0.08511385081274363	0.08306658292912075	-8.093939649928428e-07	-5.4933809838467185e-05	-8.168723371977573e-07	-5.544136958936241e-05
29.654277088036206	0.00047101834267147786	0.000476673345596411	0.0005095021749576934	0.0005146771340534854	0.0005314573076172609	0.0005363158063128448	0.0005547447731726001	0.0005592351501786765	0.000603190115751414	0.0006068121927919943	0.08512931813422159	0.08308167613318383	-7.989526669234179e-07	-5.455187864117361e-05	-8.063365246264217e-07	-5.505604321975888e-05
29.832959025067048	0.00047088238583665114	0.0004765359824980222	0.0005093622694000175	0.0005145358880112806	0.0005313154811837749	0.0005361726689527152	0.0005546011627610686	0.000559090253013104	0.0006030435963537249	0.0006066644105792475	0.08514506910331038	0.0830970461229396	-7.885925422477374e-07	-5.416892627461978e-05	-7.958826400429175e-07	-5.46696881723735e-05
30.0127176106544	0.0004707471333201624	0.0004763993361823523	0.0005092232528863845	0.0005143955414725331	0.000531174655204828	0.0005360305409344888	0.0005544586755849928	0.000558946485955969	0.0006028984702345469	0.0006065180231630473	0.08516110897867454	0.08311269802979508	-7.783130065103575e-07	-5.378494750793439e-05	-7.855100938260109e-07	-5.4282299204400086e-05
30.193559332147448	0.0004706125841216	0.00047626340571093934	0.0005090851266889046	0.0005142560957487014	0.00053103483236514	0.0005358894249625216	0.0005543173159166131	0.0005588038532726202	0.0006027547452525925	0.0006063730383209	0.08517744311847092	0.08312863708223812	-7.681134790752612e-07	-5.3399937065448655e-05	-7.752183002137942e-07	-5.389387102887333e-05
30.37549071598484	0.0004704787371888458	0.00047612819009438005	0.0005089478920682001	0.0005141175521401391	0.0005308960153632555	0.0005357493237550225	0.0005541770880706637	0.0005586623592704485	0.0006026124293745594	0.0006062294639364596	0.0851940769823191	0.08314486860776332	-7.57993383097887e-07	-5.3013889626335464e-05	-7.650066772752796e-07	-5.350439831396103e-05
30.55851832793038	0.00047034559141691967	0.00047599368829119186	0.0005088115502730304	0.0005139799119357242	0.0005307582069116584	0.0005356102400441693	0.0005540379964050546	0.0005585220082995566	0.0006024715306771213	0.000606087308001485	0.08521101613328758	0.08316139803480822	-7.47952145519707e-07	-5.262679982495633e-05	-7.548746468993405e-07	-5.311387568331105e-05
30.742648773309874	0.00047021314564679956	0.0004758598992066416	0.0005086761025399046	0.0005138431764124764	0.0005306214097368908	0.0005354721765762242	0.0005539000453215682	0.0005583828047534437	0.0006023320573489687	0.0006059465786178363	0.08522826623993159	0.08317823089474227	-7.379891970265944e-07	-5.2238662249695644e-05	-7.448216347600168e-07	-5.272229771507986e-05
30.92788869724955	0.00047008139866421504	0.0004757268216915542	0.0005085415500926824	0.000513707346835165	0.0005304856265796746	0.000535335136111656	0.0005537632392665733	0.0005582447530697111	0.0006021940176928904	0.0006058072839995169	0.08524583307838032	0.08319537282390677	-7.281039720217174e-07	-5.184947144197538e-05	-7.34847070283989e-07	-5.232965894082231e-05
31.114244784915854	0.00046995034919841737	0.00047559445454109695	0.0005084078941421724	0.0005135724244559149	0.0005303508601950345	0.0005351991214252613	0.0005536275827317528	0.000558107857730774	0.0006020574201279005	0.0006056694324747595	0.08526372253445776	0.08321282956567466	-7.182959085990856e-07	-5.1459221895852614e-05	-7.24950386627593e-07	-5.193595384520022e-05
31.30172376175672	0.00046981999592092	0.0004754627964935337	0.0005082751358857173	0.0005134384105137934	0.0005302171133524224	0.0005350641353062879	0.0005534930802548427	0.0005579721232645928	0.0006019222731914116	0.0006055330324881574	0.08528194060584786	0.08323060697257695	-7.085644485272866e-07	-5.106790805775585e-05	-7.151310206579553e-07	-5.1541176865663174e-05
31.4903323937443	0.00046969033744421215	0.00047533184622895134	0.000508143276506764	0.0005133053062343939	0.0005300843888358415	0.0005349301805585576	0.0005533597364203896	0.0005578375542454194	0.0006017885855414508	0.0006053980926028341	0.08530049340432186	0.0832487110084652	-6.989090372245491e-07	-5.067552432630462e-05	-7.053884129284895e-07	-5.114532239228198e-05
31.68007748761912	0.0004695613723204419	0.00047520160236796174	0.0005080123171744324	0.0005131731128294048	0.0005299526894439714	0.0005347972600005906	0.0005532275558605197	0.0005577041552945472	0.0006016563659589259	0.0006052646215026683	0.08531938715798826	0.08326714775070693	-6.893291237175438e-07	-5.028206505007515e-05	-6.957220076379139e-07	-5.0748384765625376e-05
31.870965891135747	0.00046943309904007904	0.000475072063470374	0.0005078822590430669	0.000513041831496173	0.0005298220179903043	0.0005346653764657396	0.0005530965432557311	0.0005575719310811025	0.0006015256233499472	0.0006051326279945682	0.08533862821361943	0.08328592339246581	-6.798241606266377e-07	-4.988752452828038e-05	-6.861312526163735e-07	-5.035035827732903e-05
32.063004493309954	0.0004693055160305362	0.00047494322803383457	0.0005077531032517857	0.0005129114634172533	0.0005296923773032667	0.000534534532802311	0.0005529667033356907	0.0005574408863228161	0.000601396366748183	0.0006050021210107814	0.08535822303898982	0.08330504424497369	-6.703936041448609e-07	-4.949189700986789e-05	-6.766155993020214e-07	-4.9951237169304497e-05
32.25620022466719	0.00046917862165477133	0.00047481509449244275	0.0005076248509240063	0.0005127820097599479	0.0005295637702263593	0.000534404731873703	0.0005528380408800602	0.0005573110257868459	0.0006012686053172874	0.000604873109611274	0.08537817822531134	0.08332451673991094	-6.610369140006098e-07	-4.9095176692270925e-05	-6.671745027048061e-07	-4.9551015632420814e-05
32.45056005749291	0.0004690524142098502	0.0004746876612153311	0.0005074975031669718	0.0005126534716758372	0.0005294361996182866	0.000534275976558534	0.0005527105607193289	0.0005571823542905894	0.0006011423483533634	0.0006047456029861445	0.08539850048968098	0.08334434743178781	-6.517535534431192e-07	-4.8697357721338985e-05	-6.578074213923774e-07	-4.914968780661555e-05
32.64609100608406	0.00046892689192548387	0.00047456092650521707	0.0005073710610712625	0.0005125258503002935	0.000529309668353096	0.0005341482697507797	0.0005525842677356715	0.0005570548767025333	0.0006010176052874903	0.0006046196104581025	0.08541919667760126	0.08336454300042193	-6.425429892123209e-07	-4.8298434190463535e-05	-6.485138174584272e-07	-4.874724777985395e-05
32.84280012700226	0.0004688020529625284	0.000474434888596921	0.0005072455257102872	0.0005123991467519924	0.0005291841793203125	0.0005340216143599076	0.0005524591668638126	0.0005569285979431015	0.0006008943856883001	0.0006044951414849947	0.08544027376555009	0.08338511025341802	-6.334046915180275e-07	-4.789840013989799e-05	-6.392931565016562e-07	-4.8343689587448946e-05
33.040694519328454	0.00046867789541145714	0.00047430954565585277	0.0005071208981397814	0.0005122733621324013	0.0005290597354250815	0.0005338960133110171	0.000552335263091926	0.0005568035229855392	0.0006007726992646174	0.0006043722056623903	0.08546173886360182	0.08340605612875641	-6.243381340054546e-07	-4.749724955539769e-05	-6.301449075943322e-07	-4.7939007210992535e-05
33.239781324919136	0.0004685544172907948	0.0004741848957764642	0.0005069971793972693	0.0005121484975252663	0.0005289363395883102	0.0005337714695449794	0.0005522125614625387	0.0005566796568568026	0.0006006525558681531	0.0006042508127262206	0.08548359921812548	0.08342738769739308	-6.153427937406926e-07	-4.709497636823379e-05	-6.210685432632077e-07	-4.7533194578133764e-05
33.44006772866406	0.0004684316165455174	0.0004740609369806667	0.000506874370501536	0.000512024553996077	0.0005288139947468103	0.0005336479860185794	0.0005520910670734558	0.0005565570046384727	0.0006005339654962572	0.0006041309725554807	0.08550586221449961	0.08344911216594615	-6.064181511827339e-07	-4.669157445419403e-05	-6.120635394637162e-07	-4.712624556162115e-05
33.64156095874556	0.00046830949104541953	0.00047393766721621507	0.0005067524724520698	0.0005119015325915293	0.0005286927038534451	0.0005335255657046603	0.0005519707850787154	0.0005564355714676868	0.0006004169382947365	0.0006040126951749876	0.0855285353799401	0.08347123687941492	-5.975636901539832e-07	-4.6287037632375405e-05	-6.031293755511327e-07	-4.671815397823409e-05
33.84426828689945	0.0004681880385834417	0.00047381508435505326	0.0005066314862285002	0.0005117794343389635	0.0005285724698772784	0.0005334042115922707	0.0005518517206895493	0.0005563153625380907	0.0006003014845607324	0.0006038959907582027	0.0855516263863461	0.08349376932398514	-5.88778897825078e-07	-4.5881359664975974e-05	-5.942655342621415e-07	-4.6308913588463674e-05
34.04819702867729	0.0004680672568739613	0.00047369318619162426	0.0005065114127900217	0.0005116582602457975	0.0005284532958037219	0.0005332839266868114	0.0005517338791753725	0.0005561963831008107	0.0006001876147456645	0.0006037808696301129	0.08557514305322311	0.08351671712987846	-5.800632646821464e-07	-4.547453425605974e-05	-5.854715016872982e-07	-4.589851809554124e-05
34.25335454371064	0.0004679471435510478	0.0004735719704411432	0.000506392253074799	0.0005115380112989441	0.0005283351846346917	0.0005331647140101878	0.0005516172658647946	0.0005560786384654457	0.0006000753394582391	0.0006036673422701844	0.08559909335068355	0.08354008807426537	-5.71416284503171e-07	-4.506655505054358e-05	-5.767467672426231e-07	-4.548696114420325e-05
34.45974823597649	0.0004678276961666758	0.0004734514347378294	0.0005062740079993622	0.0005114186884642124	0.0005282181393887601	0.0005330465766009621	0.0005515018861466482	0.0005559621340010785	0.0005999646694675273	0.0006035554193153743	0.08562348540249395	0.08356389008424532	-5.628374543415089e-07	-4.465741563401682e-05	-5.680908236520375e-07	-4.507423632041374e-05
34.66738555406454	0.0004677089121888986	0.000473331576633101	0.0005061566784579876	0.0005113002926856949	0.0005281021631013133	0.0005329295175145079	0.0005513877454710413	0.0005558468751373168	0.0005998556157061102	0.0006034451115632156	0.08564832748919529	0.08358813123990491	-5.543262744933664e-07	-4.424710953121469e-05	-5.595031669198246e-07	-4.466033715021245e-05
34.87627399144595	0.0004675907889999826	0.0004732123935937264	0.0005060402653220615	0.000511182824885145	0.0005279872588247117	0.0005328135398231685	0.0005512748493504349	0.0005557328673653448	0.0005997481892732998	0.0006033364299749701	0.08567362805129904	0.08361281977741249	-5.458822484726445e-07	-4.383563020492198e-05	-5.509832963024406e-07	-4.424525709860461e-05
35.086421086743854	0.0004674733238944988	0.00047309388299993847	0.0005059247694394287	0.0005110662859613307	0.0005278734296284525	0.0005326986466164172	0.000551163203360739	0.0005556201162390084	0.0005996424014384283	0.0006032293856788559	0.08569939569254642	0.08363796409221924	-5.3750488299034e-07	-4.342297105545956e-05	-5.425307142889989e-07	-4.382898956892256e-05
35.29783442400536	0.00046735651407736845	0.00047297604214349996	0.0005058101916337278	0.0005109506767893821	0.0005277606785993329	0.0005325848410010183	0.0005510528131424389	0.0005555086273759164	0.0005995382636442169	0.0006031239899733436	0.08572563918324543	0.08366357274229888	-5.291936879376312e-07	-4.300912542021251e-05	-5.341449265811038e-07	-4.3411527902187386e-05
35.51052163297529	0.000467240356661869	0.0004728588682257295	0.000505696532703705	0.0005108359982201113	0.0005276490088416157	0.0005324721261011914	0.0005509436844017379	0.000555398406458569	0.0005994357875102159	0.0006030202543305298	0.0857523674636803	0.08368965445148759	-5.20948176345546e-07	-4.259408657121544e-05	-5.258254420551205e-07	-4.299286537517988e-05
35.72449038937153	0.00046712484866759325	0.0004727423583554836	0.0005055837934225211	0.0005107222510793333	0.0005275384234772045	0.0005323605050587829	0.0005508358229117333	0.0005552894592355141	0.0005993349848363356	0.0006029181903995964	0.08577958964759186	0.08371621811287391	-5.127678643728189e-07	-4.217784771533284e-05	-5.175717727511162e-07	-4.25729952002879e-05
35.93974841516195	0.0004670099870183594	0.0004726265095470877	0.0005054719745370294	0.0005106094361671503	0.0005274289256458084	0.0005322499810334297	0.0005507292345136119	0.0005551817915225177	0.0005992358676064417	0.0006028178100103323	0.08580731502574955	0.08374327279227822	-5.046522712796528e-07	-4.17604019928991e-05	-5.093834338431528e-07	-4.215191052442391e-05
36.15630347884324	0.00046689576854007766	0.00047251131871822694	0.0005053610767670476	0.0005104975542572347	0.0005273205185051248	0.0005321405572027376	0.000550623925117877	0.0005550754092037776	0.0005991384479920529	0.0006027191251767547	0.08583555306958815	0.08377082773181559	-4.966009194021324e-07	-4.134174247635847e-05	-5.012599436176029e-07	-4.17296044276233e-05
36.374163395721176	0.0004667821899585656	0.0004723967826877792	0.0005052511008046015	0.0005103866060960811	0.0005272132052310105	0.0005320322367624515	0.0005505199007055986	0.0005549703182331442	0.0005990427383561076	0.0006026221481008032	0.08586431343494433	0.0837988923535273	-4.886133341314072e-07	-4.0921862169696066e-05	-4.932008234469123e-07	-4.130606992223951e-05
36.59333602819267	0.00046666924789731494	0.0004722828981736118	0.0005051420473131592	0.0005102765924022569	0.0005271069890176678	0.0005319250229266389	0.0005504171673296915	0.0005548665246353875	0.0005989487512568328	0.0006025268911761241	0.08589360596585592	0.083827476263098	-4.806890438789971e-07	-4.050075400643949e-05	-4.852055977616274e-07	-4.088129995140355e-05
36.813829286029524	0.0004665569388752062	0.0004721696617903162	0.0005050339169268424	0.0005101675138656183	0.0005270018730778266	0.0005318189189278673	0.0005503157311162275	0.0005547640345074766	0.0005988564994516919	0.0006024333669919446	0.08592344069846965	0.08385658925365749	-4.7282758007137146e-07	-4.007841084958941e-05	-4.772737940386858e-07	-4.0455287388760364e-05
37.03565112666392	0.0004664452593041718	0.00047205707004689283	0.0005049267102496179	0.0005100593711465122	0.0005268978606429299	0.0005317139280173891	0.0005502155982657704	0.0005546628540198973	0.0005987659959014338	0.000602341588337033	0.08595382786502546	0.08388624130968107	-4.6502847711135144e-07	-3.965482548974608e-05	-4.6940494276542094e-07	-4.0028025036525916e-05
37.25880955547555	0.0004663342054868049	0.00047194511934439074	0.0005048204278544718	0.0005099521648749686	0.0005267949549633258	0.00053161005346533	0.0005501167750547433	0.0005545629894179991	0.0005986772537742353	0.0006022515682037597	0.08598477789792974	0.08391644261095574	-4.572912723596785e-07	-3.922999064395749e-05	-4.6159857742308213e-07	-3.959950562469616e-05
37.483312626080554	0.0004662237736139114	0.0004718338059734795	0.0005047150702825602	0.0005098458956498539	0.0005266931593084597	0.000531507298560877	0.0005500192678368272	0.0005544644470233645	0.0005985902864499362	0.0006021633197922459	0.0860163014339329	0.08394720353666066	-4.4961550610834317e-07	-3.880389895451197e-05	-4.538542344571274e-07	-3.916972180961764e-05
37.70916844062219	0.00046611395976201117	0.00047172312611197753	0.0005046106380423437	0.0005097405640380235	0.0005265924769670722	0.0005314056666124748	0.0005499230830443943	0.0005543672332352187	0.0005985051075243874	0.0006020768565146196	0.08604840931839583	0.08397853466952027	-4.420007215623703e-07	-3.837654298777249e-05	-4.4617145325900887e-07	-3.8738666172877245e-05
37.93638515006311	0.00046600475989077254	0.000471613075822314	0.0005045071316086957	0.0005096361705734385	0.0005264929112473972	0.0005313051609480197	0.0005498282271899679	0.0005542713545318695	0.0005984217308138877	0.0006019921919993651	0.08608111260965491	0.08401044680007909	-4.344464648118468e-07	-3.79479152329415e-05	-4.3854977613971835e-07	-3.830633122016425e-05
38.164970954479706	0.00046589616984039624	0.00047150365104893624	0.0005044045514219928	0.000509532715756267	0.0005263944654773666	0.0005312057849150614	0.0005497347068677217	0.0005541768174721725	0.0005983401703597408	0.0006019093400957822	0.08611442258349113	0.08404295093104827	-4.269522848085027e-07	-3.751800810031236e-05	-4.309887483055011e-07	-3.787270937957721e-05
38.39493410335793	0.0004657881853289313	0.0004713948476156579	0.0005043028978871794	0.0005094302000519657	0.0005262971430048172	0.0005311075418810064	0.0005496425287550077	0.0005540836286970418	0.0005982604404329114	0.0006018283148785502	0.08614835073769969	0.0840760582817719	-4.195177333394737e-07	-3.7086813920006456e-05	-4.2348791783313605e-07	-3.743779300040273e-05
38.626282895891045	0.0004656808019495337	0.0004712866612229401	0.0005042021713728141	0.0005093286238903348	0.0005262009471977021	0.0005310104352333255	0.0005495516996139259	0.0005539917949309862	0.0005981825555388031	0.0006017491306524049	0.08618290879676678	0.08410978029278546	-4.121423650110378e-07	-3.665432494093235e-05	-4.160468356510707e-07	-3.7001574352102384e-05
38.859025681279114	0.00046557401516765545	0.0004711790874451122	0.0005041023722100836	0.0005092279876645448	0.0005261058814443032	0.000530914468379763	0.0005494622262929255	0.0005539013229836864	0.0005981065304221417	0.0006016718019569206	0.0862181087166652	0.08414412863050255	-4.048257372202095e-07	-3.62205333290927e-05	-4.086650555112318e-07	-3.656404562255022e-05
39.09317085903034	0.0004654678203181745	0.0004710721217275285	0.0005040035006918046	0.0005091282917301545	0.0005260119491534512	0.0005308196447485533	0.0005493741157284444	0.0005538122197516038	0.0005980323800719884	0.0006015963435714211	0.08625396268974128	0.08417911519197044	-3.9756741012850205e-07	-3.5785431165780146e-05	-4.013421339662572e-07	-3.612519891650623e-05
39.328726879264174	0.00046536221260245044	0.0004709657593836554	0.0005039055570713883	0.0005090295364040858	0.0005259191537547478	0.0005307259677886381	0.0005492873749465907	0.0005537244922196328	0.000597960119726866	0.0006015227705199993	0.08629048314974534	0.0842147521097871	-3.90366946643279e-07	-3.534901044650873e-05	-3.940776303469444e-07	-3.568502625445058e-05
39.56570224301631	0.0004652571870853151	0.00047085999559208974	0.0005038085415617888	0.0005089317219635857	0.0005258274986987908	0.0005306334409698885	0.0005492020110648559	0.0005536381474627873	0.0005978897648800174	0.000601451098076665	0.08632768277695149	0.0842510517570989	-3.832239123841442e-07	-3.4911263078585275e-05	-3.8687110673124234e-07	-3.52435195702383e-05
39.80410550254544	0.00046515273869199286	0.00047075482539351253	0.0005037124543344223	0.000508834848645162	0.0005257369874574094	0.0005305420677833352	0.0005491180312938804	0.0005535531926479333	0.0005978213312847941	0.000601381341770623	0.08636557450342301	0.08428802675273175	-3.761378756742678e-07	-3.447218088067916e-05	-3.797221279327589e-07	-3.4800670710613546e-05
40.04394526164196	0.00046504886220494207	0.0004706502436875588	0.0005036172955180541	0.0005087389166434817	0.0005256476235238917	0.000530451851741393	0.0005490354429392461	0.0005534696350355488	0.0005977548349601681	0.0006013135173916705	0.08640417151838915	0.08432568996643691	-3.6910840750894493e-07	-3.40317555807268e-05	-3.7263026147192103e-07	-3.4356471433294455e-05
40.28523017593832	0.00046494555226062783	0.0004705462452296247	0.0005035230651976656	0.0005086439261102545	0.00052555941041323	0.0005303627963781006	0.0005489542534033257	0.0005533874819815426	0.0005976902921963951	0.0006012476409957389	0.0864434872737586	0.08436405452427324	-3.6213508152437013e-07	-3.358997881322545e-05	-3.6559507754474994e-07	-3.391091340443353e-05
40.52796895322162	0.00046484280334621575	0.00047044282462759175	0.0005034297634132902	0.0005085498771530819	0.0005254723516623636	0.0005302749052493586	0.000548874470187165	0.0005533067409391047	0.0005976277195608082	0.0006011837289105707	0.0864835354897508	0.08440313381410378	-3.5521747398180835e-07	-3.314684211849772e-05	-3.5861614900507995e-07	-3.3463988197590666e-05
40.77217035374772	0.0004647406097961869	0.0004703399763384765	0.0005033373901588191	0.0005084567698342771	0.0005253864508304273	0.0005301881819331747	0.0005487961008924216	0.0005532274194606082	0.000597567133903763	0.0006011217977415369	0.08652433016068535	0.08444294149124211	-3.4835516374634445e-07	-3.270233694091518e-05	-3.5169305134569347e-07	-3.301568729238702e-05
41.017843190557436	0.00046463896578886806	0.00047023769466499526	0.0005032459453807733	0.0005083646041696566	0.0005253017114990035	0.0005301026300299087	0.000548719153223337	0.000553149525199548	0.0005975085523647237	0.0006010618643775981	0.08656588556089263	0.08448349148421436	-3.415477322576098e-07	-3.2256454626525266e-05	-3.44825362667096e-07	-3.256600207189597e-05
41.26499632979458	0.0004645378653428861	0.0004701359737520507	0.000503155428977052	0.0005082733801273017	0.0005252181372723831	0.0005300182531625314	0.0005486436349887693	0.0005530730659125373	0.0005974519923785158	0.0006010039459974236	0.08660821625077776	0.08452479800067891	-3.347947635009424e-07	-3.180918642088637e-05	-3.3801266364824264e-07	-3.211492382067249e-05
41.51363869102594	0.00046443730231353147	0.00047003480758313354	0.0005030658407956484	0.0005081830976262874	0.0005251357317778289	0.0005299350549768794	0.0005485695541042674	0.0005529980494613467	0.0005973974716817272	0.0006009480600756589	0.08665133708301995	0.08456687553348301	-3.2809584399350923e-07	-3.1360523467804935e-05	-3.3125453753873185e-07	-3.166244372376781e-05
41.763779247563185	0.0004643372703890337	0.0004699341899766316	0.0005029771806333237	0.0005080937565353789	0.0005250544986658434	0.0005298530391419198	0.0005484969185941965	0.0005529244838149897	0.0005973450083192725	0.0006008942243893518	0.08669526320893899	0.08460973886686157	-3.214505627565506e-07	-3.091045680696236e-05	-3.245505701195573e-07	-3.12085528638012e-05
42.0154270267867	0.0004642377630867512	0.0004698341145820586	0.0005028894482342607	0.0005080053566716965	0.0005249744416104441	0.00052977220935002	0.0005484257365939221	0.0005528523770518681	0.000597294620651132	0.0006008424570245495	0.08674001008500816	0.08465340308279783	-3.1485851128393826e-07	-3.0458977371430884e-05	-3.179003496842428e-07	-3.0753242219211385e-05
42.26859111047143	0.00046413877374926465	0.00046973457487618325	0.0005028026432886741	0.0005079178977993468	0.0005248955643094446	0.0005296925693172213	0.0005483560163520394	0.0005527817373619644	0.0005972463273592587	0.0006007927763830589	0.08678559347952493	0.08469788356753331	-3.083192835263461e-07	-3.0006075985924974e-05	-3.1130346701780873e-07	-3.029650266263284e-05
42.523280635114425	0.00046404029554037454	0.00046963556415906694	0.0005027167654313841	0.000507831379628013	0.0005248178704847387	0.0005296141227835177	0.0005482877662326618	0.0005527125730490862	0.0005972001474546608	0.0006007452011893783	0.0868320294794589	0.0847431960182425	-3.018324758608925e-07	-2.955174336428945e-05	-3.0475951536229444e-07	-2.9838324957467965e-05
42.77950479226489	0.0004639423214410079	0.0004695370755500078	0.0005026318142403663	0.0005077458018115183	0.0005247413638825953	0.0005295368735131467	0.0005482209947177712	0.000552644892533176	0.0005971561002846774	0.0006006997504978224	0.08687933449745147	0.08478935644987329	-2.9539768707075725e-07	-2.9095970107390068e-05	-2.982680904009289e-07	-2.937869975684626e-05
43.03727282885567	0.000463844844245014	0.00046943910198337844	0.0005025477892352464	0.0005076611639463464	0.0005246660482739525	0.0005294608252948743	0.0005481557104096167	0.0005525787043526665	0.0005971142055404315	0.0006006564436998109	0.08692752527900625	0.08483638120214863	-2.890145183208955e-07	-2.8638746700920814e-05	-2.9182879023796453e-07	-2.8917617601403878e-05
43.29659404753705	0.0004637478565548655	0.0004693416362043664	0.0005024646898757683	0.0005075774655701222	0.0005245919274547246	0.0005293859819422965	0.0005480919220331802	0.0005525140171669022	0.0005970744832644838	0.0006006153005313666	0.08697661890984743	0.08488428694675573	-2.82682573123777e-07	-2.818006351207325e-05	-2.85441215356827e-07	-2.8455068915578252e-05
43.55747780701245	0.00046365135077725293	0.0004692446707646102	0.0005023825155602213	0.0005074947061600625	0.0005245190052461136	0.0005293123472941445	0.0005480296384387057	0.000552450839758623	0.0005970369538586897	0.0006005763410807998	0.08702663282346837	0.08493309069470442	-2.7640145732572494e-07	-2.7719910787912805e-05	-2.791049686079721e-07	-2.7991044006206445e-05
43.81993352237618	0.0004635553191185628	0.0004691481980177226	0.000502301265623823	0.0005074128851313724	0.0005244472854949245	0.0005292399252145932	0.000547968868604288	0.0005523891810365061	0.0005970016380922575	0.0006005395857965955	0.08707758480886826	0.08498280980388422	-2.701707790748239e-07	-2.7258278652325663e-05	-2.728196551824314e-07	-2.7525533059985507e-05
44.08397066545326	0.0004634597535802555	0.00046905221011470723	0.000502220939337062	0.0005073320018356151	0.0005243767720738926	0.0005291687195935794	0.0005479096216385302	0.0005523290500377757	0.0005969685571100235	0.0006005050554955132	0.08712949301848563	0.08503346198679318	-2.6399014879576604e-07	-2.6795157103243206e-05	-2.6658488258340593e-07	-2.7058526140377737e-05
44.349598765141174	0.00046336464595411704	0.00046895669899925944	0.0005021415359039997	0.0005072520555590278	0.0005243074688820134	0.0005290987343471265	0.0005478519067832673	0.0005522704559308775	0.0005969377324409452	0.0006004727713708976	0.08718237597632619	0.08508506531847873	-2.5785917916773364e-07	-2.6330536010171768e-05	-2.604002606011128e-07	-2.6590013185084915e-05
44.6168274077539	0.0004632699878174005	0.00046886165640294984	0.0005020630544605232	0.0005071730455208002	0.000524239379844883	0.0005290299734176762	0.0005477957334163639	0.0005522134080182234	0.0005969091860068239	0.0006004427550012111	0.08723625258631378	0.08513763824467327	-2.5177748509523385e-07	-2.5864405111000743e-05	-2.5426540128828216e-07	-2.611998400343929e-05
44.88566623736761	0.0004631757705278415	0.0004687670738402875	0.0005019854940725575	0.0005070949708713039	0.0005241725089150445	0.0005289624407744266	0.0005477411110545766	0.0005521579157390067	0.0005968829401312568	0.0006004150283587979	0.08729114214083081	0.08519119959014203	-2.457446836821864e-07	-2.5396754009129885e-05	-2.4817991893489547e-07	-2.5648428273419843e-05
45.15612495616904	0.0004630819852185495	0.0004686729426036597	0.0005019088537342283	0.0005070178306902802	0.0005241068600723431	0.0005288961404136798	0.0005476880493564992	0.000552103988672087	0.000596859017548834	0.0006003896138188808	0.08734706432949942	0.08524576856723191	-2.397603942068784e-07	-2.4927572170402312e-05	-2.421434300388034e-07	-2.5175335538474286e-05
45.42821332480542	0.00046298862279277347	0.00046857925375814167	0.0005018331323659741	0.0005069416239849728	0.0005240424373242889	0.0005288310763591957	0.0005476365581255799	0.0005520516365389574	0.000596837441414584	0.0006003665341688028	0.08740403924818335	0.08530136478466856	-2.338242380950763e-07	-2.4456848919940377e-05	-2.3615555328371663e-07	-2.4700695204757372e-05
45.701941162736816	0.0004628956739185314	0.0004684859981361797	0.0005017583288126161	0.0005068663496882197	0.0005239792447064287	0.0005287672526625547	0.0005475866473132154	0.0005520008692067801	0.0005968182353136727	0.0006003458126175164	0.08746208740820577	0.08535800825654392	-2.2793583889476384e-07	-2.398457343914806e-05	-2.3021590951112503e-07	-2.4224496538105544e-05
45.97731834859046	0.00046280312902310396	0.0004683931663321336	0.0005016844418413674	0.0005067920066564889	0.0005239172862827236	0.0005287046734035278	0.0005475383270219326	0.0005519516966915108	0.0005968014232713692	0.0006003274728053346	0.08752122974583611	0.08541571941157074	-2.2209482224383285e-07	-2.351073476145049e-05	-2.243241216908073e-07	-2.374672866004013e-05
46.25435482051728	0.000462710978287395	0.0004683007486966869	0.0005016114701397991	0.0005067185936678633	0.0005238565661459436	0.0005286433426904589	0.0005474916075086509	0.0005519041291610972	0.0005967870297632897	0.0006003115388139521	0.08758148763199791	0.08547451910255441	-2.16300815846014e-07	-2.3035321769560024e-05	-2.1847981489437653e-07	-2.3267380544853e-05
46.533060576550575	0.0004626192116401379	0.00046820873533110803	0.0005015394123137458	0.0005066461094199735	0.0005237970884180599	0.0005285832646606508	0.0005474464991880303	0.00055185817693877	0.0005967750797259124	0.0006002980351767318	0.08764288288224402	0.08553442861612817	-2.105534494494096e-07	-2.2558323192214957e-05	-2.1268261627533074e-07	-2.2786441016664494e-05
46.813445674966815	0.00046252781875196077	0.0004681171160813691	0.0005014682668851537	0.0005065745525278723	0.0005237388572506556	0.0005285244434807631	0.0005474030126359085	0.0005518138505064157	0.0005967655985673935	0.0006002869868892856	0.08770543776699576	0.08559546968273757	-2.048523548062696e-07	-2.2079727599141896e-05	-2.0693215503088912e-07	-2.2303898744746586e-05
47.09552023464871	0.00046243678902930103	0.00046802588053211267	0.0005013980322898826	0.0005065039215218564	0.000523681876825345	0.0005284668833472222	0.0005473611585928354	0.0005517711605080421	0.0005967586121786815	0.000600278419420346	0.0877691750220375	0.08565766448688424	-1.9919716565336767e-07	-2.1599523398210807e-05	-2.0122806237987418e-07	-2.181974224037264e-05
47.37929443545016	0.0004623461116081553	0.00046793501800045984	0.0005013287068754321	0.0005064342148452265	0.0005236261513541984	0.0005284105884866353	0.000547320947967695	0.0005517301177533381	0.0005967541469449375	0.0006002723587229371	0.08783411785931261	0.08572103567765124	-1.935875176850045e-07	-2.1117698831632503e-05	-1.955699715367994e-07	-2.133395985336184e-05
47.66477851856398	0.00046225577534767545	0.0004678445175296626	0.0005012602888986227	0.0005063654308519874	0.0005235716850801823	0.0005283555631562196	0.0005472823918414321	0.0005516907332213265	0.00059675222975728	0.0006002688312458641	0.08790028997798333	0.08578560637950118	-1.880230485148439e-07	-2.063424197065733e-05	-1.899575176748979e-07	-2.084653976691664e-05
47.951982786891236	0.0004621657688235971	0.00046775436788259046	0.0005011927765232043	0.0005062975678044877	0.0005235184822776108	0.0005283018116442418	0.0005472455014708786	0.0005516530180641204	0.0005967528880248651	0.000600267863945524	0.08796771557580572	0.08585140020336528	-1.8250339765227708e-07	-2.0149140712077962e-05	-1.843903379030289e-07	-2.03574699943615e-05
48.24091760541319	0.0004620760803214945	0.0004676645575350458	0.0005011261678174034	0.0005062306238709958	0.0005234665472526048	0.0005282493382704656	0.0005472102882926793	0.0005516169836107808	0.0005967561496872973	0.0006002694842980507	0.08803641936079165	0.08591844125803161	-1.770282064779199e-07	-1.9662382774274234e-05	-1.7886807124074117e-07	-1.9866738375146076e-05
48.53159340156531	0.00046198669782986177	0.0004675750746689048	0.0005010604607514034	0.0005061645971232038	0.0005234158843435637	0.0005281981473866112	0.0005471767639273341	0.0005515826413712728	0.0005967620432274029	0.0006002737203118006	0.08810642656320399	0.08598675416183467	-1.7159711820403933e-07	-1.9173955691648148e-05	-1.7339035857924165e-07	-1.9374332569682684e-05
48.82402066561362	0.0004618976090330141	0.00046748590716508097	0.0005009956531947576	0.0005060994855336739	0.0005233664979216535	0.0005281482433768299	0.0005471449401833457	0.0005515500030405457	0.0005967705976843674	0.0006002806005402058	0.0881777629478618	0.0860563640546717	-1.6620977785091785e-07	-1.868384681048829e-05	-1.6795684265786832e-07	-1.8880240055085817e-05
49.11820995103327	0.00046180880130379867	0.00046739704259630033	0.0005009317429137275	0.0005060352869732063	0.0005233183923913006	0.000528099630658186	0.0005471148290614825	0.0005515190805027102	0.0005967818426672467	0.0006002901540949817	0.08825045482678637	0.08612729661033103	-1.6086583221150853e-07	-1.8192043283807302e-05	-1.6256716803123884e-07	-1.8384448120481456e-05
49.41417187488941	0.0004617202616961198	0.0004673084682196902	0.0005008687275685548	0.0005059719992081388	0.0005232715721907061	0.000528052313681156	0.0005470864427591668	0.0005514898858353461	0.0005967958083688725	0.0006003024106597308	0.08832452907219653	0.08619957804917704	-1.55564929819451e-07	-1.7698532066012795e-05	-1.5722098103564033e-07	-1.7886943861733506e-05
49.71191711822035	0.00046163197693726025	0.0004672201709691688	0.0005008066047106531	0.0005059096198975713	0.0005232260417923683	0.000528006296930138	0.0005470597936749776	0.0005514624313139178	0.000596812525580159	0.0006003174005039263	0.08840001312984952	0.08627323515115899	-1.503067209244601e-07	-1.7203299908521985e-05	-1.5191792976420107e-07	-1.73877141770723e-05
50.01145642642306	0.00046154393342000196	0.00046713213744763	0.0005007453717797212	0.000505848146590514	0.0005231818057036191	0.0005279615849239729	0.0005470348944132832	0.0005514367294163219	0.0005968320257048262	0.0006003351544973126	0.08847693503276158	0.08634829526919609	-1.450908574536199e-07	-1.6706333353599945e-05	-1.4665766403230453e-07	-1.688674576144633e-05
50.3128006096408	0.0004614561171945362	0.00046704435391892727	0.0005006850261007852	0.0005057875767229531	0.0005231388684671788	0.0005279181822164842	0.0005470117577890087	0.0005514127928275646	0.000596854340774556	0.000600355704124721	0.08855532341529679	0.08642478634293733	-1.3991699297712275e-07	-1.6207618728558693e-05	-1.4143983533996748e-07	-1.6384025100762978e-05
50.61596054315354	0.0004613685139601598	0.0004669568062996365	0.0005006255648811461	0.0005057279076148443	0.0005230972346617234	0.0005278760933970297	0.0005469903968325332	0.000551390634444563	0.0005968795034645933	0.0006003790815013258	0.08863520752766044	0.08650273691287354	-1.3478478268018866e-07	-1.5707142140525265e-05	-1.36264096846795e-07	-1.5879538466753718e-05
50.9209471677702	0.00046128110905674423	0.00046686948015059975	0.0005005669852072523	0.0005056691364670102	0.0005230569089024657	0.0005278353230910662	0.0005469708247947311	0.0005513702673810942	0.0005969075471098088	0.0006004053193883463	0.08871661725078514	0.08658217613488388	-1.296938833241423e-07	-1.5204889469808136e-05	-1.3113010333359962e-07	-1.537327191082627e-05
51.22777149022361	0.0004611938874559808	0.00046678236066824283	0.0005005092840414843	0.0005056112603579599	0.0005230178958417581	0.0005277958759607351	0.0005469530551521564	0.0005513517049728767	0.0005969385057212411	0.0006004344512092195	0.0887995831116338	0.08666313379515606	-1.246439532124775e-07	-1.4700846363666087e-05	-1.2603751116814065e-07	-1.486521125793061e-05
51.53644458356769	0.0004611068337523856	0.0004666954326756561	0.0005004524582188391	0.0005055542762406187	0.0005229802001697057	0.0005277577567054584	0.0005469371016123786	0.0005513349607828076	0.0005969724140031305	0.0006004665110662496	0.0888841362989561	0.08674564032554641	-1.1963465216071646e-07	-1.4194998230424027e-05	-1.2098597827476642e-07	-1.4355342100730306e-05
51.84697758757708	0.0004610199321540605	0.00046660868061343185	0.000500396504443534	0.000505498180938955	0.0005229438266147999	0.0005277209700625547	0.0005469229781194678	0.0005513200486063429	0.0005970093073704624	0.0006005015337577611	0.08897030867945441	0.08682972681937644	-1.1466564145109007e-07	-1.3687330231756945e-05	-1.1597516409147992e-07	-1.3843649792247281e-05
52.15938170914916	0.0004609331664732073	0.00046652208853025884	0.0005003414192855106	0.0005054429711445331	0.0005229087799445722	0.0005276855208078736	0.0005469106988596521	0.0005513069824770431	0.000597049221967049	0.00060053955479577	0.08905813281444193	0.08691542504765584	-1.0973658380315603e-07	-1.3177827276236731e-05	-1.1100472954250849e-07	-1.333011944003315e-05
52.47366822270851	0.000460846520116377	0.0004664356400732483	0.0005002871991768311	0.0005053886434129422	0.0005228750649662606	0.0005276514137564422	0.000546900278267122	0.0005512957766722698	0.0005970921946841455	0.0006005806104241794	0.08914764197695806	0.08700276747579758	-1.0484714333205709e-07	-1.2666474011852058e-05	-1.0607433699515254e-07	-1.2814735898480922e-05
52.789848470613855	0.00046075997607445817	0.0004663493184780093	0.0005002338404079894	0.0005053351941601499	0.000522842686527503	0.0005276186537631396	0.0005468917310300273	0.0005512864457190631	0.0005971382631796464	0.0006006247376375471	0.08923887016938041	0.08709178728078452	-9.999698551122448e-08	-1.2153254818306203e-05	-1.0118365022270589e-07	-1.2297483761525285e-05
53.107933863567155	0.000460673516912385	0.00046626310655843614	0.0005001813391240992	0.0005052826196587266	0.0005228116495170435	0.0005275872457233815	0.0005468850720966308	0.0005512790044001839	0.0005971874658978617	0.0006006719742004056	0.08933185214154096	0.08718251836886445	-9.518577713844237e-08	-1.1638153800133666e-05	-9.633233437127912e-08	-1.1778347355745344e-05
53.42793588102576	0.00046058712475856414	0.0004661769866962229	0.000500129691320988	0.000505230916033983	0.000522781958865463	0.0005275571945738307	0.0005468803166816657	0.0005512734677603354	0.000597239842089905	0.0006007223586671934	0.08942662340937621	0.08727499539371517	-9.041318628022835e-08	-1.1121154776305708e-05	-9.152005591263682e-08	-1.1257310731496717e-05
53.74986607161648	0.0004605007812940103	0.00046609094083008556	0.0005000788928411654	0.0005051800792599844	0.0005227536195459375	0.0005275285052931275	0.000546877480272863	0.0005512698511125798	0.0005972954318347131	0.0006007759304027933	0.08952322027410684	0.0873692537751777	-8.567888225036614e-08	-1.0602241274304536e-05	-8.67464826095031e-08	-1.073435765538977e-05
54.073736053552395	0.00046041446774117584	0.00046600495044468433	0.000500028939369691	0.0005051301051554533	0.000522726636575001	0.0005275011829026406	0.0005468765786376935	0.0005512681700449362	0.0005973542760607163	0.000600832729603711	0.08962167984198523	0.0874653297185089	-8.098253555309347e-08	-1.0081396519548425e-05	-8.201128347284405e-08	-1.020947160171315e-05
54.399557515052166	0.00046032816485247285	0.00046591899655923147	0.0004999798264299034	0.0005050809893795521	0.0005227010150133592	0.000527475232467241	0.0005468776278302999	0.000551268440427186	0.0005974164165681888	0.0006008927973199114	0.08972204004462839	0.08756326023421838	-7.632381784905811e-08	-9.558603427314849e-06	-7.731412872196905e-08	-9.682635743843426e-06
54.727342214761876	0.0004602418528984699	0.0004658330597157864	0.0004999315493790442	0.0005050327274275464	0.0005226767599666939	0.0005274506590960983	0.0005468806441986438	0.0005512706784178747	0.0005974818960522965	0.0006009561754773417	0.08982433965992913	0.08766308315846481	-7.170240190576983e-08	-9.033844592373774e-06	-7.265468973595857e-08	-9.153832944169826e-06
55.057101982179326	0.0004601555116557645	0.0004657471199672203	0.000499884103403746	0.0005049853146263406	0.0005226538765865307	0.0005274274679435072	0.0005468856443918795	0.000551274900471548	0.000597550758126885	0.0006010229069011708	0.0899286183336132	0.08776483717409542	-6.71179615489197e-08	-8.507102279009526e-06	-6.803263901419918e-08	-8.623045745503877e-06
55.38884871808102	0.00046006912039450216	0.00046566115686483517	0.0004998374835153824	0.0005049387461298769	0.000522632370071096	0.0005274056642097288	0.0005468926453679376	0.0005512811233461807	0.0005976230473490022	0.000601093035339752	0.09003491660142302	0.08786856183227358	-6.257017163841926e-08	-7.978358413304742e-06	-6.34476501332323e-08	-8.090256361240056e-06
55.722594394951685	0.000459982657865555	0.0004655751494456392	0.0004997916845452969	0.0005048930169144125	0.0005226122456662252	0.0005273852531418678	0.0005469016644013579	0.0005512893641108595	0.000597698809244224	0.0006011666054893576	0.09014327591196258	0.0879742975747678	-5.8058707981664334e-08	-7.447594567444593e-06	-5.8899397692002003e-08	-7.555446663920495e-06
56.058351057416104	0.00045989610228732683	0.0004654890762192555	0.0004997467011398766	0.0005048481217736436	0.0005225935086663003	0.0005273662400347739	0.0005469127190913583	0.0005512996401536907	0.000597778090332779	0.0006012436630197081	0.09025373865024273	0.08808208575691939	-5.3583247314019367e-08	-6.914791952583599e-06	-5.438755727184795e-08	-7.01859817577033e-06
56.39613082267415	0.0004598094313321857	0.0004654029151544586	0.0004997025277554903	0.0005048040553136934	0.0005225761644151965	0.0005273486302319689	0.0005469258273701554	0.0005513119691899605	0.0005978609381565195	0.0006013242546003151	0.09036634816192135	0.088191968671293	-4.9143467249269414e-08	-6.379931407091144e-06	-4.9911805383813165e-08	-6.479692056693409e-06
56.7359458809379	0.00045972262211251	0.000465316643665325	0.0004996591586532722	0.0005047608119479497	0.000522560218307281	0.0005273324291266093	0.0005469410075115471	0.0005513263692705462	0.0005979474013067699	0.0006014084279276818	0.09048114877828624	0.0883039895720436	-4.4739046212074335e-08	-5.842993382590422e-06	-4.54718194218065e-08	-5.938709093392114e-06
57.07780849587155	0.00045963565116632606	0.00046523023859698187	0.0004996165878937485	0.000504718385891745	0.0005225456757884321	0.0005273176421624718	0.0005469582781397659	0.0005513428587905911	0.0005980375294530723	0.0006014962317533839	0.09059818584200692	0.0884181927000284	-4.036966339492597e-08	-5.303957932703551e-06	-4.106727760654939e-08	-5.3956296866275455e-06
57.42173100503407	0.00045954849444254474	0.0004651436762109512	0.0004995748093313105	0.000504676771156887	0.0005225325423570965	0.0005273042748349811	0.0005469776582386139	0.0005513614564984642	0.0005981313733728896	0.000601587715913076	0.09071750573365912	0.08853462330869055	-3.603499869461388e-08	-4.762804698840717e-06	-3.669785893407624e-08	-4.850433838896051e-06
57.7677258203244	0.0004594611272857565	0.0004650569321700608	0.0004995338166085178	0.000504635961546009	0.0005225208235653836	0.0005272923326922607	0.0005469991671608871	0.0005513821815049924	0.0005982289849822686	0.0006016829313564432	0.09083915589907561	0.08865332769074323	-3.173473267232673e-08	-4.21951289868161e-06	-3.2363243123042194e-08	-4.303101141481247e-06
58.115805428429454	0.0004593735244205955	0.0004649699815229228	0.0004994936031502249	0.0005045959506467705	0.0005225105250201817	0.0005272818213362276	0.0005470228246380991	0.0005514050532929927	0.0005983304173675318	0.0006017819301781464	0.09096318487754558	0.08877435320565268	-2.746854648198651e-08	-3.6740613102576036e-06	-2.806311055617624e-08	-3.7536107607011315e-06
58.465982391274686	0.00045928565993564045	0.0004648827986879516	0.0004994541621575416	0.0005045567318258621	0.0005225016523843359	0.000527272746423715	0.0005470486507905247	0.0005514300917271158	0.0005984357248180172	0.0006018847656497942	0.09108964233088034	0.08889774830801961	-2.3236121806389023e-08	-3.1264282566445534e-06	-2.3797142224011095e-08	-3.201941423766619e-06
58.818269346477535	0.00045919750726685043	0.0004647953574369231	0.0004994154866016031	0.000504518298222842	0.0005224942113778446	0.0005272651136676409	0.0005470766661375627	0.0005514573170639989	0.0005985449628599143	0.0006019914922529874	0.0912185790733922	0.089023562576804	-1.9037140815136855e-08	-2.576591593014821e-06	-1.9565019658421626e-08	-2.648071403141272e-06
59.172679007803275	0.0004591090391805109	0.00046470763087804086	0.0004993775692171512	0.0005044806427437839	0.0005224882077791035	0.0005272589288382122	0.0005471068916084396	0.000551486749962759	0.0005986581882912418	0.0006021021657134643	0.09135004710281866	0.08915184674548914	-1.4871286085492604e-08	-2.024528688915339e-06	-1.5366424883618904e-08	-2.091978502871683e-06
59.52922416562417	0.00045902022775567324	0.00046461959143850266	0.00049934040249592	0.0005044437580547202	0.0005224836474261971	0.0005272541977641653	0.0005471393485532587	0.0005515184114958159	0.0005987754592179996	0.0006022168430364047	0.09148409963221009	0.08928265273319208	-1.0738240531797325e-08	-1.4702164104485327e-06	-1.1201040342099199e-08	-1.5336400410875806e-06
59.887917687380885	0.00045893104436608284	0.00046453121084655724	0.0004993039786798228	0.000504407636574895	0.0005224805362182329	0.0005272509263340604	0.0005471740587544194	0.000551552323160085	0.000598896835091561	0.0006023355825429325	0.09162079112283314	0.08941603367676144	-6.637687357657213e-09	-9.13631105686763e-07	-7.068548828941326e-09	-9.730328329737858e-07
60.24877251804685	0.0004588414596615619	0.00046444246011301835	0.0004992682897539221	0.000504372270469806	0.0005224788801167107	0.0005272491204976117	0.0005472110444384108	0.0005515885068885275	0.0005990223767473348	0.000602458443907859	0.09176017731813249	0.08955204396388439	-2.569309969099008e-09	-3.5474858429973555e-07	-2.9686334305492265e-09	-4.101331746581005e-07
60.6118016805955	0.0004587514435488422	0.0004643533095122317	0.0004992333274391889	0.0005043376516440303	0.0005224786851469628	0.0005272487862670661	0.0005472503282879943	0.0005516269850620955	0.0005991521464447608	0.0006025854881987293	0.09190231527875478	0.08969073926727236	1.4672080899400322e-09	2.0645590052825735e-07	1.0990225463632791e-09	1.5508317571799601e-07
60.97701827647021	0.00045866096517182143	0.0004642637285624666	0.0004991990831850344	0.0005043037717338222	0.0005224799573996173	0.0005272499297186312	0.0005472919334547983	0.0005516677805220644	0.0005992862079086836	0.0006027167779162035	0.09204726341871947	0.08983217657993463	5.472183218059937e-09	7.700076724848071e-07	5.1347356579307946e-09	7.226410180805054e-07
61.34443548605718	0.0004585699928912276	0.00046417368600571997	0.0004991655481616099	0.0005042706220994946	0.0005224827030321451	0.0005272525569939594	0.0005473358835723374	0.0005517109165827876	0.0005994246263721686	0.0006028523770358526	0.0921950815427546	0.08997641425157955	9.445931829798505e-09	1.3359326524048365e-06	9.138822385044293e-09	1.292565728769346e-06
61.71406656916102	0.00045847849426366674	0.0004640831497869102	0.0004991327132518665	0.0005042381938175441	0.0005224869282704287	0.0005272566743016715	0.0005473822027694655	0.0005517564170448798	0.0005995674686208119	0.0006029923510514023	0.09234583088483701	0.09012351202622801	1.3388770431850723e-08	1.904257379212182e-06	1.3111599213798918e-08	1.8648832815076899e-06
62.085924865483435	0.0004583864360200408	0.0004639920870324354	0.0004991005690433672	0.0005042064776725433	0.0005224926394104185	0.0005272622879189504	0.0005474309156842902	0.0005518043062088457	0.0005997148030386054	0.0006031367670194963	0.09249957414799011	0.09027353108102253	1.7301015724333242e-08	2.4750090350106335e-06	1.705338272873537e-08	2.4396202710635917e-06
62.46002379510434	0.00045829378404330497	0.0004639004640280842	0.0004990691058198356	0.0005041754641487702	0.0005224998428198328	0.0005272694041931878	0.0005474820474785665	0.0005518546088891783	0.0005998666996554276	0.0006032856936060405	0.09265637554540761	0.09042653406632851	2.118298465998182e-08	3.048215464970805e-06	2.0964489676482574e-08	3.016803933067469e-06
62.83637685896657	0.0004582005033455505	0.0004638082461962644	0.0004990383135524483	0.0005041451434215756	0.0005225085449399175	0.0005272780295436818	0.0005475356238525753	0.0005519073504289332	0.0006000232301962142	0.0006034392011341868	0.09281630084289567	0.09058258514714153	2.5034994545307387e-08	3.6239052033371077e-06	2.484523706008327e-08	3.596462168714565e-06
63.21499763936286	0.0004581065580443771	0.0004637153980725356	0.0004990081818908351	0.0005041155053484679	0.000522518752287282	0.0005272881704634118	0.0005475916710605226	0.0005519625567148115	0.0006001844681318898	0.0006035973616340267	0.09297941740275809	0.09074175004588636	2.885736315237728e-08	4.2021075021686505e-06	2.8695942240583756e-08	4.178623571327034e-06
63.59589980042612	0.00045801191133855413	0.00046362188328142445	0.000498978700153816	0.0005040865394599317	0.0005225304714558091	0.0005272998335208752	0.0005476502159264783	0.0005520202541927727	0.0006003504887321355	0.0006037602488940808	0.09314579422910944	0.0909040960866211	3.265040878690315e-08	4.782852354112688e-06	3.251692301021753e-08	4.763317449391069e-06
63.979097088622495	0.0004579165254829116	0.0004635276645114778	0.000498949857319813	0.0005040582349499322	0.000522543709118609	0.0005273130253619828	0.0005477112858608603	0.0005520804698841731	0.0006005213691200495	0.0006039279385146219	0.09331550201474005	0.09106969224072406	3.641445039330015e-08	5.366170521270419e-06	3.6308497698765534e-08	5.3505738549508575e-06
64.36460333324754	0.00045782036176246645	0.00046343270348955394	0.0004989216420169799	0.0005040305806661248	0.0005225584720300806	0.0005273277527120428	0.0005477749088775054	0.0005521432314024909	0.0006006971883288039	0.0006041005079629524	0.09348861318951748	0.09123860917412945	4.014980767351548e-08	5.952093566713446e-06	4.007098528067531e-08	5.9404236130988775e-06
64.75243244692527	0.0004577233804657418	0.00046333696095430643	0.0004988940425130001	0.0005040035650997511	0.0005225747670280298	0.0005273440223778107	0.0005478411136113433	0.0005522085669706284	0.0006008780273603693	0.0006042780366306877	0.09366520197045365	0.09141091929613511	4.385680117669193e-08	6.540653882780578e-06	4.380470545897828e-08	6.53289834826043e-06
65.14259842611021	0.0004576255408572464	0.00046324039662883873	0.0004988670467045572	0.0005039771763751984	0.0005225926010358779	0.0005273618412496105	0.0005479099293366978	0.0005522765054388331	0.0006010639692463993	0.0006044606058931429	0.0938453444134654	0.09158669680989254	4.753575242786266e-08	7.131884725647408e-06	4.7509978792791875e-08	7.128030518319117e-06
65.53511535159264	0.00045752680114910196	0.0004631429691924999	0.0004988406421064673	0.000503951402239228	0.0005226119810649608	0.0005273812163035622	0.0005479813859862384	0.000552347076303259	0.0006012550991113621	0.0006046482991709124	0.0940291184668858	0.09176601776460361	5.118698403333566e-08	7.725820247314608e-06	5.118712680639032e-08	7.725853446508002e-06
65.92999738900669	0.0004574271184717655	0.00046304463625179	0.0004988148158404506	0.0005039262300498461	0.0005226329142169045	0.0005274021546038699	0.0005480555141706155	0.000552420309725186	0.0006014515042380196	0.0006048412019937274	0.09421660402683485	0.09194896010950827	5.48108197936676e-08	8.322495529844431e-06	5.483647209242066e-08	8.326401353092594e-06
66.32725878934137	0.0004573264488438423	0.0004629453543103482	0.0004987895546235452	0.0005039016467648164	0.0005226554076861023	0.0005274246633052141	0.0005481323451988098	0.0005524962365509498	0.0006016532741353605	0.0006050394020667104	0.09440788299448519	0.09213560374974798	5.840758485588585e-08	8.921946625925492e-06	5.8458338452090086e-08	8.929709393659668e-06
66.72691388945532	0.0004572247471409267	0.0004628450787379817	0.0004987648447561277	0.0005038776389297833	0.0005226794687623026	0.0005274487496552403	0.0005482119110992106	0.000552574888332574	0.0006018605006090801	0.000605242989339098	0.09460303933531722	0.0923260306041505	6.197760582353495e-08	9.524210594649696e-06	6.205305100662195e-08	9.535813694325213e-06
67.12897711259382	0.0004571219670634587	0.0004627437637387088	0.0004987406721095493	0.0005038541926660145	0.0005227051048332721	0.0005274744209971342	0.0005482942446414747	0.0005526562973491678	0.0006020732778347289	0.0006054520560755728	0.0948021591404421	0.09252032466502935	6.55212108903588e-08	1.0129325541410883e-05	6.562093633950307e-08	1.0144751391966134e-05
67.53346296890952	0.0004570180611035575	0.000462641362317781	0.0004987170221133603	0.0005038312936577338	0.0005227323233875925	0.0005275016847723208	0.0005483793793591816	0.0005527404966291094	0.000602291702433652	0.0006056666969302978	0.09500533069005955	0.09271857206007915	6.903873000260567e-08	1.073733066349336e-05	6.916232263005744e-08	1.0756560674590743e-05
67.94038605598601	0.000456912980510785	0.000462537826247644	0.0004986938797421055	0.0005038089271390265	0.0005227611320175611	0.0005275305485232502	0.0005484673495733319	0.0005528275199730447	0.0006025158735518211	0.0006058870090237801	0.09521264451916908	0.09292086111645882	7.253049499357771e-08	1.1348266292232623e-05	7.267753979450092e-08	1.1371280823735397e-05
68.3497610593647	0.00045680667525680845	0.0004624331060327971	0.0004986712295016812	0.000503787077880312	0.0005227915384222078	0.0005275610198963176	0.0005485581904167133	0.0005529174019777349	0.0006027458929417132	0.0006061130920226837	0.09542419348559393	0.09312728242711826	7.599683973574453e-08	1.1962173939630838e-05	7.616691963859695e-08	1.198895225999752e-05
68.7616027530747	0.00045669909399892743	0.0004623271508735195	0.0004986490554152411	0.0005037657301743623	0.0005228235504104389	0.0005275931066448871	0.0005486519378591814	0.0005530101780608075	0.0006029818650473544	0.0006063450482227343	0.09564007284041805	0.09333792891951243	7.943810031746813e-08	1.2579096349205066e-05	7.963079601389002e-08	1.260961658999804e-05
69.17592600016614	0.0004565901840424113	0.00046221990862841436	0.0004986273410086201	0.0005037448678218467	0.0005228571759043189	0.0005276268166324564	0.0005487486287338931	0.0005531058844864203	0.0006032238970926783	0.0006065829826348401	0.09586038030095828	0.09355289592674057	8.285461519565857e-08	1.3199077545239524e-05	8.306950497697502e-08	1.3233316655258953e-05
69.59274575324658	0.0004564798913016162	0.0004621113257757332	0.0004986060692952668	0.0005037244741163925	0.000522892422942472	0.000527662157835936	0.0005488483007645269	0.0005532045583919144	0.0006034720991733493	0.0006068270030745847	0.09608521612635364	0.09377228126127346	8.624672537770311e-08	1.3822162887366929e-05	8.648338496090955e-08	1.3860096584508708e-05
70.01207705502031	0.00045636816025982735	0.00046200134737342844	0.0004985852227606726	0.0005037045318291288	0.0005229292996836486	0.0005276991383490861	0.0005489509925935409	0.0005533062378154569	0.0006037265843521996	0.0006070772202552374	0.09631468319586903	0.09399618529131532	8.961477460990054e-08	1.4448399127703349e-05	8.987277695735995e-08	1.4490001848346812e-05
70.43393503883172	0.0004562549339277891	0.0004618899170179005	0.0004985647833462607	0.0005036850231927148	0.0005229678144104242	0.000527737766386082	0.0005490567438115131	0.0005534109617247582	0.0006039874687584583	0.0006073337478844482	0.09654888709006919	0.09422471101995168	9.29591095690397e-08	1.5077834470522689e-05	9.323802469159148e-08	1.512307931521295e-05
70.85833492921113	0.00045614015380087086	0.0004617769768013785	0.0004985447324327357	0.0005036659298848145	0.0005230079755330784	0.0005277780502852428	0.0005491655949876165	0.0005535187700468877	0.0006042548716909415	0.000607596702764795	0.09678793617494108	0.09445796416719071	9.628008005701377e-08	1.571051863318018e-05	9.657947482532257e-08	1.575937731251864e-05
71.2852920424243	0.00045602375981481237	0.00046166246726789023	0.0004985250508228514	0.0005036472330110026	0.0005230497915936109	0.000527819998512915	0.0005492775877012595	0.0005536297036992352	0.0006045289157253769	0.0006078662048983496	0.09703194168910179	0.09469605325499919	9.95780392122397e-08	1.6346502912059635e-05	9.989747715741064e-08	1.6398945689360955e-05
71.71482178702524	0.00045590569030001116	0.00046154632736776957	0.000498505718723596	0.0005036289130870858	0.0005230932712699647	0.0005278636196675295	0.0005493927645749735	0.0005537438046216875	0.0006048097268260718	0.0006081423775954682	0.09728101783422684	0.09493908969549031	1.0285334374319534e-07	1.698584025346117e-05	1.0319238483375362e-07	1.7041835882372625e-05
72.14693966441222	0.00045578588193428054	0.0004614284944106457	0.0004984867157277501	0.0005036109500208058	0.0005231384233804125	0.0005279089224838282	0.0005495111693085799	0.0005538611158100533	0.0006050974344621126	0.0006084253475879882	0.09753528186884133	0.09518718788236974	1.0610635413821259e-07	1.762858532282363e-05	1.0646455457302088e-07	1.768810098615181e-05
72.58166126938723	0.00045566426969403636	0.0004613089040168592	0.0004984680207948154	0.0005035933230929117	0.0005231852568881402	0.0005279559158372883	0.0005496328467147072	0.0005539816813508092	0.0006053921717283244	0.0006087152451470451	0.09779485420559389	0.09544046528579246	1.0933743492308381e-07	1.8274794583411635e-05	1.0971434689162514e-07	1.8337795825010272e-05
73.01900229071879	0.00045554078680384814	0.0004611874900672436	0.0004984496122312748	0.0005035760109375678	0.0005232337809060449	0.0005280046087487241	0.0005497578427557178	0.0005541055464572233	0.0006056940754712003	0.000609012204205726	0.09805985851218615	0.09569904255078632	1.1254695490836835e-07	1.892452637529407e-05	1.129421263520048e-07	1.899097703070285e-05
73.45897851170821	0.0004554153646842887	0.00046106418465121615	0.000498431467670159	0.0005035589915220746	0.00052328400470173	0.0005280550103891163	0.0005498862045820998	0.0005542327575069054	0.0006060032864200452	0.0006093163624867878	0.0983304218161031	0.0959630435993591	1.1573528744743267e-07	1.957784099886062e-05	1.1614826182098931e-07	1.9647703124250904e-05
73.90160581075892	0.000455287932898032	0.0004609389180131093	0.0004984135640499027	0.0005035422421258803	0.0005233359377027386	0.0005281071300846404	0.0005500179805724095	0.00055436336208088	0.0006063199493235925	0.0006096278616356918	0.09860667461331268	0.09623259573650253	1.1890281072679965e-07	2.023480080519391e-05	1.1933312673380238e-07	2.0308034600208247e-05
74.34690016194996	0.0004551584190941183	0.0004608116184966793	0.00049839587759245	0.0005035257393188469	0.0005233895895020211	0.0005281609773219371	0.0005501532203748172	0.0005544974090042144	0.0006066442130923353	0.0006099468473591917	0.09888875098110322	0.09650782976020218	1.2204990805053488e-07	2.0895470288342932e-05	1.2249709936977462e-07	2.0972034015867558e-05
74.79487763561212	0.00045502674895033033	0.0004606822124877247	0.0004983783837805885	0.0005035094589387452	0.000523444969863649	0.0005282165617536042	0.0005502919749503478	0.0005546349483883072	0.0006069762309468707	0.0006102734695697654	0.09917678869525132	0.0967888800756883	1.2517696813992008e-07	2.155991618273123e-05	1.2564056314811386e-07	2.1639766085920775e-05
75.24555439890803	0.000454892846113602	0.0004605506243547404	0.0004983610573344767	0.0005034933760679534	0.0005235020887287919	0.0005282738932039625	0.0005504342966178791	0.0005547760316748957	0.0006073161605725444	0.0006106078825361563	0.09947092935168723	0.0970758848140588	1.2828438546500214e-07	2.2228207568281144e-05	1.2876390694807009e-07	2.231129778375307e-05
75.6989467164156	0.00045475663213838987	0.0004604167763875374	0.0004983438721873391	0.0005034774650093212	0.0005235609562219788	0.0005283329816750757	0.0005505802391009986	0.0005549207116818738	0.0006076641642806978	0.000610950245040343	0.09977131849287932	0.0973689859555089	1.3137256057982848e-07	2.290041597934056e-05	1.3186752541533096e-07	2.298669844361112e-05
76.15507095071504	0.00045461802642292684	0.0004602805887337413	0.0004983268014602831	0.0005034616992611626	0.0005236215826576444	0.0005283938373530493	0.0005507298575767901	0.0005550690426509917	0.0006080204091768518	0.0006113007205412291	0.10007810573913885	0.09766832945734638	1.344419004637538e-07	2.357661551742607e-05	1.3495181931146016e-07	2.36660398721944e-05
76.61394356297929	0.0004544769461432803	0.0004601419793331042	0.0004983098174362207	0.0005034460514913549	0.0005236839785469779	0.0005284564706146329	0.0005508832087266569	0.0005552210802975518	0.0006083850673361752	0.0006116594773454166	0.10039144492506191	0.09797406538702953	1.374928189080667e-07	2.425688297524875e-05	1.3801719586886523e-07	2.434939646499268e-05
77.07558111356816	0.00045433330618513385	0.0004600008638495347	0.0004982928915328457	0.0005034304935105044	0.0005237481546051166	0.0005285208920341265	0.0005510403507892698	0.0005553768818621697	0.0006087583159865908	0.0006120266887853903	0.10071149424133712	0.09828634806041138	1.4052573689697818e-07	2.4941297962349784e-05	1.4106406916766616e-07	2.503684532928485e-05
77.54000026262605	0.0004541870190731972	0.00045985715560075893	0.0004982759942746313	0.0005034149962441231	0.0005238141217586511	0.0005285871123906238	0.0005512013436157429	0.0005555365061647165	0.000609140337699914	0.0006124025334054981	0.10103841638217059	0.09860533618548728	1.435410830153902e-07	2.562994303988153e-05	1.4409286053240506e-07	2.5728466413854623e-05
78.00721777068286	0.0004540379948981652	0.0004597107654855303	0.0004982590952638141	0.0005033995297038146	0.000523881891153521	0.0005286551426755958	0.0005513662487271542	0.0005557000136605425	0.0006095313205914319	0.0006127871951561271	0.10137237869857439	0.0989311930118149	1.4653929389363534e-07	2.632290386486713e-05	1.4710399893623667e-07	2.642434264384097e-05
78.47725049925933	0.000453886141241124	0.00045956160190828844	0.0004982421631503178	0.0005033840629573836	0.0005239514741632737	0.0005287249941008384	0.0005515351293745163	0.0005558674664990975	0.000609931458528343	0.0006131808635964762	0.10171355335778941	0.09926408648595925	1.495208146487471e-07	2.702026933810997e-05	1.5009792145033018e-07	2.712456006725983e-05
78.95011541147531	0.00045373136309531106	0.00045940957070116523	0.0004982251656005777	0.0005033685640978641	0.0005240228823977315	0.0005287966781068193	0.0005517080506013174	0.0005560389285850605	0.0006103409513475264	0.0006135837341063843	0.10206211750910997	0.09960418941315047	1.5248609936768884e-07	2.7722131763607827e-05	1.5307507369847519e-07	2.7829208006285855e-05
79.42582957266194	0.00045357356278512544	0.00045925457504324846	0.0004982080692652214	0.0005033530002114032	0.0005240961277120821	0.0005288702063714157	0.0005518850793087733	0.0005562144656421082	0.0006107600050831145	0.0006139960081076639	0.10241825345643463	0.09995167962549471	1.5543561160933934e-07	2.8428587015738582e-05	1.5603591034161167e-07	2.853837921833191e-05
79.90441015097758	0.00045341263988228435	0.0004590965153769798	0.0004981908397455519	0.0005033373373439542	0.0005241712222164186	0.0005289455908191018	0.0005520662843239079	0.0005563941452794443	0.0006111888322043815	0.000614417893295448	0.10278214883783153	0.10030674015701439	1.5836982493401715e-07	2.9139734715938337e-05	1.5898089558339344e-07	2.925217006526093e-05
80.38587441802741	0.00045324849111901233	0.00045893528932159164	0.0004981734415587959	0.0005033215404667324	0.0005242481782857516	0.0005290228436305691	0.0005522517364706102	0.0005565780370612391	0.0006116276518644867	0.000614849603880065	0.10315399681243698	0.10066955942586324	1.6128922346303736e-07	2.9855678420051546e-05	1.6191050370979558e-07	2.9970680693491847e-05
80.87023974948666	0.00045308101029816025	0.00045877079158346344	0.0004981558381020668	0.0005033055734403948	0.0005243270085705262	0.000529101977252854	0.0005524415086438324	0.0005567662125791251	0.0006120766901606564	0.0006152913608400011	0.10353399625505606	0.10104033142401554	1.64194302466566e-07	3.057652581549275e-05	1.648252196601637e-07	3.069401522476367e-05
81.35752362572781	0.000452910088200114	0.0004586029138632693	0.000498137991614966	0.0005032893989778679	0.0005244077260076641	0.000529183004409953	0.0005526356758870583	0.0005569587455278845	0.00061253618040639	0.0006157433921865287	0.10392235195881895	0.1014192559148017	1.6708556898627734e-07	3.130238893089832e-05	1.6772553961398422e-07	3.142228195522623e-05
81.8477436324513	0.0004527356124863958	0.0004584315447598076	0.0004981198631408104	0.0005032729786057879	0.0005244903438321737	0.0005292659381139898	0.0005528343154732424	0.0005571557117845274	0.0006130063634163577	0.0006162059332406364	0.10431927484624849	0.10180653863868072	1.699635424896699e-07	3.2033384356991434e-05	1.7061197163012985e-07	3.2155593569699326e-05
82.34091746132043	0.0004525574675998047	0.00045825656967036745	0.0004981014124863824	0.0005032562726244873	0.0005245748755893448	0.0005293507916769483	0.0005530375069893688	0.000557357189490888	0.0006134874878046564	0.0006166792269229093	0.10472498218918179	0.1022023915275777	1.728287555533307e-07	3.276963347932649e-05	1.734850363052957e-07	3.289406736556311e-05
82.83706291059936	0.0004523755346609804	0.00045807787068751393	0.0004980825981801757	0.0005032392400664684	0.0005246613351475732	0.0005294375787230075	0.0005532453324248416	0.0005575632591399693	0.0006139798102971549	0.0006171635240570632	0.10513969783793983	0.1026070329282809	1.756817546062642e-07	3.351126272846394e-05	1.7634526747493592e-07	3.363782549060945e-05
83.33619788579601	0.0004521896913612458	0.0004578953264921344	0.000498063377429065	0.0005032218386533061	0.0005247497367118609	0.000529526313201516	0.0005534578762638877	0.0005577740036661904	0.0006144835960587016	0.0006176590836878846	0.1055636524601816	0.10302068783525029	1.7852310069176123e-07	3.425840384099765e-05	1.7919321295377377e-07	3.438699519540955e-05
83.83834040030794	0.0004519998118515773	0.0004577088122426137	0.0004980437060733188	0.000503204024750903	0.0005248400948380028	0.000529617009400644	0.0005536752255821957	0.0005579895085397699	0.0006149991190360014	0.0006181661734143507	0.10599708378996485	0.1034435881333692	1.8135337028141792e-07	3.5011194137610224e-05	1.8202943532347454e-07	3.514170910136338e-05
84.34350857607244	0.0004518057666275636	0.00045751819945998116	0.0004980235385399163	0.0005031857533230449	0.0005249324244475376	0.0005297096819617561	0.0005538974701480023	0.0005582098618654383	0.0006155266623170389	0.0006186850697387805	0.10644023688742443	0.10387597285104201	1.841731561359923e-07	3.576977681757354e-05	1.8485451275457917e-07	3.5902105482765734e-05
84.85172064422062	0.0004516074224101864	0.0004573233559088684	0.0004980028277940677	0.0005031669778831683	0.0005250267408434713	0.000529804345894535	0.0005541247025278708	0.0005584351544857327	0.0006160665185079667	0.0006192160584329022	0.10689336440967104	0.1043180884242243	1.8698306821591723e-07	3.653430127183166e-05	1.87669039877986e-07	3.666832856695501e-05
85.36299494573534	0.00045140464202226996	0.0004571241454741246	0.000497981525288887	0.0005031476504442782	0.0005251230597268614	0.0005299010165929207	0.0005543570181974147	0.0005586654800890986	0.0006166189901284427	0.000619759434921788	0.10735672689340847	0.10477018897185891	1.8978373464309615e-07	3.730492341379177e-05	1.904736287154131e-07	3.744052885315541e-05
85.87734993211305	0.00045119728426042203	0.0004569204280329026	0.0004979595809131233	0.0005031277214669308	0.0005252213972142672	0.0005299997098518978	0.0005545945156572167	0.0005589009353230679	0.0006171843900264546	0.0006203155046866592	0.10783059304986548	0.1052325365833167	1.9257580271907736e-07	3.8081806031389775e-05	1.9326890965344536e-07	3.8218863450012464e-05
86.39480416602983	0.00045098520376229886	0.00045671205932205705	0.0004979369429368809	0.0005031071398052074	0.0005253217698561707	0.0005301004418851965	0.0005548372965542507	0.0005591416199127866	0.0006177630418137545	0.0006208845836876424	0.10831524007266785	0.10570540161842484	1.9535994000123309e-07	3.886511915981994e-05	1.9605553247851407e-07	3.9003496433751006e-05
86.91537632201124	0.00045076825086900194	0.00045649889080065097	0.0004979135579552364	0.0005030858526505808	0.0005254241946563712	0.000530203229343948	0.0005550854658090752	0.000559387636785175	0.0006183552803230691	0.0006214669988076052	0.108810953959266	0.10618906302072083	1.9813683543846126e-07	3.965504047660773e-05	1.9883416747421782e-07	3.9794599229023286e-05
87.43908518710603	0.00045054627148242873	0.0004562807695073975	0.0004978893708296654	0.0005030638054736048	0.0005255286890924688	0.0005303080893363729	0.0005553391317491424	0.0005596390921990382	0.0006189614520883616	0.0006220630883183023	0.10931802984664163	0.10668380864457812	2.0090720059297296e-07	4.045175572511828e-05	2.0160550658532197e-07	4.059235101376568e-05
87.9659496615646	0.00045031910691736973	0.0004560575379128218	0.0004978643246271975	0.000503040941963319	0.0005256352711374683	0.0005304150394485493	0.0005555984062485461	0.0005598960958814535	0.0006195819158494812	0.0006226732023701163	0.10983677236197024	0.10718993559693268	2.0367177091021836e-07	4.125545915971418e-05	2.0437026464279872e-07	4.139693914781417e-05
88.4959887595208	0.00045008659374815637	0.00045582903376594776	0.0004978383605571825	0.0005030172039642777	0.0005257439592825849	0.0005305240977663378	0.0005558634048745709	0.0005601587611707782	0.0006202170430826347	0.0006232977035067834	0.1103674959890508	0.10770775059433343	2.064313070777174e-07	4.2066354021097485e-05	2.0712918066736336e-07	4.22085596289562e-05
89.0292216096782	0.000449848563649639	0.0004555950899352851	0.0004978114179055901	0.0005029925314111015	0.0005258547725613295	0.0005306352828985294	0.0005561342470414193	0.0005604272051666487	0.0006208672185582017	0.0006239369672065639	0.1109105254512587	0.10823757033610248	2.0918659646455492e-07	4.288465304158606e-05	2.0988301926104774e-07	4.302741758051287e-05
89.56566745600044	0.0004496048432322819	0.0004553555342439031	0.0004977834339667223	0.0005029668622604512	0.0005259677305749508	0.0005307486140013141	0.0005564110561715318	0.0005607015488873745	0.0006215328409275353	0.0006245913824514479	0.11146619611192099	0.10877972189444168	2.1193845465568946e-07	4.371057898425179e-05	2.126325720674038e-07	4.385372776606611e-05
90.1053456584057	0.00044935525387114424	0.00045511018929834924	0.0004977543439722411	0.0005029401324203068	0.0005260828535193331	0.0005308641108041152	0.0005566939598649218	0.0005609819174351309	0.0006222143233404818	0.000625261352326057	0.1120348543929778	0.10933454312235671	2.1468772706974542e-07	4.454436521436622e-05	2.1537865933210412e-07	4.4687715139712925e-05
90.6482756934654	0.0004490996115285065	0.00045485887231117966	0.0004977240810173873	0.0005029122756764395	0.0005262001622134201	0.0005309817936369288	0.000556983090076985	0.0005612684401694035	0.000622912094095477	0.0006259472946480455	0.11261685821290753	0.10990238308032539	2.1743529067557625e-07	4.538625630740034e-05	2.1812213155602504e-07	4.5529615431111337e-05
91.19447715510712	0.00044883772656989897	0.0004546013949168443	0.0004976925759842771	0.0005028832236159561	0.0005263196781292865	0.0005311016834592109	0.0005572785833052756	0.0005615612508891634	0.0006236265973242163	0.0006266496426319086	0.11321257744492255	0.11048360248271331	2.2018205583020393e-07	4.6236508699532e-05	2.2086387125382252e-07	4.637967576885671e-05
91.74396975532183	0.00044856940357328146	0.00045433756298067735	0.0004976597574621564	0.0005028529055478024	0.0005264414234239552	0.00053122380189047	0.0005575805807857738	0.0005618604880242712	0.0006243582937130224	0.0006273688455882592	0.11382239439650209	0.1110785741649342	2.229289682187819e-07	4.709539137866259e-05	2.2360479482195833e-07	4.7238155345033506e-05
92.29677332487483	0.00044829444113109933	0.0004540671764007107	0.000497625551664474	0.0005028212484200716	0.0005265654209730741	0.0005313481712426212	0.0005578892286991786	0.0005621662948366463	0.0006251076612631762	0.000628105369660739	0.11444670431138358	0.11168768357250433	2.2567701092211442e-07	4.796318662082799e-05	2.2634585451937472e-07	4.810532612160856e-05
92.85290781402206	0.00044801263164495327	0.000453790028902044	0.0004975898823426512	0.0005027881767340094	0.0005266916944065775	0.0005314748145542656	0.0005582046783878485	0.000562478819631787	0.0006258751960926634	0.0006288596986029432	0.11508591589524085	0.1123113292731258	2.2842720661834593e-07	4.8840190777402204e-05	2.2908804059122972e-07	4.8981473588366464e-05
93.41239329322968	0.000447723761112592	0.0004535059078234762	0.0004975526706963961	0.0005027536124545513	0.0005268202681464688	0.0005316037556269983	0.0005585270865839959	0.0005627982159812418	0.0006266614132819364	0.0006296323345978387	0.1157404518663042	0.11294992349305566	2.3118061991979615e-07	4.972671511259408e-05	2.3183238350403404e-07	4.98668975654204e-05
93.97524995389855	0.0004474276089069333	0.00045321459389609627	0.0004975138352804221	0.0005027174749172574	0.000526951167446853	0.000531735019063876	0.0005588566156498108	0.0005631246429566872	0.0006274668477664848	0.0006304237991223821	0.1164107495322621	0.11360389267905863	2.3393835986353518e-07	5.06230866986479e-05	2.345799563371843e-07	5.076191306269129e-05
94.54149810909283	0.00044712394754681684	0.0004529158610135285	0.000497473291907418	0.0005026796807314866	0.0005270844184363902	0.0005318686303102094	0.000559193433830251	0.0005634582653763154	0.0006282920552792222	0.0006312346338602213	0.1170972613949155	0.11427367808735031	2.367015825668656e-07	5.152964937199522e-05	2.37331877342168e-07	5.166685120035208e-05
95.11115819427312	0.0004468125424591692	0.00045260947599351335	0.0004974309535471153	0.0005026401436796544	0.0005272200481633172	0.000532004615696834	0.0005595377155192435	0.0005637992540642712	0.0006291376133459083	0.0006320654016655739	0.11780045578405125	0.11495973640098768	2.394714940547049e-07	5.244676475427146e-05	2.400893126526353e-07	5.258206018812772e-05
95.68425076803395	0.0004464931517322578	0.0004522951983304831	0.0004973867302212767	0.0005025987746123956	0.0005273580846432287	0.0005321430024860122	0.0005598896415401329	0.0005641477861239368	0.00063000412233705	0.0006329166875816021	0.11852081752219842	0.11566254037730954	2.4224935326792136e-07	5.3374813342360605e-05	2.428534791719546e-07	5.35079063719579e-05
96.26079651284576	0.00044616552585969557	0.00045197277993879516	0.0004973405288944399	0.0005025554813394687	0.0005274985569097872	0.0005322838189201652	0.0005602493994412452	0.0005645040452259073	0.0006308922065799992	0.0006337890999168487	0.1192588486219574	0.11638257952705103	2.4503647528639587e-07	5.431419567707152e-05	2.4562564766888095e-07	5.444477535629377e-05
96.84081623580131	0.0004458294074748593	0.00045164196488627106	0.0004972922533602465	0.0005025101685162211	0.0005276414950686015	0.0005324270942736324	0.0005606171838075105	0.0005648682219115776	0.0006318025155352432	0.0006346832713835758	0.12001506901770632	0.11712036082692019	2.47834234753312e-07	5.5265333590098775e-05	2.484071460626884e-07	5.5393073201209786e-05
97.42433086936633	0.00044548453107535926	0.0004513024891176707	0.0004972418041231541	0.0005024627375254124	0.0005277869303544436	0.0005325728589076484	0.0005609931965891522	0.0005652405139133153	0.0006327357250411718	0.0006355998603021208	0.1207900173336707	0.11787640946755214	2.5064406953038097e-07	5.622867153845523e-05	2.511993629466646e-07	5.635322770644602e-05
98.01136147213543	0.0004451306227371868	0.00045095408016772483	0.0004971890782753447	0.0005024130863542207	0.0005279348951920905	0.0005327211443288035	0.0005613776474485043	0.0005656211264922422	0.0006336925386319283	0.000636539551875697	0.12158425169036108	0.11865126963875226	2.534674846167446e-07	5.720467803672913e-05	2.5400375133207776e-07	5.7325689782977696e-05
98.60192922959182	0.0004447673998181789	0.0004505964568633398	0.0004971339693686352	0.0005023611094662042	0.0005280854232610143	0.0005328719832511768	0.0005617707541261284	0.0005660102727947687	0.0006346736889333417	0.0006375030595404302	0.1223983505516027	0.11944550535426166	2.563060563200094e-07	5.8193847187457126e-05	2.5682183266243505e-07	5.8310934924338254e-05
99.1960554548718	0.0004443945706503944	0.00045022932901457585	0.0004970763672811723	0.0005023066976680257	0.0005282385495642096	0.0005330254096624751	0.0005621727428274546	0.0005664081742290607	0.0006356799391422756	0.0006384911263957564	0.12323291361447589	0.12025970131822729	2.5916143672744234e-07	5.919670032444868e-05	2.596552011078991e-07	5.9309464785134436e-05
99.79376158953411	0.0004440118342210184	0.00044985239709398426	0.0004970161580787018	0.0005022497379707122	0.0005283943105014582	0.0005331814588944014	0.0005625838486312755	0.0005668150608627301	0.0006367120845951907	0.0006395045267207361	0.12408856274464508	0.12109446383582023	2.620353584771107e-07	6.021378777208708e-05	2.625055281394286e-07	6.032180886861305e-05
100.39506920433367	0.0004436188798413695	0.000449465351903878	0.0004969532238701772	0.0005021901134452101	0.0005285527439473364	0.0005333401676976	0.0005630043159215115	0.0005672311718431184	0.0006377709544321319	0.0006405440675822496	0.12496594295973497	0.12195042177056897	2.6492963986230605e-07	6.124569073236164e-05	2.6537456743869594e-07	6.134852634095966e-05
101.00000000000001	0.00044321538680360646	0.000449067874231111	0.0004968874426574867	0.000502127703072011	0.0005287138893343273	0.0005335015743214926	0.0005634343988437843	0.0005676567558416661	0.0006388574133628978	0.0006416105905415431	0.12586572346355976	0.12282822755114636	2.6638648279328033e-07	6.176542073192715e-05	2.6681832872269394e-07	6.186555023265072e-05
