# Supplementary material for: White matter micro- and macrostructure brain charts for the human lifespan
Source: Nature. 2026 May 13;655(8124):979–89. doi: 10.1038/s41586-026-10454-2 (PMC13391363; doi:10.1038/s41586-026-10454-2)
Supplement: Supplementary file 12 — Centiles trajectories of brain charts. SDT.T9.1–5 contain the brain charts for the global metrics; SDT.T9.6–509 contain the brain charts for the tract-specific metrics (unnormalized); and SDT.T9.510–1157 contain the brain charts for the tract-specific macrostructural metrics (normalized). Included in each table are the male and female centile trajectories for the 2.5th, 25th, 50th, 75th and 97.5th percentiles; the interquartile range normalized by the 50th centile; and the derivatives of the 50th centiles with respect to both age and log(age). Charts are sampled in logarithmically spaced intervals. Age is reported in years, while centile trajectory values are reported in metric-specific units: diffusivities in mm2 s−1, volume in mm3, surface area in mm2, average length in mm, and FA is dimensionless (unitless). [file 41586_2026_10454_MOESM12_ESM.zip › plotted_curves/SDT.T9.256-SCP_right_surface_area_curve_metrics.csv]

ages	male_0.025th_percentile	female_0.025th_percentile	male_0.25th_percentile	female_0.25th_percentile	male_0.5th_percentile	female_0.5th_percentile	male_0.75th_percentile	female_0.75th_percentile	male_0.975th_percentile	female_0.975th_percentile	male_normalized_quantile_range	fwmale_normalized_quantile_range	male_median_centile_d_age	male_median_centile_d_log_age	female_median_centile_d_age	female_median_centile_d_log_age
0.25	2908.1196194256227	3080.155888691833	4382.828397598896	4374.769056626693	5035.333544888247	4943.010341877247	5585.037731797084	5427.07205171524	6406.712534969931	6164.417751354734	0.23875465716042643	0.2128870713001393	4013.1787173242788	2317.1243762551867	3927.252548297833	2267.512426518209
0.25150637576242696	2912.0270931191462	3084.2105983761535	4388.227321983518	4380.120224096341	5041.378900038312	4948.926259928932	5591.637942992917	5433.478462829113	6414.169802079541	6171.5944442266855	0.2387066405582515	0.2128458141035017	4007.5784183312207	2320.842518410529	3921.7699674200267	2271.1496836877195
0.2530218281966045	2915.9473353619105	3088.2785077445865	4393.643634363476	4385.488610535252	5047.443656382425	4954.861157118369	5598.259288803346	5439.905385928554	6421.650890577017	6178.794063913521	0.23865856390821713	0.21280450490090555	3996.3492921439465	2328.2846039579017	3910.776872538263	2278.4298581850016
0.25454641199404576	2919.8803682752286	3092.3596392269487	4399.0773625144475	4390.8742432844	5053.527844191324	4960.815062980153	5604.9018017049175	5446.352852506358	6429.155836482496	6186.016645096286	0.23861042748116656	0.21276314392334786	3985.1306805338245	2335.7382749840617	3899.7940620502923	2285.7213362342445
0.2560801821758082	2923.8262139393114	3096.4540152072627	4404.528534137959	4396.2771496099085	5059.631493647077	4966.788006961406	5611.565514073461	5452.820893957301	6436.684675697864	6193.262222342233	0.2385622315481018	0.21272173140197462	3973.922684072517	2343.2034973447444	3888.8216345179826	2293.024084173725
0.25762319409447826	2927.7848943927993	3100.5616580232995	4409.9971768606865	4401.6973567024215	5065.7546348422575	4972.780018421075	5618.250458183182	5459.309541577297	6444.237444005724	6200.530830103958	0.2385139763801685	0.21268026756805575	3962.725402656244	2350.68023659999	3877.859687851742	2300.338068057783
0.2591755034361701	2931.7564316323173	3104.6825899660967	4415.483318233811	4407.13489167642	5071.8972977792255	4978.791126629154	5624.956666205869	5465.818826562608	6451.814177068476	6207.822502718442	0.23846566224864935	0.2126387526529879	3951.5389355041552	2358.1684580141446	3866.9083192865364	2307.6632536425022
0.2607371662225343	2935.740847612009	3108.816833279461	4420.986985732303	4412.5897815695225	5078.059512369304	4984.821360765908	5631.684170209979	5472.348780008964	6459.414910427281	6215.137274406072	0.2384172894249507	0.21259718688828033	3940.3633811380714	2365.6681265388615	3855.967625390971	2314.999606387224
0.2623082388127803	2939.7381642430473	3112.9644101594713	4426.508206754219	4418.062053341807	5084.241308431972	4990.870749921098	5638.433002159745	5478.89943291072	6467.039679501035	6222.475179269693	0.23836885818059161	0.21255557050554438	3929.198837421369	2373.179206836736	3845.037702073343	2322.347091458156
0.2638887779057103	2943.7484033932187	3117.1253427540128	4432.047008620085	4423.551733875134	5090.442715694164	4996.939323093226	5645.203193914408	5485.470816160038	6474.6885195854875	6229.836251293665	0.23832036878719493	0.21251390373648774	3918.045401530806	2380.7016632629093	3834.1186445725616	2329.7056737203384
0.26547884054176485	2947.7715868863934	3121.299653162233	4437.603418572103	4429.058849972418	5096.663763789362	5003.02710918872	5651.994777227202	5492.062960545963	6482.361465852092	6237.220524342849	0.2382718215164739	0.21247218681289914	3906.903169949772	2388.235459855525	3823.2105474597774	2337.0753177357838
0.2670784841050822	2951.807736502081	3125.4873634340806	4443.177463773504	4434.583428356956	5102.904482256854	5009.134137021168	5658.807783744543	5498.675896753627	6490.0585533470685	6244.6280321616705	0.23822321664022275	0.21243041996664638	3895.772238486912	2395.7805603494635	3812.313504636986	2344.4559877625434
0.26868776632556873	2955.8568739749235	3129.688495569765	4448.769171307805	4440.125495671687	5109.164900540892	5015.260435310494	5665.642245005095	5505.309655363337	6497.779816990337	6252.058808373083	0.2381745544303069	0.2123886034296651	3884.6527022589	2403.33692815993	3801.427609330509	2351.8476477466756
0.2703067452809827	2959.9190209942158	3133.9030715192443	4454.378568178088	4445.685078478482	5115.445047989863	5021.406032682161	5672.4981924388585	5511.964266849664	6505.525291574476	6259.512886477587	0.2381258351586507	0.21234673743394425	3873.544655693695	2410.9045263845474	3790.55295409495	2359.250261323061
0.2719354793990299	2963.994199203402	3138.131113181702	4460.005681306274	4451.262203257412	5121.744953855466	5027.57095766634	5679.375657366251	5518.639761580591	6513.295011763675	6266.990299852203	0.2380770590972281	0.21230482221152505	3862.448192546377	2418.4833178087138	3779.689630820416	2366.663791818777
0.27357402745947257	2968.082430199602	3142.3726424050456	4465.650537532419	4456.856896406046	5128.064647291901	5033.755238697133	5686.274670997226	5525.336169816619	6521.089012092724	6274.491081749504	0.23802822651805133	0.21226285799448671	3851.363405867014	2426.0732648867415	3768.837730722269	2374.088202242856
0.2752224485962505	2972.183735533058	3146.6276809853475	4471.313163613903	4462.46918423868	5134.404157354953	5039.958904111695	5693.19526443025	5532.053521709832	6528.907326965844	6282.015265296536	0.2379793376931615	0.21222084501493946	3840.2903880209196	2433.674329747795	3757.997344327625	2381.5234552762704
0.27688080229961526	2976.298136706673	3150.8962506663006	4476.993586224755	4468.099092985581	5140.763513001215	5046.181982149396	5700.137468651446	5538.791847302972	6536.749990655712	6289.562883493769	0.23793039289461718	0.21217878350501646	3829.22923069261	2441.2864741995	3747.1685615014285	2388.969513285556
0.2785491484182772	2980.4256551754693	3155.178373138711	4482.691831954858	4473.746648792281	5147.142743087185	5052.424500951024	5707.101314533601	5545.551176528552	6544.61703730233	6297.1339692141255	0.23788139239448397	0.2121366736968605	3818.180024868343	2448.909659711411	3736.35147143458	2396.4263383133803
0.28022754716156506	2984.5663123460713	3159.474070039922	4488.407927309187	4479.411877718777	5153.541876368405	5058.686488557885	5714.086832835208	5552.331539207917	6552.508500911916	6304.728555201854	0.23783233646482607	0.212094515822625	3807.1428608389106	2456.543847417459	3725.5461626332253	2403.893892068765
0.2819160591015993	2988.7201295761733	3163.7833629532715	4494.14189870704	4485.094805738782	5159.960941498569	5064.967972910967	5721.094054199498	5559.13296505027	6560.424415355817	6312.346674071504	0.23778322537769503	0.21205231011445286	3796.117828216171	2464.1889981201384	3714.752722928999	2411.3721359306946
0.28361474517547763	2992.8871281740358	3168.10627340752	4499.893772481293	4490.795458738936	5166.399967028687	5071.268981850051	5728.123009153491	5565.955483651744	6568.364814369416	6319.988358306823	0.23773405940511805	0.21201005680447624	3785.105015906738	2471.845072273398	3703.9712394792587	2418.8610309463693
0.2853236666874746	2997.067329397898	3172.442822876315	4505.663574877545	4496.513862518055	5172.858981406104	5077.58954311287	5735.173728106942	5572.79912449447	6576.329731550931	6327.653640259718	0.2376848388190909	0.2119677561248061	3774.1045121282805	2479.5120299902046	3693.2017987614963	2426.3605378238717
0.2870428853112538	3001.260754455491	3176.7930327775816	4511.451332053408	4502.2500427863	5179.3380129737	5083.929684334183	5742.246241351438	5579.663916945563	6584.319200360379	6335.342552149109	0.23763556389156631	0.21192540830752402	3763.1164044160396	2487.189831042313	3682.444486571243	2433.8706169293728
0.28877246309209376	3005.4674245034525	3181.1569244729785	4517.257070077653	4508.004025164418	5185.83708996891	5090.289433044912	5749.340579059327	5586.549890256178	6592.333254118363	6343.0551260598695	0.23758623489444408	0.21188301358467054	3752.140779595822	2494.8784348416375	3671.6993880353402	2441.3912282913225
0.2905124624491269	3009.687360646782	3185.5345192673094	4523.080814929417	4513.775835182932	5192.356240522824	5096.668816671246	5756.456771282719	5593.457073560544	6600.371926004928	6350.791393941715	0.2375368520995609	0.21184057218824306	3741.1777238089126	2502.5778004516615	3660.9665875947103	2448.9223315871786
0.29226294617759224	3013.920583938288	3189.925838407919	4528.922592497395	4519.56549828131	5198.895492659273	5103.067862533704	5763.594847952489	5600.385495874911	6608.43524905842	6358.551387608042	0.2374874157786829	0.21179808435017886	3730.227322503226	2510.287886579754	3650.2461690087803	2456.463886142941
0.294023977451102	3018.1671153780176	3194.3309030841215	4534.7824285790175	4525.37303980717	5205.454874293884	5109.486597846241	5770.754838877218	5607.335186096608	6616.523256174285	6366.335138734836	0.23743792620349236	0.2117555503023548	3719.289660434937	2518.0086515753064	3639.538215368055	2464.0158509388566
0.29579561982392083	3022.426975912699	3198.74973442659	4540.660348879625	4531.198485015452	5212.034413233153	5115.925049715334	5777.936773742191	5614.3061730030295	6624.6359801039125	6374.142678859532	0.23738838364558157	0.2117129702765768	3708.3648216591682	2525.740053418791	3628.8428090745583	2471.578184592421
0.29757793723326015	3026.7001864351323	3203.1823535067497	4546.556379011608	4537.041859067564	5218.6341371734525	5122.383245139005	5785.1406821082865	5621.298485250559	6632.773453453392	6381.974039379816	0.23733878837644046	0.211670344504567	3697.452889540931	2533.4820497281617	3618.1600318518467	2479.1508453635033
0.29937099400158496	3030.986767783648	3207.6287813361732	4552.4705444936	4542.903187030566	5225.254073700127	5128.861211005932	5792.366593410991	5628.312151373608	6640.935708682367	6389.829251552524	0.2372891406674492	0.21162767321796147	3686.55394674954	2541.2345977489604	3607.4899647529237	2486.7337911535287
0.3011748548389356	3035.286740741479	3212.089038865964	4558.402870749568	4548.782493876316	5231.89425028646	5135.358974094467	5799.614536959255	5635.347199783559	6649.122778102739	6397.708346492443	0.23723944078986825	0.21158495664830124	3675.6680752660614	2548.997654358507	3596.8326881437097	2494.3269794938387
0.30298958484526295	3039.6001260362154	3216.563146986125	4564.3533831080385	4554.679804480604	5238.554694292781	5141.876561071689	5806.884541934505	5642.403658767699	6657.334693877553	6405.61135517112	0.23718968901482695	0.21154219502702104	3664.7953563774936	2556.771176056238	3586.1882817121223	2501.93036754732
0.30481524951277783	3043.926944339151	3221.051126524933	4570.322106801134	4560.59514362229	5245.235432965389	5148.413998492424	5814.1766373894725	5649.481556488181	6665.5714880196365	6413.538308415681	0.2371398856133186	0.21149938858544437	3653.9358706723433	2564.5551189592807	3575.556824473664	2509.543912108522
0.3066519147283146	3048.2672162647236	3225.552998248319	4576.309066963779	4566.528535982458	5251.936493435633	5154.971312798309	5821.490852247165	5656.580920980989	6673.833192390451	6421.489236907663	0.23709003085618657	0.21145653755477634	3643.089698050637	2572.349438802805	3564.9383947602473	2517.1675695921294
0.3084996467757088	3052.6209623698624	3230.0687828591913	4582.314288632738	4572.4800061434835	5258.657902718839	5161.54853031674	5828.827215299694	5663.70178015478	6682.119838698747	6429.464171181714	0.2370401250141186	0.21141364216609107	3632.2569177094847	2580.1540909303585	3554.333070218563	2524.8012960299384
0.31035851233818973	3056.9882031533957	3234.598500996812	4588.337796745775	4578.4495785881845	5265.39968771334	5168.1456772599295	5836.185755207203	5670.8441617898725	6690.43145849934	6437.4631416244465	0.23699016835763587	0.21137070265032826	3621.437608169159	2587.969030304579	3543.7409278331324	2532.4450470809825
0.3122285785007863	3061.368959055427	3239.1421732361505	4594.379616140752	4584.437277698924	5272.161875199458	5174.762779723904	5843.566500496749	5678.008093537148	6698.768083191842	6445.4861784731875	0.23694016115708458	0.2113277192382857	3610.6318472528365	2595.7942114905454	3533.1620439079124	2540.0987780158175
0.3141099127527488	3065.7632504566914	3243.699820087205	4600.439771554692	4590.443127756703	5278.944491838447	5181.3998636874785	5850.969479561135	5685.193602916929	6707.129744019332	6453.533311814733	0.23689010368262708	0.21128469216060825	3599.83971209405	2603.629588658572	3522.596494062105	2547.7624437115155
0.31600258298998396	3070.1710976779436	3248.271461994339	4606.518287622902	4596.467152940228	5285.747564171491	5188.056955011228	5858.394720657816	5692.40071731786	6715.516472067099	6461.6045715840655	0.23683999620423382	0.21124162164778323	3589.0612791301683	2611.475115572219	3512.044353245059	2555.4359986550407
0.3179066575175057	3074.592520979268	3252.857119335614	4612.615188877982	4602.509377325019	5292.571118618583	5194.734079436483	5865.842251907654	5699.629463995816	6723.92829826124	6469.69998756313	0.23678983899167277	0.21119850793013276	3578.296624102164	2619.330745588406	3501.505695726024	2563.1193969347514
0.3198222050518999	3079.02754055947	3257.456812422089	4618.730499748943	4608.569824882441	5299.415181477522	5201.431262584249	5873.312101293821	5706.879870072718	6732.3652533674	6477.819589379501	0.23673963231450193	0.21115535123780513	3567.5458220823202	2627.1964316688245	3490.980595105095	2570.812592242728
0.32174929472380437	3083.476176555421	3262.070561497178	4624.864244560271	4614.648519478826	5306.27977892286	5208.148529954226	5880.804296660639	5714.151962535454	6740.827367989454	6485.963406505171	0.23668937644206084	0.21111215180076512	3556.8089474367443	2635.072126352461	3480.469124301104	2578.515537862899
0.32368799608040405	3087.9384490413586	3266.698386735892	4631.016447530915	4620.745484874443	5313.164937004744	5214.885906923657	5888.318865712308	5721.445768234651	6749.314672568066	6494.131468255147	0.23663907164346154	0.21106890984879256	3546.086073849583	2642.95778176561	3469.9713555700146	2586.228186679189
0.3256383790879404	3092.414378028265	3271.3403082442146	4637.1871327734	4626.860744722654	5320.070681647921	5221.643418746387	5895.855836011807	5728.761313883634	6757.827197379421	6502.323803786283	0.23658871818758007	0.21102562561147165	3535.3772743237205	2650.853349622106	3459.4873604911845	2593.950491162599
0.32760051413423674	3096.90398346316	3275.996346058323	4643.376324292812	4632.994322568835	5326.997038650583	5228.421090551657	5903.415234979628	5736.0986260570935	6766.364972533806	6510.540442095797	0.23653831634304887	0.21098229931818077	3524.68262116611	2658.7587812033016	3449.0172099608462	2601.682403361192
0.3295744720312385	3101.4072852284294	3280.6665201439196	4649.5840459858255	4639.146241849474	5333.944033683262	5235.218947343098	5910.997089892562	5743.457731190039	6774.9280279742125	6518.781412020051	0.23648786637824729	0.21093893119809431	3514.0021860026754	2666.674027369125	3438.560974220047	2609.4238749169745
0.33156032401756863	3105.9243031411343	3285.350850395498	4655.810321639728	4645.316525891177	5340.911692287738	5242.037013997619	5918.601427882488	5750.838655576521	6783.516393474966	6527.046742233163	0.23643736856129396	0.21089552148016297	3503.3360397731885	2674.5990385470213	3428.1187228304334	2617.1748570431955
0.33355814176109866	3110.4550569523153	3290.049356635608	4662.055174931408	4651.505197909659	5347.900039875878	5248.875315264286	5926.228275935113	5758.2414253684665	6792.130098640288	6535.336461245642	0.236386823160039	0.21085207039311857	3492.6842527361587	2682.533764731139	3417.6905246882234	2624.935300529818
0.33556799736153503	3114.9995663462932	3294.7620586141375	4668.318629426372	4657.712281008769	5354.90910172853	5255.733875763229	5933.877660888741	5765.666066574458	6800.769172902899	6543.650597403051	0.23633623044205446	0.2108085781654599	3482.0468944704626	2690.478155481629	3407.276448023971	2632.705155740143
0.3375899633530214	3119.557850939965	3299.4889760075603	4674.600708577717	4663.937798179476	5361.938902994366	5262.61271998451	5941.549609433013	5773.112605058512	6809.433645522587	6551.989178884599	0.2362855906746289	0.210765045025449	3471.4240338683594	2698.432159910677	3396.8765603958163	2640.484372600098
0.3396241127067558	3124.129930282069	3304.230128418185	4680.901435725097	4670.181772298834	5368.989468688703	5269.511872286974	5949.244148107598	5780.581066538825	6818.123545584716	6560.352233701749	0.23623490412475617	0.21072147120110318	3460.815739145968	2706.3957266889047	3386.4909287008923	2648.272900602198
0.3416705188336247	3128.7158238524953	3308.9855353734083	4687.220834093726	4676.444226128984	5376.060823692377	5276.431356897136	5956.961303300974	5788.0714765865505	6826.838901998835	6568.739789696851	0.23618417105913	0.21067785692018764	3450.222077835817	2714.3688040323323	3376.1196191667113	2656.0706887946
0.343729255586852	3133.3155510615065	3313.7552163249393	4693.558926793274	4682.725182316082	5383.1529927505	5283.371197907976	5964.701101249042	5795.583860624509	6835.579743497119	6577.151874541643	0.23613339174413533	0.2106342024102108	3439.643116802443	2722.351339712972	3365.762697366532	2663.8776857889025
0.34580039726466444	3137.929131249074	3318.5391906480636	4699.9157368169135	4689.024663389326	5390.26600047138	5290.331419277864	5972.463568033958	5803.118243925993	6844.346098633015	6585.588515735959	0.2360825664458414	0.2105905078984148	3429.0789222249296	2730.3432810358936	3355.420228200499	2671.693839739193
0.3478840186129729	3142.5565836840437	3323.3374776407977	4706.291287040132	4695.342691759783	5397.399871325168	5297.312044829251	5980.248729582631	5810.674651613371	6853.1379957795625	6594.049740606107	0.2360316954299918	0.21054677361177404	3418.5295596104115	2738.344574847142	3345.0922759154346	2679.519098352408
0.34998019482807	3147.1979275634767	3328.150096523199	4712.6856002198	4701.679289719472	5404.554629642818	5304.313098247641	5988.056611665594	5818.253108656934	6861.955463128087	6602.535576303613	0.2359807789619996	0.21050299977698134	3407.9950937984977	2746.3551675343188	3334.778904100647	2687.35340888286
0.352089001559344	3151.8531820118237	3332.977066436478	4719.098698992974	4708.034479440162	5411.73029961473	5311.3346030802595	5995.887239895496	5825.8536398734705	6870.798528686506	6611.046049803591	0.23592981730693763	0.2104591866204475	3397.475588942878	2754.375005001435	3324.480175674893	2695.1967181133805
0.3542105149120084	3156.522366080186	3337.818406442269	4725.530605875873	4714.408282972365	5418.926905289589	5318.376582734924	6003.740639725854	5833.476269925031	6879.667220277892	6619.581187903351	0.23587881072953365	0.21041533436829263	3386.9711085371673	2762.4040326888207	3314.196152911987	2703.0489723721985
0.35634481144984936	3161.2054987455485	3342.6741355217837	4731.981343262761	4720.800722244218	5426.144470573102	5325.439060478803	6011.616836449639	5841.121023317573	6888.561565538878	6628.14101722089	0.23582775949415974	0.2103714432463393	3376.4817154114135	2770.44219556381	3303.926897434052	2710.9101175236283
0.35849196819798806	3165.902598910007	3347.5442725750445	4738.450933424868	4727.211819060424	5433.383019226793	5332.522059437233	6019.515855197971	5848.787924399687	6897.481591918176	6636.725564193429	0.23577666386482862	0.21032751348010886	3366.007471719291	2778.4894381030463	3293.6724702015053	2718.7800989513053
0.36065206264566085	3170.6136853999496	3352.42883641999	4744.939398509215	4733.64159510106	5440.6425748666525	5339.625602592398	6027.437720938622	5856.476997361131	6906.427326674868	6645.334855075808	0.23572552410518177	0.21028354529481094	3355.5484389408957	2786.5457042929484	3283.4329315160867	2726.6588615596993
0.3628251727490157	3175.338776965285	3357.327845791706	4751.446760537521	4740.090071920522	5447.923160961925	5346.749712782143	6035.382458474705	5864.188266231572	6915.398796876918	6653.968915939025	0.23567434047848854	0.21023953891534106	3345.1046779083554	2794.6109376417007	3273.2083410422783	2734.546349781216
0.3650113769339257	3180.0778922786476	3362.241319341563	4757.97304140508	4746.557270946373	5455.2248008338265	5353.894412698705	6043.350092443243	5871.921754879204	6924.396029399557	6662.627772668678	0.2356231132476326	0.21019549456627687	3334.676248784177	2802.685081157484	3262.998757796595	2742.442507567117
0.36721075409881926	3184.8310499345725	3367.169275636402	4764.518262879584	4753.043213478235	5462.547517654222	5361.059724887469	6051.340647313735	5879.677487009331	6933.419050923645	6671.311450963455	0.2355718426751096	0.21015141247185878	3324.2632110700943	2810.76807735092	3252.8042401399	2750.3472783720354
0.3694233836175272	3189.5982684486967	3372.111733157625	4771.082446599987	4759.547920686574	5469.891334444347	5368.245671745615	6059.354147386744	5887.45548616301	6942.467887934068	6680.019976333471	0.2355205290230186	0.21010729285600485	3313.8656236079987	2818.8598682284355	3242.624845784623	2758.260605156189
0.37164934534214805	3194.379566256912	3377.068710300389	4777.66561407532	4766.071413611595	5477.256274073459	5375.452275520898	6067.390616792426	5895.255775715632	6951.542566718067	6688.75337409877	0.23546917255305486	0.21006313594228973	3303.4835445808712	2826.960395287606	3232.4606318101287	2766.1824303905014
0.3738887196059291	3199.174961714551	3382.0402253727066	4784.267786683525	4772.613713162049	5484.6423592575275	5382.679558310312	6075.45007948908	5903.078378875491	6960.6431133636015	6697.511669387696	0.2354177735265033	0.21001894195394166	3293.1170315244235	2835.0695995225105	3222.3116546527017	2774.1126960462425
0.3761415872261661	3203.9844730955565	3387.0262965946076	4790.888985670281	4779.174840114089	5492.049612557918	5389.927542058819	6083.53255926172	5910.923318682421	6969.769553757716	6706.294887135338	0.23536633220423356	0.2099747111138403	3282.766141313361	2843.1874214047566	3212.177970104618	2782.0513435842004
0.3784080295071193	3208.808118591604	3392.026942097202	4797.529232147768	4785.754815110019	5499.478056379981	5397.196248557958	6091.63807972051	5918.790618006257	6978.9219135847725	6715.103052081822	0.23531484884668966	0.2099304436445065	3272.4309301672038	2851.313800882781	3202.0596333129797	2789.9983139516553
0.3806881282429484	3213.6459163112745	3397.0421799218257	4804.188547093489	4792.353658657133	5506.92771297174	5404.485699444552	6099.766664299339	5926.680299545464	6988.1002183248265	6723.93618877074	0.23526332371388767	0.2098861397681026	3262.11145366868	2859.448677391978	3191.956698809052	2797.953547597397
0.38298196572066395	3218.49788427919	3402.0720280191604	4810.8669513490595	4798.97139112654	5514.398604422512	5411.795916199406	6107.9183362543	5934.592385825678	6997.304493251906	6732.794321547553	0.23521175706540576	0.2098417997064202	3251.807766739046	2867.5919898273423	3181.869220468914	2805.91698443715
0.3852896247230969	3223.364040435119	3407.116504248246	4817.564465618933	4805.608032751835	5521.890752661481	5419.126920145822	6116.093118662134	5942.526899198135	7006.534763432245	6741.677474557769	0.23516014916038064	0.20979742368088086	3241.519923662534	2875.743676556973	3171.797251542099	2813.888563867309
0.38761118853188686	3228.2444026331386	3412.175626375669	4824.281110469228	4812.263603627999	5529.404179456371	5426.478732448379	6124.291034418766	5950.48386183831	7015.791053722618	6750.585671745461	0.2351085002574996	0.2097530119125255	3231.2479780798312	2883.903675412759	3161.7408446592744	2821.8682247684337
0.3899467409304866	3233.138988640714	3417.2494120745623	4831.01690632642	4818.938123710069	5536.938906411971	5433.851374111456	6132.512106237692	5958.46329574434	7025.073388768514	6759.518936851459	0.2350568106149942	0.2097085646220139	3220.9919829857536	2892.0719236808363	3151.7000518101268	2829.855905479635
0.39229636620718694	3238.047816137831	3422.337878923714	4837.771873476122	4825.63161281193	5544.494954968766	5441.244865977888	6140.756356648477	5966.465222735522	7034.381793002433	6768.477293411705	0.23500508049063507	0.20966408202961181	3210.751990736695	2900.2483581006527	3141.674924360821	2837.8515438060276
0.3946601491581577	3242.970902716064	3427.4410444065998	4844.546032061775	4832.344090605019	5552.072346401454	5448.659228727524	6149.023807995131	5974.489664450808	7043.716290642045	6777.460764755497	0.23495331014172516	0.2096195643551973	3200.528053049464	2908.4329148591496	3131.665513051208	2845.8550770123256
0.3970381750905084	3247.9082658776906	3432.5589259104545	4851.339402083396	4839.075576617084	5559.671101817541	5456.094482875847	6157.31448243457	5982.536642347246	7053.076905688435	6786.46937400379	0.23490149982509417	0.2095750118182441	3190.320221014321	2916.625529595185	3121.671868009027	2853.8664418268017
0.39943052982536675	3252.8599230347822	3437.691540725322	4858.152003396297	4845.826090230902	5567.291242155894	5463.550648772553	6165.628401935027	5990.606177698477	7062.463661924315	6795.503144067482	0.23484964979709216	0.20953042463782456	3180.1285450819414	2924.8261373818386	3111.6940387317445	2861.885574420914
0.4018372997009759	3257.825891508248	3442.8389060430577	4864.98385570974	4852.595650682944	5574.932788185229	5471.02774660007	6173.965588274395	5998.698291593093	7071.876582912133	6804.562097645583	0.23479776031358376	0.20948580303259945	3169.9530750722624	2933.0346727264114	3101.7320741079748	2869.912410420249
0.40425857157581063	3262.8061885269253	3448.0010389564113	4871.834978585662	4859.384277062155	5582.595760502675	5478.525796372191	6182.326063038656	6006.813004933176	7081.315691992302	6813.646257223563	0.23474583162994292	0.209441147220815	3159.793860176811	2941.251069567632	3091.786022399552	2877.9468848829856
0.4066944328317112	3267.80083122662	3453.1779564579624	4878.705391437315	4866.191988308506	5590.280179532241	5486.044817932477	6190.709847620199	6014.950338432571	7090.781012281284	6822.755645071391	0.2346938640010463	0.2093964574203018	3149.6509489654563	2949.4752612744924	3081.8559312596917	2885.9889323089737
0.4091449713770379	3272.8098366491818	3458.369675439222	4885.595113527984	4873.018803211816	5597.986065523376	5493.584830952942	6199.116963216249	6023.1103126154185	7100.272566669807	6831.890283241937	0.2346418576812694	0.20935173384846095	3139.524389378028	2957.7071806306485	3071.941847741604	2894.0384866418317
0.411610275649843	3277.833221741505	3463.5762126895743	4892.504163969561	4879.8647404103185	5605.713438549357	5501.14585493247	6207.5474308270905	6031.292947814466	7109.790377820864	6841.050193569033	0.2345898129244786	0.20930697672226728	3129.4142287394498	2965.946759842802	3062.043818276841	2902.0954812427517
0.41409043462106226	3282.871003354623	3468.797584895295	4899.432561721297	4886.729818389355	5613.462318505888	5508.72790919535	6216.00127125454	6039.498264169481	7119.334468167973	6850.235397665695	0.23453772998402683	0.20926218625826248	3119.3205137546174	2974.1939305297565	3052.161888693692	2910.159848897485
0.41658553779772634	3287.923198242663	3474.033808638513	4906.380325588314	4893.614055479987	5621.232725109433	5516.331012889746	6224.478505100118	6047.726281625575	7128.904859913103	6859.44591692225	0.23448560911274913	0.2092173626725499	3109.2432905046735	2982.4486237093806	3042.2961042176466	2918.2315218152944
0.41909567522619073	3292.9898230619165	3479.2849003962215	4913.347474220314	4900.517469857663	5629.02467789575	5523.9551849862155	6232.9791527634425	6055.977019931589	7138.501575024859	6868.681772504527	0.2344334505629552	0.20917250618078817	3099.182604465168	2990.710769810714	3032.446509475354	2926.3104316210374
0.4216209374953856	3298.0708943698146	3484.550876539213	4920.334026110143	4907.440079540812	5636.838196218283	5531.600444276144	6241.50323444047	6064.250498638406	7148.124635236486	6877.9429853519505	0.23438125458642586	0.20912761699818902	3089.138500495814	2998.980298657203	3022.6131484881043	2934.396509345388
0.42416141574008476	3303.1664286239466	3489.831753331047	4927.339999592408	4914.381902389454	5644.673299246608	5539.266809370206	6250.050770121795	6072.546737097286	7157.774062043941	6887.229576175667	0.2343290214344076	0.20908269533951385	3079.111022845842	3007.2571394620463	3012.79606468766	2942.4896854301915
0.4267172016441951	3308.276442181035	3495.12754692702	4934.36541284204	4921.342956103822	5652.53000596481	5546.954298696835	6258.6217795908715	6080.865754458191	7167.449876703876	6896.541565456674	0.23427675135760712	0.20903774141906661	3069.1002151649445	3015.541220836574	3002.99530090997	2950.5898897172883
0.42928838744406506	3313.400951295951	3500.438273373074	4941.410283872931	4928.323258222918	5660.408335169955	5554.662930500623	6267.216282422339	6089.207569668044	7177.1521002317495	6905.878973443874	0.2342244446061858	0.20899275545068927	3059.1061204939615	3023.83247076883	2993.210899393307	2958.6970514399
0.43187506593181346	3318.5399721206354	3505.763948604749	4948.474630536407	4935.322826123095	5668.308305470372	5562.39272284074	6275.834297980141	6097.5722014690455	7186.880753399689	6915.241820152139	0.23417210142975559	0.2089477376477625	3049.128781268839	3032.1308166219387	2983.4429017924704	2966.8110992263537
0.4344773304586784	3323.6935207031133	3511.1045884461028	4955.558470519853	4942.341677016634	5676.22993528411	5570.143693589366	6284.475845415836	6105.9596683969285	7196.635856734575	6924.630125360411	0.23411972207737353	0.20890268822319485	3039.168239335064	3040.4361851415597	2973.6913491776213	2974.9319610963576
0.4370952749383861	3328.861612986423	3516.460208608629	4962.6618213452275	4949.379827950294	5684.173242837261	5577.9158604300765	6293.14094366677	6114.369988779224	7206.4174305159795	6934.043908609724	0.23406730679753746	0.20885760738942097	3029.2245359327644	3048.7485024333	2963.95628202823	2983.0595644426066
0.4397289938505404	3334.044264807566	3521.830824690139	4969.784700367574	4956.437295803823	5692.138246162291	5585.709240856189	6301.829611454238	6122.803180733478	7216.2254947740785	6943.483189201202	0.23401485583818082	0.20881249535840005	3019.2977117160335	3057.0676939741243	2954.237740247976	2991.193836041959
0.4423785822440318	3339.241491896466	3527.2164521737077	4976.92712477359	4963.514097288548	5700.124963096432	5593.523852169202	6310.541867281734	6131.259262165556	7226.060069287667	6952.947986194141	0.23396236944666837	0.20876735234161	3009.3878067485057	3065.3936846009456	2944.5357631637016	2999.334702045424
0.4450441357404687	3344.45330987488	3532.617106426512	4984.089111580086	4970.610248945836	5708.13341127995	5601.359711477092	6319.277729433046	6139.738250767772	7235.921173582006	6962.43831840395	0.2339098478697903	0.20872217855004246	2999.4948604982346	3073.7263984954916	2934.8503895172616	3007.4820879634935
0.44772575053762753	3349.6797342553145	3538.032802698726	4991.270677632488	4977.725767145619	5716.163608154465	5609.2168356926695	6328.037215970427	6148.2401640171265	7245.808826926756	6971.954204400141	0.23385729135376004	0.20867697419419928	2989.6189118525945	3082.065759195015	2925.181657482288	3015.6359186738264
0.4504235234129248	3354.920780439956	3543.463556122399	4998.471839603333	4984.860668084899	5724.215570961255	5617.095241531926	6336.820344732734	6156.765019173508	7255.723048333863	6981.495662504314	0.2338047001442077	0.20863173948408983	2979.7599991168827	3090.411689582048	2915.529604663723	3023.7961184142623
0.4531375517269096	3360.176463719569	3548.909381710305	5005.692613990743	4992.01496778622	5732.289316739543	5624.994945512347	6345.627133333557	6165.312833277866	7265.663856555434	6991.062710788108	0.2337520744861763	0.20858647462922783	2969.9181600128068	3098.764111873228	2905.894268094562	3031.962610772578
0.4558679334267773	3365.4467992723744	3554.370294354796	5012.933017116852	4999.188682096143	5740.384862324738	5632.9159639512045	6354.45759915929	6173.88362315033	7275.631270081574	7000.655367071127	0.23369941462411775	0.20854117983862103	2960.093431693036	3107.1229476279113	2896.2756842457457	3040.135318687884
0.45861476704990445	3370.7318021629803	3559.8463088266553	5020.193065126326	5006.381826683717	5748.50222434676	5640.858312963883	6363.311759367306	6182.477405388456	7285.625307138303	7010.273648918886	0.23364672080188814	0.20849585532078033	2950.285850730841	3115.488117730245	2886.6738890219713	3048.3141644378193
0.4613781517274047	3376.031487341202	3565.3374397739017	5027.472773984704	5013.594417038893	5756.641419228192	5648.8220084621025	6372.189630883929	6191.094196365235	7295.645985685259	7019.917573640667	0.23359399326274424	0.20845050128370346	2940.4954531227704	3123.859542381717	2877.088917772984	3056.4990696448367
0.4641581871877068	3381.3458696409607	3570.843701720657	5034.772159476891	5020.826468471024	5764.802463182569	5656.807066152272	6381.09123040257	6199.734012227339	7305.693323413601	7029.587158287502	0.23354123224933845	0.20840511793487795	2930.722274303087	3132.2371411114	2867.520805288339	3064.689955261769
0.4669549737601532	3386.6749637791395	3576.3651090659096	5042.091237205532	5028.07799610721	5772.985372212576	5664.813501533646	6390.016574381742	6208.39686889313	7315.767337743762	7039.282419649937	0.23348843800371516	0.20835970548127836	2920.966349138296	3140.6208327580243	2857.969585798448	3072.8867415627465
0.46976861237862133	3392.0187843544263	3581.901676082349	5049.430022589431	5035.349014890762	5781.1901621082525	5672.841329896625	6398.965679043116	6217.082782050768	7325.86804582323	7049.003374255962	0.23343561076730676	0.20831426412935486	2911.2277119357605	3149.010535474401	2848.4352929920424	3081.089348157402
0.4725992045851658	3397.377345846173	3587.4534169151616	5056.788530861946	5042.639539579604	5789.416848445204	5680.89056632099	6407.938560369551	6225.791767156374	7335.995464524342	7058.750038368866	0.2333827507809301	0.20826879408504295	2901.506396438228	3157.406166711822	2838.917960003717	3089.297693967819
0.4754468525336833	3402.75066261319	3593.020345580807	5064.166777069332	5049.949584744633	5797.665446582733	5688.961225674077	6416.935234103061	6234.523839431983	7346.1496104419675	7068.522427985013	0.2333298582847824	0.20822329555374872	2891.802435830352	3165.80764321913	2829.4176194199827	3097.511697225971
0.47831165899359906	3408.1387488926057	3598.6024759657867	5071.564776069129	5057.279164768109	5805.935971662043	5697.053322609001	6425.955715742833	6243.279013863653	7356.330499891281	7078.320558831685	0.23327693351843617	0.20817776874035085	2882.1158627505647	3174.2148810476065	2819.934303293121	3105.7312754828017
0.4811937273535759	3413.54161879867	3604.1998218254466	5078.982542528532	5064.6282938420545	5814.228438604393	5705.166871562885	6435.00002054324	6252.05730519953	7366.538148905496	7088.144446364926	0.2332239767208385	0.20813221384919606	2872.4467092744308	3182.6277955227997	2810.4680431238376	3113.9563455788884
0.4840931616252451	3418.9592863215184	3609.8123967826655	5086.4200909226465	5071.99698596651	5822.542862109157	5713.301886754917	6444.068163511685	6260.858727947755	7376.7725732334475	7097.994105767188	0.2331709881303037	0.20808663108409692	2862.79500693921	3191.046301265713	2801.01886988373	3122.1868236633018
0.4870100664469608	3424.3917653260482	3615.4402143266984	5093.877435532952	5079.385254948016	5830.879256652088	5721.458382184687	6453.160159406732	6269.68329637465	7387.033788337453	7107.869551945294	0.2331179679845126	0.20804102064832802	2853.160786734312	3199.470312170917	2791.586814011098	3130.4226251780055
0.4899445470875755	3429.8390695506064	3621.083287811816	5101.354590445466	5086.793114397801	5839.237636483265	5729.636371630161	6462.276022735848	6278.531024502522	7397.3218093907835	7117.770799527996	0.23306491652050818	0.2079953827446217	2843.544079099898	3207.8997413986363	2782.1719054033747	3138.6636648417916
0.49289670945023945	3435.3012126058397	3626.7416304561034	5108.851569549156	5094.220577730192	5847.61801562531	5737.835868645936	6471.415767753454	6287.401926107779	7407.636651275445	7127.697862863831	0.2330118339746912	0.20794971757516725	2833.9449139467906	3216.3345013870858	2772.7741734392475	3146.9098566686735
0.4958666600762229	3440.7782079734206	3632.415255340134	5116.36838653417	5101.667658160866	5856.020407871409	5746.0568865613	6480.579408458767	6296.296014718828	7417.978328579739	7137.650756018788	0.23295872058281827	0.20790402534160796	2824.3633206434315	3224.7745038305875	2763.393646967248	3155.161113944836
0.4988545061487607	3446.270069004822	3638.1041754057196	5123.905054890145	5109.134368705182	5864.444826783404	5754.299438478382	6489.766958593717	6305.213303614066	7428.346855595909	7147.629492774041	0.2329055765799975	0.20785830624503693	2814.799328028108	3233.219659682829	2754.0303543166956	3163.4173492314294
0.5018603554969207	3451.7768089200554	3643.8084034545714	5131.461587904455	5116.6207221764225	5872.89128568984	5762.563537270219	6498.978431640805	6314.153805819779	7438.742246317723	7157.634086623611	0.23285240220068523	0.20781256048599503	2805.252964409883	3241.6698791494127	2744.684323296766	3171.6784743578173
0.5048843165994948	3457.298440806417	3649.527952147024	5139.037998660476	5124.126731184099	5881.359797684016	5770.8491955788595	6508.21384082098	6323.117534108093	7449.164514438062	7167.66455077206	0.23279919767868373	0.20776678826446554	2795.7242575642886	3250.125071676448	2735.355581195443	3179.944400408538
0.5079264985889148	3462.8349776171917	3655.2628340006677	5146.634300035786	5131.652408132151	5889.850375621965	5779.156425813388	6517.473199091434	6332.104500994848	7459.61367334644	7177.72089813209	0.23274596324713745	0.20772098977987768	2786.2132347448496	3258.585145952413	2726.0441547895316	3188.215037729824
0.5109870112551897	3468.3864321703963	3661.0130613890688	5154.250504700436	5139.197765217243	5898.363032120525	5787.485240148037	6526.756519143483	6341.114718737518	7470.0897361266025	7187.803141322255	0.23269269913852972	0.20767516523109644	2776.7199226907687	3267.0500099083874	2716.7500703460537	3196.4902959181927
0.5140659650498691	3473.952817147488	3666.7786465403856	5161.88662511516	5146.762814426946	5906.897779555318	5795.835650520171	6536.063813400374	6350.148199333056	7480.592715554045	7197.911292664509	0.2326394055846797	0.20762931481642477	2767.2443476205226	3275.5195707036182	2707.473353630048	3204.7700838255696
0.5171634710900281	3479.5341450920514	3672.5596015360825	5169.5426735295605	5154.347567538036	5915.454630058737	5804.207668628411	6545.395094015077	6359.204954515867	7491.122624093522	7208.04536418193	0.2325860828167412	0.20758343873360244	2757.7865352305816	3283.9937347124796	2698.2140298953746	3213.0543095348403
0.5202796411622786	3485.1304284084763	3678.3559383094794	5177.218661980278	5161.952036114575	5924.033595517871	5812.601305930501	6554.750372868025	6368.284995755464	7501.679473896489	7218.205367596132	0.23253273106519667	0.2075375371797971	2748.346510711708	3292.4724075361155	2688.972123890766	3221.342880362179
0.5234145877268029	3490.7416793606685	3684.167668644452	5184.914602289213	5169.576231506207	5932.634687572538	5821.01657364144	6564.129661564958	6377.388334254472	7512.263276798669	7228.391314324996	0.23247935055985727	0.20749161035160865	2738.924298748374	3300.95549399266	2679.7476598765934	3229.6357028661296
0.5265684239214125	3496.3679100706954	3689.994804174028	5192.630506061653	5177.220164846286	5941.25791761317	5829.453482731395	6573.532971434623	6386.514980946352	7522.874044317451	7238.603215480135	0.2324259415298588	0.2074456584450606	2729.5199235104956	3309.442898097681	2670.540661607054	3237.9326828168705
0.5297412635656308	3502.009132517439	3695.8373563789823	5200.366384684417	5184.883847050038	5949.9032967787425	5837.912043923675	6582.960313526497	6395.664946493238	7533.511787649323	7248.841081864443	0.23237250420365843	0.20739968165560632	2720.1334086769493	3317.934523082804	2661.3511523556663	3246.233725218801
0.5329332211648017	3507.665358535287	3701.695336586478	5208.122249324054	5192.567288812773	5958.5708359547525	5846.392267692764	6592.411698608606	6404.838241283749	7544.176517667396	7259.104923969704	0.23231903880903423	0.2073536801781161	2710.7647774239304	3326.4302713742945	2652.1791549018817	3254.538734286558
0.5361444119142209	3513.3365998127288	3707.5687559686125	5215.898110924887	5200.27050060795	5967.260545771034	5854.894164262163	6601.887137165109	6414.034875430714	7554.8682449186845	7269.394751973972	0.23226554557307966	0.20730765420688405	2701.414052426466	3334.930044583045	2643.02469153516	3262.847613437567
0.5393749517032939	3519.0228678910034	3713.457625541023	5223.693980207175	5207.993492685354	5975.972436599694	5863.417743602391	6611.386639394071	6423.254858768968	7565.5869796215875	7279.710575739152	0.23221202472220367	0.20726160393562149	2692.0812558664475	3343.4337435073685	2633.8877840625355	3271.160265294835
0.5426249571197181	3524.724174162702	3719.361956161431	5231.509867665163	5215.736275069165	5984.706518552935	5871.963015428839	6620.910215205064	6432.4982008530305	7576.332731663178	7290.052404808383	0.23215847648212642	0.2072155295574531	2682.766409445554	3351.9412681371905	2624.7684538178146	3279.476591688581
0.5458945454536906	3530.440529870434	3725.281758528246	5239.34578356526	5223.498857556144	5993.462801481011	5880.529989199775	6630.457874216954	6441.76491095497	7587.105510596702	7300.420248403646	0.23210490107787846	0.20716943126492052	2673.4695343705826	3360.4525176293682	2615.6667216527276	3287.7964936357457
0.5491838347021408	3536.1719461053385	3731.217043179052	5247.20173794398	5231.281249713609	6002.241294969929	5889.1186741141	6640.0296257553855	6451.054998061958	7597.905325638734	7310.814115423016	0.23205129873379793	0.20712330924997693	2664.1906513668364	3368.9673903125804	2606.582607945078	3296.1198713411577
0.5524929435729888	3541.9184338057685	3737.167820489218	5255.077740606142	5239.083460877627	6011.042008339422	5897.729079109353	6649.6254788505585	6460.3684708741075	7608.732185666685	7321.234014438255	0.2319976696735259	0.2070771637039851	2654.92978068348	3377.4857836843003	2597.5161326067755	3304.446624196833
0.55582199148943	3547.680003755796	3743.1341006703624	5262.973801122789	5246.905500150985	6019.864950640641	5906.361212859464	6659.245442234729	6469.705337802024	7619.586099215952	7331.6799536920935	0.23194401412000898	0.20703099481771128	2645.6869420824805	3386.007594389608	2588.467315072543	3312.7766507619526
0.5591710985942444	3553.456666583816	3749.1158937689006	5270.889928829298	5254.747376401279	6028.710130654017	5915.015083772655	6668.88952433986	6479.065606964594	7630.467074477286	7342.151941095669	0.23189033229549255	0.20698480278133666	2636.4621548621217	3394.5327182391193	2579.4361743223853	3321.109848777298
0.5625403857541326	3559.2484327611132	3755.113209664555	5278.826132823382	5262.609098258962	6037.577556887041	5923.690699989271	6678.557733295209	6488.449286186554	7641.375119294054	7352.649984225921	0.23183662442152125	0.2069385877844385	2627.2554378501372	3403.06105019222	2570.422728876467	3329.446115153376
0.565929974564078	3565.055312600407	3761.1260580688704	5286.7824219631075	5270.490674115379	6046.467237572044	5932.388069379613	6688.250076924896	6497.856382996211	7652.310241159504	7363.174090322941	0.23178289071893615	0.20689235001600048	2618.0668094035937	3411.5924843456596	2561.4269967883592	3337.7853459494654
0.569339987351735	3570.877316254378	3767.1544485236377	5294.7588048648595	5278.392112120708	6055.379180663917	5941.107199541666	6697.966562745431	6507.28690462295	7663.272447213968	7373.7242662872395	0.23172913140787363	0.20684608966440576	2608.896287407726	3420.126913924003	2552.448995655286	3346.1274363796692
0.5727705471818436	3576.714453714189	3773.1983903994274	5302.755289901311	5286.313420182026	6064.313393837839	5949.848097798962	6707.707197963213	6516.74085799495	7674.261744242039	7384.300518677147	0.23167534670776133	0.20679980691744015	2599.7438892967766	3428.6642312945332	2543.4887426336063	3354.472280820599
0.5762217778606706	3582.5667348080447	3779.257892894049	5310.77188519945	5294.254605961287	6073.2698844870765	5958.610771198345	6717.47198947215	6526.218249736707	7685.278138669886	7394.902853706101	0.23162153683731854	0.20675350196228	2590.6096320480574	3437.2043279539794	2534.546254424262	3362.819772786461
0.5796938039404782	3588.4341691996674	3785.3329650309875	5318.8085986384785	5302.215676873267	6082.248659720635	5967.395226507703	6727.260943851087	6535.719086166655	7696.321636562345	7405.5312772399175	0.231567702014554	0.20670717498550387	2581.4935321819503	3445.74709451315	2525.621547286166	3371.1698049337137
0.5831867507240184	3594.316766386823	3791.4236156578763	5326.865437847801	5310.196640083566	6091.249726360997	5976.201470213766	6737.074067361343	6545.243373294731	7707.392243620145	7416.1857947941035	0.23151384245676315	0.2066608261730821	2572.3956057622563	3454.2924206915777	2516.7146370294504	3379.5222690438386
0.5867007442690553	3600.214535699762	3797.5298534448816	5334.942410204869	5318.197502506473	6100.273090941722	5985.029508519739	6746.911365944085	6554.79111681983	7718.489965176944	7426.866411531006	0.23145995838052646	0.20661445571037798	2563.3158684124937	3462.8401953277644	2507.825539031881	3387.877056035213
0.5902359113929144	3606.1274862997707	3803.6516868832073	5343.039522833215	5326.218270803026	6109.318759705257	5993.879347343168	6756.772845217952	6564.362322127509	7729.614806196641	7437.57313225722	0.23140605000170944	0.20656806378214804	2554.2543353082146	3471.39030635939	2498.9542682329193	3396.234055946814
0.5937923796770596	3612.0556271775563	3809.7891242834125	5351.156782600219	5334.258951378783	6118.386738600422	6002.75099231348	6766.658510476301	6573.956994287291	7740.766771270277	7448.305961420611	0.23135211753545948	0.20652165057253594	2545.2110211768886	3479.942640812602	2490.100839132094	3404.5931579247117
0.597370277471697	3617.9989671517696	3815.9421737738894	5359.294196115093	5342.319550381842	6127.477033280167	6011.64444876979	6776.56836668477	6583.575138050332	7751.945864613275	7459.064903107666	0.23129816119620453	0.20647521626507653	2536.185940320953	3488.497084823437	2481.2652658139123	3412.9542502446566
0.6009697339004076	3623.957514867432	3822.1108432992382	5367.451769726729	5350.400073700701	6136.589649099174	6020.559721758551	6786.502418478657	6593.2167578468525	7763.152090062491	7469.849961040638	0.23124418119765247	0.20642876104269192	2527.179106600117	3497.0535236045253	2472.447561927489	3421.31722027855
0.6045908788648067	3629.931278794368	3828.295140618634	5375.629509521546	5358.500526962124	6145.724591111432	6029.496816031184	6796.460670160283	6602.881857783596	7774.385451073237	7480.661138574696	0.23119017775278874	0.20638228508769088	2518.1905334400944	3505.611841445323	2463.647740694578	3429.6819544930477
0.6082338430492322	3635.9202672256347	3834.4950733041956	5383.827421321339	5366.620915528998	6154.88186406785	6038.455736041727	6806.443125696381	6612.570441641242	7785.6459507163245	7491.498438695056	0.2311361510738753	0.20633578858176366	2509.220233840286	3514.1719217137434	2454.8658149265684	3438.048338460969
0.611898757925461	3641.9244882759317	3840.7106487393826	5392.045510681111	5374.761244498248	6164.061472413834	6047.436485944525	6816.449788715456	6622.282512871978	7796.933591675109	7502.361864014213	0.23108210137244956	0.2062892717059904	2500.2682203749428	3522.733646847075	2446.1017970098183	3446.4162568349857
0.6155857557574533	3647.9439498800193	3846.94187411729	5400.283782886899	5382.921518698573	6173.263420286849	6056.4390695917355	6826.480662505133	6632.018074596732	7808.24837624247	7513.251416768893	0.23102802885932322	0.2062427346408292	2491.3345051960787	3531.2968983463943	2437.355698916712	3454.785593352746
0.6192949696061266	3653.9786597911107	3853.188756439035	5408.542242953582	5391.101742688374	6182.487711513981	6065.463490531046	6836.535750009493	6641.77712960275	7819.59030631783	7524.167098817323	0.23097393374458017	0.20619617756612316	2482.419100039988	3539.861556774704	2428.6275322196307	3463.156230842462
0.6230265333341571	3660.028625579264	3859.451302512081	5416.8208956226845	5399.301920753533	6191.734349609471	6074.509752003216	6846.615053826395	6651.55968034091	7830.95938340412	7535.108911636235	0.23091981623757665	0.20614960066109286	2473.522016218514	3548.427501735976	2419.9173080691835	3471.5280511868186
0.6267805816108112	3666.0938546297184	3865.7295189485117	5425.119745360092	5407.522056905158	6201.003337772179	6083.577856939597	6856.718576204689	6661.36572892307	7842.355608604641	7546.0768563178735	0.23086567654693843	0.20610300410434293	2464.643264636863	3556.994611886097	2411.2250372184208	3479.900935343001
0.6305572499168048	3672.174354141321	3872.023412163398	5433.4387963539075	5415.762154877463	6210.294678883182	6092.667807959791	6866.846319041628	6671.195277119499	7853.7789826201415	7557.070933567171	0.23081151488056195	0.20605638807385332	2455.782855794765	3565.562764930306	2402.550730022951	3488.2747633387335
0.634356674549194	3678.270131124838	3878.332988373067	5441.778052512151	5424.022218125486	6219.608375503204	6101.77960736913	6876.998283880045	6681.0483263561855	7865.229505745641	7568.09114369869	0.23075733144561156	0.20600975274698338	2446.9407997792587	3574.1318375975825	2393.894396434189	3496.649414245272
0.6381789926262927	3684.381192401304	3884.6582535933762	5450.137517460496	5432.3022498228465	6228.944429870095	6110.913257156216	6887.174471905614	6690.924877712158	7876.707177867335	7579.137486633658	0.23070312644851887	0.20596309830047013	2438.117106272257	3582.701705642743	2385.256046007038	3505.024766183924
0.642024342092622	3690.507544600345	3890.999213637997	5458.517194539988	5440.602252859491	6238.302843896272	6120.068758990416	6897.374883944067	6700.824931916789	7888.211998459459	7590.2099618969305	0.2306489000949829	0.20591642491042658	2429.3117845648667	3591.272243857151	2376.6356879108353	3513.4006963286083
0.6458928617238878	3696.649194158546	3897.355874116708	5466.9170868048095	5448.922229839476	6247.683619166248	6129.246114219434	6907.5995204584815	6710.7484893471465	7899.743966581233	7601.308568614062	0.23059465258996753	0.2058697327523395	2420.524843546911	3599.8433260431048	2368.0333309237612	3521.7770808895584
0.6497846911319898	3702.806147317696	3903.7282404335924	5475.337197019898	5457.262183078605	6257.086756933943	6138.445323866701	6917.848381546378	6720.6955500252	7911.303080873577	7612.43330550815	0.23054038413770211	0.20582302200107225	2411.7562917140312	3608.414825011976	2359.4489834370324	3530.153795107035
0.6536999707700591	3708.9784101231503	3910.1163177853437	5483.777527658699	5465.622114602216	6266.512258120204	6147.666388628928	6928.121466936997	6730.666113615192	7922.889339556059	7623.584170896884	0.23048609494168057	0.2057762928308656	2403.0061371763004	3616.9866125904955	2350.882653463166	3538.5307132564485
0.6576388419375281	3715.1659884220826	3916.5201111594497	5492.238080900796	5474.002026142821	6275.960123310141	6156.909308873515	6938.418775988407	6740.6601794207645	7934.502740423625	7634.761162689406	0.23043178520465948	0.20572954541532704	2394.2743876508903	3625.558559594443	2342.334348630742	3546.9077086264733
0.661601446785229	3721.3688878617713	3922.9396253324317	5500.71885862957	5482.401919137793	6285.430352750523	6166.174084635997	6948.740307684665	6750.67774638227	7946.143280843396	7645.964278383221	0.23037745512865906	0.20568277992744122	2385.5610504717333	3634.1305358354	2333.8040761911543	3555.2846535216086
0.6655879283205246	3727.5871138878642	3929.374864868042	5509.21986242983	5490.821794727026	6294.922946347139	6175.460715617464	6959.086060632937	6760.718813073966	7957.81095775143	7657.193515061096	0.23032310491496094	0.2056359965395662	2376.866132598254	3642.702410123078	2325.291843030951	3563.6614192698617
0.6695984304124688	3733.820671742673	3935.8258341155056	5517.741093585504	5499.261653750646	6304.437903662212	6184.769201182041	6969.4560330606955	6770.783377701273	7969.50576764955	7668.448869388009	0.23026873476410933	0.20558919542343027	2368.189640612225	3651.274050249718	2316.7976556607755	3572.037876194343
0.6736330977969988	3740.0695664633727	3942.2925372076434	5526.282553077182	5507.721496746543	6313.97522391167	6194.0995403541665	6979.85022281273	6780.871438097849	7981.227706601995	7679.730337607855	0.2302143448759094	0.20554237675013362	2359.5315807141596	3659.845322973095	2308.321520224097	3580.4138936179224
0.6776920760821589	3746.3338028802586	3948.7749780591103	5534.844241579737	5516.201323948104	6323.534905962481	6203.451731816092	6990.268627348257	6790.982991722871	7992.976770232145	7691.037915540436	0.23015993544942645	0.20549554069014542	2350.8919587382115	3668.416094031185	2299.8634425058262	3588.7893398660235
0.6817755117533548	3752.6133856149795	3955.2731603645307	5543.426159459936	5524.701135281757	6333.116948329998	6212.825773905187	7000.711243738017	6801.118035658157	8004.752953719262	7702.371598578204	0.23010550668298624	0.2054486874133096	2342.270780155435	3676.986228133552	2291.4234279230004	3597.1640822398476
0.6858835521786408	3758.9083190787596	3961.7870875966437	5552.028306774012	5533.22093036457	6342.721349175246	6222.221664611278	7011.17806866134	6811.276566605251	8016.556251795168	7713.731381683045	0.23005105877417484	0.20540181708883634	2333.6680500613293	3685.555588932708	2283.0014815406175	3605.537987032905
0.6900163456140378	3765.2186074705473	3968.3167630044873	5560.650683265145	5541.760708501884	6352.348106302117	6231.639401574057	7021.669098403063	6821.458580882662	8028.386658740795	7725.1172593831525	0.2299965919198371	0.20535492988531034	2325.0837731977226	3694.1240390476305	2274.5976080696564	3613.910919514252
0.6941740412088835	3771.5442547753014	3974.8621896114937	5569.293288361149	5550.32046868483	6361.997217154788	6241.07898208033	7032.184328850747	6831.664074422851	8040.244168383028	7736.529225769713	0.22994210631607787	0.2053080259706811	2316.5179539547535	3702.691440056544	2266.211811868241	3622.28274392453
0.6983567890112157	3777.8852647621143	3981.4233702136485	5577.95612117191	5558.900209587935	6371.668678814865	6250.540403061398	7042.723755491553	6841.893042769429	8052.128774091192	7747.9672744937325	0.22988760215826073	0.2052611055122702	2307.9705963524757	3711.2576524561737	2257.8440969450166	3630.6533234668896
0.702564739973187	3784.241640982373	3988.0003073775497	5586.639180486885	5567.499929566597	6381.362487998603	6260.023661090263	7053.287373409208	6852.145481074155	8064.040468773647	7759.431398762677	0.22983307964100783	0.2052141686767716	2299.441704064142	3719.8225356880575	2249.4944669611286	3639.0225203016307
0.7067980459565127	3790.6133867679555	3994.5930034385597	5595.342464772667	5576.119626654674	6391.078641054177	6269.528752378979	7063.875177281053	6862.421384093993	8075.979244874441	7770.921591337268	0.2297785389581998	0.2051672156302386	2290.9312804215588	3728.385948137846	2241.1629252450075	3647.390195555985
0.7110568597379514	3797.000505229383	4001.2014604988844	5604.065972170468	5584.759298562004	6400.817133958895	6279.055672775918	7074.4871613749965	6872.7207461882845	8087.945094369893	7782.437844528186	0.22972398030297664	0.2051202465381046	2282.439328406821	3736.947747107828	2232.849474780727	3655.7562093015295
0.7153413350148182	3803.402999253942	4007.8256804256384	5612.809700493575	5593.418942671871	6410.577962316347	6288.604417762986	7085.1233195464165	6883.043561315643	8099.938008765102	7793.980150192717	0.229669403867736	0.20507326156516678	2273.9658506575506	3745.5077888197266	2224.5541182162706	3664.1204205495305
0.7196516264105322	3809.82087150382	4014.465664848925	5621.5736472248245	5602.09855603852	6420.361121353603	6298.174982452878	7095.783645235104	6893.389823031023	8111.957979090502	7805.548499731434	0.22961480984413413	0.20502626087559084	2265.5108494721353	3754.065928407712	2216.276857865625	3672.482687249081
0.7239878894801961	3816.2541244142176	4021.1214151598833	5630.357809514037	5610.798135384609	6430.166605918346	6307.767361586283	7106.468131462154	6903.759524482705	8124.004995898364	7817.142884084832	0.22956019842308592	0.2049792446329126	2257.0743268128717	3762.622019913979	2208.017695713672	3680.8428662812803
0.7283502807162107	3822.702760191464	4027.7929325087366	5639.162184175473	5619.517677098693	6439.994410476043	6317.381549529106	7117.176770826874	6914.152658409293	8136.079049259308	7828.763293729971	0.22950556979476425	0.20493221300003656	2248.6562843117863	3771.175916289678	2199.776633421541	3689.200813459931
0.7327389575539218	3829.1667808111297	4034.480217802849	5647.986767685259	5628.257177232678	6449.844529107078	6327.017540269673	7127.909555503677	6924.5692171366845	8148.180128758811	7840.409718677111	0.22945092414860116	0.20488516613923505	2240.256723271217	3779.7274693816435	2191.5536723269615	3697.5563835192006
0.7371540783773028	3835.6461880160887	4041.1832717047278	5656.8315561787895	5637.016631499247	6459.716955503857	6336.675327415893	7138.66647723892	6935.009192575029	8160.308223493651	7852.0821484662965	0.2293962616732869	0.204838104212151	2231.8756446606712	3788.276529917959	2183.348813441	3705.9094300982542
0.74159580252467	3842.1409833145904	4047.902094630021	5665.696545448089	5645.796035269248	6469.611682967868	6346.354904192387	7149.447527347715	6945.472576215612	8172.463322068299	7863.7805721638815	0.2293415825567711	0.20479102737979576	2223.5130491313757	3796.8229475226253	2175.1620574629633	3714.2598057570867
0.746064290294433	3848.6511679783644	4054.636686745579	5674.5817309392705	5654.5953835691835	6479.528704406855	6356.056263437724	7160.252696710844	6955.959359127868	8184.645412591473	7875.504978359208	0.2292868869862618	0.2047439358025493	2215.1689370117383	3805.3665706953034	2166.99340477644	3722.6073619581293
0.7505597029508803	3855.176743040615	4061.3870479673733	5683.487107749809	5663.414671078519	6489.468012331781	6365.779397601457	7171.0819757714635	6966.469531956206	8196.854482672405	7887.255355161031	0.22923217514822683	0.20469682964016334	2206.84330831212	3813.907246808056	2158.8428554482525	3730.951949052047
0.7550822027299987	3861.7177092941306	4068.153177958525	5692.4126706259885	5672.253892127104	6499.429598853983	6375.524298741292	7181.935354532009	6977.003084916916	8209.090519417363	7899.031690194106	0.22917744722839398	0.2046497090517569	2198.536162731936	3822.44482210814	2150.710409246385	3739.293416301487
0.7596319528453285	3868.274067289267	4074.9350761272794	5701.358413960177	5681.11304069258	6509.413455682145	6385.290958520233	7192.812822550892	6987.560007795117	8221.353509425942	7910.833970595748	0.22912270341174998	0.20460257419582026	2190.247499650577	3830.979141691234	2142.59606562485	3747.6316118407995
0.7642091174938536	3874.8458173319723	4081.732741624915	5710.324331788154	5689.992110397634	6519.419574119312	6395.079368203556	7203.714368939269	6998.140289941474	8233.643438787421	7922.662183012189	0.22906794388254295	0.204555425230213	2181.9773181481287	3839.510049524484	2134.499823738588	3755.966382692335
0.7688138618619275	3881.432959481847	4088.5461733437573	5719.310417786499	5698.8910945074595	6529.447945059995	6404.889518656031	7214.639982357882	7008.743920269216	8245.960293077198	7934.516313595235	0.22901316882428163	0.20450826231216696	2173.7256169936154	3848.037388417637	2126.4216824417235	3764.2975747534074
0.7734463521312342	3888.0354935500627	4095.37536991504	5728.316665269766	5707.809985926959	6539.498558987019	6414.721400338828	7225.589651013628	7019.370887250783	8258.304057352952	7946.396347998523	0.228958378419735	0.2044610855982845	2165.4923946560593	3856.561000028858	2118.3616402930347	3772.625032794429
0.7781067554847866	3894.6534190974508	4102.22032970693	5737.343067187921	5716.7487771982005	6549.571405968679	6424.5750033067325	7236.563362656473	7030.021178914815	8270.674716151148	7958.3022713741875	0.22890357285093493	0.2044138952445372	2157.277649306343	3865.0807248603087	2110.319695557002	3780.948600451229
0.7827952401129585	3901.2867354323894	4109.081050822327	5746.389616123472	5725.707460497572	6559.6664756555365	6434.450317205008	7247.561104575968	7040.694782842793	8283.07225348313	7970.234068369073	0.22884875229917503	0.2043666914062713	2149.0813788105734	3873.596402231604	2102.2958462052047	3789.2681202134117
0.7875119752195561	3907.935441608812	4115.95753109687	5755.456304288798	5734.686027633194	6569.78375727746	6444.347331266556	7258.582863598027	7051.391686165954	8295.496652831487	7982.19172312131	0.22879391694501222	0.20431947423820468	2140.9035807502223	3882.1078703082167	2094.290089923423	3797.5834334308747
0.792257131027923	3914.5995364241835	4122.849768096751	5764.543123523412	5743.684470042089	6579.923239640562	6454.266034308806	7269.628626081597	7062.111875561939	8307.947897146327	7994.175219256581	0.22873906696826488	0.20427224389442786	2132.7442524154903	3890.614966075169	2086.3024241116364	3805.894380300073
0.7970308787870847	3921.2790184174173	4129.757759116665	5773.650065291155	5752.702778787539	6590.084911124105	6464.206414730806	7280.698377915298	7072.855337251634	8320.425968841464	8006.1845398846035	0.22868420254801805	0.20422500052840162	2124.603390803328	3899.117525326321	2078.3328458883334	3814.200799860526
0.8018333907779276	3927.9738858668074	4136.681501177618	5782.7771206774105	5761.740944556247	6600.268759677373	6474.168460510102	7291.792104514021	7083.622056995863	8332.930849790619	8018.219667595395	0.2286293238626199	0.20417774429296587	2116.480992630939	3907.6153826734517	2070.3813520921394	3822.5025299908593
0.8066648403194178	3934.6841367879892	4143.620991024842	5791.924280386352	5770.7989576556465	6610.474772816637	6484.152159199787	7302.909790815624	7094.412020092138	8345.46252132369	8030.280584455703	0.22857443108968417	0.20413047534033182	2108.3770543341525	3916.1083715376444	2062.4479392879875	3830.7994074046146
0.8115254017748545	3941.4097689318214	4150.576225125619	5801.091534738101	5779.876808011077	6620.702937621976	6494.157497925391	7314.051421277485	7105.225211371335	8358.020964222886	8042.367272005265	0.22851952440609116	0.20408319382208562	2100.2915720647434	3924.5963241269346	2054.5326037611812	3839.091267631622
0.8164152505581643	3948.1507797822824	4157.547199667095	5810.278873665883	5788.974485162977	6630.953240734126	6504.184463381796	7325.216979873068	7116.061615194374	8370.606158718849	8054.479711253114	0.22846460398798762	0.20403589988919066	2092.2245417011436	3933.079071451444	2046.6353415292688	3847.37794502778
0.8213345631402307	3954.9071665543975	4164.533910554154	5819.486286713246	5798.091978264128	6641.225668351381	6514.233041830213	7336.4064500885615	7126.921215448935	8383.218084486887	8066.617882673912	0.22840967001078824	0.2039885936919851	2084.1759588553105	3941.55644332082	2038.7561483486788	3855.659272778081
0.8262835170552626	3961.678926192112	4171.536353407234	5828.713763031205	5807.229276076832	6651.520206226423	6524.303219095078	7347.619814919433	7137.803995546138	8395.856720643098	8078.781766204244	0.22835472264917647	0.2039412753801864	2076.1458188615507	3950.0282683139667	2030.8950197029626	3863.935082861688
0.8312622909072027	3968.4660553661356	4178.554523560076	5837.961291375324	5816.386366970026	6661.836839663079	6534.394980560878	7358.857056866899	7148.7099384170715	8408.522045740396	8090.971341238782	0.22829976207710512	0.2038939451028848	2068.13411678595	3958.494373786263	2023.0519508119905	3872.2052060612477
0.8362710643761712	3975.2685504718256	4185.588416057576	5847.22886010289	5825.563238916479	6672.175553513173	6544.5083111690765	7370.118157934512	7159.639026509557	8421.21403776467	8103.186586626602	0.22824478846779717	0.20384660300855595	2060.1408474351047	3966.954585873056	2015.2269366425462	3880.469471969176
0.8413100182249524	3982.086407627032	4192.638025653545	5856.516457170008	5834.759879489931	6682.5363321733075	6554.643195414975	7381.403099624655	7170.591241784678	8433.93267413086	8115.427480667388	0.22818980199374692	0.20379924924504983	2052.1660053542582	3975.408729478251	2007.419971904019	3888.727708972292
0.8463793343055166	3988.919622669952	4199.703346808503	5865.824070128726	5843.976275862238	6692.919159581661	6564.799617344562	7392.711862935075	7181.566565713449	8446.67793167904	8127.694001107677	0.22813480282672158	0.2037518839595992	2044.2095848280005	3983.8566282615066	1999.6310510495678	3896.9797442394774
0.8514791955655843	3995.768191156926	4206.784373687408	5875.151686124063	5853.212414800439	6703.324019214694	6574.977560551308	7404.044428355287	7192.5649792733175	8459.449786670388	8139.986125136971	0.22807979113776092	0.20370450729881653	2036.271579883527	3992.2981046359055	1991.8601682813605	3905.225403723074
0.8566097860552276	4002.632108360288	4213.881100157438	5884.499291891132	5862.468282663901	6713.7508940839425	6585.17700817303	7415.400775863103	7203.5864629447915	8472.248214783282	8152.30382938399	0.22802476709717942	0.20365711940869544	2028.351984298788	4000.7329797709826	1984.1073175551137	3913.4645121577196
0.861771290933513	4009.511369266149	4220.993519785712	5893.866873752172	5871.743865401397	6724.19976673273	6595.397942888663	7426.7808849210605	7214.630996707993	8485.073191109279	8164.647089912787	0.2279697308745673	0.20360972043461514	2020.4507915996946	4009.161073579453	1976.3724925809074	3921.696893049637
0.8669638964751838	4016.4059685722173	4228.121625837047	5903.254417613609	5881.03914854819	6734.670619232899	6605.640346915086	7438.184734472866	7225.69856003918	8497.924690149131	8177.015882218924	0.22791468263879108	0.2035623105213354	2012.5679950645426	4017.582204708364	1968.6556868245825	3929.9223686701152
0.8721877900773816	4023.315900685551	4235.265411271637	5912.661908963055	5890.354117223066	6745.163433181481	6615.904202003845	7449.612302939776	7236.7891319072605	8510.802685808709	8189.410181225549	0.22785962255799486	0.20351488981300275	2004.7035877293674	4025.9961905474775	1960.9568935148418	3938.14076005714
0.877443160266411	4030.2411597203945	4242.424868742817	5922.0893328664015	5899.68875612546	6755.678189697463	6626.189489438001	7461.063568217098	7247.902690770384	8523.707151395067	8201.829961279607	0.2278045507996016	0.20346745845314973	1996.8575623873621	4034.402847210411	1953.2761056423187	3946.351887004217
0.8827301967045416	4037.1817394958634	4249.599990594708	5931.5366739647225	5909.043049532395	6766.214869418355	6636.496190028783	7472.538507670451	7259.03921457231	8536.63805961226	8214.2751961478	0.2277494675303147	0.20342001658469416	1989.0299115884118	4042.801989526022	1945.6133159587625	3954.555568046402
0.8880490901968541	4044.1376335337527	4256.790768859926	5941.003916471336	5918.416981295573	6776.773452496926	6646.824284112376	7484.037098132226	7270.198680738971	8549.595382557336	8226.74585901276	0.22769437291611888	0.2033725643499415	1981.2206276524812	4051.1934310523793	1937.968516989611	3962.751620478928
0.8934000326981257	4051.10883505628	4263.997195257277	5950.491044168779	5927.810534838385	6787.353918597843	6657.1737515466575	7495.559315897936	7281.38106617494	8562.579091716265	8239.241922469104	0.22763926712228133	0.20332510189058545	1973.429702666006	4059.5769840618595	1930.341701031779	3970.939860337414
0.8987832173197573	4058.0953369838107	4271.219261189408	5959.998040405772	5937.223693152906	6797.956246894305	6667.544571707887	7507.105136722561	7292.586347259908	8575.589157959812	8251.763358519467	0.22758415031335272	0.20327762934771448	1965.6571284797974	4067.952459521359	1922.7328601508634	3979.1201023827307
0.904198838336744	4065.0971319325563	4278.45695774045	5969.524888094131	5946.656438796851	6808.580416064615	6677.9367234873735	7518.674535816824	7303.814499845009	8588.625551539377	8264.310138570505	0.22752902265316963	0.2032301468618017	1957.9028967185877	4076.31966710533	1915.141986189643	3987.292160110781
0.9096470911946843	4072.114212212332	4285.710275673684	5979.071569705772	5956.108753890593	6819.226404288855	6688.350185288197	7530.267487843589	7315.065499249355	8601.688242082919	8276.882233428956	0.22747388430485524	0.2031826545727143	1950.1669987828936	4084.6784151864704	1907.5690707750618	3995.4558457522653
0.915128172516836	4079.146569824221	4292.979205429184	5988.6380672695905	5965.580620114126	6829.89418924542	6698.78493502189	7541.883966914089	7326.339320256453	8614.777198590744	8289.479613297653	0.2274187354308199	0.20313515261971618	1942.4494258512277	4093.028510829201	1900.014105309965	4003.610970247537
0.9206422801112097	4086.194196458303	4300.263737121402	5998.224362368422	5975.072018703969	6840.583748107658	6709.240950105025	7553.523946584285	7337.635937110501	8627.892389431401	8302.102247771438	0.2273635761927647	0.2030876411414622	1934.7501688806806	4101.369759782217	1892.4770809810143	4011.757343251491
0.9261896129777101	4093.2570834913	4307.5638605368285	6007.830436135896	5984.582930450151	6851.295057540365	6719.718207455917	7565.1873998510555	7348.955323512841	8641.03378233742	8314.750105833187	0.22730840675167993	0.2030401202760019	1927.0692186098313	4109.701966471737	1884.9579887656728	4019.894773137523
0.931770371315315	4100.335221984268	4314.879565131569	6017.456269253368	5994.113335693124	6862.028093696387	6730.216683491234	7576.874299148525	7360.297452618342	8654.201344401163	8327.42315584977	0.22725322726785005	0.20299259016078555	1919.4065655641025	4118.024934001034	1877.4568194266176	4028.023066977039
0.9373847565293029	4107.428602680253	4322.2108400289335	6027.101841946761	6003.663214320652	6872.78283221312	6740.736354122593	7588.58461634424	7371.662297031696	8667.395042070555	8340.121365567935	0.2271980379008517	0.20294505093266024	1911.7622000571573	4126.338464147411	1869.973563521984	4036.142030547373
0.9430329712385201	4114.53721600195	4329.557674017057	6036.767133983478	6013.232545764766	6883.559248209087	6751.277194753213	7600.31832273548	7383.049828803818	8680.614841144938	8352.84470211032	0.22714283880955852	0.20289750272787085	1904.1361121945083	4134.642357354285	1862.5082114031538	4044.2514683201443
0.9487152192826929	4121.661052049336	4336.920055546432	6046.452124669217	6022.821308998599	6894.357316280396	6761.839180274446	7612.075389045386	7394.460019428136	8693.860706770716	8365.59313197128	0.22708763015213804	0.20284994568206588	1896.5282918709563	4142.936412715819	1855.060753216385	4052.351183450781
0.9544317057297852	4128.800100597297	4344.29797272748	6056.156792844816	6032.429482533286	6905.177010497255	6772.422285062382	7623.855785419225	7405.892839836897	8707.132603437149	8378.366621012812	0.22703241208606126	0.20280237993029396	1888.9387287790887	4151.22042798833	1847.631178908865	4060.4409777857363
0.9601826368833979	4135.954351093256	4351.691413328122	6065.881116883098	6042.05704441483	6916.018304400466	6783.026482974411	7635.659481420532	7417.348260397502	8720.43049497206	8391.165134460445	0.2269771847680953	0.20275480560700918	1881.367412410793	4159.494199577253	1840.219478229992	4068.520651849918
0.9659682202902156	4143.123792654781	4359.100364771301	6075.625074685674	6051.7039722209465	6926.881170997883	6793.651747345763	7647.486446027297	7428.826250908742	8733.754344537536	8403.988636899077	0.22692194835430982	0.20270722284606774	1873.814332056092	4167.757522528525	1832.8256407326553	4076.5900048408657
0.9717886647474951	4150.308414067177	4366.524814132515	6085.388643679743	6061.3702430579015	6937.765582760863	6804.298050986052	7659.33664762811	7440.326780597121	8747.104114625596	8416.837092268846	0.2268667030000773	0.20265963178073695	1866.2794768121094	4176.010190536035	1825.449655778939	4084.648834634805
0.9776441803106027	4157.508203781101	4373.9647481373695	6095.1718008149155	6071.055833557376	6948.671511620756	6814.965366175819	7671.210054018374	7451.849818113076	8760.47976705392	8429.710463860974	0.2268114488600789	0.20261203254368484	1858.7628355810884	4184.251995926024	1818.091512540239	4092.6969377696514
0.9835349783005937	4164.72314991012	4381.420153159057	6104.974522559963	6080.760719873239	6959.598928965284	6825.653664663024	7683.1066323963505	7463.395331527265	8773.881262961459	8442.608714313572	0.22675618608830034	0.20256442526699525	1851.2643970706267	4192.482729647774	1810.751199996681	4100.7341094380245
0.9894612713118381	4171.953240228278	4388.891015215855	6114.7967848995795	6090.48487767836	6970.547805634974	6836.362917659528	7695.026349359278	7474.963288326736	8787.30856280407	8455.531805607421	0.22670091483803398	0.20251681008216	1843.7841497990303	4200.702181275934	1803.428706942359	4108.760143488646
0.9954232732196957	4179.198462167659	4396.37731996863	6124.638563331141	6100.228282161401	6981.518111919552	6847.093095837595	7706.969170899498	7486.553655411184	8800.761626350142	8468.479699061778	0.22664563526188414	0.20246918712008488	1836.3220821042778	4208.910139017506	1796.1240219949977	4116.774832435418
1.0014211991882311	4186.458802815974	4403.879052718358	6134.499832861512	6109.990908023658	6992.5098175544135	6857.844169326427	7718.935062400632	7498.166399089186	8814.24041267631	8481.452355330226	0.2265903475117703	0.20242155651108545	1828.8781821363373	4217.106389687164	1788.8371335868724	4124.777967428556
1.0074552656779823	4193.734248914045	4411.396198403515	6144.3805680036785	6119.772729475737	7003.52289171689	6868.616107708516	7730.923988633482	7509.8014850743275	8827.744880162894	8494.44973439632	0.226535051738921	0.20237391838489677	1821.4524378598435	4225.290718702134	1781.5680299683008	4132.769338254118
1.013525690453769	4201.02478685336	4418.928741597602	6154.280742773522	6129.573720234362	7014.5573030226815	6879.408880016167	7742.935913752218	7521.458878481427	8841.274986489572	8507.47179556939	0.2264797480938846	0.20232627287067056	1814.0448370648082	4233.462910094298	1774.3166992192855	4140.7487333435565
1.0196326925925556	4208.330402673602	4426.476666506578	6164.20033068653	6139.393853519127	7025.613019522208	6890.222454727918	7754.9708012903875	7533.138543822671	8854.83068863095	8520.518497480292	0.22642443672652518	0.2022786200969733	1806.6553673645249	4241.6227464962285	1767.0831292447401	4148.715939760674
1.0257764924913542	4215.651082060159	4434.0399569663105	6174.139304754489	6149.233102049228	7036.69000869695	6901.056799764975	7767.0286141569695	7544.840445003818	8868.4119428521	8533.589798077106	0.2263691177860272	0.20223096019179537	1799.2840161983622	4249.7700091397855	1759.8673077798449	4156.670743201161
1.0319573118751795	4222.986810341627	4441.618596440007	6184.097637482182	6159.091438040198	7047.7882374557985	6911.911882487639	7779.109314632395	7556.564545320327	8882.018704704133	8546.685654620882	0.22631379142089553	0.2021832932825483	1791.9307708310662	4257.904477840522	1752.6692223879509	4164.612927975366
1.0381753738050519	4230.337572487274	4449.212568015619	6194.075300864018	6168.968833200574	7058.907672131314	6922.787669691649	7791.212864364528	7568.310807453419	8895.65092901965	8559.806023681258	0.22625845777896153	0.20213561949606546	1784.59561835567	4266.02593099582	1745.4888604636071	4172.542277008295
1.0444309026860459	4237.7033531045445	4456.821854403264	6204.0722663807255	6178.8652587286315	7070.048278476071	6933.684127604616	7803.339224364667	7580.079193466253	8909.308569908295	8572.950861132178	0.22620311700737902	0.20208793895860666	1777.278545704321	4274.134145600721	1738.3262092435034	4180.45857185428
1.05072412427539	4245.084136436555	4464.446437932667	6214.088504996039	6188.780685309114	7081.210021658994	6944.6012218824335	7815.488355003601	7591.869664800068	8922.99158075231	8586.120122147622	0.22614776925263183	0.20204025179585852	1769.979539641994	4282.228897221852	1731.181255799951	4188.36159267067
1.057055265690613	4252.479906359515	4472.086300550503	6224.123987153279	6198.715083109847	7092.39286626157	6955.538917605579	7827.660216007493	7603.6821822701895	8936.699914201934	8599.31376119716	0.22609241466053254	0.20199255813293585	1762.6985867692856	4290.30995999556	1724.0539870443754	4196.251118218061
1.0634245554177415	4259.8906463802105	4479.741423817816	6234.178682772025	6208.668421778453	7103.59677627417	6966.497179275521	7839.8547664538755	7615.516706062168	8950.433522170928	8612.53173204166	0.226037053376223	0.201944858094383	1755.4356735266047	4298.377106625354	1716.9443897294113	4204.126925855642
1.0698322233195456	4267.3163396334185	4487.4117889073605	6244.252561244691	6218.640670438965	7114.821715092254	6977.475970811004	7852.0719647676	7627.373195727797	8964.19235583198	8625.773987728846	0.2259816855441839	0.2018971518041778	1748.1907861975487	4306.430108383298	1709.852450457518	4211.988791551441
1.0762785006438331	4274.756968879383	4495.097376601043	6254.345591433189	6228.63179768857	7126.067645512692	6988.475255544499	7864.311768716769	7639.251610181266	8977.976365612227	8639.040480589056	0.2259263113082263	0.20184943938572894	1740.9639109120471	4314.468735104427	1702.7781556755072	4219.836489856709
1.0827636200317978	4282.212516501211	4502.798167287168	6264.457741665488	6238.64177159411	7137.334529729948	6999.494996218364	7876.574135408675	7651.151907695092	8991.785501188619	8652.33116223065	0.2258709308115033	0.20180172096188692	1733.7550336437998	4322.492755172541	1695.7214916767552	4227.669793906156
1.089287815526412	4289.6829645023	4510.514140957892	6274.588979732215	6248.670559688833	7148.622329332327	7010.535154981294	7888.859021285697	7663.074045896225	9005.619711483381	8665.645983535764	0.22581554419650712	0.20175399665493374	1726.5641402137699	4330.501935519511	1688.6824446090031	4235.488475426566
1.0958513225808764	4297.168294503723	4518.245277206473	6284.739272883194	6258.71812896891	7159.931005298142	7021.595693384514	7901.166382121147	7675.017981761992	9019.478944659344	8678.984894655754	0.22576015160507046	0.20170626658659188	1719.3912162989145	4338.496041633189	1681.6610004754039	4243.292304725386
1.1024543780671139	4304.6684877416865	4525.991555224701	6294.908587824101	6268.784445890159	7171.2605179920265	7032.676572378198	7913.496173015304	7686.983671616273	9033.363148115488	8692.347845006927	0.2257047531783731	0.20165853087802807	1712.23624742846	4346.47483754484	1674.6571451342897	4251.081050686771
1.1090972202843215	4312.183525064849	4533.752953800122	6305.096890712916	6278.869476364519	7182.610827161003	7043.777752307607	7925.848348391118	7698.971071125286	9047.272268482151	8705.734783265923	0.22564934905693884	0.20161078964984777	1705.0992189829703	4354.438085810281	1667.6708642981248	4258.854480755283
1.115780088967567	4319.713386931744	4541.529451313406	6315.304147156528	6288.973185756714	7193.981891930733	7054.899192909446	7938.222861990199	7710.980135293741	9061.2062516165	8719.145657365354	0.22559393938064373	0.20156304302210593	1697.9801162055228	4362.3855475327	1660.7021435435163	4266.612360952888
1.1225032252964444	4327.25805340814	4549.321025735629	6325.530322207256	6299.095538880797	7205.373670801678	7066.040853308084	7950.619666868619	7723.0108184607125	9075.165042597871	8732.5804144893	0.22553852428871374	0.20151529111430003	1690.8789241962368	4370.316982337972	1653.7509683099343	4274.354455866851
1.1292668719037753	4334.817504164397	4557.127654625592	6335.77538035936	6309.236499996754	7216.786121645231	7077.202692011847	7963.038715392728	7735.063074295697	9089.148585723071	8746.03900106888	0.225483103919726	0.20146753404537882	1683.7956279206555	4378.232148387469	1646.8173239008174	4282.080528643215
1.1360712728843656	4342.391718472857	4564.949315127086	6346.039285545606	6319.39603280702	7228.219201699945	7088.384666909201	7975.479959235098	7747.136855794511	9103.15682450181	8759.521362777683	0.22542767841161732	0.20141977193374283	1676.7302122055553	4386.130802352214	1639.901195481536	4289.790340969339
1.1429166738038161	4349.980675205113	4572.785983966143	6356.32200113367	6329.57410045301	7239.672867567531	7099.586735264969	7987.943349370173	7759.232115275192	9117.189701651856	8773.027444527264	0.22537224790168092	0.20137200489724344	1669.6826617421466	4394.012699422194	1633.0025680908584	4297.483653099975
1.1498033217073829	4357.584352829425	4580.637637448368	6366.623489922738	6339.770665511729	7251.147075209122	7110.808853716622	8000.428836070215	7771.348804374041	9131.247159094504	8786.557190462707	0.22531681252656952	0.20132423305318714	1662.6529610980651	4401.877593318233	1626.121426641359	4305.160223843297
1.1567314651288954	4365.202729408018	4588.50425145617	6376.943714139954	6349.985689992266	7262.641779941351	7122.050978270457	8012.9363689010925	7783.486874041504	9145.329137949819	8800.110543958068	0.22526137242230193	0.2012764565183377	1655.6410947042168	4409.725236252649	1619.2577559120255	4312.819810535992
1.1637013540997225	4372.835782594376	4596.385801445979	6387.282635436851	6360.219135332266	7274.156936432399	7133.313064297726	8025.465896717954	7795.64627453803	9159.435578531857	8813.687447611755	0.22520592772425777	0.20122867540891845	1648.6470468653133	4417.55537894764	1612.4115405579214	4320.462169059087
1.1707132401577995	4380.483489630591	4604.282262445543	6397.640214885881	6370.470962394511	7285.692498698173	7144.595066530918	8038.017367661155	7807.826955430055	9173.56642034403	8827.287843242093	0.2251504785671892	0.20118088984061305	1641.6708017651108	4425.367770638084	1605.582765115716	4328.087053841213
1.177767376356704	4388.145827344661	4612.193609051146	6408.016412976855	6380.741131463396	7297.24842009837	7155.896939059906	8050.590729151944	7820.028865585862	9187.721602074342	8840.91167188272	0.22509502508521523	0.20113309992856743	1634.7123434603564	4433.162159050349	1598.771413996932	4335.6942178362515
1.1848640172747877	4395.822772147755	4620.1198154248195	6418.41118961336	6391.029602241405	7308.824653332531	7167.218635328088	8063.185927888229	7832.251953171467	9201.901061590615	8854.558873777993	0.22503956741182976	0.20108530578739467	1627.7716558865504	4440.938290400896	1591.977471493301	4343.283412522869
1.1920034190243662	4403.514300031523	4628.060855291562	6428.8245041092205	6401.336333845591	7320.421150436122	7178.560108128561	8075.802909840325	7844.496165646461	9216.104735935742	8868.229388378417	0.2249841056799012	0.2010375075311725	1620.848722862429	4448.695909410017	1585.2009217826999	4350.854387917789
1.1991858392609598	4411.220386565388	4636.0167019365845	6439.256315184949	6411.661284804104	7332.037862776634	7189.921309600317	8088.441620246723	7856.761449759976	9230.332561322963	8881.923154336118	0.2249286400216746	0.20098970527345095	1613.9435280885082	4456.43475927785	1578.4417489271145	4358.406892556697
1.2064115371925936	4418.941006893774	4643.987328202479	6449.706580964114	6422.004413052591	7343.674741049563	7201.302191224316	8101.102003609776	7869.047751546428	9244.584473131003	8895.640109500155	0.22487317056877756	0.20094189912724947	1607.0560551501694	4464.154581693001	1571.699936871999	4365.940673485864
1.2136807735891502	4426.676135733415	4651.972706486403	6460.175258969816	6432.365675930667	7355.331735274527	7212.70270381964	8113.784003691451	7881.355016321406	9258.860405899388	8909.380190911936	0.22481769745221647	0.2008940892050626	1600.186287520337	4471.855116823455	1564.975469457393	4373.455476284027
1.2209938107917835	4434.425747370571	4659.972808737335	6470.662306121026	6442.745030178435	7367.008794791231	7224.122797539687	8126.487563509037	7893.68318867758	9273.160293323543	8923.143334800681	0.22476222080238936	0.2008462756188599	1593.334208559536	4479.536103315186	1558.2683304093662	4380.951045031194
1.2283509127223842	4442.189815658301	4667.987606453154	6481.167678729037	6453.142431932795	7378.705868255549	7235.56242186815	8139.212625330831	7906.032212480386	9287.484068250065	8936.929476578634	0.2247067407490771	0.20079845848008995	1586.4998015192687	4487.197278286098	1551.578503346478	4388.427122314228
1.2357523448931043	4449.968314013672	4676.0170706778945	6491.691332493794	6463.557836724003	7390.422903635476	7247.021525615254	8151.959130671801	7918.4020308639965	9301.831662671832	8950.73855083659	0.22465125742145187	0.20075063789968262	1579.6830495445756	4494.838377329521	1544.9059717866476	4395.883449241752
1.2431983744159416	4457.761215415035	4684.061171998882	6502.233222500334	6473.991199472034	7402.159848207213	7258.5000569138	8164.727020289385	7930.792586227032	9316.20300772326	8964.570491339155	0.22459577094808397	0.20070281398804687	1572.883935677004	4502.459134512115	1538.2507191405748	4403.31976541644
1.2506892700123766	4465.568492399212	4692.119880543888	6512.793303215124	6484.442474483015	7413.9166485511205	7269.997963215264	8177.516234179045	7943.203820228438	9330.598033675427	8978.425231020121	0.22454028145693442	0.2006549868550809	1566.1024428525707	4510.059282358037	1531.6127287171548	4410.735808939906
1.2582253020230734	4473.390117058733	4700.193165978275	6523.37152848243	6494.911615445617	7425.693250547718	7281.515191285866	8190.326711569984	7955.635673783217	9345.01666993123	8992.302701977793	0.22448478907536332	0.20060715661016779	1559.3385539031588	4517.638551847311	1524.9919837262132	4418.131316414336
1.2658067424176331	4481.226061039006	4708.280997502156	6533.96785152063	6505.398575427482	7437.489599373623	7293.051687202678	8203.158390920767	7968.088087058273	9359.458845020474	9006.202835470334	0.22442929393013406	0.20055932336218235	1552.5922515649	4525.196672430262	1518.3884672787972	4425.506022934336
1.2734338648044117	4489.076295535583	4716.383343847512	6544.58222491865	6515.9033068715935	7449.305639497634	7304.607396349653	8216.011209915083	7980.560999468138	9373.924486595151	9020.125561911045	0.2243737961474152	0.2005114872194885	1545.8635184768937	4532.73337201518	1511.8021623904933	4432.859662089031
1.2811069444403917	4496.940791291303	4724.500173275334	6555.214600632233	6526.425761592689	7461.141314676596	7316.182263413729	8228.885105457251	7993.0543496708	9388.413521424447	9034.070810863745	0.2243182958527792	0.20046364828994598	1539.1523371781223	4540.24837695132	1505.2330519827665	4440.191965957871
1.2888262582411194	4504.819518593496	4732.631453572742	6565.864929980286	6536.965890773619	7472.996567951406	7327.776232380856	8241.780013667942	8005.568075563449	9402.92587538991	9048.038511038014	0.22426279317121092	0.20041580668091294	1532.4586901160656	4547.741412046365	1498.6811188834254	4447.502665101783
1.296592084790695	4512.712447271164	4740.777152050098	6576.533163641221	6547.523644961736	7484.871341642962	7339.38924653205	8254.695869879779	8018.1021142782165	9417.461473480567	9062.028590284535	0.22420728822710717	0.20036796249924294	1525.7825596457114	4555.212200555485	1492.1463458300568	4454.791488569928
1.3044047043518285	4520.619546692156	4748.937235538116	6587.219251649264	6558.098974065253	7496.765577348107	7351.021248439439	8267.632608632955	8030.656402177966	9432.02023978804	9076.04097559036	0.2241517811442782	0.20032011585129408	1519.1239280314767	4562.660464177607	1485.6287154715974	4462.058163891546
1.312264398875954	4528.540785760335	4757.111670384966	6597.92314339077	6568.691827349609	7508.679215935573	7362.672179962294	8280.590163670871	8043.230874852008	9446.602097501625	9090.075593074205	0.22409627204595436	0.20027226684292634	1512.4827774480218	4570.085923052393	1479.1282103678677	4469.302417072235
1.320171452013404	4536.4761329127205	4765.300422453357	6608.644787600509	6579.302153433808	7520.612197541896	7374.341982243043	8293.56846793571	8055.825467111856	9461.206968903389	9104.132367981714	0.22404076105478699	0.20022441557950857	1505.85908998386	4577.4882957616355	1472.644812994462	4476.523972595576
1.3281261491236485	4544.425556116677	4773.5034571176475	6619.384132358	6589.929900286792	7532.564461567374	7386.0305957033215	8306.567453564074	8068.44011298695	9475.834775363282	9118.211224680752	0.22398524829285102	0.20017656216591528	1499.2528476440348	4584.867299329024	1466.1785057448433	4483.722553425003
1.3361287772855897	4552.3890228670425	4781.720739260923	6630.141125083797	6600.575015223781	7544.535946671979	7397.737960039985	8319.587051882589	8081.07474572043	9490.485437334228	9132.312086656684	0.22392973388164902	0.20012870670653585	1492.664032344357	4592.222649197793	1459.7292709244648	4490.8978809786495
1.3441796253079266	4560.366500183225	4789.952233272027	6640.915712535693	6611.237444902534	7556.526590771194	7409.464014221034	8332.62719340338	8093.729297764717	9505.158874347071	9146.43487650751	0.22387421794211348	0.20008084930527045	1486.0926259236876	4599.554059258429	1453.297090762935	4498.049675159156
1.352278983739575	4568.3579546064375	4798.1979030427265	6651.7078408051575	6621.917135319823	7568.536331032079	7421.20869648178	8345.687807819826	8106.403700777446	9519.855005005867	9160.579515939338	0.22381870059460623	0.2000329900655379	1479.5386101432377	4606.861241837498	1446.8819474133197	4505.177654341329
1.3604271448801535	4576.363352196741	4806.457711964695	6662.517455313476	6632.614031807635	7580.565103869041	7432.97194432071	8358.76882400205	8119.097885617004	9534.573746982773	9174.745925761446	0.22376318195893152	0.19998512909027494	1473.0019666778971	4614.143907667836	1440.4838229438756	4512.2815353439655
1.3686244027905345	4584.382658530184	4814.731622926587	6673.3445008080525	6643.328079029517	7592.612844939754	7444.753694495501	8371.870169992435	8131.811782338265	9549.315017013128	9188.934025881574	0.22370766215432653	0.19993726648193927	1466.4826771303196	4621.401765921386	1434.1026993519627	4519.361033462221
1.3768710533034536	4592.415838695938	4823.0195983111125	6684.188921358703	6654.059220976919	7604.679489141086	7456.553883019055	8384.991773001282	8144.545320188354	9564.078730890573	9203.143735301193	0.22365214129947206	0.19988940234251448	1459.9807230292354	4628.634524198482	1427.738558562356	4526.415862457827
1.3851673940341884	4600.462857293405	4831.321599992094	6695.050660353894	6664.807400965506	7616.764970604977	7468.3724451554635	8398.133559402379	8157.298427602306	9578.864803462044	9217.374972110736	0.22359661951249804	0.1998415367735095	1453.4960858293343	4635.8418885210995	1421.391382423928	4533.445734540001
1.3935137243912972	4608.523678429321	4839.637589331455	6705.929660497006	6675.572561631398	7628.869222694321	7480.209315415943	8411.29545472847	8170.0710321987135	9593.673148622855	9231.62765348476	0.22354109691097476	0.19979366987596298	1447.0287469103932	4643.02356332005	1415.0611527159344	4540.450360378949
1.4019103455874267	4616.598265714819	4847.967527176316	6716.8258638025245	6686.354644927542	7640.992177998783	7492.064427554866	8424.477383666857	8182.863060775479	9608.503679311647	9245.901695677252	0.2234855736119306	0.1997458017504453	1440.5786875832127	4650.179251449881	1408.7478511495283	4547.429449106567
1.410357560650181	4624.6865822625805	4856.311373855996	6727.739211592368	6697.15359211997	7653.133768330765	7503.937714565705	8437.679270054961	8195.674439305478	9623.356307505535	9260.1970140168	0.22343004973184352	0.19969793249706302	1434.1458890935755	4657.308654194931	1402.4514593677595	4554.382708305027
1.4188556744330574	4632.788590683902	4864.669089179055	6738.6696444920835	6707.969343784105	7665.29392472123	7515.829108677004	8450.901036875859	8208.505092932217	9638.23094421509	9274.513522901829	0.2233745253866499	0.1996500622154577	1427.7303326150868	4664.411471236497	1396.1719589462737	4561.309844006319
1.4274049936264492	4640.904253085743	4873.040632430286	6749.61710242705	6718.801839801011	7677.472577415528	7527.738541348315	8464.142606253803	8221.354945965517	9653.127499479311	9288.851135795785	0.22331900069175045	0.19960219100481397	1421.331999260583	4671.487400687067	1389.909331396746	4568.210560695967
1.4360058267687137	4649.033531067886	4881.425962367776	6760.5815246188085	6729.651019353723	7689.669655869377	7539.665943266193	8477.403899449824	8234.223921877185	9668.045882360802	9303.209765222373	0.2232634757620047	0.19955431896385564	1414.9508700730512	4678.536139051197	1383.6635581685696	4575.08456131164
1.4446584842573071	4657.176385719877	4889.82503721988	6771.562849581101	6740.516820923487	7701.885088744496	7551.6112443401225	8490.684836857083	8247.111943296695	9682.986000940522	9317.589322760752	0.223207950711742	0.1995064461908563	1408.58692603698	4685.557381259045	1377.4346206495538	4581.931547239656
1.453363278359986	4665.332777618267	4898.237814682265	6782.561015116341	6751.399182286073	7714.118803904752	7563.5743736985005	8503.985337996684	8260.018932006842	9697.947762313139	9331.989719040752	0.22315242565476026	0.19945857278363377	1402.2401480786502	4692.550820657518	1371.2225001663319	4588.751218309859
1.4621205232260774	4673.5026668235205	4906.664251914868	6793.575958311612	6762.298040507987	7726.370728411755	7575.555259684529	8517.305321512944	8272.944808939386	9712.931072581774	9346.41086373803	0.2230969007043316	0.1994106988395604	1395.9105170565308	4699.516148976749	1365.0271779856994	4595.543272795854
1.470930534897817	4681.686012877152	4915.104305538934	6804.607615534988	6773.213331942786	7738.640788520828	7587.553829852203	8530.644705169065	8285.889494170728	9727.935836853121	9360.8526655693	0.22304137597320794	0.19936282445556067	1389.5980137787992	4706.453056379687	1358.848635320901	4602.307407427346
1.4797936313217521	4689.882774798782	4923.55793163401	6815.655922431749	6784.144992227348	7750.9289096768525	7599.570010962265	8544.003405842594	8298.852906917597	9742.961959232483	9375.315032287563	0.22298585157361506	0.19931494972811692	1383.3026189938537	4713.361231422285	1352.6868533269735	4609.043317369418
1.48871013236022	4698.092911083146	4932.025085734904	6826.7208139205295	6795.092956278082	7763.235016510044	7611.603728978088	8557.381339520973	8311.83496553263	9758.009342818703	9389.797870677217	0.22293032761726955	0.19926707475327024	1377.0243133956683	4720.240361071192	1346.5418131051701	4615.750696234871
1.4976803598028874	4706.316379697195	4940.50572282872	6837.802224189603	6806.057158287257	7775.559032831885	7623.65490906169	8570.778421297047	8324.83558750012	9773.077889699263	9404.301086549354	0.2228748042153682	0.1992191996266253	1370.7630776252481	4727.090130700264	1340.4134957044153	4622.429236079566
1.5067046373783677	4714.553138077087	4948.9997973518	6848.900086693015	6817.037531719201	7787.900881630875	7635.7234755696	8584.194565364589	8337.854689431582	9788.167500945208	9418.824584736856	0.2228192814786035	0.19917132444335056	1364.5188922689995	4733.9102240763605	1334.3018821207806	4629.078627396841
1.5157832907659001	4722.8031431252475	4957.507263186729	6860.014334146799	6828.034009306583	7800.2604850684	7647.809352048835	8597.62968501376	8350.892187061469	9803.278076606175	9433.368269089657	0.22276375951715724	0.1991234492981855	1358.2917378645507	4740.700323379599	1328.2069532992318	4635.698559118668
1.5249166476071065	4731.066351207411	4966.028073659278	6871.144898525208	6839.046523046623	7812.637764474579	7659.912461232776	8611.083692626715	8363.947995242726	9818.409515705433	9447.932042469842	0.22270823844071083	0.19907557428543868	1352.0815949005773	4747.460109194042	1322.128690139798	4642.288718630793
1.5341050375178134	4739.342718149643	4974.562181535453	6882.291711056885	6850.075004197452	7825.032640344093	7672.032725037228	8624.556499673077	8377.02202794262	9833.561716234857	9462.51580674701	0.2226527183584475	0.19902769949899535	1345.8884438169189	4754.189260502113	1316.067073493963	4648.848791757133
1.5433487920999491	4747.632199235366	4983.109539018387	6893.454702221054	6861.119383274234	7837.445032331999	7684.170064556205	8638.048016705412	8390.11419823818	9848.734575149934	9477.119462793284	0.22259719937905095	0.19897982503231493	1339.7122650053934	4760.887454685289	1310.0220841631526	4655.378462747205
1.5526482449535108	4755.934749202379	4991.670097745343	6904.633801743709	6872.179590045479	7849.87485924956	7696.324400057932	8651.558153354797	8403.224418311976	9863.927988364763	9491.74291047859	0.22254168161071708	0.1989319509784402	1333.5530388154439	4767.554367536213	1303.9937029089197	4661.877414306393
1.5620037316886017	4764.250322239902	5000.243808784682	6915.828938593846	6883.255553529297	7862.322039060124	7708.495650980786	8665.086818326305	8416.352599447744	9879.141850747115	9506.38604866586	0.22248616516114725	0.19888407742999564	1327.410745549656	4774.1896732402965	1297.9819104460767	4668.345327571034
1.5714155899375468	4772.578871985548	5008.830622632804	6927.040040979575	6894.347201989588	7874.786488874859	7720.683735929168	8678.633919394504	8429.49865202598	9894.376056113326	9521.048775206156	0.22243065013756266	0.19883620447919315	1321.2853654704522	4780.793044391787	1291.9866874497384	4674.781882124487
1.580884159367074	4780.920351522411	5017.430489211157	6938.2670363444195	6905.454462932385	7887.268124948718	7732.888572669527	8692.199363399077	8442.6624855197	9909.630497223476	9535.730986933992	0.22237513664670316	0.1987883322178332	1315.176878797065	4787.364151982125	1286.0080145524116	4681.18675598572
1.5904097816905756	4789.274713375982	5026.0433578631155	6949.509851363376	6916.5772631019745	7899.76686267611	7745.110078126172	8705.78305624011	8455.844008489952	9924.9050657762	9550.432579662367	0.22231962479482376	0.1987404607373099	1309.085265709029	4793.902665405069	1280.0458723470801	4687.55962561327
1.5999928006804371	4797.641909511259	5034.669177351026	6960.768411939229	6927.715528477263	7912.282616586888	7757.348168377321	8719.384902873908	8469.043128581603	9940.1996524039	9565.153448178122	0.22226411468771462	0.1986925901286127	1303.0105063487426	4800.408252463443	1274.1002413902897	4693.900165912695
1.6096335621804478	4806.021891329671	5043.307895853103	6972.042643198641	6938.869184267938	7924.815300342062	7769.602758650945	8733.004807308249	8482.259752518894	9955.514146667614	9579.893486237032	0.22220860643068857	0.19864472048232984	1296.9525808187318	4806.88057935331	1268.1711021989468	4700.208050224464
1.6193324141182788	4814.414609666146	5051.959460960398	6983.332469488409	6950.038154910759	7937.364826729708	7781.873763320759	8746.642672598075	8495.493786101173	9970.848437052115	9594.652586559081	0.22215310012859413	0.19859685188865386	1290.9114691850264	4813.319310673047	1262.2584352537524	4706.482950326055
1.6290897065180392	4822.8200147860425	5060.623819673726	6994.637814371569	6961.222364065739	7949.931107660712	7794.161095902078	8760.298400840888	8508.745134198418	9986.202410960854	9609.430640823573	0.2220975958858175	0.19854898443737795	1284.8871514801285	4819.724109431962	1256.362221002346	4712.724536446156
1.6389057915129117	4831.238056382241	5069.300918400672	7005.958600623707	6972.421734612497	7962.514054164738	7806.464669047871	8773.971893172416	8522.013700747113	10001.575954711108	9624.227539664495	0.22204209380628503	0.1985011182179109	1278.8796077057486	4826.094637054019	1250.4824398618657	4718.932477266295
1.6487810233578566	4839.668683572094	5077.99070295252	7017.294750229076	6983.636188646451	7975.113576385991	7818.784394544644	8787.66304976203	8535.29938874574	10016.968953528956	9639.043172665637	0.22198659399346324	0.19845325331926555	1272.888817824365	4832.43055334338	1244.6190722105675	4725.106439887313
1.6587157584424002	4848.111844894388	5086.693118541136	7028.646184376747	6994.865647475008	7987.729583579003	7831.120183308304	8801.371769808296	8548.602100250466	10032.381291544227	9653.877428355769	0.22193109655037382	0.19840538983007572	1266.9147617704002	4838.731516523985	1238.7720983987092	4731.246089867782
1.6687103553034934	4856.567488306421	5095.408109776007	7040.012823456899	7006.1100316139255	8000.361984104593	7843.471945380245	8815.097951534575	8561.921736370905	10047.812851785679	9668.730194203981	0.2218756015795884	0.19835752783859226	1260.9574194489396	4844.997183231171	1232.941498747794	4737.35109121562
1.6787651746384535	4865.0355611809255	5104.135620661127	7051.394587056933	7017.369260783478	8013.010685425623	7855.839589923179	8828.841492184445	8575.258197265686	10063.263516175948	9683.601356614818	0.22182010918323145	0.19830966743268777	1255.0167707327055	4851.227208494674	1227.1272535466705	4743.421106372029
1.6888805793179813	4873.516010303093	5112.875594591946	7062.7913939576965	7028.643253904736	8025.675594102867	7868.223025217124	8842.602288017324	8588.611382138146	10078.733165526613	9698.490800923537	0.2217646194629899	0.19826180869985724	1249.0927954702056	4857.42124576983	1221.3293430616031	4749.455796247581
1.6990569343992543	4882.008781867596	5121.62797435238	7074.20316212972	7039.931929095891	8038.356615790923	7880.622158655425	8856.380234304088	8601.981189232169	10094.221679533335	9713.398411391432	0.22170913252011937	0.19821395172723152	1243.185473482823	4863.578946921742	1215.5477475284715	4755.454820186598
1.7092946071391046	4890.513821475526	5130.392702111643	7085.629808729366	7051.235203668374	8051.053655234	7893.0368967405675	8870.175225322433	8615.36751582758	10109.728936770827	9728.324071200923	0.22165364845543312	0.1981660966015647	1237.2947845621384	4869.69996221154	1209.7824471573695	4761.417835984612
1.7195939670072704	4899.031074131406	5139.169719421303	7097.071250095023	7062.552994123259	8063.76661626177	7905.467145080281	8883.987154352571	8628.770258236123	10125.25481468791	9743.267662450953	0.22159816736932467	0.19811824340925263	1231.4207084766822	4875.783940321766	1204.0334221356316	4767.344499896513
1.7299553856997325	4907.560484240187	5147.958967212137	7108.527401743349	7073.885216147426	8076.495401785273	7917.912808383396	8897.815913672766	8642.189311796978	10140.799189602654	9758.229066152147	0.22154268936176236	0.19807039223632888	1225.5632249764167	4881.830528369173	1198.3006526277168	4773.234466633527
1.7403792371521247	4916.101995604273	5156.760385791174	7119.998178365519	7085.231784609936	8089.2399137928405	7930.373790455931	8911.661394554936	8655.624570872573	10156.36193669751	9773.2081622222	0.22148721453229234	0.19802254316846676	1219.7223137828405	4887.839371866314	1192.5841187734623	4779.087389356224
1.7508658975532332	4924.655551420422	5165.573914838518	7131.483493823309	7096.592613558161	8102.000053345805	7942.849994196914	8925.523487260098	8669.075928844193	10171.942930014216	9788.204829480967	0.2214317429800462	0.1979746962909908	1213.8979545978364	4893.810114750639	1186.8838006923324	4784.90291968477
1.76141574535857	4933.221094276849	5174.399493404427	7142.983261145468	7107.96761621422	8114.775720574573	7955.341321594528	8939.40208103414	8682.543278107798	10187.542042449124	9803.21894564596	0.22137627480374483	0.1979268516888699	1208.0901271037874	4899.742399387062	1181.1996784841176	4790.680707704974
1.7720291613040315	4941.798566150116	5183.237059906141	7154.497392523803	7119.356704971115	8127.566814674344	7967.8476737219535	8953.297064103237	8696.026510069649	10203.15914574811	9818.250387327455	0.22132081010170185	0.19787900944673026	1202.2988109629368	4905.635866560508	1175.5317322286428	4796.4204019617755
1.7827065284196406	4950.387908402211	5192.086552124941	7166.025799309526	7130.759791389147	8140.373233901144	7980.3689507334875	8967.208323669583	8709.525515142137	10218.794110501869	9833.299030023936	0.22126534897182717	0.19783116964885233	1196.5239858201821	4911.490155486157	1169.8799419881543	4802.121649468085
1.7934482320433673	4958.989061777479	5200.947907203005	7177.568392009373	7142.176786192096	8153.194875567604	7992.905051860428	8981.135745906868	8723.040182739416	10234.446806140888	9848.364748117288	0.22120989151163084	0.19778333237917775	1190.765631299233	4917.30490379245	1164.2442878047004	4807.784095693147
1.8042546598350382	4967.6019663996185	5209.821061640409	7189.125080281885	7153.607599263571	8166.031636038906	8005.45587540714	8995.079215955951	8736.570401273224	10250.117100930636	9863.44741486817	0.22115443781823016	0.19773549772131463	1185.0237270129728	4923.079747562995	1158.6247497068252	4813.407384587685
1.8151262017903238	4976.226561768746	5218.70595129208	7200.695772933707	7165.052139643308	8178.8834107287685	8018.021318747065	9009.038617920574	8750.11605814859	10265.804861966828	9878.546902411343	0.2210989879883539	0.19768766575853544	1179.2982525579282	4928.814321309794	1153.0213077095686	4818.9911585839
1.8260632502548164	4984.862786758325	5227.602511364771	7212.280377915752	7176.51031552352	8191.750094095268	8030.601278318783	9023.013834862813	8763.677039759703	10281.509955170415	9893.663081751078	0.2210435421183398	0.19763983657378867	1173.5891875111265	4934.508257962996	1147.4339418088202	4824.535058569862
1.8370661999381863	4993.510579612149	5236.510676413945	7223.878802319438	7187.98203424508	8204.631579636754	8043.195649621899	9037.00474879882	8777.253231485463	10297.232245282798	9908.795822756316	0.2209881003041521	0.19759201024969383	1167.8965114413877	4940.161188913044	1141.8626319889445	4830.038723920705
1.848135447928429	5002.169877941429	5245.430380340835	7235.49095237306	7199.467202294001	8217.527759887911	8055.804327213256	9051.011240694455	8790.844517685518	10312.971595861116	9923.944994156253	0.22093266264136835	0.19754418686855346	1162.2202039040858	4945.772743991343	1136.3073582230136	4835.501792499563
1.8592713937061955	5010.8406187217115	5254.361556389331	7247.116733437928	7210.965725297639	8230.438526415555	8068.427204702841	9065.033190460956	8804.450781695867	10328.727869273303	9939.110463535544	0.22087722922520264	0.19749636651235242	1156.5602444411488	4951.342551467242	1130.7681004703045	4840.92390064639
1.8704744391592067	5019.522738289926	5263.30413714299	7258.756050004718	7222.4775080211	8243.363769814685	8081.064174749919	9079.070476950596	8818.071905824743	10344.50092669339	9954.292097329791	0.22082180015049835	0.19744854926276106	1150.9166125862394	4956.870238070609	1125.244838681363	4846.3046831975225
1.8817449885967616	5028.216172341381	5272.258054521997	7270.408805689727	7234.002454363551	8256.303379704403	8093.7151290590655	9093.122977952351	8831.70777134843	10360.290628096685	9969.48976082091	0.2207663755117344	0.19740073520114373	1145.2892878602142	4962.3554289722815	1119.7375527938711	4851.643773469143
1.8930834487643238	5036.92085592675	5281.2232397801035	7282.0749032311105	7245.540467354532	8269.25724472385	8106.379958376196	9107.190570187555	8845.358258507	10376.096832254969	9984.703318132475	0.2207109554030319	0.19735292440855814	1139.6782497774693	4967.7977478113025	1114.2462227387005	4856.940803284058
1.9044902288582053	5045.636723449146	5290.199623501668	7293.754244485288	7257.091449150401	8282.225252528295	8119.058552484741	9121.273129305719	8859.023246500266	10391.919396731862	9999.932632225278	0.22065553991815767	0.1973051169657612	1134.0834778429125	4973.196816680953	1108.7708284388063	4862.195402965182
1.9159657405403292	5054.36370866104	5299.1871355985895	7305.446730423089	7268.65530103062	8295.207289784961	8131.750800201651	9135.370529880078	8872.702613483538	10407.758177877913	10015.177564892647	0.22060012915053098	0.19725731295321308	1128.5049515554565	4978.552256145515	1103.3113498082967	4867.407201332971
1.9275103979530908	5063.101744661407	5308.185705307313	7317.152261126248	7280.231923394165	8308.20324216923	8144.456589373548	9149.48264540353	8886.396236563525	10423.613030826094	10030.437976755971	0.2205447231932268	0.19720951245108204	1122.9426504085422	4983.863685242133	1097.8677667555166	4872.575825719396
1.9391246177343011	5071.850763892622	5317.1952611858105	7328.870735783555	7291.821215755896	8321.21299436047	8157.175806872809	9163.60934828414	8900.103991794173	10439.483809486894	10045.713727260136	0.22048932213897685	0.197161715539246	1117.3965538862394	4989.130721464753	1092.4400591824087	4877.7009019644465
1.9508088190322228	5080.610698137559	5326.215731110568	7340.602052687265	7303.423076742938	8334.23643003815	8169.908338593695	9177.750509841058	8913.825754172569	10455.37036654372	10061.004674668997	0.22043392608018242	0.1971139222973012	1111.8666414705222	4994.352980795782	1087.0282069862005	4882.78205442545
1.9625634235206988	5089.381478516591	5335.247042273604	7352.346109229415	7315.037404091095	8347.27343187785	8182.6540694484875	9191.906000300203	8927.561397634821	10471.272553448212	10076.310676060893	0.22037853510891292	0.19706613280456217	1106.3528926393483	4999.530077701202	1081.6321900598123	4887.818905981956
1.9743888554143678	5098.163035484644	5344.289121179445	7364.102801898181	7326.664094641255	8360.323881547321	8195.412883363639	9206.075688790088	8941.310795051964	10487.190220415581	10091.631587324177	0.22032314931691338	0.19701834714006627	1100.8552868674742	5004.661625133362	1076.2519882935449	4892.811078039929
1.9862855414839768	5106.955298828218	5353.34189364217	7375.872026274221	7338.30304433582	8373.387659702537	8208.184663275935	9220.259443337578	8955.073818225905	10503.123216419976	10106.967263152721	0.22026776879560817	0.19697056538258018	1095.3738036284922	5009.7472345423885	1070.8875815760111	4897.758190541761
1.9982539110717792	5115.758197662463	5362.405284782426	7387.653677027089	7349.954148215157	8386.46464598381	8220.969291128695	9234.457130863775	8968.850337885397	10519.0713891899	10122.317557041531	0.2202123936361076	0.1969227876106047	1089.9084223912214	5014.7865158591885	1065.5389497901197	4902.659861945314
2.010294396107033	5124.571660428142	5371.479219024359	7399.44764791148	7361.617300413928	8399.554719011732	8233.766647867827	9248.668617179666	8982.640223681814	10535.034585203446	10137.682321282142	0.22015702392921138	0.19687501390237447	1084.459122625878	5019.779077528976	1060.2060728208162	4907.515709266299
2.0224074311215867	5133.395614888806	5380.563620092792	7411.253831763815	7373.29239415773	8412.657756383496	8246.576613438241	9262.89376698222	8996.443344185407	10551.012649683971	10153.061406958457	0.22010165976541576	0.19682724433586962	1079.0258838023874	5024.724526503822	1054.888930552057	4912.325348060112
2.0345934532655616	5142.229988127725	5389.658411010105	7423.072120498431	7384.97932175936	8425.773634668776	8259.399066779828	9277.132443849985	9010.259566880979	10567.005426595244	10168.45466394208	0.22004630123491783	0.19677947898881257	1073.6086853896268	5029.622468239861	1049.5875028659939	4917.088392427657
2.0468529023231294	5151.074706545057	5398.763514093383	7434.902405104167	7396.677974615446	8438.902229406043	8272.233885823876	9291.38451023914	9024.088758164125	10583.012758637145	10183.861940888159	0.2199909484276178	0.19673171793867827	1068.2075068619451	5034.472506731516	1044.3017696498428	4921.804455040721
2.059186220728381	5159.9296958548575	5407.878850951411	7446.7445756407	7408.388243202864	8452.04341509862	8285.08094748921	9305.649827479334	9037.930783337128	10599.034487241011	10199.28308523092	0.2199356014331292	0.1966839612626954	1062.8223276897916	5039.274244470289	1039.0317107890733	4926.473147120327
2.0715938535812968	5168.794881082138	5417.004342481735	7458.598521234943	7420.110017075249	8465.197065210787	8297.940127678476	9319.928255769517	9051.785506605023	10615.070452565093	10214.717943179341	0.21988026034078226	0.19663620903785314	1057.4531273506582	5044.027282497613	1033.7773061723565	4931.09407845838
2.084076248663807	5177.670186560037	5426.139908867725	7470.464130077625	7431.843184859504	8478.363052164108	8310.811301274398	9334.219654174014	9065.652791071636	10631.120493490225	10230.166359712832	0.21982492523962682	0.19658846134090427	1052.0998853252386	5048.7312203908805	1028.538535691041	4935.666857419768
2.0966338564559543	5186.555535926791	5435.28546957563	7482.341289419613	7443.587634252339	8491.541247333467	8323.69434213608	9348.523880618339	9079.532498735669	10647.184447615222	10245.62817857696	0.21976959621844255	0.19654071824837138	1046.7625810951577	5053.385656256229	1023.3153792407829	4940.191090954235
2.109267130152151	5195.450852122912	5444.440943351672	7494.229885568466	7455.343252016813	8504.731521043355	8336.589123095315	9362.840791885204	9093.42449048678	10663.262151252491	10261.103242279161	0.2197142733657392	0.19649297983654962	1041.4411941500148	5057.990186762996	1018.1078167217784	4944.666384595446
2.1219765256775314	5204.356057388266	5453.6062482191255	7506.129803884912	7467.109923978886	8517.93374256408	8349.495515952893	9377.170243610544	9107.32862610169	10679.353439423636	10276.591392084496	0.21965895676976813	0.19644524618151274	1036.1357039833092	5062.544407129986	1012.915828037716	4949.092342467746
2.1347625017044103	5213.27107325916	5462.781301475386	7518.040928779336	7478.887535023981	8531.147780107998	8362.413391474935	9391.512090279448	9121.244764240306	10695.45814585504	10292.092468011399	0.21960364651852213	0.19639751735911862	1030.846090092382	5067.047911129426	1007.7393930987455	4953.468567297095
2.147625519668832	5222.195820565462	5471.966019689093	7529.963143708268	7490.675969093575	8544.373500825723	8375.342619389257	9405.866185222163	9135.172762441867	10711.576102973437	10307.60630882749	0.21954834269974374	0.1963497934450127	1025.5723319850513	5071.5002911195625	1002.5784918210702	4957.79466041713
2.160566043787228	5231.130219427778	5481.160318697234	7541.8963311710295	7502.475109181809	8557.610770802547	8388.283068381752	9420.232380610312	9149.112477121122	10727.707141901754	10323.132752045403	0.21949304540093373	0.19630207451463344	1020.3144091753056	5075.901138032088	997.4331041275873	4962.070221773349
2.1735845410731627	5240.074189254513	5490.364113602255	7553.840372706147	7514.284837332084	8570.859455054573	8401.234606092761	9434.610527452722	9163.063763564503	10743.851092454579	10338.671633918595	0.21943775470934956	0.19625436064321886	1015.0723011824302	5080.250041369582	992.3032099482953	4966.294849933358
2.1866814813541975	5249.0276487390465	5499.577318769203	7565.795148888001	7526.105034633718	8584.119417525126	8414.197099113506	9449.000475591676	9177.026475926325	10760.007783134004	10354.222789437246	0.21938247071201852	0.19620665190580605	1009.8459875355475	5084.546589233214	987.1887892207014	4970.468142088968
2.199857337288837	5257.9905158568645	5508.7998478228255	7577.760539323353	7537.935581218554	8597.39052108103	8427.170412982485	9463.402073698951	9191.000467225049	10776.17704112528	10369.786052324112	0.2193271934957421	0.19615894837724704	1004.6354477732675	5088.7903683271725	982.0898218905786	4974.589694068767
2.213112584383593	5266.962707862743	5518.031613644756	7589.736422648009	7549.776356257664	8610.672627509033	8440.154412181957	9477.815169271991	9204.98558933947	10792.358692292666	10385.361255030479	0.21927192314709817	0.19611125013219996	999.4406614417676	5092.980963950278	977.0062879142934	4978.659100351855
2.2264477010101436	5275.944141287866	5527.272528370682	7601.722676523333	7561.6272379580405	8623.965597512066	8453.148960134427	9492.239608629976	9218.981693005111	10808.552561175082	10400.948228732123	0.21921665975245075	0.19606355724514693	994.2616080988082	5097.117960025789	971.9381672544987	4982.675954052014
2.2398631684225956	5284.934731937068	5536.522503387418	7613.71917763301	7573.488103559197	8637.269290705794	8466.153919199027	9506.675236910163	9232.988627810348	10824.758470982115	10416.54680332515	0.2191614033979564	0.19601586979039404	989.0982673134422	5101.20093910303	966.8854398864787	4986.63984695659
2.2533594707748548	5293.934394885962	5545.781449330228	7625.725801679584	7585.358829330056	8650.583565614894	8479.169150668213	9521.121898063915	9247.00624219291	10840.976243589688	10432.156807422234	0.21910615416956603	0.19596818784207246	983.9506186614744	5105.229482339462	961.8480857955292	4990.550369515782
2.2669370951380965	5302.943044478131	5555.0492760798725	7637.742423381141	7597.239290565501	8663.908279669524	8492.194514764094	9535.57943485299	9261.034383436072	10857.205699535985	10447.77806834838	0.219050912153036	0.19592051147415224	978.8186417350662	5109.203169558663	956.8260849766084	4994.407110851258
2.2805965315183476	5311.960594322407	5564.325892759928	7649.768916468085	7609.129361583295	8677.243289201884	8505.229870635178	9550.047688845918	9275.072897665172	10873.446658017463	10463.410412137207	0.218995677433935	0.19587284076044179	973.7023161367979	5113.121579222148	951.819417438528	4998.20965877967
2.294338272874165	5320.986957289991	5573.611207733916	7661.80515367973	7621.028915720737	8690.588449442557	8518.275076352802	9564.52650041407	9289.121629843883	10889.698936884637	10479.053663526878	0.21894045009764393	0.1958251757745958	968.6016214791453	5116.9842884365935	946.8280631984235	5001.957599791465
2.308162815134429	5330.022045511733	5582.905128602545	7673.851006761072	7632.937825331489	8703.94361451709	8531.32998890779	9579.015708728084	9303.180423770673	10905.962352638096	10494.707645956252	0.21888523022936812	0.1957775165901201	963.5165373903001	5120.790872987127	941.8520022883895	5005.6505190928
2.3220706572162446	5339.065770375355	5592.207562200972	7685.906346459545	7644.855961782421	8717.308637442522	8544.394464207096	9593.51515175422	9317.249122075276	10922.236720424551	10510.372181561092	0.21883001791414466	0.19572986328037584	958.4470435102703	5124.540907325922	936.8912147522788	5009.288000593893
2.336062301042938	5348.118042522692	5601.518414596012	7697.971042521749	7656.783195450387	8730.683370123901	8557.468357070395	9608.024666250636	9331.327566215143	10938.521854032775	10526.047091170123	0.21877481323684525	0.19568221591859059	953.3931194951874	5128.233964601997	931.9456806486705	5012.869626934407
2.3501382515621807	5357.178771846992	5610.837591083466	7710.044963690313	7668.719395719177	8744.067663350963	8570.551521226858	9622.544087763874	9345.415596471998	10954.817565889813	10541.732194301423	0.21871961628218228	0.19563457457785693	948.3547450126498	5131.8696166437585	927.0153800478438	5016.394979472039
2.3642990167642037	5366.247867490105	5620.164996185289	7722.127977700575	7680.664430976246	8757.461366794567	8583.643809311696	9637.073250625164	9359.513051948245	10971.123667056852	10557.427309158415	0.21866442713472153	0.19558693933114424	943.3318997455062	5135.447433983907	922.1002930345712	5019.863638302544
2.378545107700138	5375.325237839846	5629.5005336469785	7734.21995127753	7692.618168609754	8770.864329003496	8596.74507286303	9651.611987946975	9373.619770563655	10987.439967225586	10573.132252626383	0.21860924587888256	0.19553931025130022	938.3245633929037	5138.966985877603	917.2003997091088	5023.2751822806895
2.392877038500453	5384.410790527243	5638.84410643482	7746.320750132604	7704.580475005399	8784.276397400994	8609.855162318541	9666.160131619426	9387.735589051883	11003.766274714215	10588.846840268603	0.2185540725989503	0.19549168741106068	933.3327156685409	5142.42784029874	912.315680186497	5026.629189017229
2.4072953263935135	5393.504432423881	5648.195616733235	7758.430238960582	7716.551215543424	8797.697418281536	8622.97392701233	9680.717512306834	9401.860342957121	11020.102396463755	10604.570886322828	0.2184989073790781	0.19544407088305082	928.3563363029389	5145.829563959036	907.4461145950481	5029.9252348796
2.4218004917242455	5402.606069639191	5657.554965942045	7770.548281436464	7728.530254595467	8811.127236807477	8636.101215171573	9695.283959444228	9415.993866630668	11036.448138034217	10620.30420369746	0.21844375030329843	0.19539646073979877	923.3954050400644	5149.171722298721	902.5916830809438	5033.162895027781
2.436393057972914	5411.715607517769	5666.922054673928	7782.674740212351	7740.517455521732	8824.565697005768	8649.236873913564	9709.859301233866	9430.135993227754	11052.80330360083	10636.04660396824	0.21838860145552785	0.19534885705373353	918.4499016428017	5152.453879527748	897.7523658053833	5036.34174340684
2.4510735517740176	5420.832950636781	5676.2967827516395	7794.809476914477	7752.512680667788	8838.01264176482	8662.380749242331	9724.443364641964	9444.286554704042	11069.167695950478	10651.797897374392	0.21833346091957695	0.19530125989719713	913.5198058912647	5155.675598622067	892.9281429455732	5039.461352758808
2.46584250293529	5429.958002803279	5685.679049205524	7806.952352140105	7764.515791361811	8851.467912831204	8675.532686045748	9739.035975395209	9458.445381812586	11085.541116477954	10667.557892815383	0.21827832877915423	0.19525366934244778	908.6050975808757	5158.836441325722	888.1189946954837	5042.521294638747
2.4807004444568266	5439.090667051577	5695.068752270768	7819.103225454532	7776.526647911449	8864.931350806512	8688.69252809222	9753.636957977458	9472.612304100383	11101.923365182369	10683.326397847168	0.2182232051178746	0.1952060854616689	903.7057565264986	5161.935968177393	883.3249012663728	5045.52113942639
2.4956479125503126	5448.230845640668	5704.465789384946	7831.26195538812	7788.545109601114	8878.40279514422	8701.860118027875	9768.24613562649	9486.78714990542	11118.314240663592	10699.103218679054	0.21816809001927082	0.195158508326974	898.8217625612742	5164.973738521803	878.545842888765	5048.4604563436005
2.510685446658382	5457.378440051627	5713.870057185337	7843.428399433358	7800.571034688931	8891.88208414659	8715.035297373324	9782.863330330674	9500.969746353285	11134.713540118757	10714.888160170038	0.21811298356679185	0.19511093801041138	893.9530955342343	5167.949310500175	873.7817998058745	5051.338813432958
2.5258135894740787	5466.533350984969	5723.281451506382	7855.6024140418385	7812.604280403925	8905.369054961484	8728.217906520751	9797.488362825763	9515.159919354157	11151.121059338631	10730.681025825535	0.21805788584382518	0.19506337458397688	889.0997353127459	5170.862241073977	869.0327522817533	5054.15577760851
2.54103288696045	5475.695478358149	5732.699867377162	7867.783854621428	7824.644702943206	8918.863543579402	8741.407784730933	9812.121052591636	9529.357493599675	11167.536592704282	10746.481617794065	0.21800279693368738	0.19501581811961444	884.2616617872845	5173.712086068001	864.2986806007102	5056.910914665088
2.556343888370238	5484.864721303025	5742.125199018905	7879.9725755334275	7836.692157469199	8932.365384830506	8754.604770130378	9826.761217849324	9543.562292559945	11183.959933183718	10762.28973686403	0.21794771691964737	0.1949682686892246	879.4388548632851	5176.498400130309	859.5795650619548	5059.603789261077
2.571747146265715	5494.040978163237	5751.55733984236	7892.1684300895795	7848.746498106738	8945.874412381452	8767.808699708256	9841.40867555762	9557.774138480387	11200.390872328318	10778.105182460284	0.2178926458849248	0.1949207263646749	874.6312944652163	5179.220736764139	854.8753859836143	5062.233964943327
2.5872432165386163	5503.224146491761	5760.996182445413	7904.371270549364	7860.807577940429	8959.3904587326	8781.019409313678	9856.0632414102	9571.992852378842	11216.829200269696	10793.92775264111	0.21783758391270328	0.19487319121780178	869.838960540772	5181.878648370504	850.1861237055855	5064.801004186738
2.602832658430207	5512.414123048416	5770.441618610588	7916.58094811719	7872.875249011906	8972.913355215042	8794.236733652813	9870.724729832502	9586.218254042635	11233.27470571638	10809.757244095006	0.21778253108613457	0.19482566332042178	865.0618330537691	5184.471686212579	845.5117585838307	5067.304468362592
2.6185160345514573	5521.610803797287	5779.893539302526	7928.79731293953	7884.949362317062	8986.44293198763	8807.460506286016	9885.392953978655	9600.450162025543	11249.727175950464	10825.593452137486	0.2177274874883519	0.19477814274433622	860.2998919906677	5186.999400467379	840.8522709960816	5069.743917788612
2.6342939109033563	5530.814083904403	5789.351834665665	7941.020214102348	7897.029767803514	8999.979018034295	8820.6905596252	9900.06772572867	9614.688393645109	11266.186396824625	10841.43617070818	0.2176724532024744	0.19473062956134124	855.5531173574273	5189.461340219714	836.2076413387549	5072.118911721511
2.6501668568973313	5540.023857735135	5798.816394021694	7953.2494996282185	7909.116314367824	9013.521441161025	8833.926724930932	9914.748855685293	9628.932764979576	11282.652152758761	10857.285192367619	0.21761742831161618	0.19468312384323044	850.8214891790412	5191.857053471729	831.5778500268934	5074.429008367704
2.666135445375801	5549.240018851872	5808.287105867252	7965.485016473764	7921.208849853001	9027.070027993228	8847.168832309857	9929.436153171282	9643.183090865277	11299.12422673704	10873.140308294365	0.2175624128988968	0.194635625661808	846.1049875036115	5194.186087179929	826.9628774978919	5076.6737649193965
2.6822002526328483	5558.4624600115585	5817.763857871493	7977.7266105269655	7933.307221045871	9040.624603972923	8860.416710711977	9944.129426226498	9657.439184893781	11315.60240030481	10889.001308282044	0.2175074070474503	0.1945881350888933	841.4035923984484	5196.447987241903	822.3627042080625	5078.85273754294
2.6983618584350144	5567.691073163295	5827.24653687375	7989.974126604533	7945.411273674553	9054.184993356019	8873.670187928023	9958.828481605064	9671.700859409197	11332.086453565555	10904.867980736437	0.2174524108404324	0.19454065219632957	836.7172839525156	5198.642298527993	817.7773106339737	5080.965481408639
2.71462084604223	5576.925749445989	5836.735028881188	8002.227408449355	7957.520852405943	9067.751019209678	8886.929090586878	9973.533124772624	9685.967925505482	11348.576165178018	10920.74011267266	0.2173974243610279	0.19449317705598967	832.0460422765464	5200.768564892933	813.2066772736725	5083.011550698895
2.730977802228858	5586.166379185979	5846.2292190664975	8014.486298727924	7969.63580084324	9081.322503409652	8900.193244153013	9988.24315990365	9700.240193023834	11365.071312353244	10936.617489712358	0.2173424476924659	0.19444570973978745	827.38984750089	5202.826329177013	808.6507846444147	5084.990498616593
2.747433317304874	5595.41285189467	5855.728991765558	8026.750639027788	7981.75596152346	9094.899266637654	8913.462472923933	10002.958389878679	9714.517470550029	11381.5716708517	10952.499896080908	0.21728748091802524	0.19439825031968308	822.7486797797028	5204.815133247059	804.1096132863895	5086.901877420489
2.763987985137163	5604.665056266281	5865.234230475238	8039.020269855153	7993.881175915123	9108.481128378904	8926.7366000278	10017.678616281768	9728.799565411997	11398.077014980612	10968.387114604851	0.21723252412104077	0.1943507988676927	818.1225192878628	5206.73451798805	799.5831437596353	5088.745238417992
2.780642403170963	5613.922880175466	5874.744817851052	8051.295030632306	8006.011284415733	9122.067906919461	8940.015447420847	10032.403639397784	9743.08628367714	11414.587117591016	10984.27892670906	0.21717757738491794	0.19430335545589517	813.511346221494	5208.584023325238	795.0713566450286	5090.520131985657
2.797397172451417	5623.186210675106	5884.260635705009	8063.574759695317	8018.146126349565	9135.659419343885	8953.298835885113	10047.133258210017	9757.377430150033	11431.101750075248	11000.17511241431	0.21712264079314345	0.19425592015644247	808.9151407994796	5210.363188244402	790.5742325457395	5092.22610759316
2.8142528976452668	5632.454933993985	5893.781565003334	8075.859294291544	8030.28553996525	9149.255481532671	8966.586585025972	10061.867270397486	9771.672808369878	11447.620682364142	11016.075450334602	0.21706771442928915	0.1942084930415674	804.3338832625886	5212.0715508025605	786.0917520855437	5093.862713807728
2.831210187062679	5641.728935534609	5903.307485864345	8088.148470577379	8042.429362433579	9162.855908159972	8979.8785132699	10076.605472332658	9785.972220608202	11464.143682924576	11031.979717674754	0.2170127983770279	0.1941610741835901	799.7675538742915	5213.708648151252	781.6238959106558	5095.429498322541
2.848269652679189	5651.008099870963	5912.838277556247	8100.4421236158705	8054.577429845216	9176.460512691147	8993.174437862137	10091.347659078909	9800.275467866493	11480.670518756853	11047.887690227913	0.21695789272013907	0.19411366365492913	795.2161329192459	5215.274016538169	777.1706446879543	5096.926007957431
2.865431910157798	5660.292310746304	5922.373818494998	8112.7400873744655	8066.7295772085035	9190.069107380494	9006.474174864468	10106.093624388208	9814.582349873963	11497.200955392243	11063.799142373175	0.21690299754252024	0.19406626152811474	790.6796007043449	5216.767191332998	772.7319791055052	5098.351788679138
2.882697578871184	5669.581451070997	5931.913986242202	8125.042194722753	8078.885638447289	9203.681503268945	9019.77753915301	10120.843160698816	9828.89266508519	11513.734756890533	11079.71384707322	0.21684811292820144	0.19401886787578496	786.1579375599395	5218.187707048608	768.3078798746283	5099.706385630183
2.900067281924058	5678.875402920392	5941.458657503026	8137.3482774302975	8091.045446398829	9217.297510181896	9033.084344416104	10135.596059133037	9843.206210678089	11530.271685837733	11095.631575872103	0.21679323896135208	0.19397148277070791	781.6511238391977	5219.535097355954	763.898327728326	5100.9893431372475
2.9175416461756507	5688.174047532667	5951.007708124126	8149.658166164447	8103.208832811671	9230.916936726982	9046.394403152171	10150.352109494945	9857.522782551678	11546.811503343719	11111.552098892971	0.21673837572628904	0.19392410628578444	777.1591399167664	5220.808895089896	759.5033034211956	5102.200204723049
2.9351213022623317	5697.477265306714	5960.561013091604	8161.971690488193	8115.37562834361	9244.539590291937	9059.707526667662	10165.111100268261	9871.842175324022	11563.353969039967	11127.475184835926	0.2166835233074933	0.19387673849405987	772.6819661899353	5222.008632275509	755.1227877283236	5103.338513118215
2.952806884620376	5706.784935800086	5970.118446528964	8174.288678858101	8127.5456625596225	9258.165277042517	9073.02352507498	10179.872818614214	9886.164182330109	11579.89884107739	11143.400600975825	0.21662868178961578	0.19382937946873152	768.219583078986	5223.13384014857	750.756761447672	5104.4038102950435
2.970599031508854	5716.096937726924	5979.67988169517	8186.60895862225	8139.718763929978	9271.793801920448	9086.34220729059	10194.637050369538	9900.488595619963	11596.445876124213	11159.328113160349	0.21657385125749554	0.19378202928315857	763.7719710267847	5224.184049165575	746.4052054011554	5105.39563748939
2.9884983850326714	5725.4131489559095	5989.245190982671	8198.932356018218	8151.894759828271	9285.424968641424	9099.663381033077	10209.403580044362	9914.815205956707	11612.994829363874	11175.25748580798	0.2165190317961614	0.193734688010876	759.3391104984912	5225.158789026085	742.0681004304206	5106.313535191352
3.006505591165733	5734.733446508282	5998.81424591543	8211.258696171122	8164.073476529486	9299.058579693145	9112.98685282119	10224.172190820309	9929.143802814566	11629.545454493033	11191.188481905976	0.21646422349084826	0.1936873557255985	754.9209819827811	5226.057588693453	737.7454273995827	5107.15704317973
3.0246212997742656	5744.057706555833	6008.3869171470415	8223.587803091685	8176.254739208195	9312.694436333446	9126.312427972089	10238.942664548671	9943.474174377105	11646.097503719655	11207.120863008598	0.21640942642701624	0.19364003250123163	750.5175659907982	5226.879976410419	733.4371671953704	5107.925700545311
3.0428461646402667	5753.385804418963	6017.963074458847	8235.919499674352	8188.438371936721	9326.33233858841	9139.63991059951	10253.714781748404	9957.80610753547	11662.650727761085	11223.054389235245	0.21635464069034624	0.19359271841188866	746.1288430561544	5227.625479715876	729.143300726224	5108.619045699947
3.0611808434850984	5762.717614564727	6027.542586758066	8248.253607695435	8200.624197683383	9339.97208525058	9152.969103612051	10268.488321604473	9972.139387886611	11679.20487584227	11238.98881926872	0.21629986636676737	0.19354541353189236	741.7547937341151	5228.293625458842	724.8638089219166	5109.236616392387
3.079625997993227	5772.0530106049255	6037.12532207596	8260.589947811284	8212.812038310722	9353.613473877143	9166.299808711434	10283.263061965994	9986.473799731571	11695.759695693914	11254.923910353473	0.21624510354245977	0.19349811793578953	737.3953986037523	5228.883939831285	720.5986727348354	5109.777949737385
3.0981822938360946	5781.391865294241	6046.711147566058	8272.928339556589	8225.00171457388	9367.256300788324	9179.631826390929	10298.038779344652	10000.809126073967	11712.314933550935	11270.859418294087	0.21619035230386882	0.1934508316983629	733.0506382670719	5229.3959483848885	716.3478731400392	5110.242582236184
3.116850400696155	5790.734050528357	6056.299929502362	8285.268601342597	8237.193046118926	9380.900361065642	9192.964955933725	10312.815248913037	10015.145148618341	11728.87033415073	11286.795097453625	0.21613561273772197	0.19340355489463842	728.7204933476751	5229.829176037572	712.1113911333086	5110.6300497795455
3.135630992291033	5800.07943734216	6065.8915332776205	8297.610550455489	8249.38585148126	9394.545448550358	9206.29899541139	10327.592244503092	10029.481647768682	11745.425640731672	11302.730700752167	0.21608088493103655	0.19335628759989856	724.4049444926495	5230.183147111908	707.8892077334458	5110.939887687331
3.1545247463978408	5809.427895907902	6075.485823401615	8309.954003054732	8261.579948084081	9408.191355841915	9219.633741682412	10342.36953860461	10043.818402627	11761.98059503164	11318.665979665391	0.21602616897113497	0.19330902988969412	720.1039723699214	5230.457385332091	703.681303979567	5111.171630708035
3.1735323448776414	5818.779295533425	6085.082663499435	8322.298774171451	8273.77515223682	9421.837874296374	9232.968990390687	10357.146902363682	10058.15519099184	11778.534937286504	11334.600684223116	0.21597146494565356	0.19326178183985376	715.8175576709327	5230.65141386562	699.4876609333442	5111.324813053245
3.192654473700048	5828.133504660441	6094.681916309882	8334.644677706974	8285.971279133762	9435.484794025077	9246.304535964233	10371.924105581533	10072.491789357071	11795.088406228919	11350.534563008128	0.21591677294256728	0.19321454352649706	711.5456811104377	5230.764755346347	695.3082596794411	5111.398968426511
3.211891822967991	5837.49039086281	6104.283443683835	8346.991526431299	8298.168142852595	9449.131903893194	9259.640171613815	10386.700916712973	10086.827972910536	11811.640739086975	11366.467363154901	0.21586209305018603	0.1931673150260443	707.2883234228648	5230.796931863995	691.1430813214974	5111.393630010076
3.2312450869426166	5846.849820844793	6113.887106582601	8359.3391319816	8310.365556352994	9462.778991518346	9272.975689331606	10401.477102865245	10101.163515532797	11828.19167158294	11382.398830348331	0.21580742535718617	0.19312009641522992	703.0454653656634	5230.747465014923	686.9921069855627	5111.308330514934
3.2507149640683446	5856.2116604394505	6123.492765076423	8371.687304860907	8322.563331475372	9476.4258432694	9286.31087989007	10416.252429796774	10115.498189796073	11844.74093793223	11398.328708822799	0.21575276995260956	0.19307288777111514	698.8170877198572	5230.61587592517	682.8553178207076	5111.142602205044
3.2703021569980693	5865.575774606997	6133.10027834292	8384.035854436726	8334.761278939586	9490.072244265219	9299.645532840736	10431.026661916108	10129.83176696308	11861.2882708423	11414.256741361058	0.2156981269258897	0.19302568917109666	694.6031712865224	5230.401685249293	678.7326949953567	5110.8959768940695
3.2900073726185273	5874.942027433165	6142.709504665591	8396.38458893972	8346.959208343691	9503.717978373457	9312.979436513084	10445.799562280703	10144.164016986007	11877.833401511647	11430.182669293285	0.21564349636685415	0.19297850069292286	690.403696889407	5230.104413210647	674.6242197000829	5110.567985986359
3.3098313220758016	5884.3102821276725	6152.3203014323535	8408.733315462488	8359.156928162796	9517.362828209512	9326.31237801352	10460.570892596088	10158.494708505605	11894.37605962894	11446.10623249624	0.215588878365753	0.192931322414708	686.2186453731265	5229.723579612328	670.5298731457151	5110.158160486957
3.329774720800988	5893.680401022627	6161.932525134085	8421.081839958313	8371.354245747894	9531.006575135381	9339.644143224317	10475.340413214697	10172.823608850129	11910.915973372104	11462.02716939237	0.21553427301325773	0.1928841544149363	682.0479976052011	5229.258703875588	666.4496365653758	5109.666031040251
3.349838288536016	5903.052245571085	6171.546031363298	8433.4299672401	8383.550967324878	9544.64899925881	9352.974516802793	10490.107883135259	10187.150484034713	11927.452869407716	11477.945216949232	0.2154796804004915	0.1928369967724851	677.8917344728252	5228.709305039607	662.3834912115708	5109.091127929743
3.370022749359618	5912.425676345468	6181.160674812651	8445.777500979124	8395.746897993366	9558.28987943215	9366.30328218025	10504.873060001686	10201.47509876034	11943.986472890087	11493.860110678603	0.21542510061903367	0.19278984956663123	673.7498368844972	5228.074901794083	658.3314183571783	5108.432981110178
3.390328831713469	5921.800553036196	6190.77630927373	8458.124243704131	8407.941841725884	9571.92899325168	9379.630221561314	10519.635700102552	10215.797216413359	11960.516507460889	11509.771584636106	0.21537053376093887	0.19274271287706937	669.6222857716202	5227.355012523476	654.2933992973994	5107.691120245727
3.4107572684284713	5931.176734450241	6200.392787635696	8470.469996800257	8420.135601366854	9585.566117056691	9392.95511592309	10534.395558370357	10230.116599064671	11977.042695248503	11525.679371420592	0.21531597991875745	0.1926955867839194	665.5090620849514	5226.549155295361	650.2694153466728	5106.865074711153
3.431308796751202	5940.5540785097255	6210.009961884034	8482.814560508106	8432.327978631765	9599.20102592875	9406.277745014491	10549.152388380837	10244.433007469273	11993.564756867627	11541.583202173746	0.21526143918553953	0.19264847136774785	661.4101467957371	5225.656847902108	646.2594478390238	5105.954373619519
3.4519841583705158	5949.932442250559	6219.627683099309	8495.15773392282	8444.518774106313	9612.833493690994	9419.597887355538	10563.905942352496	10258.746201065604	12010.082411418842	11557.48280657967	0.215206911654864	0.19260136670957384	657.3255208962655	5224.677607884165	642.2634781288798	5104.958545850823
3.47278409944432	5959.311681821136	6229.245801455982	8507.499314993285	8456.707787245687	9626.463292907529	9432.915320236849	10578.655971146127	10273.055937975238	12026.595376488413	11573.377912864686	0.21515239742084757	0.19255427289089083	653.2551653993141	5223.610952556366	638.2814875909244	5103.877120079473
3.4937093706264992	5968.6916524810395	6238.864166221265	8519.839100521316	8468.894816373835	9640.090194882847	9446.22981971908	10593.402224264388	10287.36197500243	12043.103368148038	11589.268247797087	0.21509789657816278	0.19250718999367666	649.1990613375092	5222.45639902493	634.3134576188168	5102.70962478593
3.514760727094002	5978.072208599769	6248.482625753966	8532.176886160934	8481.079658682815	9653.713969661325	9459.541160632469	10608.144449851523	10301.66406763382	12059.606100954752	11605.153536687016	0.21504340922205906	0.19246011810040897	645.1571897629183	5221.213464212837	630.359369626356	5101.455588295823
3.535938928574102	5987.453203655521	6258.101027503463	8544.512466417667	8493.262110232225	9667.334386026769	9472.849116576486	10622.882394692982	10315.961970038228	12076.103287950851	11621.0335033865	0.21498893544836983	0.19241305729407968	641.1295317482145	5219.881664894987	626.419205045444	5100.11453878833
3.557244739371806	5996.834490234018	6267.719218008563	8556.845634647978	8505.441965948587	9680.951211502095	9486.153459919411	10637.6158042154	10330.255435066429	12092.594640664025	11636.907870289355	0.2149344753535402	0.1923660076582131	637.1160683853086	5218.460517714499	622.4929453275108	5098.686004329473
3.578678928397448	6006.215920027315	6277.337042896581	8569.176183058642	8517.619019624955	9694.564212348963	9499.453961798177	10652.344422486418	10344.544214251127	12109.079869107427	11652.77635833146	0.21488002903464504	0.19231896927687708	633.1167807849997	5216.949539205059	618.580571943341	5097.169512905413
3.600242269194432	6015.597343832714	6286.954346882317	8581.50390270628	8529.793063920424	9708.173153567574	9512.750392118103	10667.067992214601	10358.828057806884	12125.558681779912	11668.63868699088	0.21482559658939698	0.19227194223470087	629.1316500769171	5215.348245822592	614.6820663812978	5095.564592430135
3.6219355399671502	6024.978611551634	6296.570973767124	8593.828583496865	8541.963890359779	9721.777798896459	9526.042519552786	10681.786254749537	10373.106714630208	12142.030785666353	11684.494574288196	0.21477117811617552	0.19222492661689225	625.1606574098987	5213.656153970631	610.797410147381	5093.870770773385
3.643759523609069	6034.3595721886095	6306.186766437997	8606.150014185381	8554.131289333143	9735.377910812425	9539.33011154398	10696.498950081925	10387.379932299611	12158.49588623805	11700.343736786801	0.21471677371403675	0.19217792250925142	621.2037839512923	5211.872780026635	606.926584767556	5092.087575808866
3.6657150077309777	6043.740073850233	6315.801566866778	8618.467982375441	8566.29505009583	9748.973250530471	9552.612934301735	10711.205816843794	10401.64745707594	12174.953687453199	11716.185889593537	0.2146623834827407	0.19213092999818776	617.2610108861118	5209.997640362708	603.0695717853087	5090.21453542239
3.6878027846894206	6053.11996374419	6325.415216109262	8630.782274519031	8578.454960768036	9762.56357800384	9565.89075280432	10725.90659230874	10415.909033902535	12191.403891757484	11732.020746359092	0.21460800752276388	0.1920839491707381	613.3323194188415	5208.030251387972	599.2263527596078	5088.2511775214225
3.710023651615288	6062.499088178329	6335.027554304424	8643.092675916325	8590.610808334739	9776.148651924164	9579.163330798418	10740.60101239235	10430.164406405598	12207.846200084796	11747.848019278685	0.21455364593532325	0.192036980114581	609.4176907700312	5205.970129552297	595.3969092686311	5086.1970300967805
3.732378410442586	6071.877292559719	6344.638420673736	8655.398970715454	8602.762378645666	9789.728229721533	9592.430430799366	10755.288811652506	10444.413316894712	12224.280311857865	11763.667419092828	0.21449929882239266	0.19199002291805783	605.5171061776055	5203.816791384015	591.5812229071453	5084.051621228689
3.7548678679373717	6081.254421393804	6354.247653520392	8667.70094191247	8614.90945641522	9803.302067564831	9605.691814091373	10769.969723290009	10458.655506363233	12240.705924989239	11779.47865508809	0.21444496628672677	0.19194307767018629	601.6305468982318	5201.569753532065	587.7792752860987	5081.814479113091
3.777492835726878	6090.630318283561	6363.855090228696	8679.998371351308	8627.051825222567	9816.86992036203	9618.947240727914	10784.64347914913	10472.890714488954	12257.122735882209	11795.281435098053	0.21439064843187874	0.1918961444606805	597.7579942039738	5199.2285327680875	583.9910480330291	5079.485132094007
3.8002541303288	6100.004825928709	6373.4605672634125	8692.29103972378	8639.189267511709	9830.431541760543	9632.196469532106	10799.309809718226	10487.118679634705	12273.530439431785	11811.075465504247	0.21433634536221985	0.19184922337996715	593.8994293844153	5196.792646036949	580.2165227924997	5077.063108698232
3.823152573180761	6109.377786124961	6383.063920169229	8704.578726569727	8651.32156459174	9843.986684147765	9645.439258097285	10813.96844413063	10501.339138849222	12289.928729025962	11826.86045123737	0.2142820571829656	0.1918023145192069	590.0548337449145	5194.261610466754	576.455681223917	5074.547937645577
3.8461889906699622	6118.749039763262	6392.664983570154	8716.86121027709	8663.448496636953	9857.535098651495	9658.675362787442	10828.619110165328	10515.551827867806	12306.317296546795	11842.63609577827	0.21422778400019346	0.19175541797031126	586.2241886053525	5191.6349433979485	572.7085050012683	5071.939147880068
3.8693642141629967	6128.118426829134	6402.263591169056	8729.13826808217	8675.569842687226	9871.076535140617	9671.904538737945	10843.26153424793	10529.75648111333	12322.695832371832	11858.40210115938	0.2141735259208628	0.19170853382596056	582.407475304819	5188.912162446417	568.9749758172547	5069.236268632114
3.892679080035866	6137.485786402089	6411.8595757472685	8741.409676069985	8687.685380648441	9884.610742225861	9685.126539856321	10857.895441451845	10543.952831697286	12339.064025375626	11874.158167966116	0.21411928305284586	0.1916616621796232	578.6046751943941	5186.092785480199	565.2550753760443	5066.438829390798
3.9161344297041563	6146.850956654896	6421.452769164037	8753.675209174435	8699.794887292732	9898.137467260356	9698.341118822824	10872.520555499024	10558.140611420677	12355.421562931015	11889.903995338134	0.2140650555049375	0.1916148031255792	574.8157696413691	5183.176330681425	561.5487853974337	5063.546359969769
3.9397311096534064	6156.213774853161	6431.043002356308	8765.93464117893	8711.898138259188	9911.656456340717	9711.548027091554	10887.136598761532	10572.319550775375	12371.768130911065	11905.639280971158	0.21401084338689114	0.19156795675893415	571.0407400277618	5180.162316573085	557.856087616994	5060.558390542399
3.963469971469652	6165.574077354679	6440.630105338302	8778.18774471666	8723.994908054276	9925.167454307732	9724.74701489122	10901.743292262445	10586.489378945236	12388.103413690496	11921.36372111845	0.21395664680943155	0.19152112317564432	567.2795677488903	5177.050262032542	554.1769637815014	5057.474451629911
3.987351871870168	6174.931699609034	6450.213907201245	8790.434291271311	8736.084970052492	9938.670204747528	9737.93783122619	10916.340355677487	10600.649823807444	12404.427094147775	11937.077010592613	0.21390246588428577	0.19147430247253563	563.5322342156142	5173.839686350664	550.5113956530695	5054.294074175879
4.01137767273438	6184.286476157126	6459.794236113179	8802.674051177575	8748.168096497111	9952.164449992564	9751.120223877648	10930.927507336319	10614.80061193395	12420.73885366689	11952.778842767513	0.21384830072420413	0.19142749474732149	559.7987208517443	5170.5301092364825	546.8593650077819	5051.016789561603
4.035548241134971	6193.638240630782	6469.370919318741	8814.906793621889	8760.24405850092	9965.649931122818	9764.293939404717	10945.504464224108	10628.94146859301	12437.038372139486	11968.468909580188	0.21379415144298244	0.19138070009863042	556.0790090926748	5167.121050841408	543.2208536319959	5047.642129608896
4.059864449369175	6202.986825752319	6478.943783138954	8827.132286643067	8772.31262604697	9979.126387966908	9777.458723145635	10960.070941983078	10643.072117750602	12453.325327966844	11984.146901532804	0.21374001815549348	0.19133391862602153	552.3730803886137	5163.612031824887	539.5958433269698	5044.169626656221
4.08432717499025	6212.332063334369	6488.51265297127	8839.350297133315	8784.37356798966	9992.593559103618	9790.61431921928	10974.62665491441	10657.192282072368	12469.599398062412	11999.81250769507	0.21368590097770762	0.19128715043001002	548.6809162021964	5160.00257336325	535.9843159058364	5040.598813563818
4.108937300839158	6221.673784279456	6498.077353289358	8851.560590838915	8796.426652055507	10006.051181863077	9803.760470526358	10989.171315979786	10671.301682925114	12485.860257853872	12015.465415706214	0.21363180002671722	0.19124039561208764	545.0024980067974	5156.292197169736	532.3862531923514	5036.929223735817
4.133695715076422	6231.011818579852	6507.637707643199	8863.762932361322	8808.471644844334	10019.49899232838	9816.896918751063	11003.70463680349	10685.400040378847	12502.107581285818	12031.10531177756	0.21357771542076656	0.19119365427474627	541.3378072880732	5152.480425547343	528.8016370223777	5033.160391169833
4.15860331121418	6240.34599531732	6517.193538659045	8875.957085158081	8820.508311830275	10032.936725337038	9830.02340436251	11018.226327674252	10699.487073208606	12518.34104082215	12046.731880694826	0.2135236472792771	0.19114692652150245	537.6868255436129	5148.566781416535	525.2304492431285	5029.291850483278
4.183660988148428	6249.676142663043	6526.744668039579	8888.142811544054	8832.536417363071	10046.364114482758	9843.139666616535	11032.736097547473	10713.56249889661	12534.560307448959	12062.344805820887	0.21346959572287358	0.1911002124569182	534.049534281221	5144.550788336666	521.672671712091	5025.323136941297
4.208869650191461	6259.002087877394	6536.290916563946	8900.31987269242	8844.55572466918	10059.78089211699	9856.24544355727	11047.233654047206	10727.626033634222	12550.765050677084	12077.94376909824	0.21341556087341254	0.19105351218662553	530.4259150191792	5140.431970547652	518.1282862969965	5021.253786488669
4.2342302071045115	6268.323657310009	6545.832104088034	8912.488028636099	8856.565995853267	10073.186789350933	9869.340472019127	11061.71870346865	10741.677392324373	12566.954938545245	12093.528451051998	0.21336154285401052	0.1910068258173526	526.8159492862178	5136.20985300024	514.5972748757631	5017.083335785661
4.259743574130585	6277.640676399646	6555.368049544588	8924.647038268895	8868.566991899444	10086.581536057245	9882.42448762854	11076.190950780274	10755.716288583651	12583.129637622851	12109.098530792597	0.21330754178906863	0.190960153456944	523.2196186194196	5131.883961378597	511.07961933442857	5012.811322229216
4.285410672027485	6286.952969674261	6564.898570943553	8936.796659346986	8880.558472672847	10099.96486087215	9895.49722480606	11090.650099626513	10769.742434744878	12599.288813013249	12124.653686018908	0.21325355780431274	0.190913495214391	519.6369045678293	5127.453822168754	507.57530157084693	5008.437284015585
4.311232427101037	6296.260360751104	6574.423485372396	8948.936648490404	8892.540196921193	10113.336491197517	9908.558416768446	11105.095852330183	10783.755541859597	12615.432128356995	12140.19359302138	0.21319959102680555	0.190866851199854	516.0677886875346	5122.91896264907	504.08430348915863	5003.960760134971
4.337209771238533	6305.562672336763	6583.942608996401	8961.066761184476	8904.5119222763	10126.696153202922	9921.607795530706	11119.527909895185	10797.755319700569	12631.559245835091	12155.717926685124	0.21314564158499213	0.1908202215246908	512.5122525416664	5118.278910930036	500.60660700229346	4999.381290424615
4.363343641942354	6314.859726227325	6593.455757059167	8973.186751781464	8916.473405255907	10140.04357182792	9934.645091908476	11133.945972009184	10811.741476764562	12647.669826172483	12171.22636049339	0.21309170960871962	0.1907736063014777	508.9702777035418	5113.533196019474	497.14219403112656	4994.69841560116
4.389634982363801	6324.151343308638	6602.962743882992	8985.29637350232	8928.424401265329	10153.378470784462	9947.670035520236	11148.349737046654	10825.713720275071	12663.763528641748	12186.718566530877	0.21303779522927735	0.19072700564404266	505.4418457536958	5108.68134783674	493.691046503518	4989.91167728859
4.416084741337141	6333.437343556494	6612.463382869455	8997.395378438363	8940.364664599405	10166.700572559232	9960.682354789824	11162.738902071645	10839.67175618529	12679.840011066692	12202.19421548741	0.2129838985794196	0.19068041966748983	501.92693827851326	5103.722897232743	490.25314635489485	4985.020618062699
4.442693873413836	6342.717546036924	6621.957486499924	9009.483517553135	8952.293948444356	10180.009598416165	9973.681776948886	11177.113162840911	10853.615289181003	12695.898929826184	12217.652976661517	0.21293001979340195	0.1906338484882253	498.42553687191685	5098.657376049785	486.8284755272616	4980.024781479267
4.469463338897009	6351.991768906557	6631.4448663362155	9021.560540684353	8964.212004879853	10193.305268399112	9986.668028039547	11191.47221380711	10867.544022683776	12711.939939858168	12233.094517964322	0.2128761590070134	0.19058729222398718	494.9376231338247	5093.4843171450775	483.4170159677451	4974.9237120982725
4.49639410387609	6361.259829412981	6640.925333021191	9033.626196545853	8976.118584880996	10206.587301334463	9999.640832916974	11205.81574812203	10881.457658854037	12727.962694663629	12248.518505923274	0.2128223163576109	0.19054075099387724	491.4631786699756	5088.2032544268295	480.0187496293802	4969.716955532553
4.523487140261684	6370.521543895199	6650.398696279557	9045.680232729714	8988.013438320608	10219.855414834012	10012.599915252307	11220.14345763998	10895.355898594475	12743.966846310885	12263.924605686363	0.2127684919841485	0.19049422491838414	488.00218509024126	5082.813722878462	476.63365847140085	4964.404058485292
4.550743425820648	6379.776727784013	6659.864764918544	9057.722395708295	8999.896313971361	10233.109325297704	10025.544997535424	11234.455032921163	10909.238441553325	12759.952045439704	12279.31248102611	0.2127146860272151	0.1904477141194156	484.5546240103722	5077.3152586179785	473.2617244559515	4958.984568762593
4.578163944211368	6389.025195602685	6669.323346828756	9069.752430836634	9011.766959508126	10246.348747916803	10038.47580107792	11248.750163235465	10923.104986127913	12775.917941265989	12294.681794343851	0.21266089862906978	0.19040121872033103	481.120477051154	5071.707398928935	469.90292955128825	4953.458035342628
4.605749685019276	6398.266760967391	6678.774248985078	9081.770082354618	9023.625121510444	10259.573396676808	10051.392046016254	11263.028536565931	10936.955229468302	12791.864181586132	12310.032206674203	0.2126071299336722	0.19035473884596738	477.699725834711	5065.989682262996	466.5572557281412	4947.824008379364
4.633501643792551	6407.501236587841	6688.217277447482	9093.775093389386	9035.470545464861	10272.782984360632	10064.29345131473	11277.289839612647	10950.78886748086	12807.790412781716	12325.36337768937	0.21255338008672647	0.19030827462267558	474.29235198767856	5060.1616483153775	463.22468495971407	4942.082039244007
4.6614208220780515	6416.728434267993	6697.652237362094	9105.767205957853	9047.302975767601	10285.977222551917	10077.179734768873	11291.53375779662	10964.605594832154	12823.696279824379	12340.6749657039	0.2124996492357083	0.1902618261783466	470.8983371411741	5054.222838065121	459.90519922508975	4936.231680598808
4.689508227457455	6425.948164906761	6707.07893296222	9117.74616096927	9059.12215572723	10299.15582163841	10090.050613008787	11305.75997526388	10978.40510495293	12839.581426280765	12355.966627679441	0.2124459375299108	0.19021539364244902	467.5176629256748	5048.172793765552	456.59878050224506	4930.272486370057
4.717764873583629	6435.160238498655	6716.497167569287	9129.711698227708	9070.927827567199	10312.318490815238	10102.905801502391	11319.96817488936	10992.187090041883	12855.445494317373	12371.23801922938	0.2123922451204765	0.190168977146058	464.15031097485917	5042.01105902507	453.30541077270755	4924.204011834227
4.746191780217212	6444.364464134757	6725.90674359416	9141.663556434984	9082.719732428914	10325.464938088708	10115.745014559232	11334.158038281394	11005.951241070117	12871.288124706038	12386.488794624142	0.2123385721604369	0.19012257682189151	460.7962629246467	5035.737178839976	450.02507201911067	4918.025813636836
4.774789973263409	6453.560650003428	6735.30746253812	9153.601473193286	9094.49761037435	10338.594870279749	10128.567965333814	11348.329245785904	11019.697247785003	12887.108956828999	12401.718606795945	0.21228491880475742	0.19007619280434013	457.4555004099966	5029.350699604489	446.7577462247573	4911.737449827837
4.803560484809025	6462.74860339128	6744.6991249942885	9165.525185008144	9106.261200389285	10351.707993027758	10141.374365829599	11362.48147649083	11033.424798714883	12902.907628684463	12416.927107344365	0.21223128521036466	0.19002982522950673	454.1280050674104	5022.851169181289	443.5034153746674	4905.338479919592
4.832504353159697	6471.928130684114	6754.081530648769	9177.434427291362	9118.010240386175	10364.80401079442	10154.163926902627	11376.61440823078	11047.13358117325	12918.683776892149	12432.113946541447	0.21217767153619915	0.18998347423523668	450.8137585327204	5016.238136919215	440.26206145147444	4898.828464879887
4.861622622877388	6481.09903736789	6763.4544782820385	9189.32893436407	9129.744467207354	10377.882626867644	10166.936358265506	11390.72771759165	11060.823281263409	12934.437036698977	12447.278773337277	0.21212407794325072	0.1899371399611573	447.5127424404782	5009.51115369238	437.03366643807385	4892.206967208069
4.890916344818065	6490.261128029779	6772.817765770322	9201.208439459828	9141.46361662826	10390.943543365585	10179.691368491407	11404.821079915382	11074.49358388313	12950.167041984892	12462.421235365557	0.21207050459460133	0.18989082254871326	444.2249384242168	5002.669771946035	433.8182123161678	4885.473550960887
4.9203865761696335	6499.414206359271	6782.171190087048	9213.072674727875	9153.16742336074	10403.986461240822	10192.428665018191	11418.894169304913	11088.144172729404	12965.873425268855	12477.540978949359	0.21201695165546788	0.1898445221412017	440.95032811685815	4995.713545746403	430.61568106664345	4878.627781803021
4.950034380490085	6508.558075149329	6791.5145473043785	9224.921371236462	9164.855621056502	10417.011080284634	10205.147954152673	11432.946658629186	11101.774730303388	12981.555817715003	12492.637649107048	0.2119634192932424	0.18979823888380926	437.68889314707485	4988.642030787887	427.42605466686655	4871.669227015926
4.979860827745887	6517.692536297511	6800.847632594666	9236.75425897612	9176.527942310477	10430.017099131217	10217.848941074802	11446.978219528217	11115.384937915318	12997.213849138716	12507.710889558108	0.21190990767754359	0.1897519729236568	434.44061514234636	4981.454784465954	424.2493150923401	4864.597455568146
5.009866994350591	6526.817390807337	6810.1702402322035	9248.571066863335	9188.184118664572	10443.004215262357	10230.531329842277	11460.988522418502	11128.97447568975	13012.847148013272	12522.76034272951	0.2118564169802535	0.1897057244098288	431.20547572581563	4974.151365895523	421.0854443158896	4857.4120381446555
5.040053963203681	6535.932438789419	6819.482163594771	9260.371522743875	9199.823880611175	10455.972125011716	10243.19482339489	11474.977236498136	11142.543022570668	13028.455341476016	12537.78564976177	0.21180294737556787	0.18965949349341965	427.98345651556156	4966.731335942168	417.9344243039086	4850.112547153141
5.070422823729659	6545.037479462915	6828.783195165347	9272.1553533966	9211.446957596914	10468.920523569686	10255.839123559173	11488.944029752462	11156.090256326817	13044.038055335272	12552.78645051535	0.21174949904003879	0.18961328032757174	424.7745391277713	4959.194257305935	414.7962370213063	4842.698556822725
5.100974671917351	6554.132311156906	6838.0731265339955	9283.922284537175	9223.053078026616	10481.849104988105	10268.46393105325	11502.888568959695	11169.615853557305	13059.594914077054	12567.762383577332	0.21169607215262792	0.18956708506751577	421.5787051722291	4951.539694519015	411.67086442784057	4835.1696432125755
5.131710610359471	6563.216731311797	6847.351748399595	9295.672040821864	9234.641969267132	10494.757562185101	10281.068945491541	11516.81051969655	11183.11948969706	13075.125540871986	12582.713086267955	0.21164266689474862	0.1895209078706135	418.39593625225825	4943.767213988816	408.55828847634257	4827.525384230772
5.1626317482924104	6572.2905364808075	6856.618850571724	9307.404345851422	9246.213357651337	10507.645586950037	10293.6538653897	11530.709546344047	11196.600839022498	13090.62955758231	12597.638194647381	0.2115892834503152	0.18947474889639904	415.226213965856	4935.876384060364	405.4584911146376	4819.765359710436
5.193739201636265	6581.353522331546	6865.874221972656	9319.11892217517	9257.76696848232	10520.512869948672	10306.21838816973	11544.585312093615	11210.059574657436	13106.106584769223	12612.537343522741	0.21153592200579693	0.18942860830662278	412.06951990444213	4927.86677504587	402.37145428423537	4811.88915143488
5.225034093035115	6590.405483647572	6875.117650639303	9330.81549129502	9269.3025260375	10533.35910072827	10318.762210165032	11558.43747895303	11223.495368578922	13121.5562417001	12627.410166455073	0.2114825827502638	0.18938248626529483	408.92583565221867	4919.7379592699	399.2971599198063	4803.896343181841
5.256517551897525	6599.446214330063	6884.348923725314	9342.49377366974	9280.819753572996	10546.183967722984	10331.28502662577	11572.265707752756	11236.907891623378	13136.978146356143	12642.256295766674	0.2114292658754411	0.18933638293872973	405.79514278445276	4911.489511091495	396.2355899475224	4795.786520747701
5.288190714437326	6608.475507399418	6893.567827503083	9354.153488719072	9292.318373327862	10558.987158259091	10343.786531724041	11586.06965815207	11250.296813492585	13152.371915439784	12657.075362548218	0.21137597157576088	0.1892902984955915	402.67742286849534	4903.121006970527	393.18672628566856	4787.559272007318
5.320054723714605	6617.493154997131	6902.774147366051	9365.794354828302	9303.798106528733	10571.768358560721	10356.266418559548	11599.848988645708	11263.661802760198	13167.737164382728	12671.866996666482	0.2113227000484107	0.1892442331069407	399.5726574638393	4894.63202550984	390.15055084516644	4779.214186963625
5.352110729676963	6626.498948387478	6911.967667830811	9377.41608935256	9315.258673394264	10584.527253755314	10368.72437916503	11613.603356570362	11277.002526877955	13183.073507353725	12686.63082677181	0.21126945149339743	0.18919818694627755	396.48082811868517	4886.022147470154	387.12704552611103	4770.750857755775
5.384359889201005	6635.492677959394	6921.148172539434	9389.018408621432	9326.69979313982	10597.263527879408	10381.16010451198	11627.332418111333	11290.318652182326	13198.380557266675	12701.366480305918	0.2112162261135922	0.18915216018959724	393.4019163722405	4877.290955841774	384.1161922197789	4762.168878732482
5.41680336613411	6644.474133228373	6930.315444261799	9400.6010279436	9338.121183982252	10609.9768638845	10393.573284516457	11641.035828309437	11303.609843901126	13213.6579257889	12716.073583509822	0.21116302411479296	0.18910615301543188	390.33590375242056	4868.438035869505	381.11797280676547	4753.467846475542
5.44944233133642	6653.443102838385	6939.4692648979635	9412.163661611545	9349.522563144677	10622.666943642942	10405.963608044925	11654.713241067853	11316.87576616021	13228.905223349433	12730.751761431822	0.21110984570577598	0.1890601656048997	387.2827717757027	4859.4629750973545	378.1323691563739	4744.6473598452285
5.482277962723094	6662.399374563881	6948.6094154806115	9423.706022906399	9360.903646861465	10635.333447954046	10418.330762920305	11668.364309159315	11330.116081990498	13244.122059147609	12745.400637935758	0.21105669109836214	0.189014198141762	384.2425019466027	4850.365363414399	375.15936312658596	4735.707020025235
5.515311445306831	6671.342735311834	6957.7356761775545	9435.22782410283	9372.264150383215	10647.976056550213	10430.674435928044	11681.988684233169	11343.330453334867	13259.308041161665	12760.019835709256	0.21100356050746563	0.18896825081246837	381.21507575691794	4841.144793095067	372.19893656286877	4726.646430557594
5.548543971240616	6680.272971123811	6966.8478262942635	9446.728776474074	9383.603787981887	10660.594448103246	10442.99431282235	11695.586016822808	11356.518541055306	13274.462776157601	12774.60897627224	0.21095045415116184	0.18892232380620863	378.20047468622215	4831.800858854782	369.2510712998046	4717.465197416721
5.581976739860765	6689.189867178167	6975.945644276596	9458.208590297067	9394.922272956144	10673.188300230782	10455.290078332657	11709.15595635313	11369.680004940365	13289.585869698198	12789.16767998571	0.21089737225074462	0.18887641731496962	375.19868020075955	4822.3331578902435	366.3157491578895	4708.162929014768
5.615610957730194	6698.093207792232	6985.0289077133175	9469.66697485765	9406.219317636473	10685.757289502804	10467.561416169874	11722.698151148143	11382.814503712289	13304.676926152117	12803.695566060258	0.2108443150307903	0.18883053153358623	372.2096737503307	4812.741289886413	363.39295194175793	4698.739236231195
5.649447838681973	6706.982776424455	6994.097393338884	9481.10363845573	9417.49463339066	10698.301091448116	10479.808009033011	11736.212248438484	11395.921695034627	13319.735548703025	12818.192252565053	0.21079128271921754	0.188784666659797	369.23343677097	4803.024857105222	360.48266144416993	4689.1937325135805
5.6834886038631165	6715.858355676839	7003.15087703628	9492.518288410862	9428.74793062937	10710.819380561306	10492.029538615954	11749.697894369565	11409.00123551998	13334.761339359276	12832.65735643706	0.21073827554735727	0.18873882289430086	366.26995068398537	4793.183464424452	357.58485944216955	4679.526033882052
5.717734481778674	6724.719727297198	7012.189133839784	9503.9106310676	9439.978918811648	10723.311830309442	10504.225685614112	11763.15473400931	11422.052780737617	13349.753898963296	12847.090493490054	0.2106852937500107	0.1886930004408116	363.3191968931351	4783.216719350312	354.69952769667725	4669.735758968862
5.75218670833605	6733.566672181566	7021.21193793791	9515.28037180111	9451.187306450664	10735.778113139084	10516.396129731404	11776.582411356389	11435.075985221461	13364.71282720141	12861.491278424084	0.21063233756552432	0.1886471995061171	360.3811567868397	4773.12423210335	351.82664795362507	4659.822529090336
5.786846526889619	6742.398970376692	7030.219062676371	9526.627215022902	9462.372801119522	10748.21790048344	10528.540549687272	11789.980569348441	11448.070502478151	13379.637722613776	12875.859324835006	0.2105794072358486	0.18860142030013935	357.4558117353008	4762.905615629163	348.96620194101706	4649.785968257813
5.821715188285586	6751.216401082444	7039.210280561039	9537.950864186487	9473.535109457076	10760.630862769427	10540.658623223737	11803.348849870408	11461.035984995082	13394.528182604301	12890.194245224036	0.21052650300661682	0.18855566303599272	354.54314309050096	4752.560485653812	346.11817136986065	4639.625703241676
5.856793950907131	6760.018742654442	7048.185363261077	9549.251021793354	9484.673937174011	10773.01666942512	10552.750027112732	11816.686893763073	11473.972084248793	13409.383803451	12904.495651007675	0.21047362512720555	0.18850992793004312	351.6431321866985	4742.0884607390035	343.2825379332935	4629.341363611631
5.892084080719833	6768.805772606594	7057.144081612008	9560.527389398861	9495.788989058841	10785.374988887097	10564.814437163383	11829.994340831674	11486.878450713315	13424.204180316246	12918.76315252759	0.21042077385081168	0.18846421520197326	348.75576033908874	4731.489162322832	340.45928330664174	4618.932581789559
5.927586851317345	6777.577267613811	7066.086205618977	9571.779667618386	9506.879968984207	10797.705488608104	10576.851528229605	11843.270829854784	11499.754733868844	13438.988907257455	12932.996359060859	0.21036794943452455	0.18841852507484444	345.881008842116	4720.762214746326	337.648389144626	4608.398993066046
5.963303543967366	6786.333003514583	7075.011504459853	9583.007556133334	9517.946579912976	10810.00783506454	10588.86097421748	11856.51599859299	11512.600582210183	13453.737577237522	12947.194878829998	0.21031515213939542	0.18837285777515964	343.0188589694444	4709.907245309092	334.84983708296204	4597.740235674428
5.999235447657878	6795.07275531383	7083.9197464886975	9594.210753697525	9528.98852390484	10822.281693764407	10600.84244809323	11869.729483798204	11525.415643255847	13468.44978213589	12961.358319013705	0.21026238223052257	0.18832721353293044	340.16929197558784	4698.923884343123	332.06360873772064	4586.95595083083
6.035383859143656	6803.7962971856705	7092.810699238963	9605.388958143521	9540.005502122607	10834.526729255182	10612.79562189081	11882.91092122268	11538.19956355675	13483.125112759495	12975.486285757164	0.21020963997711473	0.18828159258174212	337.3322890928539	4687.811765228864	329.2896857029409	4576.045782763278
6.071750082993084	6812.503402476273	7101.684129427025	9616.541866389089	9550.997214838935	10846.742605131853	10624.720166720032	11896.059945628456	11550.951988705468	13497.76315885397	12989.578384182982	0.2101569256525801	0.1882359951588204	334.5078315297724	4676.570524422452	326.5280495521147	4565.009378778283
6.108335431635222	6821.193843706651	7110.539802955554	9627.669174443618	9561.963361442882	10858.928984044931	10636.615752774498	11909.176190796556	11563.672563345344	13512.3635091148	13003.634218401952	0.2101042395345955	0.18819042150510404	331.6959004732198	4665.19980154396	323.7786818353052	4553.846389276674
6.145141225407182	6829.867392575766	7119.377484917068	9638.77057741499	9572.90364044674	10871.085527708954	10648.482049339827	11922.25928953697	11576.36093117983	13526.92575119911	13017.653391524145	0.2100515819051989	0.18814487186530943	328.896477086324	4653.699239401845	321.0415640808351	4542.55646783323
6.182168792601758	6838.523819963347	7128.196939597538	9649.8457695161	9583.817749492933	10883.211896910609	10660.318724801973	11935.308873698008	11589.016734982051	13541.449471737018	13031.635505670147	0.20999895305086153	0.18809934648800727	326.10954250820214	4642.068484043237	318.3166777937149	4531.139271225082
6.2194194695153895	6847.1628959331	7136.997930479994	9660.89444407192	9594.705385360969	10895.307751517517	10672.125446655627	11948.324574176493	11601.639616604325	13555.93425634378	13045.58016198241	0.20994635326257538	0.18805384562568822	323.33507785305846	4630.30718479678	315.6040044539841	4519.594459465006
6.256894600496366	6855.784389735607	7145.780220248182	9671.916293526212	9605.566243974465	10907.372750486567	10683.901881512696	11961.306020927432	11614.22921698794	13570.379689631452	13059.486960636694	0.20989378283593474	0.188008369534846	320.5730642093986	4618.41499431734	312.90352551819524	4507.921695878031
6.294595537993358	6864.38806981164	7154.543570790405	9682.911009448797	9616.400020408479	10919.406551872944	10695.64769511111	11974.252842974522	11626.785176173113	13584.785355221364	13073.355500853964	0.20984124207122812	0.1879629184760418	317.82348264037864	4606.391568647232	310.21522241755156	4496.120647125412
6.332523642604218	6872.973703795183	7163.287743203206	9693.878282542502	9627.206408896602	10931.40881283877	10707.36255232342	11987.164668420179	11639.307133308885	13599.15083575618	13087.185380911984	0.20978873127352507	0.18791749271398975	315.086314181739	4594.236567240208	307.53907655668445	4484.190983247012
6.370680283125076	6881.5410585167865	7172.012497795319	9704.817802650552	9637.985102838484	10943.379189662262	10719.04611716583	12000.041124456078	11651.794726663395	13613.475712912581	13100.976198157514	0.20973625075275876	0.187872092517629	312.3615398425609	4581.9496530285105	304.87506931473035	4472.132377726957
6.40906683659976	6890.089900006741	7180.717594091506	9715.72925876379	9648.735794807217	10955.317337746734	10730.698052807134	12012.881837373694	11664.247593634082	13627.7595674138	13114.727549018367	0.20968380082382698	0.18782671816020488	309.64914060314186	4569.530492450576	302.22318204285693	4459.944507518783
6.447684688369473	6898.619993498461	7189.402790836562	9726.612339028194	9659.45817655697	10967.222911629886	10742.31802157789	12025.68643257501	11676.665370758172	13642.001979042516	13128.43902901579	0.20963138180667665	0.18778136991934857	306.9490974160726	4556.978755522519	299.5833960653108	4447.627053112024
6.486535232122802	6907.13110343183	7198.067845999334	9737.466730752394	9670.151939030666	10979.095564993178	10753.905684979694	12038.454534583432	11689.047693723263	13656.202526653859	13142.110232776964	0.20957899402640529	0.18773604807716052	304.261391205102	4544.294115873054	296.95569267863175	4435.179698575288
6.525619869945995	6915.622993456635	7206.712516776805	9748.292120415344	9680.81677236779	10990.934950671313	10765.460703694574	12051.185767054732	11701.394197378042	13670.360788188595	13155.74075404769	0.20952663781334907	0.187690752920292	301.5860028624011	4531.476250766311	294.3400531485677	4422.602131572086
6.564940012373588	6924.095426435951	7215.336559598135	9759.088193673928	9691.452365912153	11002.740720661724	10776.982737594364	12063.87975278811	11713.704515742971	13684.47634068629	13169.330185705041	0.20947431350318763	0.18764548474002887	298.9229132508335	4518.5248411893845	291.7364587125194	4409.894043444656
6.604497078439295	6932.548164449735	7223.939730128952	9769.854635370988	9702.05840822004	11014.512526134507	10788.471445750523	12076.536113737657	11725.978282021548	13698.548760299123	13182.878119770585	0.2094220214370384	0.18760024383238372	296.2721032022091	4505.439571883064	289.1448905786092	4397.0551292656455
6.644292495727218	6940.9809687983	7232.521783275547	9780.59112954309	9712.634587068233	11026.250017442078	10799.926486443777	12089.15447102361	11738.21512861126	13712.577622305276	13196.384147423409	0.20936976196156226	0.1875550304981766	293.6335535168473	4492.220131389797	286.5653299232363	4384.085087850457
6.684327700423376	6949.393600006013	7241.082473189142	9791.297359428749	9723.180589462185	11037.95284412936	10811.347517174014	12101.734444944124	11750.414687114891	13726.562501123079	13209.84785901347	0.20931753542906315	0.18750984504312807	291.0072449622967	4478.866212098394	283.9977578910475	4370.983621816849
6.724604137367524	6957.785817824763	7249.621553270204	9801.973007476341	9733.696101644284	11049.620654943654	10822.734194670218	12114.27565498671	11762.576588351863	13740.502970324736	13223.268844074979	0.2092653421975924	0.18746468777794853	288.3931582721416	4465.377510275226	281.4421555956942	4357.750437651994
6.76512326010531	6966.157381237782	7258.138776172945	9812.617755352501	9744.18080910238	11061.253097845007	10834.086174900738	12126.77771984031	11774.70046236999	13754.398602650725	13236.646691340278	0.2092131826310584	0.1874195590184342	285.7912741485052	4451.753726169001	278.8985041184933	4344.385245748097
6.805886530940724	6974.508048463352	7266.633893809652	9823.231283950483	9754.634396578142	11072.849820016623	10845.40311308339	12139.240257407313	11786.785938456958	13768.248970024222	13249.980988753454	0.20916105709933247	0.18737445908555705	283.20157325736363	4437.994563986082	276.3667845056334	4330.887760416837
6.846895420988873	6982.837576958446	7275.10665735518	9833.8132733984	9765.056548075654	11084.410467875108	10856.684663695805	12151.662884815483	11798.832645152183	13782.053643565392	13263.271323484316	0.20910896597836087	0.1873293883055636	280.62403622979764	4424.099731974769	273.84697777171095	4317.257700001821
6.888151410229076	6991.145723422688	7283.55681725163	9844.36340306798	9775.446946870297	11095.934687081311	10867.930480486124	12164.045218430536	11810.840210258986	13795.812193606398	13276.517281942804	0.2090569096502791	0.18728434701007082	278.0586436628073	4410.06894249469	271.3390648960194	4303.494786876719
6.92965598755826	6999.432243802112	7291.984123212765	9854.881351583088	9785.805275517288	11107.422122550926	10879.140216483325	12176.38687386835	11822.808260856418	13809.524189706164	13289.71844979296	0.20900488850351773	0.18723933553616698	275.50537611576146	4395.901912014931	268.8430268218799	4289.598747491604
6.971410650844719	7007.696893293049	7300.3883242287875	9865.366796828463	9796.131215860785	11118.872418465355	10890.313524008174	12188.687466007716	11834.736423311733	13823.189200665449	13302.874411967687	0.20895290293293262	0.18719435422651087	272.9642141122895	4381.598361209966	266.35884445917327	4275.569312473293
7.01341690698215	7015.939426346138	7308.769168571019	9875.819415958651	9806.42444904287	11130.285218282772	10901.450054684065	12200.94660900302	11846.624323292788	13836.806794542226	13315.984752683384	0.20890095333990907	0.18714940342943628	270.4351381378947	4367.158014972229	263.8864986797853	4261.406216606032
7.055676271944047	7024.159596670151	7317.126403796555	9886.23888540678	9816.684655512525	11141.660164749072	10912.549459447871	12213.163916297051	11858.471585780448	13850.376538666938	13329.049055454623	0.2088490401324925	0.1871044834990584	267.91812863938685	4352.580602462869	261.4259703184216	4247.10919890576
7.098190270838397	7032.357157236108	7325.4597767531595	9896.624880893702	9826.911515034973	11152.996899909203	10923.611388561178	12225.339000634147	11870.27783508137	13863.897999658211	13342.066903109278	0.2087971637255098	0.18705959479537487	265.413166026221	4337.865857198834	258.97724017380096	4232.678002693923
7.1409604379627405	7040.531860281303	7333.769033584067	9906.97707743714	9837.104706700968	11164.295065118546	10934.635491621515	12237.471474073278	11882.042694840866	13877.370743438698	13355.037877803745	0.20874532454068484	0.18701473768437898	262.920230667718	4323.0135170542635	256.5402890054829	4218.112375607248
7.183988316859528	7048.683457313343	7342.053919732858	9917.295149360842	9847.263908936147	11175.554301054291	10945.62141757364	12249.560948001454	11893.765788055805	13890.794335250914	13367.96156103815	0.2086935230067817	0.18696991253816947	260.439302893079	4308.023324330337	254.11509753440623	4203.412069661543
7.227275460371831	7056.811699114314	7350.314179948417	9927.57877030398	9857.388799510612	11186.774247727146	10956.568814721108	12261.60703314716	11905.446737087806	13904.168339673512	13380.837533672002	0.20864175955972222	0.18692511973506243	257.97036299158935	4292.8950258092955	251.70164644280158	4188.576841309667
7.270823430699384	7064.916335744911	7358.549558289924	9937.827613230564	9867.479055548536	11197.954544493023	10967.477330737851	12273.609339593932	11917.085163676471	13917.492320637559	13393.665375939854	0.20859003464271683	0.18688035965970354	255.51339120998455	4277.628372776788	249.2999163716886	4173.606451457366
7.31463379945495	7072.997116548587	7366.759798131809	9948.04135043889	9877.534353537781	11209.09483006483	10978.346612679832	12285.56747679419	11928.680688952727	13930.76584144297	13406.444667467043	0.20853834870641189	0.18683563270318876	253.06836775419652	4262.223121101968	246.9098879225494	4158.500665548723
7.358708147721062	7081.053790155886	7374.944642168944	9958.219653571336	9887.554369339896	11220.194742524622	10989.176306997082	12297.48105358314	11940.232933452568	13943.988464775377	13419.174987285982	0.2084867022090077	0.18679093926318027	250.6352727880003	4246.679031279404	244.53154165619344	4143.259253608063
7.403048066107065	7089.086104488607	7383.103832421685	9968.362193623943	9897.538778199907	11231.253919335568	10999.96605954555	12309.349678192842	11951.741517130578	13957.159752722873	13431.855913852178	0.20843509561641094	0.1867462797440248	248.21408643071481	4230.995868449099	242.1648580902256	4127.881990252994
7.447655154806527	7097.093806764111	7391.237110241026	9978.468640956278	9907.487254756345	11242.271997354223	11010.715515599226	12321.172958266412	11963.206059373853	13970.279266793063	13444.48702506067	0.2083835294023726	0.18670165455688212	245.80478875835252	4215.1734024705365	239.80981770032668	4112.368654774036
7.49253102365499	7105.076643499657	7399.344216313823	9988.538665301354	9917.399473051393	11253.248612842894	11021.424319862404	12332.95050087236	11974.626179015975	13983.346567930337	13457.067898262607	0.20833200404862834	0.18665706411984553	243.40735980303725	4199.211407975294	237.4664009198168	4096.719031186774
7.537677292188054	7113.034360516767	7407.42489066807	9998.571935775679	9927.27510654113	11264.183401482162	11032.092116482067	12344.681912519209	11986.001494351176	13996.361216533309	13469.59811028202	0.20828052004505043	0.18661250885806926	241.02177955165098	4183.109664401971	235.1345881381567	4080.932908263989
7.583095589699846	7120.966702945606	7415.478872678142	10008.568120889337	9937.113828105814	11275.075998383456	11042.718549060333	12356.366799170055	11997.331623148624	14009.322772472391	13482.077237432703	0.20822907788979247	0.18656798920390144	238.6480279448151	4166.8679560371675	232.81435969991435	4065.010079576168
7.628787555301809	7128.873415229353	7423.505901070126	10018.526888556167	9946.915310060276	11285.926038101763	11053.30326066704	12368.004766257367	12008.616182666769	14022.230795107509	13494.504855535246	0.20817767808944196	0.18652350559701134	236.2860848773562	4150.486072084401	230.50569590571104	4048.9503435669467
7.674754837981857	7136.75424112871	7431.505713927244	10028.447906104158	9956.679224164538	11296.733154648586	11063.845893852591	12379.595418698067	12019.854789668061	14035.08484330622	13506.880539934467	0.2081263211591765	0.18647905848452626	233.9359301978111	4133.963806711137	228.20857701012574	4032.753503574524
7.720999096663877	7144.608923726354	7439.478048695164	10038.330840285798	9966.405241634277	11307.496981504873	11074.346090660636	12391.13836090858	12031.047060433484	14047.884475461773	13519.203865516633	0.20807500762292094	0.18643464832116713	231.59754370580777	4117.3009590641595	225.92298322258284	4016.419367902912
7.767522000267617	7152.437205431363	7447.422642187603	10048.17535728851	9976.09303315178	11318.217151634084	11084.803492641322	12402.633196819987	12042.192610777722	14060.62924951136	13531.474406727386	0.20802373801350404	0.18639027556938906	229.27090515416057	4100.497333365958	223.64889470530034	3999.947749849409
7.814325227768903	7160.238827983902	7455.3392305916195	10057.981122745437	9985.742268876465	11328.893297495606	11095.217740864087	12414.079529893692	12053.291056063783	14073.318722954895	13543.69173758917	0.207972512872824	0.18634594069951962	226.95599424639659	4083.552738925442	221.3862915727368	3983.3384677479044
7.861410468260233	7168.013532459569	7463.227549473283	10067.747801745872	9995.352618456034	11339.525051057872	11105.588475931145	12425.476963136705	12064.342011218469	14085.95245287338	13555.85543171951	0.20792133275201669	0.18630164418990508	224.6527906358824	4066.466990189161	219.13515389272652	3966.591345052235
7.908779421011744	7175.761059274111	7471.087333783161	10077.475058846243	10004.923751037362	11350.112043812058	11115.91533799072	12436.825099117508	12075.34509074755	14098.529995948064	13567.965062349029	0.20787019821161626	0.18625738652705784	222.36127392759954	4049.2399068246596	216.8954616843548	3949.706210350152
7.956433795532517	7183.48114818798	7478.918317861959	10087.162558080912	10014.455335277678	11360.653906785617	11126.197966750602	12448.123539981938	12086.299908751274	14111.05090847941	13580.020202339841	0.20781910982173699	0.18621316820580325	220.08142367542314	4031.871313729789	214.66719491740514	3932.6828974187374
8.004375311632296	7191.17353831096	7486.720235446075	10096.809962973179	10023.947039355693	11371.150270556062	11136.436001491664	12459.37188746916	12097.206078939858	14123.514746406401	13592.020424203964	0.20776806816224141	0.18616898972943083	217.81321938087058	4014.3610410792753	212.450333511777	3915.5212452681735
8.052605699483543	7198.837968106716	7494.492819673315	10106.416936546224	10033.398530982951	11381.600765264688	11146.629081081657	12470.569742927708	12108.063214649366	14135.921065325829	13603.965300122101	0.20771707382291965	0.18612485160985473	215.55664049481857	3996.7089244001545	210.24485733848996	3898.221098215319
8.101126699683881	7206.474175397598	7502.235803088599	10115.983141334451	10042.809477415267	11392.005020630793	11156.776843989099	12481.71670733204	12118.870928857546	14148.269420512195	13615.854401962517	0.2076661274036723	0.1860807543677628	213.31166641549498	3978.91480460437	208.0507462162932	3880.7823058851063
8.149940063318896	7214.081897369163	7509.948917649573	10125.50823939455	10052.179545464074	11402.362665965555	11166.878928297092	12492.812381298741	12129.628834199762	14160.559366937252	13627.687301299931	0.20761522951469175	0.18603669853278257	211.07827648818784	3960.978528035339	205.86797991422645	3863.2047233139165
8.199047552025359	7221.660870575021	7517.631894732571	10134.991892317008	10061.508401508287	11412.673330186497	11176.934971717734	12503.856365103393	12140.336542985482	14172.790459290263	13639.463569435069	0.2075643807766532	0.18599268464364246	208.85645000491058	3942.8999465247616	203.69653814869525	3845.488210952375
8.248450938054788	7229.210830941393	7525.2844651381365	10144.433761237387	10070.79571150566	11422.936641831657	11186.944611605959	12514.848258697139	12150.993667214201	14184.962251998018	13651.182777413655	0.20751358182090535	0.18594871324833667	206.64616620219022	3924.678917405661	201.5364005824522	3827.63263470307
8.298152004337403	7236.731513771902	7532.906359097013	10153.833506847886	10080.041141004778	11433.152229074121	11196.907484974148	12525.78766172359	12161.599818592216	14197.074299245203	13662.844496046266	0.2074628332896596	0.18590478490429754	204.4474042634829	3906.315303621348	199.38754682725994	3809.637866030447
8.348152544546481	7244.222653752354	7540.4973062759245	10163.190789409062	10089.244355156898	11443.319719736772	11206.823228506542	12536.674173536121	12172.154608549145	14209.12615499519	13674.448295928067	0.2074121358361956	0.18586090017856222	202.26014331572514	3887.808973709587	197.24995644015144	3791.503781947773
8.398454363163072	7251.683984955335	7548.057035783413	10172.50526876128	10098.405018727852	11453.438741306729	11216.691478573777	12547.507393214737	12182.657648254675	14221.117373010422	13685.993747458653	0.20736149012506014	0.18581705964795245	200.08436242949392	3869.1598018747754	195.12360892418656	3773.2302650869824
8.449059275541144	7259.115240845119	7555.585276175757	10181.776604336736	10107.522796110175	11463.508920950466	11226.51187124767	12558.286919583667	12193.108548635562	14233.04750687369	13697.480420862292	0.2073108968322667	0.18577326389925272	197.92004062047636	3850.367668060586	193.0084837274335	3754.8172037387267
8.49996910797308	7266.516154282357	7563.0817554628275	10191.004455171216	10116.597351335175	11473.529885528667	11236.284042315961	12569.012351228865	12203.506920392503	14244.916110009115	13708.907886208088	0.20726035664551518	0.1857295135293844	195.76715684571536	3831.432457949035	190.9045602430415	3736.2644919091836
8.551185697755594	7273.886457528835	7570.546201114083	10200.188479916033	10125.628348085276	11483.501261611284	11246.007627297393	12579.683286515505	12213.8523740176	14256.722735703412	13720.275713430628	0.20720987026439341	0.18568580914560168	193.6256900049193	3812.3540630345233	188.81181780838233	3717.572029363364
8.602710893256043	7281.225882252295	7577.978340064469	10209.328336850132	10134.615449706269	11493.422675492826	11255.68226145668	12590.299323605957	12224.144519811507	14268.466937127516	13731.583472350523	0.20715943840060083	0.18564215136567092	191.4956189403165	3793.1323806783184	186.7302357042645	3698.7397216618992
8.654546553979111	7288.534159531198	7585.377898720405	10218.4236838922	10143.55831921978	11503.293753207674	11265.307579819782	12600.860060477697	12234.382967901018	14280.148267358214	13742.830732695318	0.20710906177816746	0.18559854081806498	189.37692243393394	3773.7673141178675	184.65979315400182	3679.76748020621
8.706694550633951	7295.811019859464	7592.744602965723	10227.474178612803	10152.456619335704	11513.11412054544	11274.883217189112	12611.365094941262	12244.567328256617	14291.766279399944	13754.017064120424	0.20705874113367345	0.18555497814215827	187.2695792089362	3754.25877254596	182.60046932383557	3660.6552222971804
8.759156765201672	7303.056193151318	7600.078178167737	10236.479478246787	10161.310012464912	11522.883403066666	11284.408808159102	12621.814024658734	12254.697210710396	14303.320526207013	13765.142036230438	0.20700847721648566	0.18551146398842597	185.17356792920327	3734.6066711596213	180.55224332251237	3641.402871186845
8.811935091003267	7310.2694087460695	7607.378349183228	10245.43923970562	10170.118160731885	11532.601226118471	11293.883987131698	12632.206447162001	12264.772224973893	14314.810560705768	13776.205218600486	0.2069582707889828	0.18546799901864283	183.08886719650764	3714.810931161046	178.5150941987231	3622.010356082581
8.865031432767935	7317.450395412794	7614.6448403644	10254.353119589736	10178.880725987401	11542.267214850226	11303.308388331936	12642.54195987119	12274.791980656073	14326.235935816925	13787.20618079766	0.206908122626794	0.18542458390609054	181.01545555249322	3694.871479853522	176.48900094306737	3602.4776122425683
8.918447706701835	7324.598881355262	7621.8773755650645	10263.220774201283	10187.597369821582	11551.88099422972	11312.681645823945	12652.820160113655	12284.756087281776	14337.59620447846	13798.144492403022	0.20685803351904342	0.18538121933576696	178.95331147783145	3674.7882506786846	174.47394248715136	3582.804581013974
8.972185840557227	7331.714594216621	7629.075678146594	10272.041859556592	10196.267753576716	11561.442189059026	11322.003393526707	12663.040645142564	12294.664154309943	14348.890919668225	13809.019723033345	0.20680800426858975	0.18533790600460104	176.90241338936903	3654.56118321931	172.4698977000662	3562.9912098175846
9.02624777370205	7338.797261084152	7636.239470983914	10280.816031398886	10204.891538360189	11570.950423990678	11331.273265229993	12673.203012155935	12304.515791151955	14360.119634426977	13819.83144236311	0.20675803569227838	0.18529464462166506	174.86273964124848	3634.190223272424	170.47684539179318	3543.037452270277
9.080635457189915	7345.846608494022	7643.368476471755	10289.542945211038	10213.468385057859	11580.405323543919	11340.490894610766	12683.30685831575	12314.310607190622	14371.281901881539	13830.579220147132	0.206708128621197	0.18525143590839854	172.83426852583943	3613.675322925672	168.49476431174844	3522.9432682129554
9.135350853830497	7352.86236243613	7650.462416530562	10298.222256228579	10221.997954347034	11589.806512121277	11349.655915249235	12693.351780767425	12324.048211798714	14382.377275268422	13841.262626242751	0.2066582839009335	0.1852082805988325	170.81697827046446	3593.0164405456744	166.52363314536342	3502.7086236923933
9.190395938260405	7359.8442483586805	7657.521012612598	10306.853619452364	10230.479906709772	11599.15361402475	11358.767960645207	12703.337376658861	12333.728214357912	14393.405307956986	13851.881230632462	0.20660850239183526	0.1851651794398193	168.81084703776287	3572.213540842291	164.56343051702424	3482.333491081372
9.245772697014415	7366.791991173036	7664.543985708079	10315.436689661818	10238.913902446347	11608.44625347272	11367.82666423473	12713.263243160392	12343.350224277994	14404.365553473586	13862.434603446956	0.2065587849692851	0.18512213319126247	166.81585292621457	3551.2665949244983	162.6141349888785	3461.817849101033
9.301483128597186	7373.705315258299	7671.531056351212	10323.971121427803	10247.299601688597	11617.684054616446	11376.83165940658	12723.12897748415	12352.913851015961	14415.257565525208	13872.922314987954	0.20650913252396536	0.18507914262635697	164.83197396805917	3530.175580326002	160.67572505823046	3441.161682830192
9.357529243555355	7380.583944466111	7678.481944626225	10332.456569125936	10255.636664413425	11626.866641557066	11385.782579518938	12732.934176904204	12362.418704095342	14426.080898023816	13883.343935751382	0.20645954596214383	0.18503620853182767	162.85918813024182	3508.9404810643755	158.74817915911262	3420.3649837817065
9.413913064550128	7387.427602125211	7685.396370173505	10340.892686949688	10263.924750456432	11635.993638362448	11394.679057916299	12742.67843877638	12371.864393125781	14436.835105110546	13893.699036450813	0.2064100262059527	0.1849933317081789	160.89747331218678	3487.561287658289	156.83147566182015	3399.427749952767
9.47063662643026	7394.236011046112	7692.274052195654	10349.279128923683	10272.163519525615	11645.06466908426	11403.5207279464	12752.361360558383	12381.250527822654	14447.519741180198	13903.98718804102	0.2063605741936745	0.18495051296994083	158.94680734726717	3466.037997205276	154.92559287113545	3378.3499858388677
9.527701976305488	7401.008893525751	7699.114709463488	10357.615548917145	10280.352631215019	11654.079357775221	11412.307222977184	12761.982539830236	12390.576718026758	14458.134360906062	13914.207961741591	0.20631119088003946	0.18490775314592647	157.00716800088412	3444.370613394305	153.03050902653194	3357.1317024896853
9.585111173620431	7407.745971351991	7705.918060322165	10365.901600657191	10288.491745018651	11663.037328506254	11421.038176414051	12771.541574314531	12399.842573724321	14468.678519264622	13924.360929060958	0.20626187723652284	0.18486505307949044	155.07853297011752	3422.5591465570033	151.14620230147557	3335.772917550523
9.642866290228868	7414.446965808265	7712.683822697143	10374.136937742427	10296.580520344267	11671.93820538398	11429.713221717013	12781.0380618971	12409.047705066905	14479.151771560757	13934.445661820322	0.20621263425164704	0.18482241362879057	153.16087988353684	3400.6036137039773	149.27265080349753	3314.2736553084105
9.700969410468568	7421.111597677993	7719.411714100274	10382.321213656383	10304.618616527456	11680.78161256809	11438.3319924182	12790.471600647606	12418.191722391814	14489.55367345285	13944.4617321781	0.20616346293129412	0.18477983566706419	151.25418630050262	3378.5040385737084	147.40983257329208	3292.6339467321523
9.75942263123647	7427.7395872491825	7726.101451635778	10390.45408178125	10312.605692845578	11689.567174289064	11446.894122139222	12799.841788840497	12427.274236242181	14499.883780978347	13954.408712654202	0.20611436429901692	0.18473732008289154	149.3584297112393	3356.2604516767897	145.55772558382887	3270.8538295002654
9.818228062064373	7434.3306543188055	7732.752752006228	10398.53519541148	10320.54140853191	11698.294514865802	11455.399244608812	12809.148224975925	12436.294857387573	14510.141650579339	13964.286176154721	0.20606533939636404	0.18469486778048244	147.47358753510343	3333.8728903098963	143.71630774030928	3248.9333480526693
9.877387825195074	7440.884518197223	7739.365331518517	10406.564207767517	10328.425422789769	11706.963258723403	11463.846993680467	12818.390507800828	12445.253196844478	14520.326839128278	13974.093695996658	0.2060163892832027	0.18465247967995618	145.59963712154422	3311.341398633085	141.88555688005	3226.8725536381826
9.936904055658934	7447.400897712596	7745.938906089854	10414.540772009668	10336.25739480684	11715.57303041118	11472.23700335033	12827.568236330328	12454.14886589715	14530.438903954138	13983.830845933015	0.2059675150380561	0.184610156717631	143.73655574895383	3288.6660276851617	140.06545077178453	3204.671504344791
9.996778901350961	7453.879511215172	7752.473191253644	10422.464541251878	10344.0369837694	11724.123454620561	11480.568907775012	12836.681009868944	12462.981476118384	14540.47740286845	13993.497200177817	0.2059187177584355	0.1845678998463192	141.88432062331412	3265.8468354130164	138.25596711429534	3182.3302651294507
10.05701452310831	7460.32007658157	7758.967902165385	10430.335168575657	10351.763848876695	11732.614156203223	11488.842341289594	12845.728428032186	12471.750639390504	14550.44189419167	14003.092333431468	0.20586999856118776	0.1845257100356245	140.0429088795354	3242.8838867396116	136.45708353734517	3159.8489078786224
10.117613094788254	7466.722311219047	7765.422753608576	10438.152307044083	10359.437649355403	11741.044760189363	11497.05693842578	12854.710090768323	12480.45596792656	14560.331936779825	14012.61582090628	0.2058213585828511	0.1844835882722501	138.21229757940455	3219.7772535788827	134.66877760083298	3137.227511439938
10.178576803346665	7473.085932069627	7771.83746000055	10445.915609715747	10367.058044474126	11749.414891805895	11505.212333930094	12863.625598379986	12489.097074291556	14570.147090051081	14022.06723835216	0.20577279898000395	0.18444153556030524	136.39246371225454	3196.5270148864947	132.89102679365897	3114.466161652934
10.239907848916916	7479.410655614308	7778.2117353982485	10453.624729658935	10374.624693557902	11757.724176495014	11513.308162782134	12872.474551546306	12497.673571423817	14579.886914012866	14031.44616208239	0.20572432092963341	0.18439955292162444	134.58338419355277	3173.1332566826604	131.12380853337527	3091.56495137373
10.301608444889292	7485.696197877008	7784.545293503985	10461.279319965568	10382.137256002798	11765.97223993248	11521.344060212954	12881.256551344772	12506.185072656475	14589.550969288675	14040.75216899966	0.2056759256295076	0.1843576413960871	132.7850358645519	3149.5960720907897	129.3671001665789	3068.5239805472083
10.363680817990868	7491.942274428695	7790.837847671228	10468.879033765537	10389.595391290637	11774.15870804641	11529.319661723663	12889.971199273583	12514.631191739212	14599.138817145616	14049.984836622321	0.20562761429854698	0.18431580204194606	130.99739549326478	3125.915561402682	127.62087896901357	3045.34335624706
10.426127208365882	7498.148600391278	7797.089110910316	10476.423524240834	10396.998759003767	11782.283207035884	11537.23460310402	12898.618097273942	12523.011542860091	14608.650019521727	14059.143743110842	0.20557938817721472	0.18427403593616218	129.2204397724272	3102.091832082253	125.88512214295042	3022.023192666471
10.488949869656532	7504.3148904415175	7803.298795893998	10483.912444639847	10404.347018839677	11790.345363389755	11545.088520450985	12907.196847752504	12531.325740667266	14618.084139053684	14068.228467294139	0.205531248527902	0.184232344174742	127.45414531888673	3078.1249987911433	124.15980681744986	2998.5636111642234
10.552151069084381	7510.4408588147635	7809.4666149630875	10491.34544829154	10411.639830625898	11798.344803905415	11552.881050187578	12915.707053603883	12539.57340029112	14627.440739104468	14077.238588696388	0.20548319663533188	0.18419072787308507	125.69848867440305	3054.0151834567077	122.44491004983138	2974.964740350377
10.615733087532126	7516.526219308806	7815.592280132069	10498.722188619966	10418.876854334963	11806.281155707926	11560.611829081836	12924.148318233538	12547.754137366514	14636.71938379159	14086.173687564058	0.2054352338069607	0.18414918816633508	123.95344630528416	3029.762515306007	120.74040882385452	2951.2267160858028
10.679698219625935	7522.570685287484	7821.67550309456	10506.042319158543	10426.057750099248	11814.154046268986	11568.2804942657	12932.520245580488	12555.867568054995	14645.919638015139	14095.033344892836	0.20538736137338992	0.18410772620974017	122.21899460024724	3005.3671308592893	119.0462800484529	2927.349681498017
10.744048773818252	7528.573969684251	7827.71599522871	10513.305493564445	10433.18217822593	11821.963103426018	11575.886683254046	12940.822440140288	12563.913309067151	14655.041067486127	14103.81714245487	0.2053395806887898	0.1840663431790143	120.49510987121903	2980.8291739886627	117.36250055831624	2903.333787035197
10.808787072471103	7534.535785005704	7833.713467602627	10520.51136563308	10440.249799212008	11829.707955401444	11583.430033963847	12949.054506988195	12571.890977685216	14664.083238755049	14112.52466282617	0.20529189313132987	0.18402504027071515	118.78176835332124	2956.148795967456	115.68904711448704	2879.179190528579
10.87391545193992	7540.455843335051	7839.667630979792	10527.659589312601	10447.260273759504	11837.38823082202	11590.910184733542	12957.216051802281	12579.800191785827	14673.04571924065	14121.155489414377	0.2052443001036019	0.18398381870261613	117.07894620399748	2931.32615548186	114.0258964022214	2854.886057181284
10.93943626265785	7546.3338563353955	7845.578195824162	10534.749818718401	10454.213262790337	11845.003558738197	11598.326774342127	12965.306680886955	12587.640569862588	14681.928077258808	14129.709206486235	0.20519680303308174	0.18394267971409703	115.38661950205278	2906.3614186574705	112.37302503094543	2830.4545596060343
11.00535186922059	7552.169535252994	7851.444872305501	10541.78170814762	10461.108427461644	11852.553568643572	11605.67944202874	12973.326001196256	12595.411731049146	14690.729882051543	14138.185399195723	0.2051494033725684	0.18390162456653317	113.70476424784283	2881.254759097472	110.73040953508462	2805.8848778945394
11.071664650471687	7557.962590920395	7857.267370304446	10548.754912093726	10467.94542918089	11860.03789049445	11612.967827512079	12981.273620357493	12603.11329514214	14699.450703816325	14146.583653612077	0.20510210260064818	0.18386065454369563	112.03335636321572	2856.0063579240814	109.09802637223038	2781.1771996030584
11.138376999588447	7563.712733759553	7863.045399417581	10555.669085261157	10474.723929621068	11867.45615472952	11620.191571009953	12989.149146695025	12610.744882624354	14708.090113735525	14154.90355674801	0.20505490222216294	0.1838197709521614	110.37237168988213	2830.616403777618	107.47585192338738	2756.3317198068835
11.205491324168262	7569.419673784652	7868.778668962417	10562.523882579793	10481.443590735977	11874.807992289409	11627.350313258961	12996.952189253916	12618.30611468796	14716.647684005853	14163.144696588199	0.20500780376868866	0.18377897512172364	108.72178599056497	2805.0850928826258	105.8638624932646	2731.3486411459744
11.273010046315514	7575.083120605121	7874.466887982337	10569.3189592198	10488.104074775552	11882.093034636704	11634.443695534283	13004.682357824122	12625.796613257982	14725.122987868426	14171.306662117944	0.20496080879901846	0.18373826840581584	107.08157494818443	2779.412629063707	104.26203430898022	2706.22817382589
11.340935602728974	7580.702783428237	7880.109765251344	10576.053970606095	10494.705044301072	11889.310913775584	11641.471359669364	13012.33926296436	12633.216001015651	14733.515599638464	14179.389043351783	0.20491391889966104	0.18369765218194173	105.45171416422818	2753.59922374459	102.67034351956681	2680.970535647124
11.409270444789758	7586.27837106181	7885.707009278835	10582.728572433098	10501.246162200552	11896.461262271841	11648.432948075868	13019.922516026343	12640.563901422081	14741.825094735506	14187.391431362514	0.20486713568534076	0.1836571278521125	103.83217916010472	2727.645096015651	101.08876619648072	2655.575952058658
11.478017038649782	7591.809591916673	7891.258328314249	10589.34242067938	10507.727091704117	11903.543713272862	11655.328103763622	13027.431729179068	12647.839938741985	14750.051049713731	14195.313418310277	0.20482046079951252	0.18361669684329213	102.22294537628477	2701.5504726483487	99.51727833325276	2630.0446561793797
11.547177865320764	7597.29615400912	7896.763430351652	10595.895171622424	10514.147496399411	11910.55790052773	11662.156470360702	13034.866515433325	12655.043738067545	14758.193042292456	14203.154597471881	0.20477389591488704	0.18357636060785223	100.62398817080248	2675.3155880919658	97.95585584385844	2604.376888794359
11.616755420763786	7602.737764963043	7902.222023134068	10602.386481853135	10520.50704024687	11917.503458407184	11668.917692133351	13042.226488665945	12662.174925342179	14766.250651386594	14210.914563270018	0.2047274427339586	0.18353612062403377	99.03528282072512	2648.9406845439225	96.40447456407128	2578.572898427956
11.686752215979308	7608.1341320122565	7907.633814158035	10608.816008290807	10526.805387595381	11924.380021924086	11675.611414006433	13049.511263644776	12669.233127384872	14774.223457137772	14218.592911303182	0.20468110298954936	0.1834959783964176	97.45680452106171	2622.426011955831	94.86311025054601	2552.632941350341
11.75717077709787	7613.484962002342	7912.99851067769	10615.183408197609	10533.042203197505	11931.187226753416	11682.237281583406	13056.720456053125	12676.217971914068	14782.11104094504	14226.189238375113	0.2046348784453599	0.18345593545640407	95.88852838351158	2595.7718280325644	93.33173857958172	2526.557281580288
11.82801364547121	7618.789961392603	7918.315819708996	10621.4883391934	10539.217152225068	11937.92470925274	11688.794941166783	13063.853682514764	12683.129087572086	14789.912985496194	14233.703142524902	0.20458877089653257	0.18341599336270084	94.33042943749751	2568.9783982881345	91.81033514814044	2500.3461909452453
11.899283377763982	7624.048836257732	7923.585448033741	10627.73045927036	10545.32990028455	11944.592106482485	11695.284039778411	13070.910560618797	12689.96610394941	14797.628874798973	14241.134223056955	0.20454278217022503	0.1833761537018209	92.78248262892885	2542.0459960470907	90.29887547262479	2473.9999490808696
11.970982546046038	7629.261292289438	7928.8071022034765	10633.90942680774	10551.380113432606	11951.189056226416	11701.704225179934	13077.890708944744	12696.728651609197	14805.258294212628	14248.482080571275	0.20449691412619067	0.18333641808858853	91.2446628210455	2514.974902495742	88.79733498967835	2447.518843484111
12.043113737885237	7634.427034797917	7933.980488543373	10640.024900586592	10557.367458191598	11957.715197012185	11708.055145893353	13084.79374708773	12703.416362111913	14812.800830479639	14255.74631699394	0.20445116865737029	0.1832967881666538	89.71694479290454	2487.7654066649266	87.30568905483233	2420.903169501573
12.115679556440844	7639.545768713015	7939.105313155779	10646.076539804319	10563.291601564966	11964.170168131717	11714.336451221428	13091.619295683708	12710.028868039875	14820.256071757382	14262.92653560749	0.204405547690507	0.18325726560901992	88.19930323900189	2460.4178054574877	85.82391294208355	2394.153230359778
12.188682620557461	7644.61719858545	7944.181281923869	10652.064004089441	10569.152211052804	11970.553609661896	11720.547791268385	13098.366976434765	12716.56580302212	14827.62360765021	14270.02234108175	0.20436005318674802	0.18321785211857622	86.69171277042187	2432.932403698098	84.35198184508772	2367.269337214064
12.26212556485955	7649.641028587749	7949.208100515055	10657.986953516252	10574.94895466737	11976.865162485215	11726.688816960592	13105.036412134723	12723.02680175931	14834.903029241663	14277.033339504742	0.2043146871422826	0.18317854942864373	85.1941479127272	2405.3095141006634	82.88987087493297	2340.2518091197126
12.336011039846525	7654.61696251496	7954.185474384173	10663.845048619298	10580.681500948418	11983.104468310297	11732.759180067098	13111.627226694434	12729.411500048513	14842.093929126546	14283.959138413471	0.2042694515889747	0.18313935930352968	83.70658310734143	2377.5494573400356	81.43755506172602	2313.100973106455
12.41034171198835	7659.544703785433	7959.113108776818	10669.637950408247	10586.349518978946	11989.271169692902	11738.7585332207	13118.139045167833	12735.719534808606	14849.195901443816	14290.799346825519	0.20422434859501995	0.18310028353909316	82.22899271069036	2349.6525620399043	79.99500935363176	2285.8171641696244
12.485120263821853	7664.423955441103	7963.99070873215	10675.36532038222	10591.952678400401	11995.364910056414	11744.686529938452	13124.571493777272	12741.950544105102	14856.208541908814	14297.553575269976	0.20417938026560073	0.1830613239633198	80.7613509924995	2321.6191647588275	78.56220861527254	2258.400725257583
12.560349394047481	7669.254420147781	7968.817979085828	10681.02682054443	10597.490649428255	12001.385333712746	11750.542824642649	13130.924199939534	12748.104167175554	14863.131447846246	14304.22143581912	0.20413454874356615	0.18302248243690836	79.30363213797682	2293.4496100689285	77.1391276299546	2230.8520073550753
12.63603181762671	7674.035800195306	7973.594624472746	10686.622113416768	10602.963102867478	12007.332085883249	11756.327072681774	13137.196792291825	12754.180044454932	14869.96421822322	14310.80254212008	0.2040898562101187	0.18298376085386786	77.85581024643034	2265.1442505349405	75.72574109808193	2203.1713694627397
12.712170265880024	7678.767797497355	7978.320349329526	10692.150862054219	10608.369710127932	12013.204812719514	11762.038930351382	13143.388900717682	12760.17781760101	14876.706453682247	14317.296509426598	0.2040453048855128	0.18294516114212472	76.41785933008941	2236.7034467034973	74.32202363631222	2175.3591785915196
12.78876748658549	7683.450113591077	7982.994857896852	10697.612730059249	10613.710143239688	12019.003161324223	11767.678054915013	13149.500156373035	12766.097129519805	14883.357756574487	14323.70295463086	0.20400089702977026	0.18290668526414416	74.9897533156909	2208.127567168791	72.92794977892481	2147.415809830185
12.865826244077915	7688.082449636716	7987.617854221823	10703.007381596402	10618.98407486862	12024.72677977228	11773.244104625426	13155.530191712627	12771.937624391412	14889.91773099341	14330.021496295865	0.203956634943407	0.18286833521755894	73.57146604303853	2179.4169885446317	71.54349397654005	2119.3416463187896
12.943349319348618	7692.664506416717	7992.189042159816	10708.334481406424	10624.191178331506	12030.375317131526	11778.736738745381	13161.478640515923	12777.698947695402	14896.385982808073	14336.251754687339	0.20391252096816684	0.18283011303581254	72.1629712645954	2150.5720954709686	70.16863059569732	2091.1370792635716
13.0213395101458	7697.195984334875	7996.708125376464	10713.593694820736	10629.331127611542	12035.948423483916	11784.15561756894	13167.345137913813	12783.380746236833	14902.762119697127	14342.393351806386	0.20386855748778757	0.18279202078881487	70.76424264650268	2121.5932806585915	68.80333391975728	2062.8025079779327
13.099799631075467	7701.6765834151465	8001.174807349294	10718.784687775626	10634.403597373534	12041.445749946442	11789.500402442472	13173.129320414799	12788.982668171964	14909.045751182575	14348.445911421877	0.20382474692875557	0.182754060583607	69.37525376731355	2092.480944865383	67.44757814783952	2034.3383398680016
13.178732513703073	7706.10600330027	8005.588791369228	10723.907126826489	10639.40826297922	12046.866948692217	11794.770755785881	13178.830825931655	12794.504363034293	14915.236488663924	14354.409059103256	0.2037810917610962	0.1827162345650423	67.99597811792046	2063.2354969107546	66.10133739488083	2005.744990448933
13.258141006655675	7710.483943250096	8009.949780541853	10728.9606791619	10644.344800502407	12052.211672971434	11799.966341113683	13184.449293807902	12799.945481760442	14921.333945452268	14360.282422253224	0.20373759449916867	0.18267854491647545	66.62638910170062	2033.8573536858894	64.76458569121314	1977.0228833490983
13.338027975724735	7714.810102139794	8014.257477788547	10733.945012617784	10649.212886744208	12057.479577132539	11805.08682305627	13189.98436484457	12805.305676716358	14927.33773680479	14366.065630140836	0.20369425770247676	0.18264099386047122	65.26646003439964	2004.346940166317	63.437296983538545	1948.1724503547885
13.418396303969553	7719.084178457709	8018.511585847413	10738.859795691369	10654.012199248202	12062.670316643238	11810.131867381204	13195.43568132684	12810.584601723484	14933.247479959176	14371.758313934664	0.2036510839764938	0.18260358365951787	63.91616414312739	1974.7046893849038	62.11944513274648	1919.1941313487478
13.49924889182131	7723.305870302985	8022.7118072738085	10743.7046975551	10658.742416315315	12067.783548111536	11815.10114101418	13200.802887050879	12815.781912084767	14939.062794168254	14377.360106735769	0.2036080759735109	0.18256631661676123	62.57547456717293	1944.9310424705036	60.811003914961475	1890.0883743623272
13.580588657187745	7727.47487538303	8026.857844441	10748.479388070602	10663.403217019086	12072.81892930694	11819.994312060582	13206.08562735072	12820.897264611252	14944.783300734898	14382.870643611443	0.2035652363934858	0.18252919507674875	61.24436435775715	1915.026448644232	59.51194702285284	1860.8556356206536
13.662418535558457	7731.590891010598	8030.949399540378	10753.183537802399	10667.994281220574	12077.776119181486	11824.811049826678	13211.283549125254	12825.930317648383	14950.408623046924	14388.28956162868	0.20352256798492807	0.18249222142618837	59.922806476737605	1884.9913651859388	58.22224806206941	1831.496379441116
13.744741480110864	7735.653614100607	8034.986174581294	10757.816818031582	10672.515289583038	12082.654777890757	11829.551024840648	13216.396300865046	12830.88073110216	14955.938386612113	14393.61649988755	0.20348007354577854	0.1824553980947215	58.610773797889124	1854.8262574770488	56.941880554004456	1802.0110783320852
13.827560461816718	7739.662741166854	8038.967871391175	10762.378900769552	10676.965923587184	12087.454566815133	11834.213908874299	13221.423532679653	12835.748166466112	14961.37221909362	14398.851099555528	0.2034377559243247	0.18241872755570943	57.30823910649633	1824.531598993577	55.67081793521356	1772.400212971028
13.910878469549415	7743.617968318221	8042.894191614801	10766.869458771473	10681.345865545583	12092.17514858079	11838.799374963983	13226.364896324605	12840.53228684747	14966.709750345293	14403.993003901025	0.20339561802012052	0.1823822123270381	56.01517509757832	1794.1078712460585	54.409033554882626	1742.6642721425742
13.9946985101918	7747.51899125464	8046.764836713663	10771.28816554958	10685.65479861746	12096.816187080627	11843.307097431969	13231.22004522843	12845.232756993859	14971.950612446979	14409.04185832755	0.20335366278492784	0.18234585497193342	54.73155437814421	1763.555563859176	53.15650067858223	1712.8037528507411
14.079023608744702	7751.365505263011	8050.579507965201	10775.634695386818	10689.89240682352	12101.377347495665	11847.736751907969	13235.988634520307	12849.84924332023	14977.09443974066	14413.997310408231	0.2033118932236792	0.18230965809979444	53.45734946594166	1732.8751745200716	51.91319248541549	1682.8191602351144
14.163856808436103	7755.157205212389	8054.337906461353	10779.908723349725	10694.058375060187	12105.858296315726	11852.088015350062	13240.670321056881	12854.381413935222	14982.140868865774	14418.859009919737	0.2032703123954507	0.18227362436704173	52.19253278886026	1702.0672089704312	50.6790820685419	1652.7110075908713
14.24920117083096	7758.893785549309	8058.039733107309	10784.109925301864	10698.152389114364	12110.258701360783	11856.360566066323	13245.264763450044	12858.828938668308	14987.089538795573	14423.626608877183	0.20322892341446266	0.18223775647798204	50.93707668563002	1671.1321810111403	49.45414243549749	1622.4798163725063
14.335059775941703	7762.574940292374	8061.684688619587	10788.237977916537	10702.174135677516	12114.578231801659	11860.554083735771	13249.771622093904	12863.191489096296	14991.940090872838	14428.299761568345	0.20318772945108896	0.1822020571856888	49.69095340491913	1640.0706124757417	48.238346507321694	1592.126116170548
14.421435722339384	7766.200363026877	8065.27247352416	10792.292558689887	10706.123302360193	12118.816558181248	11864.668249429873	13254.190559192512	12867.46873857048	14996.692168846383	14432.878124588737	0.20314673373289327	0.1821665292928983	48.454135106905596	1608.8830332709476	47.031667120128986	1561.650444756262
14.50833212726552	7769.769746898918	8068.8027881541475	10796.273345953638	10709.999577706143	12122.973352435414	11868.702745633731	13258.521238787309	12871.660362243518	15001.345418907353	14437.361356876389	0.20310593954568285	0.18213117565292536	47.22659386099258	1577.5699812979437	45.834077023057034	1531.0533480127342
14.595752126744532	7773.282784609105	8072.2753326471375	10800.180018887613	10713.802651206326	12127.048287913804	11872.657256267212	13262.76332678453	12875.76603709631	15005.899489725603	14441.749119746763	0.20306535023458305	0.18209599917059419	46.00830164673971	1546.1320024658926	44.64554887909617	1500.3353799534962
14.683698875697011	7776.739168406109	8075.689806942405	10804.012257532346	10717.532213312998	12131.041039400834	11876.531466706256	13266.9164909828	12879.785441965132	15010.354032486404	14446.041076927995	0.20302496920512433	0.18206100280318602	44.79923035473621	1514.569650715217	43.466055265496834	1469.4971027285792
14.772175548053516	7780.138590079754	8079.04591077768	10807.769742801498	10721.187955453534	12134.9512831366	11880.32506380402	13270.980401100906	12883.718257568686	15014.708700927325	14450.236894596119	0.20298479992436572	0.18202618956140926	43.59935178491287	1482.8834879449569	42.295568673158414	1438.5390866012312
14.861185336869132	7783.480740953668	8082.3433436856685	10811.452156493928	10724.769570044231	12138.778696837491	11884.037735912063	13274.954728805129	12887.564166535198	15018.963151374852	14454.336241410476	0.20294484592202147	0.18199156251038098	42.408637646905845	1451.0740840113722	41.134061506483704	1407.4619099264964
14.95073145443871	7786.765311877716	8085.581804990194	10815.0591813059	10728.276750503877	12142.522959717104	11887.669172901387	13278.839147737173	12891.322853429521	15023.117042781612	14458.338788549141	0.20290511079162699	0.18195712477063455	41.227059560784255	1419.1420167377219	39.981506083437125	1376.2661591460928
15.040817132412794	7789.99199321996	8088.760993802085	10818.59050084297	10731.709191267344	12146.183752506902	11891.219066183596	13282.63333354167	12894.994004780352	15027.170036763451	14462.244209744627	0.20286559819170644	0.1819228795191391	40.054589056642726	1387.087871877011	38.837874636206834	1344.9524287935346
15.131445621914246	7793.160474858287	8091.880609014704	10822.045799631811	10735.066587798974	12149.760757476926	11894.687108731954	13286.336963894104	12898.577309107472	15031.12179763677	14466.052181319641	0.20282631184698643	0.18188882999034522	38.89119757410663	1354.9122430826537	37.70313931039709	1313.5213214564137
15.222620193655578	7796.270446171538	8094.940349299091	10825.424763131736	10738.348636605813	12153.253658456313	11898.072995102353	13289.949718528384	12902.072456948925	15034.971992455829	14469.762382222912	0.20278725554961285	0.18185497947724585	37.73685646234662	1322.6157318791375	36.577272164788155	1281.9734477479942
15.31434413805701	7799.321596030321	8097.939913098775	10828.727077746158	10741.555035250705	12156.662140853849	11901.376421454232	13293.47127926461	12905.479140888241	15038.72029105028	14473.374494065121	0.20274843316039834	0.18182133133245823	36.59153698076261	1290.1989476736635	35.46024517234764	1250.3094263295643
15.406620765365147	7802.313612787443	8100.878998624314	10831.952430833942	10744.685482365383	12159.98589167854	11904.597085571635	13296.901330037035	12908.79705558188	15042.366366062955	14476.88820115517	0.2027098486100987	0.18178788896932918	35.45521029831434	1257.6625076979399	34.35203021950292	1218.5298838592134
15.499453405772549	7805.246184267771	8103.75730384729	10835.100510720365	10747.739677663174	12163.22459955988	11907.734686883903	13300.239556921675	12912.025897786338	15045.909892987413	14480.303190536199	0.20267150590070573	0.18175465586305642	34.32784749408165	1225.0070370049216	33.25259910672321	1186.6354549955577
15.592845409537835	7808.11899775787	8106.574526494171	10838.171006708193	10750.717321951857	12166.377954768386	11910.78892648671	13303.48564816432	12915.16536638574	15049.350550206134	14483.619152022191	0.20263340910676647	0.18172163555183773	33.209419556449575	1192.2331684115343	32.16192354769737	1154.6267823451199
15.686800147106629	7810.9317399949105	8109.330364039468	10841.163609088153	10753.618117145958	12169.445649235584	11913.759507162507	13306.639294208087	12918.215162418861	15052.68801902816	14486.835778234059	0.2025955623767301	0.1816888316380363	32.099897383326606	1159.3415424800478	31.079975169683166	1122.5045164534822
15.781321009233178	7813.684097155448	8112.024513698847	10844.07800914966	10756.441766279326	12172.42737657443	11916.646133401498	13309.700187721597	12921.174989106768	15055.92198372754	14489.952764636542	0.2025579699343266	0.18165624778937187	30.9992517833889	1126.3328075227328	30.006725514314894	1090.2693157992326
15.87641140710273	7816.375754843522	8114.656672421559	10846.913899191055	10759.1879735172	12175.322832099328	11919.448511422068	13312.668023626587	12924.044551880015	15059.05213158147	14492.969809574652	0.20252063607995316	0.1816238877401328	29.90745347415941	1093.2076195068657	28.942146036490158	1057.9218467371538
15.972074772454643	7819.0063980783125	8117.226536882647	10849.67097252965	10761.856444168308	12178.13171284606	11922.166349191448	13315.542499125806	12926.823558406124	15062.078152908573	14495.886614310586	0.2024835651921091	0.18159175529241312	28.82447308307019	1059.9666420524009	27.886208105555852	1025.4627835052088
16.06831455770623	7821.575711281376	8119.733803474637	10852.348923511683	10764.446884696712	12180.853717591788	11924.799356446178	13318.323313730885	12929.511718616981	15064.999741107502	14498.702883060623	0.2024467617288435	0.1815598543173728	27.750281147877104	1026.6105464105494	26.83888300407125	992.8928081491031
16.165134236077357	7824.083378263389	8122.178168298756	10854.947447521987	10766.95900273336	12183.48854687487	11927.347244712393	13321.0101692902	12932.108744736084	15067.8165926955	14501.418323031941	0.20241023022923693	0.1815281887565212	26.68484811615781	993.1400114074349	25.800141929008532	960.2126105353236
16.262537301715792	7826.529082210328	8124.559327155908	10857.466240993424	10769.39250708775	12186.03590301457	11929.809727326345	13323.602770016752	12934.614351306156	15070.528407347145	14504.032644460007	0.20237397531491413	0.18149676262302514	25.628144344562315	959.5557233747095	24.76995599106158	927.4228882878087
16.36052726982327	7828.91250566907	8126.876975536874	10859.905001415947	10771.747107758947	12188.495490130505	11932.186519454355	13326.10082251575	12937.02825521627	15073.134887932943	14506.545560645449	0.20233800169157676	0.18146558000304697	24.580140100420977	925.8583761625923	23.74829621515528	894.5243467735127
16.459107676782416	7831.233330532748	8129.1308086124645	10862.263427345808	10774.022515946937	12190.86701416244	11934.477338113267	13328.504035812788	12939.350175729523	15075.63574055864	14508.956787991718	0.20230231415057565	0.18143464505710016	23.54080556136614	892.0486710835248	22.735133540794777	861.5176990749314
16.55828208028434	7833.491238025239	8131.320521222813	10864.541218414077	10776.218444063285	12193.15018288943	11936.681902190254	13330.812121381447	12941.579834510192	15078.030674603966	14511.266046042254	0.202266917570512	0.18140396202143805	22.510110814248037	858.1273168236949	21.73043882138154	828.4036659244448
16.658054059457015	7835.685908685284	8133.445807866492	10866.738075335152	10778.334605741918	12195.34470594915	11938.799932462925	13333.024793171053	12943.716955651269	15080.319402761854	14513.473057518166	0.20223181691886033	0.18137353520946733	21.48802585647354	824.0950294430368	20.734182824540767	795.182975675445
16.758427214994473	7837.817022350002	8135.506362688834	10868.85369991495	10780.370715849396	12197.450294857039	11940.83115161899	13335.141767634499	12945.761265701605	15082.501641077724	14515.577548355648	0.20219701725363384	0.18134336901318765	20.474520595787908	789.9525323156267	19.746336232528847	761.8563642716035
16.859405169286727	7839.884258137891	8137.501879470127	10870.887795058863	10782.326490495303	12199.466663025325	11942.775284276197	13337.16276375607	12947.712493693496	15084.57710898886	14517.57924774394	0.20216252372508225	0.18131346790466119	19.469564850260213	755.7005560761318	18.76686964272085	728.4245752231218
16.960991566550526	7841.887294431145	8139.432051612977	10872.84006477938	10784.201647042128	12201.393525781885	11944.632057001872	13339.087503079056	12949.570371169886	15086.545529363864	14519.477888163043	0.2021283415774129	0.18128383643750937	18.473128348006867	721.3398385490291	17.79575356663554	694.8883595140651
17.063190072960847	7843.82580885741	8141.296572129278	10874.710214203398	10785.995904114965	12203.230600388903	11946.40119833239	13340.915709733385	12951.334632211643	15088.406628542127	14521.273205421568	0.2020944761505524	0.1812544792484401	17.48518072776642	686.8711247215979	16.8329584304156	661.2484755800106
17.166004376783235	7845.699478271001	8143.095133626621	10876.497949579381	10787.708981611011	12204.977606061579	11948.082438792582	13342.647110463457	12953.005013464846	15090.16013637366	14522.9649386948	0.20206093288194704	0.18122540105880372	16.50569153887045	652.2951666736044	15.878454575758951	627.5056892870925
17.26943818850684	7847.507978733398	8144.82742829427	10878.202978284045	10789.340600708896	12206.63426398644	11949.67551091509	13344.281434655566	12954.581254168133	15091.805786258721	14524.552830562887	0.2020277173083868	0.18119660667617793	15.534630241389095	617.6127235228196	14.932212259518565	593.6607738588937
17.37349524097843	7849.250985493179	8146.493147888368	10879.825008828897	10790.890483877532	12208.200297339747	11951.180149259415	13345.81841436566	12956.063096179829	15093.343315187818	14526.036627048943	0.20199483506787813	0.18116810099598965	14.571966205905483	582.8245613547042	13.994201652996708	559.7145098005421
17.478179289537028	7850.928172965223	8148.0919837166975	10881.36375086626	10792.358354884822	12209.675431305444	11952.596090430861	13347.257784346633	12957.450284005077	15094.772463781495	14527.416077657286	0.2019622919015402	0.18113988900316041	13.617668713988678	547.9314531725831	13.064392843567475	525.6676849001087
17.583494112149474	7852.5392147094	8149.623626622951	10882.818915195252	10793.743938806216	12211.059393093314	11953.923073099586	13348.599282076088	12958.742564823177	15096.092976330645	14528.69093541204	0.20193009365555156	0.18111197577378993	12.67170695879031	512.9341788478196	12.142755834123818	491.521094144322
17.689443509546752	7854.0837834084405	8151.087766970179	10884.190213767199	10795.046962032704	12212.351911956652	11955.160838019121	13349.842647783626	12959.939688514502	15097.304600836536	14529.860956895382	0.20189824628312586	0.18108436647687157	11.734050043596653	477.83352499781176	11.229260542895645	457.2755396515131
17.79603130536116	7855.5615508451	8152.484094623831	10885.477359690685	10796.267152278777	12213.552719209789	11956.309128045068	13350.98762447814	12961.041407687691	15098.407089050983	14530.92590228625	0.20186675584653085	0.18105706637604047	10.804666983225616	442.6302849589847	10.32387680417014	422.93183063482866
17.90326134626431	7856.972187878777	8153.812298934043	10886.68006723648	10797.404238589912	12214.661548245642	11957.367688153414	13352.033957975316	12962.047477706577	15099.40019651686	14531.885535398915	0.20183562851914857	0.18103008083135672	9.883526704586984	407.3252587416209	9.426574368510046	388.49078334728256
18.011137502105942	7858.315364421349	8155.07206871746	10887.798051842014	10798.457951349976	12215.67813455298	11958.336265458947	13352.981396924877	12962.95765671733	15100.283682608591	14532.739623721878	0.20180487058756927	0.18100341530112368	8.970598045336374	371.91925288923085	8.537322902302549	353.95322098536417
18.119663666053608	7859.590749412085	8156.263092238106	10888.831030115223	10799.428022287919	12216.602215733243	11959.21460923309	13353.829692837586	12963.771705675084	15101.057310572425	14533.487938456423	0.2017744884537368	0.18097707534374272	8.06584975480655	336.4130804412998	7.6560919882394955	319.3199736503884
18.228843754733095	7860.79801079215	8157.385057187981	10889.778719838507	10800.314184484654	12217.433531517629	11960.002470922072	13354.578600112647	12964.489388371121	15101.720847567376	14534.130254555836	0.20174448863712927	0.18095106661960556	7.16925049477868	300.8075608750805	6.782851126226888	284.59187830006704
18.338681708369887	7861.93681547807	8158.437650666674	10890.64083997189	10801.116172379225	12218.171823783592	11960.699604164547	13355.227876064615	12965.110471459484	15102.2740647058	14534.666350764237	0.20171487777698635	0.18092539489302004	6.280768838405493	265.10351997660473	5.917569732329866	249.76977863255888
18.44918149093129	7863.006829334522	8159.420559160412	10891.417110655946	10801.833721774752	12218.816836571268	11961.30576480915	13355.777280950393	12965.63472448376	15102.716737094197	14535.096009655676	0.20168566263458068	0.1809000660341812	5.40037327088794	229.30178978526965	5.060217139827728	214.85452505759895
18.56034709026951	7864.0077171463145	8160.33346852044	10892.107253214315	10802.46656984414	12219.368316099673	11961.820710931954	13356.226577996158	12966.061919903823	15103.048643874137	14535.419017673394	0.20165685009553508	0.18087508602117439	4.528032190348313	193.40320852817968	4.210762599315785	179.846974611748
18.672182518265565	7864.939142589619	8161.176063940574	10892.710990155885	10803.014455135253	12219.8260107828	11962.244202853593	13356.575533424262	12966.39183312238	15103.269568263395	14535.635165169002	0.20162844717218215	0.18085046094202395	3.6637139069862314	157.40862049814314	3.3691752784361597	144.74799086852
18.784691810974078	7865.800768202217	8161.948029934091	10893.228045176313	10803.477117575836	12220.189671245167	11962.576003156251	13356.823916479829	12966.624242511514	15103.379297596799	14535.744246441818	0.20160046100597798	0.1808261969967794	2.80738664304954	121.31887595495209	2.535424262350716	109.5584438717924
18.897879028768923	7866.592255353014	8162.649050309844	10893.658143159302	10803.854298478014	12220.459050337404	11962.815876700437	13356.971499457495	12966.758929439125	15103.37762336749	14535.746059778257	0.2015728988699636	0.18080230049964455	1.9590185343186022	85.13483108347282	1.7094785544395563	74.27921007713303
19.01174825648978	7867.313264210734	8163.278808147675	10894.00101017748	10804.145740542539	12220.63390315159	11962.963590641657	13357.018057727992	12966.79567829545	15103.264341268294	14535.640407491472	0.20154576817126657	0.18077877788115151	1.118577629495121	48.8573478711769	0.8913070760900155	38.91117225214839
19.126303603589555	7867.9634537116035	8163.836985772936	10894.256373492644	10804.351187862454	12220.713987036184	11963.018914446688	13356.96336976456	12966.734276519212	15103.039251232934	14535.427095960786	0.20151907645366485	0.1807556356903722	0.2860318897946854	12.487293982878327	0.08087866638379637	3.455219369381666
19.241549204282624	7868.542481526156	8164.323264730231	10894.423961555578	10804.47038592642	12220.699061610723	11962.981619909677	13356.807217169278	12966.57451462385	15102.70215747743	14535.105935671332	0.20149283140019905	0.180732880597183	-0.5386508098963532	-23.974457300733775	-0.7218379167679814	-32.087753439322114
19.357489217694134	7869.050004025261	8164.737325756465	10894.503504005557	10804.503081621762	12220.588888780434	11962.851481168183	13356.549384699396	12966.31618622375	15102.252868541726	14534.676741253925	0.2014670408358317	0.1807105193945687	-1.3555026809699484	-60.527027185074985	-1.5168739966102294	-67.71684497967362
19.474127828010037	7869.485676245017	8165.078848752893	10894.494731669178	10804.449023236944	12220.383232750382	11962.628274718769	13356.189660293448	12965.959088060192	15101.691197331249	14534.139331524766	0.20144171273016853	0.18068855900097444	-2.164556021540193	-97.1695315008983	-2.304260977442027	-103.43114809412509
19.59146924462811	7869.849151850808	8165.347512756458	10894.397376558727	10804.307960463713	12220.08186003937	11962.311779432519	13355.727835097254	12965.503020027369	15101.016961158508	14533.493529525433	0.20141685520023161	0.18066700646270736	-2.9658432159776567	-133.90108079835773	-3.084030345060455	-139.22974978294224
19.709517702309874	7870.140083100318	8165.542995910035	10894.211171870065	10804.079644398575	12219.684539493604	11961.901776570012	13355.163703489812	12964.947785197992	15100.229981784885	14532.739162562577	0.2013924765132874	0.18064586895638515	-3.7593967343491386	-170.7207804415375	-3.8562136652326444	-175.11173124564812
19.828277461333414	7870.358120805617	8165.66497543218	10893.935851980024	10803.763827544317	12219.191042300072	11961.398049796622	13354.497063109202	12964.293189849388	15099.330085462532	14531.876062248384	0.20136858508973893	0.1806251537914338	-4.545249132417666	-207.6277307313867	-4.620842583899503	-211.07616799278185
19.94775280764713	7870.502914294175	8165.713127585527	10893.571152443206	10803.360263810477	12218.601141999592	11960.800385196888	13353.727714878114	12963.539043488803	15098.317102976278	14530.904064540333	0.20134518950606317	0.18060486841263906	-5.323433051700704	-244.62102703610435	-5.3779488276923075	-247.12212998932227
20.067948053024427	7870.574111368818	8165.68712764457	10893.116809988214	10802.868708513783	12217.914614499508	11960.108571289093	13352.855463029524	12962.685158879096	15097.190869685566	14529.82300978158	0.20132229849783329	0.18058502040274726	-6.093981219266425	-281.6997599094175	-6.127564202783105	-283.24868171010166
20.188867535219305	7870.571358266653	8165.58664986235	10892.572562513358	10802.288918377857	12217.13123808611	11959.322399039329	13351.880115131948	12961.731352064036	15095.95122556656	14528.632742741125	0.20129992096277546	0.18056561748512134	-6.856926447224396	-318.86301520001143	-6.869720594935643	-319.45488226460293
20.31051561812294	7870.494299616921	8165.411367436238	10891.93814908181	10801.62065153259	12216.250793436766	11958.441661875422	13350.801482114775	12960.677442393651	15094.598015254347	14527.333112654242	0.2012780659639044	0.18054666752644924	-7.612301632696472	-356.10987418564036	-7.604449969257985	-355.73978550499305
20.432896691921076	7870.342578397689	8165.160952472685	10891.213309916106	10800.863667512878	12215.273063631637	11957.466155700451	13349.619378293399	12959.523252549323	15093.131088085136	14525.923973262805	0.20125674273272462	0.18052817853951045	-8.360139757562138	-393.4394136997871	-8.331784369962406	-392.10244013462216
20.55601517325261	7870.115835891495	8164.835075951029	10890.39778639212	10800.017727256962	12214.197834165161	11956.395678906089	13348.3336213942	12958.268608568882	15091.550298138645	14524.405182855888	0.20123596067249053	0.18051015868599812	-9.100473888633132	-430.85070628346875	-9.051755920263531	-428.54188983654603
20.679875505368887	7869.813711639679	8164.433407686126	10889.491321032263	10799.082593104062	12213.024892956959	11955.230032385456	13346.944032579215	12956.913339871355	15089.855504280333	14522.77660431014	0.2012157293615378	0.18049261627939883	-9.833337177158683	-468.3428203058429	-9.764396821985429	-465.0571733782999
20.804482158294064	7869.4358433957395	8163.95561629014	10888.493657498277	10798.058028791704	12211.754030362701	11953.96901954592	13345.450436470983	12955.457279281882	15088.046570204055	14521.038105130612	0.20119605855668649	0.18047555978793461	-10.558762858017872	-505.9148200764321	-10.469739354673948	-501.64732470503077
20.92983962898646	7868.981867077381	8163.401369133128	10887.404540583277	10796.943799452378	12210.385039184426	11952.612446321455	13343.852661177007	12953.900263056328	15086.123364474635	14519.189557491447	0.2011769581967093	0.18045899783756286	-11.27678425067279	-543.5657660397701	-11.167815876426175	-538.3113731150515
21.055952441500814	7868.451416717251	8162.770332302474	10886.223716203009	10795.739671609508	12208.917714680381	11951.160121184532	13342.150538313961	12952.242130905626	15084.085760570335	14517.230838276533	0.20115843840587685	0.18044293921504062	-11.987434758761083	-581.2947149151005	-11.858658823446603	-575.0483433748595
21.18282514715158	7867.844124412543	8162.0621705613	10884.950931386584	10794.445413173013	12207.351854574632	11949.611855157871	13340.343903031948	12950.482726020166	15081.933636925642	14515.161829120416	0.20114050949757956	0.18042739287105225	-12.690747869033657	-619.1007198048756	-12.5423007088757	-611.8572558094747
21.31046232467717	7867.159620273326	8161.276547305742	10883.585934266548	10793.060793434275	12205.687259066315	11947.967461825872	13338.432594038493	12948.621895094038	15079.666876974165	14512.98241644933	0.20112318197801596	0.18041236792340187	-13.386757151944039	-656.9828303814866	-13.218774123371986	-648.7371264696121
21.438868580405217	7866.397532369419	8160.41312452095	10882.128474068066	10791.585583060352	12203.923730838289	11946.226757345486	13336.416453622258	12946.659488348947	15077.285369191359	14510.692491522052	0.20110646654996808	0.1803978736602739	-14.075496261204535	-694.940093036741	-13.88811173450813	-685.686967253685
21.568048548418737	7865.557486676139	8159.471562736027	10880.578301097603	10790.019554087763	12202.061075065596	11944.389560457004	13334.295327676822	12944.59535955819	15074.789007137633	14508.291950471135	0.20109037411665542	0.18038391954356112	-14.756998933888099	-732.9715510578826	-14.55034628680005	-722.7057860628702
21.69800689072348	7864.639107018409	8158.451520977543	10878.935166730576	10788.362479915368	12200.099099423207	11942.455692494133	13332.069065723852	12942.429366070155	15072.177689501172	14505.780694343855	0.20107491578566392	0.1803705152122628	-15.431298990210053	-771.0762447868474	-15.205510601517744	-759.7925869408064
21.828748297416116	7863.642015013742	8157.352656722023	10877.198823398545	10786.614135296899	12198.037614093642	11940.424977394037	13329.737520936524	12940.161368831992	15069.451320141212	14503.15862914358	0.2010601028729662	0.18035767048595439	-16.098430332465796	-809.253211747855	-15.853637575426546	-796.946370176971
21.960277486853503	7862.565830013682	8156.174625847078	10875.36902457552	10784.774296332707	12195.876431774046	11938.297241706901	13327.300550162547	12937.791232413007	15066.609808131287	14500.425665871155	0.20104594690702038	0.18034539536833208	-16.758426946238615	-847.5014868918806	-16.494760181813035	-834.1661325162277
22.092599205822967	7861.410169043678	8154.917082581088	10873.445524763281	10782.842740460652	12193.615367682552	11936.072314604855	13324.758013946823	12935.31882502762	15063.653067802241	14497.581720566006	0.20103245963296476	0.18033370005083	-17.411322899184597	-885.8201027172618	-17.12891146968468	-871.450867280364
22.225718229713628	7860.1746467417715	8153.579679451819	10871.428079476316	10780.819246446637	12191.254239564712	11933.750027890908	13322.109776554338	12932.744018558595	15060.581018785988	14494.626714347902	0.2010196530168928	0.18032259491631686	-18.05715234146919	-924.2080894820392	-17.756124563260528	-908.7995645180345
22.359639362688714	7858.858875295319	8152.162067233412	10869.316445225335	10778.703594374094	12188.792867698749	11931.330216007096	13319.355705992153	12930.066688579638	15057.393586058479	14491.560573458242	0.20100753925022496	0.18031209054286934	-18.695949505759927	-962.6644754013978	-18.376432662422303	-946.2112111952156
22.494367437858962	7857.462464376615	8150.663894892148	10867.110379500511	10776.495565632955	12186.231074900967	11928.812716042423	13316.495674031883	12927.286714378097	15054.09069998356	14488.383229301775	0.2009961307541739	0.1803021977076275	-19.327748705996783	-1001.188286779914	-18.989869041652128	-983.6847913214006
22.629907317457054	7855.985021076657	8149.084809530742	10864.809640753518	10774.194942907827	12183.568686530321	11926.197367740344	13313.52955623162	12924.403978977383	15050.672296356513	14485.094618488305	0.2009854401843125	0.18029292739073263	-19.952584338578163	-1039.778548273258	-19.5964670504909	-1021.2192861479707
22.766263893012997	7854.426149837311	8147.4244563311195	10862.413988378676	10771.801510165305	12180.805530492435	11923.484013505671	13310.457231957362	12921.41836915906	15047.138316447597	14481.694682874335	0.2009754804352187	0.18028429077934727	-20.57049088158965	-1078.4342830590904	-20.19626011299988	-1058.8136743265204
22.903442085530802	7852.785452381942	8145.682478495822	10859.923182693372	10769.31505264066	12177.941437243313	11920.672498411237	13307.278584404783	12918.329775484975	15043.488707045999	14478.183369605034	0.20096626464525125	0.1802762992717677	-21.181502894251025	-1117.1545130158775	-20.78928172704036	-1096.466932062991
23.041446845665973	7851.062527644275	8143.858517187834	10857.336984917421	10766.735356823676	12174.976239792386	11917.762670203992	13303.993500620363	12915.138092319035	15039.723420503671	14474.560631156177	0.2009578062014077	0.18026896448161828	-21.785655017840327	-1155.9382589873858	-21.375565465088584	-1134.178033343982
23.180283153904217	7849.256971695428	8141.952211468747	10854.65515715137	10764.062210443499	12171.909773704887	11914.754379310485	13300.601871522214	12911.843217848618	15035.842414779128	14470.826425375984	0.2009501187442952	0.18026229824214077	-22.382981974828	-1194.784540959634	-21.955144973340794	-1171.9459500899538
23.31995602074116	7847.368377669401	8139.963198235553	10851.877462354076	10761.29540245295	12168.74187710394	11911.647478842167	13297.103591920946	12908.445054106112	15031.845653481687	14466.980715527416	0.20094321617320837	0.18025631261057679	-22.973518569189764	-1233.6923782955855	-22.52805397166958	-1209.769652353134
23.460470486863187	7845.396335686499	8137.89111215556	10849.00366431897	10758.434723011655	12165.472390671717	11908.441824599837	13293.498560539952	12904.943506989825	15027.733105915346	14463.023470330118	0.20093711265132458	0.180251019872644	-23.55729968567175	-1272.6607899321243	-23.094326253107283	-1247.6481084884144
23.60183162332936	7843.34043277523	8135.735585599966	10846.03352764973	10755.479963468699	12162.101157650513	11905.137275078045	13289.786680035844	12901.338486285154	15023.504747123374	14458.954664003015	0.2009318226110036	0.18024643254711134	-24.13436029033619	-1311.6887946380302	-23.65399568403518	-1285.5802853754722
23.744044531754422	7841.200252791899	8133.496248575302	10842.966817734326	10752.430916343865	12158.628023842552	11901.733691468391	13285.967857017999	12897.6299056849	15019.160557932222	14454.77427630629	0.20092736075921158	0.18024256339047431	-24.70473543069238	-1350.7754112631083	-24.207096204190748	-1323.5651486325078
23.887114344492932	7838.975376338663	8131.172728653552	10839.803300718511	10749.287375308433	12155.052837609745	11898.23093766282	13282.042002068438	12893.817682809895	15014.700524996175	14450.482292584078	0.2009237420830649	0.18023942540173235	-25.268460234794475	-1389.9196589281783	-24.75366182570724	-1361.601662773639
24.031046224824397	7836.6653806793865	8128.76465090024	10836.542743477927	10746.04913516475	12151.375449872516	11894.628880256065	13278.009029760975	12889.901739229063	15010.124640841792	14446.07870380688	0.20092098185548718	0.1802370318272729	-25.825569911852654	-1429.1205573175102	-25.29372663360118	-1399.688791464083
24.175845367139747	7834.269839653535	8126.271637800776	10833.18491358916	10742.715991824958	12147.595714108065	11890.927388547652	13273.86885868038	12885.882000479334	15005.432903912497	14441.563506614242	0.20091909564101146	0.18023539616586126	-26.376099752007576	-1468.3771269042045	-25.82732478537946	-1437.8254977152683
24.32151699712871	7831.788323588038	8123.693309184949	10829.729579299643	10739.287742288676	12143.713486347957	11887.1263345433	13269.621411440985	12881.75839608528	15000.625318613302	14436.936703357449	0.2009180993016909	0.18023453217374408	-26.920085126410413	-1507.688389225863	-26.35449051096657	-1476.010744117666
24.468066371968433	7829.220399206975	8121.0292821494695	10826.17650949635	10735.764184619698	12139.728625174988	11883.22559295572	13265.266614705113	12877.530859578459	14995.701895355574	14432.19830214232	0.20091800900315468	0.18023445386986364	-27.457561486880877	-1547.0533671276644	-26.875258112289885	-1514.2434930475429
24.61549878051318	7826.565629539224	8118.2791709786525	10822.525473673375	10732.145117921706	12135.640991719501	11879.225041204923	13260.80439920127	12873.19932851657	14990.662650602062	14427.348316872209	0.20091884122079773	0.18023517554118956	-27.98856436657661	-1586.4710850636475	-27.38966196343972	-1552.5227069146931
24.763819543485244	7823.823573823693	8115.442587062988	10818.77624189803	10728.43034231281	12131.450449654674	11875.124559417754	13256.234699741723	12868.763744502201	14985.507606911688	14422.386767290925	0.20092061274611037	0.18023671174816996	-28.51312937946932	-1625.940569349099	-27.8977365106839	-1590.8473484087735
24.91303401366693	7820.99378741257	8112.519138815737	10814.928584776031	10724.61965889906	12127.156865191515	11870.924030426888	13251.557455240069	12864.224053201357	14980.236792984922	14417.313679025854	0.2009233406931409	0.1802390773303057	-29.031292220366595	-1665.4608484376222	-28.39951627195842	-1629.2163807186298
25.063147576093755	7818.07582167203	8109.508431587454	10810.982273415064	10720.712869746912	12122.760107072714	11866.623339769229	13246.772608728319	12859.580204361742	14974.850243708877	14412.129083631266	0.20092704250512683	0.18024228741184808	-29.54308866547217	-1705.0309532419778	-28.89503583656915	-1667.6287677669898
25.214165648248784	7815.069223880716	8106.4100675784075	10806.937079387182	10716.709777854547	12118.260046565956	11862.222375683685	13241.880107373609	12854.832151830782	14969.348000202704	14406.833018631693	0.20093173596125583	0.18024635740762732	-30.04855457208032	-1744.6499174078926	-29.38432986605767	-1706.0834745168686
25.366093680258146	7811.973537125735	8103.223645748596	10802.792774689786	10712.61018712178	12113.656557456352	11857.721029107961	13236.87990249454	12849.97985357301	14963.730109863043	14401.42552756514	0.20093743918358772	0.18025130302901224	-30.54772587864136	-1784.3167776139453	-29.867433093437285	-1744.5794671946205
25.518937155087716	7808.788300196265	8099.948761725865	10798.549131705267	10708.41390231921	12108.949516038174	11853.119193675175	13231.771949577329	12845.023271687685	14957.996626409711	14395.906660026958	0.20094417064414086	0.1802571402900066	-31.0406386055256	-1824.030573924072	-30.34438032304024	-1783.1157135493122
25.672701588741027	7805.513047474438	8096.585007711411	10794.205923158986	10704.120729055725	12104.138801105466	11848.416765709302	13226.556208291235	12839.962372425562	14952.147609931133	14390.276471713278	0.20095194917213793	0.18026388551348152	-31.52732885412115	-1863.7903500422835	-30.815206430794206	-1821.69118313957
25.827392530458226	7802.147308824041	8093.131972383217	10789.762922076297	10699.730473745118	12099.22429394243	11843.613644220275	13221.232642504194	12834.7971262058	14946.183126930686	14384.535024465042	0.20096079396141375	0.18027155533755546	-32.007832807496015	-1903.595153667964	-31.27994636400399	-1860.3048476036638
25.983015562916506	7798.690609476047	8089.589240796836	10785.219901737419	10695.24294357111	12094.205878312203	11838.709730898054	13215.801220297348	12829.527507632158	14940.103250372224	14378.682386311786	0.20097072457800155	0.18028016672211689	-32.48218673143856	-1943.444036880508	-31.73863514182449	-1898.9556809673086
26.139576302431465	7795.1424699118215	8085.9563942838595	10780.576635631176	10690.65794645122	12089.083440445213	11833.704930106074	13210.26191397967	12824.15349550902	14933.908059726327	14372.718631515703	0.2009817609678947	0.18028973695549763	-32.95042697318422	-1983.3360563954338	-32.19130785448942	-1937.6426598941907
26.297080399159835	7791.50240574346	8082.233010347906	10775.83289740716	10685.975290999366	12083.856869026635	11828.599148874046	13204.61470010213	12818.675072857211	14927.597641016706	14366.643840616001	0.20099392346498493	0.18030028366130368	-33.41258996276156	-2023.270273978822	-32.6379996640826	-1976.3647640263662
26.455533537303385	7787.769927591157	8078.418662557819	10770.988460825956	10681.194786486789	12078.526055182589	11823.392296889619	13198.859559471137	12813.092226929073	14921.172086866296	14360.458100472966	0.201007232799191	0.18031182480540064	-33.86871221283218	-2063.2457567793317	-33.078745804137725	-2015.120976258535
26.614941435314055	7783.94454095791	8074.512920438537	10766.043099708158	10676.316242802002	12073.090892465849	11818.084286489735	13192.996477162038	12807.404949223719	14914.631496544136	14354.161504312779	0.20102171010477585	0.180324378703065	-34.31883031902544	-2103.2615777030587	-33.51358157990035	-2053.9102830663323
26.77530984610034	7780.025746100977	8070.515349358904	10760.996587881202	10671.339470408788	12067.55127684009	11812.675032650592	13187.025442531612	12801.6132355013	14907.975976011716	14347.754151771782	0.201037376928857	0.18033796402629979	-34.762980960236746	-2143.3168157851323	-33.94254236834968	-2092.731674819719
26.93664455723489	7776.0130379006	8066.425510417093	10755.848699124937	10666.264280303247	12061.907106663664	11807.16445297737	13180.94644923085	12795.717085797594	14901.205637970206	14341.236148941645	0.20105425524013157	0.18035259981132654	-35.20120089926786	-2183.410556595307	-34.36566361851874	-2131.584146124311
27.098951391163432	7771.905905725216	8062.242960322724	10750.599207114856	10661.090483968715	12056.15828267173	11801.552467692387	13174.759495216336	12789.716504437389	14894.320601907022	14334.607608413839	0.20107236743778628	0.1803683054662463	-35.63352698304516	-2223.541892621666	-34.78298085130518	-2170.466696131509
27.26223620541477	7767.703833293938	8057.967251276656	10745.247885364071	10655.817893329842	12050.304707958012	11795.83899962323	13168.464582762163	12783.611500048455	14887.320994143402	14327.868649325283	0.20109173636064162	0.1803851007788913	-36.059996142750606	-2263.709923662711	-35.1945296600461	-2209.3783289194107
27.426504892812353	7763.406298535351	8053.597930847086	10739.794507162902	10650.446320704197	12044.346287954912	11790.023974188935	13162.061718470573	12777.402085573945	14880.206947881472	14321.019397402932	0.20111238529650113	0.18040300592485156	-36.480645394913154	-2303.9137572762556	-35.60034571067081	-2248.31805382343
27.59176338168682	7759.012773443238	8049.134541843348	10734.238845516857	10644.975578753178	12038.282930412895	11784.10731938634	13155.550913282583	12771.088278285657	14872.978603251911	14314.059985009879	0.20113433799172875	0.18042204147570487	-36.89551184150332	-2344.15250918502	-36.00046474132978	-2287.2848857785575
27.758017636089992	7754.5227239287115	8044.576622185924	10728.580673082424	10639.405480430385	12032.114545378503	11778.088965774536	13148.932182487857	12764.67009979574	14865.636107361535	14306.990551190429	0.20115761866105922	0.18044222840743296	-37.30463267058076	-2384.425303723663	-36.39492256355152	-2326.2778457319364
27.925273656010095	7749.935609668958	8039.923704773736	10722.819762100971	10633.735838928917	12025.841045171406	11771.96884645904	13142.20554573427	12758.14757606882	14858.179614341276	14299.81124171625	0.20118225199764522	0.1804635881090459	-37.70804515656346	-2424.7312742620707	-36.783755061769625	-2365.295960984193
28.09353747758831	7745.250883952335	8035.175317347792	10716.955884330524	10627.966467626436	12019.462344360209	11765.746897074476	13135.371027036868	12751.520737433135	14850.60928539428	14292.52220913213	0.2012082631833459	0.18048614239141206	-38.10578666161746	-2465.069563719444	-37.166998194566986	-2404.3382656252943
28.2628151733366	7740.467993519659	8030.3309823516365	10710.988810975194	10622.097180028617	12012.978359736813	11759.423055766452	13128.428654786074	12744.789618591429	14842.92528884398	14285.123612802152	0.2012356778992685	0.18050991349630116	-38.49789463558409	-2505.4393249861896	-37.54468799386814	-2443.4038008693606
28.43311285235687	7735.586378402005	8025.390216788403	10704.918312612812	10616.127789710848	12006.38901029002	11752.99726317252	13121.378461755849	12737.954258631597	14835.127800182894	14277.615618956275	0.2012645223365677	0.18053492410564873	-38.884406616904016	-2545.839721424505	-37.91686056614708	-2482.4916155082174
28.604436660561465	7730.605471754295	8020.352532074086	10698.744159119828	10610.058110257674	11999.694217177295	11746.46946240168	13114.220485110736	12731.014701036385	14827.217002121004	14269.998400736631	0.20129482320751207	0.18056119735104312	-39.2653602338105	-2586.269927390851	-38.28355209292204	-2521.6007663365453
28.77679278089485	7725.524699685186	8015.217433887388	10692.466119594244	10603.887955200575	11992.893903695627	11739.839599013103	13106.954766412697	12723.970993693041	14819.193084634828	14262.272138244485	0.20132660775681707	0.18058875682344835	-39.64079320431483	-2626.7291286988184	-38.64479883063905	-2560.730318543501
28.950187433556945	7720.343481082788	8009.984422015765	10686.083962276034	10597.617137953612	11985.987995250902	11733.10762099362	13099.581351627332	12716.823188902299	14811.056245016589	14254.43701858723	0.20135990377327057	0.1806176265831628	-40.01074333797442	-2667.2165231909603	-39.000637111581455	-2599.879346176982
29.124626876227456	7715.061227436116	8004.652990197602	10679.597454464953	10591.245471746977	11978.976419325736	11726.273478734	13092.100291129194	12709.571343386857	14802.80668792337	14246.493235925594	0.20139473960163576	0.18064783117002486	-40.375248535885476	-2707.7313212277368	-39.35110334448109	-2639.046932603698
29.30011740429177	7709.677342652601	7999.222625960515	10673.006362436283	10584.77276955843	11971.859105446349	11719.33712500405	13084.511639707116	12702.21551829936	14794.444625427097	14238.440991521114	0.20143114415485971	0.18067939561387064	-40.73434679231286	-2748.272746275179	-39.69623401485296	-2678.2321709501557
29.476665351068124	7704.191222870724	7993.692810455617	10666.310451353334	10578.198844042588	11964.635985147293	11712.298514926586	13076.81545656803	12694.755779229912	14785.970277063952	14230.28049378392	0.20146914692658083	0.18071234544525186	-41.088076195788744	-2788.840035478119	-40.036065685751964	-2717.4341645888053
29.654277088036206	7698.602256268645	7988.063018287636	10659.5094851779	10571.523507457907	11957.306991935347	11705.157605949998	13069.011805341	12687.192196212996	14777.383869884812	14222.01195832065	0.2015087780039602	0.18074670670642204	-41.43647492952732	-2829.4324401966296	-40.3706349986096	-2756.652027634438
29.832959025067048	7692.909822867927	7982.332717340791	10652.603226577607	10564.746571591373	11949.87206125146	11697.914357819636	13061.100754080035	12679.524843733836	14768.685638505478	14213.635607982724	0.20155006808082898	0.18078250596259574	-41.77958127320744	-2870.049226650037	-40.69997867386337	-2795.884885441046
30.0127176106544	7687.113294332652	7976.501368600297	10645.59143683058	10557.867847680809	11942.331130431263	11690.568732547781	13053.082375266438	12671.753800734225	14759.87582515733	14205.151672914775	0.2015930484711755	0.18081977031349494	-42.1174336039403	-2910.689676507842	-41.0241335114988	-2835.131875093095
30.193559332147448	7681.212033763662	7970.568425969512	10638.473875727204	10550.887146334853	11934.684138663935	11683.120694382453	13044.956745810448	12663.879150617891	14750.954679738268	14196.560390603636	0.2016377511229757	0.18085852740518374	-42.45007039729171	-2951.353087503463	-41.343136392340966	-2874.3921459675767
30.37549071598484	7675.20539548794	7964.533336082284	10631.250301469025	10543.804277450174	11926.931026949518	11675.570209774465	13036.723947052238	12655.900981254956	14741.92245986405	14187.862005927118	0.20168420863237335	0.18089880544220382	-42.77753022917386	-2992.0387741257437	-41.657024278763856	-2913.664860265795
30.55851832793038	7669.092724842681	7958.395538110841	10623.920470564286	10536.619050126421	11919.071738054186	11667.917247343465	13028.384064761853	12647.81938498621	14732.77943091954	14179.056771203648	0.20173245425822903	0.18094063320002235	-43.0998517769076	-3032.7460682494566	-41.965834215247014	-2952.949193534907
30.742648773309874	7662.873357954408	7952.154463568684	10616.48413772076	10529.331272578338	11911.106216464237	11660.161777842237	13019.937189138978	12639.6344586265	14723.525866110846	14170.144946241877	0.20178252193704926	0.18098404003779467	-43.41707382054665	-3073.474319817964	-42.269603330136306	-2992.244335297961
30.92788869724955	7656.546621512514	7945.809536108517	10608.941055734967	10521.940752045117	11903.034408337831	11652.303774119484	13011.383414811353	12631.346303467471	14714.162046517244	14161.12679839057	0.20183444629829211	0.18102905591145677	-43.72923524498037	-3114.222897573374	-42.56836883606957	-3031.5494895912707
31.114244784915854	7650.1118325374355	7939.360171315229	10601.290975378299	10514.447294697167	11894.856261455157	11644.343211081314	13002.72284083275	12622.95502527993	14704.688261143778	14152.002602589162	0.20188826268007984	0.18107571138715722	-44.03637504109065	-3154.9911897536367	-42.86216803163916	-3070.8638756088912
31.30172376175672	7643.5682981431255	7932.805776493366	10593.533645279624	10506.850705539637	11886.571725166537	11636.280065650659	12993.95557068006	12614.46073431507	14695.104806973999	14142.77264141809	0.20194400714532393	0.1811240376550341	-44.3385323074981	-3195.7786048273556	-43.15103830191947	-3110.1867282679304
31.4903323937443	7636.915315293838	7926.145750449693	10585.668811804517	10499.150788313571	11878.180750338757	11628.114316725814	12985.081712249608	12605.863545305776	14685.411989023325	14133.437205150347	0.20200171649826612	0.18117406654335358	-44.635746252781246	-3236.584572297521	-43.435017120402335	-3149.5172989000566
31.68007748761912	7630.152170554751	7919.379483269561	10577.696218930541	10491.347345393155	11869.68328929899	11619.845945136252	12976.101377852357	12597.163577466192	14675.610120392268	14123.996591802203	0.20206142830146762	0.18122583053301786	-44.928056197029946	-3277.4085434484296	-43.71414205020483	-3188.854855888989
31.870965891135747	7623.278139836848	7912.506356088367	10569.615608119304	10483.440177680784	11861.079295777201	11611.474933597825	12967.014684208702	12588.360954491722	14665.699522320718	14114.45110718562	0.20212318089323653	0.18127936277245407	-45.21550157385718	-3318.249992167577	-43.98845074494966	-3228.1986853103153
32.063004493309954	7616.292488135159	7905.525740856519	10561.426718184131	10475.42908449809	11852.368724845806	11603.001266665246	12957.82175244186	12579.455804557305	14655.680524241872	14104.801064959905	0.20218701340553377	0.18133469709289465	-45.4981219326437	-3359.1084157810546	-44.25798095094069	-3267.5480916704983
32.25620022466719	7609.194469260945	7898.437000098917	10553.129285154317	10467.313863474224	11843.551532857724	11594.424930683444	12948.522708070821	12570.448260315696	14645.553463837308	14095.046786684648	0.20225296578234428	0.18139186802406593	-45.775956940495234	-3399.98333589267	-44.52277050826888	-3306.902398583479
32.45056005749291	7601.98332556698	7891.239486667905	10544.723042134834	10459.094310430317	11834.627677381628	11585.745913736504	12939.11768100189	12561.338458894441	14635.318687091813	14085.188601872418	0.20232107879855224	0.18145091081029344	-46.04904638503285	-3440.874299303163	-44.78285735300233	-3346.2609495418146
32.64609100608406	7594.658287666294	7883.932543490147	10536.207719162194	10450.770219260634	11825.59711713522	11576.964205594992	12929.606805519654	12552.126541892349	14624.976548349032	14075.226848042268	0.20239139407932635	0.18151186142703604	-46.31743017614281	-3481.7808788674884	-45.0382795182486	-3385.623108622618
32.84280012700226	7587.218574143883	7876.515503306915	10527.583043055862	10442.341381810078	11816.459811916004	11568.079797661225	12919.990220276697	12542.812655375135	14614.527410367495	14065.161870773618	0.20246395412002113	0.18157475659786854	-46.58114834874141	-3522.7026744480245	-45.28907513625745	-3424.9882612787187
33.040694519328454	7579.663391261331	7868.987688407735	10518.848737265263	10433.807587747937	11807.215722529601	11559.09268291247	12910.268068282488	12533.396949870195	14603.971644377056	14054.994023760553	0.20253880230663582	0.18163963381191947	-46.84024106576908	-3563.639313899912	-45.53528244073823	-3464.355815167073
33.239781324919136	7571.991932653986	7861.348410357036	10510.004521712075	10425.168624437638	11797.864810715355	11550.002855841878	12900.44049689092	12523.879580360364	14593.309630135624	14044.723668866442	0.20261598293682287	0.18170653134178397	-47.09474862034767	-3604.5904540214688	-45.77693976829323	-3503.7252009231597
33.44006772866406	7564.203379020884	7853.596969714004	10501.050112628114	10416.424276802898	11788.407039069707	11540.810312397647	12890.507657787186	12514.260706277226	14582.541755986866	14034.351176179487	0.202695541241477	0.18177548826192383	-47.34471143901828	-3645.5557815972716	-46.014085560782405	-3543.09587302804
33.64156095874556	7556.296897806624	7845.732655744859	10491.985222387944	10407.574327189308	11778.842370966355	11531.515049919433	12880.469706973083	12504.54049149297	14571.668418917778	14023.876924068176	0.20277752340692742	0.181846544467573	-47.59017008485171	-3686.535014458932	-46.246758367797156	-3582.467310695909
33.84426828689945	7548.271642875601	7837.754746127926	10482.809559336829	10398.61855522213	11769.170770474086	11522.11706707289	12870.326804751556	12494.71910431181	14560.690024617283	14013.30129923778	0.2028619765977406	0.18191974069416203	-47.83116525999503	-3727.527902523987	-46.47499684837749	-3621.839018720668
34.04819702867729	7540.1267541779725	7829.662506650952	10473.522827613366	10389.556737659539	11759.392202271521	11512.616363781646	12860.079115709845	12484.796717460209	14549.606987535166	14002.624696787167	0.2029489489801587	0.18199511853727998	-48.067737809677055	-3768.534228968434	-46.698839774137014	-3661.210528456606
34.25335454371064	7531.861357407216	7821.455190900414	10464.124726966687	10380.388648241344	11749.50663155884	11503.012941156743	12849.726808701385	12474.773508076069	14538.419730941398	13991.847520266014	0.20303848974620253	0.18207272047319054	-48.299928725311474	-3809.5538113503717	-46.91832603148214	-3700.58139873622
34.45974823597649	7523.474563649213	7813.132039942909	10454.614952568372	10371.114057533268	11739.514023966638	11493.306801423807	12839.27005682668	12464.649657697159	14527.128686986325	13980.970181732946	0.20313064913845225	0.18215258987992386	-48.527779147672845	-3850.586502768565	-47.1334946241368	-3739.9512168467045
34.66738555406454	7514.965469022525	7804.692281998062	10444.99319481863	10361.732732766342	11729.414345461619	11483.497947847409	12828.709037412715	12454.425352248281	14515.734296761351	13969.993101813987	0.20322547847552166	0.18223477105895386	-48.751330371553195	-3891.6321931574494	-47.344384676471236	-3779.319599574432
34.87627399144595	7506.333154309337	7796.135132102832	10435.259139146341	10352.244437671352	11719.2075622487	11473.586384652779	12818.043931990884	12444.100782027428	14504.23701035983	13958.916709761645	0.20332303017827344	0.18231930925749343	-48.970623848865216	-3932.6908104894683	-47.55103543584846	-3818.686194202397
35.086421086743854	7497.576684577558	7787.459791767134	10425.412465803643	10342.648932308437	11708.893640670425	11463.572116944959	12807.274926274038	12433.67614169103	14492.63728693937	13947.741443514882	0.20342335779676743	0.18240625069141642	-49.185701192684064	-3973.7623220761307	-47.7534862759785	-3858.050679606851
35.29783442400536	7488.695108792919	7778.665448620156	10415.452849653702	10332.94597289115	11698.472547102278	11453.455150624794	12796.402210131644	12423.151630237768	14480.935594783978	13936.467749759351	0.20352651603800234	0.18249564256883616	-49.39660418216954	-4014.846735965926	-47.95177670035264	-3897.4127673842013
35.51052163297529	7479.687459421497	7769.751276047467	10405.379959952394	10323.135311605358	11687.944247844805	11443.235492302209	12785.425977563642	12412.527450991427	14469.132411367307	13925.096083988572	0.20363256079443706	0.18258753311435302	-49.603374766444176	-4055.944102289155	-48.14594634531386	-3936.7722029667348
35.72449038937153	7470.552752022022	7760.716432818434	10395.193460123191	10313.216696422454	11677.308709011912	11432.913149206379	12774.34642667288	12401.803811582498	14457.22822341643	13913.626910565676	0.2037415491733629	0.18268197159400484	-49.80605506920256	-4097.054514692165	-48.33603498352386	-3976.128766803071
35.93974841516195	7461.28998482793	7751.560062703794	10384.893007525348	10303.189870906926	11666.5658964155	11422.488129092848	12763.16375963604	12390.980923928635	14445.223526976433	13902.060702785991	0.20385353952712032	0.1827790083409364	-50.00468739349162	-4138.178111816291	-48.522082527706516	-4015.4822755777277
36.15630347884324	7451.898138318653	7742.281294082964	10374.478253214858	10293.05457401789	11655.715775446053	11411.960440147324	12751.878182672746	12380.059004213694	14433.1188274756	13890.397942940235	0.20396859148419885	0.182878694781811	-50.19931422714944	-4179.315078851767	-48.70412903476972	-4054.832583489362
36.374163395721176	7442.376174779941	7732.879239540835	10363.948841698097	10282.810539904482	11644.758310949144	11401.33009088614	12740.489906013196	12369.038272865504	14420.914639791297	13878.639122378423	0.2040867659812676	0.18298108346399744	-50.38997824775288	-4220.465649107471	-48.88221470964345	-4094.1795835411176
36.59333602819267	7432.723037852982	7723.352995453796	10353.304410677976	10272.457497694948	11633.693467097859	11390.597090053316	12728.999143864	12357.91895453231	14408.61148831671	13866.784741574667	0.20420812529614168	0.18308622808355346	-50.57672232763798	-4261.630105598364	-49.056379909077805	-4133.5232088416815
36.813829286029524	7422.93765207204	7713.701641564735	10342.544590792404	10261.99517127935	11622.521207261005	11379.761446514216	12717.406114372487	12346.701278057988	14396.209907028544	13854.835310192908	0.2043327330817363	0.18319418351403258	-50.759589540099114	-4302.808782774024	-49.22666514647426	-4172.863434026949
37.03565112666392	7413.018922389979	7703.92424054636	10331.66900534438	10251.423279085182	11611.241493866515	11368.82316914521	12705.711039588854	12335.385476455454	14383.71043955508	13842.791347153094	0.20446065440104147	0.1833050058361458	-50.93862316540981	-4344.002068274654	-49.393111096589564	-4212.20027670823
37.25880955547555	7402.965733691731	7694.019837552885	10320.677270023982	10240.741533846232	11599.8542882605	11357.782266719769	12693.914145426617	12323.971786878841	14371.113639245392	13830.653380698506	0.20459195576313774	0.18341875236830585	-51.113866696268815	-4385.210404668003	-49.555758599730325	-4251.533798894845
37.483312626080554	7392.776950295255	7683.987459759628	10309.568992621776	10229.949642364261	11588.359550561578	11346.638747790701	12682.015661621293	12312.460450594224	14358.420069239499	13818.421948464005	0.20472670516031297	0.1835354816980886	-51.285363844803214	-4426.434291367419	-49.71464866699171	-4290.864108545706
37.70916844062219	7382.451415439371	7673.826115889921	10298.343772733044	10219.047305263035	11576.757239509936	11335.392620568146	12670.015821686668	12300.851712948503	14345.630302538973	13806.097597544962	0.20486497210630122	0.18365525371463706	-51.45315854916771	-4467.674286539666	-49.86982248579807	-4330.19136117911
37.93638515006311	7371.98795075858	7663.534795729237	10287.001201453124	10208.034216734683	11565.047312311684	11324.043892793421	12657.914862869402	12289.145823336752	14332.744922078953	13793.680884567186	0.20500682767568953	0.18377812964205137	-51.6172949801512	-4508.931009081192	-50.0213214248397	-4369.515761466231
38.164970954479706	7361.385355744065	7653.112469626134	10275.540861062978	10196.910064278221	11553.229724477627	11312.5925716087	12645.713026101232	12277.343035168002	14319.764520800698	13781.172375757995	0.20515234454453984	0.1839041720737878	-51.77781754874377	-4550.205140693113	-50.16918703971169	-4408.837564911228
38.39493410335793	7350.642407190809	7642.558087979444	10263.962324705066	10185.674528429692	11541.304429656764	11301.038663422081	12633.410555949116	12265.443605829158	14306.689701725367	13768.572647018107	0.20530159703226175	0.1840334450081147	-51.934770913474495	-4591.4974280078895	-50.313461079105764	-4448.15707963286
38.626282895891045	7339.757858630225	7631.8705807113865	10252.265156048905	10174.327282483713	11529.271379463988	11289.38217376798	12621.007700562976	12253.447796647046	14293.521078028582	13755.882283994531	0.20545466114478753	0.18416601388465523	-52.088199988545966	-4632.808684812393	-50.454185490823875	-4487.474668153562
38.859025681279114	7328.730439747994	7621.048856726262	10240.448908946095	10162.867992206331	11517.130523301976	11277.62310716286	12608.504711621024	12241.355872848748	14280.259273116053	13743.101882154635	0.20561161461909047	0.18430194562205998	-52.2381499516232	-4674.13979430357	-50.591402428184665	-4526.790749272797
39.09317085903034	7317.558855786773	7610.0918033541275	10228.513127074539	10151.296315538548	11504.881808177111	11265.761466955848	12595.901844272827	12229.168103519785	14266.904920700397	13730.232046861118	0.20577253696910322	0.18444130865684882	-52.38466625244109	-4715.49171146052	-50.72515425662277	-4566.105799993034
39.328726879264174	7306.241786933196	7598.998285779245	10216.457343571245	10139.611902290611	11492.525178509015	11253.79725517442	12583.199357079662	12216.884761560594	14253.458664878845	13717.273393448362	0.20593750953308482	0.18458417298346708	-52.527794621772046	-4756.865465506911	-50.85548356051004	-4605.420357516035
39.56570224301631	7294.7778876888115	7587.767146452538	10204.281080653443	10127.814393826304	11480.060575933598	11241.730472364596	12570.397511952267	12204.506123640707	14239.921160212085	13704.226547299708	0.20610661552248852	0.18473061019560189	-52.66758108061185	-4798.262162441388	-50.98243315091895	-4644.735021356493
39.80410550254544	7283.165786224557	7576.397204487765	10191.983849227634	10115.90342273708	11467.487939099401	11229.561117425592	12557.496574085866	12192.032470150654	14226.293071804275	13691.092143925847	0.20627994007238587	0.18488069352878977	-52.80407194975123	-4839.682987666223	-51.10604607265486	-4684.050455445424
40.04394526164196	7271.404083718205	7564.887255040996	10179.56514848603	10103.878612505909	11454.807203456927	11217.289187439048	12544.496811892319	12179.464085152113	14212.575075384182	13677.870829044792	0.2064575702935079	0.18503449790439686	-52.937313859772985	-4881.129208716098	-51.226365612292284	-4723.367390376981
40.28523017593832	7259.4913536744225	7553.23606867259	10167.02446549005	10091.739577159926	11442.01830104075	11204.914677491957	12531.398496929376	12166.801256325167	14198.767857387502	13664.563258662625	0.20663959532596315	0.18519209997498265	-53.06735376130746	-4922.602178059053	-51.3434353065677	-4762.686625718605
40.52796895322162	7247.426141226942	7541.442390691496	10154.361274740406	10079.48592091208	11429.121160244222	11192.437580493834	12518.201903826974	12154.044274913667	14184.872115040534	13651.170099155945	0.20682610639469817	0.18535357817113268	-53.19423893611747	-4964.103336059023	-51.457298950736	-4802.009032397065
40.77217035374772	7235.206962422186	7529.504940480993	10141.575037733028	10067.117237790828	11416.11570558612	11179.857886987189	12504.907310210041	12141.193435667674	14170.888556444777	13637.692027355239	0.2070171968667583	0.18551901274979263	-53.31801700824508	-5005.634213991929	-51.56800060759633	-4841.335555175319
41.017843190557436	7222.832303484188	7517.422410805686	10128.665202500839	10054.633111257985	11403.001857469631	11167.17558495178	12491.514996618485	12128.249036783718	14156.81790066326	13624.12973063002	0.2072129623104325	0.18568848584417486	-53.43873595546029	-5047.196437167004	-51.67558461650697	-4880.667215199675
41.26499632979458	7210.300620059952	7505.19346709886	10115.631203140372	10042.033113813859	11389.779531932698	11154.390659601799	12478.025246423425	12115.211379842209	14142.660877807912	13610.483906975121	0.20741350055633478	0.18586208151529457	-53.55644412210677	-5088.791728258599	-51.78009560364808	-4920.005112721585
41.51363869102594	7197.6103364447845	7492.816746729639	10102.472459322744	10029.316806589264	11376.448640389626	11141.50309317591	12464.438345739862	12102.080769741837	14128.418229128154	13596.755265098256	0.20761891176051792	0.18603988580518596	-53.6711902313873	-5130.421910648234	-51.88157849166237	-4959.35042981524
41.763779247563185	7184.759844787328	7480.290858249657	10089.188375788843	10016.483738924337	11363.009089363992	11128.51286472027	12450.75458333595	12088.857514631582	14114.090707101315	13582.944524509525	0.20782929846967935	0.18622198679188362	-53.783023398362275	-5172.088911917061	-51.98007851015791	-4998.704433243722
42.0154270267867	7171.747504273429	7467.6143806181635	10075.77834182763	10003.533447933072	11349.460780212019	11115.419949863595	12436.974250538362	12075.541925839336	14099.67907552419	13569.052415611997	0.20804476568856184	0.18640847464622248	-53.89199314436337	-5213.794767560437	-52.075641206927685	-5038.068477462977
42.26859111047143	7158.571640288269	7454.785862405228	10062.241730737023	9990.465458053479	11335.803608836102	11102.224320584512	12423.097641133323	12062.134317797549	14085.1841096059	13555.079679794071	0.20826542094960476	0.18659944169052786	-53.99814941091245	-5255.5416247337125	-52.16831245915091	-5077.444007685874
42.523280635114425	7145.230543556572	7441.803820972281	10048.577899267133	9977.279280582663	11322.037465388654	11088.925944970648	12409.125051264118	12048.635007965726	14070.606596062742	13541.027069523401	0.20849137438496845	0.18679498245928142	-54.101542574804625	-5297.331746202894	-52.25813848559119	-5116.832563122269
42.77950479226489	7131.722469259661	7428.66674162918	10034.78618704448	9963.97441319611	11308.162233965008	11075.524786969068	12395.056779323724	12035.044316749267	14055.94733321397	13526.89534844227	0.20872273880100298	0.18699519376182316	-54.20222346364244	-5339.167514426168	-52.34516585878373	-5156.235780286603
43.03727282885567	7118.0456361294755	7415.373076767373	10020.865915977294	9950.550339451014	11294.177792285944	11062.020806128096	12380.893125843531	12021.362567415195	14041.207131079756	13512.685291464975	0.20895962975526766	0.18720017474718548	-54.30024337184295	-5381.0514357807115	-52.429441517746454	-5195.6553964302875
43.29659404753705	7104.1982255183075	7401.9212449682245	10006.816389640422	9937.006528272635	11280.08401136857	11048.413957329845	12366.63439337694	12007.590086004113	14026.386811480323	13498.397684876814	0.20920216563619462	0.18741002697113743	-54.395654078056396	-5422.986145036295	-52.511012781924364	-5235.09325319482
43.55747780701245	7090.178380443914	7388.309630085651	9992.636892639468	9923.342433423017	11265.880755185493	11034.704190512994	12352.28088637828	11993.727201238115	14011.487208136747	13484.033326434585	0.20945046774551623	0.18762485446552304	-54.48850786215917	-5464.974409872666	-52.58992736513392	-5274.551300325897
43.81993352237618	7075.984204609539	7374.536580302629	9978.326689953565	9909.557492951792	11251.567880312117	11020.891450385923	12337.832911077017	11979.774244425143	13996.50916677389	13469.593025469287	0.2097046603835625	0.18784476380999635	-54.578857523705665	-5507.019135670271	-52.66623338991849	-5314.0315995304845
44.08397066545326	7061.613761397736	7360.600407160514	9963.885026255331	9895.651128627998	11237.14523556083	11006.97567612936	12323.290775346182	11965.731549359038	13981.45354522445	13455.077602990465	0.20996487093753363	0.18806986420624036	-54.666756401198654	-5549.123370483983	-52.73997940292247	-5353.536328529473
44.349598765141174	7047.0650728377395	7346.49938456045	9949.31112520782	9881.622745352357	11222.61266160235	10992.956801088383	12308.654788565782	11951.599452215416	13966.321213535284	13440.487891792616	0.21023122997288746	0.188300267554778	-54.7522583916616	-5591.2903101677075	-52.811214391062094	-5393.067785270046
44.6168274077539	7032.336118545489	7332.231747735923	9934.604188737054	9867.471730549052	11207.969990573152	10978.834752453069	12293.925261480306	11937.378291442894	13951.113054075218	13425.824736563265	0.21050387132796042	0.1885360885344731	-54.8354179716589	-5633.523303773254	-52.879987797834474	-5432.628392274957
44.88566623736761	7017.424834635666	7317.795692195884	9919.763396279479	9853.19745353661	11193.21704566867	10964.609450927826	12279.102506050374	11923.068407650017	13935.829961644806	13411.088993993479	0.2107829322119565	0.18877744468484045	-54.916290218516224	-5675.82585909497	-52.94634954057983	-5472.220701174345
45.15612495616904	7002.329112605143	7303.189372637161	9904.78790400336	9838.799264876543	11178.353640721787	10950.280810388378	12264.18683529824	11908.67014348707	13920.472843588104	13396.281532890067	0.21106855330643604	0.18902445649127733	-54.99493083294874	-5718.201648489106	-53.01035002884964	-5511.847397465026
45.42821332480542	6987.04679818691	7288.410901825531	9889.676844002834	9824.276495699223	11163.379579765635	10935.848737526252	12249.178563146763	11894.183843522891	13905.042619906111	13381.403234290008	0.2113608788704706	0.18927724747333072	-55.07139616240238	-5760.654514914844	-53.07204018276752	-5551.511305388762
45.701941162736816	6971.575690174119	7273.458349444541	9874.429323463972	9809.628457006136	11148.294656580616	10921.31313148034	12234.078004251929	11879.609854116645	13889.54022337249	13366.454991577246	0.2116600568496011	0.1895359442761377	-55.14574322519911	-5803.188478202093	-53.13147145278708	-5591.215393064776
45.97731834859046	6955.913539213175	7258.329740910856	9859.044423801357	9794.854438947174	11133.098654224474	10906.673883454574	12218.885473828102	11864.948523283889	13873.966599651143	13351.437710601354	0.21196623898875627	0.18980067676517295	-55.218029736606695	-5845.807741662022	-53.18869584041022	-5630.962777849985
46.25435482051728	6940.058046565208	7243.023056155407	9843.521199764014	9779.95371007235	11117.791344544808	10891.930876321541	12203.60128746592	11850.20020055695	13858.322707415586	13336.352309798662	0.21227958094931618	0.19007157812442624	-55.28831413462831	-5888.516698847525	-53.24376591901091	-5670.756731841946
46.533060576550575	6924.006862835612	7227.5362283693285	9827.858678510049	9764.925516556868	11102.372487673887	10877.083984211435	12188.225760943049	11835.365236839525	13842.60951847107	13321.199720315784	0.21260024243048364	0.19034878495817362	-55.35665560769121	-5931.319940662943	-53.29673485632884	-5710.600687688449
46.813445674966815	6907.757586670227	7211.867142713427	9812.055858647856	9749.769081398152	11086.841831504062	10862.133072085348	12172.759210026483	11820.443984254787	13826.8280178782	13305.980886135274	0.21292838729515537	0.19063243739648833	-55.42311412392155	-5974.222262824886	-53.34765643774881	-5750.498244620627
47.09552023464871	6891.307763417951	7196.01363499044	9796.111709243198	9734.483603584104	11071.199111143644	10847.077995292753	12157.201950266684	11805.436795987202	13810.979204078969	13290.696764203938	0.21326418370047617	0.19092267920465014	-55.48775046049195	-6017.228673507925	-53.396585090245935	-5790.453174710041
47.37929443545016	6874.654883758977	7179.973490278778	9780.025168790726	9719.068257231138	11055.444048352427	10831.91859911215	12141.554296783377	11790.34402611742	13795.064089025254	13275.348324563516	0.21360780423329861	0.19121965789662196	-55.550626235301024	-6060.344401434064	-53.44357590785512	-5830.469429440098
47.66477851856398	6857.796382297553	7163.744441526746	9763.795144148002	9703.522190690823	11039.576350955356	10816.654718274256	12125.816564041712	11775.166029450123	13779.083698309054	13259.936550483862	0.21395942605073814	0.1915235248527764	-55.61180393959876	-6103.574904260226	-53.488684677860874	-5870.551146512851
47.951982786891236	6840.729636119081	7147.324168106173	9747.420509431218	9687.84452562392	11023.595712234268	10801.286176467107	12109.989065619504	11759.903161334436	13763.03907129549	13244.462438598854	0.2143192310260659	0.19183443544204357	-55.67134697176516	-6146.925877301954	-53.531967908307706	-5910.702656975482
48.24091760541319	6823.451963310399	7130.710294324208	9730.900104870463	9672.034356040333	11007.501810296066	10785.812785822103	12094.072113964208	11744.555777476608	13746.931261257876	13228.926999044797	0.21468740590015706	0.19215254914869226	-55.72931967301338	-6190.403262676671	-53.57348285674743	-5950.928492646897
48.53159340156531	6805.960621442741	7113.900387892191	9714.232735623202	9656.090747303646	10991.29430741673	10770.234346380339	12078.066020139833	11729.12423374451	13730.761335515306	13213.331255601628	0.21506414243876254	0.19247802970392827	-55.78578736410418	-6234.013258796185	-53.613287559921446	-5991.233393845381
48.82402066561362	6788.252806016661	7096.8919583504785	9697.417170544184	9640.01273509881	10974.97284935997	10754.550645538326	12061.97109356293	11713.608885963835	13714.530375572647	13197.676245836927	0.21544963759583607	0.19281104522254358	-55.840816384388745	-6277.7623303402215	-53.651440865425684	-6031.62231750926
49.11820995103327	6770.325648868048	7079.682455447743	9680.45214090974	9623.799324361116	10958.537064669199	10738.761457471948	12045.787641727187	11698.010089705054	13698.239477262778	13181.963021252479	0.21584409368321547	0.19315176834482323	-55.89447413188827	-6321.657218605513	-53.68800246410683	-6072.10044562188
49.41417187488941	6752.176216534899	7062.269267473995	9663.336339095038	9607.449488165368	10941.986563932163	10722.86654253823	12029.515969916363	11682.328200061525	13681.889750891603	13166.192647434022	0.21624771854691474	0.19350037638396353	-55.946829105203506	-6365.704952311935	-53.723032923895516	-6112.673193987459
49.71191711822035	6733.801508583921	7044.6497195457305	9646.068417201956	9590.962166573141	10925.320939016552	10706.86564665349	12013.156380904811	11666.563571417639	13665.482321385425	13150.36620420382	0.2166607257503531	0.19385705147922933	-55.99795094765432	-6409.912858935306	-53.75659372588052	-6153.346221496351
50.01145642642306	6715.198455896414	7026.8210718419305	9628.646985635578	9574.336265436274	10908.539762275483	10690.758500646774	11996.70917464493	11650.71655720666	13649.018328440852	13134.484785775961	0.2170833347648157	0.1942219807551325	-56.04791049296182	-6454.288576495368	-53.788747301103285	-6194.125439692987
50.3128006096408	6696.363918913011	7008.780517790123	9611.070611627383	9557.570655155327	10891.642585721607	10674.544819588076	11980.174647941316	11634.787509658288	13632.498926677406	13118.549500915156	0.21751577116749207	0.19459535648688392	-56.096779813236935	-6498.840065909782	-53.819557069582515	-6235.0170228451025
50.61596054315354	6677.294685836397	6990.525182200487	9593.337817702444	9540.66416939013	10874.628940168133	10658.224302089237	11963.553094110304	11618.77677953451	13615.925285792491	13102.561473098029	0.21795826684742164	0.19497737627242717	-56.144632268871646	-6543.575623869896	-53.849087480728485	-6276.027418420417
50.9209471677702	6657.987470791935	6972.052119347614	9575.447080088823	9523.615603721462	10857.498334335729	10641.796629577477	11946.844802625106	11602.684715854408	13599.298590719312	13086.521840678211	0.21841106021973591	0.19536824321134327	-56.191542560522066	-6588.50389629323	-53.87740405559089	-6317.163358046208
51.22777149022361	6638.438911945426	6953.358310997833	9557.39682706628	9506.423714260689	10840.250253923374	10625.261465539144	11930.050058745068	11586.511665606107	13582.620041787277	13070.431757054037	0.21887439644855625	0.19576816609094816	-56.237586783950974	-6633.633892444661	-53.90457343165326	-6358.431869037682
51.53644458356769	6618.645569577653	6934.440664381305	9539.185437251786	9489.08721620575	10822.884160641568	10608.618454733063	11913.169143128685	11570.2579734461	13565.89085488497	13054.292390839708	0.21934852767898164	0.19617735957992063	-56.282842486773006	-6678.974999634782	-53.93066340864607	-6399.8402863391675
51.84697758757708	6598.603924115608	6915.296010107576	9520.8112378194	9471.60478234107	10805.399491206483	10591.86722237198	11896.202331429486	11553.923981385202	13549.11226162611	13038.10492603983	0.2198337132785509	0.19659604442981393	-56.32738872796108	-6724.536998628406	-53.95574299709551	-6441.396265094634
52.15938170914916	6578.310374119823	6895.921100023088	9502.272502651294	9453.975041478625	10787.795656292776	10575.00737327033	11879.149893874039	11537.510028460072	13532.285509517866	13021.870562227032	0.22033022008868472	0.19702444768481636	-56.37130614001944	-6770.330079751555	-53.97988246896057	-6483.107793777017
52.47366822270851	6557.761234227996	6876.312605009726	9483.567450417402	9436.19657683801	10770.072039443696	10558.038490957159	11862.012094821033	11521.016450390207	13515.411862132247	13005.590514723232	0.2208383226865105	0.19746280290016194	-56.4146769939689	-6816.364859749796	-54.00315341051464	-6524.983207932906
52.789848470613855	6536.952733054456	6856.467112722825	9464.69424258015	9418.26792436234	10752.227995935924	10540.96013675218	11844.78919230074	11504.443579219036	13498.492599279884	12989.266014783992	0.2213583036576425	0.1979113503695951	-56.45758526743157	-6862.652399447979	-54.02562877771197	-6567.03120456147
53.107933863567155	6515.881011045888	6836.381125267801	9445.650981321427	9400.187570967626	10734.262851597541	10523.771848803664	11827.481437533626	11487.791742938973	13481.529017186722	12972.898309786673	0.22189045388037243	0.19837033736232737	-56.50011671537504	-6909.20422218903	-54.047382954131535	-6609.260857189773
53.42793588102576	6494.542118293205	6816.05105681385	9426.435707388235	9381.953952722124	10716.175901576651	10506.473141085844	11810.089074427386	11471.061265098933	13464.522428673426	12956.488663421631	0.22243507282186814	0.19884001836994178	-56.54235894451267	-6956.032333184499	-54.06849181148391	-6651.681631634245
53.74986607161648	6472.932012299987	6795.473231144014	9407.046397853426	9363.565452953118	10697.966409058365	10489.063502354536	11792.612339051075	11454.252464394209	13447.474163337429	12940.03835588742	0.22299246884694846	0.19932065536373028	-56.58440149109447	-7003.149239779217	-54.08903277299032	-6694.303402521182
54.073736053552395	6451.046555707821	6774.6438791401115	9387.480963787919	9345.020400277295	10679.633603927705	10471.542395058363	11775.051459085238	11437.365654237137	13430.385567737665	12923.548684089103	0.22356295954003796	0.19981251806297828	-56.62633590203404	-7050.567972652847	-54.10908487985034	-6737.136470621917
54.399557515052166	6428.881513979306	6753.559136201856	9367.737247840512	9326.317066551683	10661.176681375948	10453.909254203914	11757.406653246973	11420.401142307866	13413.258005582049	12907.020961840362	0.22414687204096187	0.20031588421470875	-56.6682558200082	-7098.302108062198	-54.12872886068362	-6780.19158099452
54.727342214761876	6406.432553039282	6732.215039598948	9347.813021721104	9307.453664741275	10642.594800447469	10436.163486172309	11739.678130688479	11403.359230084265	13396.09285791743	12890.45652006904	0.22474454339526378	0.20083103988549234	-56.710257072289096	-7146.365791110089	-54.14804720410939	-6823.479941986501
55.057101982179326	6383.695236875567	6710.607525755633	9327.705983583395	9288.428346699926	10623.88708252467	10418.304467485197	11721.866090368065	11386.240212349945	13378.891523322476	12873.856707026524	0.22535632091975502	0.20135827976588166	-56.75243776398747	-7194.773760193959	-54.16712423509489	-6867.013245209819
55.38884871808102	6360.665025099983	6688.732427466405	9307.413755302026	9269.23920085991	10605.052609747256	10400.33154351709	11703.970720391473	11369.044376678796	13361.655418102611	12857.222888500288	0.22598256258405894	0.20189790748812916	-56.7948983757542	-7243.541372632375	-54.18604619489088	-6910.803686482832
55.722594394951685	6337.337270471531	6666.585471042771	9286.93387964014	9249.884249826673	10586.090423363434	10382.24402715209	11685.992197322972	11351.772002895481	13344.385976487807	12840.556448030366	0.22662363740896496	0.20245023595783926	-56.83774186521077	-7292.6846314407885	-54.20490132404484	-6954.863987707067
56.058351057416104	6313.707216383346	6644.162273390352	9266.263817302295	9230.361447874158	10566.999522009482	10364.041197382074	11667.930685464238	11334.423362510412	13327.084650832947	12823.85878712955	0.2272799258824257	0.20301558770026243	-56.88107377440974	-7342.220213577151	-54.22377995058014	-6999.207419980317
56.39613082267415	6289.769994315023	6621.458339015541	9245.400943867091	9210.668678335614	10547.778859913573	10345.72229784282	11649.786336098728	11316.998718127286	13309.752911819907	12807.131325506522	0.22795182039409373	0.20359429522198383	-56.925002341720756	-7392.165499488125	-54.24277458158576	-7043.847827744903
56.7359458809379	6265.520621253349	6598.469056962279	9224.342546595091	9190.803750886085	10528.427345021137	10327.28653528616	11631.559286700945	11299.498322822878	13292.392248662552	12790.37550129331	0.22863972568934715	0.204186701388775	-56.9696386187934	-7442.53860408999	-54.261979999348114	-7088.799654162023
57.07780849587155	6240.953997083568	6575.1896976781045	9203.085821105728	9170.76439871043	10508.943837037064	10308.733077983741	11613.249660107858	11281.922419496412	13275.00416931357	12773.592771275604	0.2293440593438039	0.20479315982045956	-57.015096593666385	-7493.358409360284	-54.28149336237766	-7134.07796778623
57.42173100503407	6216.06490195454	6551.615409810313	9181.627867917632	9150.548275552495	10489.327145380994	10290.061054059966	11594.857563650821	11264.27124018794	13257.590200673405	12756.784611127056	0.23006525225937507	0.20541403530365548	-57.0614933195302	-7544.64459852688	-54.30141431106131	-7179.698490547016
57.7677258203244	6190.8479936211925	6527.741216932138	9159.965688846183	9130.152952639139	10469.576027051113	10271.269549749759	11576.38308824581	11246.545005363198	13240.151888801056	12739.952515646595	0.2308037491829782	0.20604970422333246	-57.10894904979614	-7596.417691982584	-54.32184507889724	-7225.677627202822
58.115805428429454	6165.2978047683055	6503.562014199934	9138.096183251891	9109.575915473679	10449.689184392046	10252.35760757781	11557.826307439847	11228.743923163747	13222.690799126643	12723.097998999292	0.23156000924909173	0.20670055501416876	-57.15758737932083	-7648.699084969936	-54.34289060855008	-7272.03249621205
58.465982391274686	6139.408740320189	6479.072564942306	9116.016144133051	9088.81456049261	10429.665262762017	10233.324224455253	11539.187276411361	11210.868188620381	13205.208516665747	12706.222594960573	0.23233450654739407	0.20736698863274153	-57.20753539310863	-7701.511087249033	-54.36465867437255	-7318.78096228186
58.818269346477535	6113.175074741056	6454.267497182198	9093.722254055221	9067.866191578705	10409.502848093747	10214.168349689084	11520.466030921558	11192.917982827426	13187.706646234752	12689.327857163242	0.2331277307168168	0.20804941905166535	-57.25892382192069	-7754.876964750467	-54.38726001052419	-7365.9416705279145
59.172679007803275	6086.590949332112	6429.141300094124	9071.211080910773	9046.728016424402	10389.200464344294	10194.888882900583	11501.662586214865	11174.893472076472	13170.186812667796	12672.41535934803	0.23394018756740664	0.2087482737768279	-57.311887205169114	-7808.820983309997	-54.41080844538919	-7413.534082399914
59.52922416562417	6059.6503695314805	6403.688320398086	9048.479073500452	9025.397142737726	10368.756570827714	10175.484671847284	11482.776935865182	11156.794806946686	13152.6506610346	12655.486695616733	0.23477239973147582	0.2094639943889789	-57.36656406274233	-7863.368454779265	-54.435421043121096	-7461.5785135170445
59.887917687380885	6032.347202223921	6377.902758693121	9025.522556928792	9003.870574283676	10348.169559424305	10155.954510143945	11463.809050564852	11138.622121349785	13135.099856858602	12638.54348068832	0.2356249073456145	0.21019703711097582	-57.42309707439745	-7918.545785389841	-54.461218252019535	-7510.096173453843
60.24877251804685	6004.675173068672	6351.778665733237	9002.337727805705	8982.145206753017	10327.437751660918	10136.297134876957	11444.758876854115	11120.375531526746	13117.536086336324	12621.58735015754	0.23649826876522262	0.21094787340206408	-57.48163326852773	-7974.3805267077405	-54.488324060585	-7559.10920764273
60.6118016805955	5976.62786385342	6325.309938649476	8978.920649244383	8960.217823450255	10306.559395654313	10116.511224106636	11425.626335786359	11102.055134993887	13099.961056555947	12604.619960755934	0.23739306131332366	0.2117169905806902	-57.542324220243245	-8030.901429220336	-54.516866161004145	-7608.64074141928
60.97701827647021	5948.1987098849495	6298.49031712244	8955.267245647638	8938.085090792489	10285.53266291185	10096.595394251819	11406.411321527266	11083.661009435527	13082.376495716593	12587.642990615426	0.23830988206552506	0.2125048924773746	-57.60532625927226	-8088.138498737477	-54.54697612164091	-7658.714926508255
61.34443548605718	5919.380997426205	6271.313379509696	8931.373297271766	8915.743553609234	10264.355644980553	10076.54819734959	11387.113699882477	11065.19321153966	13064.784153346156	12570.658139533207	0.23924934867310546	0.2133121001193434	-57.670800688534655	-8146.123055779608	-54.57878956784407	-7709.356989911525
61.71406656916102	5890.167861192506	6243.77253893449	8907.234434559246	8893.189630234861	10243.026349937913	10056.368118184771	11367.733306751397	11046.651775774439	13047.18580051892	12553.667129239187	0.24021210022632278	0.21413915244863657	-57.7389140132218	-8204.887798049953	-54.61244637216623	-7760.593285444193
62.085924865483435	5860.5522819192	6215.86103934133	8882.846132228835	8870.41960738236	10221.542698714964	10036.05357128075	11348.269946501774	11028.036713100879	13029.583230071288	12536.671703664064	0.24119879816017287	0.2149866070755912	-57.80983818217646	-8264.466866326053	-54.648090854667316	-7812.451348082628
62.46002379510434	5830.527084015533	6187.5719515266765	8858.20370311275	8847.429634789047	10199.902521243283	10015.602897745377	11328.723390261206	11009.348009619296	13011.978256815733	12519.673629209059	0.24221012720495305	0.21585504106966152	-57.88375084106883	-8324.895913801156	-54.685871993129695	-7864.959951191209
62.83637685896657	5800.084933320257	6158.89816915246	8833.302291729373	8824.215719622356	10178.103552416233	9995.014361963182	11309.093374120695	10990.585625144804	12994.372717752296	12502.674695016032	0.24324679638414384	0.21674505178969428	-57.960835598374615	-8386.212179132272	-54.725943644398285	-7918.149166892283
63.21499763936286	5769.21833497655	6129.8324047525175	8808.136867579955	8800.77372063489	10156.143427854788	9974.28614812625	11289.379597245463	10971.749491708526	12976.768472277285	12485.676713238334	0.24430954006225605	0.2176572577558817	-58.04128230531569	-8448.45456347731	-54.768464777547706	-7972.050429779571
63.59589980042612	5737.919631444873	6100.367185741985	8782.70221815653	8777.099342055717	10134.019679466823	9953.416356594014	11269.581719887234	10952.839511979371	12959.167402388042	12468.681519310961	0.24539911904547881	0.21859229956579215	-58.12528735017804	-8511.663711695466	-54.813599719127524	-8026.696604103083
63.979097088622495	5706.181000674912	6070.494850442371	8756.992941648721	8753.18812720618	10111.72973078922	9932.403000073537	11249.69936129286	10933.855557602654	12941.571412883606	12451.69097222069	0.246516321738119	0.21955084085697377	-58.21305396736898	-8575.882097904105	-54.861518410887584	-8082.1220546115655
64.36460333324754	5673.994454459233	6040.207544135346	8731.003439335966	8729.035451826205	10089.27089210073	9911.243999609653	11229.73209750308	10914.797467450187	12923.982431560427	12434.706954774856	0.24766196535801838	0.22053356931885315	-58.304792562947114	-8641.15411577397	-54.91239668192429	-8138.362721434096
64.75243244692527	5641.351836993506	6009.497215160414	8704.727907651186	8704.636517097337	10066.64035529292	9889.937180374525	11209.679459034904	10895.665045776546	12906.40240940203	12417.73137386839	0.24883689721433663	0.22154119775675227	-58.400721056988914	-8707.52617376321	-54.966416534996824	-8195.456199099543
65.14259842611021	5608.244823670609	5978.355611073382	8678.160329901733	8679.98634234791	10043.835188486099	9868.480267245463	11189.540928440983	10876.458060276307	12888.83332076209	12400.7661607485	0.2500419960512901	0.22257446521109453	-58.501065243430276	-8775.046795543516	-55.02376644778815	-8253.441819935106
65.53511535159264	5574.664920138336	5946.774274884402	8651.294467632822	8655.079757425163	10020.852330376249	9846.870880159304	11169.315937738978	10857.17624003639	12871.277163540075	12383.813271276582	0.25127817346167924	0.22363413813501745	-58.60605916905479	-8843.766726024915	-55.084641690680655	-8312.360742213437
65.92999738900669	5540.603461652982	5914.744541396231	8624.123851617722	8629.911394717989	9997.688584297715	9825.106529230281	11149.00386570275	10837.819273376841	12853.735959348003	12366.874686186042	0.2525463753742624	0.22472101163383768	-58.71594553253453	-8913.739043288399	-55.14924466186312	-8372.25604332285
66.32725878934137	5506.051612764167	5882.257533665884	8596.641772458992	8604.475680813695	9974.340611986083	9803.184609618256	11128.604035007564	10818.386805573791	12836.211753667521	12349.952411335567	0.2538475836193055	0.22583591077005202	-58.83097610384539	-8985.019276671112	-55.21778523989633	-8433.172818140592
66.72691388945532	5471.000367369439	5849.304159615402	8568.841270784435	8578.76682777147	9950.804927024694	9781.102396133267	11108.115709220789	10798.878436457484	12818.706615996389	12333.048477957162	0.2551828175769094	0.22697969193775996	-58.95141216641787	-9057.665531526087	-55.290481155987436	-8495.158283099998
67.12897711259382	5435.440549180235	5815.875108819732	8540.715127020329	8552.778823993749	9927.077887956506	9758.857037560725	11087.538089628228	10779.293717877401	12801.222639982338	12316.164942897256	0.2565531359130057	0.22815324431068623	-59.0775249826238	-9131.738621002762	-55.367558386553355	-8558.261886244407
67.53346296890952	5399.362812644816	5781.96084950317	8512.25585072489	8526.505424676838	9903.155691043028	9736.445550691738	11066.870311886849	10759.632151026944	12783.761943543637	12299.303888850518	0.2579596384082395	0.22935749136823874	-59.20959628354103	-9207.302205159329	-55.44925156678437	-8622.535423536086
67.94038605598601	5362.757644377618	5747.55162577881	8483.455669463956	8499.94014182073	9879.034362650262	9713.864814041386	11046.111442493242	10739.893183618831	12766.326668974734	12282.467424585042	0.2594034678852761	0.23059339250431501	-59.34791878530632	-9284.42293804395	-55.535804427448966	-8688.033161996165
68.3497610593647	5325.615365148254	5712.6374551687	8454.306517210081	8473.076233777085	9854.70975124018	9691.111561236505	11025.260475056299	10720.076206901877	12748.918983034879	12265.65768515722	0.26088581224045404	0.2318619447239232	-59.492796732709394	-9363.170623055892	-55.62747025551653	-8754.811969947303
68.7616027530747	5287.926132488776	5677.208126446806	8424.800022246882	8445.906694314268	9830.177518945991	9668.182374054364	11004.316326362838	10700.180552509937	12731.541077018856	12248.876832115759	0.2624079065860589	0.233164184432977	-59.64454647194907	-9443.618377173087	-55.72451238030226	-8822.931454885053
69.17592600016614	5249.679943981627	5641.2531978502075	8394.927494558708	8418.424241176357	9805.433132706687	9645.073675091038	10983.277832222737	10680.20548913184	12714.195166807041	12232.127053692431	0.26397103550993695	0.23450118932700995	-59.803497054237596	-9525.842804582557	-55.82720468680418	-8892.4541094522
69.59274575324658	5210.86664129692	5604.761995709218	8364.679912686732	8390.621304113294	9780.471854936304	9621.78172003839	10962.143743080635	10660.150218991874	12696.883492893516	12215.410564978758	0.2655765354595787	0.2358740803849294	-59.96999087151926	-9609.924180199625	-55.935832157303594	-8963.44546596217
70.01207705502031	5171.475915052563	5567.723613551419	8334.04791003138	8362.490012357672	9755.288733700881	9598.30258954615	10940.912719379416	10640.013874128541	12679.608320389656	12198.729608086449	0.26722579725829027	0.2372840239743432	-60.144384326664294	-9695.946643783478	-56.0506914435864	-9035.97426011553
70.43393503883172	5131.497310577001	5530.126911739985	8303.021760581207	8334.022181523105	9729.878592374816	9574.632180644629	10919.583326660075	10619.795512458992	12662.371939000957	12182.086452289783	0.26892026876156855	0.2387322340754392	-60.32704853966061	-9783.99840520625	-56.17209147106769	-9110.112604396883
70.85833492921113	5090.920234660857	5491.960517712641	8271.591364048387	8305.209299898428	9704.236018746726	9550.766197701989	10898.154030381613	10599.494113615672	12645.176662974669	12165.483394148096	0.27066145766232497	0.2402199746308597	-60.5183700918642	-9874.171961574117	-56.30035407694959	-9185.936171819223
71.2852920424243	5049.733963390364	5453.212826893335	8239.7462303908	8276.042514110852	9678.355353542896	9526.700142888223	10876.623190443323	10579.108574540654	12628.024831015484	12148.922757605978	0.272450934454195	0.24174856202953596	-60.71875181052383	-9966.564326927764	-56.43581468444063	-9263.524390663253
71.71482178702524	5007.927651162894	5413.872004355648	8207.475463700968	8246.512614130592	9652.230678334554	9502.429306116259	10854.989055390564	10558.637704822084	12610.918806166266	12132.406894068903	0.2742903355627646	0.2433193677329741	-60.9286135956263	-10061.277275247267	-56.57882301502832	-9342.960650891066
72.14693966441222	4965.490340992654	5373.92598732407	8174.767745442637	8216.61001758885	9625.855802793318	9477.948754428877	10833.249756284209	10538.080221756452	12593.860975650965	12115.938182451831	0.2761813666552235	0.2449338210530861	-61.14839329141796	-10158.4175975814	-56.72974384120789	-9424.332523002522
72.58166126938723	4922.410976222864	5333.3624886069765	8141.611317016024	8186.324753380082	9599.224251256781	9453.253320797823	10811.403300212034	10517.434745118664	12576.853750676004	12099.519029197792	0.2781258061396437	0.2465934120912613	-61.37854760517075	-10258.09737415798	-56.888957781999125	-9507.731990112457
73.01900229071879	4878.6784137694785	5292.169001063579	8107.993961633835	8155.646444519297	9572.329248564098	9428.337592299758	10789.44756341928	10496.699791621351	12559.899566186772	12083.151868263802	0.28012550886584664	0.24829969484907097	-61.6195530752866	-10360.43426230899	-57.05686214378693	-9593.255694107385
73.45897851170821	4834.281439030936	5250.332803215918	8073.902985491106	8124.564290224148	9545.16370511917	9403.195897630929	10767.380284033934	10475.873769042712	12543.000880575319	12066.83916107048	0.2821824100406249	0.25005429052168954	-61.87190709189235	-10465.551801215857	-57.23387180910322	-9681.005196739454
73.90160581075892	4789.208782608059	5207.8409661270325	8039.325198213126	8093.067047191989	9517.720201136088	9377.822293920734	10745.199054360266	10454.954970001803	12526.160175334911	12050.583396412498	0.28429852937094663	0.2518588909859095	-62.13612897246094	-10573.57973446534	-57.42042017624408	-9771.087256663712
74.34690016194996	4743.4491389887435	5164.680361676113	8004.246892567464	8061.1430100408525	9489.990970019227	9352.210552800823	10722.901312712667	10433.941565357349	12509.379954656986	12034.387090325388	0.2864759754497106	0.25371526249544124	-62.412761094956295	-10684.654351365287	-57.61696015262896	-9863.614123381907
74.79487763561212	4696.991187363208	5120.837672373468	7968.653823428559	8028.779990884526	9461.967880827688	9326.35414568485	10700.48433475999	10412.831597205954	12492.662744966012	12018.252785905543	0.288716950399589	0.2556252495970774	-62.7023700921236	-10798.91884824913	-57.82396520510156	-9958.703849206679
75.24555439890803	4649.82361474652	5076.299402869088	7932.531185984998	7995.965298010899	9433.642419770144	9300.246228209779	10677.945224347674	10391.622971452322	12476.011094386406	12002.183053078177	0.29102375479158443	0.25759077928225643	-63.0055481095369	-10916.523710855283	-58.04193047053559	-10056.480620390968
75.6989467164156	4601.935141597779	5031.051893322009	7895.863593183688	7962.685713634299	9405.005670674012	9273.879623787789	10655.280903763727	10370.3134499235	12459.427572136585	11986.180488309325	0.29339879285604775	0.25961386538957887	-63.32291413058738	-11037.627118960954	-58.2713739298033	-10157.075108557008
76.15507095071504	4553.314550137517	4985.081334810978	7858.635052408025	7928.927470692814	9376.048294368944	9247.24680621384	10632.488103411388	10348.900641996297	12442.914767843717	11970.247714256531	0.29584457800513675	0.2616966132749201	-63.655115371740976	-11162.395374588901	-58.51283764935215	-10260.624843827914
76.61394356297929	4503.950715578039	4938.373786981203	7820.828941391858	7894.676228662715	9346.76050692161	9220.339881270584	10609.563350848985	10327.381995704907	12426.475290772978	11954.387379352685	0.2983637386869995	0.2638412247669724	-64.00282875139783	-11291.003355079098	-58.766889093851205	-10367.27461094479
77.07558111356816	4453.832640494954	4890.91519813761	7782.427983375952	7859.917048364207	9317.132056655073	9193.150567268995	10586.50295915461	10305.754788293709	12410.111768964312	11938.602157317488	0.3009590245933837	0.2660500034272892	-64.36676243581678	-11423.634992433712	-59.03412251381815	-10477.176869808696
77.54000026262605	4402.949492582042	4842.69142801116	7743.414221519602	7824.634365734434	9287.152199882357	9165.670174458895	10563.303014569929	10284.016116177301	12393.826848269013	11922.894746589991	0.3036333132438647	0.26832536013527886	-64.74765746525918	-11560.48378030234	-59.315160412668774	-10590.492202002322
78.00721777068286	4351.290646046046	4793.688273441906	7703.768992587288	7788.811964546649	9256.809675280407	9137.889583239665	10539.959363374743	10262.16288426719	12377.623191278653	11907.267869675665	0.3063896169715233	0.2706698190200349	-65.14628946372432	-11701.75331008993	-59.61065509718719	-10707.389784849016
78.47725049925933	4298.845726912205	4743.891497240786	7663.472899937834	7752.432948057905	9226.092676826223	9109.799221097122	10516.467597939754	10240.191794621625	12361.503476137474	11891.724272400668	0.30923109033664625	0.27308602376245467	-65.56347043630376	-11847.657837798586	-59.921290316391605	-10828.047894760966
78.95011541147531	4245.604662526177	4693.286860510975	7622.5057858530035	7715.47970957156	9194.988825213051	9081.389038187754	10492.823041901178	10218.099334371394	12345.470395228755	11876.266723065204	0.3121610379968752	0.27557674429277035	-66.00005065690493	-11998.42288306891	-60.24778299304671	-10952.654441604624
79.42582957266194	4191.557735552757	4641.860158729964	7580.846703253427	7677.933901906614	9163.485137660764	9052.648481487326	10469.020734397305	10195.881762871733	12329.5266537258	11860.89801148805	0.31518292306426604	0.27814488391041864	-66.45692064940158	-12154.285861976445	-60.59088505256841	-11081.407535909908
79.90441015097758	4136.695642786007	4589.597261913978	7538.473886861726	7639.776405771596	9131.567996030104	9023.5664674154	10445.055413302238	10173.535098025925	12313.674967996767	11845.620947932895	0.318300375981883	0.2807934868551002	-66.93501326636397	-12315.496755379485	-60.951385354754166	-11214.51609098725
80.38587441802741	4081.009559099421	4536.484159208211	7495.3647238863805	7600.987297048212	9099.223113145648	8994.131352842116	10420.92149738661	10151.055101722339	12297.91806385123	11830.438361906565	0.3215172039548823	0.28352574635996547	-67.43530586717497	-12482.318814240163	-61.330111732944715	-11352.200461883098
80.87023974948666	4024.4912068787476	4482.507008268792	7451.495724317134	7561.545812999165	9066.435497229695	8964.33090437866	10396.613067331713	10128.437264322642	12282.258674617457	11815.353100819088	0.3248374009735665	0.28634501322007977	-67.95882259830432	-12655.02930359752	-61.727933145723	-11494.693123321515
81.35752362572781	3967.1329312916196	4427.652189825095	7406.842490939363	7521.430317424354	9033.189414343196	8934.152265846542	10372.123845515714	10105.67678813351	12266.699539036015	11800.36802849393	0.32826515846861126	0.2892548049117328	-68.50663677875127	-12833.92028688942	-62.14576194663641	-11642.2393888589
81.8477436324513	3908.927781760017	4371.906367834718	7361.379689196749	7480.618264802323	8999.468348727067	8903.58192381554	10347.447174486158	10082.768569789576	12251.243398956183	11785.486023516407	0.33180487664160463	0.29225881530072195	-69.07987339131978	-13019.299452014267	-62.584556276753574	-11795.098173488164
82.34091746132043	3849.8696000104796	4315.256555666802	7315.081017054413	7439.086163467668	8965.254960932733	8872.605671093726	10322.575994025832	10059.707181469423	12235.892996819703	11770.70997740712	0.3354611765172291	0.2953609249805318	-69.67971168126678	-13211.490980655653	-63.04532258513973	-11953.542801999953
82.83706291059936	3789.9531150844373	4257.6901887734375	7267.919175041588	7396.8095378921125	8930.531043627347	8841.208568047397	10297.502816712327	10036.486850860847	12220.651072915689	11756.042792606588	0.3392389127668496	0.2985652122842877	-70.30738786272013	-13410.836462255102	-63.52911828238393	-12117.861865530256
83.33619788579601	3729.1740456945454	4199.195204331491	7219.865836682035	7353.762890155317	8895.27747495522	8809.37490162165	10272.219701863556	10013.101439784432	12205.520362388725	11741.487380255508	0.34314318735705174	0.30187596501762887	-70.96419793193127	-13617.69585377723	-64.03705453169641	-12288.360128666041
83.83834040030794	3667.529210314541	4139.760128360805	7170.891619555074	7309.919660714563	8859.474169334997	8777.088141927032	10246.71822775423	9989.54442137835	12190.50359198162	11727.046657754801	0.34717936408070504	0.3052976929630638	-71.65150058544714	-13832.448486241745	-64.57029918168882	-12465.359489484923
84.34350857607244	3605.0166453853753	4079.374170845248	7120.966057266814	7265.252188607084	8823.10002556905	8744.330896250684	10220.989461978654	9965.808855738993	12175.60347649232	11712.72354608776	0.3513530840326048	0.30883514121015593	-72.3707202402602	-14055.494118815288	-65.13007984519936	-12649.199995018309
84.85172064422062	3541.6357320119887	4018.0273294033022	7070.057572653915	7219.731671248173	8786.1328721404	8711.084860344305	10195.023929826097	9941.887363903992	12160.822714922899	11698.520966885242	0.3556702820965767	0.31249330436992506	-73.12335015073586	-14287.254040801898	-65.71768712706216	-12840.240914418362
85.36299494573534	3477.387331509326	3955.7105020720555	7018.133452589322	7173.328124021724	8748.54940957196	8677.330766835528	10168.81158052476	9917.772100055477	12146.163986297273	11684.441839213878	0.3601372045162389	0.31627744173622235	-73.91095561486691	-14528.172221432906	-66.33447800288559	-13038.861872025765
85.87734993211305	3412.2739301334855	3892.41560978267	6965.159824812275	7126.0103398978235	8710.325149723865	8643.048330603568	10142.34175119962	9893.45472181193	12131.629945122513	11670.489076065534	0.3647604276274426	0.32019309346160374	-74.73517726110549	-14778.716507013189	-66.98187935087662	-13245.464042548789
86.39480416602983	3346.299793301363	3828.13572911487	6911.101637262781	7077.745849354748	8671.434351906033	8608.216190954165	10115.60312837663	9868.926358465722	12117.223216465898	11656.665580524043	0.36954687783682294	0.32424609782036495	-75.59773440295976	-15039.379864171613	-67.6613916363076	-13460.47141019185
86.91537632201124	3279.47112956021	3762.8652359232037	6855.922640466682	7028.500880932542	8631.849955688233	8572.811850425129	10088.58370685414	9844.177577013346	12102.946390618858	11642.974241584314	0.3745038529379433	0.32844260963702054	-76.50042844537711	-15310.681667181663	-68.37459274689445	-13684.332093281904
87.43908518710603	3211.7962645131565	3696.599960425296	6799.585373588747	6978.240322800194	8591.54351029545	8536.811610049424	10061.270745747806	9819.198345812276	12088.802017315993	11629.417929596399	0.37963904486434885	0.332789119964618	-77.44514632339906	-15593.169026506366	-69.12314197559772	-13917.519735668786
87.9659496615646	3143.285824837713	3629.3373543322855	6742.05115485105	6926.9276857813165	8550.48510048562	8500.190500900393	10033.650721500802	9793.977995685646	12074.792599475191	11615.99949130516	0.38496056398751083	0.33729247710397	-78.43386394847039	-15887.418154497864	-69.90878414486724	-14160.534965622239
88.4959887595208	3073.952932448573	3561.076670581513	6683.28007710139	6874.525068353488	8508.643268818769	8462.922211742329	10005.709277634885	9768.505178281315	12060.920586421935	11602.721744453682	0.3904769650772701	0.34195990906219387	-79.46864963227654	-16194.035762858111	-70.73335386302915	-14413.906922307331
89.0292216096782	3003.813408751305	3491.819156199298	6623.231009412919	6820.9931242157245	8465.984934242882	8424.979012610624	9977.431171001212	9742.767821476884	12047.188366558505	11589.587471916644	0.39619727505317853	0.3467990475570096	-80.55166745149654	-16513.660484822933	-71.59877990009136	-14678.19484912022
89.56566745600044	2932.885988807151	3421.5682587749793	6561.861605701459	6766.291033106784	8422.475306942082	8386.331674148318	9948.800214270977	9716.75308160521	12033.598259435294	11576.599415326647	0.4021310226671596	0.351817953682122	-81.68518050978219	-16846.964313249337	-72.50708966628281	-14953.989752299152
90.1053456584057	2861.1925450782815	3350.329846963756	6499.128321462139	6710.376475655823	8378.077799418586	8346.949382531651	9919.79921438635	9690.44729225696	12020.152507178069	11563.760268153761	0.40828827027144526	0.3570251453588274	-82.87155404419354	-17194.654043427203	-73.46041377097663	-15241.916121891467
90.6482756934654	2788.7583202443443	3278.112445352111	6434.98643985258	6653.205613157018	8332.75393381233	8306.799649826644	9890.409906671171	9663.835909397432	12006.853265221602	11551.072668195573	0.4146796478409505	0.36242962670987783	-84.11325831314934	-17557.47270680638	-74.46099063360907	-15542.63371073315
91.19447715510712	2715.612168371447	3204.9274839119107	6369.390108485868	6594.733073281629	8286.463245501754	8265.848219631964	9860.612884278535	9636.903452513938	11993.702592296271	11538.539189431782	0.42131638943645244	0.3680409195038136	-85.4128711921685	-17936.20097889495	-75.51117111149142	-15856.839365408756
91.74396975532183	2641.786803470479	3130.789562134424	6302.292388443265	6534.911942875746	8239.163183077048	8224.058967881587	9830.387522627461	9609.633441486869	11980.702439608924	11526.162333192913	0.42821037231436077	0.3738690968315287	-86.77308038949377	-18331.658540787408	-76.61342310039709	-16185.268900932977
92.29677332487483	2567.319054199552	3055.7167277686463	6233.645317175747	6473.6937691409485	8190.809004836526	8181.393798705639	9799.711898456782	9582.008328853792	11967.85463915635	11513.944518589715	0.435374158910962	0.3799248191921287	-88.1966851789839	-18744.705369750038	-77.77033605352972	-16528.69900829252
92.85290781402206	2492.250123140527	2979.7307698847926	6163.399987132027	6411.028570658311	8141.353672025588	8137.812535279514	9768.562703095433	9554.009427109393	11955.16089110247	11501.88807214495	0.44282104195412425	0.38621937318234484	-89.68659753014526	-19176.242929366883	-78.9846253533342	-16887.949181016535
93.41239329322968	2416.6258487106325	2902.8575257390166	6091.506642133154	6346.8648598951195	8090.747739122943	8093.272805631894	9736.915149521468	9525.616830655898	11942.622750146951	11489.995216564646	0.4505650929840368	0.39276471300322024	-91.24584249516192	-19627.215224151034	-80.25913645679248	-17263.883643336827
93.97524995389855	2340.496967350662	2825.1272006224	6017.9147937046	6281.149679028111	8038.939241576656	8047.7299234328075	9704.742872750416	9496.809331987986	11930.241610804844	11478.2680585803	0.458621214597304	0.39957350501993694	-92.87755769060277	-20098.609677123604	-81.59684871801892	-17657.413257973036
94.54149810909283	2263.9193731611836	2746.574699532077	5942.573359780421	6213.828651129369	7985.8735815111595	8001.136763846834	9672.017823063066	9467.564331664908	11918.018691511952	11466.708575789049	0.46700519676607827	0.40665917563583653	-94.58499168561502	-20591.457781383768	-83.00087877410988	-18069.497386681614
95.11115819427312	2186.9543716326366	2667.2399690964835	5865.430828405742	6144.846048988585	7931.493412063424	7953.443634612866	9638.710151549132	9437.857741586691	11905.955017461916	11455.318602411437	0.4757337776268478	0.4140359627705332	-96.37150107997331	-21106.835468300385	-84.47448335871286	-18501.1456707255
95.68425076803395	2109.6689235343447	2587.168347715884	5786.4354492851135	6074.1448840915455	7875.7385211687515	7904.598142606845	9604.788087409857	9407.663881055485	11894.05140207437	11444.099813880384	0.48482470918271475	0.42171897126506974	-98.24054602317301	-21645.863125317963	-86.02106138222007	-18953.41969127627
96.26079651284576	2032.1358743895657	2506.4109213354845	5705.535456251075	6001.66701853696	7818.545715804039	7854.545056257586	9570.21780642702	9376.955365063788	11882.30842698345	11433.053710167684	0.4942968284196456	0.42972423257509884	-100.19568388969674	-22209.705185447587	-87.64415508952789	-19427.43446173845
96.84081623580131	1954.434164271315	2425.0248816465473	5622.679323959632	5927.353302952507	7759.848707915588	7803.226164322589	9534.963289971403	9345.70298421019	11870.72642042772	11422.181597745981	0.5041701344023587	0.43806876915689585	-102.24056078556532	-22799.56919818651	-89.34745007338279	-19924.359694452956
97.42433086936633	1876.64901190903	2343.073882804641	5537.816062351797	5851.143743765156	7699.578003510331	7750.580131694249	9498.986173888114	9313.87557560023	11859.305433911215	11411.484570075881	0.5144658719906949	0.44677066400165505	-104.37890051755949	-23416.704277886543	-91.13477388380397	-20445.42077325727
98.01136147213543	1798.8720663062518	2260.62839195916	5450.895552650669	5772.97770348852	7637.660796679977	7696.542353100844	9462.245586562012	9281.439884044885	11848.045216994191	11400.963486497902	0.5252066229041019	0.4558491358321244	-106.61449060809537	-24062.398810145445	-93.01009293223069	-20991.899350822903
98.60192922959182	1721.201518243753	2177.7660280013606	5361.868928886036	5692.794138009308	7574.020870660238	7641.044805795827	9424.697975433783	9248.36041282242	11836.945190059165	11390.618949398375	0.5364164049621353	0.4653246205435375	-108.9511648859625	-24737.97727970872	-94.97750734070269	-21565.13347517792
99.1960554548718	1643.7421631943446	2094.5718819577255	5270.689009146715	5610.531875182569	7508.57850840698	7584.01590259869	9386.296921207908	9214.599263222046	11826.004414884308	11380.451279507108	0.5481207804450806	0.47521885954966553	-111.39278212638692	-25444.79606452887	-97.04124333264008	-22166.517133261077
99.79376158953411	1566.6054063247502	2011.1388113837156	5177.310780947317	5526.129939377401	7441.250415601927	7525.380346965927	9346.992938968291	9180.115962039472	11815.22156284076	11370.460489171766	0.5603469746534107	0.48555499578639644	-113.94320015361882	-26184.2380201607	-99.20564270212981	-22797.49908076576
100.39506920433367	1489.9091994305757	1927.5676999548477	5081.691945250533	5439.52792694561	7371.949659487329	7465.058992137763	9306.73326539848	9144.867276146437	11804.594880513194	11360.646253439612	0.5731240059012789	0.49635767823178745	-116.60624475491568	-26957.705656331265	-101.47514883183885	-23459.580806339858
101.00000000000001	1413.7778988754826	1843.9676722180793	4983.793523796702	5350.6664379091935	7300.585627476206	7402.9687068318935	9265.461631293347	9108.807013210111	11794.122152524686	11351.007878761986	0.5864828283613743	0.5076531759255831	-117.9705720428948	-27353.122199784993	-102.64031150451757	-23798.58751711597
