# Supplementary material for: White matter micro- and macrostructure brain charts for the human lifespan
Source: Nature. 2026 May 13;655(8124):979–89. doi: 10.1038/s41586-026-10454-2 (PMC13391363; doi:10.1038/s41586-026-10454-2)
Supplement: Supplementary file 12 — Centiles trajectories of brain charts. SDT.T9.1–5 contain the brain charts for the global metrics; SDT.T9.6–509 contain the brain charts for the tract-specific metrics (unnormalized); and SDT.T9.510–1157 contain the brain charts for the tract-specific macrostructural metrics (normalized). Included in each table are the male and female centile trajectories for the 2.5th, 25th, 50th, 75th and 97.5th percentiles; the interquartile range normalized by the 50th centile; and the derivatives of the 50th centiles with respect to both age and log(age). Charts are sampled in logarithmically spaced intervals. Age is reported in years, while centile trajectory values are reported in metric-specific units: diffusivities in mm2 s−1, volume in mm3, surface area in mm2, average length in mm, and FA is dimensionless (unitless). [file 41586_2026_10454_MOESM12_ESM.zip › plotted_curves/SDT.T9.257-SCP_right_volume_curve_metrics.csv]

ages	male_0.025th_percentile	female_0.025th_percentile	male_0.25th_percentile	female_0.25th_percentile	male_0.5th_percentile	female_0.5th_percentile	male_0.75th_percentile	female_0.75th_percentile	male_0.975th_percentile	female_0.975th_percentile	male_normalized_quantile_range	fwmale_normalized_quantile_range	male_median_centile_d_age	male_median_centile_d_log_age	female_median_centile_d_age	female_median_centile_d_log_age
0.25	2570.5933570100206	2809.8047869768416	4734.788897610167	4763.7783298217555	5750.39786884719	5653.269566838304	6584.527659507735	6388.719377983681	7762.958054804548	7448.543415115583	0.32167143980045926	0.28743385203028693	5344.763625608325	3085.9532940203194	5219.146479902582	3013.42461516187
0.25150637576242696	2575.147117127858	2814.6033485516296	4741.802796095901	4770.732332627529	5758.449091228707	5661.131562596185	6593.445694105732	6397.350542470602	7773.1778844590235	7458.349604741507	0.3215523604837041	0.28733093231578394	5336.83968759235	3090.633956464473	5211.396815808024	3017.9883000634145
0.2530218281966045	2579.715790438533	2819.4174061053495	4748.838295124796	4777.7076691178745	5766.524737216574	5669.017371573853	6602.390547988933	6406.007650232272	7783.428192094037	7468.185041975903	0.3214331572882183	0.28722790465931186	5320.953192265006	3100.001016834518	5195.859743603272	3027.121209829813
0.25454641199404576	2584.29940293006	2824.2469852385666	4755.895423514324	4784.7043671737965	5774.62483673842	5676.927022678731	6611.36225227807	6414.690731270086	7793.709011157544	7478.049758939402	0.3213138309798385	0.28712476971866363	5305.085078313481	3109.379522946896	5180.34070052905	3036.2651746489573
0.2560801821758082	2588.8979805495583	2829.0921115022797	4762.974209978057	4791.722454570665	5782.749419590278	5684.860544688446	6620.360837939814	6423.399815435827	7804.020374911899	7487.943787574659	0.3211943823243438	0.2870215281515907	5289.235492792912	3118.769424275495	5164.839830488898	3045.42014468438
0.25762319409447826	2593.5115492029604	2833.952810397609	4770.074683125271	4798.761958977814	5790.8985154361335	5692.817966250378	6629.386335786277	6432.134932431199	7814.362316433312	7497.867159645819	0.3210748120874253	0.28691818061578017	5273.40458171349	3128.1706700844225	5149.357276363997	3054.5860698975157
0.2591755034361701	2598.140134754634	2838.829107375418	4777.196871460382	4805.822907958003	5799.072153807281	5700.799315881052	6638.438776474305	6440.896111807134	7824.734868611025	7507.819906737736	0.32095512103465673	0.2868147277688255	5257.592489969451	3137.5832093884237	5133.893179939594	3063.7629000041634
0.2607371662225343	2602.783763026993	2843.7210278358907	4784.340803382366	4812.905328966823	5807.270364101667	5708.80462196547	6647.518190504738	6449.6833829630805	7835.138064146474	7517.802060255156	0.3208353099314654	0.28671117026820503	5241.799361382611	3147.006990975933	5118.447681951104	3072.9505845000967
0.2623082388127803	2607.4424598001688	2848.6285971282023	4791.506507184302	4820.009249352255	5815.493175583362	5716.833912756621	6656.624608221846	6458.496775146455	7845.5719355526335	7527.813651422103	0.3207153795431031	0.2866075087712546	5226.025338705396	3156.441963410238	5103.020922089228	3082.149072662927
0.2638887779057103	2612.1162508116295	2853.5518405501202	4798.694011052799	4827.13469635411	5823.740617381919	5724.887216374843	6665.758059812606	6467.3363174519445	7856.0365151532005	7537.854711281087	0.3205953306346173	0.2865037439351435	5210.270563595463	3165.888075015042	5087.613038966665	3091.358313533943
0.26547884054176485	2616.8051617558094	2858.4907833476123	4805.903343067463	4834.281697103489	5832.012718491761	5732.9645608072215	6674.918575306025	6476.20203882085	7866.531835081821	7547.925270692364	0.32047516397082126	0.28639987641684866	5194.535176624544	3175.3452738753986	5072.224170134636	3100.5782559227664
0.2670784841050822	2621.50921828373	2863.445450714459	4813.134531200343	4841.450278622245	5840.30950777155	5741.065973906983	6684.106184572453	6485.093968040424	7877.057927281291	7558.025360333165	0.3203548803162667	0.28629590687313183	5178.819317270303	3184.813507834915	5056.85445207404	3109.8088484045584
0.26868776632556873	2626.228446002622	2868.4158677918563	4820.387603315379	4848.640467822432	5848.63101394356	5749.191483392882	6693.320917322887	6494.012133743194	7887.614823502775	7568.155010696958	0.32023448043521624	0.2861918359605144	5163.123123937519	3194.2927245066967	5041.5040202103555	3119.050039326772
0.2703067452809827	2630.962870475567	2873.402059668043	4827.662587167887	4855.852291505796	5856.977265593096	5757.341116848623	6702.562803108321	6502.956564406332	7898.202555305052	7578.314252092712	0.32011396509161205	0.2860876643352525	5147.44673392945	3203.78287125309	5026.173008893151	3128.3017767949495
0.2719354793990299	2635.712517221073	2878.404051377863	4834.959510403931	4863.085776363163	5865.348291167773	5765.514901722173	6711.831871318966	6511.927288350908	7908.821154053633	7588.503114644058	0.31999333504905214	0.285983392653314	5131.790283458773	3213.2838951919693	5010.861551402835	3137.5640086755157
0.27357402745947257	2640.4774117127254	2883.4218679023957	4842.278400559824	4870.340948973937	5873.744118976956	5773.712865325206	6721.128151183613	6520.92433374127	7919.470650920035	7598.721628288587	0.3198725910707586	0.28587902157035366	5116.153907652013	3222.7957431999967	4995.569779954385	3146.8366825978737
0.2752224485962505	2645.2575793787714	2888.455534168527	4849.619285061522	4877.6178358055	5882.164777191064	5781.9350348324215	6730.451671768886	6529.947728584309	7930.15107688091	7608.969822777018	0.319751733919553	0.28577455174169003	5100.5377405271865	3232.3183618932962	4980.297825676156	3156.119745938806
0.27688080229961526	2650.0530456017214	2893.5050750485343	4856.982191224035	4884.9164632126385	5890.610293840907	5790.181437280906	6739.802461978489	6538.997500728751	7940.862462717209	7619.247727672394	0.3196307643578272	0.2856699838222818	5084.941915013129	3241.851697641192	4965.045818631537	3165.4131458341144
0.2785491484182772	2654.8638357179584	2898.5705153596846	4864.367146250876	4892.236857436995	5899.080696817058	5798.452099569515	6749.180550552528	6548.073677864489	7951.604839013387	7629.555372349327	0.31950968314751693	0.28556531846670347	5069.366562960669	3251.395696569467	4949.813887825701	3174.716829181649
0.28022754716156506	2659.689975017356	2903.6518798638263	4871.774177233498	4899.5790446065075	5907.576013869214	5806.747048458248	6758.585966066802	6557.176287521899	7962.378236156607	7639.892785993219	0.3193884910500747	0.28546055632912426	5053.811815096764	3260.950304531725	4934.602161164163	3184.030742614763
0.2819160591015993	2664.531488742816	2908.749193266916	4879.203311150609	4906.943050734738	5916.096272605413	5815.066310567493	6768.018736931936	6566.305357071	7973.182684335743	7650.25999759932	0.3192671888264428	0.2853556980632822	5038.27780106361	3270.515467129415	4919.410765487235	3193.354832518846
0.28361474517547763	2669.3884020899172	2913.8624802186555	4886.654574867692	4914.3289017204	5924.641500491501	5823.409912377493	6777.4788913928005	6575.460913720893	7984.0182135407185	7660.657035972079	0.3191457772370275	0.28525074432246367	5022.764649405377	3280.091129703913	4904.239826561185	3202.6890450266656
0.2853236666874746	2674.2607402064464	2918.991765311994	4894.127995136294	4921.736623346647	5933.211724850308	5831.777880227557	6786.966457527596	6584.64298451888	7994.8848535614625	7671.083929724161	0.31902425704167114	0.2851456957594802	5007.272487566806	3289.6772373325657	4889.089469074504	3212.033326014178
0.2870428853112538	2679.148528192031	2924.1370730827593	4901.623598593519	4929.1662412805845	5941.806972861094	5840.170240315508	6796.481463247241	6593.851596349865	8005.782633987215	7681.54070727576	0.31890262899962757	0.28504055302664394	4991.801441899035	3299.27373483032	4873.959816645132	3221.3876211019233
0.28877246309209376	2684.051791097678	2929.2984280091646	4909.141411761335	4936.617781072574	5950.4272715587385	5848.587018696901	6806.0239362944885	6603.086775935505	8016.7115842055055	7692.0273968536385	0.3187808938695351	0.28493531677574835	4976.351637636311	3308.880566732958	4858.850991795305	3230.751875634771
0.2905124624491269	2688.9705539253487	2934.475854511379	4916.681461045979	4944.09126815565	5959.072647833085	5857.028241284377	6815.5939042431955	6612.348549833491	8027.671733401331	7702.544026490322	0.3186590524093919	0.28482998765804346	4960.923198941397	3318.4976773234084	4843.763115996495	3240.1260347131174
0.29226294617759224	2693.90484162757	2939.669376951114	4924.2437727373845	4951.586727844956	5967.743128428284	5865.493933847023	6825.191394497596	6621.636944436868	8038.6631105563265	7713.090624023315	0.3185371053765281	0.28472456632421583	4945.516248859232	3328.125010598451	4828.696309627267	3249.510043159593
0.294023977451102	2698.854679106933	2944.879019631104	4931.828373008448	4959.104185337019	5976.438739941958	5873.984122009564	6834.816434291392	6630.951985973133	8049.685744447722	7723.667217094094	0.31841505352758387	0.28461905342436533	4930.130909331376	3337.7625102780294	4813.650691983756	3258.903845525114
0.29579561982392083	2703.820091215705	2950.1048067947095	4939.435287914482	4966.643665709205	5985.159508824588	5882.498831251755	6844.469050687066	6640.293700503576	8060.7396636475605	7734.273833147352	0.31829289761848123	0.28451344960798386	4914.767301210202	3347.41011981084	4798.626381295035	3268.3073860956356
0.29757793723326015	2708.8011027553575	2955.346762625416	4947.064543392512	4974.205193919037	5993.90546137871	5891.038086907608	6854.149270575001	6649.662113922441	8071.824896521697	7744.910499430062	0.3181706384044008	0.28440775552393416	4899.425544241443	3357.0677823591977	4783.623494705651	3277.7206088788807
0.29937099400158496	2713.797738476128	2960.604911246388	4954.71616526067	4981.788794803574	6002.67662375823	5899.60191416471	6863.8571206727265	6659.057251956181	8082.941471228933	7755.577242990611	0.31804827663975643	0.28430197182042943	4884.1057570828125	3366.735440809047	4768.642148295185	3287.143457613187
0.3011748548389356	2718.8100230765754	2965.8792767199993	4962.390179217524	4989.394493078773	6011.473021967663	5908.1903380635	6873.592627524084	6668.479140162653	8094.089415720066	7766.274090677921	0.31792581307817114	0.28419609914500915	4868.808057280956	3376.4130377527326	4753.682457053335	3296.5758757498115
0.30298958484526295	2723.837981203101	2971.1698830473424	4970.086610841396	4997.022313338798	6020.294681861364	5916.803383496497	6883.355817498363	6677.927803930292	8105.268757736913	7777.001069140485	0.3178032484724518	0.2840901381445218	4853.532561292173	3386.100515499478	4738.744534901576	3306.017806463409
0.30481524951277783	2728.8816374495136	2976.4767541677684	4977.805485589737	5004.672280055416	6029.141629142817	5925.441075207625	6893.146716789543	6687.403268477368	8116.479524811437	7787.758204825549	0.31768058357456697	0.28398408946510195	4838.279384470778	3395.7978160635103	4723.828494681977	3315.469192642253
0.3066519147283146	2733.941016356532	2981.7999139583803	4985.546828798403	5012.344417577269	6038.013889363809	5934.103437791395	6902.965351415364	6696.905558851089	8127.721744264681	7798.545523978085	0.3175578191356212	0.28387795375215	4823.048641073983	3405.5048811645247	4708.93444816093	3324.9299768861383
0.3084996467757088	2739.016142411347	2987.1393862335626	4993.310665681019	5020.0387501292535	6046.911487923719	5942.790495692217	6912.81174721655	6706.434699926857	8138.995443205903	7809.363052639949	0.31743495590583154	0.2837717316503133	4807.840444261907	3415.221652226988	4694.062506032875	3334.4001015084796
0.31035851233818973	2744.1070400471162	2992.495194744476	5001.097021328251	5027.755301811805	6055.834450068686	5951.502273203597	6922.685929855901	6715.990716407376	8150.300648531526	7820.210816648885	0.3173119946345058	0.2836654238034628	4792.6549061005935	3424.9480703743175	4679.212777916109	3343.879508527927
0.3122285785007863	2749.2137336425108	2997.8673631785664	5008.905920707154	5035.494096600243	6064.782800890876	5960.2387944673965	6932.5879248174715	6725.573632821865	8161.637386924193	7831.088841637618	0.3171889360700174	0.2835590308546768	4777.492137561319	3434.684076429112	4664.3853723581415	3353.3681396688335
0.3141099127527488	2754.336247521203	3003.255915159049	5016.737388660432	5043.255158344052	6073.756565327639	5969.000083473044	6942.51775740565	6735.1834735251805	8173.005684851755	7841.997153032878	0.31706578095978316	0.283452553446219	4762.352248516399	3444.4296109050047	4649.580396830803	3362.8659363570623
0.31600258298998396	2759.4746059514064	3008.6608742444173	5024.591449905762	5051.038510766202	6082.755768160741	5977.786164056758	6952.475452744318	6744.82026269697	8184.405568566259	7852.935776054437	0.31694253005024003	0.2833459922195178	4747.235347759211	3454.1846140164416	4634.7979577470105	3372.3728397239465
0.3179066575175057	2764.628833145366	3014.082263927928	5032.468129035081	5058.8441774624625	6091.780434015575	5986.597059900795	6962.461035775975	6754.484024340857	8195.837064103003	7863.9047357141835	0.31681918408682413	0.2832393478151498	4732.141542974394	3463.9490256560966	4620.038160434226	3381.888790588593
0.3198222050518999	2769.7989532588513	3019.5201076370545	5040.367450513825	5066.672181900626	6100.830587360267	5995.432794532567	6972.474531260757	6764.174782283481	8207.300197279375	7874.9040568150385	0.31669574381394594	0.28313262087281904	4717.0709407541435	3473.7227854002267	4605.301109149121	3391.41372946091
0.32174929472380437	2774.9849903906593	3024.9744287329945	5048.289438680233	5074.522547419847	6109.906252504918	6004.293391323912	6982.515963775603	6773.892560173684	8218.794993693937	7885.933763950045	0.31657220997497026	0.28302581203133637	4702.023646614049	3483.5058325177524	4590.586907095043	3400.9475965520833
0.32368799608040405	2780.186968582117	3030.445250510128	5056.23411774462	5082.395297229903	6119.007453600764	6013.178873490267	6992.58535771333	6783.637381481626	8230.32147872535	7896.993881501363	0.3164485833121929	0.2829189219286039	4686.99976497842	3493.298105955124	4575.89565640362	3410.490331757581
0.3256383790879404	2785.404911816551	3035.9325961954914	5064.2015117886185	5090.29045441046	6128.134214639328	6022.089264089843	7002.682737281698	6793.409269497875	8241.879677531317	7908.084433639236	0.3163248645668197	0.2828119512015932	4671.999399183551	3503.099544336088	4561.227458141744	3420.0418746578507
0.32760051413423674	2790.638844018788	3041.4364889482376	5072.19164476445	5098.208041910344	6137.286559451585	6031.0245860228115	7012.808126502497	6803.208247332525	8253.469615047537	7919.205444320999	0.31620105447894487	0.2827049004863288	4657.022651476087	3512.9100859528407	4546.582412308548	3429.602164511103
0.3295744720312385	2795.8887890546052	3046.9569518590747	5080.204540494129	5106.148082546758	6146.464511707069	6039.984862030434	7022.961549210554	6813.03433791424	8265.09131598659	7930.356937290004	0.3160771537875291	0.28259777041786915	4642.069623007206	3522.7296687616035	4531.9606178314425	3439.1711402495857
0.33156032401756863	2801.154770730201	3052.49400794972	5088.24022266871	5114.110599004543	6155.668094913012	6048.970114694228	7033.143029052805	6822.887563989344	8276.74480483686	7941.538936074581	0.3159531632303803	0.28249056163028824	4627.140413880348	3532.558230411494	4517.362172608497	3448.748740502633
0.33355814176109866	2806.4368127917246	3058.047680172402	5096.298714847614	5122.095613835505	6164.8973324136	6057.980366435228	7043.352589487459	6832.767948121023	8288.430105861591	7952.7514639871515	0.315829083544131	0.282383274756658	4612.235123084858	3542.3957081912085	4502.787173448596	3458.334903549636
0.33556799736153503	2811.7349389246187	3063.6179914091854	5104.3800404576505	5130.103149457458	6174.152247388842	6067.015639512893	7053.590253782756	6842.675512688123	8300.147243097477	7963.994544122852	0.31570491546421797	0.2822759104290298	4597.3538485411555	3552.2420390567277	4488.235716111492	3467.929567346815
0.3375899633530214	2817.0491727532053	3069.204964471537	5112.484222792461	5138.133228153668	6183.432862853961	6076.075956024514	7063.8560450163095	6852.610279884511	8311.896240353914	7975.268199358828	0.31558065972486254	0.282168469278419	4582.496687104693	3562.097159633646	4473.707895314554	3477.532669526059
0.3396241127067558	2822.3795378400273	3074.8086220996433	5120.611285011541	5146.185872071889	6192.739201658276	6085.161337904117	7074.149986073863	6862.572271717874	8323.677121211573	7986.572452352866	0.31545631705905003	0.282060951934785	4567.663734536618	3571.961006186437	4459.2038047031965	3487.144147369312
0.3416705188336247	2827.726057685372	3080.428986961916	5128.761250139565	5154.261103223698	6202.071286484443	6094.271806921726	7084.472099648465	6872.561510008919	8335.489909021471	7997.907325542505	0.3153318881985097	0.2819533590270156	4552.855085544754	3581.833514646627	4444.723536889767	3496.7639378316235
0.343729255586852	2833.0887557266683	3086.0660816543636	5136.934141065517	5162.358943483637	6211.429139847473	6103.407384682405	7094.822408239383	6882.578016390319	8347.33462690374	8009.272841143837	0.3152073738736949	0.28184569118290886	4538.070833737729	3591.7146205727477	4430.267183411168	3506.391977506457
0.34580039726466444	2838.4676553379068	3091.7199286999935	5145.129980541845	5170.479414588374	6220.812784093765	6112.568092625322	7105.2009341510475	6892.621812305707	8359.2112977464	8020.669021150355	0.3150827748137644	0.2817379490291584	4523.311071677133	3601.604259185493	4415.834834777517	3516.028202656191
0.3478840186129729	2843.862779829127	3097.3905505482767	5153.348791183742	5178.622538136002	6230.2222414003145	6121.753952022959	7115.607699492175	6902.692919008802	8371.119944204393	8032.095887332005	0.31495809174656225	0.28163013319133384	4508.5758908560965	3611.5023653446697	4401.426580451429	3525.6725491927937
0.34998019482807	2849.2741524457756	3103.077969574481	5161.590595468202	5186.788335585095	6239.657533773619	6130.964983980072	7126.042726174569	6912.791357562276	8383.060588698194	8043.5534612338715	0.31483332539859854	0.28152224429386674	4493.865381695796	3621.408873545006	4387.042508847779	3535.324952672003
0.352089001559344	2854.7017963681815	3108.782208079129	5169.855415733281	5194.9768282539935	6249.1186830488705	6140.201209432878	7136.506035912232	6922.9171488368775	8395.03325341282	8055.041764175202	0.314708476495032	0.2814142829600335	4479.179633566877	3631.3237179231364	4372.682707349071	3544.9853482993785
0.3542105149120084	2860.1457347109263	3114.503288287342	5178.143274177181	5203.188037319883	6258.605710888894	6149.462649148035	7146.997650220196	6933.070313510308	8407.037960296471	8066.560817248143	0.3145835457596487	0.2813062498119389	4464.518734759884	3641.246832233621	4358.34726228076	3554.6536709081847
0.35634481144984936	2865.605990522262	3120.2412323482326	5186.454192857404	5211.421983817972	6268.1186387832095	6158.749323721721	7157.517590413495	6943.250872066222	8419.074731059405	8078.110641316606	0.31445853391484635	0.28119814547050087	4449.882772518555	3651.17814986594	4344.036258944776	3564.3298549770843
0.35849196819798806	2871.0825867835147	3125.996062334297	5194.788193689914	5219.67868864066	6277.657488047072	6168.061253578705	7168.065877606109	6953.458844793213	8431.143587172684	8089.69125701512	0.3143334416816146	0.2810899705554342	4435.271833033534	3661.1176038361154	4329.749781609047	3574.0138346201275
0.36065206264566085	2876.5755464084777	3131.7678002407706	5203.145298448246	5227.958172536662	6287.222279820481	6177.398458971375	7178.642532709875	6963.694251783757	8443.24454986698	8101.302684747639	0.3142082697795179	0.28098172568523616	4420.686001444701	3671.0651267832145	4315.4879135116935	3583.705543583026
0.3628251727490157	2882.0848922428136	3137.556467985017	5211.525528762658	5236.260456110159	6296.813035067202	6186.76095997878	7189.247576433414	6973.957112933172	8455.377640131323	8112.94494468638	0.31408301892667667	0.28087341147717027	4406.125361833023	3681.0206509553827	4301.250736854505	3593.404915230116
0.3650113769339257	2887.610647063404	3143.362087405847	5219.928906119183	5244.58555981988	6306.4297745737085	6196.148776505613	7199.881029280964	6984.247447938488	8467.542878711794	8124.618056770535	0.31395768983975064	0.28076502854725033	4391.589997238712	3690.9841082212515	4287.03833281924	3603.111882557161
0.36721075409881926	2893.1528335777757	3149.1846802629293	5228.3554518588135	5252.9335039782845	6316.072518948257	6205.561928281294	7210.54291155137	6994.565276297482	8479.740286110364	8136.32204070518	0.3138322832339213	0.2806565775102278	4377.079989657272	3700.9554300587624	4272.850781564601	3612.8263781792484
0.3694233836175272	2898.7114744234173	3155.024268236078	5236.80518717652	5261.304308750597	6325.741288619775	6215.000434858898	7221.2332433368565	7004.910617307476	8491.969882583504	8148.056915959937	0.3137067998228745	0.28054805897957513	4362.595420041587	3710.934547554236	4258.688162229024	3622.548334327759
0.37164934534214805	2904.286592167202	3160.8808729246534	5245.278133120416	5269.697994153985	6335.436103836928	6224.4643156142365	7231.952044522006	7015.283490064356	8504.231688141026	8159.822701767847	0.31358124031878426	0.2804394735674719	4348.136368307518	3720.9213913953863	4244.550552930683	3632.277682846412
0.3738887196059291	2909.8782093046966	3166.754515846841	5253.774310590758	5278.114580056569	6345.156984666972	6233.953589744741	7242.699334782501	7025.683913461352	8516.525722544635	8171.619417124001	0.3134556054322952	0.2803308218847904	4333.702913319459	3730.915891858982	4230.438030762132	3642.0143551791552
0.3761415872261661	2915.486348259533	3172.645218439008	5262.293740339053	5286.554086176541	6354.903950994758	6243.4682762685	7253.475133584021	7036.111906187982	8528.852005306695	8183.447080784348	0.3133298958725065	0.280222104541082	4319.295132929226	3740.917978832731	4216.350671821507	3651.7582823897246
0.3784080295071193	2921.111031382772	3178.553002055038	5270.836442967143	5295.016532081266	6364.6770225217	6253.008394023237	7264.279460181119	7046.567486728944	8541.210555688946	8195.305711264456	0.3132041123469561	0.28011332214456147	4304.913103953702	3750.92758179456	4202.288551193662	3661.509395142086
0.3806881282429484	2926.7522809522306	3184.47788796563	5279.402438926232	5303.501937186316	6374.476218764665	6262.573961665247	7275.112333615999	7057.0506733629545	8553.601392701106	8207.195326838186	0.31307825556160335	0.2800044753020947	4290.556902183918	3760.944629809819	4188.2517429590225	3671.26762369927
0.38298196572066395	2932.410119171827	3190.419897357626	5287.991748515955	5312.010320754557	6384.30155905493	6272.164997668369	7285.973772717372	7067.561484161635	8566.024535099576	8219.115945536434	0.3129523262208152	0.27989556461918513	4276.2266023738775	3770.9690515184775	4174.240320181241	3681.0328979084734
0.3852896247230969	2938.084568170869	3196.379051333267	5296.604391883342	5320.541701895116	6394.153062537011	6281.78152032284	7296.863796099161	7078.099936988254	8578.480001385973	8231.06758514573	0.31282632502734853	0.27978659069995987	4261.922278266167	3781.0007751483936	4160.254354932811	3690.8051472152583
0.38761118853188686	2943.7756500034434	3202.3553709095586	5305.240389021948	5329.096099562536	6404.030748167675	6291.423547734348	7307.782422159434	7088.666049496699	8590.967809805901	8243.050263207071	0.31270025268233664	0.27967755414715556	4247.644002592424	3791.0397285104264	4146.293918297859	3700.5843006602954
0.3899467409304866	2949.483386647677	3208.348877017514	5313.899759770802	5337.673532555728	6413.934634714755	6301.091097822863	7318.729669079088	7099.259839130204	8603.487978347475	8255.063997014473	0.3125741098852727	0.2795684555621065	4233.391847064486	3801.085838983534	4132.359080358176	3710.3702868602704
0.39229636620718694	2955.2078000050888	3214.3595905014668	5322.582523813456	5346.274019517038	6423.8647407560875	6310.7841883216015	7329.7055548206845	7109.8813231202275	8616.040524739981	8267.108803613723	0.31244789733399503	0.2794592955447322	4219.165882382309	3811.139033515239	4118.449910206022	3720.1630340132397
0.3946601491581577	2960.948911899853	3220.3875321183177	5331.288700676943	5354.8975789312135	6433.821084678319	6320.502836775867	7340.710097127142	7120.530518485171	8628.625466452404	8279.184699800931	0.3123216157246727	0.2793500746935223	4204.966178226285	3821.1992386071943	4104.566475935746	3729.9624698830303
0.3970381750905084	2966.7067440781016	3226.4327225368097	5340.018309730765	5363.544229124416	6443.803684675769	6330.247060541952	7351.743313520492	7131.207442029207	8641.24282069199	8291.29170212119	0.31219526575179174	0.2792407936055273	4190.792803299148	3831.2663803470787	4090.708844683133	3739.7685218290426
0.39943052982536675	2972.4813182072785	3232.4951823368547	5348.771370185984	5372.213988263306	6453.812558749411	6340.016876786122	7362.805221300752	7141.912110341152	8653.892604403001	8303.42982686734	0.31206884810813873	0.27913145287634306	4176.645825292682	3841.3403843687847	4076.8770825918764	3749.5811167685315
0.4018372997009759	2978.2726558753325	3238.5749320086948	5357.547901094037	5380.906874353891	6463.84772470553	6349.812302483325	7373.895837544456	7152.644539793071	8666.574834265008	8315.599090078353	0.3119423634847891	0.27902205310010153	4162.525310887722	3851.4211758500896	4063.0712548187003	3759.4001811738126
0.40425857157581063	2984.0807785900565	3244.671991952225	5366.347921345812	5389.622905240605	6473.909200154673	6359.633354416163	7385.015179103503	7163.404746539159	8679.289526691608	8327.799507538106	0.311815812571091	0.2789125948694558	4148.431325789541	3861.508679532446	4049.291425561765	3769.225641092751
0.4066944328317112	2989.9057077783345	3250.7863824762035	5375.171449670556	5398.362098605227	6483.997002510428	6369.480049173699	7396.163262603815	7174.192746514431	8692.036697828891	8340.031094773893	0.3116891960546536	0.27880307877557114	4134.363934704335	3871.602819694672	4035.537658041576	3779.057422121754
0.4091449713770379	2995.74746478541	3256.9181237974976	5384.018504634826	5407.124471965861	6494.1111489882305	6379.352403150298	7407.340104444031	7185.008555433476	8704.816363553948	8352.293867055014	0.3115625146213326	0.27869350540811133	4120.323201358318	3881.7035201638937	4021.810014517745	3788.8954494162463
0.411610275649843	3001.606070874157	3263.0672360403278	5392.889104641452	5415.910042675889	6504.2516566042	6389.250432544492	7418.545720794221	7195.852188789204	8717.628539473428	8364.587839391359	0.31143576895521635	0.2785838753552286	4106.309188488405	3891.8107042978518	4008.108556282008	3798.73964767484
0.41409043462106226	3007.4815472243017	3269.233739235455	5401.783267928403	5424.718827922875	6514.418542173857	6399.174153357719	7429.780127594489	7206.723661851484	8730.473240921927	8376.9130265319	0.3113089597386147	0.2784741892035508	4092.321957857348	3901.924294991186	3994.433343670331	3808.589941144921
0.41658553779772634	3013.373914931702	3275.4176533194413	5410.701012567778	5433.550844727557	6524.6118223109825	6409.123581393235	7441.043340553715	7217.622989665958	8743.350482960583	8389.269442963316	0.31118208765204375	0.2783644475381724	4078.361570254434	3912.044214670779	3980.7844360682648	3818.446253618924
0.41909567522619073	3019.283195007557	3281.61899813383	5419.642356464656	5442.406109942715	6534.831513426323	6419.098732254832	7452.335375148139	7228.550187052638	8756.260280375442	8401.65710290844	0.31105515337421574	0.27825465094264173	4064.428085498046	3922.1703852885403	3967.1618919062894	3828.30850842339
0.4216209374953856	3025.2094083776688	3287.8377934243686	5428.607317356045	5451.2846402521345	6545.077631726407	6429.099621345686	7463.656246620053	7239.505268604659	8769.202647676002	8414.076020324848	0.31092815758202386	0.2781447999989506	4050.5215624312405	3932.302728308132	3953.5657686598133	3838.176628410816
0.42416141574008476	3031.1525758816088	3294.074058840156	5437.595912809677	5460.186452169412	6555.350193212181	6439.12626386703	7475.005969976312	7250.488248686839	8782.177599093493	8426.526208903219	0.310801100950533	0.2780348952875258	4036.6420589406043	3942.441164718941	3939.9961228701286	3848.0505359719973
0.4267172016441951	3037.1127182720134	3300.327813932912	5446.608160223023	5469.111562036993	6565.649213677895	6449.178674817079	7486.384559987115	7261.499141434489	8795.185148579503	8439.007682066016	0.31067398415296466	0.2779249373872145	4022.7896319639403	3952.585615031887	3926.453010146739	3857.9301530304365
0.42928838744406506	3043.089856213738	3306.5990781560927	5455.644076822056	5478.059986024943	6575.974708709725	6459.256868989666	7497.79203118448	7272.537960751951	8808.225309804258	8451.520452965835	0.31054680786068817	0.277814926875279	4008.9643374611624	3962.7359992451966	3912.9364851419814	3867.8154010099825
0.43187506593181346	3049.084010283066	3312.8878708640736	5464.703679660127	5487.03174012984	6586.326693684474	6469.360860972996	7509.228397860834	7283.604720311229	8821.298096155002	8464.064534483843	0.310419572743206	0.2777048643273833	3995.1662304531783	3972.8922368732747	3899.446601588512	3877.7062008637004
0.4344773304586784	3055.0952009669218	3319.19421131134	5473.786985616842	5496.026840173673	6596.705183768342	6479.490665148434	7520.693674067653	7294.699433550665	8834.403520734459	8476.63993922831	0.3102922794681456	0.2775947503175834	3981.3953650197946	3983.0542469362263	3885.9834122958127	3887.6024730608333
0.4370952749383861	3061.123448662057	3325.518118651634	5482.894011396899	5505.045301802684	6607.110193915583	6489.646295689199	7532.187873613993	7305.8221136735365	8847.541596359173	8489.246679533011	0.31016492870124474	0.2774845854183199	3967.6517942911014	3993.221947943559	3872.546969144838	3897.504137575859
0.4397289938505404	3067.168773674227	3331.859611937108	5492.0247735289	5514.087140486204	6617.541738867183	6499.827766559083	7543.711010065043	7316.972773646642	8860.712335557848	8501.88476745565	0.31003752110634347	0.2773743702004062	3953.9355704579502	4003.3952578969765	3859.1373230952304	3907.4111138861626
0.4423785822440318	3073.2311962173635	3338.2187101174563	5501.179288364174	5523.152371515483	6627.999833149527	6510.0350915111385	7555.263096740657	7328.151426198881	8873.915750569693	8514.554214776244	0.3099100573453715	0.27726410523302025	3940.246744776843	4013.5740942845587	3845.754524191376	3917.323320968775
0.4450441357404687	3079.3107364127413	3344.5954320390742	5510.357572075585	5532.241010002528	6638.484491073057	6520.268284086383	7566.844146713886	7339.358083819851	8887.151853342755	8527.255032995541	0.30978253807833883	0.27715379108369553	3926.5853675729595	4023.7583740777336	3832.398621566128	3927.2406772982795
0.44772575053762753	3085.4074142881477	3350.989796444163	5519.559640656336	5541.353070878907	6648.995726730916	6530.527357612469	7578.454172809486	7350.592758758381	8900.420655532229	8539.987233333395	0.3096549639633229	0.2770434283183103	3912.9514882534277	4033.948013733607	3819.06966345245	3937.163100847043
0.4504235234129248	3091.5212497770394	3357.401821969889	5528.78550991878	5550.488568894584	6659.533553997622	6540.812325202396	7590.093187602475	7361.855463021154	8913.72216849879	8552.750826727171	0.3095273356564623	0.27693301750108223	3899.3451552933548	4044.1429291744716	3805.767697169911	3947.0905090661254
0.4531375517269096	3097.6522627176546	3363.831527147447	5538.03519549313	5559.64751861665	6670.097986527601	6551.1231997530795	7601.761203416508	7373.146208371125	8927.056403306799	8565.545823830009	0.30939965381194295	0.27682255919455584	3885.766416249331	4054.3430357910693	3792.4927691391204	3957.0228188887704
0.4558679334267773	3103.8004728521937	3370.27893040121	5547.308712826302	5568.829934428171	6680.689037753882	6561.459993944077	7613.4582323224595	7384.465006326157	8940.423370722645	8578.372235009248	0.30927191908199014	0.2767120539595963	3872.2153177724686	4064.548248447245	3779.2449248936027	3966.9599467355292
0.45861476704990445	3109.965899825919	3376.7440500478015	5556.606077180624	5578.035830526924	6691.306720886652	6571.822720236186	7625.184286136834	7395.8118681574815	8953.82308121297	8591.230070344718	0.30914413211685904	0.27660150235538133	3858.691905603977	4074.758481468074	3766.0242090751417	3976.9018085005227
0.4613781517274047	3116.1485631863075	3383.2269042952194	5565.927303632627	5587.265220924198	6701.951048911889	6582.211390870103	7636.939376420267	7407.186804888242	8967.255544942956	8604.119339627085	0.3090162935648245	0.2764909049393912	3845.196224579122	4084.973648632411	3752.830665438203	3986.848319545621
0.4641581871877068	3122.3484823821386	3389.7275112418806	5575.272407071737	5596.5181194435045	6712.622034589882	6592.626017864987	7648.723514475902	7418.589827291936	8980.720771774486	8617.040052356107	0.3088884040721721	0.2763802622674032	3831.7283186267596	4095.193663166836	3739.6643368494697	3996.7993946950883
0.4669549737601532	3128.565676762611	3396.245888875723	5584.641402199022	5605.794539719346	6723.319690453825	6603.066613017088	7660.536711347851	7430.020945890915	8994.218771264395	8629.992217738942	0.30876046428318893	0.2762695748934811	3818.288230786333	4105.418437748682	3726.5252653043717	4006.7549482383765
0.46976861237862133	3134.800165576449	3402.7820550732604	5594.034303525902	5615.094495195938	6734.04402880836	6613.533187898327	7672.378977819595	7441.480170954849	9007.749552662655	8642.975844688406	0.3086324748401551	0.27615884336996976	3804.8760032067075	4115.647884502076	3713.413491926389	4016.714893924771
0.4725992045851658	3141.0519679709996	3409.3360275986583	5603.451125372879	5624.417999125955	6744.795061728146	6624.025753854901	7684.250324412418	7452.967512499199	9021.313124910597	8655.990941821276	0.30850443638333447	0.2760480682474862	3791.4916771552525	4125.881914994447	3700.3290569742676	4026.679144960828
0.4754468525336833	3147.3211029913186	3415.9078241027896	5612.89188186822	5633.765064569237	6755.572801056385	6634.544322005845	7696.150761383784	7464.482980283661	9034.909496639077	8669.037517456518	0.30837634955096627	0.27593725007491343	3778.135292999679	4136.120440207887	3687.2719998271205	4036.6476139836013
0.47831165899359906	3153.607589579207	3422.497462122225	5622.356586946574	5643.135704391423	6766.377258403242	6645.088903241497	7708.0802987256175	7476.02658381049	9048.538676166501	8682.115579613403	0.3082482149792578	0.2758263893993918	3764.8068902422674	4146.36337056756	3674.242359015392	4046.6202130869497
0.4811937273535759	3159.9114465723555	3429.104959078361	5631.845254347778	5652.52993126277	6777.208445144522	6655.659508222201	7720.038946162844	7487.598332323093	9062.200671497205	8695.225136009942	0.3081200333023748	0.27571548676631286	3751.5065075145103	4156.610615925631	3661.2401722166687	4056.5968538066372
0.4840931616252451	3166.232692703336	3435.7303322763614	5641.357897615386	5661.947757656703	6788.066372419998	6666.256147376687	7732.0267131515575	7499.1982348042675	9075.895490319343	8708.366194060873	0.30799180515243435	0.27560454271931345	3738.2341825717594	4166.8620855466	3648.265476249391	4066.577447104268
0.4870100664469608	3172.57134659871	3442.3735989042425	5650.894530095425	5671.38919584859	6798.951051132018	6676.878830900703	7744.043608877499	7510.826299974709	9089.623140003174	8721.538760876005	0.3078635311594966	0.2754935578002666	3724.989952317206	4177.11768812337	3635.318307099631	4076.5619033868425
0.4899445470875755	3178.92742677805	3449.0347760318637	5660.455164934988	5680.854257914355	6809.862491943918	6687.52756875548	7756.089642254316	7522.482536291347	9103.38362759909	8734.742843258333	0.3077352119515582	0.2753825325492768	3711.773852776736	4187.377331738593	3622.3986998917535	4086.5501324646175
0.49289670945023945	3185.300951652953	3455.7138806098874	5670.039815080818	5690.342955729073	6820.800705278424	6698.20237066616	7768.164821921801	7534.1669519456345	9117.17695983562	8747.978447702108	0.30760684815454353	0.2752714675046742	3698.5859191336203	4197.640923896572	3609.506688926369	4096.542043584632
0.4958666600762229	3191.691939526139	3462.41092946887	5679.648493278042	5699.8553009657335	6831.76570131623	6708.903246120428	7780.269156244354	7545.879554862053	9131.00314311767	8761.245580391174	0.30747844039229855	0.27516036320300546	3685.4261857287493	4207.908371510683	3596.642307679169	4106.537545419997
0.4988545061487607	3198.1004085904187	3469.1259393181767	5689.281212068699	5709.39130509378	6842.7574899943365	6719.63020436688	7792.402653309147	7557.620352696349	9144.862183524448	8774.54424719696	0.3073499892865836	0.2750492201790304	3672.2946860357188	4218.179580864729	3583.8055887736846	4116.536546026822
0.5018603554969207	3204.5263769277035	3475.8589267449547	5698.937983790296	5718.950979377682	6853.77608100443	6730.383254413443	7804.565320924342	7569.389352833807	9158.754086807461	8787.874453676552	0.30722149545706534	0.2749380389657158	3659.191452704137	4228.454457655549	3570.996564028319	4126.538952890784
0.5048843165994948	3210.969862508066	3482.6099082131773	5708.61882057453	5728.534334875689	6864.821483791438	6741.162405025975	7816.757166617527	7581.186562387734	9172.678858388712	8801.236205070974	0.307092959521312	0.2748268200942277	3646.1165175468195	4238.732906964375	3558.215264442377	4136.544672899647
0.5079264985889148	3217.4308831886788	3489.3789000625256	5718.3237343457195	5738.141382438265	6875.893707551764	6751.967664726542	7828.97819763377	7593.011988197581	9186.636503358503	8814.62950630309	0.30696438209478544	0.2747155640939282	3633.069911540253	4249.01483325148	3545.4617201962974	4146.553612333722
0.5109870112551897	3223.9094567128614	3496.1659185074136	5728.0527368194835	5747.772132706804	6886.99276123181	6762.799041791978	7841.228420934002	7604.865636827376	9200.627026473616	8828.054361975832	0.3068357637908357	0.2746042714923682	3620.051664840197	4259.300140358042	3532.735960663762	4156.56567687029
0.5140659650498691	3230.405600709007	3502.9709796358775	5737.805839501203	5757.4265961120955	6898.118653526224	6773.656544252174	7853.507843193099	7616.747514563874	9214.650432155118	8841.510776370109	0.30670710522069344	0.2744929428152828	3607.0618067702744	4269.588731489144	3520.038014406804	4166.580771566834
0.5171634710900281	3236.919332689596	3509.794099408542	5747.583053684611	5767.104782872942	6909.271392876333	6784.540179888555	7865.816470798164	7628.6576274148865	9228.706724486421	8854.998753442944	0.30657840699346617	0.27438157858658635	3594.1003658485133	4279.880509227747	3507.3679091953672	4176.598800875712
0.5202796411622786	3243.4506700501483	3516.6352936575563	5757.384390450312	5776.806702994706	6920.450987468469	6795.4499562324445	7878.154309846692	7640.595981107517	9242.795907211203	8868.51829682548	0.30644966971613025	0.2742701793283663	3581.1673697801307	4290.175375521416	3494.72567200521	4186.619668628089
0.5234145877268029	3249.9996300681933	3523.494578085509	5767.20986066432	5786.5323662678475	6931.657445232319	6806.385880563465	7890.521366144769	7652.562581086416	9256.917983731353	8882.069409821015	0.3063208939935266	0.27415874556088043	3568.2628454586957	4300.473231669515	3482.111329016974	4196.643278026022
0.5265684239214125	3256.566229902194	3530.3719682643273	5777.059474976519	5796.281782266429	6942.8907738392	6817.347959907847	7902.917645205172	7664.557432511939	9271.072957104841	8895.652095402938	0.30619208042835466	0.27404727780254945	3555.386818975443	4310.773978325771	3469.5249056247994	4206.669531640364
0.5297412635656308	3263.150486590521	3537.267479634205	5786.933243819204	5806.054960346661	6954.150980700411	6828.336201036831	7915.3431522455785	7676.580540258416	9285.260830043662	8909.26635621277	0.3060632296211671	0.27393577656995416	3542.539315623697	4321.077515492216	3456.9664264421444	4216.698331407737
0.5329332211648017	3269.752417050343	3544.1811275024693	5796.831177405521	5815.8519096453665	6965.43807296548	6839.350610464952	7927.79789218663	7688.631908912287	9299.48160491166	8922.912194558074	0.30593434217036497	0.2738242423778309	3529.720359909581	4331.383742518956	3444.435915309703	4226.729578629602
0.5361444119142209	3276.3720380766113	3551.112927042511	5806.753285728004	5825.6726390785425	6976.752057520521	6850.391194448446	7940.2818696501445	7700.711542770367	9313.735283722484	8936.5896124105	0.30580541867219213	0.2737126757390665	3516.9299755471293	4341.692558092531	3431.9333952947054	4236.763173959684
0.5393749517032939	3283.0093663409084	3558.0628932926074	5816.699578556957	5835.5171573397565	6988.092940986405	6861.457958983461	7952.795088957117	7712.819445837901	9328.021868137335	8950.29861140361	0.3056764597207316	0.273601077164695	3504.168185473187	4352.003860238008	3419.4588887009304	4246.7990174090955
0.5426249571197181	3289.664418390432	3565.031041154867	5826.670065439004	5845.385472898733	6999.460729717145	6872.550909804492	7965.337554125933	7724.95562182687	9342.341359462946	8964.039192830947	0.3055474659078992	0.27348944716389256	3491.435011838563	4362.317546300124	3407.012417064514	4256.837008324917
0.5458945454536906	3296.337210646803	3572.0173853939955	5836.66475569539	5855.277593999649	7010.855429797959	6883.670052382483	7977.909268870269	7737.120074153912	9356.693758649171	8977.811357643723	0.30541843782344064	0.2733777862439739	3478.730476018507	4372.633512944682	3394.5940011603525	4266.877045392757
0.5491838347021408	3303.0277594050344	3579.0219406362276	5846.683658420532	5865.193528659736	7022.277047043666	6894.815391923271	7990.510236597324	7749.312805938655	9371.079066287022	8991.615106448924	0.30528937605492645	0.2732660949103895	3466.0545986380894	4382.951656179037	3382.2036610281793	4276.919026655611
0.5524929435729888	3309.7360808323897	3586.0447213681514	5856.726782480396	5875.133284667659	7033.725586996849	6905.986933365792	8003.140460405807	7761.533820001751	9385.497282606357	9005.450439507107	0.3051602811877473	0.2731543736667211	3453.407399542397	4393.271871302044	3369.84141594579	4286.962849468691
0.55582199148943	3316.4621909672283	3593.0857419355093	5866.794136510849	5885.0968695819	7045.201054925999	6917.184681380281	8015.799943083913	7773.783118862923	9399.948407473601	9019.317356730215	0.30503115380511114	0.27304262301467824	3440.788897818653	4403.594052923145	3357.507284447667	4297.008410514565
0.5591710985942444	3323.2061057179035	3600.145016542063	5876.88572891611	5895.08429072923	7056.703455823778	6928.408640366569	8028.488687107417	7786.060704739114	9414.43244038958	9033.215857679474	0.30490199448803895	0.2729308434540946	3428.1991118108854	4413.91809496819	3345.201284339535	4307.0556058061775
0.5625403857541326	3329.9678408616114	3607.2225592483937	5887.001567867113	5905.095555203088	7068.232794405178	6939.658814452291	8041.206694637662	7798.366579542548	9428.949380487242	9047.145941563225	0.30477280381536076	0.27281903548292596	3415.6380591066554	4424.243890651735	3332.9234326870646	4317.104330668924
0.565929974564078	3336.7474120432285	3614.318383970712	5897.141661299858	5915.1306698619655	7079.789075105658	6950.935207491079	8053.953967519515	7810.700744878755	9443.499226529344	9061.107607234706	0.30464358236371164	0.2727071995972454	3403.105756557663	4434.5713324917015	3320.673745835782	4327.15447974531
0.569339987351735	3343.5448347741767	3621.432504479678	5907.306016913817	5925.189641327822	7091.372302079371	6962.237823060826	8066.730507279425	7823.063202044697	9458.081976906255	9075.100853189937	0.30451433070752887	0.2725953362912427	3390.602220266359	4444.900312280748	3308.4522393965162	4337.205946973991
0.5727705471818436	3350.3601244311963	3628.5649343991317	5917.494642170164	5935.272475984357	7102.982479197156	6973.5666644617295	8079.536315123234	7835.453952026636	9472.697629633452	9089.12567756532	0.3043850494190496	0.27248344605721914	3378.127465606667	4455.2307211016305	3296.2589282668196	4347.258625599556
0.5762217778606706	3357.193296255239	3635.71568720495	5927.707544290254	5945.379179975487	7114.619610044833	6984.921734714638	8092.37139193431	7847.872995498333	9487.346182349436	9103.182078135635	0.3042557390683063	0.2723715293855859	3365.681507229805	4465.562449323945	3284.0938266371377	4357.312408173922
0.5796938039404782	3364.0443653502284	3642.8847762237697	5937.944730253828	5955.509759203604	7126.283697921192	6996.303036559087	8105.235738271333	7860.3203328189265	9502.027632313218	9117.270052311627	0.304126400223124	0.27225958676486156	3353.264359060093	4475.895386584569	3271.9569479840575	4367.3671865328215
0.5831867507240184	3370.913346681903	3650.0722146317826	5948.206206797405	5965.6642193279595	7137.974745836182	7007.710572451525	8118.129354366329	7872.795964031004	9516.741976402074	9131.389597137862	0.3039970334491184	0.27214761868166987	3340.8760342951864	4486.229421779979	3259.8483050749637	4377.4228517927695
0.5867007442690553	3377.8002550765486	3657.278015453429	5958.491980412462	5975.842565762892	7149.6927565088545	7019.144344563335	8131.052240122417	7885.299888858435	9531.489211108994	9145.540709290277	0.3038676393096927	0.27203562562073674	3328.5165454230737	4496.564443072537	3247.7679099804955	4387.479294354329
0.5902359113929144	3384.705105219853	3664.5021915602206	5968.80205734384	5986.04480367625	7161.437732365597	7030.60435477908	8144.004395111863	7897.832106704493	9546.2693325405	9159.723385074067	0.3037382183660349	0.2719236080648882	3316.18590423523	4506.900337901665	3235.71577408968	4397.53640391212
0.5937923796770596	3391.627911655655	3671.7447556694397	5979.136443587972	5996.2709379876405	7173.209675538119	7042.09060469457	8156.985818573895	7910.3926166497395	9561.082336414162	9173.937620421324	0.3036087711771154	0.2718115664950491	3303.884121802519	4517.236992934486	3223.6919080864172	4407.59406941128
0.597370277471697	3398.5686887846878	3679.005720342839	5989.495144891085	6006.520973366657	7185.008587861439	7053.603095614886	8169.996509412486	7922.981417449879	9575.928218056071	9188.183410888605	0.3034792982996852	0.27169950139024057	3291.6112084983615	4527.574294088641	3211.696321971016	4417.652179064229
0.6009697339004076	3405.527450863363	3686.285097985393	5999.878166747508	6016.794914231217	7196.834470871986	7065.141828552534	8183.036466194288	7935.598507533756	9590.806972398515	9202.460751654702	0.3033498002882736	0.27158741322757735	3279.3671740213176	4537.912126549054	3199.729025081964	4427.710620369762
0.6045908788648067	3412.5042120025532	3693.5829008440355	6010.285514397952	6027.092764745862	7208.687325805678	7076.706804225566	8196.105687146528	7948.243885001325	9605.718593977599	9216.769637518342	0.30322027769518745	0.2714753024822685	3267.1520273629576	4548.250374713447	3187.790026066359	4437.769280061126
0.6082338430492322	3419.4989861662475	3700.8991410062667	6020.717192827588	6037.414528819857	7220.56715359573	7088.298023055459	8209.2041701546	7960.917547621334	9620.663076930503	9231.110062895592	0.30309073107050594	0.27136316962761364	3254.965776828816	4558.588922207244	3175.879332900513	4447.828044119058
0.611898757925461	3426.5117871703555	3708.233830398927	6031.1732067643825	6047.760210105564	7232.473954870824	7099.915485165322	8222.331912760075	7973.619492829375	9635.640414993244	9245.482021817672	0.30296116096208303	0.2712510151350017	3242.808430063189	4568.9276519070845	3163.9969529111404	4457.88679779321
0.6155857557574533	3433.542628681408	3715.586980786847	6041.653560677262	6058.1298119966195	7244.407729953025	7111.559190377864	8235.48891215842	7986.3497177257	9650.650601498088	9259.885507928497	0.3028315679155435	0.2711388394739111	3230.679994018632	4579.266445887275	3152.142892748583	4467.9454255530145
0.6192949696061266	3440.591524215239	3722.958603771492	6052.158258774241	6068.523337626096	7256.368478855683	7123.229138213355	8248.675165196695	7999.108219072985	9665.693629370937	9274.32051448216	0.3027019524742824	0.27102664311190716	3218.5804749880917	4589.605185449123	3140.3171584167285	4478.003811113536
0.6230265333341571	3447.658487135752	3730.3487107896754	6062.687305000699	6078.940789864793	7268.356201281493	7134.925327887736	8261.890668371449	8011.894993294289	9680.769491128949	9288.787034340652	0.3025723151794632	0.27091442651464137	3206.5098786001327	4599.943751105806	3128.5197552696336	4488.061837423826
0.6267805816108112	3454.743530653545	3737.757313112158	6073.24070303743	6089.382171319335	7280.370896620325	7146.6477583105025	8275.135417826323	8024.710036470752	9695.878178877838	9303.285059971267	0.30244265657001773	0.27080219014585055	3194.4682098196354	4610.282022566302	3116.750688010361	4498.119386647362
0.6305572499168048	3461.846667824642	3745.184421842323	6083.818456298864	6099.847484330397	7292.412563947202	7158.396428082734	8288.409409349862	8037.553344339461	9711.019684309376	9317.814583444202	0.30231297718264427	0.2706899344673551	3182.4554729665397	4620.619878756814	3105.0099607115844	4508.176340187434
0.634356674549194	3468.967911549168	3752.6300479148126	6094.420567931204	6110.336730970877	7304.481202020228	7170.171335495082	8301.71263837324	8050.424912291266	9726.193998698835	9332.375596430113	0.3021832775518071	0.2705776599390607	3170.4716717010597	4630.957197779324	3093.2975767990574	4518.232578642666
0.6381789926262927	3476.1072745699707	3760.094202094101	6105.047040810461	6120.849913043961	7316.576809278367	7181.972478525597	8315.045099967821	8063.324735368414	9741.40111290222	9346.968090197446	0.30205355820973495	0.270465367018954	3158.516809042776	4641.2938569316175	3081.6135390717536	4528.28798182914
0.642024342092622	3483.26476947133	3767.5768949731732	6115.697877540679	6131.387032081373	7328.6993838394665	7193.799854837811	8328.406788843022	8076.252808262479	9756.641017353839	9361.592055610132	0.3019238196864225	0.27035305616310545	3146.590887379367	4651.629732706584	3069.9578497092007	4538.342428776436
0.6458928617238878	3490.4404086775767	3775.0781369720858	6126.373080451955	6141.948089341415	7340.848923498028	7205.653461778557	8341.797699343851	8089.20912531199	9771.913702063548	9376.247483124895	0.3017940625096277	0.2702407278256671	3134.693908455549	4661.964700761251	3058.3305102608865	4548.395797703182
0.6497846911319898	3497.6342044517373	3782.5979383365725	6137.072651598551	6152.533085807117	7353.025425723085	7217.533296375911	8355.217825448608	8102.193680500198	9787.219156614115	9390.934362788767	0.3016642872048723	0.27012838245887283	3122.8258733896073	4672.298635930289	3046.731521664653	4558.447966025909
0.6536999707700591	3504.8461688941566	3790.136309136627	6147.796592756954	6163.142022184316	7365.228887656029	7229.439355337069	8368.667160766492	8115.206467452771	9802.557370158527	9405.652684236491	0.30153449429544155	0.27001602051303747	3110.9867826765403	4682.631412219955	3035.1608842471614	4568.498810353922
0.6576388419375281	3512.0763139411238	3797.693259265081	6158.544905423951	6173.774898899772	7377.459306108455	7241.3716350462555	8382.145698535267	8128.247479435528	9817.928331417355	9420.402436687984	0.3014046843023857	0.2699036424365577	3099.1766361873597	4692.962902789237	3023.6185977227287	4578.548206469975
0.661601446785229	3519.3246513634576	3805.2687984361423	6169.31759081462	6184.431716099169	7389.7166775599035	7253.330131562502	8395.653431618759	8141.316709352033	9833.332028675915	9435.183608945612	0.3012748577445162	0.26979124867591203	3087.395433190046	4703.2929799731355	3012.10466121661	4588.596029355191
0.6655879283205246	3526.5911927651823	3812.8629361840303	6180.114649860512	6195.112473645336	7402.000998155818	7265.314840617691	8409.190352504671	8154.414149741461	9848.768449781799	9449.996189391839	0.30114501513840986	0.26967883967565914	3075.6431723340647	4713.621515244013	3000.6190732484683	4598.642153150868
0.6695984304124688	3533.8759495819954	3820.4756818613964	6190.936083207448	6205.817171116073	7414.312263705082	7277.325757614124	8422.756453301849	8167.539792775971	9864.237582141768	9464.840165986217	0.3010151569984071	0.2695664158784408	3063.91985166003	4723.948379213922	2989.1618317413377	4608.686451160349
0.6736330977969988	3541.1789330799556	3828.107044637971	6201.781891213719	6216.545807802382	7426.650469677995	7289.3628776225805	8436.351725738094	8180.693630258594	9879.739412719304	9479.715526263073	0.30088528383661245	0.2694539777249801	3052.225468623452	4734.273441657424	2977.7329340450233	4618.728795870207
0.6776920760821589	3548.500154354003	3835.757033499028	6212.652073947992	6227.298382706391	7439.0156112039285	7301.426195380002	8449.976161157596	8193.875653620726	9895.273928031695	9494.622257328669	0.3007553961628958	0.26934152565408276	3040.560020066565	4744.596571457805	2966.3323769092094	4628.769058899023
0.6817755117533548	3555.8396243264942	3843.4256572438867	6223.546631187259	6238.0748945393425	7451.4076830690165	7313.515705287276	8463.629750518407	8207.085853919712	9910.841114147162	9509.560345858477	0.3006254944848922	0.2692290601026373	3028.9235022561625	4754.9176366492175	2954.960156520712	4638.807111039758
0.6858835521786408	3563.1973537458407	3851.1129244845006	6234.465562414929	6248.875341719716	7463.826679714036	7325.631401407143	8477.312484390133	8220.324221836601	9926.440956682265	9524.52977809469	0.30049557930800386	0.269116581505616	3017.315910873702	4765.236504389672	2943.6162684907904	4648.8428222283255
0.6900163456140378	3570.573353184959	3858.8188436438536	6245.408866818656	6259.699722371073	7476.272595231951	7337.773277461818	8491.024352951239	8233.590747673543	9942.073440798857	9539.530539843263	0.30036565113539887	0.26900409029607564	3005.7372410090175	4775.553040937753	2932.300707854447	4658.87606152799
0.6941740412088835	3577.967633039847	3866.5434229545	6256.376543288341	6270.5480343201025	7488.745423365683	7349.941326830822	8504.765345986627	8246.885421351446	9957.738551201337	9554.562616471332	0.3002357104680142	0.2688915869051582	2994.187487187097	4785.86711168359	2921.0134690927807	4668.906697157072
0.6983567890112157	3585.380203528101	3874.286670457037	6267.368590414067	6281.420275094585	7501.2451575058	7362.1355425487245	8518.535452885104	8260.208232407529	9973.436272133797	9569.62599290442	0.3001057578045564	0.2687790717620909	2982.6666433622595	4796.178581123706	2909.7545461267	4678.934596458916
0.702564739973187	3592.8110746874313	3882.048593998561	6278.38500648401	6292.316441921323	7513.771790688172	7374.355917302856	8532.334662636822	8273.55916999284	9989.166587377109	9584.720653623688	0.2999757936415018	0.268666545294189	2971.17470291222	4806.487312838901	2898.52393231343	4688.9596258876845
0.7067980459565127	3600.2602563741143	3889.829201231085	6289.4257894822695	6303.236531724016	7526.325315591534	7386.602443430947	8546.162963830619	8286.9382228697	10004.929480245935	9599.846582663036	0.29984581847309905	0.2685540079268554	2959.7116586695192	4816.7931695329025	2887.3216204771306	4698.981651044218
0.7110568597379514	3607.7277582615966	3897.628499610096	6300.4909370869445	6314.180541121358	7538.905724535343	7398.87511291903	8560.020344651679	8300.345379409422	10020.724933586087	9615.00376360658	0.29971583279136965	0.2684414600835823	2948.277502902434	4827.096012986032	2876.1476028879406	4709.0005366283
0.7153413350148182	3615.213589838829	3905.44649639283	6311.580446667764	6325.1484664247	7551.513009477113	7411.1739173988435	8573.906792878615	8313.7806275895	10036.5529297712	9630.192179585461	0.29958583708611014	0.26832890218595296	2936.8722273218445	4837.395704056835	2865.001871271874	4719.01614644262
0.7196516264105322	3622.717760408867	3913.2831986368396	6322.6943152841595	6336.140303636163	7564.147162010258	7423.498848145745	8587.822295881126	8327.24395499135	10052.413450700127	9645.411813275336	0.29945583184489266	0.2682163346536424	2925.495823109173	4847.692102708854	2853.884416835266	4729.028343417449
0.7239878894801961	3630.2402790872643	3921.138613198335	6333.832539683016	6347.156048446407	7576.808173361585	7435.849896076246	8601.766840617242	8340.73534879763	10068.306477793793	9660.662646893366	0.29932581755306814	0.26810375790441876	2914.1482808886794	4857.985067955917	2842.795230239164	4739.036989558255
0.7283502807162107	3637.781154800533	3929.012746730589	6344.99511629651	6358.195696232512	7589.496034388849	7448.227051745654	8615.740413630681	8354.254795789699	10084.2319919922	9675.944662195358	0.2991957946937679	0.2679911723541466	2902.8295907547	4868.274457892869	2831.7343016267987	4749.041945976904
0.7327389575539218	3645.3403962846055	3936.9056056823683	6356.182041239983	6369.259242055879	7602.210735578395	7460.630305345761	8629.74300104825	8367.802282345088	10100.189973751534	9691.257840472943	0.29906576374790383	0.26787857841678525	2891.5397422709502	4878.560129678808	2820.7016206206754	4759.043072872097
0.7371540783773028	3652.918012083243	3944.8171962962792	6367.3933103097015	6380.3466806600245	7614.952267042636	7473.059646702396	8643.7745885771	8381.377794434875	10116.180403041017	9706.602162550613	0.29893572519417255	0.2677659765043942	2880.278724468313	4888.841939523118	2809.6971763222245	4769.040229518432
0.74159580252467	3660.5140105464666	3952.747524607155	6378.628918980679	6391.458006468431	7627.720618517623	7485.515065273048	8657.835161502082	8394.981317621086	10132.203259339949	9721.97760878283	0.29880567950905695	0.26765336702713227	2869.0465258575277	4899.119742690353	2798.7209573229775	4779.033274269197
0.746064290294433	3668.128399828961	3960.696596440412	6389.888862404445	6402.593213582352	7640.515779360541	7497.996550144437	8671.924704683002	8408.612837054074	10148.258521634585	9737.384159051062	0.2986756271668283	0.26754075039326053	2857.8431344365235	4909.393393501639	2787.772951713414	4789.022064561257
0.7505597029508803	3675.7611878885077	3968.6644174104413	6401.173135406881	6413.752295778681	7653.337738547292	7510.504090030157	8686.043202551991	8422.272337469973	10164.34616841519	9752.821792760946	0.2985455686395476	0.2674281270091454	2846.6685376886744	4919.662745315814	2776.8531470794696	4799.006456892006
0.7550822027299987	3683.4123824843377	3976.6509929189037	6412.481732485894	6424.9352465076645	7666.186484669891	7523.037673268139	8700.190639110659	8435.959803187923	10180.46617767279	9768.290488839177	0.29841550439706976	0.2673154972792572	2835.522722579539	4929.927650511265	2765.961530500208	4808.986306804931
0.7596319528453285	3691.081991175509	3984.6563281530584	6423.814647809177	6436.142058890679	7679.062005933952	7535.597287818202	8714.366997927358	8449.675218107453	10196.618526896114	9783.790225730549	0.29828543490704595	0.26720286160617757	2824.4056755786296	4940.187960510142	2755.09808856959	4818.961468911963
0.7642091174938536	3698.770021319305	3992.680428084122	6435.171875211984	6447.372725718065	7691.964290156213	7548.182921259648	8728.57226213447	8463.418565705839	10212.80319306851	9799.320981395036	0.2981553606349244	0.2670902203905962	2813.3173826609273	4950.443525766488	2744.2628073964734	4828.931796882069
0.7688138618619275	3706.476480069598	4000.723297465573	6446.553408194841	6458.627239446842	7704.893324761961	7560.79456078874	8742.806414425613	8477.189829035402	10229.020152664792	9814.882733304727	0.2980252820439554	0.26697757403131767	2802.257829298498	4960.694195737131	2733.4556725979783	4838.897143413778
0.7734463521312342	3714.2013743751495	4008.7849408314114	6457.959239921188	6469.9055921984145	7717.849096782402	7573.432193216164	8757.069437052754	8490.98899072074	10245.269381647991	9830.475458440733	0.29789519959519206	0.2668649229252614	2791.227000475861	4970.939818897285	2722.67666931462	4848.857360249851
0.7781067554847866	3721.9447109780076	4016.865362494502	6469.389363215155	6481.207775756367	7730.831592852172	7586.095804964585	8771.361311823512	8504.816032956085	10261.550855466297	9846.099133290232	0.2977651137474952	0.26675226746746383	2780.2248806962743	4981.180242737057	2711.9257822143845	4858.812298172619
0.7827952401129585	3729.706496411803	4024.9645665448215	6480.843770559184	6492.533781564122	7743.8407992066805	7598.785382066068	8785.682020098246	8518.670937502518	10277.864549049771	9861.753733843345	0.2976350249575354	0.26663960805108305	2769.2514539816184	4991.415313744685	2701.2029954943573	4868.761806988623
0.7875119752195561	3737.4867370000848	4033.082556847748	6492.322454091738	6503.883600722685	7756.876701679544	7611.500910159575	8800.031542787267	8532.553685685252	10294.210436807207	9877.439235590087	0.29750493367979614	0.2665269450674002	2758.306703874492	5001.644877400249	2690.508292882936	4878.705735523952
0.792257131027923	3745.2854388546	4041.219337042289	6503.825405604886	6515.257223988269	7769.939285699887	7624.242374488346	8814.409860347878	8546.464258390793	10310.58849262278	9893.155613517187	0.297374840366576	0.2664142789058219	2747.390613445663	5011.868778172648	2679.8416576468153	4888.643931620289
0.7970308787870847	3753.1026078736227	4049.37491053936	6515.352616542007	6526.654641770029	7783.028536289772	7637.009759897385	8828.816952781599	8560.40263606422	10326.998689852919	9908.902842105043	0.2972447454679946	0.26630160995388297	2736.5031653051265	5022.086859526811	2669.2030726002995	4898.576242139097
0.8018333907779276	3760.938249740232	4057.549280520012	6526.904077995385	6538.0758441277	7796.144438061524	7649.803050830859	8843.252799631215	8574.368798706375	10343.44100132298	9924.68089532457	0.2971146494319928	0.26618893859725046	2725.6443415945396	5032.298963896232	2658.592520100763	4908.502512940206
0.8066648403194178	3768.792369920571	4065.742449933644	6538.479780703806	6549.52082076922	7809.286975215026	7662.622231329468	8857.717379977857	8588.362725871004	10359.915399323934	9940.489746634008	0.29698455270433854	0.2660762652197254	2714.814124001772	5042.504932694603	2648.009982060408	4918.422588888556
0.8115254017748545	3776.664973662143	4073.954421496249	6550.0797150502	6560.989561048421	7822.456131535105	7675.467285027894	8872.210672438132	8602.384396662008	10376.421855609142	9956.329368975821	0.2968544557286292	0.26596359020324695	2704.012493758113	5052.704606296262	2637.455439944635	4928.336313838605
0.8164152505581643	3784.556065992022	4082.1851976885696	6561.703871059145	6572.482053962556	7835.651890388717	7688.338195152063	8886.732655161066	8616.433789730465	10392.960341390903	9972.199734773381	0.2967243589462955	0.2658509139278937	2693.2394316506106	5062.897824048065	2626.9288747844985	4938.24353064294
0.8213345631402307	3792.4656517151775	4090.434780754377	6573.352238394572	6583.998288150059	7848.874234722409	7701.234944516675	8901.283305825333	8630.510883271974	10409.530827337328	9988.100815927988	0.2965942627966051	0.2657382367718887	2682.4949180225376	5073.084424252622	2616.430267176125	4948.144081138074
0.8262835170552626	3800.3937354126083	4098.703172698554	6585.0248063571635	6595.5382518879605	7862.123147059398	7714.1575155223545	8915.862601636065	8644.615655023557	10426.133283568735	10004.03258381539	0.2964641677166663	0.2656255591116026	2671.7789327685023	5083.264244148042	2605.9595972765237	4958.037806123728
0.8312622909072027	3808.3403214396394	4106.99037528534	6596.721563881998	6607.10193308959	7875.398609496944	7727.105890153099	8930.470519322007	8658.748082260898	10442.76767965444	10019.995009282702	0.2963340741414334	0.265512881321555	2661.091455359012	5093.437119937036	2595.5168448275654	4967.92454539123
0.8362710643761712	3816.305413924113	4115.296390036471	6608.442499536069	6618.689319302113	7888.700603703574	7740.0800499735715	8945.107035132465	8672.908141795417	10459.433984609317	10035.988062645132	0.296203982503707	0.2654002037744193	2650.4324648313923	5103.602886757348	2585.1019891467877	4977.804137695348
0.8413100182249524	3824.2890167645937	4123.621218229336	6620.18760151578	6630.300397704084	7902.029110916302	7753.079976126391	8959.772124834304	8687.095809971346	10476.132166890411	10052.011713682696	0.29607389323414307	0.26528752684102735	2639.801939785597	5113.761378662195	2574.715009124484	4987.676420734497
0.8463793343055166	3832.2911336285133	4131.9648608950665	6631.95685764439	6641.935155102916	7915.384111937742	7766.105649329335	8974.465763708777	8701.311062662682	10492.862194393367	10068.065931636813	0.2959438067612519	0.26517485089036996	2629.1998584143585	5123.912428658688	2564.355883251992	4997.541231190553
0.8514791955655843	3840.3117679504685	4140.327318816796	6643.7502553696795	6653.593577932592	7928.765587133547	7779.15704987283	8989.187926548753	8715.553875270487	10509.624034449285	10084.150685207283	0.295813723511406	0.2650621762896024	2618.6261984846788	5134.055868662195	2554.0245896036504	5007.398404679028
0.8566097860552276	3848.3509229302344	4148.7085925276015	6655.567781761173	6665.275652250926	7942.173516429269	7792.234157616903	9003.938587655288	8729.824222719591	10526.417653820869	10100.265942548587	0.29568364390884294	0.2649495034040488	2608.0809373526135	5144.191529508214	2543.7211058516987	5017.247775766533
0.861771290933513	3856.4086015310854	4157.108682308791	6667.409423507876	6676.981363737335	7955.607879307861	7805.3369519887465	9018.717720834908	8744.122079455945	10543.243018699366	10116.411671266942	0.29555356837566954	0.2648368325972034	2597.5640519650187	5154.3192409451585	2533.4454092674423	5027.089177958667
0.8669638964751838	3864.4848064777934	4165.527588187843	6679.275166915449	6688.710697690061	7969.068654806506	7818.465411979627	9033.525299396142	8758.44741944329	10560.10009470064	10132.58783841655	0.29542349733186685	0.2647241642307366	2587.075518861646	5164.43883161922	2523.197476724512	5036.922443691408
0.8721877900773816	3872.5795402548974	4173.965309936628	6691.164997903885	6700.463639023887	7982.555821514039	7831.619516142388	9048.361296146737	8772.80021616045	10576.988846862041	10148.794410496588	0.29529343119529433	0.2646114986644975	2576.61531419144	5174.550129096722	2512.9772847143468	5046.7474043476395
0.877443160266411	3880.6928051047475	4182.421847069396	6703.078902004779	6712.240172267435	7996.069357567884	7844.79924258846	9063.2256833903	8787.180442598097	10593.909239638628	10165.031353447579	0.29516337038169366	0.2644988362565181	2566.18341369275	5184.652959808707	2502.7848093246575	5056.563890204532
0.8827301967045416	3888.824603025629	4190.897198840852	6715.016864358751	6724.040281560646	8009.609240651198	7858.004568985072	9078.118432923196	8801.588071255737	10610.861236899655	10181.29863264801	0.2950333153046952	0.2643861773630178	2555.779792720801	5194.747149090981	2492.620026269811	5066.37173047266
0.8880490901968541	3896.974935769901	4199.39136424425	6726.978869712894	6735.863950652259	8023.17544799001	7871.235472552479	9093.039516031438	8816.023074138711	10627.84480192507	10197.596212911001	0.29490326637582087	0.2642735223384062	2545.4044262435054	5204.832521164557	2482.4829108851263	5076.170753279235
0.8934000326981257	3905.1438048420723	4207.9043420093985	6738.96490241812	6747.711162897198	8036.767956350268	7884.491930061082	9107.988903487467	8830.485422755086	10644.859897401899	10213.924058480801	0.29477322400449024	0.26416087153528894	2535.0572888450697	5214.908899124013	2472.3734381292015	5085.9607856529765
0.8987832173197573	3913.331211496886	4216.436130600717	6750.974946426531	6759.581901253995	8050.386742034907	7897.773917828573	9122.966565546945	8844.975088112562	10661.906485420624	10230.28213302934	0.29464318859802296	0.26404822530447014	2524.7383547263453	5224.976104928181	2462.2915825870587	5095.741653518053
0.904198838336744	3921.537156737383	4224.986728215226	6763.008985288744	6771.476148282145	8064.031780880865	7911.081411717031	9137.972471945543	8859.492040715326	10678.984527471543	10246.670399652712	0.294513160561648	0.26393558399495665	2514.447597717517	5235.033959408756	2452.2373184787575	5105.513181698509
0.9096470911946843	3929.7616413129817	4233.55613278059	6775.0670021512815	6783.39388613954	8077.703048256178	7924.414387130088	9153.006591895735	8874.036250561014	10696.093984441191	10263.08882086776	0.29438314029850426	0.26382294795396516	2504.184991276823	5245.082282256102	2442.210619663121	5115.275193913141
0.915128172516836	3938.004665717507	4242.1443419530915	6787.1489797538425	6795.3350965797945	8091.40051905693	7937.77281900998	9168.068894083517	8888.607687137484	10713.234816608625	10279.5373586085	0.29425312820964844	0.2637103175269217	2493.9505084970733	5255.120892015519	2432.2114596392494	5125.027512761764
0.9206422801112097	3946.2662301872724	4250.751353115648	6799.254900426676	6807.299760949639	8105.124167704333	7951.156681834675	9183.159346665198	8903.206319419745	10730.406983641808	10296.015974222648	0.29412312469405766	0.2635976930574698	2483.744122108561	5265.149606082588	2422.2398115515243	5134.769959722646
0.9261896129777101	3954.546334699053	4259.377163375755	6811.384746087809	6819.287860186217	8118.873968141642	7964.565949614886	9198.277917264064	8917.832115866719	10747.610444593853	10312.524628468025	0.29399313014863804	0.26348507488747375	2473.5658044804586	5275.168240688508	2412.295648191939	5144.502355145989
0.931770371315315	3962.8449789681417	4268.021769563473	6823.538498240376	6831.299374814443	8132.649893831167	7978.000595891172	9213.424572967115	8932.4850444181	10764.845157899352	10329.063281509028	0.29386314496822635	0.26337246335702313	2463.415527628851	5285.176610903116	2402.378942007199	5154.224518250208
0.9373847565293029	3971.162162446335	4276.68516822936	6835.7161379698555	6843.334284944279	8146.451917751204	7991.46059373093	9228.599280321725	8947.165072491103	10782.111081370611	10345.631892913016	0.29373316954559714	0.2632598588044367	2453.2932632205775	5295.174530631863	2392.4896651010495	5163.93626711797
0.9430329712385201	3979.4978843199506	4285.367355642459	6847.917645941368	6855.392570268091	8160.280012393023	8004.945915725477	9243.802005332382	8961.872166977333	10799.408172193966	10362.230421646782	0.29360320427146885	0.26314726156626816	2443.198982575792	5305.161812602775	2382.627789238235	5173.637418686878
0.9487152192826929	3987.8521435077832	4294.068327788169	6860.143002396864	6867.474210057869	8174.134149757739	8018.456533986993	9259.032713457254	8976.606294239453	10816.736386925952	10378.858826072854	0.29347324953450726	0.2630346719773097	2433.1326566723874	5315.138268364361	2372.7932858492713	5183.327788746217
0.9544317057297852	3996.224938659112	4302.7880803662265	6872.392187152412	6879.579183162563	8188.014301353283	8031.992420145592	9274.291369604929	8991.367420108038	10834.09568148958	10395.51706394596	0.2933433057213323	0.2629220903705976	2423.094256152166	5325.10370828351	2362.9861260351026	5193.007191936951
0.9601826368833979	4004.616268151641	4311.526608788578	6884.665179595374	6891.707468005308	8201.920438191275	8045.553545346253	9289.577938130977	9006.155509878245	10851.486011170515	10412.20509240932	0.2932133732165226	0.26280951707741546	2413.08375131723	5335.057941523846	2353.2062805644237	5202.675441725645
0.9659682202902156	4013.026130089437	4320.283908177272	6896.961958681584	6903.85904258064	8215.85253078386	8059.139880245757	9304.892382834541	9020.970528306529	10868.907330613207	10428.922867990961	0.29308345240262246	0.2626969524273016	2403.1011121473275	5345.0007760683075	2343.4537198912585	5212.332350432873
0.9717886647474951	4021.454522300927	4329.059973362407	6909.282502932637	6916.03388445184	8229.810549140719	8072.75139500978	9320.234666955068	9035.81243960747	10886.359593817228	10445.670346600193	0.29295354366014664	0.26258439674805106	2393.146308290772	5354.932018687716	2333.7284141442506	5221.977729196427
0.9776441803106027	4029.901442336748	4337.854798879915	6921.626790432916	6928.231970747993	8243.794462765727	8086.388059309622	9335.604753168684	9050.681207450276	10903.842754133178	10462.447483523662	0.29282364736758576	0.26247185036572285	2383.219309071428	5364.851474936819	2324.0303331351606	5231.611387972487
0.9835349783005937	4038.366887467726	4346.668378969506	6933.99479882687	6940.453278161331	8257.804240653955	8100.049842319314	9351.002603584924	9065.576794955623	10921.356764259019	10479.25423342187	0.29269376390141283	0.26235931360464304	2373.3200834994204	5374.758949167794	2314.3594463688787	5241.233135547256
0.9894612713118381	4046.8508546827507	4355.500707572475	6946.386505316089	6952.697782944334	8271.839851288394	8113.736712712406	9366.428179743185	9080.499164692214	10938.901576236069	10496.090550325289	0.29256389363608853	0.26224678678741103	2363.4486002663616	5384.654244504403	2304.715723037254	5250.842779507628
0.9954232732196957	4055.353340686682	4364.351778329563	6958.801886656468	6964.9654609069585	8285.901262636819	8127.4486386589215	9381.881442609296	9095.448278673477	10956.477141445153	10512.956387630695	0.2924340369440671	0.26213427023490377	2353.6048277623486	5394.537162864814	2295.099132039468	5260.440126271453
1.0014211991882311	4063.874341898267	4373.221584578822	6971.24091915538	6977.25628741385	8299.98844214863	8141.185587822305	9397.362352572114	9110.424098354275	10974.083410602776	10529.85169809749	0.2923041941958031	0.26202176426628154	2343.788734058966	5404.407504911302	2285.5096419623587	5270.0249810337555
1.0074552656779823	4072.413854447928	4382.110119353348	6983.703578668624	6989.570237381336	8314.101356751464	8154.947527356087	9412.870869439814	9125.426584627301	10991.720333756928	10546.776433843657	0.2921743657597565	0.2619092691989927	2334.0002869276796	5414.2650700747035	2275.94722109742	5279.597147787223
1.013525690453769	4080.9718741757197	4391.017375379182	6996.18984059769	7001.907285274742	8328.239972848152	8168.734423900952	9428.40695243659	9140.455697819918	11009.387860283403	10563.730546342264	0.2920445520023977	0.26179678534877854	2324.2394538451917	5424.109656552784	2266.4118374492973	5289.156429328257
1.0196326925925556	4089.5483966291085	4399.943345073042	7008.699679886709	7014.26740510539	8342.404256313337	8182.546243581425	9443.970560198992	9155.511397690583	11027.085938881646	10580.713986417437	0.29191475328821737	0.2616843130296799	2314.5062019893667	5433.9410612892825	2256.9034587305505	5298.702627232065
1.0257764924913542	4098.143417060862	4408.888020540161	7021.23307101961	7026.650570427806	8356.594172490302	8196.382952002814	9459.56165077246	9170.593643425533	11044.814517570896	10597.726704240686	0.29178496997972775	0.2615718525540399	2304.8004982463317	5443.759079973213	2247.422052367241	5308.23554185126
1.0319573118751795	4106.756930426832	4417.8513935720075	7033.789988017081	7039.0567543367215	8370.8096861876	8210.24451424789	9475.18018160768	9185.702393635223	11062.57354368604	10614.768649326912	0.29165520243747245	0.26145940423251185	2295.1223092142027	5453.563507034443	2237.9675855044043	5317.754972314695
1.0381753738050519	4115.388931383818	4426.833455644107	7046.370404433687	7051.485929464254	8385.050761675851	8224.130894873815	9490.8261095571	9200.837606351	11080.362963873733	10631.839770530694	0.29152545102003163	0.2613469683740636	2285.471601209254	5463.354135642992	2228.5400250116363	5327.2607165249065
1.0444309026860459	4124.039414287335	4435.834197913752	7058.97429335484	7063.938067976915	8399.317362684376	8238.042057908824	9506.499390871259	9215.999239021523	11098.18272408825	10648.940016042303	0.2913957160840275	0.26123454528598217	2275.8483402639395	5473.1307576915715	2219.1393374796025	5336.752571140649
1.05072412427539	4132.708373189429	4444.853611217763	7071.601627393829	7076.413141572693	8413.609452397895	8251.977966849045	9522.199981195225	9231.187248509334	11116.032769587497	10666.069333383872	0.2912659979841315	0.26112213527388084	2266.2524921364384	5482.893163802568	2209.7654892321443	5346.230331585975
1.057055265690613	4141.395801836457	4453.891686070222	7084.252378688821	7088.91112147811	8427.926993453199	8265.93858465524	9537.927835564959	9246.401591087339	11133.913044928911	10683.227669405458	0.2911362970730701	0.26100973864170257	2256.6840223064646	5492.641143303597	2200.41844631976	5355.693792022532
1.0634245554177415	4150.101693666824	4462.948412660144	7096.926518899778	7101.4319784451745	8442.269947935725	8279.923873749476	9553.682908403614	9261.642222435225	11151.823493965301	10700.414970281054	0.29100661370163294	0.2608973556917283	2247.142895989353	5502.374484248692	2191.098174534156	5365.142745374469
1.0698322233195456	4158.826041808814	4472.023780849274	7109.624019205548	7113.975682748549	8456.638277376334	8293.933796012001	9569.465153518022	9276.909097636075	11169.7640598409	10717.631181504812	0.2908769482186765	0.2607849867245789	2237.6290781358257	5512.0929734024685	2181.8046394094126	5374.576983310515
1.0762785006438331	4167.568839078278	4481.117780169706	7122.344850300714	7126.542204182422	8471.031942747804	8307.968312777812	9585.274524094897	9292.202171172694	11187.73468498712	10734.876247886932	0.29074730097113366	0.260672632039225	2228.1425334271044	5521.7963962124195	2172.537806215114	5383.996296219761
1.0827636200317978	4176.330077976391	4490.230399821594	7135.088982392567	7139.131512057554	8485.450904461466	8322.027384833405	9601.110972697175	9307.52139692407	11205.73531111839	10752.150113549731	0.29061767230401714	0.26056029193298846	2218.6832262882963	5531.484536830569	2163.297639970435	5393.400473227724
1.089287815526412	4185.109750687373	4499.361628670818	7147.856385198027	7151.743575198237	8499.895122363807	8336.110972413448	9616.974451260332	9322.866728161807	11223.765879228076	10769.45272192365	0.29048806256042925	0.2604479667015509	2209.2511208927026	5541.157178107649	2154.0841054477496	5402.78930219356
1.0958513225808764	4193.907849076225	4508.511455246673	7160.647027940597	7164.378361939304	8514.364555733073	8350.21903519748	9632.864911088696	9338.238117546578	11241.826329584303	10786.7840157433	0.29035847208156634	0.26033565663895936	2199.8461811585585	5550.814101570519	2144.8971671713516	5412.162569691893
1.1024543780671139	4202.724364686405	4517.6798677394845	7173.460879347204	7177.035840123033	8528.859163275773	8364.35153230653	9648.782302851656	9353.63551712444	11259.916601725701	10804.143937043367	0.2902289012067269	0.26022336203762986	2190.4683707555523	5560.455087424954	2135.7367894214112	5421.520061010029
1.1090972202843215	4211.559288737541	4526.866853998271	7186.2979076451265	7189.715977096112	8543.378903123263	8378.508422299763	9664.72657657995	9369.058878323262	11278.036634457243	10821.532427154605	0.29009935027331707	0.2601110831883554	2181.1176531058736	5570.079914546106	2126.602936236188	5430.861560139107
1.115780088967567	4220.41261212307	4536.072401528338	7199.158080558813	7202.418739706516	8557.923732828225	8392.689663171077	9680.697681661844	9384.508151949029	11296.186365845955	10838.949426699723	0.28996981961685836	0.25999882038031136	2171.793991394108	5579.688360484783	2117.495571421343	5440.186849782243
1.1225032252964444	4229.284325407975	4545.296497488947	7212.041365306824	7215.144094300512	8572.493609361285	8406.895212345793	9696.695566839473	9399.983288182284	11314.365733216795	10856.394875589438	0.2898403095709947	0.25988657390105996	2162.497348570032	5589.280201464659	2108.4146585536655	5449.495711352909
1.1292668719037753	4238.174418826408	4554.5391286909025	7224.947728598646	7227.892006719512	8587.088489107462	8421.125026677224	9712.720180204975	9415.484236574437	11332.57467314833	10873.868713018324	0.2897108204674978	0.25977434403655886	2153.2276873416267	5598.855212346418	2099.3601609724574	5458.787924938137
1.1360712728843656	4247.082882279304	4563.800281594105	7237.877136631465	7240.6624422969135	8601.708327862609	8435.379062443188	9728.771469196648	9431.010946043994	11350.813121468405	10891.37087746064	0.2895813526362771	0.25966213107116465	2143.9849701841595	5608.413166639628	2090.332041790476	5468.063269308768
1.1429166738038161	4256.009705332052	4573.079942305169	7250.829555087034	7253.455365855017	8616.353080829926	8449.657275342635	9744.84938059515	9446.563364872927	11369.081013249888	10908.901306666268	0.28945190640538276	0.25954993528763914	2134.769159351359	5617.953836517874	2081.3302639033645	5477.321521938546
1.1498033217073829	4264.954877212128	4582.3780965750075	7263.804949128508	7266.270741701911	8631.022702616467	8463.959620492236	9760.953860519727	9462.141440703015	11387.378282806434	10926.459937656631	0.28932248210101635	0.25943775696715804	2125.5802168715745	5627.476992792217	2072.354789985926	5486.562458972214
1.1567314651288954	4273.918386806679	4591.694729796362	7276.803283397185	7279.1085336282795	8645.71714722953	8478.286052422878	9777.084854424287	9477.745120532036	11405.704863688077	10944.046706720474	0.2891930800475358	0.2593255963893129	2116.418104547658	5636.982404898619	2063.4055824936368	5495.785855219932
1.1637013540997225	4282.900222660138	4601.029827001361	7289.8245220093	7291.968704904241	8660.436368073091	8492.636525076188	9793.242307093547	9493.374350710059	11424.060688676902	10961.6615494097	0.289063700567463	0.2592134538321206	2107.282783966395	5646.469840907725	2054.4826036697486	5504.9914841626305
1.1707132401577995	4291.900372971807	4610.383372859059	7302.8686285527965	7304.851218276185	8675.180317944247	8507.010991801084	9809.426162639158	9509.029076935702	11442.445689782713	10979.304400535222	0.28893434398149076	0.25910132957202786	2098.1742165028118	5655.939067523228	2045.5858155504102	5514.179117949214
1.177767376356704	4300.918825593451	4619.755351672979	7315.935566084096	7317.756035963593	8689.948949029635	8521.409405350272	9825.636364495844	9524.709244252375	11460.85979823869	10996.975194162776	0.2888050106084909	0.2589892238839176	2089.0923633126076	5665.38985004602	2036.7151799577987	5523.34852736746
1.1848640172747877	4309.955568026807	4629.145747378553	7329.025297124738	7330.683119655738	8704.742212901698	8535.831717876643	9841.872855417347	9540.414797044396	11479.302944496827	11014.673863608581	0.28867570076552085	0.2588771370411162	2080.0371853500837	5674.821952409577	2027.870658517233	5532.499481872888
1.1920034190243662	4319.010587421234	4638.5545435407475	7342.137783658284	7343.63243050864	8719.560060515281	8550.277880929927	9858.135577472736	9556.145679033383	11497.775058223824	11032.400341435343	0.28854641476783055	0.25876506931539756	2071.0086433633696	5684.235137154115	2019.0522126521682	5541.631749565946
1.1991858392609598	4328.083870571162	4647.981723351434	7355.272987126842	7356.603929141658	8734.40244220377	8564.747845452966	9874.424472042221	9571.90183327425	11516.27606829637	11050.15455944777	0.2884171529288699	0.25865302097699194	2062.006697895704	5693.62916541216	2010.259803585941	5550.745097178733
1.2064115371925936	4337.175403913699	4657.427269626961	7368.4308684279085	7369.597575634386	8749.269307675604	8579.241561778308	9890.73947981339	9587.68320215154	11534.805902796928	11067.936448688515	0.28828791556029687	0.25854099229459027	2053.0313092940487	5703.003796923207	2001.493392349803	5559.839290086646
1.2136807735891502	4346.285173526078	4666.891164805543	7381.611387910945	7382.6133295232785	8764.160606010488	8593.758979624521	9907.080540777086	9603.489727375447	11553.364489009107	11085.745939433722	0.28815870297198415	0.25842898353535193	2044.0824377082754	5712.358790012542	1992.752939782571	5568.914092290681
1.2209938107917835	4355.413165123235	4676.373390944792	7394.814505374141	7395.651149798495	8779.076285655814	8608.300048092718	9923.44759422355	9619.321349978094	11571.951753413352	11103.582961188906	0.2880295154720272	0.2583169949649098	2035.1600430975668	5721.693901599618	1984.038406536216	5577.969266423257
1.2283509127223842	4364.55936405526	4685.8739297191105	7408.040180061008	7408.710994900527	8794.016294422892	8622.86471566289	9939.84057873832	9635.178010309572	11590.567621682347	11121.447442684525	0.28790035336675046	0.25820502684737795	2026.2640852272743	5731.008887172211	1975.3497530739987	5587.004573726328
1.2357523448931043	4373.7237553048935	4695.392762417138	7421.288370657041	7421.792822716935	8808.98057948326	8637.452930190313	9956.259432198249	9651.059648034076	11609.212018676522	11139.339311871687	0.28777121696071567	0.25809307944535703	2017.3945236809086	5740.303500805749	1966.686939681298	5596.019774067914
1.2431983744159416	4382.90632348501	4704.929869939198	7434.5590352863765	7434.896590579072	8823.969087364994	8652.064638901971	9972.704091767517	9666.966202126063	11627.88486843963	11157.25849591788	0.2876421065567308	0.2579811530199411	2008.5513178569963	5749.5774951456115	1958.0499264620012	5605.014625921613
1.2506892700123766	4392.1070528360715	4714.485232794671	7447.852131508382	7448.022255258707	8838.98176394894	8666.699788392865	9989.174493893526	9682.897610866281	11646.586094194106	11175.204921202541	0.287513022455855	0.25786924783072523	1999.7344269728055	5758.830621396191	1949.4386733424617	5613.988886361476
1.2582253020230734	4401.325927223576	4724.058831099422	7461.16761631427	7461.169772964733	8854.018554464965	8681.358324622393	10005.670574302867	9698.853811837873	11665.315618336575	11193.178513312732	0.28738396495740764	0.25775736413581	1990.9438100701664	5768.0626293306705	1940.8531400797656	5622.942311072955
1.2658067424176331	4410.56293013552	4733.650644573194	7474.5054461237205	7474.339099339828	8869.079403488236	8696.040192910728	10022.192267997281	9714.834741922472	11684.073362433324	11211.179197038797	0.28725493435897614	0.25764550219180943	1982.1794260144234	5777.273267270764	1932.2932862569578	5631.874654326122
1.2734338648044117	4419.818044679786	4743.2606525369565	7487.865576781402	7487.530189457047	8884.164254935367	8710.745337935055	10038.739509249493	9730.840337296178	11702.859247215623	11229.206896369866	0.2871259309564228	0.25753366225385765	1973.4412334987428	5786.462282085093	1923.7590712886304	5640.785668978235
1.2811069444403917	4429.091253581582	4752.888833910287	7501.247963553579	7500.742997816489	8899.273052060693	8725.473703725958	10055.312231599175	9746.870533425643	11721.67319257521	11247.261534489533	0.2869969550438935	0.25742184457561434	1964.7291910524946	5795.6294192012865	1915.250454429537	5649.675106485141
1.2888262582411194	4438.382539180873	4762.53516720875	7514.652561124696	7513.977478341941	8914.405737452471	8740.225233663728	10071.910367848852	9762.925265064132	11740.515117559717	11265.343033771449	0.2868680069138249	0.2573100494092733	1956.0432570341509	5804.774422571994	1906.7673947676085	5658.542716868687
1.296592084790695	4447.691883429705	4772.199630541179	7528.079323593826	7527.233584377391	8929.562253028986	8754.999870474565	10088.533850059664	9779.004466247416	11759.384940367907	11283.451315774775	0.286739086856952	0.2571982770055675	1947.3833896409487	5813.897034687689	1898.3098512333818	5667.388248729287
1.3044047043518285	4457.019267889661	4781.8822016070835	7541.528204471302	7540.511268683728	8944.742540034817	8769.797556226962	10105.182609547352	9795.108070289903	11778.282578345203	11301.58630123986	0.28661019516231606	0.2570865276137768	1938.7495469135465	5822.996996576432	1889.8777826045407	5676.211449246155
1.312264398875954	4466.364673729193	4791.582857693923	7554.999156675172	7553.81048343526	8959.946539036937	8784.618232327903	10121.856576878028	9811.236009780534	11797.20794797893	11319.7479100837	0.2864813321172735	0.2569748014817329	1930.1416867300868	5832.074047777802	1881.4711474993965	5685.012064147973
1.320171452013404	4475.72808172097	4801.30157567441	7568.492132527705	7567.131180216268	8975.17418992085	8799.461839519103	10138.555681864	9827.388216578762	11816.16096489365	11337.936061395454	0.2863524980075022	0.25686309885582936	1921.5597668186529	5841.127926360583	1873.0899043898098	5693.789837734308
1.3281261491236485	4485.109472239267	4811.038332003845	7582.007083751917	7580.473310017616	8990.425431886773	8814.328317873302	10155.279853559641	9843.564621810552	11835.141543846561	11356.150673432005	0.28622369311701024	0.2567514199810257	1913.0037447550567	5850.158368903445	1864.734011599794	5702.544512859546
1.3361287772855897	4494.508825257253	4820.7931027173745	7595.543961468004	7593.8368232332505	9005.700203445687	8829.217606790435	10172.029020257136	9859.765155864283	11854.149598722699	11374.391663613396	0.2860949177281449	0.25663976510085523	1904.4735779673792	5859.165110500529	1856.4034273079596	5711.275830928469
1.3441796253079266	4503.926120344376	4830.565863427297	7609.102716189877	7607.221669656769	9020.998442415532	8844.1296449939	10188.80310948234	9875.989748386723	11873.185042530347	11392.658948518387	0.2859661721215975	0.2565281344574317	1895.9692237343406	5868.147884736303	1848.0981095466996	5719.983531881357
1.352278983739575	4513.361336663588	4840.3565893202585	7622.683297821487	7620.6277984778535	9036.32008591714	8859.064370526641	10205.60204799042	9892.238328278836	11892.247787396112	11410.95244387975	0.2858374565764157	0.25641652829145695	1887.4906391926343	5877.106423699763	1839.8180162110366	5728.667354203528
1.3604271448801535	4522.814452968737	4850.165255154598	7636.285655653405	7634.0551582788885	9051.665070370493	8874.02172074748	10222.425761761768	9908.510823691831	11911.337744560411	11429.27206457993	0.2857087713700071	0.2563049468422261	1879.037781344843	5886.040457991185	1831.5631050639786	5737.3270349334925
1.3686244027905345	4532.285447601816	4859.991835257539	7649.909738359195	7647.5036970314095	9067.033331490704	8889.001632327234	10239.274175997709	9924.807162023002	11930.45482437262	11447.617724646385	0.2855801167781522	0.2561933903476369	1870.6106070457026	5894.949716669973	1823.3333337253425	5745.96230961266
1.3768710533034536	4541.774298490211	4869.836303522392	7663.555493991757	7660.97336209251	9082.424804283992	8904.004041244782	10256.147215116109	9941.127269911494	11949.598936286193	11465.98933724691	0.28545149307500783	0.2560818590441945	1862.2090730218915	5903.8339273009915	1815.128659688402	5754.572912327014
1.3851673940341884	4551.2809831440445	4879.6986334058565	7677.222869979882	7674.4641002014705	9097.839423043908	8919.028882783408	10273.044802747321	9957.471073234394	11968.76998885413	11484.386814685284	0.2853229005331183	0.25597035316702027	1853.8331358676078	5912.692815929186	1806.9490403175587	5763.158575684531
1.3935137243912972	4560.805478653361	4889.578797925145	7690.911813124496	7687.975857476058	9113.277121347179	8934.076091526747	10289.966861729701	9973.838497102362	11987.967889723943	11502.810068396426	0.2851943394234233	0.2558588729498578	1845.4827520439867	5921.5261070614215	1798.7944328475278	5771.719030799577
1.4019103455874267	4570.347761685412	4899.476769655241	7704.622269595133	7701.50857940908	9128.737832049834	8949.14560135504	10306.913314105403	9990.22946585562	12007.19254563299	11521.259008941934	0.2850658100152639	0.25574741862507994	1837.1578778866678	5930.333523681853	1790.6647943907883	5780.254007306416
1.410357560650181	4579.907808481869	4909.39252072604	7718.354184926243	7715.062210864754	9144.221487283145	8964.23734544116	10323.88408111602	10006.643903059696	12026.44386240357	11539.733546005367	0.2849373125763942	0.2556359904236968	1828.858469608589	5939.114787243772	1782.560081939795	5788.763233350823
1.4188556744330574	4589.485594856071	4919.326022819575	7732.10750401361	7728.636696075197	9159.728018449685	8979.351256246819	10340.87908319832	10023.081731501323	12045.72174493818	11558.233588387704	0.2848088473729872	0.25552458857536176	1820.5844832966104	5947.869617647957	1774.480252363428	5797.246435567737
1.4274049936264492	4599.081096190171	4929.277247167103	7745.88217111058	7742.231978636719	9175.25735621917	8994.487265518474	10357.898239979757	10039.542873184091	12065.026097214499	11576.759044002507	0.2846804146696442	0.2554132133083794	1812.335874921293	5956.597733260132	1766.4252624174696	5805.703339101048
1.4360058267687137	4608.694287432436	4939.24616454636	7759.67812982455	7755.848001506391	9190.80943052462	9009.645304283644	10374.941470274322	10056.027249324465	12084.356822280753	11595.309819871494	0.2845520147294024	0.255301864849713	1804.112600337714	5965.2988509032875	1758.3950687451288	5814.133667595219
1.4446584842573071	4618.32514309435	4949.23274527861	7773.495323113147	7769.484706998275	9206.384170558129	9024.825302846766	10392.008692077996	10072.534780347347	12103.713822250633	11613.88582211964	0.2844236478137436	0.2551905434249906	1795.91461527918	5973.972685818793	1750.3896278701723	5822.537143155467
1.453363278359986	4627.973637247795	4959.236959225804	7787.333693280554	7783.14203677985	9221.981504766856	9040.027190785315	10409.099822564409	10089.065385881917	12123.096998298444	11632.486955970555	0.2842953141826038	0.2550792492585135	1787.7418753769016	5982.618951723445	1742.4088962175301	5830.91348640807
1.4621205232260774	4637.639743522299	4969.258775787756	7801.193181973931	7796.8199318684765	9237.60136084908	9055.250896945958	10426.214778080597	10105.618984757515	12142.506250654382	11651.113125741906	0.2841670140943802	0.25496798257326275	1779.5943361478276	5991.237360756844	1734.4528301003156	5839.262416444253
1.470930534897817	4647.323435102081	4979.298163899163	7815.073730179511	7810.518332627583	9253.243665749902	9070.496349440393	10443.353474142357	10122.195494999167	12161.941478599343	11669.764234840473	0.28403874780593985	0.25485674359090654	1771.471953001048	5999.827623484889	1726.521385726228	5847.583650826244
1.4797936313217521	4657.024684723279	4989.355092026777	7828.975278219029	7824.237178763151	9268.90834565734	9085.76347564153	10460.515825430044	10138.79483382351	12181.402580460232	11688.44018575762	0.28391051557262853	0.25474553253180865	1763.3746812427999	6008.389448905829	1718.6145192022668	5855.876905590761
1.48871013236022	4666.743464671008	4999.429528166414	7842.897765745838	7837.976409319918	9284.59532599806	9101.052202179357	10477.701745783963	10155.416917634333	12200.88945360481	11707.14088006436	0.2837823176482808	0.2546343496150341	1755.3024760751287	6016.922544437461	1710.732186535024	5864.141895242035
1.4976803598028874	4676.4797467765475	5009.521439840114	7856.841131741288	7851.735962677826	9300.304531433389	9116.362454937072	10494.911148200068	10172.061662018468	12220.401994436927	11725.86621840679	0.28365415428522456	0.25452319505835824	1747.2552926036878	6025.426615926437	1702.8743436361547	5872.37833275483
1.5067046373783677	4686.233502414406	5019.630794093149	7870.8053145108715	7865.51577654823	9316.0358858551	9131.694159046967	10512.143944825437	10188.72898174134	12239.94009839144	11744.616100501184	0.2835260257342946	0.254412069078272	1739.2330858336063	6033.9013676212635	1695.0409463188262	5880.585929549066
1.5157832907659001	4696.004702499428	5029.757557491088	7884.790251680477	7879.315787970237	9331.789312381303	9147.047238886438	10529.400046953817	10205.41879074273	12259.503659929265	11763.390425129268	0.283397932244838	0.2543009718899924	1731.2358106781612	6042.346502192551	1687.2319503079634	5888.764395515667
1.5249166476071065	4705.793317483912	5039.901696116877	7898.795880192635	7893.135933307025	9347.56473335231	9162.421618073991	10546.679365021202	10222.131002132472	12279.092572532436	11782.189090133474	0.28326987406472426	0.2541899037074675	1723.2634219538886	6050.761720702285	1679.4473112330306	5896.913438978372
1.5341050375178134	4715.599317354611	5050.063175567786	7912.822136302616	7906.976148242007	9363.362070326373	9177.817219465063	10563.981808601204	10238.865528185986	12298.706728698953	11801.011992411986	0.2831418514403532	0.2540788647433856	1715.3158743884414	6059.1467226184905	1671.6869846372283	5905.032766713994
1.5433487920999491	4725.422671629877	5060.241960952527	7926.8689555747505	7920.836367775239	9379.18124407564	9193.233965148125	10581.307286400734	10255.622280340101	12318.346019937968	11819.859027914117	0.2830138646166646	0.25396785520918086	1707.3931226223358	6067.501205809414	1663.9509259793558	5913.1220839442685
1.5526482449535108	4735.263349356664	5070.438016888193	7940.936272878494	7934.716526219544	9395.022174581844	9208.671776440471	10598.65570625533	10272.401169188548	12338.010336764555	11838.730091635316	0.282885913837146	0.253856875315043	1699.495121210639	6075.824866536306	1656.239090633695	5921.1810943279415
1.5620037316886017	4745.121319107597	5080.651307497315	7955.024022384694	7948.6165571968795	9410.88478103223	9224.130573884266	10616.02697512479	10289.202104477741	12357.69956869489	11857.625077612502	0.2827579993438434	0.2537459252699244	1691.621824623784	6084.117399446899	1648.5514338929788	5929.209499957273
1.5714155899375468	4754.996548977981	5090.881796404795	7969.1321375616535	7962.536393634445	9426.768981815205	9239.610277242324	10633.420999088488	10306.024995102236	12377.413604240981	11876.54387891902	0.28263012137736754	0.25363500528154687	1683.773187249084	6092.378497564932	1640.8879109687405	5937.207001346629
1.580884159367074	4764.889006582826	5101.12944673492	7983.260551171334	7976.475967760994	9442.67469451622	9255.110805494103	10650.83768334093	10322.869749100457	12397.152330905754	11895.486387659948	0.2825022801769054	0.2535241155564097	1675.9491633957368	6100.607852298068	1633.2484769966104	5945.173297439935
1.5904097816905756	4774.798659053847	5111.394221108306	7997.409195265441	7990.435211102978	9458.601835913458	9270.632076831514	10668.276932187124	10339.736273650218	12416.915635177882	11914.452494967094	0.28237447598022775	0.2534132562997987	1668.1497072966886	6108.805153432768	1625.6330870372476	5953.108085604617
1.5999928006804371	4784.725473036495	5121.676081638883	8011.578001181613	8004.414054480815	9474.550321973675	9286.174008654883	10685.738649038098	10356.624475064382	12436.703402526797	11933.442090994247	0.28224670902369764	0.25330242771579164	1660.37477311166	6116.970089132432	1618.0416960807052	5961.011061633006
1.6096335621804478	4794.669414686915	5131.974989930832	8025.766899539498	8018.41242800505	9490.5200678479	9301.736517568768	10703.22273640629	10373.534258786412	12456.515517397556	11952.45506491221	0.28211897954228127	0.2531916300072677	1652.6243149230722	6125.102345912252	1610.4742590415408	5968.881919715321
1.6193324141182788	4804.630449668902	5142.290907075486	8039.975820236813	8032.430261072493	9506.51098786713	9317.319519377788	10720.7290959009	10390.465529385892	12476.351863205673	11971.491304903866	0.2819912877695562	0.2530808633759154	1644.898286747164	6133.201608664822	1602.9307307699928	5976.720352464821
1.6290897065180392	4814.60854315093	5152.6237936483285	8054.204692445537	8046.4674823624855	9522.522995538171	9332.922929082566	10738.257628223422	10407.418190554201	12496.212322332141	11990.550698159395	0.2818636339377193	0.25297012802223995	1637.1966425267165	6141.2675606259145	1595.4110660438892	5984.526050883811
1.6389057915129117	4824.603659803	5162.973609705792	8068.453444607826	8060.524019832899	9538.55600353915	9348.546660875372	10755.808233162821	10424.392145099837	12516.096776118058	12009.63313087111	0.2817360182775977	0.25285942414556994	1629.5193361418787	6149.29988340009	1587.9152195815113	5992.298704394139
1.6487810233578566	4834.6157637937085	5173.340314782307	8082.722004432301	8074.599800716505	9554.609923715489	9364.190628136237	10773.380809591212	10441.38729494428	12536.005104859853	12028.73848822887	0.2816084410186573	0.2527487519440682	1621.8663214091212	6157.298256944399	1580.4431460388005	6000.0380008148495
1.6587157584424002	4844.64481878707	5183.723867887071	8097.010298889899	8088.694751516909	9570.684667075342	9379.854743428485	10790.975255458943	10458.40354111721	12555.937187803765	12047.866654414805	0.2814809023890116	0.25263811161473654	1614.2375520801288	6165.262359556742	1572.9948000077857	6007.743626351003
1.6687103553034934	4854.690787939528	5194.124227501017	8111.318254210089	8102.808798004833	9586.78014378549	9395.538918494762	10808.591467790196	10475.440783752274	12575.892903141	12067.017512598633	0.2813534026154319	0.2525275033534271	1606.6329818437225	6173.191867866786	1565.57013601996	6015.415265589487
1.6787651746384535	4864.753633896725	5204.54135157357	8125.645795876696	8116.941865214038	9602.896263166753	9411.243064252576	10826.229342678038	10492.498922082286	12595.872128002196	12086.190944932368	0.28122594192335565	0.2524169273548468	1599.0525643367437	6181.08645686903	1558.1691085566417	6023.052601529984
1.6888805793179813	4874.833318790623	5214.975197519718	8139.992848624262	8131.093877437765	9619.032933690038	9426.967090790475	10843.888775280213	10509.577854435194	12615.874738452776	12105.386832545846	0.2810985205368963	0.25230638381256804	1591.4962531376514	6188.945799887879	1550.791672041989	6030.65531554725
1.6990569343992543	4884.929804236152	5225.425722216611	8154.359336433689	8145.264758224448	9635.190062971573	9442.710907363382	10861.569659813986	10526.67747822906	12635.900609487171	12124.605055541206	0.2809711386788534	0.2521958729190361	1583.9640017653	6196.7695685571525	1543.4377808416612	6038.223087373655
1.7092946071391046	4895.043051328252	5235.892882000593	8168.745182528522	8159.454430374094	9651.36755776886	9458.474422388696	10879.271889551808	10543.79768996791	12655.949615024068	12143.845492988288	0.2808437965707203	0.2520853948655772	1576.455763695587	6204.557432877133	1536.1073892808054	6045.755595159251
1.7195939670072704	4905.173020638688	5246.376632663969	8183.150309370854	8173.662815934264	9667.565323976196	9474.257543441932	10896.99535681653	10560.93838523708	12676.021627901031	12163.108022919514	0.2807164944326946	0.2519749498424058	1568.9714923428255	6212.30906113144	1528.8004516243818	6053.25251538353
1.7299553856997325	4915.31967221284	5256.876929451753	8197.57463865721	8187.889836196046	9683.783266620192	9490.060177252368	10914.739952976566	10578.099458698558	12696.116519869154	12182.392522324715	0.2805892324836896	0.25186453803863473	1561.5111410800018	6220.024119950831	1521.5169220964308	6060.713522920152
1.7403792371521247	4925.482965566677	5267.393727058629	8212.018091314736	8202.135411690326	9700.021289855633	9505.882229699017	10932.505568441458	10595.28080408671	12716.23416158816	12201.698867146455	0.2804620109413401	0.2517541596422826	1554.074663234991	6227.702274293872	1514.2567548780353	6068.138291019946
1.7508658975532332	4935.662859683485	5277.92697962563	8226.480587497006	8216.399462183681	9716.279296960884	9521.723605806179	10950.292092656959	10612.482314203497	12736.374422620898	12221.026932274726	0.280334830022015	0.25164381484028026	1546.662012084911	6235.3431874061935	1507.019904100569	6075.526491271099
1.76141574535857	4945.859313010741	5288.476640736974	8240.96204658004	8230.681906674472	9732.55719033356	9537.584209739225	10968.09941410037	10629.703880914012	12756.537171428201	12240.376591542034	0.28020768994082473	0.25153350381848255	1539.2731408667169	6242.946520859608	1499.8063238566392	6082.877793632681
1.7720291613040315	4956.072283456896	5299.042663416835	8255.462387158232	8244.982663388879	9748.85487148611	9553.463944800313	10985.927420275822	10646.945395141893	12776.72227536364	12259.747717718337	0.28008059091163395	0.2514232267616749	1531.9080027756863	6250.511934528826	1492.6159681989811	6090.191866422538
1.7827065284196406	4966.3017283882	5309.6250001261205	8269.981527040305	8259.301649776933	9765.172241041384	9569.362713424094	11003.775997709521	10664.206746864736	12796.92960066822	12279.140182506004	0.2799535331470689	0.25131298385358036	1524.5665509708924	6258.039086607052	1485.4487911445322	6097.468376319157
1.7934482320433673	4976.5476046255035	5320.223602759247	8284.519383245288	8273.63878250857	9781.509198728285	9585.280417173464	11021.645031945067	10681.487825109583	12817.159012465261	12298.553856534816	0.27982651685852716	0.25120277527687057	1517.2487385687418	6265.5276335661765	1478.3047466687858	6104.706988331396
1.8042546598350382	4986.809868440976	5330.838422640828	8299.075871998295	8287.993977469509	9797.865643377145	9601.216956735101	11039.534407538524	10698.788517948153	12837.410374754845	12317.988609356724	0.27969954225618904	0.2510926012131733	1509.9545186509495	6272.977230182616	1471.1837887145812	6111.907365825027
1.8151262017903238	4997.088475554955	5341.46941052249	8313.650908726608	8302.367149757425	9814.241472915493	9617.172231915343	11057.444008053875	10716.108712492452	12857.683550408832	12337.444309441009	0.2795726095490267	0.25098246184308065	1502.6838442721637	6280.387529553147	1464.085871197458	6119.06917053042
1.8260632502548164	5007.383381132689	5352.116516579589	8328.24440805552	8316.758213677871	9830.636584363532	9633.146141635789	11075.373716058168	10733.44829489009	12877.97840116547	12356.920824169125	0.279445718944813	0.2508723573461582	1495.4366684448323	6287.758183027618	1457.0109479930252	6126.192062483868
1.8370661999381863	5017.694539781005	5362.779690407854	8342.856283804125	8331.167082740165	9847.050873829538	9649.13858392885	11093.323413116612	10750.80715031952	12898.29478762393	12376.418019829462	0.2793188706501345	0.2507622879009525	1488.212944155559	6295.088840262033	1449.9589729518048	6133.27570007951
1.848135447928429	5028.021905545179	5373.4588810202185	8357.486448981392	8345.593669653552	9863.484236505623	9665.149455933632	11111.292979788015	10768.185162985683	12918.632569239307	12395.935761612518	0.2791920648703977	0.2506522536850015	1481.0126243635314	6302.379149204353	1442.9298998974264	6140.319740049075
1.8592713937061955	5038.365431905548	5384.154036843416	8372.134815781872	8360.037886322996	9879.936566663067	9681.178653891382	11129.282295619802	10785.582216115135	12938.991604317043	12415.473913605585	0.2790653018098426	0.2505422548748425	1473.8356619999977	6309.628756082151	1435.923682626919	6147.323837456061
1.8704744391592067	5048.7250717743345	5394.865105714764	8386.801295581728	8374.499643845313	9896.407757648001	9697.22607314133	11147.291239143391	10802.998191951625	12959.371750007851	12435.032338787842	0.27893858167155045	0.2504322916460193	1466.6820099673932	6316.837305386784	1428.9402749096043	6154.287645679433
1.8817449885967616	5059.100777492213	5405.592034878716	8401.485798934382	8388.978852504883	9912.897701876673	9713.291608116066	11165.319687869121	10820.432971751183	12979.772862302074	12454.610899024958	0.2788119046574546	0.2503223641730953	1459.551621148421	6324.004439905984	1421.9796304960619	6161.210816443898
1.8930834487643238	5069.492500825191	5416.334770983724	8416.188235566642	8403.475421769912	9929.406290831279	9729.37515233752	11183.367518281817	10837.886435777822	13000.194796024785	12474.20945506438	0.2786852709683521	0.25021247262965635	1452.4444484047126	6331.129800703609	1415.0417031158577	6168.092999800341
1.9044902288582053	5079.900192961135	5427.093260078712	8430.908514374292	8417.989260288072	9945.933415055151	9745.476598412259	11201.434605835602	10855.358463298562	13020.63740483005	12493.827866529828	0.278558680803912	0.250102617188326	1445.3604445713572	6338.213027090533	1408.1264464735868	6174.933844097424
1.9159657405403292	5090.323804506528	5437.867447609837	8445.646543418081	8432.520275882604	9962.478964148417	9761.595838027302	11219.520824949299	10872.848932578943	13041.100541195823	12513.465991916404	0.2784321343626873	0.2499927980207691	1438.2995624711039	6345.253756674705	1401.2338142623776	6181.732996033505
1.9275103979530908	5100.76328548314	5448.657278417126	8460.402229919517	8447.068375548204	9979.042826763449	9777.732761945694	11237.626049001537	10890.357720878348	13061.58405641856	12533.123688585409	0.2783056318421244	0.24988301529770468	1431.26175490499	6352.251625310164	1394.3637601538794	6188.490100602154
1.9391246177343011	5111.218585324635	5459.462696731052	8475.175480256636	8461.633465446881	9995.624890600273	9793.887260002039	11255.750150325863	10907.88470444523	13082.087800607795	12552.800812759126	0.2781791734385746	0.24977326918891246	1424.2469746592105	6359.206267118454	1387.516237806296	6195.204801116604
1.9508088190322228	5121.689652873268	5470.283646169227	8489.966199959887	8476.215450903943	10012.225042402111	9810.059221098194	11273.893000205959	10925.429758512553	13102.61162268086	12572.49721951578	0.2780527593473027	0.24966355986324326	1417.2551745075616	6366.117314490257	1380.6912008657819	6201.8767392113805
1.9625634235206988	5132.176436376505	5481.120069732977	8504.7742937079	8490.814236403852	10028.843167950816	9826.248533198823	11292.05446887079	10942.99275729305	13123.155370357515	12592.212762784358	0.27792638976250067	0.2495538874886283	1410.2863072113832	6372.984398076078	1373.8886029663263	6208.5055548292585
1.9743888554143678	5142.678883483664	5491.971909803987	8519.59966532332	8505.429725586155	10045.479152062344	9842.455083327008	11310.23442548976	10960.573573974569	13143.718890154603	12611.9472953395	0.27780006487729564	0.2494442522320875	1403.3403255183366	6379.80714677088	1367.1083977295784	6215.090886211256
1.9862855414839768	5153.1969412424905	5502.839108140835	8534.442217768523	8520.061821241303	10062.132878582133	9858.678757559765	11328.432738167761	10978.172080715307	13164.302027380592	12631.700668796222	0.27767378488376143	0.24933465425973972	1396.4171821677592	6386.585187730379	1360.350538769504	6221.632369913394
1.9982539110717792	5163.730556095821	5513.7216058756585	8549.301853141493	8534.71042530662	10078.804230380645	9874.919441023727	11346.64927394045	10995.788148639218	13184.904626130332	12651.472733604925	0.27754754997293063	0.24922509373681115	1389.5168298903736	6393.318146356614	1353.6149796917452	6228.129640786676
2.010294396107033	5174.279673878123	5524.619343510649	8564.17847267149	8549.37543886207	10095.493089348674	9891.177017890574	11364.883898769202	11013.421647831172	13205.526529279501	12671.263339046049	0.2774213603348029	0.24911557082764593	1382.6392214104417	6400.005646305624	1346.9016740957159	6234.582331988029
2.0224074311215867	5184.844239812141	5535.532260914709	8579.071976714944	8564.056762126238	10112.199336392925	9907.451371372757	11383.136477536435	11031.072447332406	13226.167578479453	12691.072333225098	0.277295216158359	0.24900608569571442	1375.784309450246	6406.6473094946705	1340.2105755801313	6240.990074988455
2.0345934532655616	5195.424198505448	5546.460297319964	8593.982264751148	8578.754294452145	10128.922851431362	9923.742383718982	11401.406874040616	11048.74041513573	13246.827614151694	12710.899563067393	0.27716911763156915	0.24889663850362295	1368.9520467218244	6413.242756055202	1333.5416377332876	6247.352499526925
2.0468529023231294	5206.019493946981	5557.40339131829	8608.90923537796	8593.467934323022	10145.663513388547	9940.049936209683	11419.69495099131	11066.425418180732	13267.50647548242	12730.744874312764	0.2770430649414054	0.24878722941312428	1362.1423859405913	6419.791604390368	1326.8948141479632	6253.66923366487
2.059186220728381	5216.63006950369	5568.361480857957	8623.852786307722	8608.197579348347	10162.421200191275	9956.373909152795	11438.000570004526	11084.127322349286	13288.2040004174	12750.608111510697	0.27691705827385277	0.24867785858512623	1355.3552798202727	6426.293471139157	1320.2700584148406	6259.93990375218
2.0715938535812968	5227.255867916988	5579.334503240044	8638.812814362811	8622.943126259484	10179.19578876374	9972.714181879057	11456.323591597555	11101.845992460572	13308.920025656273	12770.489118014815	0.2767910978139197	0.2485685261797018	1348.59068107052	6432.74797116057	1313.6673241219833	6266.164134412538
2.084076248663807	5237.896831299338	5590.322395115036	8653.789215471483	8637.704470905644	10195.987155023078	9989.070632737696	11474.663875184237	11119.581292266506	13329.654386647324	12790.387735977889	0.27666518374565063	0.24845923235609918	1341.8485424068058	6439.154717569938	1307.086564863217	6272.341548579978
2.0966338564559543	5248.552901130783	5601.325092479319	8668.781884663578	8652.481508249672	10212.795173874727	10005.443139091925	11493.02127907001	11137.333084446947	13350.406917582062	12810.303806346614	0.276539316252136	0.24834997727275038	1335.1288165482692	6445.513321721228	1300.5277342359186	6278.47176747676
2.109267130152151	5259.224018255482	5612.3425306717245	8683.790716066289	8667.274132363926	10229.619719207876	10021.831577314522	11511.395660447077	11155.101230605049	13371.177451389862	12830.237168856478	0.2764134955155246	0.24824076108728302	1328.4314562175423	6451.823393197497	1293.990785842121	6284.554410610115
2.1219765256775314	5269.91012287818	5623.374644369971	8698.815602899795	8682.082236426022	10246.460663890772	10038.235822783292	11529.78687538939	11172.88559126241	13391.965819732466	12850.187662026487	0.2762877217170347	0.2481315839565288	1321.7564141423209	6458.084539810196	1287.4756732885144	6290.589095768053
2.1347625017044103	5280.611154560756	5634.421367587211	8713.85643747306	8696.905712714712	10263.317879766175	10054.65574987664	11548.194778847841	11190.686025854415	13412.77185299867	12870.155123154034	0.2761619950369651	0.2480224460365338	1315.1036430586828	6464.296367610106	1280.9823501908104	6296.575439030072
2.147625519668832	5291.32705221868	5645.482633668479	8728.913111179481	8711.744452605662	10280.19123764671	10071.09123196908	11566.619224645301	11208.502392725473	13433.59538029889	12890.139388309724	0.2760363156547089	0.24791334748256966	1308.4730957093416	6470.458480866859	1274.510770171939	6302.513054752257
2.160566043787228	5302.057754117503	5656.558375287175	8743.9855144926	8726.598346567256	10297.080607310225	10087.542141426735	11585.060065471684	11226.334549124238	13454.436229459705	12910.140292332111	0.27591068374876215	0.24780428844914157	1301.8647248488269	6476.570482091047	1268.0608868663548	6308.401555581717
2.1735845410731627	5312.8031978693625	5667.6485244415535	8759.073536961856	8741.467284156442	10313.985857495252	10104.008349602918	11603.517152879138	11244.182351198953	13475.294227018594	12930.157668822638	0.2757850994967385	0.2476952690900009	1295.2784832427278	6482.6319720183965	1261.6326539196307	6314.240552444244
2.1866814813541975	5323.563320429408	5678.753012451157	8774.1770672082	8756.351154014475	10330.90685589629	10120.489726833574	11621.990337277004	11262.04565399261	13496.169198218387	12950.191350140325	0.27565956307537853	0.24758628955815354	1288.714323667169	6488.642549605109	1255.2260249886895	6320.0296545415185
2.199857337288837	5334.338058092283	5689.871769953273	8789.295992919835	8771.24984386275	10347.843469159227	10136.986142432836	11640.479467926989	11279.924311438275	13517.060967001955	12970.241167396673	0.27553407466056457	0.24747735000587204	1282.1721989143407	6494.60181204346	1248.840953746403	6325.768469366711
2.213112584383593	5345.127346488578	5701.0047268994085	8804.430200847908	8786.16324049859	10364.795562876716	10153.497464688551	11658.984392938242	11297.81817635432	13537.9693560068	12990.306950450453	0.2754086344273308	0.24736845058470422	1275.6520617871429	6500.509354730137	1242.477393876412	6331.4566026686225
2.2264477010101436	5355.93112058121	5712.151812551636	8819.579576802083	8801.091229790949	10381.763001583442	10170.023560857664	11677.5049592623	11315.727100439584	13558.89418655952	13010.388527902403	0.27528324254987535	0.24725959144548626	1269.1538651082665	6506.364771304186	1236.1352990817977	6337.0936584929
2.2398631684225956	5366.749314661961	5723.312955479158	8834.744005646397	8816.033696676363	10398.74564875167	10186.564297161938	11696.04101268842	11333.65093426882	13579.835278670671	13030.485727090292	0.27515789920157446	0.2471507727383498	1262.6775617170497	6512.1676536249	1229.81462308357	6342.679239164339
2.2533594707748548	5377.581862347788	5734.4880835545955	8849.923371294753	8830.990525154546	10415.743366786413	10203.119538783254	11714.592397838409	11351.589527287733	13600.792451029098	13050.598374083489	0.2750326045549927	0.24704199461273532	1256.2231044683722	6517.917591758771	1223.5153196172905	6348.2129452642985
2.2669370951380965	5388.428696577297	5745.677123950476	8865.11755670669	8845.961598284282	10432.756017020913	10219.689149859218	11733.158958161846	11369.542727808377	13621.765520996707	13070.726293677917	0.2749073587818964	0.24693325721740358	1249.7904462409206	6523.6141740151215	1217.237342442735	6353.69437567424
2.2805965315183476	5399.289749607156	5756.880003135635	8880.326443883036	8860.946798179182	10449.783459711987	10236.27299347868	11751.74053593115	11387.510383004363	13642.754304603035	13090.86930939087	0.2747821620532657	0.24682456070044267	1243.3795399296796	6529.256986901863	1210.9806453361525	6359.123127529398
2.294338272874165	5410.164953008421	5768.0966468715515	8895.549913861485	8875.946006003365	10466.825554035286	10252.87093167711	11770.336972236564	11405.49233890603	13663.75861653977	13111.027243455721	0.27465701453930885	0.24671590520928316	1236.990338453732	6534.845615158556	1204.745182097482	6364.49879624974
2.308162815134429	5421.054237663014	5779.326980208825	8910.787846712377	8890.959101967357	10483.882158080803	10269.482825432262	11788.948106981376	11423.488440395851	13684.778270155508	13131.199916816924	0.2745319164094724	0.24660729089070707	1230.6227947551524	6540.379641743144	1198.5309065497713	6369.820975529263
2.3220706572162446	5431.95753376001	5790.57092748347	8926.040121534228	8905.985965323727	10500.953128848074	10286.108534659512	11807.573778876858	11441.498531203515	13705.81307745021	13151.38714912465	0.27440686783245616	0.2464987178908586	1224.2768617983675	6545.858647825196	1192.3377725386526	6375.089257331332
2.336062301042938	5442.874770792083	5801.828412313365	8941.306616449467	8921.026474362943	10518.038322241646	10302.74791820749	11826.213825437462	11459.522453901323	13726.86284906995	13171.588758729784	0.2742818689762249	0.24639018635525708	1217.9524925751612	6551.282212803839	1186.1657339367084	6380.3032319010235
2.3501382515621807	5453.805877551808	5813.099357594567	8956.587208600018	8936.080506409062	10535.137593066358	10319.40083385347	11844.868082975821	11477.56004989933	13747.927394301434	13191.804562678632	0.2741569200080224	0.24628169642880604	1211.6496401011827	6556.649914287496	1180.0147446403862	6385.462487748591
2.3642990167642037	5464.750782128059	5824.383685497695	8971.881774142992	8951.147937815529	10552.250795022732	10336.067138298942	11863.536386597885	11495.611159440685	13769.006521066694	13212.034376707832	0.2740320210943834	0.24617324825580716	1205.3682574220002	6561.961328111356	1173.8847585761687	6390.566611669026
2.378545107700138	5475.709411902329	5835.681317464294	8987.190188246306	8966.228643960927	10569.377780702325	10352.746687165085	11882.218570197996	11513.675621596853	13790.100035917689	13232.278015239208	0.27390717240114754	0.24606484197996914	1199.1082976089092	6567.216028320137	1167.7757296956843	6395.615188719705
2.392877038500453	5486.6816935450515	5846.992174203132	9002.512325084288	8981.322499244674	10586.518401583031	10369.439334988227	11900.914466453938	11531.753274262843	13811.207744030899	13252.535291374512	0.27378237409347383	0.24595647774442228	1192.8697137623094	6572.4135871741455	1161.687611979607	6400.607802230399
2.4072953263935135	5497.667553011949	5858.316175686578	9017.848057833336	8996.42937708282	10603.672508024469	10386.144935215365	11919.623906822046	11549.843954152491	13832.32944920199	13272.806016890356	0.2736576263358522	0.24584815569172716	1186.6524590151967	6577.553575164406	1155.62035944144	6405.544033817947
2.4218004917242455	5508.666915540366	5869.6532411469525	9033.19725866759	9011.549149903822	10620.839949263362	10402.863340199714	11938.346721532347	11567.947496793773	13853.464953840496	13293.09000223309	0.2735329292921181	0.24573987596388763	1180.4564865309512	6582.635560994269	1149.5739261246636	6410.423463368323
2.436393057972914	5519.6797056455425	5881.003289072792	9048.559798754482	9026.681689144212	10638.020573408832	10419.594401196127	11957.082739583575	11586.063736523996	13874.61405896439	13313.387056513577	0.27340828312546583	0.2456316387023642	1174.2817495033378	6587.659111577785	1143.5482661025017	6415.245669031283
2.4510735517740176	5530.705847116928	5892.3662372051995	9063.935548250403	9041.82686524438	10655.21422743777	10436.337968356609	11975.831788738295	11604.192506485077	13895.776564194763	13333.696987502093	0.27328368799846336	0.2455234440480838	1168.1282011626172	6592.6237920625135	1137.5433334851405	6420.010227249702
2.46584250293529	5541.745263014518	5903.742002534185	9079.324376296372	9056.984547644373	10672.42075719025	10453.093890725906	11994.59369551808	11622.333638618908	13916.952267750552	13354.019601623271	0.2731591440730657	0.24541529214145286	1161.9957947715884	6597.529165811138	1131.5590824145474	6424.716712736059
2.4807004444568266	5552.7978756650755	5915.130501294907	9094.72615101357	9072.154604779524	10689.640007364784	10469.86201623687	12013.368285198485	11640.486963662492	13938.140966443072	13374.354703950841	0.2730346515106284	0.2453071831223704	1155.8844836281496	6602.374794400996	1125.5954670673236	6429.364698474063
2.4956479125503126	5563.863606658462	5926.531648964029	9110.140739499046	9087.336904076308	10706.871821513778	10486.64219170609	12032.155381804267	11658.652311143345	13959.342455670823	13394.702098202644	0.2729102104719225	0.24519911713023795	1149.794221066637	6607.160237634322	1119.652441657323	6433.953755730763
2.510685446658382	5574.9423768438755	5937.9453602559615	9125.568007821275	9102.531311947985	10724.116042038797	10503.434262829302	12050.954808104418	11676.829509374686	13980.556529414045	13415.061586735414	0.27278582111714894	0.2450910943039752	1143.7249604585813	6611.885053537553	1113.7299604337895	6438.483454050729
2.5258135894740787	5586.034106326149	5949.371549119194	9141.007821015844	9117.737693790446	10741.372510186036	10520.238074176983	12069.766385607369	11695.018385450823	14001.782980229535	13435.432970539785	0.272661483605953	0.2449831147820295	1137.67665521265	6616.548798351083	1107.827977683628	6442.953361251624
2.54103288696045	5597.138714461944	5960.81012873251	9156.460043080971	9132.955913977812	10758.641066041537	10537.053469189748	12088.589934555968	11713.218765242305	14023.021599245156	13455.816049235033	0.27253719809743826	0.24487517870239145	1131.6492587769171	6621.151026546489	1101.9464477330912	6447.363043438643
2.556343888370238	5608.256119856086	5972.261011501349	9171.92453697326	9148.18583585835	10775.921548526727	10553.880290174026	12107.425273922805	11731.430473391407	14044.272176154782	13476.210621064212	0.2724129647501827	0.24476728620260488	1125.6427246414823	6625.691290831426	1096.0853249492939	6451.712065011263
2.571747146265715	5619.386240357747	5983.7241090539965	9187.401164603234	9163.427321750098	10793.213795393685	10570.718378297464	12126.272221405212	11749.653333307311	14065.53449921284	13496.61648288892	0.272288783722252	0.24465943741978252	1119.6570063337567	6630.169142117258	1090.2445637368946	6455.999988627853
2.5872432165386163	5630.528993056686	5995.199332237878	9202.889786830949	9178.680232936624	10810.517643220512	10587.567573584463	12145.130593420405	11767.887167161414	14086.808355229048	13517.033430184241	0.2721646551712159	0.24455163249061598	1113.6920574232936	6634.58412955096	1084.4241185415885	6460.226375239203
2.602832658430207	5641.684294279482	6006.686591115798	9218.390263461648	9193.944429662788	10827.83292740674	10604.427714911719	12164.000205100676	11786.131795882693	14108.093529563192	13537.461257033727	0.2720405792541629	0.24444387155139233	1107.7478315226617	6638.935800509527	1078.6239438524935	6464.39078408503
2.6185160345514573	5652.852059585744	6018.185794962189	9233.902453241353	9209.21977113047	10845.159482168689	10621.298640003748	12182.8808702885	11804.38703915299	14129.389806119807	13557.899756124303	0.27191655612771537	0.2443361547380052	1101.824282289832	6643.223700613016	1072.8439942033147	6468.492772706086
2.6342939109033563	5664.032203764382	6029.696852259419	9249.426213852574	9224.506115494407	10862.497140534946	10638.180185428502	12201.77240153182	11822.652715402453	14150.696967343092	13578.34871874137	0.27179258594804584	0.24422848218596835	1095.9213634222979	6647.4473736889195	1067.084224166756	6472.531896904809
2.6501668568973313	5675.224640829672	6041.219670693875	9264.961401909733	9239.803319857723	10879.845734341532	10655.07218659269	12220.674610078946	11840.928641804614	14172.014794211345	13598.807934763468	0.27166866887089164	0.2441208540304302	1090.0390286638285	6651.606361802667	1061.3445883616223	6476.507710784441
2.666135445375801	5686.429284017614	6052.754157152365	9280.507872955008	9255.111240267925	10897.205094227545	10671.974477737578	12239.587305874018	11859.214634272035	14193.343066232088	13619.277192657586	0.27154480505157147	0.24401327040618745	1084.1772318079602	6655.700205285335	1055.625041455729	6480.419766765786
2.6822002526328483	5697.646045782044	6064.300217718269	9296.065481453858	9270.42973171255	10914.575049630459	10688.886891934419	12258.510297552068	11877.510507451518	14214.681561436688	13639.756279474026	0.27142099464500097	0.24390573144769734	1078.3359266891493	6659.728442665655	1049.925538157171	6484.267615527846
2.6983618584350144	5708.874837790775	6075.857757667701	9311.63408079057	9285.758648114821	10931.955428781423	10705.809261079927	12277.443392434096	11895.816074719369	14236.03005637506	13660.244980841255	0.27129723780570897	0.24379823728909436	1072.5150671909796	6663.690610729856	1044.246033223113	6488.050806066021
2.71462084604223	5720.115570921878	6087.426681465851	9327.213523264052	9301.097842329606	10949.346058700867	10722.741415892018	12296.3863965225	11914.131148176983	14257.388326110695	13680.743080961207	0.27117353468785493	0.24369078806420144	1066.7146072456962	6667.586244504899	1038.5864814587985	6491.768885673722
2.730977802228858	5731.3681552597445	6099.006892763068	9342.803660083298	9316.447166138969	10966.746765193726	10739.683185905202	12315.339114496042	11932.455538646005	14278.756144215253	13701.250362604029	0.27104988544524256	0.24358338390654716	1060.934500834148	6671.4148772619665	1032.9468377169105	6495.421399944229
2.747433317304874	5742.632500091351	6110.598294391179	9358.404341363164	9331.806470248119	10984.157372845048	10756.634399466304	12334.301349705289	11950.789055663914	14300.133282763618	13721.76660710337	0.27092629023133946	0.24347602494937798	1055.1747019867762	6675.176040521357	1027.327056899725	6499.007892779075
2.763987985137163	5753.9085139023255	6122.200788359591	9374.01541611988	9347.175604281018	11001.577705015245	10773.59488372992	12353.272904167647	11969.131507479244	14321.51951232855	13742.291594351209	0.27080274919929204	0.2433687113256741	1049.43516478315	6678.869264043402	1021.7270939584705	6502.527906382689
2.780642403170963	5765.196104373165	6133.814275851562	9389.63673226677	9362.554416776265	11019.007583835664	10790.564464654106	12372.25357856274	11987.482701047129	14342.914601975703	13762.825102793116	0.27067926250194446	0.2432614431681639	1043.7158433546429	6682.494075846393	1016.1469038948999	6505.980981269153
2.797397172451417	5776.49517837532	6145.438657220327	9405.268136609822	9377.942755182772	11036.446830203928	10807.542966995874	12391.243172227536	12005.842442024594	14364.31831925836	13783.366909423163	0.2705558302918531	0.2431542206093387	1038.0166918823961	6686.050002187025	1010.5864417596604	6509.366656253114
2.8142528976452668	5787.8056419673585	6157.073831985305	9420.909474843345	9393.340465855576	11053.895263779403	10824.530214306818	12410.241483151642	12024.210534766024	14385.730430212387	13803.916789779074	0.2704324527213064	0.24304704378146758	1032.3376646021497	6689.53656759765	1005.0456626584055	6512.684468482388
2.831210187062679	5799.127400391116	6168.719698828322	9436.56059154567	9408.747394051663	11071.35270297873	10841.526028928803	12429.248307972643	12042.586782318678	14407.150699351201	13824.474517937419	0.2703091299423416	0.24293991281661403	1026.6787158033694	6692.953294874169	999.5245217492338	6515.933953426313
2.848269652679189	5810.460358067799	6180.376155589735	9452.221330174756	9424.16338392571	11088.818964971226	10858.530231989507	12448.263441971312	12060.970986418053	14428.578889660625	13845.039866508654	0.2701858621067614	0.2428328278466491	1021.039799827442	6696.299705062062	994.0229742416996	6519.114644864807
2.865431910157798	5821.804418594101	6192.04309926463	9467.89153306383	9439.588278525867	11106.293865674363	10875.542643398063	12467.286679066914	12079.362947483369	14450.014762593848	13865.612606632285	0.27006264936615415	0.24272578900326983	1015.4208710669191	6699.575317453593	988.5409753957647	6522.22607488092
2.882697578871184	5833.159484738256	6203.720425998904	9483.571041416964	9455.021919789468	11123.777219749136	10892.563081840573	12486.317811812374	12097.762464612902	14471.458078066216	13886.192507971864	0.26993949187191	0.24261879641801232	1009.8218839750043	6702.779649647418	983.0784805314615	6525.2677739223
2.900067281924058	5844.525458436303	6215.408031085623	9499.259695304978	9470.464148539073	11141.268840595852	10909.591364776055	12505.356631389932	12116.169335579814	14492.908594450613	13906.779338710548	0.26981638977524064	0.24251185022227004	1004.2427930589765	6705.912217503879	977.6354450223153	6528.239270759514
2.9175416461756507	5855.902240787988	6227.105808960951	9514.957333660806	9485.914804477974	11158.768540349278	10926.627308431747	12524.402927606076	12134.583356827234	14514.366068571971	13927.372865545838	0.2696933432271973	0.2424049505473077	998.6835528797237	6708.972535141278	972.2118242945289	6531.140092478832
2.9351213022623317	5867.289732053017	6238.813653200472	9530.66379427539	9501.373726186219	11176.276129874395	10943.670727799006	12543.456488887157	12153.004323464063	14535.830255702633	13947.972853685122	0.2695703523786887	0.24229809752427933	993.1441180584952	6711.960114983376	966.8075738342595	6533.969764531124
2.952806884620376	5878.687831647047	6250.531456515258	9546.37891379323	9516.840751116322	11193.791418761806	10960.721436628883	12562.517102274633	12171.432029260377	14557.300909557207	13968.579066840719	0.2694474173805027	0.24219129128424507	987.6244432707317	6714.874467713293	961.4226491809823	6536.727810686454
2.970599031508854	5890.096438137783	6262.259110748021	9562.102527708086	9532.315715589088	11211.314215323255	10977.779247427781	12581.584553420393	12189.866266642926	14578.77778228761	13989.191267225146	0.26932453838332154	0.24208453195818572	982.12448325078	6717.715102310292	956.057005932671	6539.41375306854
2.9884983850326714	5901.515449241075	6273.996506869275	9577.83447035867	9547.79845478946	11228.8443265872	10994.843971453201	12600.658626582233	12208.306826690756	14600.260624478215	14009.809215546415	0.2692017155377463	0.24197781967702212	976.6441927925916	6720.481526047457	950.7105997455656	6542.027112156618
3.006505591165733	5912.944761816973	6285.743534973463	9593.574574924334	9563.288802762336	11246.381558294348	11011.915418709412	12619.739104619184	12226.753499130722	14621.749185140845	14030.432671003273	0.26907894899431145	0.24187115457163058	971.1835267496062	6723.17324449867	945.3833863351028	6544.567406787071
3.0246212997742656	5924.384271865808	6297.500084275113	9609.32267342079	9578.78659240845	11263.925714893248	11028.993397943212	12638.825768986992	12245.206072333136	14643.24321171001	14051.061391280587	0.2689562389035086	0.24176453677286122	965.7424400346354	6725.789761533961	940.0753214753931	6547.034154155757
3.0428461646402667	5935.833874524226	6309.26604310494	9625.078596695772	9594.291655480167	11281.476599535816	11046.077716639607	12657.918399733486	12263.664333307284	14664.742450037897	14071.69513254456	0.2688335854158047	0.24165796641155474	960.3208876179997	6728.330579307396	934.78636099695	6549.426869796589
3.0611808434850984	5947.293464061205	6321.041298905932	9640.842174424683	9609.803822577276	11299.034014072848	11063.16818101747	12677.016775493945	12282.12806769698	14686.246644389486	14092.333649438018	0.2687109886816637	0.24155144361856137	954.9188245355035	6730.795198316686	929.516460795363	6551.745067651849
3.079625997993227	5958.762933874233	6332.825738229634	9656.61323510653	9625.322923143081	11316.597759049868	11080.26459602556	12696.120673486845	12300.59705977646	14707.755537438026	14112.976695076088	0.26858844885156624	0.2414449685247578	949.5362058812752	6733.183117348235	924.265576823731	6553.988260010257
3.0981822938360946	5970.242176485151	6344.619246732029	9672.391606059302	9640.848785459923	11334.167633702345	11097.366765337882	12715.229869508885	12319.07109244559	14729.268870259717	14133.624021041056	0.268465966076031	0.24133854126106505	944.1729868103866	6735.493833502289	919.0336650950485	6556.155957534444
3.116850400696155	5981.731083536372	6356.4217091698765	9688.177113416028	9656.381236645375	11351.743435951686	11114.474491349836	12734.344137930912	12337.549947225942	14750.786382329421	14154.275377378288	0.2683435405056355	0.24123216195846817	938.8291225450812	6737.726842235308	913.820681688725	6558.247669300064
3.135630992291033	5993.229545786815	6368.233009396698	9703.969582120326	9671.920102647951	11369.324962400658	11131.587575173804	12753.463251693196	12356.033404256232	14772.307811515631	14174.930512591358	0.26822117229103837	0.24112583074803431	933.5045683655189	6739.881637296639	908.6265827416792	6560.262902738992
3.1545247463978408	6004.7374531079395	6380.053030358929	9719.768835922167	9687.465208243028	11386.912008329065	11148.705816634973	12772.586982300989	12374.52124228805	14793.83289407577	14195.589173637554	0.26809886158300067	0.24101954776093107	928.1992796168779	6741.957710780669	903.4513244546833	6562.201163687743
3.1735323448776414	6016.254694479774	6391.881654092008	9735.574697373657	9703.016377028762	11404.504367689433	11165.829014267185	12791.715099820094	12393.01323868161	14815.361364651513	14216.251105923397	0.267976608532407	0.24091331312844688	922.9132117094123	6743.9545531277545	898.2948630926549	6564.061956387479
3.192654473700048	6027.781157986943	6403.718761716515	9751.386987824799	9718.57343142201	11422.10183310269	11182.956965308766	12810.84737287246	12411.509169401459	14836.892956264106	14236.916053300105	0.26785441329028953	0.24080712698200893	917.6463201151346	6745.871653106064	893.1571549818618	6565.844783467706
3.211891822967991	6039.316730814625	6415.5642334342065	9767.205527419175	9734.136192654172	11439.704195853765	11200.089465698293	12829.983568631646	12430.008809012155	14858.427400309602	14257.58375805905	0.26773227600784916	0.24070098945320376	912.3985603732872	6747.708497850224	888.0381565146381	6567.549145983998
3.2312450869426166	6050.861299244646	6427.417948524219	9783.030135089879	9749.704480767266	11457.311245887466	11217.226310070608	12849.123452818623	12448.511930674209	14879.96442655443	14278.253960927492	0.2676101968364786	0.2405949006737972	907.1698880884214	6749.464572852477	882.9378241478116	6569.174543408211
3.2507149640683446	6062.414748651396	6439.279785339068	9798.860628555152	9765.278114609726	11474.92277180403	11234.367291752544	12868.266789697225	12467.018306139686	14901.503763130595	14298.926401063956	0.2674881759277859	0.2404888607757538	901.9602589271963	6751.139361936133	877.8561143997358	6570.720473608468
3.2703021569980693	6073.976963497827	6451.149621300761	9814.696824314195	9780.856911832368	11492.538560854864	11251.512202758824	12887.4133420698	12485.527705748043	14923.045136531095	14319.60081605385	0.2673662134336179	0.2403828698912579	896.7696286271675	6752.7323473314755	872.7929838585551	6572.186432916205
3.2900073726185273	6085.547827331537	6463.027332896977	9830.538537643117	9796.440688884497	11510.158398938493	11268.660833788148	12906.562871273078	12504.039898422141	14944.588271605615	14340.276941905307	0.26724430950608313	0.24027692815273416	891.5979529905599	6754.243009627331	867.7483891761512	6573.571916079614
3.3098313220758016	6097.127222780623	6474.912795677022	9846.385582590536	9812.029261009666	11527.782070596048	11285.812974218852	12925.715137173584	12522.554651663815	14966.132891555668	14360.95451304453	0.2671224642975776	0.24017103569286805	886.4451878833352	6755.670827767346	862.7222870675032	6574.876416266896
3.329774720800988	6108.7150315497265	6486.805884247976	9862.237771973503	9827.622442241756	11545.409359007188	11302.968412104992	12944.869898163473	12541.071731549884	14987.678717930252	14381.63326231162	0.2670006779608074	0.2400651926446278	881.3112892435165	6757.015279118437	857.7146343187196	6576.099425129127
3.349838288536016	6120.311134416036	6498.706472270834	9878.094917373395	9843.220045401036	11563.040045985961	11320.12693417235	12964.026911156343	12559.590902728109	15009.22547062148	14402.312920956365	0.26687895064881406	0.2399593991412849	876.196213074727	6758.275839423761	852.725387780345	6577.240432749968
3.370022749359618	6131.915411225183	6510.614432456471	9893.956829131615	9858.821882090018	11580.67391197646	11337.288325814245	12983.185931582808	12578.111928412938	15030.772867859938	14422.993218633786	0.26675728251499975	0.23985365531643743	871.0999154489255	6759.4519828287885	847.754504370736	6578.298927678727
3.390328831713469	6143.527740887292	6522.529636561849	9909.82331634561	9874.42776268963	11598.310736048832	11354.45237108772	13002.346713386481	12596.634570381631	15052.32062621049	14443.673883400124	0.26663567371315267	0.23974796130403103	866.0223525060574	6760.543181879912	842.8019410753623	6579.274396928027
3.4107572684284713	6155.148001372838	6534.451955385967	9925.694186864546	9890.037496355077	11615.950295894932	11371.618852709345	13021.509009019543	12615.158588970002	15073.86846056767	14464.354641708373	0.26651412439747224	0.23964231723838084	860.9634804560337	6761.548907546792	837.8676549483207	6580.166325991973
3.431308796751202	6166.776069708739	6546.38125876608	9941.569247285403	9905.650891012077	11633.592367824436	11388.787552051472	13040.672569438833	12633.683743068657	15095.416084151606	14485.035218404417	0.26639263472259556	0.2395367232541955	855.9232555769267	6762.468629213981	832.95160311152	6580.974198838696
3.4519841583705158	6178.411821974145	6558.317415573609	9957.448302948627	9921.267753352693	11651.236726760453	11405.95824913803	13059.837144101422	12652.209790118724	15116.963208503428	14505.715336722551	0.2662712048436246	0.2394311794865998	850.901634216716	6763.301814692561	828.0537427553209	6581.697497928515
3.47278409944432	6190.055133296544	6570.260293710382	9973.33115793426	9936.887888831621	11668.883146235716	11423.130722640852	13079.002480960755	12670.736486108155	15138.509543481272	14526.394718281701	0.26614983491615113	0.23932568607115706	845.8985727929976	6764.047930232715	823.1740311391768	6582.335704214871
3.4937093706264992	6201.705877847556	6582.209760104549	9989.217615057623	9952.511101662045	11686.531398388226	11440.3047498755	13098.16832646227	12689.263585567505	15160.054797255716	14547.073083081013	0.26602852509628516	0.2392202431438938	840.9140277930419	6764.7064405167475	818.3124255911098	6582.888297150843
3.514760727094002	6213.363928838994	6594.165680706781	10005.107475865436	9968.13719481193	11704.18125395745	11457.480106797606	13117.334425539591	12707.790841566268	15181.598676305879	14567.750149496102	0.2659072755406826	0.2391148508413232	835.947955777694	6765.276808709372	813.4688835119596	6583.354754728731
3.535938928574102	6225.029158518757	6606.1279204862785	10021.000540631683	9983.765970000044	11721.83248228019	11474.656567998898	13136.500521610378	12726.318005708878	15203.140885415129	14588.425634274925	0.26578608640657286	0.23900950930047016	831.0003133756109	6765.758496406488	808.6433623691555	6583.734553432092
3.557244739371806	6236.701438166722	6618.096343426831	10036.896608353522	9999.397227692047	11739.484851286523	11491.833906703312	13155.666356572232	12744.844828130788	15224.681127666841	14609.099252533717	0.2656649578517857	0.23890421865889414	826.0710572865792	6766.150963670574	803.8358197006746	6584.027168275788
3.578678928397448	6248.38063809071	6630.070812522895	10052.795476747284	10015.030767096669	11757.138127495877	11509.011894763215	13174.831670798801	12763.371057494722	15246.219104440424	14629.770717753174	0.26554389003478285	0.2387989790547173	821.1601442838437	6766.453669057693	799.046213116846	6584.232072827872
3.600242269194432	6260.066627622414	6642.051189775688	10068.696942244485	10030.666386161884	11774.792076013082	11526.190302655627	13193.996203135826	12781.89644098685	15267.754515407249	14650.439741774513	0.26542288311468515	0.23869379062664656	816.2675312103238	6766.666069590021	794.274500296684	6584.348739181645
3.6219355399671502	6271.759275113252	6654.037336189173	10084.600799987722	10046.303881570982	11792.446460524317	11543.368899478315	13213.159690897079	12800.4207243129	15289.287058526475	14671.106034795495	0.26530193725130163	0.23858865351400024	811.393174981582	6766.787620789837	789.5206389909144	6584.376637991518
3.643759523609069	6283.458447930382	6666.029111766216	10100.50684382679	10061.943048738865	11810.10104329334	11560.547452946179	13232.321869860627	12818.943651694579	15310.81643004127	14691.76930536676	0.26518105260516095	0.2384835678567366	806.5370325865224	6766.817776685115	784.7845870225283	6584.3152384799905
3.6657150077309777	6295.1640124525065	6678.026375504572	10116.414866314613	10077.58368180816	11827.755585157454	11577.7257293874	13251.482474264823	12837.464965865693	15332.342324474668	14712.429260387891	0.2650602293375405	0.23837853379547647	801.6990610845387	6766.755989801139	780.0663022845692	6584.164008430205
3.6878027846894206	6306.875834065846	6690.028985392982	10132.324658703328	10093.225573645466	11845.409845523707	11594.903493739781	13270.641236804531	12855.984408068522	15353.864434625779	14733.085605103694	0.2649394676104981	0.23827355147153229	796.8792176115676	6766.601711212192	775.3657427449652	6583.922414229717
3.710023651615288	6318.593777160062	6702.036798407274	10148.236010940396	10108.868515837663	11863.06358236512	11612.080509547126	13289.797888627398	12874.50171805026	15375.382451565967	14753.738043100628	0.264818767586903	0.2381686210269358	792.0774593720562	6766.354390483815	770.6828664398636	6583.589920824859
3.732378410442586	6330.31770512402	6714.049670506286	10164.148711664457	10124.512298687932	11880.716552216583	11629.256538955333	13308.95215932977	12893.016634059071	15396.896064634733	14774.38627630274	0.2646981294304667	0.23806374260446372	787.2937436457141	6766.0134757347405	766.0176314792188	6583.165991772432
3.7548678679373717	6342.04748034186	6726.067456628094	10180.062548201691	10140.156711212307	11898.36851017141	11646.43134270906	13328.10377695334	12911.528892840865	15418.404961436307	14795.03000496847	0.2645775533057764	0.23795891634766747	782.5280277866405	6765.578413641546	761.3699960466474	6582.650089248549
3.777492835726878	6353.78296418874	6738.090010685924	10195.977306561674	10155.801541135705	11916.019209877262	11663.604680147848	13347.25246798108	12930.03822963541	15439.908827835563	14815.66892768669	0.2644570393783265	0.23785414240090125	777.7802692215773	6765.048649425618	756.7399183972157	6582.041674037464
3.8002541303288	6365.524017026823	6750.1171855643215	10211.89277143368	10171.44657488843	11933.668403532633	11680.776309202738	13366.39795733383	12948.544378173036	15461.407347954599	14836.302741373398	0.26433658781455205	0.23774942090934997	773.0504254514817	6764.423626883421	752.1273568595061	6581.340205555316
3.823152573180761	6377.270498201075	6762.148833115115	10227.80872618266	10187.091597602313	11951.315841882912	11697.945986392517	13385.539968366424	12967.047070670918	15482.900204168804	14856.931141267994	0.264216198781863	0.23764475201905974	768.33845404975	6763.702788366005	747.5322698336386	6580.545141841751
3.8461889906699622	6389.022266035185	6774.184804153516	10243.724952845463	10202.736393107141	11968.961274216806	11715.11346682029	13404.678222864184	12985.546037829712	15504.387077103394	14877.553820929887	0.2640958724486774	0.2375401358769664	763.6443126683007	6762.885574856307	742.9546157970035	6579.655939624179
3.8693642141629967	6400.779177827485	6786.224948454232	10259.641232127087	10218.380743927091	11986.604448362754	11732.278504170046	13423.812441039432	13004.04100883022	15525.867645629949	14898.1704722352	0.2639756089844558	0.2374355726309268	758.9679590307933	6761.971425907221	738.3943532979465	6578.672054260969
3.892679080035866	6412.541089846708	6798.269114747392	10275.557343396675	10234.024431276912	12004.245110685064	11749.440850702973	13442.942341527716	13022.531711329739	15547.341586862602	14918.78078537309	0.2638554085597377	0.2373310624297487	754.3093509341707	6760.959779667668	733.8514409568452	6577.5929397707805
3.9161344297041563	6424.307857327939	6810.317150714698	10291.473064683854	10249.667235058447	12021.883006080447	11766.600257254131	13462.06764138445	13041.017871458856	15568.808576154735	14939.384448842602	0.26373527134617497	0.23722660542322213	749.668446252268	6759.850072923116	729.3258374704164	6576.418048867956
3.9397311096534064	6436.079334468429	6822.368902985428	10307.38817267489	10265.308933856997	12039.517877974373	11783.756473228994	13481.188056081382	13059.499213818044	15590.268287095512	14959.981149449275	0.26361519751657025	0.23712220176215004	745.0452029345906	6758.641741099767	724.817501609883	6575.146832971834
3.963469971469652	6447.855374423519	6834.424217132568	10323.302442709017	10280.949304937842	12057.149468317604	11800.909246600124	13500.303299503255	13077.975461474489	15611.72039150657	14980.57057230202	0.26349518724491205	0.23701785159838243	740.4395790053532	6757.334218252916	720.3263922200713	6573.77874219045
3.987351871870168	6459.6358293024105	6846.482937668765	10339.21564877458	10296.588124242564	12074.777517582537	11818.058323903679	13519.41308394426	13096.446335958639	15633.16455943851	15001.152400809726	0.26337524070641266	0.23691355508484582	735.8515325622575	6755.926937081851	715.8524682184798	6572.313225336373
4.01137767273438	6471.420550164063	6858.544908042435	10355.127563505368	10312.22516638559	12092.401764759765	11835.203450236135	13538.517120104749	13114.911557261088	15654.600459167734	15021.726316678189	0.26325535807754596	0.23680931237557895	731.2810217807128	6754.419328965712	711.3956885994121	6570.749729967676
4.035548241134971	6483.209387013032	6870.609970633832	10371.037958176923	10327.860204650708	12110.021947354628	11852.344369251012	13557.615117087913	13133.370843829398	15676.027757193187	15042.291999907024	0.26313553953608493	0.23670512362576415	726.7280049100518	6752.810823942535	706.9560124299605	6569.087702358607
4.059864449369175	6495.002188795277	6882.677966751014	10386.94660270278	10343.493010987475	12127.637801383673	11869.480823155467	13576.706782396419	13151.823912564823	15697.44611823305	15062.849128786444	0.2630157852611423	0.236600988991763	722.1924402777513	6751.100850763731	702.5333988542843	6567.326587561052
4.08432717499025	6506.798803394107	6894.748736626067	10402.853265630984	10359.123356007967	12145.249061371473	11886.612552707296	13595.79182192937	13170.270478819466	15718.8552052219	15083.397379894563	0.2628960954332073	0.23649690863115005	717.6742862851534	6749.288836861029	698.1278070897097	6565.465829366352
4.108937300839158	6518.599077625846	6906.822119410941	10418.757714140174	10374.751008983054	12162.855460346922	11903.739297211383	13614.869939978777	13188.710256392824	15740.254679307187	15103.936428093975	0.2627764702341895	0.23639288270274694	713.1735014102596	6747.3742083813995	693.7391964292328	6563.504870347213
4.133695715076422	6530.402857235847	6918.897953173725	10434.659714036276	10390.375737839286	12180.456729840247	11920.860794516875	13633.94083922677	13207.142957529177	15761.644199846687	15124.46594652932	0.26265690984745654	0.23628891136666008	708.6900442074402	6745.356390201021	689.3675262409961	6561.443151862826
4.15860331121418	6542.209986894133	6930.976074894485	10450.55902974858	10405.9973091552	12198.052599879353	11937.976781013682	13653.004220742076	13225.568292914186	15783.023424405035	15144.98560662396	0.2625374144578759	0.23618499478431465	704.2238733056292	6743.234805917367	685.0127559668035	6559.2801140579395
4.183660988148428	6554.020310191374	6943.056320461497	10466.455424326416	10421.615488158186	12215.64279898681	11955.08699162963	13672.059783977273	13243.985971672257	15804.392008751194	15165.495078077503	0.26241798425185914	0.23608113311849233	699.7749474127777	6741.00887790136	680.6748451268359	6557.0151959126815
4.208869650191461	6565.833669634623	6955.138524667198	10482.348659435465	10437.230038721007	12233.227054176466	11972.191159827244	13691.10722676556	13262.395701363475	15825.749606855363	15185.994028862877	0.2622986194174017	0.2359773265333691	695.3432253120991	6738.678027278278	676.3537533151684	6554.647835222539
4.2342302071045115	6577.649906643169	6967.222521204303	10498.238495354304	10452.84072335856	12250.80509095033	11989.289017600773	13710.146245317876	13280.797187980817	15847.095870886296	15206.48212522371	0.2621793201441273	0.2358735751945507	690.9286658622732	6736.241673937067	672.0494402004988	6552.177468607202
4.259743574130585	6589.468861544284	6979.308142661779	10514.124690970766	10468.447303224448	12268.376633295247	12006.38029547304	13729.176534219792	13299.190135947198	15868.430451208356	15226.959031671518	0.2620600866233329	0.23576987926911416	686.5312280000653	6733.69923657272	667.7618655286497	6549.60353155667
4.285410672027485	6601.290373569137	6991.3952205210235	10530.007003778646	10484.049538107902	12285.941403679988	12023.464722492692	13748.197786428853	13317.574248112925	15889.752996379124	15247.4244109834	0.2619409190480322	0.23566623892564476	682.1508707385219	6731.050132677425	663.4909891209973	6546.925458421465
4.311232427101037	6613.11428084847	7003.48358515177	10545.885189874018	10499.647186430304	12303.499123051875	12040.542026230993	13767.209693271427	13335.949225752674	15911.063153146393	15267.877924199129	0.2618218176130013	0.23556265433427567	677.7875531648751	6728.293778535444	659.2367708717065	6544.142682401929
4.337209771238533	6624.940420408461	7015.573065808234	10561.759003951902	10515.240005242082	12321.04951083387	12057.611932779051	13786.211944440045	13354.314768562963	15932.360566445794	15288.319230618874	0.2617027825148247	0.2354591256667296	673.4412344465673	6725.4295892962255	654.9991707543959	6541.25463562645
4.363343641942354	6636.768628166543	7027.663490625189	10577.628199302888	10530.827750219545	12338.592284921553	12074.674166744986	13805.204227990684	13372.670574659523	15953.644879398305	15308.747987800816	0.26158381395194275	0.23535565309635717	669.111873827962	6722.456978953909	650.778148818732	6538.260749132838
4.389634982363801	6648.598738927169	7039.754686613988	10593.492527809709	10546.41017566168	12356.12716168012	12091.728451251072	13824.186230339994	13391.01634057471	15974.915733307756	15329.163851558731	0.26146491212469786	0.23525223679818183	664.7994306278706	6719.375360338017	646.573665187927	6535.160452856682
4.416084741337141	6660.43058637755	7051.846479658601	10609.351739943784	10561.987034486929	12373.653855941311	12108.77450793084	13843.157636262535	13409.351761254798	15996.172767658316	15349.566475959564	0.26134607723538444	0.23514887694893827	660.5038642418513	6716.184145149309	642.3856800607755	6531.953175663482
4.442693873413836	6672.264003083479	7063.938694511666	10625.205584761952	10577.558078230119	12391.172081000579	12125.812056926397	13862.11812888823	13427.676530057597	16017.415620112257	15369.955513321285	0.2612273094882966	0.2350455737271187	656.2251341441297	6712.882743993774	638.2141537137504	6528.638345386367
4.469463338897009	6684.098820485115	7076.031154790607	10641.053809903156	10593.123057039398	12408.68154861422	12142.840816885719	13881.06738969982	13445.990338749987	16038.643926507684	15390.330614210694	0.26110860908977895	0.23494232731301384	651.9631998850382	6709.470566372387	634.05904649882	6525.215388818644
4.49639410387609	6695.934868892727	7088.123682973636	10656.896161585115	10608.681719673128	12426.181968996476	12159.86050495993	13900.005098530259	13464.292877505477	16059.857320856274	15410.691427441263	0.26098997624827586	0.23483913788875813	647.7180210921797	6705.947020705324	629.9203188440588	6521.683731734753
4.523487140261684	6707.771977482472	7100.2161003958445	10672.73238460108	10624.233813496872	12443.673050816793	12176.87083680071	13918.930933560321	13482.583834901883	16081.055435341217	15431.037600071113	0.26087141117438495	0.23473600563837463	643.4895574700495	6702.311514347326	625.7979312534444	6518.042798901908
4.550743425820648	6719.609974292168	7112.3082272452375	10688.56222231658	10639.779084480357	12461.154501197	12193.871526557632	13937.84457131611	13500.862897918982	16102.237900315044	15451.368777400961	0.2607529140809072	0.23463293074782113	639.2777688000933	6698.563453598879	621.6918443070026	6514.292014099192
4.578163944211368	6731.448686217022	7124.399882558804	10704.385416666206	10655.317277194517	12478.626025708627	12210.86228687566	13956.745686666725	13519.129751936272	16123.404344297684	15471.684602972216	0.2606344851829011	0.23452991340503493	635.0826149403874	6694.702243722044	617.6020186606038	6510.430800128728
4.605749685019276	6743.287939005402	7136.490884218564	10720.201708150402	10670.8481348085	12496.087328370175	12227.842828892562	13975.633952821901	13537.384080730735	16144.554393974458	15491.984718565072	0.26051612469773733	0.2344269537999817	630.9040558251145	6690.727288950235	613.5284150452644	6506.458578826394
4.633501643792551	6755.127557254548	7148.581048947615	10736.010835832298	10686.371399086744	12513.538111644475	12244.812862236453	13994.509041329731	13555.625566474666	16165.687674194203	15512.268764196662	0.2603978328451517	0.2343240521247025	626.7420514665137	6686.637992522214	609.4709942688933	6502.374771095347
4.6614208220780515	6766.967364406367	7160.670192306226	10751.81253733461	10701.886810386122	12530.978076436144	12261.772095023392	14013.3706220745	13573.853889733628	16186.803807967528	15532.53637811941	0.2602796098473017	0.2342212085733621	622.5965619549097	6682.433756703511	605.4297172168153	6498.178796927445
4.689508227457455	6778.807182743155	7172.758128687901	10767.606548836553	10717.394107653092	12548.406922089036	12278.72023385501	14032.218363274573	13592.06872946441	16207.902416465111	15552.787196819358	0.2601614559288242	0.23411842334229888	618.4675474549294	6678.113982759882	601.4045448476973	6493.870075379033
4.717764873583629	6790.64683338326	7184.844671315356	10783.39260507063	10732.893028420733	12565.82434638359	12295.65698381602	14051.05193148009	13610.269763012888	16228.98311901582	15573.020855014389	0.26004337131689115	0.2340156966300752	614.3549682091689	6673.678071012255	597.3954381972144	6489.44802462263
4.746191780217212	6802.486136276908	7196.929632236678	10799.17043931975	10748.383308806096	12583.230045534548	12312.582048472088	14069.870991571159	13628.456666112264	16250.045533105393	15593.236985652913	0.2599253562412691	0.23391302863752828	610.2587845388043	6669.125420865137	593.4023583787202	6484.912061976735
4.774789973263409	6814.324910201879	7209.012822321366	10814.939783414138	10763.864683507385	12600.62371418845	12329.495129867504	14088.675206755755	13646.629112881115	16271.08927437481	15613.435219912315	0.2598074109343772	0.23381041956782128	606.1789568384993	6664.455430762842	589.4252665782406	6480.261603864841
4.803560484809025	6826.162972759151	7221.094051256277	10830.700367728225	10779.336885801082	12618.005045421138	12346.395928522848	14107.464238567674	13664.786775821416	16292.113956618692	15633.615187197402	0.2596895356313502	0.23370786962649726	602.1154455808864	6659.667498262599	585.4641240588098	6475.496065881103
4.832504353159697	6838.000140368718	7233.173127541836	10846.45192117787	10794.799647539417	12635.373730735606	12363.284143432991	14126.237746864846	13682.929325816982	16313.119191784172	15653.776515139314	0.2595717305700964	0.2336053790215323	598.0682113163348	6654.761020045262	581.5188921602385	6470.614862811752
4.861622622877388	6849.836228265225	7245.249858488002	10862.194171217301	10810.252699147584	12652.729460059596	12380.15947206487	14144.995389827398	13701.056432131601	16334.104589969447	15673.918829594124	0.25945399599136254	0.23350294796338872	594.0372146715526	6649.735391919501	577.5895322979486	6465.617408630438
4.890916344818065	6861.671050493699	7257.324050210382	10877.926843836301	10825.695769621161	12670.071921743445	12397.02161035549	14163.736823955996	13719.1677624075	16355.069759422704	15694.041754641781	0.25933633213879626	0.23340057666507263	590.022416348249	6644.590008826461	573.676005961257	6460.503116503358
4.9203865761696335	6873.504419905157	7269.395507626184	10893.649663557171	10841.128586523342	12687.400802557704	12413.870252709705	14182.461704069927	13737.262982663511	16376.014306540688	15714.144912584754	0.2592187392590097	0.23329826534218848	586.0237771257816	6639.324264887255	569.7782747165766	6455.271398846991
4.950034380490085	6885.336148152415	7281.464034450428	10909.362353432118	10856.550875982593	12704.715787691252	12430.705091998507	14201.169683305774	13755.341757293842	16396.937835868044	15734.227923947365	0.25910121760164584	0.2331960142129962	582.0412578604592	6633.937553415075	565.8963002062519	6449.921667327173
4.979860827745887	6897.166045685638	7293.529433191853	10925.064635040222	10871.962362689876	12722.01656074895	12447.525819556842	14219.86041311556	13773.403749066316	16417.839950095975	15754.290407474504	0.2589837674194454	0.23309382349847077	578.074819483445	6628.429266909137	562.0300441464642	6444.453332860023
5.009866994350591	6908.993921748094	7305.59150514907	10940.756228484805	10887.362769896277	12739.30280374976	12464.33212518187	14238.533543265406	13791.44861912112	16438.72025006157	15774.331980130963	0.2588663889683127	0.23299169342235962	574.1244230033772	6622.798797107767	558.1794683301705	6438.865805662703
5.040053963203681	6920.81958437177	7317.650050406581	10956.436852390601	10902.751819410463	12756.574197124643	12481.123697131068	14257.188721833989	13809.476026969365	16459.57833474687	15794.352257100534	0.2587490825073854	0.23288962421124362	570.1900295037194	6617.045534973964	554.3445346244553	6433.158495242242
5.070422823729659	6932.642840373023	7329.704867830805	10972.106223901039	10918.12923159622	12773.830419714615	12497.900222120417	14275.82559521116	13827.485630491768	16480.413801278122	15814.350851785288	0.2586318482991048	0.23278761609459717	566.2716001445951	6611.1688707387075	550.5252049720148	6427.330810437445
5.100974671917351	6944.463495348232	7341.755755066168	10987.764058675579	10933.494725370081	12791.071148768871	12514.661385322712	14294.443808096654	13845.477085937477	16501.226244925198	15834.327375804993	0.25851468660928684	0.23268566930485152	562.3690961627872	6605.168193920981	546.7214413913898	6421.382159436122
5.131710610359471	6956.2813536694675	7353.80250853116	11003.410070887094	10948.848018198954	12808.296059942955	12531.406870365878	14313.043003498844	13863.45004792289	16522.01525910101	15854.281438996546	0.25839759770719184	0.23258378407745678	558.4824788701371	6599.04289332917	542.9332059752196	6415.3119497792795
5.1626317482924104	6968.096218480069	7365.844923414345	11019.043973219157	10964.188826097716	12825.504827296878	12548.13635933127	14331.622822733469	13881.404169430483	16542.780435360943	15874.212649413428	0.25828058186560093	0.2324819606509468	554.61170965372	6592.792357089464	539.1604608909693	6409.119588388596
5.193739201636265	6979.907891690287	7377.882793670433	11034.665476863525	10979.51686362697	12842.69712329343	12564.849532752147	14350.182905422582	13899.339101807827	16563.521363402553	15894.120613325384	0.2581636393608894	0.23238019926700332	550.7567499772413	6586.4159726756625	535.4031683815119	6402.804481598083
5.225034093035115	6991.7161739729145	7389.915912016333	11050.27429151757	10994.831843890757	12859.872618796475	12581.54606961212	14368.722889493465	13917.254494766588	16584.237631065218	15914.004935218087	0.25804677047310143	0.23227850017052212	546.9175613792031	6579.913126912434	531.6612907639937	6396.36603515828
5.256517551897525	7003.520864758849	7401.94406992717	11065.870125381727	11010.133478534299	12877.030983069271	12598.225647343665	14387.242411177618	13935.149996381619	16604.9288243299	15933.865217792898	0.25792997548602886	0.23217686360968295	543.09410547273	6573.283205998596	527.9347904293099	6389.8036542525515
5.288190714437326	7015.321762232704	7413.9670576323315	11081.452685157003	11025.421477741784	12894.17188377287	12614.887941826653	14405.74110500981	13953.025253090042	16625.59452731898	15953.701061966682	0.2578132546872884	0.23207528983601394	539.286343947897	6566.525595551822	524.2236298442585	6383.116743549239
5.320054723714605	7027.118663328437	7425.984664111561	11097.021676042632	11040.695550234319	12911.294986964702	12631.532627387132	14424.218603827385	13970.87990969067	16646.234322296375	15973.512066871936	0.25769660836840186	0.23197377910446546	535.4942385690811	6559.639680601191	520.5277715495613	6376.3047071932815
5.352110729676963	7038.911363724847	7437.996677090914	11112.576801733496	11055.955403267659	12928.399957096915	12648.159376795815	14442.67453876925	13988.71360934305	16666.847789667376	15993.297829856587	0.2575800368248764	0.2318723316734766	531.7177511744667	6552.624845607206	516.8471781587577	6369.366948822513
5.384359889201005	7050.699657841194	7450.00288303885	11128.117764417842	11071.200742630212	12945.486457015055	12664.767861266937	14461.108539275316	14006.525993566986	16687.43450797891	16013.057946484256	0.2574635403562878	0.23177094780505	527.9568436773843	6545.480474493932	513.181812359835	6362.302871605847
5.41680336613411	7062.483338832697	7462.0030671622035	11143.644264774857	11086.431272640904	12962.554147956609	12681.35775045696	14479.520233085734	14024.316702241846	16707.994053919676	16032.792010534362	0.2573471192663629	0.23166962776482491	524.2114780671836	6538.205950691365	509.53163691595546	6355.111878276803
5.44944233133642	7074.262198586192	7473.997013402328	11159.156001972515	11101.646696147349	12979.602689549863	12697.928712463601	14497.909246240557	14042.085373606285	16728.526002320716	16052.499614002656	0.25723077386306586	0.23156837182215087	520.4816164067306	6530.800657123327	505.8966146632156	6347.793371132109
5.482277962723094	7086.036027715533	7485.984504430991	11174.652673665087	11116.84671452366	12996.63173981242	12714.48041382451	14516.275203078965	14059.831644257538	16749.0299261555	16072.180347101323	0.25711450445868433	0.2314671802501625	516.7672208320582	6523.263976223301	502.2767085098021	6340.346752040088
5.515311445306831	7097.804615557173	7497.96532164646	11190.133975991028	11132.031027668638	13013.640955150116	12731.01251951637	14534.617726238997	14077.555149151229	16769.505396540684	16091.833798259617	0.2569983113699167	0.23136605332585808	513.0682535559172	6515.59529001452	498.67188144032843	6332.7714225235395
5.548543971240616	7109.56775016574	7509.9392451695785	11205.599603570821	11147.199334003944	13030.629990355957	12747.52469295398	14552.93643665729	14095.255521601162	16789.951982736762	16111.459554124554	0.25688219491796266	0.2312649913301769	509.3846768627409	6507.793980061077	495.08209651024663	6325.0667837108485
5.581976739860765	7121.325218309382	7521.90605383964	11221.049249504622	11162.351330472055	13047.598498608795	12764.01659598913	14571.230953568549	14112.932393278863	16810.369252148503	16131.057199561305	0.25676615542861325	0.231163994548078	505.7164531100134	6499.859427510761	491.5073168470408	6317.232236378826
5.615610957730194	7133.076805465372	7533.865525210492	11236.482605370265	11177.486712534572	13064.54613147248	12780.487888909884	14589.500894505554	14130.585394213638	16830.75677032603	16150.62631765416	0.25665019323234434	0.23106306326862394	502.06354473205283	6491.791013175156	487.94750565467984	6309.267181031406
5.649447838681973	7144.8222958155875	7545.817435546587	11251.89936122123	11192.605174170538	13081.472538894946	12796.93823043987	14607.7458752991	14148.214152792578	16851.11410096577	16170.166489707477	0.2565343086644093	0.2309621977850593	498.42591423430713	6483.588117472362	484.4026262073021	6301.171017846093
5.6834886038631165	7156.561472241876	7557.761559818854	11267.299205584377	11207.706407874479	13098.377369207079	12813.36727773729	14625.965510077709	14165.818295760315	16871.440805911192	16189.677295246378	0.25641850206493566	0.23086139839489628	494.8035241954203	6475.250120488927	480.8726418519218	6292.943146734498
5.717734481778674	7168.29411632162	7569.697671700843	11282.681825458156	11222.790104654961	13115.260269122118	12829.774686394523	14644.159411267954	14183.397448219439	16891.736445154278	16209.158312018128	0.2563027737790218	0.2307606654000001	491.19633726755274	6466.776402001269	477.3575160080218	6284.58296736097
5.75218670833605	7180.020008323041	7581.625543564556	11298.046906310401	11237.8559540327	13132.120883734631	12846.160110437231	14662.327189594316	14200.951233630349	16912.000576836428	16228.609115992966	0.2561871241568369	0.23065999910667442	487.60431617492577	6458.166341490112	473.85721216665115	6276.08987915935
5.786846526889619	7191.738927200739	7593.5449464765825	11313.394132076595	11252.903644039165	13148.958856520003	12862.523202324051	14680.468454079613	14218.479273811781	16932.23275725007	16248.029281365692	0.25607155355371963	0.23055939982574994	484.0274237158301	6449.4193181856535	470.3716938922007	6267.463281380944
5.821715188285586	7203.450650591028	7605.455650193991	11328.723185157824	11267.932861214882	13165.773829333639	12878.863612945956	14698.582812045146	14235.981188940976	16952.432540839927	16267.418380556826	0.25595606233028245	0.23045886787267345	480.46562275936594	6440.534711062908	466.9009248194925	6258.702573087066
5.856793950907131	7215.154954807333	7617.357423160332	11344.033746418967	11282.943290607975	13182.565442410418	12895.18099162588	14716.669869111105	14253.456597554163	16972.59948020464	16286.775984214157	0.25584065085251384	0.23035840356759915	476.9188762483536	6431.511898893397	463.44486865607905	6249.807153199334
5.892084080719833	7226.851614835617	7629.250032501636	11359.325495186902	11297.934615772685	13199.333334364193	12911.474986118394	14734.729229197079	14270.90511654707	16992.733126098472	16306.101661214372	0.25572531949188543	0.23025800723548132	473.387147196132	6422.3502602390945	460.0034891795658	6240.776420496404
5.927586851317345	7238.5404043296285	7641.133244022281	11374.598109248594	11312.906518767852	13216.077142187194	12927.745242609271	14752.760494522425	14288.326361175368	17012.83302743291	16325.394978664568	0.2556100686254591	0.23015767920616703	469.87039868856664	6413.0491735050455	456.57675023950287	6231.609773668461
5.963303543967366	7250.221095606375	7653.006822201074	11389.85126484952	11327.858680155665	13232.796501249803	12943.991405715453	14770.763265607098	14305.719945055547	17032.898731278783	16344.65550190428	0.25549489863599584	0.230057419814494	466.368593883235	6403.608016957063	453.1646157565119	6222.306611330714
5.999235447657878	7261.893459641338	7664.8705301870905	11405.084636691807	11342.790779000174	13249.491045300047	12960.213118484702	14788.737141272182	14323.085480165457	17052.92978286805	16363.882794507159	0.2553798099120682	0.22995722940038635	462.8816960080585	6394.026168724988	449.7670497209765	6212.8663320303895
6.035383859143656	7273.557266063841	7676.724129795662	11420.297897932638	11357.702492866047	13266.160406463405	12976.410022395587	14806.681718640739	14340.422576845227	17072.92572559599	16383.076418283086	0.2552648028481716	0.22985710830895414	459.40966836267035	6384.30300686229	446.3840161944099	6203.288334302604
6.071750082993084	7285.212283152305	7688.567381504294	11435.49072018261	11372.593497817312	13282.8042152426	12992.581757357442	14824.596593138715	14357.73084379818	17092.88610102345	16402.235933280295	0.2551498778448422	0.22975705689059397	455.9524743176589	6374.4379093521275	443.01547930864035	6193.5720166801475
6.108335431635222	7296.858277829542	7700.400044448609	11450.662773504155	11387.463468416121	13299.422100517439	13008.727961710392	14842.481358495867	14375.0098880918	17112.810448879132	16421.36089778756	0.2550350353087708	0.2296570755010911	452.5100773139857	6364.430254135281	439.66140326554887	6183.716777723283
6.145141225407182	7308.495015658006	7712.221876418232	11465.813726409979	11402.312077721595	13316.013689544752	13024.848272225472	14860.335606746847	14392.259315158863	17132.69830706212	16440.45086833657	0.25492027565292474	0.22955716450172467	449.0824408630724	6354.279419138562	436.32175233666203	6173.722016043961
6.182168792601758	7320.122260834995	7724.032633852703	11480.943245861554	11417.138997288677	13332.578607958378	13040.942324104766	14878.15892823231	14409.478728798556	17152.54921164437	16459.505399704365	0.2548055992966669	0.22945732425937226	445.66952854569536	6343.984782291111	432.9964908625698	6163.587130322121
6.2194194695153895	7331.739776187876	7735.832071837356	11496.050997267634	11431.94389716703	13349.116479769193	13057.009750981642	14895.950911600135	14426.667731177731	17172.362696873424	16478.524044915852	0.25469100666587985	0.22935755514661804	442.2713040137314	6333.545721573755	429.6855832541478	6153.31151936017
6.256894600496366	7343.347323169308	7747.619944099256	11511.136644482911	11446.726445900089	13365.626927365356	13073.050184921143	14913.711143806864	14443.825922832364	17192.138295175315	16497.50635524665	0.25457649819309086	0.22925785754186284	438.88773098791717	6322.961615025066	426.3889939908695	6142.894582083449
6.294595537993358	7354.944661852343	7759.396003002978	11526.199849806504	11461.486310523936	13382.109571512357	13089.063256420242	14931.439210118953	14460.952902668838	17211.87553715736	16516.451880225668	0.25446207431760043	0.22915823182943593	435.5187732583436	6312.23184077302	423.10668762098067	6132.335717578419
6.332523642604218	7366.53155092565	7771.1599995465795	11541.240273980753	11476.223156566492	13398.564031353442	13105.048594408428	14949.134694114438	14478.048267965627	17231.573951611383	16535.36016763825	0.25434773548560935	0.22905867839970723	432.16439468355384	6301.355777056422	419.8386287607427	6121.634325109422
6.370680283125076	7378.107747688517	7782.911683357297	11556.257576189744	11490.936648046443	13414.98992440976	13121.005826248042	14966.797177684344	14495.111614374715	17251.23306551665	16554.230763528947	0.25423348215035346	0.22895919764920317	428.82455919185304	6290.332802270539	416.584782095626	6110.78980416432
6.40906683659976	7389.6730080461175	7794.650802687569	11571.251414058273	11505.626447472614	13431.386866581033	13136.93457773512	14984.426241034662	14512.142535923602	17270.852404043548	16573.06321220501	0.2541193147722365	0.22885978998072531	425.49923078072607	6279.162294996902	413.3451123799896	6099.801554489881
6.447684688369473	7401.227086504461	7806.377104410725	11586.221443650476	11520.292215842994	13447.754472145863	13152.834473099883	15002.021462687926	14529.140625016886	17290.43149055672	16591.857056239416	0.25400523381896556	0.22876045580346768	422.18837351334514	6267.843633976765	410.11958443309413	6088.668976060115
6.486535232122802	7412.769736165438	7818.090334016788	11601.167319468623	11534.933612643961	13464.092353762264	13168.705135007453	15019.582419485087	14546.105472438152	17309.969846618664	16610.611836474272	0.25389123976569117	0.22866119553313902	418.89195152258617	6256.376198208425	406.90816314381664	6077.391469174065
6.525619869945995	7424.300708721925	7829.790235608361	11616.088694452132	11549.550295849707	13480.400122468449	13184.54618455882	15037.108686587695	14563.036667352157	17329.4669919936	16629.327092024523	0.25377733309514905	0.22856200959208717	415.60992900966085	6244.759366954211	403.7108134688169	6065.968434469774
6.564940012373588	7435.819754452736	7841.476551896358	11630.98521997638	11564.141921921486	13496.677387683443	13200.357241291638	15054.599837479827	14579.933797306794	17348.92244465116	16648.002360281487	0.253663514297801	0.2284628984094234	412.3422702420212	6232.992519745603	400.52750043052947	6054.399272918701
6.604497078439295	7447.32662221758	7853.149024195749	11645.856545851682	11578.708145806986	13512.923757207864	13216.13792318119	15072.055443970348	14596.796448235304	17368.33572077041	16666.637176916633	0.25354978387198507	0.22836386242115192	409.08893955420353	6221.0750364265405	397.3581891183567	6042.683385882061
6.644292495727218	7458.821059452032	7864.807392421341	11660.702320322269	11593.248620939803	13529.138837224778	13231.88784664144	15089.475076195136	14613.624204458558	17387.70633474387	16685.2310758855	0.2534361423240601	0.2282649020702965	405.84990134855616	6209.006297198124	394.20284468863974	6030.820175142959
6.684327700423376	7470.302812162445	7876.451395083512	11675.522190065385	11607.762999238912	13545.322232300701	13247.606626526187	15106.858302619568	14630.41664868752	17407.033799181874	16703.783589431812	0.2533225901685591	0.22816601780703796	402.6251200925908	6196.785682613496	391.06143236291246	6018.809042911045
6.724604137367524	7481.771624920773	7888.08076928387	11690.315800190241	11622.250931108114	13561.473545386438	13263.293876130136	15124.204690040842	14647.173362025562	17426.31762491672	16722.294248091443	0.25320912792834355	0.22806721008884387	399.4145603206125	6184.4125736337155	387.93391742918175	6006.649391877931
6.76512326010531	7493.227240859524	7899.6952507110345	11705.082794237303	11636.71206543575	13577.592377818368	13278.949207190337	15141.513803590764	14663.893923971273	17445.557321007414	16740.76258069697	0.25309575613475754	0.2279684793806089	396.2181866335741	6171.886351661757	384.82026524143293	5994.340625243727
6.805886530940724	7504.669401666505	7911.294573636263	11719.822814177352	11651.14604959422	13593.678329319475	13294.572229887413	15158.785206738323	14680.577912420984	17464.75239474417	16759.188114381934	0.25298247532778945	0.22786982615479157	393.0359636970679	6159.206398544833	381.72044121820363	5981.882146729622
6.846895420988873	7516.097847579642	7922.878470909114	11734.535500410724	11665.55252943969	13609.730998000625	13310.16255284704	15176.018461292522	14697.224903671635	17483.902351653214	16777.570374585473	0.25286928605623277	0.2277712508915581	389.86785624251934	6146.372096628416	378.63441084351507	5969.273360624909
6.888151410229076	7527.5123173817465	7934.446673953109	11749.220491766588	11679.931149311835	13625.749980361894	13325.719783141436	15193.2131274053	14713.834472423663	17503.006695501746	16795.908885057015	0.2527561888778501	0.22767275407892518	386.7138290658186	6133.382828766946	375.5621396655333	5956.513671804685
6.92965598755826	7538.912548395191	7945.998912761314	11763.877425502176	11694.28155203354	13641.734871293895	13341.243526290922	15210.368763574475	14730.406191783939	17522.064928302905	16814.20316786107	0.2526431843595422	0.22757433621290693	383.5738470281649	6120.237978376914	372.50359329761704	5943.602485779207
6.971410650844719	7550.298276476667	7957.534915892001	11778.505937302243	11708.603378910837	13657.685264079379	13356.73338626568	15227.484926646997	14746.939633269003	17541.076550321155	16832.452743382324	0.25253027307751763	0.2274759977976647	380.4478750549315	6106.936929451767	369.45873741665855	5930.539208706003
7.01341690698215	7561.669236011773	7969.0544104641485	11793.105661278329	11722.896269732653	13673.600750394653	13372.188965487378	15244.561171822032	14763.434366808126	17560.04106007746	16850.657130330623	0.2524174556174668	0.22737773934565794	377.33587813482154	6093.479066582862	366.4275377629965	5917.323247419205
7.055676271944047	7573.025159909655	7980.55712215303	11807.67622996825	11737.15986277078	13689.480920311278	13387.609864831064	15261.597052654355	14779.889960746703	17578.95795435485	16868.81584574628	0.25230473257473723	0.22727956137780073	374.2378213213524	6079.863775021862	363.40996014134726	5903.954009484965
7.098190270838397	7584.365779597598	7992.042775185769	11822.217274335595	11751.393794779897	13705.325362297814	13402.995683627103	15278.592121057845	14796.305981849695	17597.82672820416	16886.928405005547	0.2521921045545146	0.22718146442361514	371.1536697309348	6066.090440685861	360.4059704191168	5890.43090321403
7.1409604379627405	7595.6908250155475	8003.511092336795	11836.728423769191	11765.597700997496	13721.133663221546	13418.346019663111	15295.545927308967	14812.681995305113	17616.646874949703	16904.994321826023	0.2520795721720045	0.22708344902139577	368.0833885431348	6052.1584501960315	357.4155345268373	5876.753337695263
7.183988316859528	7607.00002461061	8014.961794923372	11851.20930608272	11779.771215144054	13736.90540835044	13433.660469186101	15312.45802005052	14829.017564727716	17635.41788619533	16923.013108272502	0.2519671360526196	0.22698551571836809	365.0269430000626	6038.067190906964	354.43861845723586	5862.920722827315
7.227275460371831	7618.293105331504	8026.394602800995	11865.659547514253	11793.913969423034	13752.640181355011	13448.938626904548	15329.327946295309	14845.31225216268	17654.139251830424	16940.98427476264	0.2518547968321665	0.22688766507085806	361.9842984060815	6023.816050936934	351.47518826497253	5848.9324693493545
7.270823430699384	7629.569792622976	8037.809234358852	11880.07877272596	11808.025594521154	13768.337564310434	13464.180085990713	15346.155251430124	14861.565618089526	17672.810460036235	16958.90733007305	0.25174255515703997	0.22678989764445714	358.9554201271676	6009.404419197701	348.52521006652387	5834.78798887413
7.31463379945495	7640.829810420147	8049.20540651518	11894.466604803716	11822.105719608508	13783.997137698576	13479.38443808287	15362.939479219653	14877.777221426	17691.43099729221	16976.7817813453	0.25163041168441835	0.2266922140141951	355.9402735919284	5994.831685445737	345.58865004053223	5820.486693932209
7.358708147721062	7652.072881142908	8060.582834712715	11908.822665256987	11836.153972338972	13799.618480410372	13494.551273287889	15379.680171810776	14893.946619532337	17710.000348382728	16994.607134092417	0.25151836708246256	0.22659461476471507	352.9388242912828	5980.097240316216	342.6654744280095	5806.027998017147
7.403048066107065	7663.298725690176	8071.9412329139905	11923.146574018536	11850.169978850477	13815.201169748045	13509.680180183657	15396.376869736727	14910.073368215375	17728.51799640375	17012.3828922052	0.2514064220305186	0.22649710049044994	349.9510377746483	5965.200475300197	339.75564952829154	5791.411315555219
7.447655154806527	7674.507063434042	8083.280313596568	11937.437949444136	11864.153363765254	13830.744781427333	13524.770745821528	15413.029111921296	14926.157021732726	17746.98342276954	17030.10855795865	0.25129457721932447	0.22639967179580306	346.976879652706	5950.140782825649	336.85914170194883	5776.63606198784
7.49253102365499	7685.697612214069	8094.599787748411	11951.696408312602	11878.103750190423	13846.248889580162	13539.822555729188	15429.636435683515	14942.197132797415	17765.39610721996	17047.78363201895	0.2511828333512188	0.22630232929533214	344.0163155978371	5934.917556300759	333.9759173709899	5761.7016538204625
7.537677292188054	7696.870088331353	8105.899364863087	11965.921565825605	11892.020759718382	13861.713066757084	13554.83519391331	15446.19837674214	14958.193252582307	17783.755527827536	17065.407613450214	0.2510711911403558	0.22620507361393558	341.0693113420566	5919.530190131161	331.10594301717356	5746.60750863282
7.583095589699846	7708.024206542713	8117.17875293503	11980.113035607754	11905.904012427434	13877.136883930047	13569.808242862531	15462.714469220526	14974.144930724933	17802.06116100502	17082.979999721705	0.25095965131292186	0.2261079053870446	338.1358326759073	5903.978079721332	328.2491851806117	5731.353045090102
7.628787555301809	7719.159680054543	8128.437658454572	11994.270429706346	11919.753126882146	13892.519910494835	13584.74128355013	15479.184245651117	14990.051715331952	17820.312481512563	17100.500286714734	0.2508482146073557	0.2260108252608134	335.2158454489545	5888.260621541645	325.4056104606716	5715.937683003023
7.674754837981857	7730.276220516973	8139.675786403229	12008.393358591671	11933.567720134206	13907.861714274193	13599.633895437333	15495.607236980772	15005.913152984393	17838.508962465818	17117.967968730347	0.2507368817745746	0.22591383389231942	332.3093155712122	5872.377213177271	322.57518551687826	5700.360843380913
7.720999096663877	7741.373538017678	8150.892840248714	12022.481431156932	11947.347407722968	13923.161861520512	13614.485656476247	15511.982972575624	15021.728788742474	17856.65007534358	17135.38253849668	0.2506256535782034	0.2258169319497619	329.4162090101454	5856.327253325377	319.7578770662076	5684.621948427986
7.767522000267617	7752.451341075826	8162.088521940048	12036.53425471847	11961.091803676245	13938.41991691895	13629.296143113172	15528.310980226397	15037.498166150846	17874.735289995962	17152.743487176725	0.2505145307948058	0.22572012011266607	326.5364917908737	5840.110141836107	316.9536518834648	5668.720421586651
7.814325227768903	7763.509336635776	8173.262531902484	12050.551435015794	11974.800520510978	13953.63544359033	13644.064930291752	15544.59078615356	15053.220827243715	17892.764074652423	17170.05030437606	0.2504035142141233	0.22562339907209092	323.67012999771396	5823.725279778708	314.16247680268134	5652.6556876054965
7.861410468260233	7774.547230061017	8184.414569032667	12064.532576212057	11988.473169234307	13968.808003094604	13658.791591456638	15560.821915013106	15068.896312550522	17910.73589593053	17187.30247815119	0.2502926046393144	0.2255267695308399	320.8170897712407	5807.1720694354735	311.3843187140592	5636.427172528114
7.908779421011744	7785.564725127624	8195.54433069333	12078.477280893958	12002.1093593441	13983.937155433709	13673.47569855658	15577.0038899017	15084.524161101037	17928.650218844017	17204.499495017255	0.25018180288720243	0.22543023220367644	317.9773373087519	5790.449914345052	308.61914456487284	5620.034303746652
7.956433795532517	7796.561524018097	8206.651512708417	12092.385150072378	12015.708698830234	13999.022459055275	13688.116822048367	15593.136232362778	15100.103910431404	17946.50650681201	17221.64083995687	0.25007110978852226	0.22533378781754168	315.1508388653456	5773.558219364844	305.8669213599933	5603.4765100562945
8.004375311632296	7807.537327314778	8217.73580935775	12106.255783182462	12029.27079417531	14014.063470855797	13702.714530900215	15609.218462392093	15115.6350965896	17964.304221667593	17238.725996428286	0.24996052618817746	0.2252374371117784	312.33756075100973	5756.496390667744	303.12761615935597	5586.753221654333
8.052605699483543	7818.491833993446	8228.796913371949	12120.088778084179	12042.795250355857	14029.059746184328	13717.268392595697	15625.250098443861	15131.117254141504	17982.04282366713	17255.75444637433	0.24985005294549611	0.22514118083835552	309.5374693321064	5739.263835792895	300.4011960795615	5569.863870199304
8.101126699683881	7829.424741416654	8239.834515927081	12133.883731062586	12056.28167084327	14044.010838845916	13731.777973137434	15641.230657436683	15146.549916176751	17999.721771499342	17272.725670231066	0.24973969093449644	0.2250450197620999	306.7505310312554	5721.859963707626	297.68762829355546	5552.807888865005
8.149940063318896	7840.335745327246	8250.848306639538	12147.640236828538	12069.72965760517	14058.916301105612	13746.242837051308	15657.159654760066	15161.932614315168	18017.340522295115	17289.639146937185	0.2496294410441532	0.2249489546609307	303.97671232465655	5704.284184784628	294.98688002789277	5535.584712320473
8.199047552025359	7851.22453984142	8261.837973560414	12161.35788851882	12083.13881110623	14073.775683691798	13760.662547390053	15673.036604280283	15177.264878712564	18034.898531636587	17306.49435394269	0.24951930417867002	0.22485298632609724	301.2159797435452	5686.5359108783305	292.29891856445465	5518.193776810076
8.248450938054788	7862.090817442197	8272.803203170413	12175.036277697112	12096.508730309813	14088.588535800598	13775.036665737887	15688.861018347416	15192.54623806767	18052.39525356761	17323.29076721888	0.24940928125775708	0.2247571155624225	298.46829987486126	5668.6145553770475	289.6237112409435	5500.634520203341
8.298152004337403	7872.934268972386	8283.743680374158	12188.67499435426	12109.839012678938	14103.354405099464	13789.364752214362	15704.632407801557	15207.776219628271	18069.83014060328	17340.027861267507	0.2492993732169138	0.22466134318855055	295.73363935769885	5650.519533183891	286.9612254477688	5482.906381984707
8.348152544546481	7883.7545836277695	8294.659088494851	12202.273626909102	12123.129254177831	14118.072837731497	13803.646365478931	15720.35028197982	15222.954349198122	18087.202643740453	17356.7051091308	0.24918958100771527	0.22456567003719669	293.0119648852269	5632.250260789413	284.31142862918205	5465.008803313598
8.398454363163072	7894.551448949981	8305.549109268559	12215.831762208962	12136.379049273099	14132.743378319405	13817.881062735127	15736.01414872301	15238.08015114351	18104.51221246787	17373.321982401136	0.24907990559810556	0.22447009695540515	290.3032432033506	5613.806156298146	281.67428828269476	5446.941227064002
8.449059275541144	7905.3245508195405	8316.41342283873	12229.348985530538	12149.587990935383	14147.365569969972	13832.068399735332	15751.623514382867	15253.153148400437	18121.758294777028	17389.877951231472	0.24897034797269363	0.2243746248048079	287.60744111108943	5595.186639471445	279.049771959224	5428.703097863123
8.49996910797308	7916.0735734485825	8327.251707750398	12242.824880580483	12162.75567064063	14161.938954278232	13846.207930785155	15767.177883829025	15268.172862481448	18138.940337172688	17406.372484345367	0.24886090913305742	0.22427925446189104	284.9245254600246	5576.391131766606	276.4378472623939	5410.293862128165
8.551185697755594	7926.79819937372	8338.06364094457	12256.259029496388	12175.881678371867	14176.463071332144	13860.299208748393	15782.676760456574	15283.138813483112	18156.05778468416	17422.80504904779	0.24875159009805206	0.22418398681826407	282.25446315234876	5557.419056342449	273.8384818469058	5391.7129680830985
8.602710893256043	7937.498109448538	8348.848897752227	12269.651012847324	12188.965602620445	14190.937459716793	13874.341785051498	15798.119646193098	15298.050520092962	18173.11008087606	17439.175111235378	0.24864239190412096	0.22408882278093434	279.5972211419721	5538.269838119857	271.2516434195277	5372.959865813609
8.654546553979111	7948.172982836341	8359.607151888647	12283.000409634978	12202.007030388002	14205.36165651939	13888.335209688821	15813.506041506676	15312.907499597368	18190.09666786009	17455.48213540774	0.2485333156056194	0.2239937632725865	276.95276643594843	5518.9429038628	268.6772997404332	5354.034007346258
8.706694550633951	7958.822497002583	8370.33807544742	12296.306797294492	12215.005547188026	14219.735197333883	13902.279031227506	15828.83544541344	15327.70926788902	18207.01698630649	17471.72558467839	0.24842436227513415	0.22389880923186714	274.32106608871254	5499.437682103831	266.1154186176427	5334.934846582357
8.759156765201672	7969.446327707147	8381.041338894287	12309.569751695175	12227.96073704738	14234.05761626558	13916.172796812369	15844.107355485223	15342.455339474434	18223.870475455522	17487.9049207857	0.24831553300381837	0.2238039616136743	271.7020872065623	5479.753603278659	263.5659679112723	5315.661839429289
8.811935091003267	7980.044148996853	8391.716611061314	12322.788847141841	12240.872182508427	14248.328445936453	13930.016052171488	15859.32126785797	15357.145227482284	18240.656573129927	17504.019604104884	0.24820682890172485	0.22370922138945243	269.0957969457377	5459.890099734999	261.02891553194786	5296.214443810284
8.865031432767935	7990.615633197452	8402.363559140513	12335.963656375478	12253.739464630526	14262.547217489808	13943.808341621132	15874.47667723949	15371.778443671006	18257.37471574665	17520.069093659145	0.24809825109815042	0.22361458954749028	266.5021625114605	5439.846605759114	258.50422943977173	5276.592119696084
8.918447706701835	8001.160450905929	8412.98184867782	12349.093750574602	12266.562162992184	14276.713460595733	13957.549208071518	15889.57307691813	15386.354498437371	18274.024338329666	17536.052847131978	0.24798980074198337	0.22352006709322872	263.92115115802153	5419.622557617258	255.99187764433736	5256.794329146855
8.972185840557227	8011.678270982317	8423.571143566616	12362.178699356038	12279.339855692691	14290.826703455987	13971.238193031957	15904.609958770825	15400.872900824415	18290.604874522127	17551.97032087877	0.24788147900205884	0.22342565504956916	261.35273018683074	5399.217393571045	253.49182820267742	5236.820536323357
9.02624777370205	8022.168760541708	8434.131106041443	12375.218070776213	12292.072119354245	14304.886472809514	13984.874836616667	15919.58681327191	15415.333158530162	18307.11575659944	17567.82096993931	0.24777328706751872	0.2233313544571931	258.7968669490656	5378.630553971045	251.00404922221787	5216.670207588468
9.080635457189915	8032.631584946034	8444.661396671549	12388.211431332284	12304.75852912394	14318.892293937839	13998.458677550449	15934.503129501829	15429.734777916123	18323.556415482253	17583.604248050196	0.2476652261481799	0.22323716637487795	256.2535288434883	5357.861481260508	248.52850885856606	5196.3428115076385
9.135350853830497	8043.066407795763	8455.16167435435	12401.158345963335	12317.39865867583	14332.843690670577	14011.989253174508	15949.358395156032	15444.07726401613	18339.926280749693	17599.319607657544	0.2475572974749082	0.2231430918798294	253.72268331536907	5336.909619997721	246.06517531425925	5175.837818879634
9.190395938260405	8053.4728909214355	8465.631596308767	12414.058378051512	12329.992080212947	14346.740185390974	14025.466099452273	15964.152096553897	15458.36012054516	18356.224780652712	17614.966499929687	0.2474495022999985	0.22304913206801608	251.2042978559184	5315.774416894186	243.61401683840086	5155.154702765867
9.245772697014415	8063.8506943751145	8476.070818068503	12426.91108942327	12342.538364469452	14360.581299041598	14038.888750975411	15978.883718647918	15472.58284990827	18372.451342127733	17630.544374770274	0.247341841897563	0.22295528805450116	248.69834000444098	5294.455320900306	241.17500172882865	5134.292938589118
9.301483128597186	8074.199476421844	8486.478993475357	12439.716040350815	12355.037080712966	14374.366551130326	14052.256740970108	15993.552745033214	15486.744953210125	18388.605390810786	17646.052680831766	0.24723431756392378	0.222861560973797	246.20477734491578	5272.951783190947	238.74809832854953	5113.252004109323
9.357529243555355	8084.518893530709	8496.85577467216	12452.47278955314	12367.487796746544	14388.095459735963	14065.569601302988	16008.158657956703	15500.845930263922	18404.686351051212	17661.49086552855	0.2471269306180162	0.2227679519802109	243.72357750734955	5251.263257225975	236.33327502722386	5092.031379493419
9.413913064550128	8094.808600366116	8507.200812095978	12465.18089419766	12379.890078911232	14401.767541514557	14078.826862487766	16022.700938327092	15514.885279601247	18420.693645926414	17676.858375051037	0.24701968240179686	0.22267446224820275	241.25470816652523	5229.38919878751	233.9305002600886	5070.630547353532
9.47063662643026	8105.068249778632	8517.513754470856	12477.839909901311	12392.243492088106	14415.382311705192	14092.028053691341	16037.179065724296	15528.862498481458	18436.626697255993	17692.154654379206	0.24691257428065752	0.22258109297275555	238.79813704095432	5207.329065989703	231.53974250676401	5049.04899275722
9.527701976305488	8115.297492795914	8527.794248800752	12490.449390732085	12404.547599700807	14428.939284136368	14105.172702740525	16051.592518409607	15542.777082901552	18452.48492561678	17707.37914729694	0.24680560764385193	0.22248784536973526	236.35383189517597	5185.082319387235	229.1609702934511	5027.286203334108
9.585111173620431	8125.495978613477	8538.041940362276	12503.008889210512	12416.80196371794	14442.43797123235	14118.260336128676	16065.940773335808	15556.628527606263	18468.267750357852	17722.53129640644	0.2466987839049224	0.22239472067627875	233.92176053512958	5162.648421915248	226.79415218855138	5005.341669225134
9.642866290228868	8135.663354585105	8548.25647269713	12515.517956310827	12429.00614465528	14455.877884019248	14131.290479022166	16080.223306157124	15570.41632609778	18483.97458961542	17737.610543142404	0.24659210450214336	0.22230172015117147	231.50189081132703	5140.026839010883	224.43925680589746	4983.214883197565
9.700969410468568	8145.799266213588	8558.437487604897	12527.976141462852	12441.15970157864	14469.258532131982	14144.262655267632	16094.439591240076	15584.139970646518	18499.604860328818	17752.616327787393	0.2464855708989617	0.22220884507524077	229.0941906175285	5117.217038628645	222.0962528031523	4960.905340670608
9.75942263123647	8155.903357140797	8568.584625135212	12540.382992553137	12453.262192106016	14482.579423820465	14157.176387398544	16108.589101673666	15597.798952301104	18515.15797825574	17767.54808948631	0.2463791845844575	0.22211609675175578	226.69862788781757	5094.218491227832	219.76510887927725	4938.4125396981835
9.818228062064373	8165.975269137983	8578.697523580144	12552.738055926646	12465.313172410337	14495.840065956483	14170.031196642401	16122.67130928024	15611.392760899065	18530.633357988347	17782.405266261892	0.24627294707380165	0.2220234765068262	224.31517060019542	5071.030669895932	217.44579377776245	4915.735981095582
9.877387825195074	8176.014642095807	8588.775819466417	12565.04087638833	12477.31219722206	14509.03996404053	14182.826602927937	16136.685684626444	15624.920885077707	18546.030412969503	17797.187295030195	0.24616685990872889	0.22193098568982345	221.94378677240456	5047.6530503071845	215.13827628284344	4892.875168403611
9.936904055658934	8186.021114014125	8598.81914754733	12577.290997204494	12489.258819831628	14522.178622208465	14195.562124892132	16150.631697034005	15638.38281228465	18561.348555508896	17811.893611615997	0.24606092465801757	0.22183862567379317	219.5844444642571	5024.085110819899	212.84252522169845	4869.829607987311
9.996778901350961	8195.994320991911	8608.827140794925	12589.487960104705	12501.15259209243	14535.25554323887	14208.237279887939	16164.508814591329	15651.778028789262	18576.5871968001	17826.523650769184	0.2459551429179763	0.22174639785588382	217.23711177591758	5000.3263324932195	210.55850946262944	4846.5988090457395
10.05701452310831	8205.933897216639	8618.799430391568	12601.631305283074	12512.9930644232	14548.27022855978	14220.85158399136	16178.31650416445	15665.106019693554	18591.745746937053	17841.076846180407	0.2458495163129406	0.2216543036577878	214.90175684625865	4976.376199084334	208.28619791354868	4823.182283625472
10.117613094788254	8215.839474953786	8628.735645721788	12613.720571400032	12524.779785810904	14561.222178256037	14233.404552009206	16192.054231408774	15678.36626894362	18606.823614931334	17855.552630497703	0.24574404649578052	0.22156234452617676	212.57834785516025	4952.234197170008	206.0255595245544	4799.579546734691
10.178576803346665	8225.710684536145	8638.635414363825	12625.755295584006	12536.512303813543	14574.11089107663	14245.895697486805	16205.721460780773	15691.55825934126	18621.820208729645	17869.95043534315	0.24563873514841253	0.22147052193315694	210.26685302135593	4927.899816125631	203.7765632852679	4775.790116327815
10.239907848916916	8235.547154352831	8648.498362081049	12637.735013432999	12548.190164562875	14586.935864441984	14258.324532715664	16219.317655549761	15704.681472555492	18636.734935231263	17884.269691329606	0.24553358398232553	0.22137883737672415	207.96724060161796	4903.3725481638685	201.53917822444055	4751.813513345085
10.301608444889292	8245.348510838243	8658.324112813234	12649.65925901627	12559.812912767264	14599.696594451463	14270.690568741386	16232.84227780992	15717.735389134494	18651.567200305963	17898.509828077815	0.24542859473911383	0.22128729238123657	205.67947889084462	4878.651888393331	199.3133734100702	4727.649261775427
10.363680817990868	8255.11437846081	8668.112288667777	12661.52756487603	12571.380091714565	14612.392575890974	14282.993315371661	16246.294788492482	15730.719488517581	18666.31640881214	17912.670274233733	0.24532376919101995	0.22119588849788704	203.403536222002	4853.737334850244	197.09911794906657	4703.2968886881135
10.426127208365882	8264.844379711569	8677.86250991068	12673.339462029147	12582.891243275018	14625.023302240646	14295.23228118435	16259.674647378093	15743.63324904734	18680.98196461517	17926.750457486127	0.24521910914148742	0.2211046273051854	201.13938096541096	4828.628388544079	194.89638098688738	4678.755924283061
10.488949869656532	8274.538135092595	8687.574394957463	12685.094479968879	12594.345907904197	14637.588265682656	14307.406973535732	16272.98131310936	15756.476147982066	18695.563270606086	17940.74980458441	0.24511461642572388	0.22101351040945647	198.88698152751022	4803.324553469662	192.70513170618506	4654.025901906192
10.552151069084381	8284.195263105126	8697.247560363845	12696.792146666492	12605.743624645875	14650.086957108997	14319.516898568672	16286.214243203412	15769.247661508134	18710.05972872033	17954.667741356578	0.2450102929112747	0.22092253944534065	196.64630635127833	4777.825336668175	190.52533932718507	4629.106358106248
10.615733087532126	8293.815380237698	8706.881620816388	12708.431988573113	12617.083931135125	14662.518866129592	14331.561561221184	16299.372894064885	15781.947264752704	18724.470739957054	17968.50369272767	0.24490614049860446	0.22083171607629776	194.4173239153606	4752.13024825789	188.3569731070893	4603.996832681354
10.679698219625935	8303.398100953862	8716.476189122852	12720.013530621341	12628.366363601206	14674.883481080244	14343.540465234797	16312.45672099882	15794.57443179659	18738.795704398362	17982.25708273816	0.24480216112169312	0.2207410419951399	192.20000273337064	4726.238801463973	186.20000233901374	4578.696868696716
10.744048773818252	8312.943037679894	8726.030876202498	12731.536296227048	12639.590456870663	14687.18028903089	14355.453113163247	16325.465178223913	15807.128635687191	18753.034021229054	17995.927334562875	0.24469835674863932	0.22065051892455081	189.99431135442865	4700.150512679946	184.05439635297807	4553.206012556795
10.808787072471103	8322.449800792232	8735.545291076229	12742.99980729114	12650.75574437039	14699.408775793883	14367.29900638122	16338.39771888591	15819.609348451731	18767.18508875659	18009.513870530038	0.2445947293822768	0.22056014861762804	187.80021836167725	4673.864901482593	181.92012451408664	4527.523814026732
10.87391545193992	8331.91799860468	8745.019040856467	12754.403584201258	12661.861758130672	14711.56842593233	14379.077645093124	16351.253795071068	15832.016041110599	18781.24830443121	18023.016112140565	0.24449128106079987	0.22046993285843658	185.61769237188855	4647.3814906715415	179.79715622239746	4501.649826263543
10.93943626265785	8341.347237355432	8754.451730736973	12765.747145833522	12672.908028788292	14723.658722768552	14390.788528342033	16364.03285781989	15844.348183690778	18795.223064866437	18036.43348008761	0.2443880138584037	0.2203798734625606	183.44670203539135	4620.699806315359	177.68546091277676	4475.583605873864
11.00535186922059	8350.7371211939	8763.842963982415	12777.030009554306	12683.894085589656	14735.679148392694	14402.431154018743	16376.73435714101	15856.605245239565	18809.108765859793	18049.76539427643	0.24428492988593226	0.22028997227767483	181.28721603465965	4593.819377767388	175.5850080535456	4449.324712933041
11.071664650471687	8360.087252167232	8773.19234191774	12788.251691221867	12694.819456393843	14747.62918367125	14414.005018870792	16389.357742025113	15868.786693838383	18822.90480241369	18063.011273844342	0.24418203129154029	0.2202002311841287	179.13920308608795	4566.739737754222	173.4957671482698	4422.872711070813
11.138376999588447	8369.397230206863	8782.499463917607	12799.411705188344	12705.683667676005	14759.508308256141	14425.509618512018	16401.902460459518	15880.891996617065	18836.610568757093	18076.170537181435	0.24407932026136808	0.22011065209553274	177.00263193662977	4539.460422347765	171.41770773252938	4396.2271674540825
11.205491324168262	8378.666653114387	8791.76392739516	12810.50956430109	12716.486244530159	14771.316000593099	14436.944447431444	16414.367959442032	15892.92061976753	18850.225458366476	18089.242601950627	0.2439767990202254	0.22002123695935594	174.87747136429243	4511.980971024372	169.3507993741223	4369.387652839534
11.273010046315514	8387.895116547703	8800.985327791119	12821.544779904754	12727.22671067269	14783.051737931039	14448.30899900312	16426.753684996016	15904.872028558651	18863.74886398818	18102.226885109038	0.2438744698322911	0.21993198775754358	172.76369017947582	4484.300926741213	167.29501167483977	4342.353741663508
11.340935602728974	8397.082214006561	8810.16325856234	12832.516861842782	12737.904588445383	14794.714996330851	14459.602765495487	16439.059082184856	15916.745687350553	18877.180177660244	18115.122802928854	0.24377233500182408	0.21984290650713742	170.6612572219019	4456.419835919514	165.25031426725036	4315.125012022443
11.409270444789758	8406.227536818054	8819.29731117035	12843.42531845921	12748.519398818706	14806.30525067468	14470.825238081112	16451.283595127035	15928.541059609437	18890.518790734943	18127.929771018917	0.24367039687388756	0.21975399526090986	168.57014136166254	4428.3372485060245	163.21667681555846	4287.7010457366705
11.478017038649782	8415.33067412174	8828.387075069577	12854.269656600292	12759.070661394953	14817.821974675056	14481.975906846385	16463.426667011117	15940.257607922367	18903.764093901347	18140.647204346253	0.2435686578350845	0.2196652561080081	166.4903114974004	4400.052717986051	161.1940690142219	4260.081428375095
11.547177865320764	8424.391212854613	8837.432137695372	12865.049381616147	12769.557894411466	14829.264640884217	14493.054260801373	16475.487740111064	15951.8947940124	18916.9154772083	18153.27451725806	0.24346712031431111	0.2195766911746159	164.42173655754596	4371.56580145983	159.18246058899967	4232.265749325976
11.616755420763786	8433.408737735796	8846.432084451988	12875.763997362516	12779.980614743961	14840.632720703645	14504.05978788991	16487.46625580179	15963.452078753886	18929.972330087796	18165.81112350412	0.24336578678351883	0.2194883026246174	162.36438549876038	4342.876059648581	157.18182129535126	4204.253601813689
11.686752215979308	8442.382831250889	8855.386498700092	12886.413006202256	12790.338337909636	14851.925684393434	14514.991974999502	16499.36165457467	15974.92892218781	18942.934041378372	18178.256436259067	0.24326465975849448	0.21940009266028432	160.3182273052662	4313.983056929428	155.19212091786903	4176.044582927134
11.75717077709787	8451.313073636193	8864.294961744255	12896.995909007048	12800.630578070492	14863.14300108199	14525.850307971616	16511.173376053455	15986.324783537528	18955.79999934904	18190.609868145348	0.2431637417996521	0.2193120635229708	158.28323098935653	4284.886361394543	153.21332927102048	4147.638293699361
11.82801364547121	8460.199042862547	8873.157052820154	12907.512205158973	12810.856848036581	14874.284138775727	14536.634271611949	16522.900859010282	15997.639121224416	18968.569591723455	18202.87083125631	0.24306303551283942	0.21922421749381032	156.25936558950343	4255.585544850212	151.24541619693628	4119.0343390945345
11.899283377763982	8469.040314618884	8881.972349081427	12917.961392551966	12821.016659269118	14885.34856436874	14547.343349700677	16534.543541381736	16008.871392883904	18981.24220570415	18215.03873717939	0.24296254355016123	0.2191365568944503	154.24660016979033	4226.080182848964	149.28835156506102	4090.23232805077
11.970982546046038	8477.836462295518	8890.740425586448	12928.34296759335	12831.109521883754	14896.335743652684	14557.977025002949	16546.10086028523	16020.021055381483	18993.81722799734	18227.112997019794	0.24286226861081625	0.21904908408777235	152.24490382235672	4196.369854802731	147.3421052746271	4061.231873600278
12.043113737885237	8486.587056967363	8899.460855284964	12938.656425205587	12841.134944654037	14907.245141327037	14568.534779279747	16557.572252035865	16031.087564829475	19006.294044838258	18239.093021424775	0.2427622134419481	0.21896180147864847	150.2542456631345	4166.454143916257	145.40664725044917	4032.03259280324
12.115679556440844	8495.29166737632	8908.133209004025	12948.901258827287	12851.09243501418	14918.076221008623	14579.016093298043	16568.957152162595	16042.07037660291	19018.672042015885	18250.97822060724	0.24266238083951502	0.2188747115146967	148.27459483224084	4136.3326372476295	143.4819474433025	4002.634106811136
12.188682620557461	8503.949859913972	8916.757055434226	12959.076960415005	12860.981499062664	14928.828445242192	14589.420446842007	16580.25499542564	16052.968945356683	19030.950604899084	18262.76800437078	0.24256277364917417	0.21878781668705347	146.3059204963356	4106.004925814457	141.56797583222215	3973.0360409822315
12.26212556485955	8512.561198603607	8925.331961115367	12969.183020444507	12870.801641565316	14939.501275510514	14599.747318723726	16591.465215833396	16063.782725042354	19043.12911846243	18274.461782134324	0.2424633947671796	0.21870111953116736	144.34819184384833	4075.470604515169	139.66470241993375	3943.238024802413
12.336011039846525	8521.125245081925	8933.85749042182	12979.21892791199	12880.552365958363	14950.094172244528	14609.99618679404	16602.58724665959	16074.511168925023	19055.206967312213	18286.058962957042	0.24236424714130123	0.21861462262760037	142.40137808745203	4044.729272241704	137.77209723528358	3913.239692004863
12.41034171198835	8529.641558580663	8942.333205547904	12989.184170335588	12890.233174351839	14960.606594834017	14620.166527953863	16613.620520461038	16085.15372960085	19067.1835357134	18297.558955564098	0.24226533377175954	0.21852832860284457	140.46544846256438	4013.7805318837054	135.89013033173978	3883.040680581238
12.485120263821853	8538.109695907595	8950.758666492624	12999.078233756412	12899.843567532504	14971.038001637813	14630.257818165077	16624.564469094978	16095.709859014169	19079.05820761613	18308.961168372	0.24216665771217344	0.21844224013015306	138.5403722259798	3982.6239903396927	134.0187717861263	3852.6406327919103
12.560349394047481	8546.529211427423	8959.133431044418	13008.900602739855	12909.3830449671	14981.387849994504	14640.269532461924	16635.418523737102	16106.179008475325	19090.830366683105	18320.265009514802	0.24206822207053247	0.21835635993039315	136.62611865742656	3951.259258604143	132.15799170007813	3822.0391952632926
12.63603181762671	8554.89965704225	8967.457054765544	13018.650760376759	12918.851104805493	14991.6555962331	14650.201144962386	16646.182114899584	16116.560628678515	19102.49939631713	18331.46988687041	0.24197003001018128	0.2182706907729103	134.72265705688915	3919.6859517395496	130.30776019765472	3791.2360189640895
12.712170265880024	8563.220582171618	8975.729090976021	13028.328188284371	12928.2472438836	15001.840695683593	14660.052128879468	16656.85467244912	16126.85416971949	19114.064679688756	18342.57520808702	0.24187208475082447	0.21818523547640173	132.82995674521953	3887.903688939754	128.4680474258057	3760.230759269558
12.78876748658549	8571.49153373238	8983.949090737538	13037.932366607509	12937.570957726619	15011.94260268795	14669.82195653291	16667.43562562553	16137.059081114081	19125.525599764635	18353.580380610252	0.24177438956955138	0.2180999969098217	130.94798706403526	3855.9120935709216	126.63882355412352	3729.023076010868
12.865826244077915	8579.71205611804	8992.116602836837	13047.46277401946	12946.821740551964	15021.960770610895	14679.510099360714	16677.92440306025	16147.174811816321	19136.881539335896	18364.48481171026	0.24167694780187815	0.21801497799328676	129.07671737350756	3823.7107931510545	124.82005877308256	3697.6126334629953
12.943349319348618	8587.881691177769	9000.231173768847	13056.918887722808	12955.999085272217	15031.894651850795	14689.116027930817	16688.320432794997	16157.200810237026	19148.131881046866	18375.28790850919	0.24157976284280802	0.2179301816990104	127.21611705333635	3791.299419427756	123.01172329481051	3665.999100422021
13.0213395101458	8595.9999781951	9008.292347719585	13066.300183450387	12965.10248349817	15041.74369785084	14698.639211953014	16698.62314230092	16167.13652426261	19159.276007424356	18385.98907800922	0.24148283814791488	0.21784561105224817	125.36615550251736	3758.677608414553	121.21378735284088	3634.182150249835
13.099799631075467	8604.066453866224	9016.299666548679	13075.606135465996	12974.13142554176	15051.507359110114	14708.079120290833	16708.831958497696	16176.981401274044	19170.313300907124	18396.587727120652	0.24138617723444455	0.21776126913226396	123.52680213641725	3725.84500034526	119.42622119934822	3602.161460835021
13.178732513703073	8612.08065227773	9024.252669771386	13084.836216564907	12983.085400418724	15061.185085194564	14717.435220973313	16718.946307772632	16186.734888165653	19181.243143875356	18407.083262690194	0.24128978368243584	0.217677159073309	121.69802638905821	3692.801239788998	117.64899510752002	3569.9367147139274
13.258141006655675	8620.042104884298	9032.150894540688	13093.989898074782	12991.963895851786	15070.77632474864	14726.706981207459	16728.965616000634	16196.396431364938	19192.064918681313	18417.4750915302	0.2411936611358658	0.21759328406562867	119.8797977113718	3659.545975641813	115.8820793695777	3537.507599064149
13.338027975724735	8627.950340485571	9039.993875628557	13103.06664985586	13000.766398273106	15080.28052550623	14735.893867390005	16738.88930856346	16205.965476851614	19202.778007679313	18427.762620447345	0.24109781330381105	0.2175096473564794	118.07208556956903	3626.0788611150347	114.12544429537957	3504.8738057021983
13.418396303969553	8635.804885202899	9047.781145407216	13112.065940301543	13009.49239282717	15089.697134302256	14744.995345119865	16748.716810369882	16215.441470177468	19213.381793256773	18437.945256272316	0.2410022439616378	0.21742625225116588	116.27485944723594	3592.399553850759	112.37906021470553	3472.035031209234
13.49924889182131	8643.60526245562	9055.512233829979	13120.987236338804	13018.141363373548	15099.025597084186	14754.010879210537	16758.44754587583	16224.823856486348	19223.875657865476	18448.022405889697	0.24090695695220674	0.2173431021141001	114.48808884169557	3558.5077158454806	110.64289747341536	3438.9909768542275
13.580588657187745	8651.350992936668	9063.186668411447	13129.830003428115	13026.712792489216	15108.265358923241	14762.939933702159	16768.080939104333	16234.112080533867	19234.258984052613	18457.99347626766	0.24081195618710755	0.21726020036988117	112.71174326600158	3524.4030135548674	108.91692643545684	3405.7413487038575
13.662418535558457	8659.04159458821	9070.803974207858	13138.593705564028	13035.206161471537	15117.415864026465	14771.781971874496	16777.616413666492	16243.30558670817	19244.531154493256	18467.857874488996	0.2407172456479096	0.21717755050439147	110.94579224735207	3490.0851178863086	107.20111748146883	3372.285857631825
13.744741480110864	8666.676582576274	9078.36367379647	13147.277805274776	13043.620950340353	15126.476555747886	14780.536456259031	16787.053392781636	16252.403819049865	19254.691552021945	18477.615007781307	0.24062282938744164	0.21709515606591576	109.19020532569266	3455.5537041975185	105.49544100750063	3338.624219315592
13.827560461816718	8674.255469265367	9085.865287255003	13155.881763622485	13051.95663784068	15135.446876600558	14789.202848651934	16796.391299298542	16261.40622127303	19264.739559665624	18487.264283548524	0.24052871153109429	0.21701302066628275	107.44495205453131	3420.8084523598664	103.79986742556503	3304.7561543080956
13.910878469549415	8681.777764192346	9093.308332140383	13164.405040202784	13060.212701444872	15144.326268268094	14797.780610126545	16805.629555716183	16270.312236785763	19274.67456067627	18496.80510940206	0.2404348962781432	0.21693114798202426	105.71000200041453	3385.8490467853844	102.1143671634054	3270.681388074998
13.9946985101918	8689.242974040084	9100.692323467414	13172.847093144783	13068.38861735519	15153.114171616813	14806.269201046513	16814.76758420535	16279.121308711508	19284.495938564505	18506.236893193	0.24034138790310325	0.2168495417555547	103.98532474141393	3350.6751764141954	100.43891066302604	3236.3996509849094
14.079023608744702	8696.650602610252	9108.01677368655	13181.207379110294	13076.483860505636	15161.810026707222	14814.66808107825	16823.80480662962	16287.832879910004	19294.20307713275	18515.55904304373	0.2402481907571039	0.21676820579638917	102.27088986594754	3315.286534714978	98.77346837936784	3201.91067832103
14.163856808436103	8704.000150795988	9115.2811926617	13189.485353293485	13084.497904564305	15170.413272806169	14822.976709204118	16832.74064456722	16296.446392998654	19303.79536050944	18524.770967380697	0.24015530926929185	0.21668714398235106	100.56666697478795	3279.682819793001	97.11801078254939	3167.2142103952356
14.24920117083096	8711.291116553906	9122.485087647401	13197.680469420227	13092.430221935414	15178.923348398877	14831.194543735484	16841.57451933287	16304.961290374453	19313.27217318345	18533.87207496729	0.24006274794826024	0.21660636026084445	98.87262567825383	3243.863734330982	95.47250835502928	3132.30999249639
14.335059775941703	8718.522994875508	9129.627963265513	13205.792179747134	13100.280283761147	15187.3396912008	14839.321042325626	16850.30585199958	16313.377014235399	19322.632900038523	18542.86177493678	0.23997051138350414	0.2165258586501134	97.18873559657368	3207.8289856403135	93.83693159195536	3097.197774950415
14.421435722339384	8725.695277758276	9136.709321481592	13213.819935060788	13108.047559923643	15195.661738169916	14847.355661983116	16858.934063421104	16321.693006602809	19331.87692638867	18551.739476826133	0.23987860424690616	0.21644564324055054	95.51496635806689	3171.5782856391743	92.21125099953497	3061.877313103527
14.50833212726552	8732.80745417588	9143.72866158055	13221.763184676307	13115.731519046447	15203.888925518477	14855.297859084643	16867.458574253855	16329.908709343004	19341.00363801308	18560.504590609395	0.23978703129424656	0.21636571819601397	93.85128760061343	3135.111350932624	90.59543709635909	3026.3483674167655
14.595752126744532	8739.85901004838	9150.685480142341	13229.621376436564	13123.331628496631	15212.020688725708	14863.147089388856	16875.8788049801	16338.023564190336	19350.012421192627	18569.1565267326	0.23969579736674543	0.2162860877551799	92.19766897014051	3098.4279028018937	88.9894604121946	2990.61070345575
14.683698875697011	8746.849428211259	9157.579271016504	13237.393956710333	13130.847354385865	15220.05646254951	14870.902808049183	16884.19417593012	16346.03701276914	19358.902662745444	18577.694696147748	0.23960490739263068	0.21620675623291596	90.5540801185416	3061.527667164337	87.39329148565594	2954.6640918664634
14.772175548053516	8753.778188384329	9164.409525296787	13245.080370390935	13138.278161572096	15227.995681038956	14878.564469627498	16892.404107305458	16353.948496616804	19367.673750063743	18586.11851034805	0.23951436638874052	0.21612772802168165	88.92049070626672	3024.4103746963665	85.80690086707182	2918.50830850238
14.861185336869132	8760.644767139944	9171.17573129501	13252.68006089455	13145.623513660883	15235.83777754662	14886.131528107644	16900.508019202105	16361.757457206702	19376.325071150903	18594.42738140332	0.23942417946215183	0.2160490075929526	87.29687039858254	2987.075760742184	84.23025911468721	2882.1431343439035
14.95073145443871	8767.448637870413	9177.877374514346	13260.192470158061	13152.882873006349	15243.5821847406	14893.60343690865	16908.505331633496	16369.463335971172	19384.856014658362	18602.62072199529	0.23933435181184207	0.21597059949868408	85.68318886609632	2949.523565360345	82.66333679525997	2845.568355553318
15.040817132412794	8774.189270755138	9184.513937622285	13267.617038637163	13160.055700712448	15251.228334617108	14900.97964889856	16916.395464554313	16377.06557432488	19393.265969923683	18610.697945453983	0.239244888730384	0.2158925083727784	84.0794157860073	2911.7535333931446	81.1061044853268	2808.7837635548785
15.131445621914246	8780.86613272699	9191.084900423048	13274.953205304106	13167.141456633915	15258.775658512834	14908.259616408059	16924.17783788417	16384.56361368856	19401.554327008653	18618.658465794113	0.23915579560566977	0.2158147389326077	82.48552083862887	2873.7654143883847	79.55853276787093	2771.7891549654305
15.222620193655578	8787.478687437908	9197.589739829189	13282.200407645038	13174.139599376862	15266.22358711713	14915.442791243939	16931.851871531297	16391.956895512427	19409.720476737504	18626.501697751646	0.23906707792267165	0.2157372959805507	80.90147370759223	2835.5589626254514	78.02059223256947	2734.584331630729
15.31434413805701	8794.026395224115	9204.027929832959	13289.358081657441	13181.049586299521	15273.571550484527	14922.528624702927	16939.416985416683	16399.24486130016	19417.76381073591	18634.22705682106	0.23897874126523144	0.2156601844055573	79.32724408098147	2797.133937191218	76.49225347676838	2697.1691007092595
15.406620765365147	8800.508713070592	9210.39894147704	13296.425661847368	13187.870873512866	15280.818978047288	14929.516567585562	16946.872599498554	16406.426952633174	19425.683721470446	18641.83395929308	0.2388907913178925	0.21558340918475036	77.76280164864147	2758.4901019060053	74.97348710312508	2659.5432746117003
15.499453405772549	8806.925094574732	9216.70224282451	13303.402581226119	13194.602915880721	15287.96529862757	14936.40607020974	16954.218133796443	16413.50261119464	19433.479602287916	18649.321822292222	0.2388032338677577	0.21550697538505775	76.20811610200326	2719.6272253482603	73.4642637193756	2621.7066710335203
15.592845409537835	8813.274989909574	9222.937298928451	13310.288271307127	13201.245167020104	15295.009940450082	14943.196582424736	16961.453008416098	16420.47127879408	19441.150847455658	18656.690063815382	0.2387160748063907	0.2154308881648677	74.66315713482618	2680.5450809067115	71.96455393910583	2583.6591130187735
15.686800147106629	8819.557845786198	9229.103571800892	13317.08216210241	13207.797079301268	15301.952331154525	14949.887553625096	16968.576643574255	16427.332397392158	19448.696852202	18663.938102770477	0.23862932013174962	0.21535515277572817	73.12789444049122	2641.2434467077255	70.47432837911765	2545.400428900495
15.781321009233178	8825.773105415365	9235.200520380986	13323.783682118676	13214.258103847364	15308.791897807878	14956.478432764337	16975.58845962346	16434.085409125237	19456.117012756917	18671.065359015283	0.23854297595015977	0.21527977456406944	71.60229771284503	2601.722105665598	68.99355766030203	2506.9304523570463
15.87641140710273	8831.920208468617	9241.227600502847	13330.39225835352	13220.627690534331	15315.528066917093	14962.968668369143	16982.487877077507	16440.72975633073	19463.410726393613	18678.071253397226	0.23845704847832433	0.21520475897296432	70.08633664538502	2561.9808454820886	67.52221240702784	2468.249022429809
15.972074772454643	8837.99859103846	9247.184264862502	13336.907316291037	13226.905287990252	15322.160264441382	14969.357708553154	16989.27431663663	16447.264881572097	19470.577391469997	18684.955207792977	0.23837154404537567	0.21513011154391773	68.57998093006609	2522.0194586203434	66.06026324580307	2429.3559835022315
16.06831455770623	8844.007685597957	9253.069962984324	13343.328279897405	13233.090343594697	15328.68791580477	14975.645001031044	16995.947199213137	16453.69022766448	19477.616407470883	18691.716645148827	0.23828646909496204	0.21505583791870408	67.08320025666035	2481.837742303498	64.6076808048092	2390.251185312867
16.165134236077357	8849.946920959368	9258.884141186678	13349.654571616002	13239.18230347773	15335.110445908384	14981.829993132398	17002.505945957007	16460.00523770005	19484.527175050353	18698.35498952116	0.23820183018738128	0.2149819438412217	65.59596431300452	2441.435498539824	63.16443571416312	2350.9344829940237
16.262537301715792	8855.815722232303	9264.626242547129	13355.885612362601	13245.180612518992	15341.427279143136	14987.912131815974	17008.949978282068	16466.209355074127	19491.309096075	18704.869666117782	0.23811763400174987	0.21490843515939842	64.11824278376298	2400.812534098979	61.730498604869354	2311.405737062916
16.36052726982327	8861.613510780759	9270.295706866676	13362.020821519824	13251.084714346209	15347.637839401874	14993.89086368353	17015.27871789182	16472.30202351085	19497.96157366697	18711.260101339045	0.23803388733822048	0.21483531782712253	62.65000534920546	2359.968660481274	60.305840107554104	2271.664813398849
16.459107676782416	8867.339704179596	9275.891970633478	13368.059616931703	13256.894051333755	15353.74155009193	14999.765634993993	17021.491586805874	16478.28268708963	19504.484012247907	18717.525722819904	0.2379505971202372	0.21476259790622834	61.191221685367054	2318.9036939376965	58.89043085259618	2231.711583275348
16.55828208028434	8872.993716170035	9281.414466985701	13374.00141489767	13262.608064600798	15359.737834147349	15005.535891677424	17027.588007386265	16484.150790271262	19510.875817583048	18723.66595947199	0.23786777039683848	0.21469028156850037	59.74186146292777	2277.6174554456957	57.48424146923935	2191.545923353173
16.658054059457015	8878.57495661444	9286.862625673844	13379.845630166457	13268.226194009414	15365.626114041328	15011.201079349172	17033.56740236421	16489.90577792458	19517.136396825943	18729.680241526396	0.23778541434500539	0.21461837509772716	58.30189434753265	2236.1097707306035	56.087242585927015	2151.1677157152444
16.758427214994473	8884.082831450203	9292.235873022164	13385.591675929623	13273.747878162383	15371.405811798548	15016.760643324005	17039.429194866945	16495.54709535336	19523.265158563612	18735.56800057682	0.23770353627205426	0.21454688489180185	56.87128999737615	2194.3804701846093	54.699404827915714	2110.5768477977253
16.859405169286727	8889.516742642638	9297.533631889237	13391.23896381453	13279.172554400502	15377.076349007197	15022.21402862992	17045.172808444462	16501.074188322797	19529.26151286171	18741.32866962275	0.23762214361807754	0.21447581746484698	55.45001806365326	2152.4293889002874	53.320698817959055	2069.773212440312
16.960991566550526	8894.876088137236	9302.755321628088	13396.786903877435	13284.499658800138	15382.637146831474	15027.560680022523	17050.797667096995	16506.486503087115	19535.12487131088	18746.96168311374	0.2375412439584337	0.21440517944940005	54.03804819002107	2110.2563666454516	51.951095175521914	2028.7567078731954
17.063190072960847	8900.160261810723	9307.900358045072	13402.234904595733	13289.728626169954	15388.087626023475	15032.800041998777	17056.30319530202	16511.78348641638	19540.854647072734	18752.46647699337	0.23746084500628478	0.21433497759862574	52.63535001091077	2067.8612478221767	50.590564515514416	1987.5272376900539
17.166004376783235	8905.368653421467	9312.96815335836	13407.58237286031	13294.85889004784	15393.427206935496	15037.931558811244	17061.688818042025	16516.964585624315	19546.45025492696	18757.842488744267	0.23738095461518538	0.21426521878858606	51.241893151716795	2025.2438814649358	49.23907744821918	1946.0847108643502
17.26943818850684	8910.500648558691	9317.958116155247	13412.828713967123	13299.889882697185	15398.65530953189	15042.954674481905	17066.953960831906	16522.02924859563	19551.91111131832	18763.089157433016	0.2373015807817226	0.2141959100205438	49.857647227996495	1982.4041212177835	47.89660457900027	1904.4290417432785
17.37349524097843	8915.555628590997	9322.869651348938	13417.97333160884	13304.821035103247	15403.771353401282	15047.868832816399	17072.098049747136	16526.976923814123	19557.236634404686	18768.205923756075	0.2372227316482099	0.21412705842331625	48.48258184491715	1939.3418253175914	46.56311650737189	1862.560150044039
17.478179289537028	8920.532970613685	9327.70216013422	13423.015627865716	13309.651776968858	15408.7747577683	15052.673477417786	17077.120511451514	16531.807060390554	19562.426244104943	18773.192230085562	0.23714441550543072	0.21405867125568193	47.11666659533512	1896.0568565181457	45.238583825412206	1820.4779607933015
17.583494112149474	8925.432047395117	9332.45503994231	13427.955003196214	13314.381536709976	15413.664941505423	15057.368051700494	17082.020773225402	16536.519108090746	19567.479362147642	18778.047520515738	0.23706664079544362	0.21399075590882433	45.75987105949025	1852.5490820710547	43.92297711750143	1778.1824043272063
17.689443509546752	8930.252227322082	9337.127684394785	13432.790856427147	13319.009741450822	15418.441323144601	15061.951998904085	17086.798262993878	16541.11251736385	19572.39541211989	18782.77124090976	0.23698941611443594	0.21392331990883187	44.41216480617004	1808.8183737751096	42.61626696154417	1735.673416360747
17.79603130536116	8934.992874344336	9341.719483256895	13437.522584743849	13323.535817019156	15423.103320889362	15066.424762107543	17091.452409355767	16545.586739371305	19577.17381951747	18787.36283894753	0.23691275021564315	0.21385637091924375	43.0735173899302	1764.8646078589372	41.31842392629187	1692.9509378797375
17.90326134626431	8939.653347917627	9346.22982238934	13442.149583679098	13327.959187940354	15427.650352625817	15070.785784242496	17095.98264161163	16549.94122601495	19581.814011794075	18791.821764172822	0.23683665201231646	0.21378991674365064	41.74389834975591	1720.6876649190672	40.02941857010592	1650.0149151058868
18.011137502105942	8944.233002946034	9350.658083699653	13446.671247102295	13332.279277431928	15432.081835934448	15075.034508107316	17100.388389792974	16554.17542996629	19586.315418412225	18796.14746804187	0.23676113058076184	0.21372396532834698	40.4232772107498	1676.2874299772084	38.749221442689304	1606.865299566649
18.119663666053608	8948.731189723065	9355.003645092314	13451.086967207937	13336.4955073973	15436.397188101417	15079.170376380704	17104.66908469115	16558.288804695363	19590.67747089408	18800.33940397198	0.2366861951634313	0.21365852476503133	39.111623481381685	1631.6637923629023	37.47780308237998	1563.5020479974337
18.228843754733095	8953.14725387158	9359.265880417926	13455.396134503544	13340.607298419245	15440.595826129726	15083.192831635271	17108.824157886385	16562.28080449994	19594.899602872727	18804.39702739053	0.23661185517208075	0.21359360329356814	37.808906653066515	1586.8166456799954	36.215134016034426	1519.9251223299652
18.338681708369887	8957.480536282645	9363.44415942134	13459.598137797213	13344.614069752995	15444.67716675036	15087.101316351082	17112.85304177709	16566.15088453489	19598.9812501441	18808.31979578458	0.23653812019099263	0.21352920930480276	36.51509620055731	1541.7458878057078	34.9611847592314	1476.134489707183
18.44918149093129	8961.730373053268	9367.537847688955	13463.692364184808	13348.515239319117	15448.640626433453	15090.895272929305	17116.755169609456	16569.898500841893	19602.92185071951	18812.107168751103	0.23646499998026116	0.21346535134343103	35.230161579544074	1496.4514207816683	33.715925814190996	1432.1301224008203
18.56034709026951	8965.896095422728	9371.546306594555	13467.678199036249	13352.310223695535	15452.485621398846	15094.574143705315	17120.52997550672	16573.523110378832	19606.720844878084	18815.758608047072	0.2363925044791464	0.21340203811093245	33.95407222566428	1450.933150744997	32.47932766879967	1387.9119977555238
18.672182518265565	8969.977029707856	9375.468893244333	13471.555025981563	13355.998438109515	15456.211567626893	15098.137370962066	17124.176894498974	16577.02417104971	19610.377675220196	18819.273577640546	0.2363206438094989	0.2133392784685565	32.68679755589983	1405.190987972077	31.251360798065434	1343.4800982563756
18.784691810974078	8973.972497237188	9379.304960420945	13475.322226896606	13359.579296429309	15459.81788086926	15101.584396943537	17127.69536255326	16580.40114173497	19613.89178672152	18822.651543762317	0.2362494282792477	0.2132770814403774	31.428306966205128	1359.2248467495665	30.031995661876863	1298.8344114250503
18.897879028768923	8977.881814283552	9383.053856526061	13478.9791818877	13363.05221115495	15463.303976659052	15104.914663867576	17131.08481660328	16583.653482321286	19617.262626786956	18825.891974957463	0.23617886838596847	0.2132154562164013	30.17856982999365	1313.0346452877857	28.821202703678864	1253.9749297513627
19.01174825648978	8981.70429199559	9386.714925522016	13482.525269276119	13366.416593408889	15466.669270321157	15108.127613938972	17134.34469457966	16586.780653732127	19620.489645305548	18828.99434213781	0.23610897482051826	0.21315441215575148	28.937555498210713	1266.620305692777	27.618952350516338	1208.9016506895423
19.126303603589555	8985.439236327833	9390.287506872157	13485.95986558176	13369.671852926007	15469.913176982234	15111.222689362288	17137.474435440105	16589.782117957988	19623.5722947056	18831.95811863465	0.23603975847074898	0.21309395878990076	27.70523329846037	1219.9817539025098	26.425215012393892	1163.6145766167901
19.241549204282624	8989.085947969566	9393.77093548016	13489.282345506428	13372.817398043355	15473.035111580708	15114.199332354716	17140.47347919993	16592.657338087254	19626.51003001062	18834.78278025215	0.2359712304252956	0.21303410582598586	26.481572534597944	1173.1189196268097	25.239961081890215	1118.1137148002163
19.357489217694134	8992.64372227228	9397.164541627984	13492.492081916414	13375.852635689267	15476.034488876476	15117.056985158742	17143.34126696264	16595.405778337004	19629.30230889554	18837.467805321157	0.2359034019774448	0.21297486315018538	25.26654248437262	1126.0317362179048	24.063160931960738	1072.3990772864781
19.474127828010037	8996.111849175539	9400.467650912471	13495.588445824229	13378.776971371772	15478.910723460192	15119.795090054417	17146.077240950322	16598.026904083654	19631.94859174328	18840.012674753187	0.2358362846290811	0.21291624083116434	24.06011239939835	1078.7201406243257	22.894784915988566	1026.470680882223
19.59146924462811	8999.48961313173	9403.679584180925	13498.570806370062	13381.589809166864	15481.663229762748	15122.413089371925	17148.68084453466	16600.52018189424	19634.44834170219	18842.4168720954	0.23576989009471797	0.21285824912359058	22.862251504906453	1031.1840733429417	21.734803367828135	980.3285471396521
19.709517702309874	9002.776293029172	9406.799657465226	13501.438530802376	13384.290551706028	15484.291422064314	15124.910425503767	17151.15152226783	16602.885079557716	19636.801024743905	18844.679883585814	0.23570423030561177	0.21280089847173334	21.67292899725726	983.4234782564454	20.583186599084	933.9727022070438
19.828277461333414	9005.971162113658	9409.827181914496	13504.190984457638	13386.878600163025	15486.794714502967	15127.286540916577	17153.488719913246	16605.12106611588	19639.006109721257	18846.80119820873	0.23563931741396033	0.21274419951311763	20.492114043714537	935.4383025849238	19.439904899394605	887.403176815249
19.94775280764713	9009.073487908712	9412.76146372666	13506.827530739718	13389.353354240482	15489.17252108347	15129.54087816321	17155.691884476957	16607.227611895254	19641.063068427444	18848.78030775124	0.2355751637971943	0.21268816308227823	19.319775782387296	887.2284968285821	18.304928536243096	840.6200062464923
20.067948053024427	9012.082532134164	9415.601804078455	13509.347531098358	13391.714212155692	15491.42425568561	15131.672879894395	17157.760464238818	16609.204188538606	19642.971375655237	18850.61670685986	0.23551178206235182	0.21263280021457676	18.155883320017892	838.7940146140754	17.178227753043757	793.6232302095741
20.188867535219305	9014.997550623111	9418.347499054029	13511.750345006853	13393.960570625775	15493.549332072173	15133.68198887019	17159.69390878376	16611.050269036627	19644.73050925681	18852.309893097678	0.23544918505055137	0.21257812215010236	17.0004057310216	790.1348125943914	16.059772768283437	746.4128927676938
20.31051561812294	9017.817793237326	9420.99783957203	13514.03532993901	13396.091824852223	15495.547163896763	15135.567647971251	17161.491669033225	16612.76532775975	19646.33995020405	18853.85936700201	0.23538738584155722	0.21252414033765588	15.853312057370204	741.250850382261	14.949533775361488	698.9890423016623
20.432896691921076	9020.542503781067	9423.552111311414	13516.201841345464	13398.107368504985	15497.417164711429	15137.329300210073	17163.153197276813	16614.34884049028	19647.799182649636	18855.264632142807	0.23532639775843947	0.21247086643881485	14.71457130642375	692.1420903932303	13.8474809408508	651.3517313818447
20.55601517325261	9023.170919913024	9426.009594635394	13518.24923262883	13400.006593705519	15499.158747973659	15138.966388741634	17164.67794720365	16615.800284454323	19649.10769398817	18856.52519518106	0.23526623437233649	0.21241831233209468	13.584152450603142	642.8084977557883	12.753584404148569	603.5010167118162
20.679875505368887	9025.702273056815	9428.369564514222	13520.176855118483	13401.788891009635	15500.77132705354	15140.478356874304	17166.065373934394	16617.119138354115	19650.26497491846	18857.640565928352	0.23520690950731796	0.21236649011717706	12.462024426742573	593.2500402149744	11.667814276988793	555.4369590650313
20.804482158294064	9028.135788309546	9430.631290446114	13521.984058044169	13403.453649389301	15502.25431524026	15141.864648080173	17167.314934052883	16618.30488240044	19651.270519505917	18858.610257406515	0.23514843724534898	0.21231541211925625	11.34815613371029	543.4666879479773	10.590140641317703	507.159623129759
20.92983962898646	9030.470684348595	9432.794036376614	13523.670188508751	13405.00025621377	15503.607125748289	15143.12470600516	17168.426085637962	16619.35699834489	19652.1238252455	18859.433785907775	0.23509083193136546	0.21226509089345572	10.242516431986587	493.4584134654142	9.520533548857202	458.66907744295895
21.055952441500814	9032.70617333663	9434.857060616332	13525.234591460181	13406.428097230073	15504.82917172337	15144.257974478971	17169.398288295473	16620.274969512466	19652.824393125415	18860.11067105567	0.2350341081784548	0.21221553922934697	9.145074143089005	443.2251915028319	8.458963020821102	409.9653943204321
21.18282514715158	9034.84146082482	9436.819615757084	13526.676609662572	13407.736556542795	15505.919866248149	15145.263897524872	17170.231003190365	16621.058280834346	19653.37172769136	18860.640435866455	0.23497828087314865	0.21216677015556598	8.05579804746958	392.7669988316484	7.405399046008824	361.0486497026868
21.31046232467717	9036.87574565395	9438.680948586012	13527.995583666037	13408.925016592788	15506.878622347163	15146.141919368829	17170.923693078552	16621.706418880436	19653.76533711099	18861.022606810733	0.23492336518083295	0.21211879694453117	6.974656883328862	342.08381412317976	6.3598115796921775	311.9189230520278
21.438868580405217	9038.808219853781	9440.440299998263	13529.19085177588	13409.99285813538	15507.704852991765	15146.891484448732	17171.475822339184	16622.218871892306	19654.00473323931	18861.256713876	0.23486937655127152	0.2120716331172577	5.901619346783264	291.1756178494543	5.322170543964603	262.5762972915545
21.568048548418737	9040.638068540437	9442.096904907738	13530.261750020712	13410.93946021774	15508.397971104594	15147.512037423243	17171.886857006928	16622.595129816233	19654.08943168467	18861.342290629684	0.23481633072425204	0.21202529244827922	4.836654089202057	240.0423920666799	4.292445825369214	213.020858629141
21.69800689072348	9042.364469811571	9443.649992155879	13531.207612119306	13411.76420015512	15508.957389563377	15148.003023180087	17172.156264803994	16622.83468433595	19654.018951874852	18861.278874282405	0.23476424373535482	0.211979788970673	3.779729715686699	188.68412023689598	3.270607273450878	163.25269641447812
21.828748297416116	9043.986594639595	9445.098784418644	13532.02776944654	13412.466453506377	15509.382521204448	15148.363886844143	17172.28351517238	16622.937028905788	19653.792817124056	18861.06600575197	0.23471313192184656	0.21193513698120228	2.730814785536495	137.1007871371694	2.256624701418332	113.27190309204161
21.960277486853503	9045.503606762944	9446.44249811176	13532.721550998498	13413.04559404887	15509.672778826112	15148.59407378551	17172.268079306494	16622.901658784085	19653.410554700757	18860.703229728253	0.2346630119287058	0.21189135104556261	1.6898778097311151	85.29237863281742	1.250467883881356	63.07857401063666
22.092599205822967	9046.914662574856	9447.680343293583	13533.28828335592	13413.500993751879	15509.827575190944	15148.693029626604	17172.109430185115	16622.728071066067	19652.871695895406	18860.190094737987	0.2346139007147794	0.21184844600374686	0.6568872492498485	33.25888147531077	0.252106555402861	12.67280727205798
22.225718229713628	9048.218911010243	9448.811523566315	13533.727290646963	13413.832022749535	15509.846323028116	15148.66020024941	17171.80704260394	16622.41576471732	19652.17577608935	18859.52615321062	0.23456581555907294	0.21180643697552592	-0.3681884851248469	-18.999716832768172	-0.7384895896102535	-37.945296368561685
22.359639362688714	9049.415493430142	9449.835235974982	13534.03789450854	13414.038049312556	15509.728435034996	15148.495031802082	17171.36039320793	16621.964240607114	19651.32233482405	18858.710961544515	0.2345187740671866	0.21176533936605452	-1.3853810349100968	-71.48342826403677	-1.721350898820674	-88.7756336866878
22.494367437858962	9050.50354350399	9450.750670904308	13534.219414046533	13414.118439819022	15509.473323878283	15148.19697070523	17170.768960523656	16621.373001541775	19650.310915870952	18857.744080173772	0.2344727941778858	0.21172516887159532	-2.3947220953486976	-124.19226447120309	-2.6965077629574807	-139.81809913739562
22.629907317457054	9051.482187089405	9451.557011973464	13534.271165794671	13414.072558724092	15509.080402194539	15147.765463657746	17170.03222499166	16620.64155229812	19649.141067301905	18856.625073635605	0.23442789416982637	0.21168594148537426	-3.396243417126243	-177.12623701337725	-3.6639906174095813	-191.07258503558114
22.766263893012997	9052.350542109662	9452.253435928551	13534.192463672123	13413.899768528592	15508.549082590147	15147.199957642124	17169.14966899874	16619.769399656798	19647.812341560082	18855.353510638135	0.23438409266842436	0.2116476735035618	-4.389976806778577	-230.28535751393065	-4.623829942589509	-242.5389816830866
22.903442085530802	9053.107718428819	9452.839112533004	13533.98261894001	13413.599429746799	15507.878777641023	15146.499899929675	17168.12077691054	16618.75605243616	19646.324295531987	18853.928964129263	0.23434140865288183	0.21161038153139552	-5.375954128918238	-283.6696379301138	-5.5760562657160335	-294.2171775670722
23.041446845665973	9053.752817724093	9453.313204455404	13533.640940156121	13413.17090087263	15507.068899891152	15145.664738084753	17166.94503510358	16617.601021525377	19644.676490619317	18852.351011365437	0.2342998614633719	0.21157408248942686	-6.354207308475452	-337.2790908119641	-6.520700162705907	-346.10705957515165
23.180283153904217	9054.284933355873	9453.674867155145	13533.166733128577	13412.613538345046	15506.118861850964	15144.693919968895	17165.62193199771	16616.303819918263	19642.868492811987	18850.619233981502	0.23425947080838558	0.21153879361992398	-7.324768330872757	-391.1137294815853	-7.457792258472182	-398.20851312950253
23.31995602074116	9054.703150235075	9453.923248765625	13532.55930086795	13411.926696512095	15505.028075994935	15143.586893744316	17164.150958088314	16614.863962746727	19640.89987276162	18848.73321806096	0.2342202567722426	0.21150453249340403	-8.287669244236895	-445.17356830788776	-8.387363228641334	-450.5214224024676
23.460470486863187	9055.006544687816	9454.057489974954	13531.817943537917	13411.109727593808	15503.795954758516	15142.343107876937	17162.53160597857	16613.280967314437	19638.770205855664	18846.69255420694	0.23418223982277658	0.21147131701532254	-9.242942161545216	-499.4586229901761	-9.309443801292218	-503.045670541469
23.60183162332936	9055.194184317294	9454.076723904089	13530.941958404255	13410.161981643676	15502.421910534264	15140.962011138712	17160.76337041145	16611.554353130265	19636.479072291928	18844.49683761347	0.23414544081919508	0.21143916543291164	-10.190619262044493	-553.9689108165912	-10.224064758454915	-555.7811398780905
23.744044531754422	9055.265127862966	9453.980075982423	13529.93063978246	13409.082806508946	15500.905355667419	15139.443052609555	17158.845748301832	16609.68364194189	19634.026057154028	18842.145668137677	0.23410988102011557	0.21140809634217445	-11.130732792393246	-608.704450908117	-11.13125693670736	-608.7277121064253
23.887114344492932	9055.218425056883	9453.76666382079	13528.78327898371	13407.871547789648	15499.245702450768	15137.785681678732	17156.7782387686	16607.668357769406	19631.410750487386	18839.63865037251	0.23407558209179324	0.21137812869503586	-12.063315068779048	-663.6652645180002	-12.031051229096192	-661.8852685308084
24.031046224824397	9055.053116477064	9453.435597081652	13527.499164259161	13406.527548796099	15497.442363118647	15135.989348045508	17154.560343166475	16605.50802693882	19628.63274737585	18836.975393720066	0.2340425661165303	0.2113492818066631	-12.988398479224998	-718.8513753665611	-12.923478587188583	-715.253690334037
24.175845367139747	9054.768233397815	9452.985977346505	13526.077580742396	13405.050150504969	15495.494749840078	15134.053501719147	17152.19156511771	16603.202178115487	19625.691648018743	18834.15551246532	0.23401085560128623	0.21132157536295385	-13.906015485197713	-774.2628099215217	-13.808570022301865	-768.8328587925062
24.32151699712871	9054.362797637157	9452.416897980516	13524.517810390353	13403.438691514006	15493.402274711285	15131.977593018397	17149.67141054389	16600.750342337476	19622.587057808894	18831.178625850804	0.23398047348648554	0.21129502942818582	-14.816198623244418	-829.8995977095328	-14.686356606871414	-822.6226555285975
24.468066371968433	9053.835821401	9451.727443994228	13522.819131922286	13401.692507995185	15491.164349747218	15129.761072570223	17146.99938769741	16598.152053049067	19619.318587411082	18828.044358151714	0.23395144315503075	0.21126966445286183	-15.718980506717344	-885.7617716290988	-15.556869475825806	-876.6229627509601
24.61549878051318	9053.186307124315	9450.916691902325	13520.980820757095	13399.810933646437	15488.780386872442	15127.403391308002	17144.175007193106	16595.406846134134	19615.885852841402	18824.752338751867	0.23392378844152628	0.21124550128172312	-16.61439382826211	-941.8493683133274	-16.420139828805986	-930.8336635543965
24.763819543485244	9052.4132473088	9449.983709579226	13519.002148948415	13397.793299641537	15486.249797910757	15124.904000468709	17141.197782039304	16592.51425994927	19612.288475546895	18821.302202219944	0.23389753364171856	0.21122256116195712	-17.50247136237158	-998.1624285154976	-17.2761989323335	-985.2546422309242
24.91303401366693	9051.515624357326	9448.927556111628	13516.88238511791	13395.638934578472	15483.571994574071	15122.262351589485	17138.067227668962	16589.4738353569	19608.52608248602	18817.69358838653	0.23387270352216072	0.2112008657515936	-18.38324596649909	-1054.7009974126704	-18.125078120567196	-1039.8857844998129
25.063147576093755	9050.492410405082	9447.747281647935	13514.620794386694	13393.347164426266	15480.746388450456	15119.477896503617	17134.782861970765	16586.285115758525	19604.598306210002	18813.926142421995	0.23384932333010278	0.21118043712809859	-19.25675058334309	-1111.4651249879971	-18.96680879723135	-1094.7269778177142
25.214165648248784	9049.34256714711	9446.44192724429	13512.216638304473	13390.917312469874	15477.772390991011	15116.550087335496	17131.344205319812	16582.947647127592	19600.50478494459	18809.99951491482	0.23382741880361851	0.2111612977971721	-20.123018243873958	-1168.4548664661124	-19.801422438336886	-1149.7781117362902
25.366093680258146	9048.065045662217	9445.010524707262	13509.669174776524	13388.34869925327	15474.649413495641	15113.478376494726	17127.750780608065	16579.46097804229	19596.24516267243	18805.91336195046	0.23380701618197344	0.21114347070175488	-20.982082068650925	-1225.6702826581895	-20.628950592988986	-1205.0390781667084
25.518937155087716	9046.658786233487	9443.452096433271	13506.977657988788	13385.64064252098	15471.376867098137	15110.262216669704	17124.002113274993	16575.824659718488	19591.819089216584	18801.667345191356	0.23378814221624136	0.2111269792312461	-21.833975270455994	-1283.1114403954707	-21.44942488583183	-1260.5097717368044
25.672701588741027	9045.122718164796	9441.765655244228	13504.141338330286	13382.792457157324	15467.95416274968	15106.901060819864	17120.097731337428	16572.03824604212	19587.22622032413	18797.26113195701	0.23377082418017373	0.2111118472309445	-22.678731157589937	-1340.7784130121581	-22.262877019711595	-1316.1900901808403
25.827392530458226	9043.455759593558	9439.950204219713	13501.15946231337	13379.803455123882	15464.380711201404	15103.394362167219	17116.03716541942	16568.10129360162	19582.46621775072	18792.69439530499	0.23375508988133392	0.21109809901171395	-23.516383134883654	-1398.671280699782	-23.06933877638221	-1372.0799346156418
25.983015562916506	9041.65681729982	9438.004736525592	13498.031272491835	13376.672945395145	15460.655922986054	15099.741574187183	17111.81994878215	16564.013361720452	19577.53874934617	18787.96681411295	0.2337409676724992	0.2110857593598837	-24.34696470700146	-1456.7901310129091	-23.868842019466683	-1428.1792099564336
26.139576302431465	9039.724786510962	9435.928235238549	13494.75600737606	13373.400233891694	15456.779208397902	15095.942150597913	17107.445617352936	16559.77401248882	19572.443489140063	18783.078073160657	0.2337284864633408	0.21107485354737662	-25.170509481256886	-1515.1350593608804	-24.661418696712644	-1484.4878253131174
26.297080399159835	9037.658550702647	9433.719673167006	13491.332901346042	13369.984623411583	15452.74997747185	15091.995545349084	17102.91370975447	16555.382810795923	19567.180117428674	18778.027863213305	0.2337176757323877	0.21106540734210513	-25.98705116948986	-1573.706169444602	-25.447100841374777	-1541.005694334861
26.455533537303385	9035.456981395433	9431.37801266801	13487.76118456166	13366.425413559407	15448.567639961066	15087.901212609437	17098.223767333555	16550.83932436149	19561.748320862367	18772.815881105274	0.23370856553928354	0.21105744701859297	-26.796623591697426	-1632.5035738167353	-26.225920575583586	-1597.7327356771566
26.614941435314055	9033.118937947065	9428.902205459888	13484.040082870079	13362.721900672987	15444.231605313147	15083.658606753097	17093.37533418938	16546.143123767266	19556.147792533542	18767.441829824453	0.23370118653734845	0.211050999368882	-27.599260678522114	-1691.5273943911307	-26.99791011214984	-1654.6688734032214
26.77530984610034	9030.643267340496	9426.29119243097	13480.168817710655	13358.873377747897	15439.74128264512	15079.267182345038	17088.36795720165	16541.29378248825	19550.378232065625	18761.905418597566	0.23369556998644497	0.2110460917136851	-28.394996473834908	-1750.7777629592456	-27.763101756696415	-1711.8140374049544
26.93664455723489	9028.028803967369	9423.543903443893	13476.14660601683	13354.879134359544	15435.096080716898	15074.726394125215	17083.201186058308	16536.29087692376	19544.439345702624	18756.206362976045	0.2336917477661691	0.21104275191382876	-29.18386513799487	-1810.2548217717558	-28.52152791055414	-1769.168163875118
27.098951391163432	9025.274369406901	9420.659257135578	13471.972660115096	13350.738456582709	15430.295407903242	15070.035696991543	17077.874573282745	16531.13398642808	19538.330846399425	18750.344384922613	0.23368975238936396	0.21104100838196957	-29.9659009507086	-1869.95872409828	-29.273221072886372	-1826.7311957580969
27.26223620541477	9022.378772200153	9417.636160712716	13467.64618762103	13346.45062690867	15425.338672164313	15065.19454598169	17072.38767426086	16525.822693341066	19532.052453912987	18744.319212898812	0.2336896170159777	0.21104089009460705	-30.74113831478462	-1929.889634870924	-30.018213844072307	-1884.5030832835473
27.426504892812353	9019.340807619246	9414.473509742524	13463.166391331892	13342.01492415938	15420.225281014258	15060.202396253278	17066.740047267183	16520.356583017965	19525.60389489381	18738.1305819527	0.23369137546726348	0.21104242660439287	-31.509611758861865	-1990.047731263563	-30.756538927729707	-1942.483784422744
27.59176338168682	9016.15925743201	9411.170187939028	13458.532469116475	13337.430623399414	15414.954641488746	15055.058703063276	17060.931253491235	16514.735243859537	19518.984902978904	18731.778233808098	0.23369506224034192	0.21104564805274603	-32.271355940283684	-2050.433203305118	-31.488229133174173	-2000.6732653924264
27.758017636089992	9012.832889661344	9407.725066944316	13453.743613801309	13332.696995844752	15409.526160110358	15049.762921745583	17054.960857062877	16508.95826734153	19512.19521888491	18725.261916953965	0.2337007125231278	0.21105058518279793	-33.02640564968897	-2111.0462546148337	-32.21331737929722	-2059.0715012587607
27.925273656010095	9009.360458339424	9404.137006104827	13448.799013053433	13327.813308768738	15403.93924285228	15044.314507687277	17048.828425077274	16503.02524804351	19505.234590502172	18718.581386734662	0.23370836220964214	0.2110572693526391	-33.774795814017125	-2171.8871030518785	-32.931836696967366	-2117.6784764612094
28.09353747758831	9005.74070325669	9400.404852242627	13443.697849259808	13322.77882540516	15398.193295100311	15038.712916303451	17042.533527619406	16496.935783677818	19498.10277298961	18711.736405441072	0.2337180479157086	0.21106573254893102	-34.51656149933842	-2232.9559813663363	-33.643820231336576	-2176.494185337331
28.2628151733366	9001.97234970556	9396.52743942156	13438.439299403204	13317.592804848424	15392.287721613151	15032.957603010731	17036.075737788247	16490.689475118113	19490.799528870655	18704.72674240272	0.23372980699505802	0.2110760074008455	-35.25173791583802	-2294.253138013184	-34.349301246067625	-2235.5186327970587
28.43311285235687	8998.054108218217	9392.50358870769	13433.022534933842	13312.254501950047	15386.221926480162	15027.04802319859	17029.454631719695	16484.285926426746	19483.324628129205	18697.552174079912	0.2337436775558451	0.21108812719436	-35.980360421177465	-2355.7788378736004	-35.04831312603346	-2294.7518349038437
28.604436660561465	8993.984674299183	9388.332107924738	13427.446721637856	13306.763167212577	15379.995313077903	15020.983632199826	17022.66978860974	16477.72474488286	19475.677848307336	18690.21248415767	0.23375969847759293	0.211102125886938	-36.702464524292736	-2417.5333630284294	-35.740889380525914	-2354.193819510285
28.77679278089485	8989.762728151649	9384.011791403398	13421.71101950113	13301.118046679505	15373.607284023845	15014.763885258588	17015.72079073616	16471.005541008828	19467.858974602925	18682.70746363942	0.2337779094285764	0.21111803812256422	-37.41808588960703	-2479.5170135679655	-36.427063646682655	-2413.8446269165725
28.950187433556945	8985.386934398279	9379.541419725341	13415.814582569672	13295.318381822346	15367.057241128678	15008.38823749739	17008.607223480412	16464.127928597245	19459.867799968928	18675.036910942537	0.23379835088366324	0.21113589924718593	-38.127260341105284	-2541.7301084189676	-37.10686969275412	-2473.704310538713
29.124626876227456	8980.855941795537	9374.9197594609	13409.756558805171	13289.363409423608	15360.344585345721	15001.856143881647	17001.328675348013	16457.091524736636	19451.704125212695	18667.200631993735	0.23382106414261833	0.21115574532455128	-38.830023867223645	-2604.1729862466455	-37.78034142240358	-2533.772937664762
29.30011740429177	8976.168382941998	9370.1455629009	13403.5360899366	13283.252361456383	15353.468716718511	14995.167059182773	16993.8847379887	16449.89594983699	19443.367759096636	18659.198440325883	0.23384609134889123	0.2111776131524598	-39.52641262453835	-2666.846006296575	-38.44751287752297	-2594.0505901249126
29.476665351068124	8971.322873980223	9365.217567782183	13397.152311307154	13276.984464960091	15346.429034325838	14988.320437939194	16986.2750062157	16442.54082765471	19434.85851843951	18651.03015717545	0.2338734755089045	0.21120154027944335	-40.21646294299717	-2729.7495493544266	-39.1084182426348	-2654.5373650840484
29.654277088036206	8966.318014291997	9360.134497006695	13390.604351716569	13270.558941912226	15339.224936224306	14981.315734415317	16978.499078024073	16435.025785316746	19426.176228218537	18642.695611580704	0.2339032605118477	0.21122756502187964	-40.900211330088496	-2792.884018663317	-39.76309184831916	-2715.2333757914603
29.832959025067048	8961.152386187048	9354.895058354135	13383.891333258784	13263.97500909624	15331.855819388584	14974.152402558635	16970.556554608534	16427.350453344516	19417.320721672604	18634.19464048105	0.2339354911500063	0.21125572648157026	-41.577694476611214	-2856.2498409738764	-40.411568176030414	-2776.138752445113
30.0127176106544	8955.824554584548	9349.497944187546	13377.012371154286	13257.231877964834	15324.3210796485	14966.829895954186	16962.447040379786	16419.514465676504	19408.29184040567	18625.52708881655	0.23397021313963104	0.21128606456377874	-42.24894926080742	-2919.8474675016478	-41.05388186143682	-2837.2536429688334
30.193559332147448	8950.333066688065	9343.941831152491	13369.96657357804	13250.32875449965	15316.620111624296	14959.347667777602	16954.170142980878	16411.51745969105	19399.089434492096	18616.69280962936	0.23400747314237208	0.21131861999574986	-42.91401275350654	-2983.6773749748245	-41.69006769861153	-2898.5782138691284
30.37549071598484	8944.676451652873	9338.225379868658	13362.753041481506	13243.264839065838	15308.752308658233	14951.705170745088	16945.725473301747	16403.359076227694	19389.713362581853	18607.691664165017	0.23404731878729296	0.21135343434573486	-43.572922224819195	-3047.740066829603	-42.32016064576601	-2960.1126512261108
30.55851832793038	8938.853220245988	9332.3472346143	13355.370868409484	13236.039326262284	15300.717062743644	14943.901857061319	16937.112645493056	16395.038959607868	19380.163492006963	18598.52352197503	0.2340897986934812	0.21139055004251703	-44.22571514829906	-3112.036074228119	-42.944195828466036	-3021.8571615205146
30.742648773309874	8932.86186449882	9326.306023003419	13347.819140311552	13228.651404767303	15292.513764451185	14935.93717836508	16928.331276979297	16386.5567576553	19370.439698889106	18589.188261020547	0.23413496249327992	0.21143001039548218	-44.872429207054665	-3176.565957277082	-43.562208544739406	-3083.8119726311415
30.92788869724955	8926.700857351789	9320.100355654922	13340.0969353474	13221.100257179089	15284.141802851569	14927.810585671987	16919.38098847029	16377.912121714928	19360.54186824762	18579.6857677765	0.23418286085615234	0.2114718596152212	-45.51310229970113	-3241.3303062240593	-44.17423427004542	-3145.9773348215967
31.114244784915854	8920.368652291276	9313.728825854223	13332.203323686548	13213.38505985148	15275.600565435549	14919.521529314954	16910.261403972116	16369.104706671504	19350.46989410897	18570.015937337117	0.23423354551321024	0.21151614283470402	-46.147772546479246	-3306.329742728267	-44.78030866229528	-3208.353521782439
31.30172376175672	8913.863682978126	9307.190009206395	13324.137367301506	13205.504982724084	15266.889438030032	14911.069458881477	16900.97215079623	16360.13417096684	19340.2236796164	18560.17867352177	0.23428706928241588	0.21156290613103976	-46.77647829588386	-3371.564921164885	-45.38046756723634	-3270.9408317012712
31.4903323937443	8907.184362868082	9300.482463281332	13315.89811975496	13197.459189147427	15258.007804711255	14902.453823148535	16891.512859567938	16351.000176616446	19329.80313714124	18550.173888982314	0.2343434860944904	0.21161219654782673	-47.39925812998263	-3437.036529901903	-45.97474702292675	-3333.7395883086137
31.68007748761912	8900.32908482359	9293.60472725022	13307.48462598028	13189.246835702374	15248.955047714235	14893.674070014411	16881.883164233357	16341.702389225113	19319.208188394805	18540.001505311167	0.2344028510195436	0.2116640621181318	-48.01615087223763	-3502.7452927539125	-46.56318326613109	-3396.7501420760527
31.870965891135747	8893.29622071674	9286.555321513237	13298.895922055093	13180.86707201371	15239.730547338357	14884.729646427328	16872.082702064912	16332.24047800134	19308.43876454111	18529.66145315013	0.2344652202944547	0.2117185518881111	-48.62719559423567	-3568.6919704196043	-47.14581273794465	-3459.972871399019
32.063004493309954	8886.084121023352	9279.332747318258	13290.131034968023	13172.319040557884	15230.333681849328	14875.619998311104	16862.111113665567	16322.614115770639	19297.494806310708	18519.15367230034	0.23453065135102283	0.21177571594127986	-49.2324316221202	-3634.8773619066924	-47.72267208899575	-3523.4081837628037
32.25620022466719	8878.691114407951	9271.935486370454	13281.188982378308	13163.60187646475	15220.763827377321	14866.34457048771	16851.968042971832	16312.822978988195	19286.37626411565	18508.478111833447	0.23459920284492075	0.21183560542348778	-49.83189854490047	-3701.302306153346	-48.29379818639427	-3587.056517081335
32.45056005749291	8871.115507298988	9264.362000432067	13272.068772367491	13154.714707312536	15211.020357810492	14856.90280659595	16841.653137254616	16302.866747749502	19275.083098164752	18497.634730203026	0.23467093468547162	0.21189827256857974	-50.42563622115995	-3767.967683546245	-48.85922811915225	-3650.918340940494
32.64609100608406	8863.35558345499	9256.610730912993	13262.769403184182	13145.656652916978	15201.10264468516	14847.294149007495	16831.166047119492	16292.745105800917	19263.615278581	18486.62349535809	0.2347459080662775	0.2119637707248034	-51.01368478747463	-3834.8744176239707	-49.41899920522701	-3714.994158001151
32.84280012700226	8855.409603520118	9248.680098450652	13253.289862979858	13136.426825112787	15191.010057070484	14837.518038738273	16820.506426504133	16282.457740547616	19251.972785518436	18475.444384856277	0.23482418549673423	0.21203215438195722	-51.596084666358365	-3902.023476762697	-49.97314899803314	-3779.284505391959
33.040694519328454	8847.275804570354	9240.568502480326	13243.629129537478	13127.024327529072	15180.741961449809	14827.573915357234	16809.67393267531	16272.004343061524	19240.155609281606	18464.097385979476	0.23490583083445432	0.21210347919932668	-52.17287657452107	-3969.4158759447746	-50.52171529320913	-3843.7899561556987
33.239781324919136	8838.952399648615	9232.27432079425	13233.786169990582	13117.448255356612	15170.297721596136	14817.461216890179	16798.66822622288	16261.384608086753	19228.163750444597	18452.58249584909	0.23499090931863523	0.21217780203442815	-52.744101531628985	-4037.0526785999537	-51.0647361358715	-3908.5111207673326
33.44006772866406	8830.437577289887	9223.795909090497	13223.759940534543	13107.697695108518	15159.676698443856	14807.179379720608	16787.488971053088	16250.598234044528	19215.997219972374	18440.899721543647	0.23507948760440006	0.21225518097257712	-53.30980086933414	-4104.934998508543	-51.602249828101776	-3973.4486487074755
33.64156095874556	8821.729501034848	9215.131600510098	13213.54938612774	13097.771724372256	15148.878249954289	14796.727838485345	16776.135834378772	16239.644923035668	19203.6560393418	18429.049080216144	0.2351716337981516	0.2123356753573314	-53.87001624055847	-4173.064001769759	-52.134294936578954	-4038.6032300791703
33.84426828689945	8812.826308932987	9206.27970516335	13203.153440184322	13087.66941155459	15137.901730977139	14786.106025966947	16764.608486708716	16228.524380842484	19191.140240665096	18417.030599213776	0.23526741749396365	0.21241934582181485	-54.424789628559665	-4241.4409088036045	-52.66091029992822	-4103.975597252604
34.04819702867729	8803.726113033765	9197.23850964386	13192.5710242564	13077.389815617464	15126.74649310559	14775.313372980743	16752.906601833933	16217.236316928176	19178.449866813116	18404.84431619763	0.23536690981105876	0.21250625432097253	-54.97416335726302	-4310.066996504553	-53.18213503748848	-4169.566526646726
34.25335454371064	8794.426998866527	9188.006276530965	13181.801047706866	13066.931985805946	15115.411884526551	14764.349308257957	16741.02985681257	16205.780444435148	19165.584971540677	18392.490279264315	0.2354701834323972	0.21259646416476946	-55.518180101542384	-4378.943600418512	-53.698008557534195	-4235.376840518322
34.45974823597649	8784.927024908024	9178.581243879322	13170.842407371147	13056.29496136674	15103.897249864347	14753.21325832339	16728.97793195175	16194.156480181038	19152.545619612003	18379.96854706793	0.23557731264442766	0.212690040052393	-56.05688289759564	-4448.0721170115285	-54.20857056599925	-4301.407408834435
34.66738555406454	8775.224222038116	9168.961624696212	13159.693987208879	13045.477771258102	15092.201930019151	14741.904647368798	16716.750510787886	16182.36414465337	19139.3318869282	18367.279188943947	0.2356883733780319	0.21278704810746102	-56.59031515357492	-4517.454005987383	-54.713861075171735	-4367.659151181579
34.87627399144595	8765.316592982592	9159.145606405486	13148.35465794394	13034.479433849838	15080.325261998583	14730.422897120598	16704.34728006386	16170.403162001878	19125.94386065507	18354.422285033535	0.23580344325070915	0.2128875559142996	-57.11852066165011	-4587.090792786796	-55.213920413727465	-4434.133038830478
35.086421086743854	8755.202111743294	9149.131350298147	13136.823276693181	13023.298956613675	15068.266578743096	14718.767426702474	16691.76792970396	16158.273260029007	19112.381639352345	18341.3979264094	0.2359226016100461	0.21299163255531364	-57.64154360881366	-4656.984071042389	-55.708789235439326	-4500.830096749589
35.29783442400536	8744.878723015148	9138.91699096934	13125.098686583344	13011.93533580358	15056.025208944764	14706.937652492576	16679.012152786294	16145.974170178382	19098.645333104214	18328.206215202856	0.23604592957851683	0.21309934864948826	-58.159428589635354	-4727.135505252518	-56.198508529909304	-4567.7514058202505
35.51052163297529	8734.34434158954	9128.500635740847	13113.179716355336	13000.387556125244	15043.600476858726	14694.932987974571	16666.079645511898	16133.50562752079	19084.7350636504	18314.847264731623	0.23617351009965448	0.21321077639207314	-58.672220618675055	-4797.546833478846	-56.68311963279848	-4634.898105064407
35.72449038937153	8723.596851744156	9117.880364069391	13101.06517995613	12988.654590395032	15030.991702107876	14682.752843583214	16652.970107171597	16120.867370738217	19070.650964519024	18301.321199629383	0.23630542798565748	0.21332598959547644	-59.17996514294646	-4868.2198701333255	-57.16266423594061	-4702.271393932868
35.93974841516195	8712.634106618578	9107.054226939836	13088.753876117185	12976.735399187472	15018.198199479792	14670.396626543457	16639.68324010945	16108.05914210532	19056.39318116017	18287.628155976126	0.2364417699664707	0.21344506373142483	-59.68270805591601	-4939.156508942135	-57.63718439904187	-4769.872534760274
36.15630347884324	8701.45392757551	9096.020246243053	13076.244587919316	12964.628930471077	15005.219278715942	14657.86374070323	16626.218749683136	16095.080687468404	19041.961871080744	18273.768281429897	0.23658262474039665	0.21356807597442842	-60.18049571099982	-5010.358725936618	-58.106722560747585	-4837.702855227049
36.374163395721176	8690.054103547305	9084.776414138189	13063.536082343451	12952.334119232204	14992.054244293005	14645.153586359662	16612.576344221245	16081.931756222046	19027.35720398064	18259.741735359818	0.23672808302630036	0.21369510524660632	-60.67337493637751	-5081.828582643997	-58.571321550953144	-4905.763751002494
36.59333602819267	8678.432390367216	9073.320692398522	13050.627109806466	12939.849887086088	14978.702395195443	14632.265560078109	16598.755734976763	16068.612101282473	19012.579361889573	18245.548688979987	0.23687823761745821	0.21382623226390404	-61.16139304936951	-5153.568229298107	-59.03102460255468	-4974.056688384619
36.813829286029524	8666.586510085575	9061.651011741107	13037.516403682357	12927.175141875414	14965.163024680054	14619.199054504588	16584.75663607768	16055.12147905892	18997.62853930593	18231.18932548537	0.23703318343711532	0.2139615395837775	-61.64459787165106	-5225.57990820799	-59.4858753640292	-5042.583207082469
37.03565112666392	8654.514150269913	9049.765271139106	13024.202679807258	12914.308777255013	14951.435420030979	14605.953458170283	16570.578764473372	16041.459649421518	18982.50494333612	18216.66384018831	0.23719301759581593	0.21410111165438764	-62.12303774625616	-5297.865957358852	-59.935917913644516	-5111.344923203345
37.25880955547555	8642.212963288977	9037.661337116582	13010.684635968215	12901.249672262644	14937.518862305453	14592.528155288392	16556.221839877126	16027.62637566606	18967.20879383521	18201.97244065642	0.2373578394505668	0.2142450348653536	-62.59676155325724	-5370.428813978098	-60.38119677214854	-5180.343532183208
37.483312626080554	8629.680565580475	9025.33704302571	12996.960951375402	12887.996690875712	14923.412626070209	14578.922525543348	16541.685584705145	16013.621424476014	18951.740323549206	18187.11534685222	0.237527750665913	0.21439339760012965	-63.065818726900034	-5443.2710183276795	-60.82175691710654	-5249.580811924767
37.70916844062219	8616.914536901788	9012.790188305173	12983.030286116538	12874.5486815526	14909.11597912744	14565.135943871288	16526.969724010894	15999.444565880944	18936.09977825806	18172.09279127361	0.23770285527698778	0.21454629029008385	-63.53025927357885	-5516.39521763986	-61.25764379764951	-5319.058626047336
37.93638515006311	8603.91241956372	9000.01853772002	12968.891280593525	12860.904476758878	14894.628182230685	14551.167780232316	16512.073985415565	15985.095573211544	18920.287416920415	18156.905019096106	0.2378832597546183	0.21470380547029785	-63.99013379021926	-5589.804170206655	-61.68890334972821	-5388.778927269392
38.164970954479706	8590.671717646386	8987.019820581758	12954.54255493991	12847.062892477015	14879.948488789416	14537.017399373319	16496.998099033462	15970.574223050997	18904.30351181897	18141.552288315946	0.23806907307256112	0.2148660378372137	-64.44549348349028	-5663.500749616418	-62.11558201198204	-5458.743760910351
38.39493410335793	8577.189896197518	8973.791729948904	12939.982708419337	12833.02272769982	14865.076144562838	14522.684160581965	16481.74179739322	15955.880295182693	18888.148348707702	18126.034869895073	0.23826040677695046	0.21503308430813742	-64.89639018895105	-5737.487949106842	-62.53772674143693	-5528.955268477555
38.626282895891045	8563.464380412319	8960.331921806948	12925.210318803649	12818.78276390642	14850.010387341772	14508.167417430797	16466.30481535392	15941.013572534066	18871.822226960125	18110.35304790731	0.23845737505804837	0.2152050440827179	-65.34287639237664	-5811.768886202946	-62.955385031375044	-5599.415691519156
38.859025681279114	8549.492554794624	8946.638014227305	12910.223941729979	12804.341764520157	14834.750446618236	14493.466517511126	16450.68689001584	15925.973841116	18855.325459718526	18094.50711968565	0.23866009482437595	0.21538201870644685	-65.78500525028358	-5886.346807402559	-63.368604928069544	-5670.127375480719
39.09317085903034	8535.271762299293	8932.707586505103	12895.02211003658	12789.698474348328	14819.295543242888	14478.580802157012	16434.887760626483	15910.76088995873	18838.658374045222	18078.497395971706	0.2388686857793295	0.21556411213628257	-66.22283061216513	-5961.225093125366	-63.777435049254564	-5741.0927738011815
39.328726879264174	8520.799303454925	8918.538178274612	12879.60333307574	12774.851619002116	14803.644889068784	14463.50960615776	16418.90716848041	15895.374511042368	18821.821311074287	18062.324201065767	0.2390832705003713	0.21575143080844678	-66.65640704382531	-6036.407262882683	-64.1819246035302	-5812.314452201128
39.56570224301631	8506.072435467002	8904.127288602283	12863.966096003678	12759.799904296808	14787.797686581836	14448.252257459553	16402.744856813642	15879.814499223443	18804.814626165033	18045.98787297881	0.23930397452089733	0.21594408370851836	-67.08578985023269	-6111.896980530117	-64.58212340910177	-5883.795093012042
39.80410550254544	8491.088371300966	8889.47237505673	12848.108859046353	12744.542015631281	14771.753128517174	14432.808076855346	16386.4005706921	15864.080652156594	18787.638689056897	18029.48876358601	0.23953092641488866	0.21614218244388966	-67.51103510059329	-6187.6980598433875	-64.97808191458535	-5955.5374997933395
40.04394526164196	8475.844278744695	8874.57085275483	12832.03005674	12729.076617345723	14755.510397460499	14417.176377662397	16369.874056893497	15848.172770210831	18770.29388402528	18012.82723878147	0.23976425788445638	0.21634584131867562	-67.93219965385651	-6263.814470283687	-65.36985122016267	-6027.54460210586
40.28523017593832	8460.337279450274	8859.420093383691	12815.728097145873	12713.402352057132	14739.06866543437	14401.356465387273	16353.165063782899	15832.090656380986	18752.780610039	17996.00367863463	0.24000410385039583	0.21655517741119867	-68.34934118508681	-6340.25034296466	-65.7574830993617	-6099.819460446481
40.52796895322162	8444.564447954515	8844.01742419767	12799.20136103792	12697.517839971542	14722.42709346843	14385.34763737762	16336.273341181355	15815.834116193402	18735.099280918934	17979.018477548216	0.24025060254587022	0.21677031065412014	-68.76251821283586	-6417.009976875037	-66.14103002173579	-6172.365271402989
40.77217035374772	8428.522810678076	8828.360126989955	12782.448201062589	12681.42167817215	14705.584831153177	14369.149182460265	16319.198640227458	15799.40295760612	18717.25032549808	17961.872044417632	0.24050389561334606	0.216991363917353	-69.17179012799534	-6494.097845381126	-66.52054517676515	-6245.185373030603
41.017843190557436	8412.209344902552	8812.44543703803	12765.466940869426	12665.112439882301	14688.541016176325	14352.76038056495	16301.940713231323	15782.796990902743	18699.23418778278	17944.56480279188	0.24076412820491958	0.2172184630938376	-69.57721722291171	-6571.518602914177	-66.8960824979331	-6318.283250390086
41.26499632979458	8395.620977725699	8796.270542022634	12748.255874211905	12648.588673702765	14671.294773841639	14336.180502333526	16284.499313521244	15766.01602858072	18681.051327115707	17927.097191036402	0.24103144908616564	0.21745173718833447	-69.97886072244728	-6649.277092014905	-67.26769668851921	-6391.662541383877
41.51363869102594	8378.754584993823	8779.832580919096	12730.813264016493	12631.848902821534	14653.845216568548	14319.408808713222	16266.874195281605	15749.059885232431	18662.702218339527	17909.469662496827	0.2413060107436526	0.21769131840932598	-70.37678281605622	-6727.378350629006	-67.6354432481603	-6465.327042798977
41.763779247563185	8361.606990211709	8763.128642861098	12713.137341419715	12614.891624196009	14636.191443372916	14302.444550534334	16249.065113383014	15731.928377419927	18644.187351962573	17891.682685665015	0.24158796949628059	0.2179373422641563	-70.77104669041364	-6805.8276196527295	-67.9993784998951	-6539.280716551002
42.0154270267867	8344.174963429348	8746.155765975715	12695.226304771279	12597.715307705817	14618.332539327273	14285.28696807089	16231.071823203238	15714.621323542535	18625.507234325465	17873.73674434628	0.24187748561059047	0.2181899476575674	-71.16171656423103	-6884.630350864958	-68.35955961897707	-6613.5276962583885
42.26859111047143	8326.455220105394	8728.910936189326	12677.078318602293	12580.318395275382	14600.267575000204	14267.93529058404	16212.894080439168	15697.138543697058	18606.66238776928	17855.63233782844	0.24217472342021962	0.2184492769937487	-71.54885772418129	-6963.792215167079	-68.71604466283316	-6688.072294077836
42.523280635114425	8308.444419947016	8711.39108600368	12658.691512556994	12562.699299964896	14581.99560587359	14250.38873584707	16194.53164090891	15679.479859529964	18587.653350804707	17837.3699810522	0.24247985144966638	0.2187154762820441	-71.93253656183879	-7043.319111114368	-69.0688926015464	-6762.919007764664
42.77950479226489	8290.13916572612	8693.593093241701	12640.063980287041	12544.856405028877	14563.515671737472	14232.646509651928	16175.984260344329	15661.645094082183	18568.480678283115	17818.950204783665	0.2427930425425526	0.21898869524649847	-72.31282061221282	-7123.21717383014	-69.41816334987743	-6838.072528066114
43.03727282885567	8271.536002071487	8675.51377976209	12621.193778306322	12526.788062940403	14544.826796060765	14214.707805295666	16157.251694172728	15643.634071624789	18549.14494156842	17800.37355578801	0.24311447399456768	0.21926908743936405	-72.68977859432198	-7203.492784325033	-69.76391780103222	-6913.5377464499325
43.29659404753705	8252.631414236917	8657.149910142365	12602.07892480522	12508.492594380203	14525.927985337525	14196.57180304665	16138.33369728788	15625.446617486386	18529.64672871056	17781.640597005167	0.24344432769129493	0.21955681035877062	-73.06348045245613	-7284.152579133399	-70.10621786078627	-6989.319763090927
43.55747780701245	8233.421826845095	8638.498190329618	12582.717398422548	12489.96828718892	14506.818228407361	14178.237669589322	16119.23002380964	15607.082557871134	18509.98664462029	17762.751907727026	0.24378279025112934	0.21985202557071412	-73.43399740019231	-7365.203460441902	-70.44512648420641	-7065.423895279877
43.81993352237618	8213.903602607113	8619.555266258307	12563.107136973404	12471.213395281038	14487.49649574885	14159.704557446523	16099.940426831421	15588.54171966699	18490.165311244946	17743.70808377614	0.24413005317349695	0.22015489883555253	-73.80140196508	-7446.652606554329	-70.78070771262355	-7141.855686096009
44.08397066545326	8194.073041017778	8600.317722434787	12543.24603613164	12452.226137519363	14467.961738745347	14140.971604379012	16080.464658155763	15569.823930244453	18470.183367746096	17724.509737686607	0.24448631299261836	0.22046560023921327	-74.16576803566932	-7528.507482846733	-71.1130267128101	-7218.620913501829
44.349598765141174	8173.926377026457	8580.782080487546	12523.131948064605	12433.004696547785	14448.212888921247	14122.03793276034	16060.802468016365	15550.929017244203	18450.041470677843	17705.15749888606	0.24485177143703443	0.2207843043292958	-74.52717091083832	-7610.775853226427	-71.44214981801997	-7295.7255998579785
44.6168274077539	8153.45977968364	8560.944797682945	12502.762680018617	12413.547217581221	14428.248857147983	14102.902648926696	16040.953604786868	15531.856808354207	18429.74029416666	17685.652013879615	0.2452266355951696	0.22111119025630552	-74.88568735001536	-7693.465791971423	-71.7681445696835	-7373.17602174636
44.88566623736761	8132.669350763517	8540.80226540592	12482.135992853384	12393.851807150888	14408.068532818519	14083.564842500557	16020.917814675528	15512.607131075325	18409.280530092645	17665.993946435643	0.24561111808717112	0.22144644192021895	-75.2413956265118	-7776.585696187802	-72.09107976184896	-7450.978720313869
45.15612495616904	8111.551123362286	8520.350807604715	12461.249599522724	12373.916531802703	14387.670782988363	14064.023585686533	16000.694841404747	15493.179812474635	18388.66288827146	17646.18397777278	0.24600543724332216	0.22179024812262968	-75.5943755824992	-7860.144298739731	-72.4110254869156	-7529.140512016602
45.42821332480542	8090.101060473047	8499.586679199763	12440.101163500325	12353.739416747569	14367.054451482552	14044.277932538955	15980.28442587553	15473.57467892673	18367.888096638024	17626.22280674911	0.2464098172892976	0.2221428027247216	-75.9447086860855	-7944.1506817294285	-72.7280531831384	-7607.668499814812
45.701941162736816	8068.315053537083	8478.506064455745	12418.68829714758	12333.318444460978	14346.218357966363	14024.326918199335	15959.686305815494	15453.791555841537	18346.95690143096	17606.111150052693	0.2468244885385855	0.22250430481131533	-76.29247809134176	-8028.614290626254	-73.04223568466114	-7686.570084912237
45.97731834859046	8046.188920972242	8457.10507531667	12397.008560021617	12312.651553230175	14325.161296978553	14004.169558102656	15938.900215409978	15433.830267378518	18325.870067378255	17585.849742393802	0.24724968759237725	0.22287495886126746	-76.63776870046786	-8113.544948962517	-73.35364727333945	-7765.852978979703
46.25435482051728	8023.7184066787995	8435.379749703447	12375.059457120977	12291.736635646577	14303.882036925395	13983.804847151085	15917.925884915421	15413.690636146519	18304.628377883906	17565.439336698768	0.2476856575472696	0.2232549749245089	-76.9806672282466	-8198.952873662114	-73.66236373243373	-7845.525216890033
46.533060576550575	8000.899178523516	8413.326049773841	12352.838437066632	12270.57153704143	14282.379319033942	13963.231758853794	15896.763040254404	15393.3724828888	18283.232635215838	17544.88070430562	0.24813264821113032	0.22364456880601932	-77.32126226951368	-8284.848691054154	-73.96846240285595	-7925.595170038752
46.813445674966815	7977.726826802537	8390.939860144288	12330.34289021549	12249.154053862052	14260.651856262484	13942.449244431165	15875.411402591091	15372.87562615204	18261.68366069447	17524.174635161144	0.24859091632748923	0.2240439622570368	-77.65964436966897	-8371.243453633972	-74.27202224208304	-8006.071560294367
47.09552023464871	7954.196862683871	8368.21698607339	12307.570146703749	12227.481931986295	14238.698332166361	13921.456231881833	15853.870687886409	15352.19988193906	18239.982294882346	17503.321938019504	0.24906072580885308	0.22445338317386504	-77.99590609756342	-8458.148657494225	-74.57312388492937	-8086.963474493939
47.37929443545016	7930.304716630752	8345.153151607212	12284.51747441757	12205.552864972913	14216.517399717479	13900.25162501124	15832.140606432242	15331.34506334448	18218.12939777473	17482.323440642678	0.24954234797934222	0.22487306580459404	-78.33014212200214	-8545.57626059698	-74.8718497074442	-8168.280379658565
47.66477851856398	7906.045736806505	8321.743997685831	12261.182076887477	12183.364492244586	14194.107680074769	13878.834302419289	15810.220862362943	15310.310980171882	18196.125848990596	17461.179990001914	0.25003606182708427	0.22530325096411177	-78.66244929122331	-8633.538701821584	-75.16828389333386	-8250.032138854265
47.951982786891236	7881.415187462767	8297.985080211696	12237.561091104246	12160.914397201537	14171.467761304288	13857.203116446128	15788.111153144075	15289.097438532615	18173.97254796485	17439.892452481243	0.25054215426681037	0.22574418625779255	-78.99292671545481	-8722.048920851666	-75.46251250291243	-8332.229027749505
48.24091760541319	7856.40824731202	8273.871868079483	12213.651585252412	12138.200105262189	14148.596197045958	13835.356892073425	15765.811169036515	15267.704240424495	18151.67041414086	17418.461714082063	0.25106092041313244	0.22619612631425984	-79.32167585394564	-8811.120379044209	-75.75462354597039	-8414.881752015091
48.53159340156531	7831.0200078862445	8249.399741167768	12189.450556358206	12115.219081827952	14125.491505124735	13813.29442577934	15743.320592534892	15246.131183289666	18129.220387163405	17396.88868062905	0.25159266386499474	0.22665933302765096	-79.64880060506039	-8900.767081183381	-76.04470705711356	-8498.001465453766
48.82402066561362	7805.245471883616	8224.563988293003	12164.954927848677	12091.968730169121	14102.152166103844	13791.014484345214	15720.639097779449	15224.378059550836	18106.6234270722	17375.17427797747	0.2521376970018286	0.22713407580982894	-79.97440739952435	-8991.00359813124	-76.33285517376135	-8581.599788875319
49.11820995103327	7779.079551505377	8199.359805126312	12140.161547018517	12068.446389228762	14078.576621777767	13768.51580361205	15697.766349940259	15202.444656125133	18083.880514496308	17353.31945222231	0.25269634129195845	0.2276206318530131	-80.29860529923099	-9081.845090691	-76.61916221893262	-8665.688830012921
49.41417187488941	7752.517066784665	8173.782292073186	12115.067182399865	12044.649331340055	14054.763273600945	13745.797087183268	15674.70200457117	15180.330753913177	18060.99265084758	17331.32516990751	0.25326892761384073	0.22811928640332288	-80.6215060999275	-9173.307334515266	-76.903724787393	-8750.281204310246
49.71191711822035	7725.552743910467	8147.826452117524	12089.668521032361	12020.574759854713	14030.710481050814	13722.857005072728	15651.44570693371	15158.036127263756	18037.96085851521	17309.192418237177	0.25385579659075064	0.22863033304575453	-80.9432244371128	-9265.406746017281	-77.18664183427973	-8835.390056538861
50.01145642642306	7698.181213549311	8121.487188630677	12063.96216562873	11996.219806678002	14006.416559921283	13699.694192294683	15627.997091288513	15135.56054341212	18014.78618105992	17286.922205287643	0.25445729893955205	0.22915407400114257	-81.2638778980072	-9358.160409642383	-77.46801476910332	-8921.029083582107
50.3128006096408	7670.397009167633	8094.759303146514	12037.944631631586	11971.581529706356	13981.879780543486	13676.307247392928	15604.355780152819	15112.903761890548	17991.46968340796	17264.515560220363	0.2550737958342396	0.22969082043568537	-81.583587138226	-9451.586106388364	-77.74794755374387	-9007.212558264378
50.61596054315354	7642.194565358485	8067.63749310396	12011.612344157093	11946.656910163483	13957.098365930435	13652.694730906394	15580.521383522346	15090.06553390986	17968.012452044553	17241.973533495548	0.2557056592849581	0.2302408927836393	-81.9024760031134	-9545.702343586367	-78.02654680429987	-9093.955354239326
50.9209471677702	7613.568216176442	8040.116349558752	11984.96163482105	11921.442849830837	13932.070489842354	13628.85516376843	15556.493498056148	15067.045601710848	17944.415595207192	17219.297197086777	0.2563532725332566	0.23080462108383284	-82.22067165445333	-9640.528386087157	-78.3039218975282	-9181.272972066887
51.22777149022361	7584.512193484856	8012.190354866065	11957.988738442395	11895.936168167658	13906.79427476864	13604.787025636348	15532.271706222356	15043.843697883678	17920.68024307811	17196.487644696168	0.25701703046437174	0.23138234533067084	-82.53830470336106	-9736.084288977087	-78.58018508266832	-9269.18156658439
51.53644458356769	7555.020625319917	7983.853880336111	11930.689789618958	11870.133599315775	13881.267789822463	13580.488753147865	15507.85557540269	15020.45954465372	17896.80754797569	17173.545991969837	0.2576973400373743	0.23197441584035192	-82.85550934898492	-9832.390931816772	-78.85545159817775	-9357.697975571733
51.84697758757708	7525.087534276863	7955.101183865203	11903.060819170461	11844.03178898432	13855.489048544076	13555.958738101086	15483.244656953944	14996.892853132209	17872.798684544865	17150.47337671373	0.25839462073406105	0.2325811936330473	-83.17242352290123	-9929.470054453705	-79.12983979328419	-9446.839749733917
52.15938170914916	7494.706835923816	7925.926407545214	11875.097750443361	11817.627291209297	13829.456006608545	13531.195325554489	15458.43848522449	14973.143322530128	17848.654849946244	17127.270959109803	0.2591093050275291	0.23320305083183937	-83.48918904035963	-10027.344294567592	-79.40347125534754	-9536.625184153207
52.47366822270851	7463.872337249261	7896.323575254248	11846.796395471702	11790.916564982299	13803.166559433148	13506.196811842787	15433.436576523049	14949.210639333225	17824.377264043662	17103.93992193206	0.2598418388714016	0.2338403710792667	-83.8059517589245	-10126.037227092776	-79.67647094381027	-9627.07335135527
52.789848470613855	7432.577735149738	7866.286590232108	11818.152450987867	11763.895970742598	13776.618539679394	13480.961442504387	15408.238428037404	14925.09447643584	17799.967169589414	17080.481470762035	0.26059268221076004	0.23449354997235108	-84.12286174340261	-10225.573405412491	-79.94896732926281	-9718.20413584914
53.107933863567155	7400.816614965454	7835.809232644926	11789.161494277898	11736.561766727362	13749.80971464548	13455.487410117023	15382.843516701216	14900.794492232562	17775.425832408055	17056.89683420458	0.2613623095158576	0.23516299551705955	-84.44007343857811	-10325.978404590394	-80.22109253928284	-9810.038270404097
53.42793588102576	7368.58244907113	7804.885157142753	11759.818978873986	11708.91010517289	13722.73778354274	13429.772852035914	15357.251298005185	14876.31032966415	17750.75454157709	17033.18726410231	0.26215121033978295	0.23584912860317592	-84.75774585040563	-10427.278866745997	-80.49298251165601	-9902.59737416543
53.74986607161648	7335.868595531242	7773.507890415595	11730.12023007828	11680.937028361059	13695.400374651288	13403.815848030501	15331.461204750642	14851.641615216387	17725.95460960516	17009.354035749508	0.262959889901288	0.2365523835006446	-85.07604273493052	-10529.502548582386	-80.76477715416695	-9995.903992585838
54.073736053552395	7302.668296828742	7741.670828753091	11700.060440310697	11652.638464503874	13667.795042348527	13377.614417814273	15305.472645742004	14826.787957868857	17701.027372606844	16985.398448104643	0.2637888696940682	0.23727320837847837	-85.39513279604216	-10632.67837124085	-81.03662051196807	-10089.981639341451
54.399557515052166	7268.974678677767	7709.367235614223	11669.634664273914	11624.010223459338	13639.91926400461	13351.16651846276	15279.285004415462	14801.748947991451	17675.974190474153	16961.32182400171	0.2646386881238602	0.23801206584741144	-85.7151898923621	-10736.836472602561	-81.30866094282464	-10184.854840326589
54.727342214761876	7234.780748931248	7676.5902392136395	11638.837813927872	11595.04799227107	13611.770436738056	13324.470041713805	15252.89763740018	14776.524156185556	17650.796447043864	16937.125510359605	0.2655099011747943	0.23876943352752536	-86.03639325418771	-10842.008262219839	-81.58105130118929	-10280.549179915804
55.057101982179326	7200.079396595582	7643.332830132155	11607.664653266102	11565.747330523887	13583.34587402458	13297.52281114417	15226.309873008473	14751.113132066981	17625.495550260293	16912.810878389297	0.26640308310651967	0.2395458046421665	-86.35892771018189	-10948.226478923578	-81.85394913060736	-10377.09134949511
55.38884871808102	7164.863390965574	7609.587858959843	11576.109792886076	11536.103665507633	13554.642802152115	13270.322579216561	15199.521009651577	14725.515402987812	17600.07293233325	16888.379323798603	0.2673188271837159	0.24034168863952907	-86.68298392434735	-11055.525251249317	-82.12751686496267	-10474.509198393673
55.722594394951685	7129.12538089389	7575.348033980905	11544.167684345337	11506.112287180815	13525.658356514337	13242.86702419047	15172.530314177053	14699.730472693967	17574.530049890793	16863.83226699434	0.26825774643969136	0.24115761184337475	-87.0087586449772	-11163.940160969272	-82.40192204025516	-10572.831787505653
56.058351057416104	7092.857894210262	7540.605918910113	11511.83261429445	11475.768342924914	13496.389577734171	13215.153746889422	15145.33702012312	14673.757819914477	17548.8683841254	16839.171153280608	0.2692204744758618	0.24199411813444133	-87.33645496469398	-11273.508309754077	-82.67733751597916	-10672.089445568155
56.39613082267415	7056.053337307518	7505.353930692411	11479.09869837857	11445.066832080962	13466.833407609509	13187.180267318154	15117.940325886437	14647.596896879686	17523.089440934167	16814.397453053916	0.27020766629902165	0.24285176966417668	-87.66628259300705	-11384.268389177974	-82.95394170735017	-10772.313828327227
56.7359458809379	7018.7039949121345	7469.584337377285	11445.959874897788	11414.002600258165	13436.986684871368	13158.944021121104	15090.339392797761	14621.24712776365	17497.19475105122	16789.512661993504	0.27121999919841855	0.24373114760254427	-87.99845814206128	-11496.260754310992	-83.23191882914762	-10873.537980783265
57.07780849587155	6980.802030059296	7433.289256081842	11412.40989821739	11382.570333405298	13406.846140745669	13130.442355874839	15062.53334310129	14594.707907047403	17471.185870172536	16764.518301247193	0.2722581736647636	0.24463285292173928	-88.33320542555884	-11609.527500979137	-83.51145915097732	-10975.796402589884
57.42173100503407	6942.339484293347	7396.4606510567755	11378.442331917877	11350.764551634162	13376.408394308222	13101.672527205272	15034.521257832026	14567.978597798208	17445.06437907189	16739.415917611655	0.2733229143534405	0.2455575072177684	-88.67075577200376	-11724.112546951044	-83.79275926507034	-11079.12511683954
57.7677258203244	6903.308278116843	7359.090331871685	11344.050541675158	11318.579602784866	13345.669947622882	13072.631694721167	15006.302174586179	14541.058529860862	17418.831883707742	16714.20708370708	0.2744149710943014	0.24650575357196503	-89.01134835367338	-11840.061717362143	-84.07602236796447	-11183.561742518563
58.115805428429454	6863.700211712348	7321.169951736613	11309.2276878597	11286.009655720916	13314.627180650783	13043.316917753293	14977.875085177688	14513.946997955043	17392.490015318996	16688.893398144308	0.2755351199505891	0.24747825745463356	-89.35523053058932	-11957.422834418248	-84.36145855538416	-11289.145570656285
58.465982391274686	6823.5069659645715	7282.691005979885	11273.966717845326	11253.04869334382	13283.276345920429	13013.72515089058	14949.238933176299	14486.643259675255	17366.040430510588	16663.476485685645	0.276684164329663	0.24847570767315205	-89.70265821135035	-12076.245811729692	-84.64928513186533	-11395.917644482572
58.818269346477535	6782.7201038106505	7243.644830702135	11238.260358015385	11219.690505313845	13251.6135629447	12983.85323930101	14920.392611318988	14459.146533386102	17339.484811325947	16637.957997396516	0.2778629361483871	0.24949881736699708	-90.05389623169685	-12196.58275355585	-84.93972693612886	-11503.920843855478
59.172679007803275	6741.331071950502	7204.022601630181	11202.101105456277	11185.928680465595	13219.634812373084	12953.697913827245	14891.334958789146	14431.45599600873	17312.82486530705	16612.339610788924	0.27907229705618525	0.250548325052319	-90.40921875093773	-12318.4880591291	-85.2330166822394	-11613.199974098708
59.52922416562417	6699.331202950008	7163.815333194852	11165.481219326035	11151.756598904556	13187.335929864319	12923.255785843967	14862.064758355122	14403.570780691021	17286.06232553955	16586.623029954422	0.28031313971897276	0.2516249957188402	-90.76890966827705	-12442.01853246754	-85.52939531848824	-11723.801859624218
59.887917687380885	6656.711717773565	7123.013877860302	11128.39271188687	11117.167423771785	13154.712599665609	12892.523341864937	14832.580733360961	14375.48997435584	17259.198950682694	16560.809985686497	0.2815863891673506	0.2527296219820324	-91.13326305896044	-12567.233497848269	-85.82911240380781	-11835.775442495942
60.24877251804685	6613.463728784553	7081.608925733902	11090.827339189596	11082.154092662595	13121.760347882768	12861.496937886099	14802.88154456082	14347.212615120081	17232.236524982378	16534.902235591013	0.2828930042126683	0.25386302529370486	-91.5025836317036	-12694.194921318907	-86.13242650324901	-11949.171886271797
60.6118016805955	6569.578243255589	7039.591004488853	11052.77659139801	11046.709308685065	13088.474535425355	12830.17279345076	14772.96578678839	14318.737689577449	17205.176858266277	16508.90156418378	0.2842339789347713	0.2550260572143354	-91.87718720902922	-12822.967538642697	-86.43960560396226	-12064.044685485307
60.97701827647021	6525.046167433315	6996.950479633995	11014.231682740734	11010.825531143159	13054.850350609222	12798.546985421415	14742.83198545155	14290.064129936569	17178.021785918892	16482.809782973578	0.285610344245487	0.25621960075067346	-92.25740123066862	-12953.61898990674	-86.75092755180594	-12180.449780980125
61.34443548605718	6479.858311206174	6953.677555168777	10975.183541078814	10974.49496582982	13020.882801399259	12766.61544144313	14712.478592843185	14261.190811007165	17150.77316883612	16456.628730530218	0.28702316953215734	0.2574445717623825	-92.6435652817745	-13086.219961232506	-87.06668051037923	-12298.445681501646
61.71406656916102	6434.005393426792	6909.7622746639645	10935.622797076076	10937.709554913607	12986.566707272495	12734.373933080893	14681.90398425669	14232.116547024469	17123.432893356487	16430.36027253536	0.28847356438578126	0.2587019204417087	-93.03603164738524	-13220.84433401702	-87.38716344368731	-12418.093591927085
62.085924865483435	6387.47804794474	6865.194522812617	10895.53977296048	10900.460966403278	12951.896690682119	12701.8180686139	14651.106453895796	14202.840088303317	17096.002871168195	16404.006301815374	0.28996268041862583	0.259992632870423	-93.43516589395585	-13357.569342041388	-87.71268662337388	-12539.457548463251
62.46002379510434	6340.266830409279	6819.964027499152	10854.924470863738	10862.740583173327	12916.86716810078	12668.943285467454	14620.084210566203	14173.360117711489	17068.485039189432	16377.56873835406	0.29149171317645994	0.2613177326585536	-93.8413474798981	-13496.475736975204	-88.04357216237986	-12662.604561296757
62.83637685896657	6292.362225905989	6774.060362438432	10813.76656072734	10824.539491533636	12881.47234062102	12635.744842262893	14588.835373136739	14143.675246951892	17040.88135942024	16351.049529283904	0.29306190415088856	0.2626782826697095	-94.25497039564289	-13637.647962596733	-88.38015457541405	-12787.60476498818
63.21499763936286	6243.754657496143	6727.472950441347	10772.055367763263	10785.848469326203	12845.70618408947	12602.217810464723	14557.35796575681	14113.784012642725	17013.193818764063	16324.450648854276	0.29467454289760847	0.2640753868381045	-94.67644383584775	-13781.174338381272	-88.72278136904424	-12914.53157723276
63.59589980042612	6194.4344957317835	6680.19106736723	10729.779859457367	10746.65797353072	12809.562438749354	12568.35706560217	14525.649912815252	14083.684872182943	16985.424428815873	16297.77409837396	0.29633096926677616	0.26551019208271837	-95.10619290497198	-13927.147252919618	-89.0718136624273	-13043.461866424885
63.979097088622495	6144.392069225292	6632.203846828983	10686.928632104698	10706.958127361502	12773.034598365422	12534.157278041941	14493.709033625855	14053.376199390794	16957.575225615	16271.021906126434	0.29803257575207026	0.266983890324381	-95.54465935687404	-14075.663367565721	-89.42762683948604	-13174.476128397044
64.36460333324754	6093.617676357512	6583.50028572187	10643.489896866491	10666.73870683779	12736.115898803822	12499.61290328756	14461.533036823637	14022.85627990208	16929.648269360237	16244.196127255942	0.29978080996544143	0.26849772061193894	-95.9923023718693	-14226.823831124231	-89.79061123591237	-13307.658673120663
64.75243244692527	6042.101598213654	6534.069250652025	10599.451465338325	10625.989126808512	12698.79930603679	12464.71817177793	14429.119514453641	13992.123306312798	16901.645644083263	16217.298843620882	0.30157717724499816	0.27005297136406503	-96.44959937141903	-14380.73450595932	-90.16117286130611	-13443.097821728326
65.14259842611021	5989.834112843343	6483.899485347678	10554.800734621791	10584.69842641431	12661.077503542692	12429.467078158608	14396.465935735536	13961.17537305223	16873.569457279136	16190.33216361369	0.30342324340395277	0.2716509827336971	-96.91704687307538	-14537.506206242368	-90.53973415902692	-13580.88611455122
65.53511535159264	5936.805510946328	6432.979619141297	10509.524671890935	10542.855253967524	12622.942879067561	12393.853369994835	14363.569640482889	13930.010470968591	16845.421839488812	16163.29822194268	0.3053206376290476	0.2732931491025441	-97.39516138784529	-14697.25494905794	-90.92673480618578	-13721.120530894026
65.92999738900669	5883.00611309299	6381.298176618672	10463.609798447897	10500.447851232955	12584.387510714852	12357.870535896027	14330.427832157555	13898.626481610927	16817.20494383157	16136.199179374255	0.3072710555374502	0.27498092171359534	-97.88448036119735	-14860.1022189199	-91.32263255502403	-13863.902721075341
66.32725878934137	5828.426288595257	6328.843588537482	10417.042173262687	10457.46403709123	12545.403152326751	12321.511793018019	14297.037570536224	13867.02117118792	16788.9209454828	16109.037222431547	0.3092762624016533	0.27671581145007834	-98.38556316001814	-15026.17524649296	-91.72790411817914	-14009.339251532685
66.72691388945532	5773.056476151197	6275.604204126092	10369.807375994706	10413.891190568076	12505.981218119568	12284.770073908625	14263.395763966346	13835.19218418441	16760.572041094067	16081.81456304689	0.31133809655257827	0.27849939176987665	-98.89899210790645	-15195.607302275486	-92.14304610048384	-14157.541863751132
67.12897711259382	5716.887206393854	6221.568304881021	10321.890489495016	10369.716233212519	12466.11276653258	12247.638012658754	14229.49916118537	13803.137036613725	16732.160448150236	16054.533438163635	0.31345847297170293	0.2803333018050122	-99.42537357046967	-15368.538006002549	-92.56857597922317	-14308.627747793216
67.53346296890952	5659.9091264833605	6166.7241199907485	10273.276081792135	10324.925610809132	12425.78848324902	12210.107930320733	14195.3443426775	13770.853108884072	16703.688404260352	16027.196109284581	0.31563938708377604	0.2822192496364299	-99.96533909316895	-15545.113652600907	-93.00503313573245	-14462.719831292052
67.94038605598601	5602.113026888881	6111.059843521931	10223.948187565698	10279.505274409226	12384.998663344062	12172.171819551457	14160.927711538316	13738.337638253974	16675.15816637622	15999.80486196173	0.317882918762431	0.28415901575502117	-100.51954659385774	-15725.487555570435	-93.45297994084831	-14619.947084803134
68.3497610593647	5543.489870516293	6054.563653514693	10173.89028911735	10233.440660668844	12343.733192514052	12133.821328437383	14126.245483817615	13705.587710851769	16646.5720099346	15972.362005223984	0.32019123656182075	0.2861544567205255	-101.08868161181636	-15909.820408572443	-93.91300289649189	-14780.4448443586
68.7616027530747	5484.030824345601	5997.22373314309	10123.085296851164	10186.716671482074	12301.981527337739	12095.047743454597	14091.293678307436	13672.600253231283	16617.932227917096	15944.869870937582	0.322566602188276	0.2882075090307637	-101.67345861620379	-16098.280666272156	-94.38571383700946	-14944.355152356438
69.17592600016614	5423.727293751383	5939.0282941079995	10071.51552928096	10139.317652900974	12259.732674518275	12055.84197151507	14056.068105740549	13639.372023434295	16589.24112982175	15917.330813094291	0.3250113752269199	0.29032019321446567	-102.27462237564032	-16291.044945261441	-94.87175119239691	-15111.82711766474
69.59274575324658	5362.570959688657	5879.965602440935	10019.16269258721	10091.227373336047	12216.97516905243	12016.194521047677	14020.564357362531	13605.899601528676	16560.50104054061	15889.74720702225	0.3275280181391805	0.29249461816187283	-102.89294939141473	-16488.298446088098	-95.37178131687324	-15283.017296109349
70.01207705502031	5300.553818935719	5820.024006908911	9966.00785975201	10042.429001034061	12173.697051270488	11976.095482059123	13984.777792837385	13572.17937958827	16531.714299136016	15862.121448513353	0.33011910154819923	0.2947329857082366	-103.52924939637705	-16690.2353973547	-95.88649988576799	-15458.09009244712
70.43393503883172	5237.668227594714	5759.191970222887	9912.031449307624	9992.90508083401	12129.885842688116	11935.534505117437	13948.70352744466	13538.207551078915	16502.88325750891	15834.455952861346	0.3327873098303179	0.29703759548638836	-104.18436692165233	-16897.05952289235	-96.41663336381316	-15637.21818498429
70.85833492921113	5173.906948060109	5697.458103265227	9857.213203741761	9942.637510206287	12085.528520608565	11894.500779197238	13912.336418522575	13503.98009961202	16474.010278951264	15806.753153803771	0.3355354470320358	0.29941085006562906	-104.85918293308532	-17108.984533027746	-96.96294054806822	-15820.582974079065
71.2852920424243	5109.263199673994	5634.811202564612	9801.532167611625	9891.607514585263	12040.611491411144	11852.983008322994	13875.671051108891	13469.492787024838	16445.097736574746	15779.015502361037	0.3383664431331786	0.3018552603953988	-105.55461653929342	-17326.234640954062	-97.52621418877061	-16008.375055791344
71.71482178702524	5043.7307132960395	5571.240291260677	9744.966665428492	9839.79562201129	11995.120562458984	11810.969386942754	13838.701722727687	13434.741140743228	16416.148011606674	15751.24546556481	0.3412833606784511	0.30437345157343454	-106.27162677291562	-17549.04510523798	-98.10728269128413	-16200.794721995015
72.14693966441222	4977.3037900242225	5506.734663814632	9687.49427938598	9787.181637105266	11949.040912556735	11768.447573961854	13801.422427266769	13399.720440380153	16387.163491544263	15723.44552506792	0.34428940180108003	0.30696816895949547	-107.01121444670753	-17777.66279949015	-98.70701190276122	-16398.05248834798
72.58166126938723	4909.977364309871	5441.283934736102	9629.091827017295	9733.744614406285	11902.35706088579	11725.404665361702	13763.826837886252	13364.425703519039	16358.146568156644	15695.618175626689	0.3473879156639285	0.30964228465719695	-107.77442408512252	-18012.34681012761	-99.32630698628418	-16600.369651455898
73.01900229071879	4841.747071717796	5374.878091611357	9569.735338881457	9679.462831112774	11855.052834342872	11681.827165326215	13725.908288895405	13328.851670628646	16329.09963532485	15667.765923447208	0.35058240634524557	0.3123988043880602	-108.56234593216323	-18253.36906317901	-99.96611438572836	-16807.978876665235
73.45897851170821	4772.609321587595	5307.507552731965	9509.400036393612	9624.313759277109	11807.11133320459	11637.700955793502	13687.65975652957	13292.992789051128	16300.025086707725	15639.891284385008	0.3538765411981534	0.3152408747835775	-109.37611803608888	-18501.01498107845	-100.62742388491279	-17021.124818014912
73.90160581075892	4702.561374856946	5239.163229637691	9448.060309932616	9568.274037516105	11758.51489503893	11593.011264347439	13649.073838554767	13256.843196001508	16270.925313221942	15611.996781987917	0.3572741597150685	0.318171791122902	-110.21692841037293	-18755.58417021297	-101.31127076349185	-17240.06477175979
74.34690016194996	4631.601427309886	5169.836594900961	9385.689697378322	9511.31944231285	11709.245056782158	11547.74263035924	13610.14273262197	13220.396700511865	16241.802700322709	15584.084945370432	0.36077928293052375	0.32119500554574004	-111.08601726948291	-19017.39113986632	-102.01873805202558	-17465.069364900235
74.79487763561212	4559.728698514506	5099.519755494478	9322.260863253821	9453.424859001581	11659.282514898858	11501.8788692863	13570.85821328854	13183.646764249517	16212.659625072101	15556.158306908197	0.3643961233982994	0.32431413577209744	-111.98467933812026	-19286.7660532156	-102.75095888903707	-17696.423280250747
75.24555439890803	4486.943526711529	5028.205532095241	9257.745578671076	9394.564252543445	11608.607083540219	11455.403035030402	13531.21160761678	13146.586481132132	16183.49845297906	15528.21939973872	0.3681290957814421	0.3275329743628465	-112.91426623092048	-19564.055510759354	-103.50911898185404	-17934.426019482315
75.6989467164156	4413.247469911146	4955.887544690568	9192.114702306659	9334.710638221946	11557.197650616112	11408.297380255002	13491.193769254936	13109.208555658257	16154.321534596045	15500.270755055255	0.3719828280966619	0.3308554985574843	-113.87618889842452	-19849.623366339132	-104.2944591725336	-18179.392705480102
76.15507095071504	4338.6434134464635	4882.560304861231	9125.338162663598	9273.836052408187	11505.032131695396	11360.543314556748	13450.795050897716	13071.505279864861	16125.131201854576	15472.314899178273	0.3759621736577204	0.3342858807281302	-114.87192013391541	-20143.851575696375	-105.10827810964656	-18431.654925344978
76.61394356297929	4263.135684219372	4808.219315125115	9057.384941909339	9211.911523571831	11452.087421650249	11312.121360383997	13410.005275017389	13033.468508818005	16095.929764122107	15444.354350389385	0.3800722237658955	0.3378284994916682	-115.90299713436798	-20447.141077233013	-105.95193502619259	-18691.561615278013
77.07558111356816	4186.730171856677	4732.8611757300705	8988.223061615861	9148.907043741041	11398.339343960688	11263.01110659103	13368.813702747268	12995.08963453448	16066.719503959854	15416.391615509758	0.3843183211993442	0.3414879515250307	-116.9710241062894	-20759.912704162765	-106.82685262238738	-18959.479988363106
77.54000026262605	4109.434456971154	4656.483699287471	8917.819570769687	9084.791540647255	11343.762597599285	11213.191159515407	13327.20900079254	12956.359558226408	16037.50267256153	15388.42918620566	0.38870607455731004	0.3452690641320047	-118.07767490567312	-21082.60812690202	-107.73452005149011	-19235.796506153885
78.00721777068286	4031.2579466913576	4579.086033636048	8846.140536463095	9019.53285082493	11288.330701418363	11162.639091462495	13285.179206232726	12917.268660750973	16008.28148484965	15360.469535000662	0.3932413735196358	0.34917690861358613	-119.22469569812347	-21415.690823915415	-108.6764960049095	-19520.91789466748
78.47725049925933	3952.212017586548	4500.668793320092	8773.151037728341	8953.097693977028	11232.01593596881	11111.331386481343	13242.711689072072	12877.806771140573	15979.05811420621	15332.515110974438	0.397930405087002	0.3532168144979063	-120.41390762266747	-21759.647078637034	-109.6544118915208	-19815.272205105517
78.95011541147531	3872.310166065625	4421.234200054023	8698.815163029558	8885.451648960136	11174.789282685348	11059.243383314388	13199.793112382264	12837.963133077757	15949.834686811315	15304.568335124837	0.4027796708727829	0.35739438469009244	-121.64720943966313	-22114.986999412533	-110.66997510439978	-20119.30991932098
79.42582957266194	3791.5681662721913	4340.786232527473	8623.096011987078	8816.559131792877	11116.620360383362	11006.349215405062	13156.409389871882	12797.726369170345	15920.613275562333	15276.631595369594	0.40779600552343326	0.36171551160717463	-122.92658013813889	-22482.245558311697	-111.72497236488016	-20433.505099400412
79.90441015097758	3710.004235428739	4259.330785878434	8545.955701972982	8746.383376145395	11057.477359023638	10952.621747848983	13112.545640704591	12757.08444287084	15891.395893543995	15248.707241161663	0.4129865963510174	0.36618639436837286	-124.2540814747008	-22861.983643852174	-112.8212731321928	-20758.356580362422
80.38587441802741	3627.639206501333	4176.875841126982	8467.355380287472	8674.886416828174	10997.326970716098	10898.032511178082	13068.186141375498	12716.024617872677	15862.184487017417	15220.797577690277	0.41835900426887457	0.3708135571168024	-125.6318604099597	-23254.789121267386	-113.96083306291621	-21094.389204130042
80.87023974948666	3544.496707959382	4093.4316448155923	8387.25524270239	8602.029076865534	10936.134317952074	10842.55163187294	13023.314274441844	12674.533414803645	15832.980927894068	15192.9048596383	0.4239211861296537	0.37560386855493605	-127.06215140292807	-23661.277892681537	-115.14569750090413	-21442.155092212837
81.35752362572781	3460.603350291624	4009.0108990431067	8305.61455924112	8527.770958812267	10873.862879076083	10786.147759506102	12977.912473889202	12632.596565022839	15803.787005657814	15165.031284463412	0.4296815185741126	0.38056456278312023	-128.5472785171296	-24082.094947825884	-116.37800497424723	-21802.234953499632
81.8477436324513	3375.988918807948	3923.628962006131	8222.391708154615	8452.070441053702	10810.474411035484	10728.78799043037	12931.962166899593	12590.198961313716	15774.604418695644	15137.178985169183	0.43564882350929784	0.38570326153812073	-130.08965728375188	-24517.915394012118	-117.65999066984114	-22175.239422366954
82.34091746132043	3290.6865721040226	3837.3040590711835	8137.5442191500715	8374.884679918032	10745.928869477853	10670.437787939883	12885.443711771128	12547.324605249787	15745.43476499465	15109.35002252875	0.4418323953461789	0.39102799793721665	-131.69179625899233	-24969.44545192737	-118.99398985083099	-22561.810420931317
82.83706291059936	3204.7330453910613	3750.057504291742	8051.028827033891	8296.169618527849	10680.184326304645	10611.060898850234	12838.336331721885	12503.956550993464	15716.279532159702	15081.546376721744	0.44824203013960595	0.39654724184285395	-133.35629820206668	-25437.423401197186	-120.38244117461363	-22962.622537597315
83.33619788579601	3118.1688576927627	3661.913932152684	7962.801537042186	8215.880003424038	10613.196884834595	10550.619266466287	12790.618044292125	12460.076845270474	15687.140086702935	15053.76993834185	0.45488805678791283	0.40226992697348496	-135.08586078976805	-25922.620456899982	-121.82788986177547	-23378.38441220508
83.83834040030794	3031.038521685107	3572.901539169053	7872.817703252298	8133.969410111417	10544.920592783728	10489.072939934593	12742.265586039406	12415.666463243053	15658.017662551592	15026.022498728467	0.46178137046564843	0.40820547989804856	-136.8832767695676	-26425.841554666637	-123.33299065603205	-23809.84011565149
84.34350857607244	2943.390754698435	3483.0523347821504	7781.032121596546	8050.390278802014	10475.307353332199	10426.379980012442	12693.254332201603	12370.705239985735	15628.913348718208	14998.305739574067	0.4689334684812353	0.4143638510648799	-138.75143343904165	-26947.926018271362	-124.9005105047654	-24257.77050924604
84.85172064422062	2855.2786891140213	3392.4024007810012	7687.399139134242	7965.093961767807	10404.306834620764	10362.49636132713	12643.558210980746	12325.17179724508	15599.828076071304	14970.621221753432	0.4763564887720033	0.42075554803079096	-140.69331132404477	-27489.74807942938	-126.5333308784393	-24722.994566128124
85.36299494573534	2766.760080067089	3300.992158227907	7591.872781380711	7878.030783862153	10331.866378105355	10297.375871249908	12593.149612078412	12279.043465141884	15570.762603140225	14942.970373317417	0.4840632512724027	0.42739167107294596	-142.71198190799805	-28052.217214259086	-128.23444963127258	-25206.370633186074
85.87734993211305	2677.897508013504	3208.8666405792546	7494.406899642015	7789.150117927652	10257.930906297885	10230.970005570562	12541.999289091184	12232.296198450671	15541.71750088353	14915.354476589975	0.4920673024177016	0.43428395138523657	-144.81060424539282	-28636.27825549571	-130.00698229061163	-25708.79760791408
86.39480416602983	2588.7585733266574	3116.075771363162	7394.95534045932	7698.400476976924	10182.442830535296	10163.227861230556	12490.076255350008	12184.904487064909	15512.693136343305	14887.774654301566	0.5003829630755545	0.44144479208249904	-146.99242027006767	-29242.91123326798	-131.8541626442402	-26231.215999906184
86.91537632201124	2499.4160796646265	3022.674644400737	7293.472139428266	7605.729625213138	10105.341959551182	10094.096026458748	12437.347672763395	12136.841260229072	15483.689655102144	14860.231854686745	0.5090253802320203	0.4488873122604478	-149.26074858239554	-29873.130889920052	-133.7793424728643	-26774.608840903267
87.43908518710603	2409.9482023855862	2928.7238041341443	7189.91174182435	7511.084710148626	10026.565409776531	10023.51846875596	12383.778733200554	12088.077784091425	15454.706962453476	14832.726835469248	0.5180105827975606	0.4566253943871727	-151.61897647297155	-30527.98580666678	-135.78599025271978	-27340.002401204547
87.9659496615646	2320.4386377927326	2834.289523148263	7084.229252631908	7414.412418280032	9946.047518468387	9951.436421292427	12329.33253192489	12038.583552099795	15425.744703186967	14805.26014664953	0.5273555419430257	0.4646737353338993	-154.07054990941833	-31208.557070899522	-137.87768862614394	-27928.466662903782
88.4959887595208	2230.976728463051	2739.444073443083	6976.380718743309	7315.6591569903885	9863.719760964555	9877.788268423019	12273.969932565651	11988.326167733636	15396.802239884235	14777.832112004886	0.5370782364263257	0.4730479013890865	-156.6189611788268	-31915.956403001444	-140.0581304075531	-28541.1154920212
89.0292216096782	2141.6575593600583	2644.265987426362	6866.323446259436	7214.771265566592	9779.510673586577	9802.509431186576	12217.649423092347	11937.271219033004	15367.878629610623	14750.442809203916	0.5471977234286656	0.48176438764157986	-159.26773384380067	-32651.323650947772	-142.33111286045096	-29179.106442539254
89.56566745600044	2052.582018856875	2548.840303951959	6754.016355981235	7111.695258446088	9693.34578396751	9725.532253843616	12160.326962234616	11885.382144352401	15338.972598878414	14723.092048428267	0.5577342154857664	0.49084068216623417	-162.02040462911282	-33415.823548666434	-144.70052994212347	-29843.640114398208
90.1053456584057	1963.8568182128863	2453.2587940289422	6639.420380331566	7006.3781040374015	9605.147550869728	9646.78589272565	12101.955815773823	11832.620088736474	15310.082516748436	14695.779349387818	0.568709164175998	0.5002953355001272	-164.8805018156454	-34210.64162132796	-147.17036217295936	-30535.958975870395
90.6482756934654	1875.5944624654214	2357.620160071512	6522.498905077474	6898.767542689075	9514.835315878812	9566.196208917712	12042.486382115547	11778.943750280212	15281.206365922428	14668.503916602736	0.5801453513153353	0.5101480359603939	-167.85151967351158	-35036.97910650098	-149.7446637418234	-31257.345547356177
91.19447715510712	1787.9131651358753	2262.0302017571826	6403.2182593335465	6788.8124476119565	9422.325269722676	9483.685666584606	11981.866006544695	11724.309215806965	15252.341711668547	14641.264612817973	0.5920669885105062	0.5204196914270406	-170.93688841884978	-35896.04674465349	-152.427546408353	-32009.11982861883
91.74396975532183	1700.9366986261193	2166.6019407170033	6281.548257404462	6676.463232781247	9327.53043636648	9399.173239078053	11920.038783561173	11668.669785167232	15223.485668406845	14614.059930402096	0.6044998260389675	0.5311325182974989	-174.13993913231388	-36789.057276519714	-155.22315971107128	-32792.635835393565
92.29677332487483	1614.794171722447	2071.4556954102213	6157.462796061782	6561.672312054196	9230.360678480407	9312.574325334888	11856.945346700017	11611.975783434835	15194.63486376619	14586.887960570046	0.6174712721601405	0.5423101384158914	-177.46386302579958	-37717.21646722499	-158.13566693036955	-33609.27709292597
92.85290781402206	1529.6197252608238	1976.719096653207	6030.940510833228	6444.394613928763	9130.722728370452	9223.800679498794	11792.522645258345	11554.174360255918	15165.785399908178	14559.746360255673	0.6310105241201842	0.5539776848912581	-180.91166439568224	-38681.71245923173	-161.16921619469576	-34460.45091447653
93.41239329322968	1445.5521367760614	1882.5270334014072	5901.965494797284	6324.588156528231	9028.520249002317	9132.760357173129	11726.703707382354	11495.209275589523	15136.93281189342	14532.63231644321	0.6451487122963172	0.5661619178477775	-184.48610655153152	-39683.70323747583	-164.32790605259834	-35347.58127145702
93.97524995389855	1362.7343249012415	1789.0215175523942	5770.528083204434	6202.214687516236	8923.65393033895	9039.35768224623	11659.417389018861	11435.020671072238	15108.072022846376	14505.54250775073	0.6599190591415894	0.5788913512996068	-188.18964996245722	-40724.30197105114	-167.61574476488568	-36272.10003890912
94.54149810909283	1281.312744452445	1696.3514557851934	5636.6257069671365	6077.240393711436	8816.0216268512	8943.493238825104	11590.588108307862	11373.544826242562	15079.197295650709	14478.47306303851	0.6753570548428078	0.5921963925168567	-192.02438182103378	-41804.55997706647	-171.0366025019175	-37235.43637590227
95.11115819427312	1201.4366635838057	1604.6723158211091	5500.263817649415	5949.636685164607	8705.518542749616	8845.063893473633	11520.135565094137	11310.713898879567	15050.302180882722	14451.419516794593	0.691500651900669	0.6061094954521078	-195.99193618666777	-42925.44703371031	-174.59415555955638	-38239.00397474482
95.68425076803395	1123.257315191571	1514.1456740401845	5361.456886014234	5819.381058363197	8592.037472221164	8743.962853679632	11447.974445372116	11246.455648748613	15021.379460662849	14424.376761027388	0.7083904811910032	0.62066533003415	-200.09340384287498	-44087.828752584755	-178.2918216395401	-39284.18588691461
96.26079651284576	1046.9269159506323	1424.938631180212	5220.229475417277	5686.458043012408	8475.469102731755	8640.079769271044	11374.014110654887	11180.693144106828	14992.421088072353	14397.338993367037	0.7260700924806822	0.635900969414078	-204.3292309839935	-45292.44070472079	-182.13268517353208	-40372.31660686643
96.84081623580131	972.5975480550102	1337.2230829601647	5076.617390333208	5550.860236481177	8355.702390272878	8533.300884369344	11298.158272489702	11113.344450414712	14963.418121750483	14370.299661051486	0.7445862228648994	0.6518560975767858	-208.69910584300396	-46539.858981857076	-186.119411610498	-41504.66106849653
97.42433086936633	900.4199009764516	1251.174832994047	4930.668899016838	5412.589429456493	8232.625016274906	8423.509248401839	11220.304652633027	11044.322300828597	14934.360655246926	14343.251400439236	0.7639890971813169	0.6685732401184924	-213.20183238633035	-47830.46686544479	-190.25414953757536	-42682.39018393913
98.01136147213543	830.5418734234644	1166.9725363941434	4782.446027689936	5271.657825580498	8106.123936774113	8310.584995693074	11140.34462976591	10973.533748225891	14905.23774066294	14316.185971656034	0.784332765162007	0.6860980214510009	-217.83519023575263	-49164.417271093465	-194.53841946661396	-43906.55253084516
98.60192922959182	763.1070392394275	1084.7964641130382	4632.025921649241	5128.089356801782	7976.086035290126	8194.405704212364	11058.16287408806	10900.87979875038	14876.037306067057	14289.094187943883	0.8056754809321802	0.7044794522415548	-222.5957800388378	-50541.590637742076	-198.97298809887343	-45178.04177415511
99.1960554548718	698.2529852712191	1004.8270804553109	4479.50226625208	4981.921094796102	7842.398891726551	8074.846845157851	10973.63697169329	10826.255027170771	14846.746066118403	14261.965839236515	0.8280801314878652	0.7237702515533496	-227.47885360177042	-51961.54793990054	-203.55772688353045	-46497.5593927484
99.79376158953411	636.1095342976366	927.2434294209635	4324.986757792612	4833.20475703762	7704.9516804295545	7951.782336195585	10886.637041320633	10749.547174738851	14817.349425271543	14234.789609436348	0.8516147220227871	0.7440272089404071	-232.47812822705328	-53423.47851959127	-208.29145371559025	-47865.57227157289
100.39506920433367	576.7968719254712	852.2213297367737	4168.610610770169	4682.008303855722	7563.636211300431	7825.08521232706	10797.025346917451	10670.63673073314	14787.83137287168	14207.552986814033	0.8763529274774106	0.7653115927023231	-237.5855848716974	-54926.14246450248	-213.17175668372965	-49282.26471806131
101.00000000000001	520.4236028942931	779.9313836902248	4010.5260839097637	4528.417620010353	7418.348128523874	7694.628429505695	10704.655910466907	10589.396499499366	14758.174369374585	14180.242166890077	0.9023747215121815	0.7876896116578785	-240.17306412135574	-55687.47407293691	-215.6557142667254	-50002.78462051364
