# Supplementary material for: White matter micro- and macrostructure brain charts for the human lifespan
Source: Nature. 2026 May 13;655(8124):979–89. doi: 10.1038/s41586-026-10454-2 (PMC13391363; doi:10.1038/s41586-026-10454-2)
Supplement: Supplementary file 12 — Centiles trajectories of brain charts. SDT.T9.1–5 contain the brain charts for the global metrics; SDT.T9.6–509 contain the brain charts for the tract-specific metrics (unnormalized); and SDT.T9.510–1157 contain the brain charts for the tract-specific macrostructural metrics (normalized). Included in each table are the male and female centile trajectories for the 2.5th, 25th, 50th, 75th and 97.5th percentiles; the interquartile range normalized by the 50th centile; and the derivatives of the 50th centiles with respect to both age and log(age). Charts are sampled in logarithmically spaced intervals. Age is reported in years, while centile trajectory values are reported in metric-specific units: diffusivities in mm2 s−1, volume in mm3, surface area in mm2, average length in mm, and FA is dimensionless (unitless). [file 41586_2026_10454_MOESM12_ESM.zip › plotted_curves/SDT.T9.258-SLF_III_left_ad-mean_curve_metrics.csv]

ages	male_0.025th_percentile	female_0.025th_percentile	male_0.25th_percentile	female_0.25th_percentile	male_0.5th_percentile	female_0.5th_percentile	male_0.75th_percentile	female_0.75th_percentile	male_0.975th_percentile	female_0.975th_percentile	male_normalized_quantile_range	fwmale_normalized_quantile_range	male_median_centile_d_age	male_median_centile_d_log_age	female_median_centile_d_age	female_median_centile_d_log_age
0.25	0.001317142799645048	0.0013096761493397054	0.0014139857590993838	0.0014047609952305537	0.0014691229241613505	0.001458842958110471	0.0015275297969160947	0.0015160905639804204	0.0016488223492941208	0.0016348441783383474	0.07728695533188791	0.0763136073906567	-0.0003852521128660398	-0.00022243640879290145	-0.0003825056253817199	-0.0002208506451010117
0.25150637576242696	0.001316713791179671	0.0013092485557728668	0.0014134621486827598	0.0014042404442177676	0.0014685425897161054	0.001458266760907404	0.0015268871818549306	0.0015154533412583937	0.0016480434386508971	0.0016340736426161996	0.07723646148668924	0.07626375367112123	-0.000384274106419058	-0.00022253676024397429	-0.00038153462854118025	-0.00022095030289154272
0.2530218281966045	0.0013162843291137495	0.0013088205108535498	0.0014129380380040158	0.00140371939610905	0.0014679617316389242	0.0014576900436919088	0.0015262440211209728	0.001514815576892789	0.0016472639460708267	0.0016333025295514824	0.0771859243159255	0.07621385716703154	-0.0003823156300822861	-0.0002227366446325152	-0.00037959018882482987	-0.0002211488058336819
0.25454641199404576	0.0013158544164566996	0.0013083920175829967	0.001412413430856406	0.0014031978546760636	0.001467380354200795	0.0014571128107043181	0.0015256003195152463	0.0015141772756432574	0.0016464838775310862	0.0016325308450539867	0.07713534417631426	0.07616391823056595	-0.00038036403561497734	-0.00022293489185382098	-0.000377652581154575	-0.00022134568335741012
0.2560801821758082	0.0013154240562205683	0.0013079630789650531	0.0014118883310347199	0.001402675823691984	0.0014667984616734372	0.0014565350661857018	0.0015249560818385152	0.0015135384422691972	0.0016457032390060048	0.0016317585950307394	0.07708472142437271	0.07611393721370166	-0.00037841932713972293	-0.00022313150165576	-0.00037572180962669455	-0.00022154093521081775
0.25762319409447826	0.001314993251419938	0.0013075336980060673	0.0014113627423351506	0.0014021533069313796	0.0014662160583291536	0.0014559568143777061	0.0015243113128911004	0.001512899081529601	0.0016449220364668584	0.0016309857853857993	0.07703405641639327	0.07606391446820186	-0.0003764815084842388	-0.00022332647384398774	-0.00037379787804858733	-0.00022173456120166968
0.2591755034361701	0.0013145620050718065	0.0013071038777147674	0.0014108366685551556	0.0014016303081700577	0.0014656331484406788	0.0014553780595224044	0.0015236660174727098	0.0015122591981828583	0.0016441402758816536	0.001630212422020043	0.07698334950843323	0.07601385034559648	-0.00037455058318819345	-0.00022351980828366758	-0.0003718807899348864	-0.0002219265611929644
0.2607371662225343	0.0013141303201954935	0.0013066736211021757	0.0014103101134933325	0.001401106831184961	0.0014650497362810183	0.001454798805862158	0.0015230202003822897	0.0015116187969866275	0.0016433579632149373	0.0016294385108309797	0.07693260105630827	0.07596374519717436	-0.0003726265544966578	-0.00022371150489503	-0.0003699705485098459	-0.00022211693510332253
0.2623082388127803	0.0013136981998125331	0.0013062429311814945	0.0014097830809492791	0.0014005828797540153	0.001464465826123323	0.001454219057639464	0.0015223738664178492	0.0015109778826976508	0.001642575104427587	0.0016286640577125417	0.07688181141557669	0.07591359937397069	-0.00037070942536049367	-0.00022390156365204028	-0.00036806715670945067	-0.00022230568290720898
0.2638887779057103	0.0013132656469465685	0.001305811810968008	0.0014092555747234757	0.001400058457656016	0.0014638814222407346	0.0014536388190968174	0.001521727020376299	0.0015103364600716042	0.0016417917054766193	0.0016278890685548937	0.07683098094152015	0.07586341322675103	-0.00036879919844612363	-0.00022408998458628426	-0.0003661706171829149	-0.00022249280463376708
0.26547884054176485	0.0013128326646232524	0.0013053802634789746	0.0014087275986171418	0.0013995335686704852	0.0014632965289062387	0.0014530580944765636	0.00152107966705329	0.0015096945338629272	0.0016410077723149783	0.0016271135492442255	0.07678010998914032	0.0758131871060017	-0.00036689587613270014	-0.0002242767677851365	-0.0003642809322961238	-0.0002226783003684285
0.2670784841050822	0.0013123992558701438	0.0013049482917335336	0.0014081991564321274	0.001399008216577567	0.0014627111503925216	0.001452476888020752	0.0015204318112430587	0.0015090521088246742	0.0016402233108913607	0.0016263375056625791	0.07672919891313701	0.0757629213619094	-0.0003649994605139928	-0.0002244619133900394	-0.000362398104130246	-0.00022286217024958255
0.26868776632556873	0.0013119654237166007	0.0013045158987525893	0.00140767025197076	0.0013984824051578694	0.0014621252909718305	0.001451895203971005	0.0015197834577382592	0.0015084091897083528	0.0016394383271499924	0.0016255609436876298	0.07667824806790735	0.07571261634436714	-0.0003631099533976667	-0.00022464542159583711	-0.0003605221344847309	-0.00022304441447001944
0.2703067452809827	0.001311531171193694	0.0013040830875587278	0.001407140889035748	0.001397956138192368	0.001461538954915835	0.0014513130465683662	0.0015191346113298128	0.0015077657812637678	0.0016386528270304628	0.001624783869192514	0.07662725780751706	0.07566227240294224	-0.00036122735631122227	-0.00022482729265244084	-0.00035865302488108375	-0.00022322503327737442
0.2719354793990299	0.0013110965013340841	0.001303649861176101	0.0014066110714300239	0.0013974294194622624	0.001460952146495479	0.0014507304200531662	0.0015184852768067461	0.0015071218882388548	0.0016378668164675123	0.0016240062880456276	0.07657622848570723	0.07561188988686982	-0.00035935167050160643	-0.000225007526863108	-0.00035679077655925706	-0.000223404026970353
0.27357402745947257	0.0013106614171719442	0.0013032162226303378	0.0014060808029566483	0.0013969022527488646	0.0014603648699808489	0.0014501473286648904	0.0015178354589560343	0.0015064775153795509	0.0016370803013908575	0.00162322820611045	0.0765251604558603	0.07556146914504827	-0.00035748289693920965	-0.00022518612458527487	-0.0003549353904868102	-0.0002235813959029498
0.2752224485962505	0.0013102259217428452	0.0013027821749484385	0.0014055500874186637	0.0013963746418334602	0.0014597771296410234	0.0014495637766420214	0.0015171851625624558	0.0015058326674296143	0.001636293287724988	0.0016224496292453433	0.0764740540710105	0.07551101052602077	-0.00035562103631614495	-0.0002253630862286693	-0.0003530868673524701	-0.00022375714047928597
0.27688080229961526	0.001309790018083664	0.0013023477211586833	0.0014050189286189871	0.0013958465904972083	0.0014591889297439517	0.0014489797682219363	0.0015165343924084325	0.0015051873491304896	0.001635505781388996	0.0016216705633033829	0.07642290968381549	0.07546051437795773	-0.0003537660890489125	-0.00022553841225475546	-0.00035124520757295885	-0.00022393126115577422
0.2785491484182772	0.001309353709232484	0.0013019128642905262	0.001404487330360277	0.0013953181025209993	0.0014586002745563037	0.0014483953076407357	0.0015158831532738704	0.001504541565221155	0.001634717788296374	0.0016208910141321605	0.07637172764654748	0.07540998104865977	-0.00035191805528267395	-0.0002257121031784548	-0.0003494104113009877	-0.00022410375844572616
0.28022754716156506	0.0013089169982284925	0.0013014776073744993	0.0014039552964448124	0.0013947891816853374	0.0014580111683433427	0.0014478103991331192	0.0015152314499360228	0.0015038953204379582	0.00163392931435484	0.0016201109875736042	0.07632050831109019	0.07535941088553338	-0.0003500769348909749	-0.0002258841595657035	-0.00034758247841104595	-0.00022427463290730643
0.2819160591015993	0.0013084798881118952	0.0013010419534421223	0.0014034228306743838	0.0013942598317702338	0.001457421615368785	0.0014472250469322742	0.0015145792871693342	0.0015032486195144894	0.0016331403654661584	0.00161933048946381	0.07626925202891509	0.07530880423558341	-0.0003482427274780764	-0.00022605458203422968	-0.0003457614085119465	-0.0002244438851513597
0.28361474517547763	0.001308042381923811	0.001300605905525803	0.0014028899368501635	0.0013937300565550796	0.0014568316198946703	0.0014466392552697127	0.0015139266697452875	0.0015026014671814243	0.001632350947525952	0.0016185495256328514	0.07621795915107338	0.07525816144540241	-0.00034641543237889927	-0.00022622337125138836	-0.0003439472009506561	-0.00022461151584141081
0.2853236666874746	0.001307604482706174	0.0013001694666587387	0.0014023566187725846	0.001393199859818521	0.001456241186181233	0.0014460530283751604	0.0015132736024322654	0.0015019538681663698	0.001631561066423529	0.0016177681019046066	0.07616663002819156	0.07520748286115686	-0.00034459504866690693	-0.00022639052793793635	-0.0003421398548089094	-0.00022477752569038945
0.2870428853112538	0.0013071661935016477	0.0012997326398748246	0.001401822880241233	0.0013926692453383536	0.0014556503184867523	0.0014454663704764092	0.001512620089995396	0.001501305827193733	0.001630770728041699	0.0016169862240965796	0.07611526501044855	0.07515676882857822	-0.0003427815751495533	-0.00022655605286309166	-0.00034033936890492944	-0.00022494191545996411
0.28877246309209376	0.0013067275173535239	0.0012992954282085615	0.0014012887250547184	0.0013921382168913976	0.0014550590210674484	0.0014448792857992103	0.0015119661371964179	0.0015006573489845694	0.0016299799382566078	0.0016162038980197361	0.07606386444757766	0.07510601969295051	-0.0003409750103692266	-0.00022671994684381191	-0.0003385457417979798	-0.00022510468596154132
0.2905124624491269	0.0013062884573056305	0.0012988578346949556	0.0014007541570105718	0.0013916067782533878	0.0014544672981773377	0.0014442917785671213	0.0015113117487935218	0.0015000084382564452	0.0016291887029375525	0.0016154211294783175	0.07601242868883676	0.07505523579910038	-0.0003391753526117425	-0.0002268822107487356	-0.00033675897178941927	-0.00022526583805626554
0.29226294617759224	0.0013058490164022413	0.001298419862369436	0.0014002191799051213	0.001391074933198856	0.0014538751540681078	0.0014437038530014006	0.0015106569295412278	0.0014993590997232924	0.0016283970279468193	0.0016146379242696874	0.07596095808301642	0.07500441749138373	-0.0003373825999057889	-0.0002270428454961282	-0.00033497905692503327	-0.00022542537265396456
0.294023977451102	0.0013054091976879784	0.0012979815142677522	0.0013996837975333775	0.001390542685501022	0.0014532825929889838	0.0014431155133208583	0.0015100016841902255	0.0014987093380952712	0.0016276049191395056	0.001613854288184147	0.07590945297841614	0.07495356511367472	-0.0003355967500238699	-0.00022720185205277188	-0.00033320599499425674	-0.00022558329071131755
0.29579561982392083	0.0013049690042077208	0.0012975427934258878	0.0013991480136889185	0.0013900100389316714	0.0014526896191866083	0.0014425267637417603	0.0015093460174872458	0.0014980591580786278	0.0016268123823633533	0.0016130702270047736	0.07585791372284291	0.07490267900935756	-0.00033381780047958554	-0.0002273592314303019	-0.00033143978353333825	-0.00022573959323241022
0.29757793723326015	0.0013045284390065218	0.00129710370287997	0.0013986118321637916	0.001389476997261053	0.001452096236904928	0.0014419376084776779	0.0015086899341749179	0.0014974085643755634	0.001626019423458583	0.0016122857465072644	0.07580634066358605	0.07485175952131447	-0.0003320457485381234	-0.00022751498469103515	-0.0003296804198342773	-0.0002258942812728426
0.29937099400158496	0.0013040875051295055	0.0012966642456661765	0.0013980752567483807	0.0013889435642577617	0.0014515024503850425	0.0014413480517393687	0.0015080334389916336	0.0014967575616840953	0.0016252260482577268	0.0016115008524597582	0.07575473414742365	0.07480080699191802	-0.0003302805912145379	-0.000227669112944473	-0.00032792790093383317	-0.00022604735593084735
0.3011748548389356	0.0013036462056217875	0.001296224424820651	0.0013975382912313143	0.0013884097436886356	0.0014509082638651087	0.0014407580977346733	0.0015073765366714123	0.0014961061546979145	0.001624432262585468	0.0016107155506226818	0.07570309452059869	0.07474982176300914	-0.000328522325272973	-0.00022782161734546946	-0.00032618222362229554	-0.0002261988183512864
0.30298958484526295	0.0013032045435283825	0.0012957842433794094	0.0013970009393993441	0.0013878755393186414	0.0014503136815802004	0.0014401677506683762	0.0015067192319437653	0.0014954543481062693	0.0016236380722584763	0.00160992984674859	0.07565142212881613	0.07469880417590312	-0.00032677094723282396	-0.0002279724990966181	-0.000324443384450146	-0.00022634866972826018
0.30481524951277783	0.0013027625218941126	0.0012953437043782502	0.0013964632050372401	0.0013873409549107632	0.0014497187077621996	0.001439577014742086	0.001506061529533556	0.0014948021465938136	0.0016228434830852457	0.001609143746582	0.07559971731722563	0.07464775457136838	-0.00032502645336951463	-0.00022812175944669777	-0.0003227113797198422	-0.00022649691129844607
0.3066519147283146	0.0013023201437635237	0.001294902810852675	0.0013959250919276826	0.0013868059942259076	0.0014491233466396637	0.0014389858941541351	0.0015054034341608804	0.0014941495548404888	0.0016220485008659384	0.0016083572558592465	0.07554798043041984	0.07459667328961547	-0.0003232888397146638	-0.0002282693996896734	-0.00032098620549741996	-0.0002266435443467607
0.3084996467757088	0.0013018774121807944	0.0012944615658377913	0.0013953866038511522	0.0013862706610227754	0.0014485276024377228	0.0014383943930994273	0.0015047449505409252	0.0014934965775213864	0.0016212531313922246	0.0016075703803083074	0.07549621181241843	0.07454556067029883	-0.00032155810205752866	-0.00022841542116308622	-0.0003192678576071639	-0.00022678857020069776
0.31035851233818973	0.0013014343301896568	0.0012940199723682393	0.0013948477445858362	0.001385734959057789	0.0014479314793779553	0.0014378025157693681	0.001504086083383844	0.0014928432193066284	0.0016204573804471365	0.0016067831256486764	0.07544441180665377	0.0744944170524878	-0.000319834235954497	-0.00022855982525354923	-0.00031755633163538244	-0.00022693199023177124
0.3122285785007863	0.0013009909008332987	0.0012935780334780889	0.0013943085179074959	0.0013851988920849487	0.0014473349816782556	0.0014372102663517043	0.0015034268373946243	0.0014921894848612274	0.0016196612538048984	0.0016059954975911797	0.07539258075597705	0.07444324277467744	-0.0003181172367204277	-0.00022870261338864273	-0.0003158516229385677	-0.00022707380585929027
0.3141099127527488	0.001300547127154293	0.0012931357522007714	0.0013937689275894016	0.0013846624638557637	0.0014467381135527537	0.0014366176490304364	0.001502767217272967	0.0014915353788449723	0.0016188647572307924	0.0016052075018378568	0.07534071900262476	0.07439203817476166	-0.0003164070994340351	-0.000228843787038302	-0.00031415372663423646	-0.00022721401854136625
0.31600258298998396	0.0013001030121945034	0.0012926931315689909	0.0013932289774021963	0.0013841256781191307	0.001446140879211673	0.0014360246679857018	0.001502107227713155	0.0014908809059122994	0.0016180678964809988	0.0016044191440817907	0.07528882688822874	0.0743408035900339	-0.00031470381894543875	-0.0002289833477196468	-0.0003124626376121986	-0.00022735262978229587
0.3179066575175057	0.0012996585589950041	0.0012922501746146348	0.00139268867111381	0.0013835885386212405	0.001445543282861228	0.0014354313273936528	0.001501446873403932	0.0014902260707121676	0.0016172706773024486	0.0016036304300069693	0.07523690475379764	0.07428953935717102	-0.0003130073898757191	-0.00022912129699331762	-0.00031077835053450187	-0.000227489641129619
0.3198222050518999	0.0012992137705959933	0.0012918068843686935	0.0013921480124893494	0.0013830510491054638	0.001444945328703498	0.0014348376314263507	0.0015007861590283758	0.001489570877887932	0.0016164731054326732	0.0016028413652881355	0.0751849529397101	0.07423824581223065	-0.00031131780661247666	-0.00022925763645958996	-0.00030910085983393287	-0.0002276250541715652
0.32174929472380437	0.0012987686500367172	0.0012913632638611844	0.0013916070052910046	0.0013825132133122712	0.001444347020936348	0.0014342435842516607	0.001500125089263779	0.0014889153320772365	0.0016156751865996674	0.001602051955590648	0.07513297178570272	0.07418692329063638	-0.0003096350633174372	-0.00022939236776098326	-0.00030743015971723686	-0.00022775887053771982
0.32368799608040405	0.0012983232003553832	0.0012909193161210642	0.001391065653277949	0.0013819750349791206	0.0014437483637532863	0.0014336491900331413	0.0014994636687815268	0.0014882594379118758	0.0016148769265217414	0.0016012622065703407	0.07508096163086028	0.0741355721271661	-0.0003079591539320581	-0.00022952549258553612	-0.0003057662441706688	-0.0002278910919009669
0.3256383790879404	0.0012978774245890824	0.0012904750441761518	0.001390523960206238	0.0013814365178403628	0.0014431493613433694	0.001433054452929928	0.001498801902246981	0.0014876032000176965	0.0016140783309073784	0.0016004721238733763	0.0750289228136106	0.07408419265595412	-0.0003062900721700901	-0.0002296570126584796	-0.00030410910696038185	-0.00022802171997576837
0.32760051413423674	0.0012974313257737087	0.0012900304510530458	0.0013899819298287147	0.0013808976656271477	0.001442550017891104	0.0014324593770966344	0.0014981397943193578	0.0014869466230144662	0.0016132794054550992	0.0015996817131361122	0.0749768556717094	0.07403278521046987	-0.0003046278115275691	-0.00022978692974823245	-0.0003024587416305957	-0.00022815075651511085
0.3295744720312385	0.0012969849069438748	0.0012895855397770455	0.0013894395658949061	0.0013803584820673218	0.001441950337576319	0.0014318639666832476	0.001497477349651614	0.0014862897115157567	0.001612480155853317	0.0015988909799849638	0.07492476054224	0.07398135012351262	-0.00030297236528187277	-0.000229915245663459	-0.0003008151415092031	-0.00022827820331250415
0.33156032401756863	0.0012965381711328434	0.001289140313372078	0.0013888968721509423	0.001379818970885344	0.001441350324574083	0.0014312682258350233	0.0014968145728903332	0.001485632470128844	0.001611680587780208	0.0015980999300362687	0.07487263776159375	0.0739298877272056	-0.0003013237264931079	-0.0002300419622522365	-0.0002991782997124326	-0.00022840406220386855
0.33355814176109866	0.0012960911213724378	0.0012886947748606099	0.0013883538523394399	0.001379279135802176	0.0014407499830545818	0.0014306721586923692	0.0014961514686755988	0.0014849749034545792	0.0016108807069035679	0.0015973085688961496	0.07482048766546827	0.07387839835298741	-0.0002996818880101615	-0.0002301670814049417	-0.00029754820914013047	-0.00022852833506187276
0.33556799736153503	0.0012956437606929717	0.0012882489272635813	0.0013878105101994343	0.0013787389805352034	0.0014401493171830205	0.001430075769390769	0.0014954880416409037	0.001484317016087289	0.001610080518880691	0.001596516902160389	0.07476831058885632	0.07382688233160069	-0.00029804684246453883	-0.0002302906050472564	-0.00029592486248325445	-0.00022865102379937552
0.3375899633530214	0.0012951960921231713	0.0012878027736003212	0.0013872668494662632	0.0013781985087981377	0.0014395483311195364	0.0014294790620606494	0.0014948242964130164	0.0014836588126146489	0.0016092800293582247	0.001595724935414292	0.07471610686603744	0.07377533999307835	-0.00029641858227985596	-0.0002304125351453301	-0.0002943082522234852	-0.00022877213036748278
0.3396241127067558	0.0012947481186900995	0.001287356316888477	0.0013867228738714927	0.0013776577243009242	0.0014389470290190752	0.0014288820408273127	0.001494160237611886	0.0014830002976175933	0.0016084792439720543	0.0015949326742325672	0.07466387683056885	0.0737237716667476	-0.0002947970996727278	-0.00023053287370466968	-0.00029269837063261583	-0.00022889165675304968
0.3416705188336247	0.0012942998434190805	0.0012869095601439383	0.0013861785871428145	0.0013771166307496557	0.0014383454150313094	0.0014282847098108186	0.0014934958698505276	0.0014823414756701967	0.001607678168347164	0.0015941401241791906	0.07461162081528039	0.07367217768121202	-0.00029318238665110297	-0.0002306516227671973	-0.0002910952097836539	-0.00022900960498528633
0.343729255586852	0.001293851269333626	0.0012864625063807628	0.0013856339930039705	0.0013765752318464814	0.0014377434933005306	0.0014276870731258812	0.0014928311977349168	0.0014816823513395696	0.0016068768080975172	0.00159334729080729	0.07455933915225786	0.07362055836434743	-0.00029157443502147995	-0.000230768784413804	-0.0002894987615446598	-0.00022912597712854144
0.34580039726466444	0.0012934023994553578	0.0012860151586110988	0.0013850890951746407	0.0013760335312895157	0.0014371412679655528	0.0014270891348817883	0.0014921662258638754	0.0014810229291857453	0.0016060751688259226	0.0015925541796590057	0.07450703217284642	0.07356891404328877	-0.00028997323638785266	-0.00023088436076257324	-0.00028790901758102283	-0.00022924077528269082
0.3478840186129729	0.0012929532368039383	0.0012855675198451173	0.00138454389737038	0.0013754915327727512	0.0014365387431596157	0.001426490899182297	0.0014915009588289737	0.001480363213761588	0.0016052732561239224	0.001591760796265388	0.07445470020762919	0.07351724504443181	-0.00028837878215198787	-0.0002309983539663385	-0.0002863259693615672	-0.00022935400158569097
0.34998019482807	0.0012925037843969985	0.0012851195930909413	0.001383998403302513	0.0013749492399859795	0.0014359359230102992	0.0014258923701255392	0.0014908354012144296	0.0014797032096126837	0.0016044710755716654	0.001590967146146264	0.07440234358643477	0.07346555169341526	-0.0002867910635193649	-0.0002311107662155143	-0.00028474960815783046	-0.00022946565821035936
0.352089001559344	0.0012920540452500706	0.001284671381354572	0.001383452616678069	0.0013744066566147022	0.0014353328116394144	0.0014252935518039341	0.0014901695575970024	0.0014790429212772408	0.0016036686327377922	0.0015901732348101295	0.07434996263831177	0.07341383431511696	-0.0002852100714988426	-0.00023122159973570922	-0.0002831799250453404	-0.00022957574736437447
0.3542105149120084	0.0012916040223765045	0.0012842228876398165	0.0013829065411996697	0.0013738637863400394	0.0014347294131629275	0.0014246944483040937	0.0014895034325458866	0.0014783823532859813	0.0016028659331793094	0.0015893790677540202	0.07429755769153651	0.07336209323364536	-0.0002836357969068781	-0.00023133085678900267	-0.0002816169109103317	-0.0002296842712928293
0.35634481144984936	0.0012911537187874091	0.001283774114948218	0.0013823601805654669	0.0013733206328386575	0.001434125731690846	0.0014240950637067237	0.0014888370306226201	0.0014777215101620554	0.0016020629824414778	0.0015885846504634055	0.07424512907359675	0.07331032877233404	-0.0002820682303684152	-0.00023143853967266814	-0.0002800605564490799	-0.00022979123227595544
0.35849196819798806	0.0012907031374915807	0.0012833250662789906	0.0013818135384690506	0.001372777199782678	0.0014335217713271492	0.0014234954020865365	0.0014881703563809777	0.0014770603964209337	0.0016012597860576997	0.001587789988412072	0.0741926771111836	0.07325854125373298	-0.00028050736231455264	-0.0002315446507152319	-0.0002785108521664026	-0.00022989663262562576
0.36065206264566085	0.0012902522814954294	0.0012828757446289496	0.001381266618599369	0.0013722334908395984	0.0014329175361696943	0.0014228954675121748	0.001487503414366885	0.001476399016570312	0.001600456349549404	0.0015869950870620124	0.0741402021301908	0.07320673099959978	-0.0002789531829928693	-0.00023164919228246816	-0.00027696778837899005	-0.00023000047468613172
0.3628251727490157	0.001289801153802922	0.0012824261529924437	0.0013807194246406524	0.0013716895096722215	0.0014323130303101163	0.0014222952640461188	0.0014868362091183158	0.0014757373751100263	0.001599652678425937	0.001586199951863322	0.07408770445569964	0.07315489833089331	-0.0002774056824647597	-0.0002317521667735689	-0.0002754313552254528	-0.000230102760840456
0.3650113769339257	0.001289349757415498	0.001281976294361282	0.0013801719602723169	0.0013711452599385542	0.0014317082578337533	0.0014216947957445768	0.0014861687451651867	0.0014750754765319378	0.0015988487781844452	0.00158540458825407	0.07403518441197529	0.0731030435677671	-0.0002758648506075989	-0.00023185357662025563	-0.0002739015426598268	-0.00023020349350239
0.36721075409881926	0.0012888980953320204	0.0012815261717246784	0.0013796242291689031	0.0013706007452917491	0.0014311032228195512	0.001421094066657434	0.0014855010270292835	0.001474413325319862	0.0015980446543097787	0.0015846090016602146	0.07398264232246123	0.07305116702956274	-0.00027433067711712944	-0.00023195342428722343	-0.0002723783404517399	-0.00023030267511486846
0.3694233836175272	0.0012884461705487012	0.0012810757880691809	0.001379076234999996	0.001370055969380023	0.001430497929339988	0.0014204930808281513	0.0014848330592241606	0.0014737509259494632	0.0015972403122743817	0.0015838131974954955	0.07393007850976716	0.07299926903479574	-0.0002728031515086826	-0.0002320517122704202	-0.00027086173819856896	-0.00023040030815779655
0.37164934534214805	0.0012879939860590364	0.0012806251463786044	0.0013785279814301343	0.0013695109358465693	0.0014298923814609855	0.001419891842293674	0.0014841648462550461	0.0014730882828881756	0.001596435757538185	0.001583017181161316	0.07387749329566881	0.07294734990116489	-0.0002712822631215639	-0.0002321484430993226	-0.00026935172531766804	-0.00023049639513983422
0.3738887196059291	0.0012875415448537438	0.0012801742496339722	0.001377979472118748	0.0013689656483294938	0.0014292865832418228	0.0014192903550843722	0.0014834963926187552	0.001472425400595101	0.0015956309955485	0.0015822209580466523	0.07382488700109387	0.07289540994552651	-0.0002697680011202186	-0.00023224361933488202	-0.00026784829105436225	-0.000230590938602393
0.3761415872261661	0.0012870888499206992	0.001279723100813446	0.001377430710720077	0.0013684201104617326	0.0014286805387350593	0.001418688623223931	0.0014828277028036017	0.0014717622835209313	0.0015948260317399275	0.0015814245335279502	0.07377225994611941	0.07284344948390184	-0.00026826035449489805	-0.0002323372435685811	-0.0002663514244823917	-0.0002306839411182482
0.3784080295071193	0.0012866359042448714	0.0012792717028922687	0.0013768817008830995	0.0013678743258709878	0.001428074251986451	0.0014180866507292954	0.001482158781289315	0.0014710989361078584	0.0015940208715342513	0.0015806279129690296	0.07371961244996549	0.07279146883145975	-0.0002667593120631584	-0.0002324293184213233	-0.0002648611145014135	-0.00023077540528715357
0.3806881282429484	0.0012861827108082684	0.0012788200588427058	0.0013763324462514586	0.001367328298179643	0.001427467727034882	0.0014174844416105848	0.0014814896325469516	0.001470435362789494	0.0015932155203403436	0.0015798311017209863	0.07366694483098693	0.07273946830252181	-0.0002652648624753562	-0.00023251984654587554	-0.0002633773498474934	-0.0002308653337429467
0.38298196572066395	0.0012857292725898613	0.0012783681716339718	0.0013757829504633826	0.001366782031004699	0.0014268609679122656	0.001416881999871002	0.0014808202610388024	0.0014697715679907743	0.0015924099835540621	0.00157903410512209	0.07361425740666723	0.07268744821054392	-0.0002637769942162582	-0.000232608830626313	-0.0002619001190897752	-0.00023095372914760937
0.3852896247230969	0.0012852755925655372	0.001277916044232182	0.0013752332171516274	0.0013662355279577014	0.0014262539786434813	0.0014162793295067746	0.0014801506712183246	0.0014691075561278906	0.0015916042665581657	0.0015782369284977023	0.0735615504936118	0.07263540886811844	-0.0002622956956014333	-0.00023269627337263454	-0.0002604294106327565	-0.0002310405941925997
0.38761118853188686	0.0012848216737080325	0.001277463679600287	0.0013746832499433954	0.0013656887926446646	0.0014256467632463017	0.001415676434507063	0.0014794808675300448	0.0014684433316081984	0.001590798374722212	0.001577439577160172	0.07350882440753945	0.07258335058696715	-0.00026082095478485723	-0.00023278217752498165	-0.0002589652127176212	-0.00023112593159618777
0.3899467409304866	0.001284367518986879	0.0012770110806980194	0.001374133052460268	0.0013651418286660193	0.001425039325731307	0.0014150733188539094	0.0014788108544094953	0.0014677788988301473	0.001589992313402476	0.0015766420564087588	0.07345607946328668	0.07253127367792889	-0.00025935275976152194	-0.00023286654585391586	-0.0002575075134280125	-0.00023120974410745232
0.39229636620718694	0.0012839131313683362	0.0012765582504818216	0.001373582628318141	0.0013645946396165223	0.0014244316701018146	0.0014144699865221305	0.0014781406362831147	0.0014671142621831847	0.0015891860879418448	0.0015758443715295284	0.0734033159747847	0.07247917845095854	-0.0002578910983654925	-0.0002329493811566441	-0.0002560563006887562	-0.00023129203450278357
0.3946601491581577	0.0012834585138153441	0.00127610519190481	0.0013730319811271513	0.001364047229085205	0.001423823800353808	0.0014138664414792815	0.0014774702175681875	0.0014664494260477037	0.0015883797036697503	0.001575046527795278	0.07335053425507013	0.0724270652151265	-0.0002564359582720166	-0.00023303068625624146	-0.0002546115622674705	-0.000231372805584662
0.3970381750905084	0.0012830036692874627	0.0012756519079166998	0.001372481114491617	0.0013634996006553044	0.001423215720475874	0.0014132626876855556	0.0014767996026727557	0.0014657843947949417	0.0015875731659020648	0.001574248530465449	0.07329773461626618	0.07237493427859831	-0.00025498732700529603	-0.0002331104640069248	-0.000253173285781505	-0.0002314520601860437
0.39943052982536675	0.0012825486007408057	0.001275198401463754	0.0013719300320099643	0.0013629517579041895	0.0014226074344491034	0.001412658729093725	0.0014761287959955442	0.001465119172786914	0.0015867664799410206	0.001573450384786027	0.07324491736958359	0.07232278594864087	-0.00025354519193487857	-0.0002331887172881686	-0.00025174145869272246	-0.00023152980116342148
0.4018372997009759	0.0012820933111280081	0.0012747446754887363	0.0013713787372746724	0.0013624037044033133	0.0014219989462470573	0.001412054569649079	0.001475457801925899	0.0014644537643763577	0.0015859596510751394	0.0015726520959894888	0.07319208282531595	0.072270620531617	-0.00025210954027737875	-0.0002332654490042052	-0.0002503160683126615	-0.0002316060313992674
0.40425857157581063	0.001281637803398144	0.001274290732930843	0.001370827233872196	0.0013618554437181294	0.0014213902598356723	0.0014114502132893483	0.0014747866248436918	0.0014637881739066254	0.0015851526845791248	0.0015718536692946898	0.07313923129282923	0.07221843833297126	-0.0002506803591029172	-0.00023334066208752224	-0.00024889710180758806	-0.0002316807538041421
0.4066944328317112	0.0012811820804966942	0.0012738365767256613	0.0013702755253829162	0.0013613069794080467	0.0014207813791732088	0.001410845663944635	0.0014741152691192694	0.001463122405711643	0.001584345585713812	0.001571055109906809	0.0730863630805609	0.0721662396572328	-0.000249257635334621	-0.000233414359496531	-0.00024748454619755167	-0.00023175397131419695
0.4091449713770379	0.0012807261453654788	0.0012733822098051062	0.0013697236153810718	0.0013607583150263565	0.0014201723082101648	0.001410240925537349	0.001473443739113365	0.0014624564641158178	0.0015835383597260595	0.0015702564230172511	0.07303347849600803	0.07211402480800291	-0.0002478413557473469	-0.00023348654421151416	-0.0002460783883553863	-0.00023182568688751015
0.411610275649843	0.0012802700009426177	0.001272927635097379	0.0013691715074347025	0.0013602094541201846	0.0014195630508892507	0.0014096360019821574	0.0014727720391770488	0.0014617903534339955	0.0015827310118487036	0.0015694576138035926	0.07298057784573092	0.07206179408795824	-0.000246431506975342	-0.00023355721924034345	-0.0002446786150152591	-0.0002318959035098045
0.41409043462106226	0.0012798136501624624	0.0012724728555269023	0.0013686192051055785	0.0013596604002304126	0.0014189536111452697	0.0014090308971858906	0.0014721001736516363	0.001461124077971358	0.001581923547300452	0.0015686586874294832	0.07292766143534174	0.07200954779883686	-0.00024502807551463057	-0.00023362638761742494	-0.00024328521277161563	-0.00023196462419167174
0.41658553779772634	0.0012793570959555576	0.0012720178740142799	0.001368066711949154	0.0013591111568916332	0.0014183439929050983	0.0014084256150475067	0.0014714281468686384	0.00146045764202339	0.0015811159712858299	0.001567859649044588	0.07287472956950045	0.0719572862414451	-0.00024363104771618627	-0.00023369405239592744	-0.000241898168077459	-0.0002320318519641873
0.41909567522619073	0.001278900341248588	0.0012715626934762434	0.0013675140315145033	0.001358561727632096	0.001417734200087608	0.0014078201594580197	0.001470755963149693	0.0014597910498757914	0.001580308288995101	0.001567060503784513	0.07282178255191278	0.07190500971563482	-0.00024224040979814454	-0.0002337602166564423	-0.00024051746725040068	-0.00023209758988251838
0.4216209374953856	0.0012784433889643254	0.0012711073168256007	0.001366961167344265	0.0013580121159736396	0.0014171242366036016	0.0014072145343004458	0.001470083626806493	0.0014591243058044243	0.0015795005056042008	0.001566261256770731	0.07276882068531967	0.07185271852031405	-0.00024085614784158382	-0.00023382488350132125	-0.00023914309647776744	-0.0002321618410290327
0.42416141574008476	0.0012779862420215816	0.0012706517469711876	0.0013664081229745825	0.0013574623254316337	0.0014165141063557623	0.0014066087434497158	0.0014694111421407299	0.001458457414075243	0.0015786926262746559	0.0015654619131105147	0.07271584427149912	0.0718004129534403	-0.00023947824779485538	-0.00023388805605589758	-0.00023777504181088371	-0.00023222460850469417
0.4267172016441951	0.0012775289033351593	0.001270195986817821	0.0013658549019350521	0.0013569123595149407	0.0014159038132385846	0.0014060027907726645	0.0014687385134440243	0.001457790378944239	0.0015778846561535322	0.0015646624778968708	0.0726628536112544	0.07174809331200632	-0.00023810669547574825	-0.00023394973746854175	-0.00023641328916967908	-0.00023228589543189404
0.42928838744406506	0.0012770713758158039	0.0012697400392662499	0.0013653015077486673	0.0013563622217258448	0.0014152933611383239	0.0014053966801279305	0.0014680657449978737	0.0014571232046573731	0.0015770766003733517	0.0015638629562084697	0.0726098490044162	0.07169575989204435	-0.00023674147657187783	-0.00023400993090899602	-0.00023505782435040423	-0.00023234570495961337
0.43187506593181346	0.0012766136623701592	0.001269283907213109	0.001364747943931763	0.0013558119155600058	0.0014146827539329348	0.0014047904153659174	0.0014673928410735859	0.0014564558954505199	0.0015762684640520431	0.0015630633531095864	0.07255683074983534	0.07164341298861902	-0.0002353825766429063	-0.00023406863956804136	-0.00023370863301919176	-0.0002324040402544858
0.4344773304586784	0.0012761557659007198	0.001268827593550876	0.0013641942139939716	0.0013552614445064093	0.0014140719954920237	0.0014041840003287398	0.0014667198059322237	0.0014557884555494133	0.0015754602522928683	0.0015622636736500382	0.07250379914537415	0.07159105289582358	-0.00023402998112403983	-0.00023412586665860768	-0.00023236570071627494	-0.00023246090450318446
0.4370952749383861	0.0012756976893057838	0.001268371101167821	0.0013636403214381566	0.001354710812047306	0.0014134610896767796	0.0014035774388501741	0.0014660466438245448	0.0014551208891695798	0.001574651970184368	0.0015614639228651178	0.07245075448791147	0.07153867990677512	-0.00023268367532702783	-0.0002341816154144971	-0.00023102901286259359	-0.00023251630091614128
0.4397289938505404	0.001275239435479411	0.0012679144329479654	0.00136308626976038	0.001354160021658178	0.001412850040339936	0.0014029707347555822	0.001465373358990948	0.001454453200516293	0.0015738436228002917	0.0015606641057755394	0.07239769707332662	0.0714862943136071	-0.000231343644440829	-0.00023423588908882964	-0.0002296985547584618	-0.0002325702327243273
0.4423785822440318	0.0012747810073113744	0.0012674575917710343	0.0013625320624498307	0.001353609076807664	0.001412238851325706	0.0014023638918618814	0.0014646999556614116	0.0014537853937845082	0.0015730352151995459	0.0015598642273873704	0.07234462719650658	0.07143389640747441	-0.0002300098735365519	-0.0002342886909568187	-0.00022837431158223565	-0.00023262270317581102
0.4450441357404687	0.0012743224076871209	0.001267000580512417	0.0013619777029887966	0.0013530579809575346	0.0014116275264697338	0.001401756913977486	0.0014640264380554522	0.0014531174731588186	0.0015722267524261363	0.001559064292691989	0.07229154515133601	0.07138148647854013	-0.0002286823475655675	-0.0002343400243109972	-0.00022705626839680804	-0.00023267371553925553
0.44772575053762753	0.0012738636394877263	0.0012665434020431236	0.0013614231948526007	0.0013525067375626356	0.001411016069599052	0.0014011498049022568	0.001463352810382056	0.001452449442813396	0.001571418239509109	0.0015582643066660157	0.07223845123069302	0.07132906481597254	-0.00022736105136306195	-0.000234389892463438	-0.00022574441015005275	-0.0002327232731028639
0.4504235234129248	0.0012734047055898553	0.0012660860592297418	0.0013608685415095656	0.001351955350070835	0.0014104044845320222	0.0014005425684274504	0.0014626790768396388	0.0014517813069119393	0.0015706096814624996	0.0015574642742712682	0.07218534572644549	0.07127663170794618	-0.0002260459696521444	-0.00023443829874680855	-0.0002244387216763788	-0.0002327713791735464
0.4531375517269096	0.0012729456088657171	0.0012656285549343968	0.001360313746420958	0.001351403821922985	0.0014097927750782873	0.0013999352083356722	0.0014620052416159915	0.0014511130696076321	0.0015698010832852778	0.001556664200454704	0.07213222892945134	0.07122418744163711	-0.0002247370870429033	-0.00023448524651142888	-0.0002231391876988953	-0.0002328180370763655
0.4558679334267773	0.0012724863521830258	0.0012651708920147066	0.001359758813040944	0.001350852156552872	0.0014091809450387273	0.0013993277284008287	0.0014613313088882266	0.0014504447350430793	0.0015689924499612906	0.0015558640901483626	0.07207910112955093	0.07117173230321323	-0.00022343438803462679	-0.00023453073912560463	-0.00022184579283185402	-0.00023286325015531295
0.45861476704990445	0.0012720269384049589	0.001264713073323751	0.0013592037448165518	0.0013503003573871733	0.0014085689982054094	0.0013987201323880768	0.001460657282822733	0.0014497763073502764	0.0015681837864592225	0.0015550639482693313	0.07202596261556121	0.07111926657784272	-0.00022213785701707955	-0.00023457477997362863	-0.0002205585215803718	-0.0002329070217703677
0.4613781517274047	0.0012715673703901267	0.0012642551017100249	0.001358648545187625	0.0013497484278454232	0.0014079569383615537	0.00139811242405379	0.0014599831675751389	0.001449107790650548	0.0015673750977325423	0.0015542637797196872	0.0719728136752801	0.07106679054967188	-0.00022084747827477713	-0.00023461737245955572	-0.00021927735834259554	-0.00023294935529794003
0.4641581871877068	0.0012711076509925195	0.0012637969800174008	0.0013580932175867742	0.00134919637133995	0.001407344769281466	0.0013975046071455083	0.00145930896729024	0.0014484391890545105	0.0015665663887194517	0.0015534635893864484	0.07191965459547091	0.07101430450184355	-0.0002195632359884847	-0.00023465852000448262	-0.0002180022874163079	-0.00023299025413470176
0.4669549737601532	0.0012706477830614765	0.0012633387110850918	0.0013575377654393372	0.0013486441912758486	0.0014067324947305145	0.0013968966854018801	0.0014586346861019815	0.0014477705066620187	0.001565757664342839	0.0015526633821415306	0.07186648566187515	0.07096180871647777	-0.00021828511423238606	-0.0002346982260431063	-0.00021673329299473632	-0.00023302972169192415
0.46976861237862133	0.0012701877694416576	0.0012628802977476218	0.001356982192163348	0.0013480918910509486	0.001406120118465083	0.001396288662552646	0.0014579603281334053	0.0014471017475621403	0.0015649489295102514	0.0015518631628417075	0.07181330715919546	0.07090930347467365	-0.0002170130969834927	-0.00023473649403044083	-0.00021547035916869017	-0.00023306776139458973
0.4725992045851658	0.0012697276129729866	0.0012624217428347717	0.0013564265011694779	0.001347539474055743	0.0014055076442325118	0.0013956805423185829	0.0014572858974965916	0.0014464329158330855	0.0015641401891138226	0.0015510629363285596	0.07176011937109653	0.07085678905650937	-0.00021574716811798011	-0.00023477332743548907	-0.00021421346993444335	-0.0002331043766879426
0.4754468525336833	0.0012692673164906303	0.0012619630491715577	0.0013558706958610098	0.0013469869436733826	0.0014048950757710834	0.0013950723284114543	0.001456611398292638	0.0014457640155421901	0.0015633314480302514	0.0015502627074284326	0.07170692258020496	0.0708042657410339	-0.0002144873114125201	-0.00023480872974096512	-0.0002129626091896264	-0.00023313957103088256
0.47831165899359906	0.0012688068828249598	0.001261504219578194	0.0013553147796337983	0.0013464343032796177	0.001404282416809965	0.0013944640245339888	0.001455936834611613	0.0014450950507458626	0.0015625227111207586	0.0015494624809524063	0.07165371706810413	0.07075173380626726	-0.00021323351054988726	-0.0002348427044464585	-0.00021171776073541926	-0.00023317334789546562
0.4811937273535759	0.001268346314801517	0.0012610452568700562	0.0013547587558762266	0.0013458815562427686	0.0014036696710691785	0.0013938556343798324	0.001455262210532509	0.0014444260254895516	0.0015617139832310458	0.0015486622616962516	0.07160050311532969	0.07069919352919815	-0.0002119857491190147	-0.00023487525506682427	-0.00021047890827921578	-0.00023320571076823615
0.4840931616252451	0.0012678856152409745	0.001260586163857647	0.0013542026279691757	0.0013453287059236887	0.001403056842259551	0.0013932471616335208	0.0014545875301232157	0.0014437569438077004	0.0015609052691912548	0.001547862054440388	0.0715472810013708	0.07064664518577522	-0.00021074401061574322	-0.00023490638513007367	-0.0002092460354397585	-0.00023323666315316904
0.4870100664469608	0.001267424786959111	0.0012601269433465635	0.0013536463992859836	0.0013447757556757235	0.0014024439340826948	0.0013926386099704167	0.00145391279744047	0.0014430878097237145	0.0015600965738159333	0.0015470618639498498	0.07149405100466147	0.07059408905091283	-0.00020950827844642972	-0.00023493609817948347	-0.00020801912574577863	-0.00023326620856817248
0.4899445470875755	0.001266963832766765	0.00125966759813746	0.0013530900731924043	0.0013442227088446732	0.0014018309502309486	0.0013920299830567	0.0014532380165298237	0.0014424186272499217	0.001559287901903996	0.0015462616949742493	0.07144081340258622	0.07054152539848617	-0.0002082785359276973	-0.00023496439777093148	-0.00020679816263480255	-0.0002332943505408136
0.49289670945023945	0.0012665027554698233	0.0012592081310260311	0.0013525336530465957	0.0013436695687687752	0.0014012178943873701	0.0013914212845493252	0.0014525631914256171	0.0014417494003875451	0.0015584792582387045	0.0015454615522477535	0.07138756847146575	0.07048895450132314	-0.00020705476628876673	-0.00023499128747306308	-0.00020558312945939683	-0.0002333210926140361
0.4958666600762229	0.001266041557869169	0.0012587485448029617	0.0013519771421990547	0.0013431163387786522	0.001400604770225677	0.0013908125180959862	0.0014518883261509304	0.001441080133126656	0.0015576706475876132	0.0015446614404890364	0.0713343164865683	0.0704363766312052	-0.0002058369526753423	-0.00023501677086923412	-0.0002043740094886115	-0.00023334643834449498
0.4988545061487607	0.0012655802427606637	0.001258288842253908	0.001351420543992614	0.0013425630221972895	0.0013999915814102287	0.0013902036873350788	0.0014512134247175639	0.001440410829446154	0.0015568620747025584	0.0015438613644012595	0.07128105772209517	0.07038379205886848	-0.00020462507814786313	-0.00023504085155379162	-0.0002031707859079246	-0.0002333703913008356
0.5018603554969207	0.0012651188129351126	0.0012578290261594646	0.0013508638617623881	0.0013420096223400004	0.0013993783315959882	0.0013895947958956758	0.0014505384911259966	0.0014397414933137302	0.0015560535443196143	0.0015430613286720356	0.07122779245118775	0.0703312010539992	-0.00020341912568561105	-0.0002350635331339057	-0.00020197344182074084	-0.00023339295506297209
0.5048843165994948	0.0012646572711782322	0.0012573690992951296	0.0013503070988357521	0.0013414561425143894	0.0013987650244284924	0.0013889858473974928	0.0014498635293653513	0.0014390721286858244	0.0015552450611590661	0.0015422613379734004	0.07117452094591509	0.07027860388522718	-0.00020221907818912532	-0.00023508481923029123	-0.00020078196025133388	-0.00023341413322314208
0.5079264985889148	0.0012641956202706275	0.001256909064431289	0.0013497502585323104	0.0013409025860203379	0.0013981516635438117	0.0013883768454508586	0.001449188543413381	0.0014384027395076184	0.0015544366299253926	0.0015414613969617881	0.07112124347728511	0.07022600082012931	-0.00020102491847795445	-0.00023510471347221173	-0.00019959632414628947	-0.00023343392938524055
0.5109870112551897	0.001263733862987764	0.001256448924333177	0.0013491933441638721	0.00134034895614996	0.001397538252568545	0.0013877677936566836	0.001448513537236426	0.0014377333297129914	0.0015536282553072311	0.001540661510278008	0.07106796031522752	0.07017339212522677	-0.00019983662929629054	-0.0002351232195019204	-0.0001984165163771423	-0.00023345234716570795
0.5140659650498691	0.0012632720020999278	0.001255988681760847	0.0013486363590344027	0.001339795256187574	0.0013969247951197584	0.0013871586956064259	0.0014478385147893812	0.001437063903224483	0.0015528199419773479	0.0015398616825472045	0.07101467172860498	0.07012077806597751	-0.00019865419331391299	-0.00023514034097310565	-0.0001972425197386274	-0.00023346939018920043
0.5171634710900281	0.001262810040372216	0.00125552833946916	0.001348079306440024	0.0013392414894096878	0.0013963112948049852	0.0013865495548820834	0.0014471634800156887	0.0014363944639532958	0.0015520116945926309	0.0015390619183788584	0.0709613779852029	0.0700681589067837	-0.00019747759312466195	-0.0002351560815473941	-0.0001960743169523993	-0.00023348506209047715
0.5202796411622786	0.0012623479805644992	0.0012550679002077381	0.001347522189668969	0.0013386876590849575	0.0013956977552221858	0.0013859403750561467	0.0014464884368472894	0.0014357250157992368	0.001551203517794049	0.0015382622223667397	0.07090807935172584	0.07001553491097925	-0.00019630681125284988	-0.00023517044489879124	-0.00019491189067111225	-0.00023349936651756442
0.5234145877268029	0.001261885825431398	0.0012546073667209568	0.0013469650120015546	0.0013381337684741695	0.001395084179959722	0.00138533115969158	0.0014458133892046182	0.0014350555626507198	0.0015503954162066427	0.0015374625990889018	0.07085477609381069	0.06996290634084074	-0.00019514183015290065	-0.00023518343471190528	-0.00019375522347803154	-0.000233512307128092
0.5265684239214125	0.0012614235777222555	0.001254146741747903	0.0013464077767101615	0.001337579820830207	0.001394470572596328	0.0013847219123417872	0.0014451383409965553	0.001434386108384712	0.001549587394439496	0.0015366630531076517	0.07080146847600378	0.069910273457571	-0.00019398263220984924	-0.00023519505467972657	-0.00019260429788520161	-0.00023352388758557385
0.5297412635656308	0.0012609612401811192	0.0012536860280223682	0.001345850487059213	0.001337025819398037	0.0013938569367010969	0.0013841126365506163	0.0014444632961204279	0.0014337166568667405	0.0015487794570857262	0.0015358635889695413	0.07074815676177365	0.06985763652130891	-0.0001928291997401188	-0.00023520530850223986	-0.00019145909633938585	-0.00023353411156434856
0.5329332211648017	0.0012604988155467136	0.0012532252282728116	0.001345293146305144	0.0013364717674146796	0.0013932432758334546	0.0013835033358523	0.001443788258461977	0.0014330472119508523	0.0015479716087224594	0.0015350642112053404	0.0706948412135074	0.06980499579112169	-0.00019168151499820985	-0.00023521419989247505	-0.00019031960122439795	-0.00023354298274935736
0.5361444119142209	0.0012600363065524143	0.0012527643452223429	0.0013447357576963782	0.0013359176681091824	0.0013926295935431203	0.0013828940137714568	0.0014431132318953298	0.0014323777774796005	0.0015471638539108175	0.0015342649243300296	0.07064152209250425	0.06975235152500961	-0.00019053956017253681	-0.0002352217325693462	-0.00018918579485910358	-0.00023355050483231388
0.5393749517032939	0.0012595737159262264	0.001252303381588695	0.0013441783244733073	0.0013353635247026002	0.0013920158933701154	0.0013822846738230565	0.0014424382202829881	0.0014317083572840139	0.0015463561971958979	0.0015334657328427716	0.07058819965897836	0.06969970397989568	-0.00018940331739025762	-0.0002352279102608157	-0.00018805765950138942	-0.00023355668151403552
0.5426249571197181	0.0012591110463907648	0.0012518423400842075	0.0013436208498682689	0.0013348093404079745	0.0013914021788447068	0.0013816753195124072	0.0014417632274758064	0.001431038955183588	0.0015455486431067648	0.0015326666412269073	0.07053487417205714	0.06964705341163134	-0.00018827276871732912	-0.00023523273670200684	-0.0001869351773478578	-0.00023356151650183454
0.5458945454536906	0.0012586483006632317	0.0012513812234158017	0.0013430633371055256	0.0013342551184303108	0.0013907884534874247	0.0013810659543351338	0.0014410882573129733	0.001430369574986264	0.001544741196156435	0.0015318676539499416	0.0704815458897783	0.06959440007499437	-0.00018714789616161576	-0.00023523621563675823	-0.00018581833053746277	-0.00023356501351134984
0.5491838347021408	0.0012581854814553931	0.0012509200342849624	0.0013425057894012465	0.0013337008619665645	0.0013901747208090016	0.0013804565817771564	0.0014404133136219914	0.0014297002204884139	0.0015439338608418656	0.0015310687754635296	0.07042821506908739	0.06954174422368492	-0.00018602868167347242	-0.00023523835081601385	-0.0001847071011524537	-0.00023356717626615842
0.5524929435729888	0.0012577225914735613	0.001250458775387712	0.001341948209963481	0.0013331465742056042	0.001389560984310395	0.0013798472053146702	0.0014397384002186647	0.001429030895474811	0.0015431266416439376	0.001530270010203463	0.07037488196584232	0.06948908611032821	-0.00018491510714571668	-0.0002352391459961023	-0.00018360147121879167	-0.0002335680084959435
0.55582199148943	0.0012572596334185727	0.001249997449414598	0.0013413906019921437	0.0013325922583282165	0.0013889472474827376	0.0013792378284141337	0.001439063520907078	0.0014283616037186293	0.001542319543027455	0.0015294713625896644	0.07032154683480758	0.0694364259864665	-0.00018380715441890239	-0.0002352386049421229	-0.00018250142270825886	-0.00023356751393660558
0.5591710985942444	0.0012567966099857719	0.0012495360590506705	0.001340832968679002	0.0013320379175070728	0.0013883335138073405	0.0013786284545322487	0.0014383886794795881	0.0014276923489814238	0.0015415125694411354	0.0015286728370261793	0.07026820992965241	0.0693837641025662	-0.00018270480527959876	-0.00023523673142444856	-0.00018140693754084558	-0.00023356569633120605
0.5625403857541326	0.0012563335238649882	0.0012490746069754597	0.001340275313207647	0.0013314835549067092	0.001387719786755662	0.001378019087115942	0.0014377138797168024	0.001427023135013109	0.0015407057253175925	0.0015278744379011615	0.07021487150295389	0.06933110070801315	-0.00018160804146324927	-0.0002352335292194474	-0.00018031799758536082	-0.00023356255942869053
0.565929974564078	0.0012558703777405214	0.0012486130958629662	0.0013397176387534844	0.001330929173683522	0.0013871060697893088	0.0013774097296023538	0.0014370391253875744	0.0014263539655519602	0.0015398990150733405	0.0015270761695868758	0.07016153180619596	0.0692784360511135	-0.00018051684465519857	-0.00023522900210948272	-0.00017923458466079234	-0.0002335581069835002
0.569339987351735	0.0012554071742911213	0.0012481515283816352	0.0013391599484837173	0.001330374776985741	0.001386492366360003	0.0013768003854188202	0.0014363644202489796	0.0014256848443245827	0.001539092443108783	0.0015262780364396838	0.07010819108976123	0.06922577037908696	-0.00017943119649316275	-0.00023522315388285753	-0.0001781566805378887	-0.00023355234275490577
0.5727705471818436	0.001254943916189976	0.0012476899071943493	0.0013386022455573307	0.0013298203679534258	0.0013858786799095834	0.0013761910579828656	0.0014356897680463188	0.001425015775045927	0.0015382860138082157	0.001525480042800052	0.07005484960294087	0.06917310393807719	-0.00017835107856623011	-0.00023521598833109447	-0.00017708426694126866	-0.0002335452705082286
0.5762217778606706	0.0012544806061046874	0.001247228234958398	0.0013380445331250752	0.0013292659497184335	0.0013852650138699884	0.0013755817507021789	0.0014350151725130932	0.0014243467614192416	0.0015374797315398118	0.0015246821929925283	0.0700015075939246	0.06912043697313752	-0.00017727647241991273	-0.00023520750925276612	-0.00017601732555050376	-0.00023353689401350852
0.5796938039404782	0.0012540172466972619	0.0012467665143254775	0.0013374868143294512	0.001328711525404423	0.001384651371663236	0.001374972466974612	0.0014343406373710074	0.001423677807136102	0.0015366736006556276	0.001523884491325761	0.06994816530981071	0.06906776972824462	-0.00017620735955489741	-0.00023519772045038634	-0.00017495583800067327	-0.00023352721704450463
0.5831867507240184	0.0012535538406240904	0.0012463047479416651	0.0013369290923047033	0.0013281570981268293	0.0013840377567014232	0.0013743632101881629	0.001433666166329949	0.0014230089158763712	0.0015358676254916019	0.0015230869420924818	0.06989482299659164	0.0690151024462855	-0.00017514372142890533	-0.00023518662572963311	-0.00017389978588508437	-0.00023351624337980548
0.5867007442690553	0.001253090390535941	0.0012458429384474088	0.0013363713701768005	0.0013276026709928604	0.0013834241723867094	0.0013737539837209668	0.0014329917630879908	0.001422340091308214	0.0015350618103675555	0.0015222895495695186	0.06984148089916557	0.06896243536906563	-0.00017408553945935656	-0.0002351742289019576	-0.00017284915075624352	-0.00023350397680216295
0.5902359113929144	0.0012526268990779327	0.0012453810884775099	0.0013358136510634227	0.0013270482471014736	0.0013828106221113045	0.0013731447909412834	0.0014323174313313734	0.0014216713370880732	0.0015342561595871832	0.0015214923180177805	0.06978813926133043	0.06890976873730555	-0.00017303279502325908	-0.0002351605337809759	-0.00017180391412707774	-0.0002334904210976596
0.5937923796770596	0.0012521633688895323	0.001244919200661112	0.001335255938073957	0.001326493829543376	0.0013821971092574676	0.0013725356352074919	0.0014316431747345092	0.0014210026568606702	0.0015334506774380696	0.001520695251682275	0.06973479832578472	0.06885710279063677	-0.0001719854694588463	-0.00023514554418369027	-0.00017076405747176726	-0.00023347558005504254
0.597370277471697	0.0012516998026045375	0.0012444572776216909	0.0013346982343094829	0.0013259394214010112	0.0013815836371974925	0.0013719265198680825	0.0014309689969599728	0.0014203340542590056	0.0015326453681916846	0.001519898354792102	0.06968145833412788	0.06880443776760788	-0.0001709435440688245	-0.00023512926393182143	-0.0001697295622290762	-0.00023345945746794383
0.6009697339004076	0.001251236202851061	0.0012439953219770313	0.0013341405428627569	0.0013253850257485369	0.0013809702092936957	0.0013713174482616393	0.001430294901658489	0.001419665532904338	0.0015318402361033836	0.001519101631560454	0.06962811952685835	0.06875177390568203	-0.00016990700011870752	-0.00023511169684786726	-0.0001687004098010758	-0.00023344205713110577
0.6045908788648067	0.0012507725722515283	0.0012435333363392308	0.0013335828668182173	0.0013248306456518388	0.001380356828898426	0.0013707084237168524	0.0014296208924689476	0.0014189970964062029	0.0015310352854124244	0.0015183050861846384	0.06957478214337674	0.06869911144123535	-0.00016887581884075797	-0.0002350928467581559	-0.00016767658155647513	-0.00023342338284221276
0.6082338430492322	0.00125030891342265	0.0012430713233146725	0.0013330252092519572	0.0013242762841684992	0.0013797434993540333	0.001370099449552488	0.0014289469730183713	0.001418328748362387	0.001530230520341957	0.001517508722846056	0.06952144642197822	0.06864645060955826	-0.00016784998143434815	-0.000235072717491569	-0.00016665805883167573	-0.00023340343840227984
0.611898757925461	0.001249845228975427	0.0012426092855040245	0.001332467573231734	0.0013237219443478045	0.0013791302239928884	0.001369490529077404	0.0014282731469219463	0.0014176604923589436	0.0015294259450990466	0.0015167125457102339	0.06946811259986306	0.06859379164485602	-0.00016682946906629303	-0.0002350513128773768	-0.0001656448229305496	-0.00023338222761254412
0.6155857557574533	0.0012493815215151298	0.001242147225502225	0.0013319099618169469	0.001323167629230728	0.00137851700613736	0.0013688816655905314	0.001427599417782997	0.0014169923319701744	0.0015286215638746685	0.001515916558926815	0.06941478091313108	0.06854113478024468	-0.00016581426287479162	-0.00023502863674851326	-0.00016463685512849158	-0.00023335975427773992
0.6192949696061266	0.0012489177936412916	0.0012416851458984714	0.0013313523780586424	0.0013226133418499304	0.001377903849099818	0.001368272862380875	0.0014269257891929936	0.0014163242707586465	0.0015278173808437245	0.0015151207666295743	0.06936145159677808	0.06848848024775818	-0.0001648043439680391	-0.00023500469293846749	-0.00016363413667114246	-0.00023333602220315663
0.6230265333341571	0.0012484540479476979	0.0012412230492762169	0.001330794824999499	0.001322059085229748	0.0013772907561826286	0.00136766412272751	0.0014262522647315518	0.0014156563122751753	0.001527013400165048	0.0015143251729364258	0.06930812488470312	0.06843582827834069	-0.0001637996934266972	-0.00023497948528145018	-0.00016263664877697037	-0.00023331103519491636
0.6267805816108112	0.001247990287022381	0.0012407609382131543	0.001330237305673827	0.001321504862386191	0.0013766777306781542	0.0013670554498995799	0.0014255788479664365	0.00141498846005884	0.0015262096259814175	0.0015135297819494342	0.06925480100970627	0.0683831791018544	-0.0001628002923052818	-0.00023495301761344844	-0.00016164437263813114	-0.00023328479706091754
0.6305572499168048	0.0012475265134476048	0.001240298815281211	0.0013296798231075603	0.0013209506763269382	0.0013760647758687466	0.0013664468471562927	0.0014249055424535553	0.0014143207176369789	0.001525406062419569	0.001512734597754827	0.06920148020348572	0.0683305329470756	-0.0001618061216338007	-0.00023492529377105997	-0.0001606572894226055	-0.0002332573116095027
0.634356674549194	0.0012470627297998626	0.0012398366830465401	0.0013291223803182557	0.001320396530051328	0.0013754518950267467	0.0013658383177469178	0.001424232351736967	0.0014136530885251828	0.0015246027135902014	0.0015119396244230004	0.06914816269663995	0.0682778900416928	-0.00016081716241733712	-0.00023489631759038287	-0.00015967538027386596	-0.00023322858264879232
0.6381789926262927	0.0012465989386498694	0.0012393745440695163	0.0013285649803150858	0.0013198424265503637	0.001374839091414491	0.001365229864910793	0.001423559279348892	0.001412985576227315	0.001523799583588003	0.0015111448660085419	0.06909484871867592	0.06822525061231173	-0.0001598333956396858	-0.00023486609290895855	-0.000158698626313708	-0.00023319861398812813
0.642024342092622	0.001246135142562546	0.0012389124009047217	0.0013280076260988353	0.001319288368806699	0.001374226368284296	0.0013646214918773116	0.0014228863288096897	0.0014123181842355026	0.0015229966764916465	0.001510350326550233	0.06904153849799088	0.06817261488445588	-0.00015885480226326965	-0.00023483462356410634	-0.00015772700864302713	-0.00023316740943668535
0.6458928617238878	0.0012456713440970255	0.0012384502561009463	0.001327450320661902	0.001318734359794648	0.0013736137288784744	0.0013640132018659342	0.0014222135036278973	0.001411650916030145	0.001522193996363822	0.0015095560100710722	0.0689882322618946	0.06811998308256068	-0.00015788136322922308	-0.0002348019133911472	-0.00015676050834154132	-0.00023313497280175177
0.6497846911319898	0.0012452075458066396	0.0012379881122011797	0.0013268930669882958	0.001318180402480172	0.001373001176429331	0.0013634049980861885	0.0014215408073002137	0.0014109837750799208	0.001521391547251247	0.0015087619205782917	0.06893493023659435	0.06806735542998368	-0.00015691305946155532	-0.00023476796622728946	-0.00015579910647189887	-0.00023310130789228056
0.6536999707700591	0.0012447437502389098	0.0012375259717426006	0.0013263358680536258	0.0013176264998208825	0.0013723887141591556	0.0013627968837376593	0.0014208682433115036	0.0014103167648417815	0.0015205893331846725	0.0015079680620633594	0.06888163264720265	0.0680147321489928	-0.00015594987186590137	-0.00023473278590735447	-0.00015484278407856822	-0.00023306641851517096
0.6576388419375281	0.001244279959935553	0.0012370638372565823	0.001325778726825117	0.0013170726547660444	0.0013717763452802433	0.0013621888620100103	0.0014201958151348188	0.0014096498887609839	0.0015197873581789209	0.0015071744385020173	0.06882833971773523	0.0679621134607832	-0.00015499178133085434	-0.00023469637626438722	-0.0001538915221888093	-0.0002330303084752683
0.661601446785229	0.0012438161774324663	0.0012366017112686795	0.0013252216462615997	0.0013165188702565736	0.0013711640729948823	0.0013615809360829727	0.001419523526231395	0.00140898315027107	0.0015189856262328866	0.0015063810538542834	0.06877505167111196	0.06790949958545965	-0.00015403876873149036	-0.00023465874113276497	-0.0001529453018168092	-0.00023299298157886117
0.6655879283205246	0.001243352405259727	0.0012361395962986236	0.0013246646293135047	0.0013159651492250272	0.001370551900495361	0.0013609731091263491	0.0014188513800506574	0.0014083165527938877	0.0015181841413295608	0.0015055879120644744	0.06872176872915992	0.06785689074205419	-0.00015309081492770327	-0.00023461988434320125	-0.0001520041039615727	-0.00023295444162879653
0.6695984304124688	0.001242888645941589	0.0012356774948603254	0.0013241076789228775	0.0013154114945956202	0.0013699398309639785	0.0013603653843000274	0.001418179380030242	0.0014076500997395977	0.0015173829074360565	0.001504795017061227	0.06866849111261297	0.06780428714851396	-0.00015214790076634177	-0.0002345798097245222	-0.00015106790960883743	-0.00023291469242586738
0.6736330977969988	0.0012424249019964805	0.0012352154094618685	0.0013235507980233715	0.0013148579092842232	0.0013693278675730443	0.0013597577647539785	0.0014175075295959926	0.0014069837945066867	0.0015165819285036233	0.0015040023727575212	0.06861521904111047	0.06775168902170735	-0.00015121000708340215	-0.00023453852110499884	-0.00015013669973393262	-0.00023287373776997855
0.6776920760821589	0.0012419611759369956	0.0012347533426055022	0.0013229939895402494	0.0013143043961983498	0.001368716013484882	0.0013591502536282607	0.0014168358321619743	0.001406317640481968	0.0015157812084676688	0.0015032099830506918	0.06856195273320036	0.0676990965774301	-0.0001502771147038895	-0.00023449602230968258	-0.00014921045530100208	-0.00023283158145842586
0.6817755117533548	0.0012414974702699014	0.0012342912967876496	0.0013224372563903923	0.0013137509582371806	0.0013681042718518422	0.0013585428540530326	0.0014161642911304877	0.0014056516410406012	0.0015149807512477868	0.0015024178518224611	0.06850869240633838	0.06764651003039548	-0.00014934920444331645	-0.00023445231716101578	-0.00014828915726505798	-0.0002327882272858961
0.6858835521786408	0.0012410337874961246	0.001233829274498893	0.0013218806014822896	0.0013131975982915503	0.0013674926458163024	0.001357935569148551	0.0014154929098920768	0.001404985799546097	0.0015141805607477722	0.0015016259829389556	0.06845543827689604	0.06759392959424387	-0.0001484262571091466	-0.0002344074094794979	-0.00014737278657278585	-0.00023274367904468907
0.6900163456140378	0.001240570130110759	0.0012333672782239833	0.0013213240277160593	0.0013126443192439585	0.0013668811385106788	0.001357328402025186	0.00141482169182554	0.0014043201193503325	0.0015133806408556532	0.0015008343802507295	0.06840219056014882	0.0675413554815402	-0.00014750825350098862	-0.00023436130308135406	-0.00014646132416309965	-0.0002326979405232743
0.6941740412088835	0.0012401065006030644	0.0012329053104418327	0.0013207675379834432	0.0013120911239685761	0.001366269753057435	0.001356721355783427	0.0014141506402979502	0.0014036546037935632	0.0015125809954437117	0.001500043047592792	0.06834894947028908	0.067488787903773	-0.0001465951744135663	-0.00023431400178175465	-0.00014555475097016712	-0.0002326510155088446
0.6983567890112157	0.0012396429014564525	0.001232443373625513	0.001320211135167806	0.0013115380153312375	0.0013656584925690802	0.0013561144335138822	0.001413479758664653	0.001402989256204432	0.0015117816283685037	0.001499251988784626	0.06829571522042084	0.06743622707136261	-0.0001456870006356914	-0.0002342655093909296	-0.00014465304792207756	-0.0002326029077835967
0.702564739973187	0.0012391793351485092	0.001231981470242265	0.0013196548221441548	0.001310984996189464	0.0013650473601481963	0.0013555076382973054	0.0014128090502693008	0.0014023240798999913	0.0015109825434708982	0.001498461207630224	0.06824248802256405	0.06738367319365386	-0.00014478371295173487	-0.0002342158297150565	-0.00014375619594286793	-0.00023255362112611921
0.7067980459565127	0.001238715804150974	0.0012315196027534875	0.001319098601779132	0.0013104320693924565	0.0013644363588874323	0.0013549009732045886	0.0014121385184438474	0.0014016590781857107	0.001510183744576092	0.0014976707079181052	0.06818926808765233	0.06733112647892317	-0.0001438852921445133	-0.00023416496655831454	-0.00014286417595479883	-0.00023250315931294674
0.7110568597379514	0.0012382523109297518	0.00123105777361474	0.0013185424769310281	0.0013098792377810992	0.0013638254918695188	0.0013542944412967793	0.0014114681665085792	0.001400994254355491	0.0015093852354936415	0.0014968804934213447	0.06813605562554008	0.06727858713437991	-0.00014299171899440077	-0.00023411292372016446	-0.00014197696887741085	-0.00023245152611539588
0.7153413350148182	0.0012377888579449086	0.0012305959852757498	0.0013179864504497842	0.0013093265041879815	0.0013632147621672806	0.0013536880456250914	0.001410797997772119	0.001400329611691683	0.0015085870200174931	0.0014960905678976031	0.06808285084499825	0.06722605536616018	-0.00014210297428063345	-0.000234059704995071	-0.0001410945556295784	-0.00023239872530056438
0.7196516264105322	0.0012373254476506792	0.0012301342401804093	0.001317430525177003	0.0013087738714373867	0.0013626041728436481	0.0013530817892309158	0.0014101280155314456	0.0013996651534651065	0.0015077891019260102	0.0014953009350891543	0.06802965395371575	0.0671735313793425	-0.00014121903878289155	-0.00023400531417366865	-0.0001402169171302592	-0.0002323447606311091
0.7239878894801961	0.0012368620824954617	0.0012296725407667777	0.001316874703945956	0.001308221342345316	0.0013619937269516665	0.0013524756751458322	0.0014094582230719187	0.0013990008829350606	0.0015069914849820012	0.0014945115987229163	0.06797646515830706	0.0671210153779337	-0.0001403398932821598	-0.00023394975504192894	-0.00013934403429990971	-0.00023228963586552354
0.7283502807162107	0.0012363987649218267	0.0012292108894670854	0.0013163189895815908	0.001307668919719487	0.001361383427534512	0.00135186970639162	0.0014087886236672862	0.0013983368033493422	0.0015061941729327556	0.0014937225625104773	0.0679232846643061	0.06706850756487748	-0.00013946551856172662	-0.00023389303138116047	-0.00013847588806117916	-0.00023223335475747175
0.7327389575539218	0.001235935497366513	0.0012287492887077323	0.001315763384900536	0.0013071166063593413	0.0013607732776254986	0.0013512638859802726	0.0014081192205797038	0.0013976729179442668	0.001505397169510065	0.0014929338301481283	0.0678701126761729	0.06701600814205994	-0.00013859589540807238	-0.0002338351469675093	-0.00013761245933971433	-0.00023217592105551077
0.7371540783773028	0.001235472282260434	0.0012282877409092964	0.0013152078927111171	0.0013065644050560643	0.0013601632802480975	0.0013506582169140091	0.001407450017059758	0.0013970092299446844	0.0015046004784302668	0.001492145405316894	0.06781694939729276	0.06696351731029998	-0.00013773100461175747	-0.0002337761055717924	-0.00013675372906546412	-0.00023211733850309058
0.74159580252467	0.0012350091220286843	0.0012278262484865328	0.0013146525158133618	0.001306012318592578	0.0013595534384159482	0.0013500527021852904	0.0014067810163464834	0.0013963457425640007	0.0015038041033942663	0.0014913572916825653	0.06776379502997908	0.06691103526936598	-0.0001368708269685326	-0.00023371591095927569	-0.00013589967817326243	-0.0002320576108378325
0.746064290294433	0.0012345460190905367	0.0012273648138483807	0.0013140972569990114	0.0013054603497435664	0.0013589437551328738	0.0013494473447768324	0.0014061122216673814	0.001395682459004194	0.0015030080480875772	0.0014905694928957298	0.06771064977547435	0.0668585622179635	-0.00013601534328036569	-0.00023365456688984043	-0.0001350502876043269	-0.0002319967417920843
0.7505597029508803	0.0012340829758594539	0.0012269034393979689	0.0013135421190515314	0.0013049085012754801	0.0013583342333928956	0.0013488421476616202	0.0014054436362384403	0.001395019382455841	0.0015022123161803505	0.0014897820125918102	0.06765751383395087	0.06680609835374653	-0.00013516453435655218	-0.00023359207711798335	-0.0001342055383070917	-0.00023193473509330875
0.7550822027299987	0.0012336199947430833	0.0012264421275326105	0.0013129871047461176	0.001304356775946544	0.0013577248761802456	0.0013482371138029204	0.0014047752632641566	0.0013943565160981209	0.0015014169113274068	0.0014889948543910852	0.06760438740451682	0.06675364387330807	-0.00013431838101410354	-0.00023352844539153983	-0.00013336541123745715	-0.0002318715944617522
0.7596319528453285	0.0012331570781432732	0.0012259808806438217	0.001312432216849719	0.0013038051765067724	0.0013571156864693886	0.001347632246154306	0.0014041071059375568	0.0013936938630988614	0.0015006218371682793	0.0014882080218987415	0.06755127068520965	0.06670119897219835	-0.00013347686407894077	-0.00023346367545207247	-0.0001325298873600944	-0.00023180732361149925
0.7642091174938536	0.0012326942284560701	0.0012255197011173198	0.0013118774581210402	0.0013032537056979845	0.0013565066672250334	0.001347027547659663	0.0014034391674402184	0.0013930314266145409	0.0014998270973272429	0.001487421518704895	0.06749816387300432	0.06664876384490942	-0.00013263996438700465	-0.00023339777103531523	-0.00013169894765024948	-0.00023174192625152745
0.7688138618619275	0.001232231448071727	0.0012250585913330273	0.0013113228313105484	0.001302702366253801	0.0013558978214021516	0.0013464230212532112	0.0014027714509422943	0.0013923692097903171	0.001499032695413351	0.0014866353483846306	0.06744506716382044	0.06659633868489334	-0.00013180766278478306	-0.0002333307358698966	-0.00013087257309274403	-0.0002316754060829318
0.7734463521312342	0.0012317687393747117	0.0012245975536650847	0.001310768339160507	0.0013021511608996832	0.0013552891519459968	0.001345818669859525	0.0014021039596025333	0.0013917072157600505	0.0014982386350204746	0.0014858495144980419	0.06739198075250705	0.06654392368454441	-0.00013097994013083758	-0.00023326257367833891	-0.00013005074468488975	-0.00023160776680114514
0.7781067554847866	0.0012313061047437071	0.0012241365904818481	0.001310213984404965	0.0013016000923529174	0.0013546806617921155	0.0013452144963935408	0.0014014366965683024	0.0013910454476463267	0.0014974449197273343	0.0014850640205902605	0.0673389048328617	0.06649151903522323	-0.00013015677729580344	-0.0002331932881755594	-0.000129233443435961	-0.00023153901209410632
0.7827952401129585	0.0012308435465516272	0.0012236757041459052	0.001309659769769788	0.0013010491633226528	0.0013540723538663778	0.0013446105037605897	0.0014007696649756202	0.0013903839085604814	0.0014966515530975492	0.0014842788701915023	0.06728583959762545	0.06643912492723979	-0.00012933815516383285	-0.00023312288306959195	-0.000128420650368527	-0.00023146914564298182
0.7875119752195561	0.0012303810671656131	0.0012232148970140755	0.0013091056979726602	0.0013004983765098946	0.0013534642310849814	0.0013440066948563999	0.0014001028679491616	0.0013897226016026192	0.00149585853867966	0.0014834940668170952	0.06723278523848028	0.06638674154986833	-0.00012852405463406602	-0.00023305136206241972	-0.00012761234651997855	-0.0002313981711223878
0.792257131027923	0.001229918668947048	0.00122275417143742	0.001308551771723106	0.0012999477346075366	0.0013528562963544795	0.0013434030725671278	0.0013994363086023034	0.001389061529861645	0.001495065880007177	0.0014827096139675227	0.06717974194606074	0.0663343690913403	-0.000127714456619743	-0.00023297872884675552	-0.0001268085129416674	-0.00023132609219833622
0.7970308787870847	0.001229456354251566	0.0012222935297612513	0.0013079979937225023	0.0012993972403003628	0.0013522485525718016	0.001342799639769374	0.0013987699900371406	0.0013884006964152824	0.0014942735805986212	0.0014819255151284657	0.06712670990995091	0.06628200773885067	-0.00012690934205034088	-0.00023290498710837326	-0.00012600913070132114	-0.00023125291252973357
0.8018333907779276	0.0012289941254290527	0.0012218329743251394	0.0013074443666640926	0.0012988468962650684	0.0013516410026242682	0.0013421963993302008	0.0013981039153445082	0.0013877401043301083	0.0014934816439575607	0.0014811417737708367	0.0670736893186847	0.0662296576785636	-0.00012610869187240636	-0.00023283014052560835	-0.0001252141808833207	-0.0002311786357682699
0.8066648403194178	0.0012285319848236646	0.001221372507462919	0.00130689089323301	0.0012982967051702727	0.0013510336493896154	0.0013415933541071554	0.0013974380876040173	0.0013870797566615711	0.001492690073572651	0.0014803583933508228	0.0670206803597496	0.06617731909560966	-0.00012531248704983344	-0.00023275419276841403	-0.000124423644589311	-0.0002311032655571421
0.8115254017748545	0.0012280699347738274	0.001220912131502704	0.0013063375761062812	0.001297746669676543	0.0013504264957360141	0.0013409905069482904	0.0013967725098840747	0.0013864196564540182	0.001491898872917678	0.001479575377309924	0.06696768321959229	0.06612499217408292	-0.00012452070856516784	-0.00023267714749930501	-0.00012363750293944986	-0.00023102680553188648
0.8164152505581643	0.001227607977612249	0.0012204518487668888	0.0013057844179528502	0.0012971967924363978	0.0013498195445220892	0.0013403878606921818	0.0013961071852419083	0.0013857598067407231	0.0014911080454515966	0.0014787927290749957	0.06691469808361486	0.06607267709705388	-0.00012373333741985681	-0.00023259900837174774	-0.00012285573707279673	-0.00023094925931976817
0.8213345631402307	0.0012271461156659353	0.001219991661572166	0.0013052314214335983	0.0012966470760943341	0.0013492127985969484	0.001339785418167956	0.0013954421167236032	0.0013851002105439213	0.0014903175946185795	0.0014780104520582904	0.06686172513617966	0.06602037404656888	-0.00012295035463535942	-0.00023251977903093746	-0.0001220783281480342	-0.00023087063053922607
0.8262835170552626	0.0012266843512561882	0.0012195315722295303	0.001304678589201353	0.0012960975232868403	0.0013486062608001957	0.0013391831821953073	0.001394777307364126	0.001384440870874824	0.001489527523848052	0.0014772285496575	0.06680876456061602	0.06596808320364629	-0.00012217174125447872	-0.0002324394631144644	-0.0001213052573450224	-0.00023079092280131608
0.8312622909072027	0.001226222686698625	0.0012190715830442877	0.0013041259239009078	0.0012955481366424102	0.0013479999339619576	0.0013385811555845205	0.0013941127601873435	0.0013837817907336543	0.0014887378365547352	0.0014764470252557921	0.06675581653921304	0.06591580474828587	-0.00012139747834075121	-0.00023235806424987127	-0.00012053650586443809	-0.00023071013970737964
0.8362710643761712	0.0012257611243031853	0.0012186116963160758	0.0013035734281690475	0.0012949989187815737	0.0013473938209029102	0.0013379793411364975	0.0013934484782060729	0.0013831229731096752	0.001487948536138701	0.0014756658822218658	0.06670288125323204	0.06586353885946229	-0.00012062754698013989	-0.00023227558605615206	-0.00011977205492916254	-0.00023062828485020948
0.8413100182249524	0.0012252996663741432	0.0012181519143388607	0.0013030211046345587	0.0012944498723168963	0.0013467879244342962	0.0013373777416427765	0.0013927844644220893	0.00138246442098122	0.0014871596259853999	0.0014748851239099825	0.06664995888289889	0.06581128571514175	-0.00011986192828222775	-0.00023219203214402961	-0.00011901188578516964	-0.00023054536181382757
0.8463793343055166	0.0012248383152101156	0.0012176922394009613	0.0013024689559182465	0.001293900999853015	0.0013461822473579505	0.0013367763598855578	0.00139212072182617	0.0013818061373157174	0.0014863711094657188	0.0014741047536600159	0.06659704960741847	0.06575904549226765	-0.00011910060337985695	-0.0002321074061144568	-0.00011825597970194224	-0.0002304613741734296
0.8514791955655843	0.0012243770731040773	0.00121723267378505	0.0013019169846329639	0.0012933523039866447	0.0013455767924663263	0.0013361751986377248	0.0013914572533981172	0.0013811481250697248	0.0014855829899360173	0.0014733247747974936	0.06654415360496349	0.0657068183667762	-0.00011834355343026681	-0.00023202171155872753	-0.00011750431797286076	-0.0002303763254938307
0.8566097860552276	0.001223915942343373	0.0012167732197681728	0.0013013651933836234	0.0012928037873066065	0.0013449715625425199	0.0013355742606628756	0.0013907940621067936	0.00138049038718896	0.00148479527073818	0.0014725451906336489	0.06649127105268661	0.06565460451359148	-0.00011759075961606524	-0.0002319349520589764	-0.00011675688191653544	-0.0002302902193311862
0.861771290933513	0.001223454925209722	0.0012163138796217558	0.0013008135847672132	0.0012922554523938402	0.0013443665603602916	0.0013349735487153383	0.001390131150910148	0.001379832926608329	0.0014840079551996569	0.0014717660044654556	0.06643840212672177	0.06560240410663243	-0.00011684220314592264	-0.00023184713118801215	-0.00011601365287775	-0.0002302030592326587
0.8669638964751838	0.0012229940239792403	0.0012158546556116203	0.0013002621613728306	0.0012917073018214316	0.0013437617886840959	0.001334373065540202	0.0013894685227552543	0.0013791757462519546	0.0014832210466335148	0.0014709872195756803	0.06638554700218159	0.06555021731880707	-0.00011609786525501598	-0.00023175825250898452	-0.00011527461222718416	-0.00023011484873525223
0.8721877900773816	0.0012225332409224454	0.0012153955499979927	0.0012997109257816878	0.0012911593381546233	0.0013431572502691004	0.0013337728138733387	0.0013888061805783323	0.0013785188490332125	0.0014824345483384737	0.0014702088392329247	0.06633270585316375	0.06549804432202593	-0.00011535772720561166	-0.00023166831957444067	-0.00011453974136257927	-0.0002300255913656457
0.877443160266411	0.0012220725783042773	0.0012149365650355214	0.0012991598805671399	0.0012906115639508442	0.0013425529478612226	0.0013331727964414357	0.0013881441273047924	0.0013778622378547648	0.0014816484635989716	0.0014694308666916807	0.06627987885275617	0.06544588528719908	-0.00011462177028800924	-0.00023157733592699126	-0.00011380902170946006	-0.00022993529064074814
0.8827301967045416	0.0012216120383841023	0.001214477702973287	0.001298609028294709	0.0012900639817597238	0.001341948884197144	0.0013325730159620126	0.00138748236584926	0.0013772059156085897	0.0014808627956851962	0.0014686533051923648	0.06622706617303213	0.06539374038424173	-0.0001138899758213463	-0.00023148530510008758	-0.00011308243472195334	-0.00022984395006825364
0.8880490901968541	0.001221151623415733	0.0012140189660548185	0.0012980583715220988	0.0012895165941231234	0.001341345062004346	0.0013319734751434551	0.0013868208991156103	0.0013765498851760075	0.0014800775478531379	0.001467876157961375	0.06617426798505921	0.06534160978206453	-0.00011316232515382052	-0.00023139223061580116	-0.0001123599618830795	-0.00022975157314475414
0.8934000326981257	0.0012206913356474403	0.0012135603565181009	0.0012975079127992178	0.001288969403575144	0.0013407414840011314	0.001331374176685037	0.001386159729997001	0.0013758941494277238	0.0014792927233446428	0.0014670994282111314	0.0661214844589	0.06528949364859395	-0.00011243879966343906	-0.00023129811598582295	-0.0001116415847055019	-0.00022965816335657196
0.8987832173197573	0.0012202311773219685	0.0012131018765955991	0.001296957654668205	0.0012884224126421572	0.001340138152896657	0.0013307751232769524	0.001385498861375909	0.0013752387112238606	0.0014785083253874563	0.001466323119140135	0.0660687157636141	0.06523739215076667	-0.00011171938075879573	-0.0002312029647115188	-0.00011092728473206803	-0.00022956372417937132
0.904198838336744	0.0012197711506765458	0.0012126435285142664	0.0012964075996634505	0.0012878756238428317	0.0013395350713909565	0.001330176317600339	0.001384838296124163	0.0013745835734139888	0.001477724357195275	0.0014655472339330051	0.066015962067262	0.06518530545452778	-0.00011100404988027834	-0.00023110678028454013	-0.00011021704353722517	-0.00022946825907960156
0.9096470911946843	0.0012193112579429038	0.001212185314495552	0.0012958577503116167	0.0012873290396881354	0.0013389322421749669	0.001329577762327304	0.0013841780371029728	0.0013739287388371535	0.0014769408219677913	0.0014647717757605286	0.06596322353690451	0.06513323372484306	-0.00011029278849930546	-0.00023100956618421487	-0.00010951084272624312	-0.000229371771511222
0.915128172516836	0.0012188515013472887	0.0012117272367554337	0.0012953081091316612	0.0012867826626813896	0.0013383296679305666	0.0013289794601209612	0.0013835180871629722	0.001373274210321927	0.0014761577228907534	0.0014639967477797227	0.06591050033861118	0.065081177125691	-0.00010958557811993619	-0.00023091132587954588	-0.00010880866393686572	-0.0002292742649181445
0.9206422801112097	0.001218391883110477	0.0012112692975044146	0.001294758678634861	0.0012862364953182613	0.0013377273513305917	0.001328381413635448	0.00138285844914425	0.0013726199906864242	0.0014753750631360022	0.0014632221531338649	0.06585779263746025	0.06502913582007512	-0.0001088824002793004	-0.00023081206282848932	-0.00010811048883954677	-0.00022917574273323416
0.9261896129777101	0.0012179324054477948	0.0012108114989475523	0.0012942094613248383	0.001285690540086807	0.001337125295038877	0.0013277836255159655	0.0013821991258763835	0.0013719660827383527	0.001474592845861539	0.0014624479949525626	0.06580510059753743	0.0649771099700222	-0.00010818323654808448	-0.0002307117804779546	-0.00010741629913806061	-0.00022907620837825382
0.931770371315315	0.001217473070569127	0.0012103538432844637	0.001293660459697581	0.0012851447994674877	0.001336523501710273	0.0013271860983987969	0.0013815401201784786	0.0013713124892750384	0.0014738110742115555	0.0014616742763517861	0.06575242438194535	0.06492509973658482	-0.00010748806853104476	-0.00023061048226308278	-0.00010672607656997402	-0.00022897566526342006
0.9373847565293029	0.0012170138806789413	0.0012098963327093516	0.0012931116762414715	0.0012845992759331997	0.0013359219739906894	0.0013265888349113482	0.0013808814348592038	0.0013706592130834701	0.001473029751316509	0.0014609010004339347	0.06569976415280078	0.06487310527984473	-0.00010679687786775693	-0.00023050817160796822	-0.00010603980290758985	-0.00022887411678818026
0.9430329712385201	0.001216554837976292	0.0012094389694110106	0.0012925631134372995	0.0012840539719492896	0.0013353207145171103	0.0013259918376721644	0.0013802230727168244	0.0013700062569403228	0.0014722488802931522	0.0014601281702878721	0.0656471200712446	0.06482112675891438	-0.00010610964623368468	-0.00023040485192626914	-0.00010535745995854384	-0.00022877156634132367
0.9487152192826929	0.0012160959446548476	0.0012089817555728485	0.0012920147737583024	0.0012835088899735793	0.0013347197259176325	0.0013253951092909693	0.00137956503653924	0.001369353623612	0.0014714684642445947	0.0014593557889889888	0.06559449229743423	0.06476916433194327	-0.00010542635533909717	-0.0002303005266181546	-0.00010467902956513842	-0.0002286680172979283
0.9544317057297852	0.0012156372029029055	0.0012085246933729054	0.0012914666596701766	0.001282964032456405	0.0013341190108114994	0.0013247986523686963	0.0013789073291040274	0.0013687013158546815	0.0014706885062603639	0.0014585838595992562	0.06554188099055994	0.06471721815611844	-0.00010474698693080375	-0.00023019519907163666	-0.0001040044936061052	-0.00022856347302224744
0.9601826368833979	0.0012151786149034072	0.0012080677849838667	0.001290918773631119	0.0012824194018406269	0.0013335185718091275	0.0013242024694975155	0.0013782499531784702	0.001368049336414345	0.0014699090094164459	0.0014578123851672674	0.06548928630883082	0.06466528838766737	-0.00010407152279327814	-0.0002300888726650685	-0.00010333383399727114	-0.00022845793686748772
0.9659682202902156	0.001214720182833952	0.0012076110325730798	0.0012903711180918312	0.0012818750005616608	0.0013329184115121327	0.001323606563260862	0.0013775929115195996	0.0013673976880268076	0.0014691299767753375	0.0014570413687282977	0.06543670840949622	0.06461337518186036	-0.00010339994474814485	-0.00022998155076420224	-0.00010266703269150301	-0.0002283514121751984
0.9717886647474951	0.0012142619088668196	0.0012071544383025757	0.0012898236954955635	0.001281330831047505	0.0013323185325133696	0.0013230109362334715	0.0013769362068742307	0.0013667463734177649	0.00146835141138611	0.001456270813304355	0.06538414744883314	0.06456147869301262	-0.00010273223465476211	-0.00022987323672163384	-0.00010200407167916536	-0.00022824390227371705
0.9776441803106027	0.0012138037951689854	0.00120669800432908	0.001289276508278132	0.0012807868957187606	0.0013317189373969595	0.00132241559098141	0.0013762798419790021	0.00136609539530283	0.0014675733162844535	0.001455500721904231	0.06533160358215744	0.06450959907449302	-0.00010206837441113781	-0.00022976393387874605	-0.00010134493298880054	-0.00022813541048005703
0.9835349783005937	0.0012133458439021391	0.001206241732804038	0.001288729558867946	0.0012802431969886627	0.0013311196287383224	0.0013218205300621062	0.0013756238195604168	0.0013654447563875658	0.0014667956944927364	0.0014547310975235573	0.06527907696382775	0.06445773647871839	-0.00010140834595424864	-0.00022965364556432055	-0.00010068959868783645	-0.0002280259400989082
0.9894612713118381	0.0012128880572227	0.0012057856258736257	0.001288182849686037	0.001279699737263105	0.0013305206091042097	0.0013212257560243819	0.001374968142334874	0.001364794459367533	0.0014660185490200583	0.0014539619431448584	0.06522656774724171	0.06440589105716597	-0.00010075213126063687	-0.0002295423750949821	-0.00010003805088278084	-0.00022791549442297
0.9954232732196957	0.0012124304372818394	0.0012053296856787753	0.0012876363831460802	0.001279156518940674	0.0013299218810527353	0.0013206312714084847	0.001374312813008715	0.0013641445069283162	0.0014652418828622982	0.0014531932617376034	0.06517407608484774	0.06435406296036034	-0.00010009971234652137	-0.00022943012577447686	-9.939027171963766e-05	-0.00022780407673195224
1.0014211991882311	0.001211972986225498	0.0012048739143551872	0.0012870901616544317	0.0012786135444126554	0.0013293234471334118	0.001320037078746123	0.0013736578342782569	0.001363494901745577	0.0014644656990021833	0.0014524250562582617	0.0651216021281367	0.06430225233790296	-9.945107126858865e-05	-0.00022931690089372792	-9.874624338450377e-05	-0.00022769169029279723
1.0074552656779823	0.001211515706194404	0.0012044183140333539	0.0012865441876101485	0.0012780708160630883	0.0013287253098871812	0.0013194431805604975	0.0013730032088298428	0.001362845646485081	0.0014636900004093326	0.0014516573296503618	0.06506914602765812	0.06425045933844653	-9.880619012493652e-05	-0.0002292027037324451	-9.810594810470696e-05	-0.00022757833836167807
1.013525690453769	0.001211058599324086	0.0012039628868385727	0.001285998463405008	0.001277528336268768	0.0013281274718464423	0.0013188495793663257	0.001372348939339859	0.001362196743802741	0.0014629147900403101	0.0014508900848445303	0.06501670793301294	0.06419868410971778	-9.816505105438023e-05	-0.00022908753755607192	-9.746936814788998e-05	-0.00022746402418033496
1.0196326925925556	0.0012106016677449068	0.0012035076348909735	0.0012854529914235568	0.001276986107399295	0.0013275299355350986	0.0013182562776698939	0.0013716950284748046	0.0013615481963446606	0.0014621400708386962	0.0014501233247585703	0.06496428799286205	0.06414692679850885	-9.752763623777083e-05	-0.00022897140561772833	-9.68364858232873e-05	-0.0002273487509780736
1.0257764924913542	0.001210144913582066	0.0012030525603055277	0.001284907774043116	0.0012764441318170812	0.0013269327034685738	0.0013176632779690676	0.0013710414788913059	0.0013609000067471677	0.0014613658457351218	0.001449357052297494	0.0649118863549284	0.06409518755069162	-9.689392789827278e-05	-0.00022885431115765575	-9.620728348247454e-05	-0.0002272325219720428
1.0319573118751795	0.0012096883389556327	0.0012025976651920795	0.0012843628136338285	0.0012759024118774015	0.0013263357781538644	0.0013170705827533476	0.0013703882932361768	0.0013602521776368641	0.0014605921176473473	0.0014485912703535958	0.06485950316599898	0.06404346651120907	-9.626390830150267e-05	-0.00022873625740277292	-9.558174351881332e-05	-0.00022711534036540248
1.0381753738050519	0.0012092319459805568	0.0012021429516553537	0.0012838181125586752	0.0012753609499283984	0.0013257391620895554	0.0013164781945038842	0.0013697354741464397	0.0013596047116306502	0.0014598188894802968	0.0014478259818064931	0.06480713857192423	0.06399176382408603	-9.563755975650068e-05	-0.00022861724756756407	-9.495984836899174e-05	-0.00022699720934959977
1.0444309026860459	0.0012087757367666935	0.001201688421794984	0.0012832736731735073	0.0012748197483111279	0.0013251428577658703	0.001315886115693526	0.0013690830242493862	0.0013589576113357802	0.0014590461641261316	0.0014470611895231946	0.06475479271763161	0.06394007963242948	-9.50148646156751e-05	-0.00022849728485269116	-9.434158051263575e-05	-0.00022687813210209296
1.05072412427539	0.0012083197134188188	0.0012012340777055285	0.0012827294978270739	0.0012742788093595833	0.0013245468676646934	0.001315294348786843	0.0013684309461626046	0.0013583108793498964	0.001458273944464297	0.0014462968963581445	0.06470246574712059	0.06388841407843032	-9.439580527506597e-05	-0.00022837637244527142	-9.372692247268388e-05	-0.00022675811178685112
1.057055265690613	0.0012078638780366603	0.0012007799214764961	0.0012821855888610573	0.001273738135400719	0.001323951194259618	0.0013147028962401746	0.001367779242494031	0.0013576645182610766	0.0014575022333615894	0.0014455331051532953	0.06465015780346771	0.06383676730337529	-9.37803641754692e-05	-0.0002282545135199876	-9.31158568166085e-05	-0.0002266371515555754
1.0634245554177415	0.0012074082327149002	0.0012003259551923563	0.0012816419486100902	0.0012731977287544854	0.001323355840015963	0.0013141117605016454	0.0013671279158419757	0.0013570185306478594	0.001456731033672197	0.0014447698187381411	0.0645978690288277	0.0637851394476346	-9.316852380240881e-05	-0.00022813171123770015	-9.250836615606883e-05	-0.00022651525454636667
1.0698322233195456	0.001206952779543214	0.001199872180932572	0.001281098579401799	0.0012726575917338563	0.0013227608073908277	0.0013135209440112198	0.0013664769687951846	0.001356372919079304	0.0014559603482377755	0.0014440070399297982	0.0645455995644415	0.06373353065067883	-9.25602666860259e-05	-0.0002280079687450587	-9.190443314717467e-05	-0.0002263924238827819
1.0762785006438331	0.0012064975206062794	0.0011994186007716111	0.0012805554835568205	0.0012721177266448607	0.0013221660988331125	0.0013129304492007238	0.0013658264039328692	0.0013557276861150213	0.0014551901798874943	0.001443244771533044	0.06449334955063907	0.06368194105107396	-9.195557540223054e-05	-0.0002278832891757232	-9.130404049152718e-05	-0.00022626866267622114
1.0827636200317978	0.0012060424579838041	0.0011989652167789747	0.001280012663388845	0.0012715781357866087	0.0013215717167835651	0.001312340278493887	0.0013651762238247494	0.001355082834305221	0.0014544205314380996	0.001442483016340386	0.06444111912683409	0.06363037078649046	-9.135443257268783e-05	-0.00022775767564914284	-9.070717093591363e-05	-0.00022614397402326292
1.089287815526412	0.0012055875937505458	0.001198512031019214	0.001279470121204639	0.0012710388214513262	0.001320977663674809	0.001311750434306377	0.0013645264310311043	0.0013544383661907508	0.0014536514056939722	0.001441721777132114	0.06438890843153876	0.06357881999370128	-9.075682086565062e-05	-0.00022763113127216572	-9.01138072735147e-05	-0.00022601836100827333
1.0958513225808764	0.001205132929976326	0.0011980590455519483	0.0012789278593040678	0.0012704997859243749	0.0013203839419313793	0.001311160919045829	0.0013638770281027975	0.0013537942843031352	0.0014528828054471772	0.0014409610566763532	0.06433671760235975	0.06352728880858978	-9.016272299568195e-05	-0.00022750365913704051	-8.952393234350209e-05	-0.00022589182670140762
1.1024543780671139	0.0012046784687260634	0.0011976062624318958	0.001278385879980143	0.0012699610314842952	0.0013197905539697654	0.0013105717351118919	0.0013632280175813413	0.0013531505911646268	0.0014521147334775374	0.0014402008577291314	0.06428454677600456	0.06347577736615018	-8.957212172396034e-05	-0.00022737526232174954	-8.893752903114949e-05	-0.00022576437415794404
1.1090972202843215	0.0012042242120597886	0.0011971536837088886	0.0012778441855190398	0.0012694225604028312	0.0013191975021984415	0.0013099828848962575	0.0013625794019989244	0.0013525072892882418	0.0014513471925526793	0.0014394411830344308	0.06423239608828359	0.06342428580048995	-8.898499985922348e-05	-0.00022724594389045283	-8.835458026917875e-05	-0.00022563600642011572
1.115780088967567	0.0012037701620326686	0.0011967013114278977	0.0012773027782001342	0.0012688843749449601	0.0013186047890179073	0.0013093943707826999	0.0013619311838784618	0.0013518643811778054	0.0014505801854281005	0.001438682035324248	0.06418026567411339	0.06337281424483547	-8.8401340257796e-05	-0.0002271157068937102	-8.777506903739907e-05	-0.00022550672651650006
1.1225032252964444	0.001203316320695027	0.0011962491476290517	0.0012767616602960333	0.0012683464773689266	0.0013180124168207204	0.001308806195147109	0.0013612833657336361	0.001351221869327993	0.0014498137148472201	0.00143792341731865	0.06412815566751955	0.06332136283153156	-8.782112582403356e-05	-0.00022698455436809262	-8.719897836338697e-05	-0.00022537653746168562
1.1292668719037753	0.0012028626900923648	0.0011957971943476616	0.0012762208340726022	0.0012678088699262656	0.001317420387991535	0.001308218360357528	0.0013606359500689408	0.0013505797562243756	0.0014490477835414459	0.0014371653317258334	0.0640760662016421	0.06326993169205272	-8.724433951015631e-05	-0.00022685248933485003	-8.662629132201449e-05	-0.00022524544225499543
1.1360712728843656	0.0012024092722653914	0.0011953454536142458	0.0012756803017889998	0.0012672715548618474	0.0013168287049071439	0.0013076308687741968	0.0013599889393797286	0.0013499380443434627	0.0014482823942302317	0.0014364077812421905	0.06402399740873957	0.06321852095699512	-8.667096431722032e-05	-0.00022671951480240926	-8.605699103678144e-05	-0.0002251134438828184
1.1429166738038161	0.0012019560692500346	0.0011948939274545461	0.0012751400656977078	0.0012667345344138951	0.0013162373699365044	0.001307043722749576	0.0013593423361522438	0.0013492967361527456	0.0014475175496211298	0.0014356507685523512	0.06397194942018543	0.06316713075609103	-8.610098329507598e-05	-0.00022658563376387608	-8.549106067973211e-05	-0.00022498054531711054
1.1498033217073829	0.0012015030830774753	0.001194442617889557	0.0012746001280445711	0.0012661978108140263	0.00131564638544079	0.0013064569246283974	0.0013586961428636816	0.0013486558341107412	0.0014467532524098641	0.0014348942963292605	0.06391992236647628	0.06311576121820388	-8.553437954253451e-05	-0.00022645084919797887	-8.49284834713443e-05	-0.00022484674951478434
1.1567314651288954	0.0012010503157741602	0.0011939915269355424	0.0012740604910688094	0.0012656613862872777	0.0013150557537734153	0.001305870476747692	0.0013580503619822226	0.0013480153406670325	0.0014459895052803765	0.0014341383672342239	0.06386791637724337	0.06306441247133457	-8.49711362080896e-05	-0.0002263151640696237	-8.436924268145907e-05	-0.00022471205941942962
1.1637013540997225	0.0012005977693618347	0.0011935406566040661	0.0012735211570030723	0.0012651252630521389	0.001314465477280083	0.001305284381436833	0.0013574049959670777	0.0013473752582623213	0.0014452263109048958	0.001433382983916974	0.06381593158123816	0.06301308464263027	-8.441123648998683e-05	-0.0002261785813292283	-8.381332162932242e-05	-0.00022457647796003677
1.1707132401577995	0.0012001454458575559	0.0011930900089020052	0.0012729821280734572	0.0012645894433205875	0.0013138755582988134	0.0013046986410175676	0.001356760047268535	0.0013467355893284575	0.0014444636719439902	0.0014326281490157247	0.06376396810634963	0.06296177785837362	-8.385466363619587e-05	-0.00022604110391200027	-8.326070368344651e-05	-0.00022444000805049713
1.177767376356704	0.0011996933472737245	0.0011926395858315867	0.001272443406499545	0.0012640539292981228	0.0013132859991599923	0.0013041132578040643	0.0013561155183280048	0.0013460963362885024	0.0014437015910466373	0.0014318738651572388	0.06371202607960369	0.06291049224399957	-8.330140094496563e-05	-0.00022590273473827027	-8.271137226242842e-05	-0.00022430265259029691
1.1848640172747877	0.001199241475618105	0.0011921893893903968	0.0012719049944944346	0.0012635187231837847	0.001312696802186402	0.0013035282341029404	0.0013554714115780657	0.0013454575015567586	0.0014429400708502766	0.0014311201349568772	0.06366010562716728	0.06285922792409812	-8.275143176526834e-05	-0.0002257634767147687	-8.216531083515832e-05	-0.00022416441446521107
1.1920034190243662	0.0011987898328938494	0.0011917394215714158	0.0012713668942647743	0.0012629838271702068	0.0013121079696932617	0.0013029435722133073	0.0013548277294425043	0.0013448190875388188	0.0014421791139808723	0.001430366961018666	0.06360820687434818	0.06280798502240481	-8.220473949716034e-05	-0.00022562333273357105	-8.16225029209583e-05	-0.00022402529654594328
1.1991858392609598	0.0011983384210995172	0.0011912896843630316	0.0012708291080107917	0.0012624492434436276	0.001311519503988262	0.0013023592744268028	0.0013541844743363612	0.001344181096631609	0.0014414187230529696	0.0014296143459353505	0.06355632994560143	0.0627567636618194	-8.1661307591116e-05	-0.00022548230567082106	-8.108293208965167e-05	-0.00022388530168832022
1.2064115371925936	0.0011978872422291071	0.0011908401797490749	0.0012702916379263305	0.001261914974183942	0.0013109314073716147	0.0013017753430276365	0.0013535416486659827	0.001343543531223441	0.0014406589006697682	0.0014288622922884625	0.06350447496453414	0.06270556396440076	-8.112111954904078e-05	-0.00022534039838800757	-8.054658196181286e-05	-0.00022374443273301403
1.2136807735891502	0.0011974362982720772	0.0011903909097088342	0.0012697544861988864	0.00126138102156472	0.0013103436821360794	0.0013011917802926234	0.0013528992548290633	0.0013429063936940483	0.0014398996494231677	0.0014281108026483736	0.06345264205390531	0.0626543860513737	-8.058415892461812e-05	-0.00022519761373257507	-8.001343620943346e-05	-0.00022360269250665255
1.2209938107917835	0.0011969855912133678	0.001189941876217086	0.0012692176550096277	0.0012608473877532497	0.0013097563305670104	0.0013006085884912245	0.001352257295214686	0.0013422696864146338	0.0014391409718938401	0.0014273598795743617	0.06340083133563426	0.06260323004312797	-8.005040932317076e-05	-0.00022505395453631394	-7.948347855589455e-05	-0.00022346008382093108
1.2283509127223842	0.0011965351230334256	0.001189493081244112	0.0012686811465334419	0.0012603140749105604	0.0013091693549423897	0.0013000257698855824	0.0013516157722033729	0.0013416334117479158	0.0014383828706512809	0.0014266095256146613	0.06334904293079834	0.06255209605922846	-7.951985440196596e-05	-0.0002249094236164706	-7.895669277611927e-05	-0.00022331660947266796
1.2357523448931043	0.0011960848957082329	0.0011890445267557345	0.0012681449629389678	0.0012597810851914704	0.0013085827575328728	0.0012994433267305653	0.001350974688167131	0.001340997572048177	0.001437625348253881	0.001425859743306536	0.0632972769596365	0.06250098421841112	-7.899247787046537e-05	-0.00022476402377480387	-7.843306269665618e-05	-0.00022317227224324943
1.2431983744159416	0.0011956349112093264	0.0011885962147133266	0.0012676091063886182	0.001259248420744603	0.0013079965406018214	0.0012988612612738022	0.001350334045469498	0.0013403621696613012	0.0014368684072489798	0.0014251105351763306	0.06324553354156222	0.062449894638592456	-7.846826349054703e-05	-0.00022461775779808457	-7.791257219628978e-05	-0.00022302707489949003
1.2506892700123766	0.0011951851715038266	0.0011881481470738546	0.0012670735790386268	0.0012587160837124354	0.0013074107064053493	0.0012982795757557242	0.0013496938464655857	0.0013397272069248273	0.001436112050172929	0.0014243619037395355	0.06319381279515338	0.062398827436868184	-7.794719507682457e-05	-0.0002244706284584841	-7.739520520605447e-05	-0.00022288102019329958
1.2582253020230734	0.0011947356785544563	0.0011877003257898824	0.001266538383039069	0.0012581840762313193	0.0013068252571923544	0.0012976982724096009	0.0013490540935021287	0.0013390926861679905	0.0014353562795511527	0.0014236138515008431	0.06314211483816926	0.06234778272952308	-7.742925649663335e-05	-0.00022432263851251966	-7.688094570937332e-05	-0.00022273411086143335
1.2658067424176331	0.0011942864343195757	0.0011872527528096137	0.0012660035205339123	0.001257652400431526	0.0013062401952045658	0.0012971173534615827	0.0013484147889175283	0.001338458609711771	0.001434601097898215	0.001422866380954214	0.06309043978753837	0.06229676063202728	-7.69144316701692e-05	-0.00022417379070083232	-7.636977774212739e-05	-0.00022258634962488144
1.2734338648044117	0.0011938374407531975	0.001186805430076911	0.001265468993661035	0.0012571210584372751	0.0013056555226765808	0.0012965368211307414	0.001347775935041904	0.0013378249798689373	0.001433846507717874	0.0014221194945829364	0.06303878775937818	0.062245761259042645	-7.640270457137666e-05	-0.00022402408775074045	-7.586168539341909e-05	-0.00022243773919100596
1.2811069444403917	0.001193388699805014	0.0011863583595313133	0.0012649348045522626	0.0012565900523667602	0.001305071241835898	0.0012959566776291006	0.0013471375341971299	0.001337191798944088	0.0014330925115031412	0.0014213731948596784	0.06298715886898962	0.0621947847244287	-7.58940592267554e-05	-0.0002238735323718266	-7.535665280491988e-05	-0.0002222882822502381
1.2888262582411194	0.0011929402134204345	0.0011859115431080772	0.001264400955333421	0.0012560593843322057	0.0013044873549029766	0.0012953769251616933	0.0013464995886968982	0.0013365590692337153	0.0014323391117363623	0.001420627484246569	0.06293555323085781	0.06214383114124202	-7.538847971691465e-05	-0.00022372212725937923	-7.485466417145314e-05	-0.00022213798147807662
1.296592084790695	0.00119249198354059	0.0011854649827381877	0.0012638674481243368	0.0012555290564398747	0.0013039038640912496	0.0012947975659265826	0.0013458621008467424	0.0013359267930262275	0.0014315863108892513	0.0014198823651952355	0.06288397095866528	0.06209290062174201	-7.488595017655919e-05	-0.00022356987509489223	-7.435570374179912e-05	-0.0002219868395363367
1.3044047043518285	0.001192044012102375	0.0011850186803483913	0.0012633342850389038	0.0012549990707901222	0.001303320771607186	0.0012942186021149122	0.0013452250729441078	0.001335294972602011	0.001430834111422973	0.0014191378401468802	0.06283241216528809	0.062041993277391815	-7.438645479354578e-05	-0.0002234167785420127	-7.385975581777893e-05	-0.0002218348590702357
1.312264398875954	0.0011915963010384642	0.001184572637861216	0.0012628014681850962	0.0012544694294774135	0.0013027380796503188	0.0012936400359109417	0.001344588507278379	0.0013346636102334712	0.0014300825157881943	0.0014183939115323336	0.06278087696280146	0.061991109218869696	-7.38899778101737e-05	-0.00022326284024984377	-7.336680475478197e-05	-0.0002216820427091981
1.320171452013404	0.001191148852277348	0.0011841268571950077	0.0012622689996650202	0.0012539401345903823	0.0013021557904132944	0.0012930618694920956	0.0013439524061309438	0.0013340327081850841	0.001429331526425155	0.001417650581772126	0.0627293654624827	0.06194024855605831	-7.339650352283789e-05	-0.00022310806285189	-7.287683496222386e-05	-0.00022152839306793792
1.3281261491236485	0.0011907016677433456	0.0011836813402639418	0.001261736881574933	0.0012534111882118368	0.001301573906081904	0.0012924841050289894	0.0013433167717752216	0.0013334022687134335	0.0014285811457637203	0.001416907853276533	0.06267787777481393	0.06188941139806321	-7.290601628252846e-05	-0.00022295244896666788	-7.238983090361584e-05	-0.0002213739127460701
1.3361287772855897	0.0011902547493566425	0.0011832360889780628	0.001261205116005285	0.0012528825924188166	0.0013009924288351312	0.001291906744685483	0.0013426816064767307	0.0013327722940672704	0.0014278313762234507	0.0014161657284456528	0.06262641400949363	0.06183859785320892	-7.24185004944422e-05	-0.00022279600119601284	-7.190577709617618e-05	-0.00022121860432658402
1.3441796253079266	0.0011898080990333099	0.001182791105243301	0.0012606737050407638	0.0012523543492826176	0.0013004113608451905	0.001291329790618714	0.0013420469124931205	0.0013321427864875464	0.0014270822202136614	0.0014154242096694578	0.06257497427542388	0.06178780802903948	-7.193394061882907e-05	-0.0002226387221273829	-7.142465811194043e-05	-0.00022106247037834148
1.352278983739575	0.0011893617186853305	0.0011823463909614988	0.001260142650760309	0.0012518264608688276	0.0012998307042775639	0.0012907532449791378	0.0013414126920742214	0.0013315137482074683	0.001426333680133479	0.001414683299327855	0.06252355868072965	0.0617370420323279	-7.14523211706175e-05	-0.00022248061433249866	-7.094645857708137e-05	-0.00022090551345430032
1.3604271448801535	0.0011889156102206288	0.0011819019480304434	0.0012596119552371625	0.0012512989292373612	0.0012992504612910473	0.001290177109910571	0.0013407789474620957	0.0013308851814525411	0.0014255857583719126	0.0014139429997907555	0.06247216733275483	0.0616862999690767	-7.097362671928953e-05	-0.00022232168036590005	-7.047116317210333e-05	-0.00022074773609093157
1.3686244027905345	0.001188469775543098	0.0011814577783438897	0.001259081620538904	0.0012507717564425008	0.0012986706340377926	0.0012896013875502335	0.0013401456808910884	0.001330257088440625	0.0014248384573079134	0.0014132033134181322	0.062420800338067406	0.061635581944524044	-7.049784188981056e-05	-0.00022216192276811042	-6.99987566323973e-05	-0.00022058914081021785
1.3768710533034536	0.001188024216552619	0.0011810138837915823	0.0012585516487274746	0.0012502449445329204	0.0012980912246633397	0.0012890260800287822	0.0013395128945878616	0.0013296294713819636	0.001424091779310432	0.001412464242560074	0.06236945780246248	0.06158488806314193	-7.002495136210207e-05	-0.000222001344062972	-6.952922374797721e-05	-0.00022042973011779377
1.3851673940341884	0.0011875789351450982	0.0011805702662592932	0.00125802204185923	0.0012497184955517354	0.001297512235306671	0.0012884511894703627	0.0013388805907714584	0.0013290023324792537	0.0014233457267384905	0.0014117257895568645	0.0623181398309645	0.06153421842864616	-6.955493987149952e-05	-0.00022183994675903373	-6.906254936393796e-05	-0.00022026950650427812
1.3935137243912972	0.0011871339332124808	0.0011801269276288336	0.001257492801984955	0.0012491924115365205	0.001296933668100237	0.0012878767179926363	0.0013382487716533354	0.0013283756739276703	0.001422600301941231	0.001410987956739023	0.06226684652783564	0.06148357314399607	-6.908779220859973e-05	-0.00022167773334882956	-6.859871838015008e-05	-0.00022010847244416376
1.4019103455874267	0.0011866892126427926	0.0011796838697780941	0.001256963931149919	0.0012486666945193618	0.0012963555251700135	0.0012873026677068364	0.001337617439437423	0.001327749497914932	0.0014218555072579944	0.0014102507464273837	0.062215577996573575	0.06143295231139853	-6.862349321960781e-05	-0.00022151470630921155	-6.813771575162053e-05	-0.0002199466303962061
1.410357560650181	0.0011862447753201513	0.0011792410945810625	0.0012564354313938967	0.0012481413465268854	0.0012957778086355278	0.0012867290407177945	0.0013369865963201615	0.0013271238066213352	0.0014211113450183677	0.0014095141609331459	0.062164334339917665	0.06138235603230796	-6.816202780646208e-05	-0.00022135086810171067	-6.767952648885356e-05	-0.00021978398280436684
1.4188556744330574	0.0011858006231248045	0.001178798603907853	0.0012559073047512098	0.0012476163695802824	0.0012952005206099107	0.0012861558391239914	0.001336356244490558	0.001326498602219807	0.001420367817542255	0.0014087782025579397	0.06211311565985522	0.061331784407441435	-6.770338092611239e-05	-0.00022118622116990005	-6.722413565693475e-05	-0.00021962053209481636
1.4274049936264492	0.0011853567579331577	0.0011783563996247402	0.00125537955325077	0.001247091765695372	0.0012946236631999394	0.001285583065017599	0.0013357263861302343	0.0013258738868759592	0.0014196249271399453	0.001408042873593893	0.062061922057619456	0.06128123753676599	-6.724753759210222e-05	-0.0002210207679438081	-6.677152837700207e-05	-0.00021945628067990275
1.4360058267687137	0.0011849131816177878	0.0011779144835941733	0.0012548521789160993	0.0012465675368826055	0.0012940472385060645	0.0012850107204845109	0.0013350970234134655	0.0013252496627481215	0.0014188826761121567	0.0014073081763236821	0.062010753633697596	0.06123071551951647	-6.679448287372214e-05	-0.00022085451083744823	-6.632168982552422e-05	-0.0002192912309559869
1.4446584842573071	0.0011844698960474867	0.0011774728576748115	0.0012543251837653804	0.0012460436851471199	0.0012934712486224673	0.0012844388076043941	0.0013344681585072357	0.0013246259319873964	0.0014181410667501162	0.0014065741130206003	0.061959610487830025	0.061180218454190284	-6.634420189553791e-05	-0.00022068745224654296	-6.587460523406474e-05	-0.0002191253853019437
1.453363278359986	0.0011840269030872796	0.001177031523721554	0.0012537985698114825	0.001245520212488778	0.0012928956956370973	0.0012838673284507297	0.0013338397935712873	0.0013240026967377156	0.0014174001013356194	0.0014058406859486245	0.06190849271902255	0.06112974643855456	-6.589667983895875e-05	-0.0002205195945536309	-6.54302598903922e-05	-0.000218958746082909
1.4621205232260774	0.0011835842045984514	0.0011765904835855546	0.0012532723390620048	0.0012449971209021835	0.001292320581631704	0.0012832962850908437	0.0013332119307581593	0.0013233799591358655	0.0014166597821410802	0.0014051078973624624	0.061857400425536495	0.061079299569649526	-6.545190194104378e-05	-0.00022035094012359813	-6.498863913757813e-05	-0.00021879131564669918
1.470930534897817	0.00118314180243858	0.001176149739114267	0.0012527464935193108	0.0012444744123767443	0.0012917459086818966	0.0012827256795859658	0.0013325845722132502	0.00132275772131156	0.001415920111429614	0.0014043757495076326	0.0618063337049053	0.061028877943789105	-6.500985349501553e-05	-0.00022018149130559328	-6.454972837456607e-05	-0.0002186230963257263
1.4797936313217521	0.001182699698461558	0.001175709292151453	0.0012522210351805598	0.0012439520888966838	0.0012911716788571671	0.0012821555139912518	0.0013319577200748486	0.0013221359853874664	0.0014151810914550804	0.0014036442446205073	0.061755292653928706	0.0609784816565676	-6.457051985052364e-05	-0.00022001125043333292	-6.411351305612989e-05	-0.000218454090436776
1.48871013236022	0.001182257894517626	0.001175269144537229	0.0012516959660377482	0.0012434301524410962	0.0012905978942209474	0.0012815857903558424	0.0013313313764742002	0.0013215147534792735	0.0014144427244621618	0.0014029133849283934	0.061704277368686423	0.0609281108028644	-6.413388641332562e-05	-0.0002198402198238525	-6.367997869283215e-05	-0.00021828430028011936
1.4976803598028874	0.0011818163924533916	0.0011748292981080747	0.0012511712880777454	0.0012429086049839627	0.0012900245568306392	0.001281016510722891	0.0013307055435355386	0.0013208940276957168	0.001413705012686412	0.0014021831726495771	0.06165328794452929	0.06087776547684472	-6.369993864573098e-05	-0.0002196684017787831	-6.324911085139884e-05	-0.00021811372814081742
1.5067046373783677	0.0011813751941118658	0.001174389754696877	0.0012506470032823287	0.0012423874484942129	0.0012894516687376645	0.0012804476771296142	0.001330080223376143	0.0013202738101386463	0.00141296795835433	0.001401453609993396	0.061602324476090785	0.060827445771959775	-6.326866206607384e-05	-0.00021949579858263069	-6.282089515415035e-05	-0.00021794237628702806
1.5157832907659001	0.0011809343013324883	0.0011739505161329458	0.0012501231136282194	0.0012418666849357367	0.0012888792319875044	0.0012798792916073303	0.001329455418106387	0.001319654102903065	0.0014122315636834165	0.0014007246991602994	0.06155138705729159	0.060777151780961526	-6.284004224937911e-05	-0.00021932241250438578	-6.239531727963987e-05	-0.00021777024697142155
1.5249166476071065	0.0011804937159511535	0.0011735115842420527	0.0012495996210871226	0.0012413463162674382	0.0012883072486197414	0.0012793113561815023	0.0013288311298297823	0.001319034908077177	0.0014114958308822393	0.0013999964423419087	0.061500475781337285	0.060726883595893566	-6.241406482718204e-05	-0.00021914824579741254	-6.197236296258402e-05	-0.00021759734243098627
1.5341050375178134	0.0011800534398002367	0.0011730729608464482	0.0012490765276257597	0.0012408263444432619	0.001287735720668099	0.0012787438728717754	0.0013282073606430303	0.0013184162277424334	0.0014107607621504923	0.0013992688417210754	0.06144959074072758	0.06067664130810014	-6.19907154874727e-05	-0.00021897330069853282	-6.155201799375176e-05	-0.00021742366488655684
1.5433487920999491	0.0011796134747086274	0.0011726346477648935	0.0012485538352059078	0.0012403067714122314	0.0012871646501604872	0.001278176843692024	0.0013275841126360673	0.0013177980639735875	0.0014100263596790613	0.0013985418994719502	0.06139873202725522	0.060626425008234265	-6.156997997452951e-05	-0.00021879757942744327	-6.113426821967305e-05	-0.00021724921654173168
1.5526482449535108	0.001179173822501756	0.0011721966468126953	0.001248031545784435	0.0012397875991184907	0.001286594039119048	0.0012776102706503955	0.0013269613878921203	0.0013171804188387402	0.0014092926256500887	0.0013978156177600447	0.06134789973201644	0.06057623478625526	-6.115184408957142e-05	-0.0002186210841891023	-6.071909954354082e-05	-0.00021707399958570406
1.5620037316886017	0.0011787344850016169	0.001171758959801721	0.001247509661313339	0.0012392688295013337	0.0012860238895601856	0.001277044155749341	0.0013263391884877423	0.0013165632943993777	0.0014085595622370269	0.001397089998742282	0.06129709394540293	0.06052607073143006	-6.0736293690452636e-05	-0.00021844381717242567	-6.030649792472531e-05	-0.00021689801619162452
1.5714155899375468	0.0011782954640268007	0.0011713215885404363	0.0012469881837397798	0.0012387504644952435	0.0012854542034946197	0.0012764785009856683	0.0013257175164928725	0.0013159466927104347	0.0014078271716047091	0.0013963650445670713	0.06124631475711863	0.06047593293234627	-6.0323314691218544e-05	-0.00021826578054850998	-5.989644937827443e-05	-0.00021672126851482454
1.580884159367074	0.0011778567613925238	0.001170884534833933	0.001246467115006121	0.0012382325060299366	0.0012848849829274268	0.0012759133083505819	0.0013250963739708825	0.0013153306158203333	0.001407095455909413	0.0013956407573743647	0.06119556225617641	0.06042582147690277	-5.9912893062868955e-05	-0.00021808697647349162	-5.9488939976024e-05	-0.00021654375869611941
1.5904097816905756	0.001177418378910653	0.00117044780048395	0.0012459464570499653	0.0012377149560303812	0.0012843162298580755	0.0012753485798297191	0.0013244757629786168	0.0013147150657710337	0.0014063644172989118	0.001394917139295714	0.06114483653089818	0.06037573645233008	-5.950501483313608e-05	-0.00021790740708740874	-5.9083955845806724e-05	-0.0002163654888598654
1.5999928006804371	0.001176980318389737	0.0011700113872889098	0.001245426211804192	0.0012371978164168569	0.0012837479462804754	0.0012747843174031998	0.0013238556855664533	0.0013141000445980801	0.0014056340579125515	0.0013941941924543431	0.0610941376689267	0.0603256779451735	-5.9099666086179226e-05	-0.00021772707451334083	-5.8681483171771354e-05	-0.00021618646111415396
1.6096335621804478	0.0011765425816350303	0.0011695752970439413	0.0012449063811969864	0.0012366810891049694	0.0012831801341830172	0.0012742205230456608	0.0013232361437783416	0.0013134855543306516	0.0014049043798813016	0.0013934719189651972	0.061043465757227265	0.06027564604131709	-5.869683296282069e-05	-0.00021754598085807486	-5.828150819414679e-05	-0.00021600667755047875
1.6193324141182788	0.001176105170448531	0.0011691395315409144	0.0012443869671518958	0.0012361647760057075	0.001282612795548617	0.0012736571987263087	0.0013226171396518581	0.0013128715969916124	0.0014041753853278262	0.0013927503209350209	0.06099282088208127	0.06022564082597243	-5.8296501660920486e-05	-0.00021736412821343754	-5.788401720974168e-05	-0.00021582614024542868
1.6290897065180392	0.0011756680866289936	0.001168704092568455	0.0012438679715878398	0.0012356488790254605	0.001282045932354751	0.0012730943464089454	0.001321998675218249	0.0013122581745975473	0.0014034470763665352	0.0013920294004623952	0.06094220312910745	0.06017566238368815	-5.7898658434571426e-05	-0.00021718151865340873	-5.748899657141704e-05	-0.0002156448512584952
1.6389057915129117	0.0011752313319719756	0.0011682689819119954	0.0012433493964191735	0.001235133400066075	0.0012814795465735127	0.0012725319680520302	0.001321380752502488	0.0013116452891588292	0.0014027194551036633	0.001391309159637828	0.06089161258325111	0.06012571079835218	-5.7503289594668106e-05	-0.00021699815423600888	-5.7096432688155674e-05	-0.00021546281263251643
1.6487810233578566	0.0011747949082698528	0.0011678342013537802	0.001242831243555706	0.0012346183410248744	0.0012809136401716395	0.0012719700656087056	0.0013207633735233093	0.001311032942679651	0.0014019925236373133	0.0013905896005437905	0.060841049328790454	0.06007578615319711	-5.711038150914283e-05	-0.00021681403700476998	-5.6706312025700534e-05	-0.00021528002639636945
1.6587157584424002	0.0011743588173118503	0.0011673997526729066	0.0012423135149027464	0.0012341037037947018	0.0012803482151105623	0.001271408641026845	0.0013201465402932716	0.001310421137158078	0.0014012662840575296	0.0013898707252547938	0.060790513449346335	0.06002588853080229	-5.67199206019664e-05	-0.00021662916898429474	-5.631862110545838e-05	-0.0002150964945601408
1.6687103553034934	0.0011739230608840807	0.0011669656376453548	0.0012417962123611416	0.0012335894902639648	0.001279783273346454	0.0012708476962491016	0.0013195302548187997	0.0013098098745861042	0.0014005407384463644	0.001389152535837447	0.06074000502787828	0.0599760180130973	-5.633189335399469e-05	-0.0002164435521839203	-5.5933346505221415e-05	-0.00021491221911881797
1.6787651746384535	0.0011734876407695591	0.0011665318580440117	0.0012412793378273057	0.0012330757023166633	0.001279218816830261	0.0012702872332129393	0.0013189145191002327	0.0013091991569496872	0.0013998158888779272	0.0013884350343505159	0.06068952414669517	0.05992617468136302	-5.594628630299636e-05	-0.00021625718859782928	-5.555047485930609e-05	-0.00021472720205212292
1.6888805793179813	0.00117305255874824	0.001166098415638697	0.001240762893193266	0.0012325623418324235	0.0012786548475077501	0.0012697272538506814	0.0013182993351318736	0.0013085889862288064	0.0013990917374184543	0.0013877182228449842	0.06063907088745286	0.05987635861624466	-5.55630860430284e-05	-0.0002160700802026072	-5.516999285794938e-05	-0.0002145414453223471
1.6990569343992543	0.001172617816597043	0.0011656653121962	0.0012402468803466966	0.0012320494106865488	0.0012780913673195542	0.0012691677600895517	0.0013176847049020373	0.0013079793643975077	0.0013983682861263712	0.00138700210336412	0.06058864533115917	0.05982656989774256	-5.518227922474139e-05	-0.0002158822289586304	-5.479188724747536e-05	-0.00021435495087590573
1.7092946071391046	0.0011721834160898863	0.0011652325494803035	0.001239731301170953	0.0012315369107500443	0.0012775283782012108	0.001268608753851718	0.0013170706303931004	0.0013073702934239472	0.0013976455370523543	0.0013862866779435316	0.06053824755818182	0.0597768086052217	-5.480385255521997e-05	-0.00021569363680973286	-5.4416144830364555e-05	-0.00021416772064253298
1.7195939670072704	0.0011717493589977113	0.001164800129251816	0.0012392161575451176	0.00123102484388966	0.0012769658820832102	0.0012680502370543347	0.0013164571135815513	0.0013067617752704503	0.0013969234922393942	0.0013855719486112349	0.06048787764824599	0.0597270748174191	-5.442779279857951e-05	-0.00021550430568498258	-5.404275246563561e-05	-0.0002139797565375856
1.7299553856997325	0.0011713156470885074	0.001164368053268588	0.0012387014513440232	0.001230513211967921	0.0012764038808910237	0.001267492211609575	0.0013158441564380277	0.0013061538118935457	0.0013962021537228446	0.0013848579173877	0.06043753568044095	0.05967736861244257	-5.4054086774994736e-05	-0.0002153142374958783	-5.367169706792241e-05	-0.0002137910604586013
1.7403792371521247	0.001170882282127354	0.0011639363232855634	0.0012381871844383081	0.0012300020168431792	0.0012758423765451678	0.001266934679424692	0.0013152317609273839	0.001305546405244026	0.0013954815235305105	0.001384144586285937	0.06038722173322339	0.059627690067771306	-5.36827213608454e-05	-0.0002151234341362107	-5.330296560770997e-05	-0.00021360163428585377
1.7508658975532332	0.001170449265876438	0.0011635049410547913	0.001237673358694439	0.0012294912603696365	0.0012752813709612314	0.0012663776424020477	0.0013146199290087258	0.0013049395572669903	0.0013947616036826859	0.001383431957311535	0.060336935884422876	0.05957803926026719	-5.3313683489493446e-05	-0.000214931897486198	-5.293654511206308e-05	-0.00021341147988596099
1.76141574535857	0.0011700166000950848	0.001163073908325456	0.0012371599759747557	0.0012289809443973832	0.0012747208660499208	0.0012658211024391556	0.0013140086626354597	0.0013043332699018912	0.0013940423961922234	0.0013827200324627328	0.060286678211239425	0.0595284162661761	-5.294696015039485e-05	-0.00021473962940807279	-5.257242266375889e-05	-0.00021322059910808266
1.7720291613040315	0.001169584286539794	0.0011626432268439161	0.0012366470381375062	0.0012284710707724433	0.0012741608637171075	0.0012652650614287284	0.0013133979637553483	0.0013037275450825823	0.0013933239030646037	0.0013820088137304785	0.06023644879025462	0.05947882116112487	-5.258253838945348e-05	-0.00021454663174860777	-5.221058540149509e-05	-0.00021302899378541906
1.7827065284196406	0.0011691523269642546	0.001162212898353718	0.0012361345470368779	0.0012279616413368053	0.0012736013658638612	0.001264709521258714	0.001312787834310548	0.00130312238473737	0.001392606126297981	0.0013812983030984884	0.060186247697432124	0.05942925402013287	-5.222040530866723e-05	-0.000214352906337395	-5.1851020519695645e-05	-0.00021283666573423954
1.7934482320433673	0.0011687207231193947	0.0011617829245956454	0.001235622504523055	0.0012274526579284636	0.0012730423743865067	0.001264154483812348	0.0013121782762376718	0.0013025177907890618	0.0013918890678832634	0.0013805885025433154	0.06013607500811577	0.05937971491761202	-5.186054806616963e-05	-0.0002141584549874287	-5.1493715268628726e-05	-0.00021264361675479848
1.8042546598350382	0.0011682894767533905	0.001161353307307729	0.0012351109124422313	0.0012269441223814494	0.0012724838911766538	0.0012635999509681846	0.0013115692914678276	0.0013019137651550093	0.0013911727298041617	0.0013798794140344	0.060085930797046	0.059330203927372184	-5.150295387658377e-05	-0.00021396327949635419	-5.1138656954524686e-05	-0.00021244984863180716
1.8151262017903238	0.0011678585896117094	0.0011609240482252877	0.0012345997726366646	0.0012264360365258754	0.001271925918121247	0.0012630459246001468	0.0013109608819266677	0.0013013103097471628	0.001390457114037254	0.0013791710395341383	0.06003581513834986	0.059280721122623406	-5.11476100104602e-05	-0.00021376738164502473	-5.07858329391736e-05	-0.00021225536313318472
1.8260632502548164	0.0011674280634371322	0.0011604951490809521	0.0012340890869447076	0.0012259284021879713	0.0012713684571026037	0.0012624924065775638	0.0013103530495344401	0.0013007074264721101	0.0013897422225520486	0.001378463380997937	0.059985728105552485	0.059231266575974134	-5.079450379451983e-05	-0.00021357076319813983	-5.043523064009875e-05	-0.00021206016201105737
1.8370661999381863	0.0011669978999697818	0.001160066611604697	0.001233578857200843	0.001225421221190114	0.0012708115099984599	0.001261939398765216	0.0013097457962060336	0.0013001051172311343	0.0013890280573110435	0.0013777564403742804	0.05993566977157996	0.059181840359447624	-5.044362261118207e-05	-0.00021337342590319053	-5.00868375301472e-05	-0.0002118642470000931
1.848135447928429	0.0011665681009471625	0.001159638437523871	0.0012330690852357335	0.0012249144953508783	0.0012702550786820154	0.001261386903023381	0.0013091391238510336	0.0012995033839202606	0.0013883146202697944	0.0013770502196047889	0.05988564020875906	0.059132442544474216	-5.009495389909219e-05	-0.000213175371492208	-4.9740641138010244e-05	-0.00021166761982013838
1.8592713937061955	0.0011661386681041735	0.0011592106285632188	0.001232559772876242	0.0012244082264850583	0.0012696991650219679	0.0012608349212078656	0.0013085330343737558	0.0012989022284302938	0.0013876019133769635	0.0013763447206242736	0.05983563948882277	0.059083073201899455	-4.9748485152788235e-05	-0.0002129766016810697	-4.939662904782094e-05	-0.0002114702821748582
1.8704744391592067	0.0011657096031731518	0.0011587831864449194	0.0012320509219454795	0.00122390241640372	0.0012691437708825636	0.0012602834551700573	0.0013079275296733123	0.0012983016526468777	0.0013868899385743908	0.0013756399453608056	0.05978566768291991	0.059033732401984666	-4.940420392231942e-05	-0.0002127771181683058	-4.9054788898807156e-05	-0.00021127223575015397
1.8817449885967616	0.0011652809078838958	0.001158356112888614	0.0012315425342628434	0.0012233970669142304	0.001268588898123638	0.0012597325067569658	0.0013073226116436494	0.0012977016584505435	0.0013861786977971545	0.0013749358957357751	0.05973572486160957	0.05898442021441644	-4.9062097813586114e-05	-0.00021257692263651484	-4.87151083856871e-05	-0.00021107348221674482
1.8930834487643238	0.001164852583963697	0.0011579294096114286	0.0012310346116440533	0.0012228921798202934	0.001268034548600657	0.0012591820778112609	0.001306718282173597	0.0012971022477167448	0.0013854681929736286	0.0013742325736639447	0.059685811094867015	0.05893513670830276	-4.872215448820799e-05	-0.00021237601675219708	-4.837757525850972e-05	-0.0002108740232293349
1.9044902288582053	0.0011644246331373638	0.0011575030783280119	0.0012305271559011832	0.001222387756921993	0.0012674807241647604	0.0012586321701713184	0.0013061145431469186	0.001296503422315922	0.0013847584260255443	0.001373529981053518	0.05963592645209321	0.05888588195218367	-4.838436166326732e-05	-0.00021217440216511618	-4.8042177322314694e-05	-0.00021067386042564196
1.9159657405403292	0.001163997057127261	0.00115707712075056	0.0012300201688427085	0.0012218838000158277	0.001266927426662806	0.0012580827856712622	0.0013055113964423586	0.001295905184113538	0.0013840493988680565	0.0013728281198061975	0.05958607100210969	0.058836656014028106	-4.8048707111468525e-05	-0.0002119720805092984	-4.77089024373753e-05	-0.00021047299542781284
1.9275103979530908	0.001163569857653328	0.0011566515385888446	0.001229513652273536	0.0012213803108947457	0.0012663746579374066	0.001257533926141004	0.001304908843933693	0.0012953075349701319	0.001383341113409795	0.0013721269918172407	0.05953624481317086	0.058787458961243884	-4.77151786607774e-05	-0.00021176905340164476	-4.73777385188931e-05	-0.0002102714298413133
1.9391246177343011	0.001163143036433121	0.0011562263335502497	0.0012290076079950502	0.0012208772913481888	0.0012658224198269837	0.0012569855934062902	0.0013043068874897732	0.0012947104767413657	0.001382633571552936	0.0013714265989755268	0.05948644795295622	0.05873829086067502	-4.738376419439333e-05	-0.0002115653224425973	-4.704867353687997e-05	-0.00021006916525515007
1.9508088190322228	0.0011627165951818288	0.0011558015073397916	0.0012285020378051375	0.0012203747431621238	0.001265270714165799	0.0012564377892887411	0.0013037055289745808	0.0012941140112780723	0.001381926775193256	0.0013707269431636154	0.05943668048859046	0.05868915177861026	-4.705445165116562e-05	-0.00021136088921769325	-4.672169551647731e-05	-0.0002098662032431753
1.9625634235206988	0.001162290535612314	0.0011553770616601542	0.0012279969434982388	0.00121987266811908	0.0012647195427840003	0.0012558905156058908	0.0013031047702472673	0.0012935181404263008	0.0013812207262201947	0.0013700280262577975	0.05938694248662843	0.05864004178078488	-4.672722902465676e-05	-0.00021115575529453978	-4.6396792537324594e-05	-0.00020966254536197715
1.9743888554143678	0.0011618648594351358	0.0011549529982117202	0.0012274923268653763	0.0012193710679981927	0.0012641689075076697	0.0012553437741712374	0.0013025046131622123	0.0012929228660273691	0.0013805154265169165	0.0013693298501281728	0.059337234013075044	0.05859096093238238	-4.640208436361426e-05	-0.00021094992222472908	-4.607395273371895e-05	-0.00020945819315190684
1.9862855414839768	0.001161439568358582	0.0011545293186925928	0.0012269881896941962	0.0012188699445752342	0.001263618810158859	0.0012547975667942775	0.00130190505956906	0.0012923281899179073	0.0013798108779603693	0.0013686324166386932	0.059287555133375684	0.058541909298040914	-4.607900577179025e-05	-0.0002107433915437551	-4.575316429465681e-05	-0.00020925314813755036
1.9982539110717792	0.0011610146640887015	0.0011541060247986378	0.0012264845337690048	0.001218369299622656	0.001263069252555638	0.0012542518952805537	0.001301306111312782	0.0012917341139299095	0.0013791070824213502	0.0013679357276472348	0.059237905912432415	0.05849288694185547	-4.575798140790677e-05	-0.00021053616477131887	-4.5434415463618816e-05	-0.00020904741182761755
2.010294396107033	0.0011605901483293258	0.0011536831182234967	0.001225981360870809	0.0012178691349096196	0.0012625202365121287	0.0012537067614316908	0.0013007077702337077	0.0012911406398907743	0.001378404041764553	0.0013672397850056457	0.05918828641459224	0.058443893927381516	-4.543899948521862e-05	-0.0002103282434095799	-4.511769453822284e-05	-0.00020884098571324894
2.0224074311215867	0.0011601660227821106	0.0011532606006586354	0.0012254786727773504	0.0012173694522020456	0.0012619717638385627	0.00125316216704545	0.0013001100381675925	0.0012905477696233659	0.0013777017578486509	0.0013665445905598225	0.059138696703668295	0.05839493031763879	-4.51220482718534e-05	-0.00021011962894518232	-4.4802989870626475e-05	-0.0002086338712707081
2.0345934532655616	0.0011597422891465514	0.0011528384737933565	0.0012249764712631405	0.0012168702532626362	0.0012614238363413046	0.0012526181139157532	0.0012995129169456451	0.0012899555049460452	0.001377000232526332	0.0013658501461497484	0.05908913684292963	0.05834599617511556	-4.480711609054777e-05	-0.0002099103228488386	-4.449028986721476e-05	-0.00020842606996002155
2.0468529023231294	0.0011593189491200275	0.0011524167393148388	0.00122447475809951	0.0012163715398509256	0.001260876455822912	0.001252074603832743	0.0012989164083945927	0.001289363847672729	0.0013762994676443782	0.0013651564536095737	0.05903960689510878	0.0582970915617693	-4.44941913180924e-05	-0.00020970032657288695	-4.417958298795488e-05	-0.00020821758322314698
2.059186220728381	0.0011588960043978232	0.0011519953989081691	0.0012239735350546336	0.0012158733137233135	0.001260329624082171	0.0012515316385828179	0.001298320514336724	0.0012887727996129374	0.0013755994650437187	0.0013644635147676645	0.05899010692241185	0.05824821653903388	-4.4183262386150723e-05	-0.00020948964155567684	-4.3870857747325964e-05	-0.00020800841248796997
2.0715938535812968	0.0011584734566731588	0.0011515744542563602	0.0012234728038935743	0.001215375576633098	0.0012597833429141344	0.0012509892199486692	0.0012977252365899295	0.0012881823625718325	0.0013749002265594878	0.001363771331446662	0.05894063698651094	0.05819937116782029	-4.387431778046097e-05	-0.00020927826921846027	-4.356410271350725e-05	-0.000207798559165695
2.084076248663807	0.0011580513076372221	0.001151153907040395	0.0012229725663783185	0.0012148783303305183	0.0012592376141101719	0.0012504473497093318	0.001297130576967759	0.0012875925383502777	0.0013742017540210906	0.0013630799054635458	0.058891197148556874	0.05815055550852413	-4.35673460407876e-05	-0.00020906621096541955	-4.325930650829479e-05	-0.00020758802465037363
2.0966338564559543	0.0011576295589791974	0.0011507337589392464	0.0012224728242678188	0.0012143815765627921	0.001258692439458009	0.001249906029640223	0.0012965365372794666	0.0012870033287448739	0.0013735040492522583	0.001362389238629692	0.058841787469176794	0.058101769621021364	-4.326233576113642e-05	-0.00020885346818549921	-4.2956457807316606e-05	-0.00020737681032081956
2.109267130152151	0.0011572082123862961	0.001150314011629907	0.0012219735793180231	0.001213885317074149	0.0012581478207417686	0.0012493652615131832	0.0012959431193300564	0.0012864147355480169	0.0013728071140711097	0.001361699332750931	0.05879240800848257	0.058053013564682364	-4.29592755892827e-05	-0.00020864004225071286	-4.265554533963711e-05	-0.00020716491753930422
2.1219765256775314	0.0011567872695437834	0.0011498946667874287	0.0012214748332819215	0.0012133895536058736	0.0012576037597420168	0.0012488250470965212	0.0012953503249203357	0.0012858267605479416	0.0013721109502902154	0.0013610101896276102	0.05874305882607164	0.058004287398368694	-4.265815422686836e-05	-0.00020842593451664282	-4.235655788772941e-05	-0.0002069523476517232
2.1347625017044103	0.0011563667321350137	0.001149475726084942	0.0012209765879095768	0.0012128942878963387	0.0012570602582358027	0.0012482853881550543	0.0012947581558469545	0.0012852394055287626	0.00137141555971665	0.001360321811054649	0.05869373998102923	0.05795559118043416	-4.235896042919379e-05	-0.00020821114632282867	-4.205948428739892e-05	-0.00020673910198781842
2.147625519668832	0.0011559466018414603	0.0011490571911936926	0.0012204788449481688	0.001212399521681045	0.0012565173179967034	0.0012477462864501534	0.0012941666139024645	0.0012846526722705347	0.00137072094415206	0.0013596341988216033	0.058644451531935815	0.05790692496873732	-4.206168300521784e-05	-0.00020799567899248972	-4.176431342770015e-05	-0.0002065251818616498
2.160566043787228	0.0011555268803427345	0.001148639063783062	0.0012199816061420235	0.0012119052566926564	0.0012559749407948623	0.0012472077437397783	0.0012935757008753566	0.0012840665625492892	0.0013700271053927145	0.0013589473547127166	0.058595193536869455	0.05785828882063838	-4.1766310817328844e-05	-0.00020777953383274705	-4.1471034250707695e-05	-0.00020631058857065177
2.1735845410731627	0.0011551075693166319	0.0011482213455206128	0.001219484873232661	0.0012114114946610423	0.0012554331283970376	0.0012466697617785306	0.0012929854185501166	0.0012834810781370877	0.0013693340452295773	0.0013582612805069902	0.05854596605340714	0.05780968279300293	-4.147283278126135e-05	-0.00020756271213412392	-4.117963575141215e-05	-0.0002060953233959939
2.1866814813541975	0.0011546886704391485	0.0011478040380721013	0.0012189886479588227	0.001210918237313308	0.0012548918825666378	0.0012461323423176849	0.0012923957687072652	0.0012828962208020647	0.0013686417654483513	0.0013575759779782296	0.058496769138630826	0.057761106942208665	-4.1181237865881015e-05	-0.00020734521517074	-4.0890106977733987e-05	-0.0002058793876029419
2.199857337288837	0.0011542701853845217	0.001147387143101523	0.0012184929320565203	0.0012104254863738396	0.0012543512050637727	0.00124559548710524	0.0012918067531234145	0.0012823119923084808	0.0013679502678295536	0.0013568914488951158	0.05844760284912931	0.05771256132414638	-4.08915150931638e-05	-0.00020712704420014494	-4.0602437030086425e-05	-0.00020566278243980274
2.213112584383593	0.0011538521158252532	0.0011469706622711324	0.0012179977272590656	0.001209933243564338	0.001253811097645289	0.0012450591978859574	0.001291218373571312	0.0012817283944167677	0.0013672595541485658	0.0013562076950212562	0.05839846724100447	0.05766404599422574	-4.06036535382584e-05	-0.0002069082004650391	-4.031661506184031e-05	-0.0002054455091404228
2.2264477010101436	0.0011534344634321378	0.0011465545972414745	0.0012175030352971064	0.0012094415106038523	0.0012532715620648125	0.0012445234764013977	0.0012906306318198806	0.0012811454288835682	0.00136656962617569	0.0013555247181152416	0.058349362369871136	0.05761556100737564	-4.031764232892421e-05	-0.00020668868519041483	-4.00326302785331e-05	-0.00020522756892105143
2.2398631684225956	0.0011530172298743013	0.001146138949671418	0.0012170088578986745	0.0012089502892088273	0.0012527326000727975	0.001243988324389976	0.0012900435296342837	0.0012805630974617995	0.0013658804856762213	0.001354842519930716	0.05830028829086519	0.05756710641805215	-4.00334706456007e-05	-0.00020646849958477764	-3.9750471937945175e-05	-0.00020500896298122906
2.2533594707748548	0.0011526004168192266	0.001145723721218184	0.0012165151967892152	0.001208459581093134	0.001252194213416564	0.0012434537435869935	0.001289457068775957	0.0012799814019006837	0.0013651921344104974	0.0013541611022164254	0.05825124505864214	0.0575186822802355	-3.975112772156009e-05	-0.00020624764484195035	-3.947012935046068e-05	-0.00020478969250650736
2.2669370951380965	0.0011521840259327769	0.001145308913537374	0.0012160220536916227	0.0012079693879681044	0.0012516564038403371	0.0012429197357246792	0.0012888712510026618	0.001279400343945805	0.0013645045741339562	0.0013534804667162744	0.058202232727386595	0.057470288647442754	-3.947060284235915e-05	-0.00020602612213832527	-3.919159187825566e-05	-0.00020456975866492422
2.2805965315183476	0.0011517680588792381	0.0011448945282830016	0.0012155294303262884	0.0012074797115425777	0.001251119173085298	0.00124238630253224	0.0012882860780685343	0.0012788199253391567	0.0013638178065972038	0.001352800615169396	0.058153251350809204	0.05742192557272476	-3.9191885345790656e-05	-0.0002058039326337524	-3.891484893536051e-05	-0.00020434916260758662
2.294338272874165	0.0011513525173213403	0.0011444805671075242	0.0012150373284111296	0.0012069905535229321	0.0012505825228896204	0.0012418534457358976	0.0012877015517241336	0.0012782401478191817	0.001363131833546067	0.001352121549310202	0.0581043009821572	0.05737359310866871	-3.8914964622001336e-05	-0.00020558107747245535	-3.863988998779877e-05	-0.00020412790547086335
2.308162815134429	0.001150937402920292	0.0011440670316618697	0.001214545749661631	0.0012065019156131237	0.0012500464549885142	0.0012413211670589304	0.0012871176737164838	0.00127766101312083	0.0013624466567216552	0.0013514432708684433	0.05805538167421117	0.057325291307409106	-3.863983011316574e-05	-0.0002053575577826705	-3.836670455328178e-05	-0.00020390598837458085
2.3220706572162446	0.0011505227173358068	0.0011436539235954678	0.0012140546957908796	0.0012060137995147228	0.0012495109711142664	0.0012407894682217155	0.0012865344457891265	0.0012770825229755935	0.0013617622778604155	0.0013507657815692658	0.05800649347929476	0.057277020220622574	-3.836647131321563e-05	-0.00020513337467531478	-3.809528220086872e-05	-0.00020368341242194
2.336062301042938	0.0011501084622261386	0.001143241244556284	0.0012135641685096085	0.0012055262069269551	0.00124897607299629	0.001240258350941776	0.0012859518696821716	0.0012765046791115666	0.001361078698694201	0.0013500890831332775	0.05795763644927576	0.0572287798995385	-3.809487776799264e-05	-0.000204908529245873	-3.7825612551181664e-05	-0.00020346017870043198
2.3501382515621807	0.001149694639248106	0.0011428289961908401	0.0012130741695262261	0.001205039139546733	0.0012484417623611558	0.0012397278169338137	0.0012853699471323348	0.0012759274832534803	0.0013603959209503174	0.0013494131772765934	0.05790881063556933	0.05718057039493834	-3.7825039075074784e-05	-0.000204683022573926	-3.755768527615583e-05	-0.00020323628828189388
2.3642990167642037	0.0011492812500571248	0.0011424171801442547	0.0012125847005468615	0.0012045525990686998	0.001247908040932644	0.0012391978679097597	0.0012847886798729915	0.0012753509371227587	0.001359713946351591	0.0013487380657109047	0.05786001608914005	0.057132391757160866	-3.7556944883172794e-05	-0.00020445685572123562	-3.7291490098546876e-05	-0.0002030117422203992
2.378545107700138	0.0011488682963072443	0.0011420057980602702	0.0012120957632753998	0.0012040665871852652	0.0012473749104317845	0.001238668505578815	0.0012842080696342294	0.0012747750424375657	0.0013590327766164277	0.0013480637501435363	0.05781125286051138	0.057084244036106596	-3.7290584892775425e-05	-0.00020423002973521398	-3.702701679247217e-05	-0.00020278654155592157
2.392877038500453	0.001148455779651163	0.0011415948515812748	0.0012116073594135145	0.0012035811055866369	0.0012468423725768927	0.0012381397316474842	0.00128362811814288	0.0012741998009128414	0.0013583524134588615	0.0013473902322774939	0.05776252099976171	0.05703612728123862	-3.7025948855372304e-05	-0.00020400254564603704	-3.676425518273074e-05	-0.00020256068731139276
2.4072953263935135	0.0011480437017402745	0.0011411843423483467	0.0012111194906607164	0.001203096155960869	0.0012463104290836224	0.001237611547819631	0.0012830488271225859	0.0012736252142603651	0.0013576728585886276	0.0013467175138115383	0.05771382055653436	0.05698804154158952	-3.676302657339148e-05	-0.0002037744044670886	-3.650319514462985e-05	-0.00020233418049259155
2.4218004917242455	0.0011476320642246902	0.0011407742720012744	0.0012106321587143818	0.0012026117399938918	0.0012457790816650018	0.0012370839557965115	0.001282470198293837	0.0012730512841887915	0.0013569941137112126	0.0013460455964402307	0.057665151580039896	0.056939986865763154	-3.650180790053248e-05	-0.00020354560719729187	-3.624382660437353e-05	-0.00020210702209128018
2.436393057972914	0.0011472208687532664	0.0011403646421785877	0.0012101453652697903	0.001202127859369548	0.001245248332031472	0.0012365569572768147	0.00128189223337401	0.0012724780124036966	0.0013563161805279088	0.0013453744818539958	0.057616514119053976	0.05689196330193792	-3.624228274088509e-05	-0.00020331615481714027	-3.598613953829238e-05	-0.00020187921308115198
2.4510735517740176	0.0011468101169736452	0.001139955454517596	0.0012096591120201751	0.0012016445157696418	0.001244718181890945	0.0012360305539567157	0.001281314934077442	0.0012719054006076378	0.0013556390607358919	0.0013447041717391845	0.057567908221931204	0.056843970897871875	-3.5984441049387306e-05	-0.00020308604829236132	-3.5730123973107264e-05	-0.0002016507544209123
2.46584250293529	0.0011463998105322702	0.0011395467106544038	0.0012091734006567404	0.0012011617108739585	0.0012441886329488231	0.0012355047475299016	0.0012807383021154462	0.001271333450500182	0.0013549627560282512	0.0013440346677781178	0.05751933393660042	0.05679600970090583	-3.572827283159635e-05	-0.0002028552885728896	-3.547576998580437e-05	-0.0002014216470535013
2.4807004444568266	0.001145989951074432	0.0011391384122239555	0.001208688232868718	0.0012006794463603184	0.001243659686908061	0.0012349795396876264	0.0012801623391963826	0.0012707621637779675	0.0013542872680940734	0.0013433659716491602	0.057470791310572034	0.05674807975796564	-3.547376814300868e-05	-0.0002026238765905075	-3.5223067703017696e-05	-0.0002011918919043454
2.4956479125503126	0.0011455805402442864	0.0011387305608600562	0.001208203610343394	0.0012001977239046056	0.0012431313454691994	0.0012344549321187488	0.001279587047025694	0.0012701915421347455	0.001353612598618487	0.0013426980850267678	0.05742228039094097	0.05670018111556849	-3.52209170895873e-05	-0.00020239181326237032	-3.497200730133432e-05	-0.0002009614898836054
2.510685446658382	0.0011451715796848916	0.0011383231581954091	0.0012077195347661512	0.0011997165451808091	0.0012426036103304074	0.0012339309265097737	0.0012790124273059573	0.001269621587261427	0.0013529387492827276	0.0013420310095815522	0.057373801224389946	0.05665231381982405	-3.496970982729691e-05	-0.00020215909948909094	-3.472257900716952e-05	-0.0002007304418856215
2.5258135894740787	0.0011447630710382363	0.0011379162058616362	0.0012072360078205046	0.0011992359118610557	0.001242076483187526	0.0012334075245448927	0.00127843848173693	0.0012690523008461279	0.00135226572176419	0.00134136474698033	0.057325353857195165	0.05660447791643985	-3.472013656193734e-05	-0.00020192573615487874	-3.447477309624636e-05	-0.00020049874878830254
2.54103288696045	0.001144355015945269	0.0011375097054893194	0.0012067530311881403	0.0011987558256156556	0.0012415499657341105	0.0012328847279060304	0.001277865212015597	0.001268483684574221	0.0013515935177364905	0.0013406992988861902	0.05727693833522765	0.05655667345072346	-3.447218754897008e-05	-0.00020169172412753955	-3.422857989372058e-05	-0.00020026641145301505
2.556343888370238	0.0011439474160459331	0.0011371036587080254	0.0012062706065489547	0.0011982762881131322	0.001241024059661474	0.0012323625382728834	0.0012772926198362196	0.0012679157401283786	0.0013509221388695292	0.0013400346669585471	0.05722855470395821	0.056508900467587976	-3.422585309354603e-05	-0.00020145706425886423	-3.3983989774021006e-05	-0.00020003343072574897
2.571747146265715	0.0011435402729791913	0.001136698067146331	0.001205788735581089	0.0011977973010202636	0.0012404987666587268	0.001231840957322962	0.0012767207068903807	0.0012673484691886213	0.0013502515868295383	0.0013393708528531957	0.05718020300846114	0.05646115901155481	-3.3981123550172465e-05	-0.00020122175738465642	-3.3740993160523425e-05	-0.00019979980743589643
2.5872432165386163	0.0011431335883830577	0.0011362929324318669	0.0012053074199609708	0.0011973188660021204	0.001239974088412821	0.0012313199867316348	0.0012761494748670336	0.001266781873432364	0.0013495818632791477	0.0013387078582223733	0.05713188329341728	0.0564134491267565	-3.37379893226783e-05	-0.00020098580432459379	-3.349958052571711e-05	-0.0001995655423975562
2.602832658430207	0.0011427273638946309	0.0011358882561913312	0.0012048266613633454	0.0011968409847220986	0.00123945002660859	0.0012307996281721648	0.0012755789254525448	0.0012662159545344602	0.0013489129698774397	0.0013380456847148128	0.057083595603118646	0.05636577085694194	-3.3496440863894916e-05	-0.00020074920588131207	-3.3259742390587266e-05	-0.00019933063640759086
2.6185160345514573	0.0011423216011501225	0.0011354840400505353	0.0012043464614613251	0.001196363658841967	0.0012389265829287975	0.0012302798833157623	0.0012750090603307522	0.0012656507141672578	0.001348244908280013	0.001337384333975808	0.05703533998147183	0.056318124245479155	-3.325646867564924e-05	-0.00020051196284195938	-3.302146932483013e-05	-0.0001990950902472366
2.6342939109033563	0.0011419163017848863	0.0011350802856344225	0.0012038668219264133	0.0011958868900218925	0.0012384037590541695	0.0012297607538316133	0.0012744398811829977	0.001265086154000633	0.0013475776801390317	0.0013367238076472593	0.0569871164720015	0.056270509335359375	-3.301806330859719e-05	-0.0002002740759772803	-3.2784751946624e-05	-0.00019885890468190892
2.6501668568973313	0.001141511467433452	0.0011346769945671078	0.0012033877444285555	0.0011954106799204895	0.0012378815566634483	0.001229242241386935	0.0012738713896881888	0.001264522275702051	0.0013469112871032913	0.0013360641073677459	0.05693892511785459	0.0562229261692015	-3.278121536191142e-05	-0.00020003554604144935	-3.254958092228227e-05	-0.0001986220804601757
2.666135445375801	0.0011411070997295538	0.0011342741684719007	0.001202909230636166	0.0011949350301948488	0.0012373599774334245	0.001228724347647007	0.0012733035875228344	0.001263959080936601	0.0013462457308182746	0.0013354052347725684	0.05689076596180423	0.05617537478925393	-3.254591548347563e-05	-0.00019979637377348647	-3.2315946966531006e-05	-0.0001983846183159499
2.6822002526328483	0.0011407032003061582	0.0011338718089713368	0.0012024312822161713	0.0011944599425005773	0.0012368390230389841	0.0012282070742752167	0.001272736476361097	0.0012633965713670472	0.001345581012926202	0.0013347471914938137	0.056842639046253446	0.05612785523739994	-3.231215436918372e-05	-0.00019955655989489784	-3.208384084172483e-05	-0.0001981465189654641
2.6983618584350144	0.0011402997707955016	0.0011334699176872157	0.0012019539008340503	0.0011939854184918413	0.001236318695153153	0.0012276904229331068	0.0012721700578748423	0.0012628347486538813	0.001344917135066106	0.0013340899791604163	0.056794544413237794	0.05608036755516127	-3.207992276335614e-05	-0.00019931610511209064	-3.1853253358277156e-05	-0.00019790778310996293
2.71462084604223	0.001139896812829111	0.0011330684962406168	0.001201477088153863	0.0011935114598213919	0.0012357989954471312	0.0012271743952804056	0.0012716043337336782	0.0012622736144553563	0.0013442540988738677	0.0013334335993982025	0.056746482104431686	0.056032911783701726	-3.1849211458129245e-05	-0.00019907501011443007	-3.1624175374111996e-05	-0.00019766841143400993
2.730977802228858	0.0011394943280378439	0.001132667546251951	0.0012010008458383011	0.0011930380681406192	0.0012352799255903474	0.0012266589929750835	0.0012710393056050138	0.0012617131704275497	0.0013435919059822988	0.0013327780538299632	0.05669845216114955	0.055985487963830086	-3.1620011293420625e-05	-0.00019883327557498887	-3.1396597794573766e-05	-0.00019742840460559852
2.747433317304874	0.0011390923180519157	0.001132267069340967	0.0012005251755487156	0.0011925652450995763	0.0012347614872504895	0.0012261442176733834	0.0012704749751540967	0.0012611534182243973	0.0013429305580211798	0.0013321233440755028	0.05665045462435194	0.0559380961360055	-3.139231315704705e-05	-0.0001985909021515464	-3.1170511572545245e-05	-0.00019718776327798393
2.763987985137163	0.001138690784500926	0.0011318670671268012	0.0012000500789451588	0.001192092992347022	0.001234243682093554	0.0012256300710298672	0.0012699113440440637	0.001260594359497744	0.0013422700566173259	0.0013314694717516942	0.05660248953464727	0.05589073634033963	-3.116610798409997e-05	-0.00019834789048464585	-3.0945907707864706e-05	-0.00019694648808701865
2.780642403170963	0.0011382897290138953	0.0011314675412279988	0.001199575557686423	0.0011916213115304602	0.0012337265117838866	0.0012251165546974597	0.0012693484139359903	0.0012600359958973954	0.001341610403394646	0.0013308164384725455	0.05655455693229814	0.055843408616603106	-3.0941386757167566e-05	-0.00019810424119937053	-3.0722777247527144e-05	-0.00019670457965323407
2.797397172451417	0.0011378891532192916	0.0011310684932625424	0.001199101613430074	0.001191150204296172	0.0012332099779842217	0.0012246036703274846	0.0012687861864889315	0.0012594783290711539	0.001340951599974197	0.001330164245849242	0.05650665685722264	0.055796113004225704	-3.071814050595312e-05	-0.00019785995490434471	-3.0501111285288762e-05	-0.00019646203858095235
2.8142528976452668	0.0011374890587450624	0.0011306699248478916	0.0011986282478324965	0.0011906796722892618	0.0012326940823557298	0.001224091419569714	0.0012682246633599775	0.0012589213606648776	0.0013402936479742452	0.0013295128954902218	0.05645878934900002	0.05574884954230274	-3.049636030703906e-05	-0.0001976150321912895	-3.028090096146574e-05	-0.00019621886545756473
2.831210187062679	0.001137089447218668	0.001130271837601005	0.0011981554625489254	0.0011902097171536882	0.0012321788265580575	0.0012235798040724061	0.001267663846204295	0.00125836509232252	0.0013396365490103213	0.0013288623890012204	0.056410954446874335	0.055701618269598956	-3.0276037284122925e-05	-0.00019736947363674373	-3.0062137463121585e-05	-0.00019597506085561323
2.848269652679189	0.0011366903202671063	0.0011298742331383748	0.001197683259233485	0.0011897403405323021	0.0012316642122493665	0.0012230688254823458	0.001267103736675174	0.0012578095256861757	0.0013389803046952775	0.0013282127279853294	0.05636315218975763	0.05565441922455094	-3.0057162607420584e-05	-0.00019712327980073163	-2.9844812023512024e-05	-0.0001957306253307367
2.865431910157798	0.0011362916795169477	0.0011294771130760566	0.00119721163953923	0.0011892715440668892	0.0012311502410863816	0.0012225584854448916	0.0012665443364240794	0.001257254662396133	0.0013383249166393496	0.0013275639140430575	0.056315382616234866	0.055607252445272204	-2.983972749352748e-05	-0.00019687645122565267	-2.962891592194622e-05	-0.00019548555942164314
2.882697578871184	0.0011358935265943667	0.0011290804790297026	0.0011967406051181847	0.0011888033293982068	0.0012306369147244342	0.001222048785604018	0.001265985647100699	0.0012567005040909195	0.0013376703864502165	0.00132691594877239	0.056267645764567206	0.05556011796955666	-2.9623723205626784e-05	-0.0001966289884394734	-2.9414440484029636e-05	-0.00019523986365269086
2.900067281924058	0.0011354958631251677	0.001128684332614583	0.0011962701576213714	0.0011883356981660137	0.0012301242348174944	0.0012215397276023469	0.0012654276703529805	0.001256147052407341	0.0013370167157330446	0.0013262688337688324	0.05621994167269585	0.055513015834882655	-2.9409141053073073e-05	-0.00019638089195381236	-2.9201377081108926e-05	-0.00019499353853152934
2.9175416461756507	0.0011350986907348198	0.0011282886754456314	0.0011958002986988583	0.0011878686520091178	0.0012296122030182235	0.001221031313081204	0.0012648704078271897	0.0012555943089805385	0.0013363639060905588	0.0013256225706254825	0.056172270378246875	0.055465946078416914	-2.919597239102456e-05	-0.0001961321622628298	-2.898971713007764e-05	-0.00019474658454871063
2.9351213022623317	0.0011347020110484879	0.0011278935091374594	0.0011953310299997947	0.0011874021925654097	0.0012291008209780136	0.0012205235436806518	0.0012643138611679544	0.0012550422754440298	0.0013357119591230972	0.0013249771609330839	0.056124631918534576	0.0554189087370182	-2.8984208620630447e-05	-0.0001958827998449486	-2.8779452093487257e-05	-0.00019449900217949345
2.952806884620376	0.0011343058256910615	0.001127498835304401	0.0011948623531724486	0.0011869363214719014	0.0012285900903470292	0.001220016421039536	0.0012637580320183103	0.0012544909534297584	0.0013350608764286687	0.0013243326062800757	0.0560770263305651	0.055371903847241576	-2.877384118869092e-05	-0.00019563280516246562	-2.857057347915165e-05	-0.0001942507918825942
2.970599031508854	0.001133910136287184	0.0011271046555605352	0.0011943942698642441	0.0011864710403647629	0.0012280800127742503	0.0012195099467955251	0.00126320292201975	0.001253940344568139	0.0013344106596030066	0.0013236889082526603	0.05602945365104196	0.05532493144534287	-2.8564861587435098e-05	-0.00019538217866085783	-2.836307284006384e-05	-0.00019400195410032572
2.9884983850326714	0.001133514944461289	0.0011267109715197212	0.001193926781721803	0.0011860063508793638	0.001227570589907517	0.0012190041225851574	0.001262648532812271	0.0012533904504881076	0.001333761310239636	0.001323046068434856	0.05598191391636818	0.05527799156728153	-2.8357261354576557e-05	-0.0001951309207702534	-2.8156941774312716e-05	-0.0001937524892596243
3.006505591165733	0.001133120251837627	0.001126317784795623	0.0011934598903909754	0.0011855422546503045	0.0012270618233935647	0.0012184989500438734	0.0012620948660344174	0.0012528412728171614	0.0013331128299299193	0.001322404088408546	0.055934407162652175	0.05523108424872568	-2.8151032072917803e-05	-0.00019487903190401612	-2.7952171924791602e-05	-0.00019350239777096712
3.0246212997742656	0.001132726060040294	0.0011259250970017459	0.0011929935975168871	0.0011850787533114607	0.0012265537148780767	0.0012179944308060694	0.0012615419233233365	0.0012522928131814132	0.0013324652202631228	0.0013217629697535541	0.05588693342571085	0.05518420952505516	-2.7946165370197618e-05	-0.00019462651245880092	-2.7748754979010914e-05	-0.00019325168002823356
3.0428461646402667	0.0011323323706932662	0.0011255329097514663	0.0011925279047439704	0.0011846158484960171	0.0012260462660057187	0.001217490566505131	0.0012609897063148162	0.0012517450732056337	0.0013318184828264694	0.0013211227140476815	0.05583949274107289	0.055137367431367	-2.7742652919077182e-05	-0.00019437336281535877	-2.7546682669049583e-05	-0.00019300033640923253
3.0611808434850984	0.0011319391854204353	0.0011251412246580628	0.0011920628137160084	0.0011841535418365095	0.0012255394784201872	0.0012169873587734826	0.0012604382166433424	0.0012511980545133027	0.0013311726192052052	0.0013204833228667784	0.055792085143984906	0.055090558002478134	-2.7540486436779255e-05	-0.00019411958333770407	-2.734594677120117e-05	-0.00019274836727536937
3.079625997993227	0.0011315465058456273	0.001124750043334743	0.0011915983260761677	0.0011836918349648591	0.0012250333537642483	0.0012164848092426242	0.0012598874559421388	0.0012506517587266524	0.0013305276309826441	0.0013198447977847984	0.05574471066941496	0.05504378127293027	-2.733965768508123e-05	-0.00019386517437389172	-2.714653910607795e-05	-0.00019249577297233977
3.0981822938360946	0.0011311543335926464	0.001124359367394681	0.0011911344434670423	0.0011832307295124131	0.001224527893679783	0.001215982919543177	0.001259337425843219	0.0012501061874667166	0.0013298835197402402	0.0013192071403738503	0.05569736935205498	0.05499703727699348	-2.714015847004453e-05	-0.00019361013625546208	-2.694845153822234e-05	-0.00019224255382913058
3.116850400696155	0.001130762670285295	0.0011239691984510393	0.0011906711675306859	0.00118277022710998	0.0012240230998078264	0.0012154816913049235	0.00125878812797743	0.0012495613423533756	0.0013292402870576333	0.0013185703522042593	0.05565006122632697	0.054950326048671005	-2.6941980641945196e-05	-0.0001933544692980238	-2.6751675976009748e-05	-0.00019198871015896346
3.135630992291033	0.0011303715175474136	0.001123579538117012	0.0011902084999086539	0.0011823103293878696	0.0012235189737886134	0.0012149811261568508	0.0012582395639745016	0.0012490172250054054	0.0013285979345127098	0.0013179344348446258	0.05560278632638634	0.05490364762170315	-2.674511609491309e-05	-0.00019309817380003258	-2.6556204371433467e-05	-0.00019173424225826796
3.1545247463978408	0.0011299808770029042	0.0011231903880058421	0.0011897464422420416	0.0011818510379759326	0.0012230155172616216	0.0012144812257271946	0.001257691735463097	0.0012484738370405252	0.0013279564636816694	0.0013172993898618803	0.05555554468612747	0.054857002029571014	-2.6549556766904125e-05	-0.00019284125004376262	-2.6362028720000596e-05	-0.0001914791504073199
3.1735323448776414	0.0011295907502757686	0.001122801749730864	0.001189284996171523	0.0011813923545035963	0.001222512731865613	0.0012139819916434798	0.0012571446440708552	0.0012479311800754425	0.0013273158761390712	0.001316665218821342	0.05550833633918493	0.0548103893055007	-2.635529463954761e-05	-0.00019258369829519562	-2.6169141060496115e-05	-0.0001912234348699915
3.192654473700048	0.0011292011389901345	0.00112241362490553	0.0011888241633373877	0.0011809342805999034	0.0012220106192386772	0.0012134834255325647	0.0012565982914244428	0.0012473892557259027	0.0013266761734579008	0.0013160319232867741	0.055461161318940876	0.05476380948246909	-2.6162321737945027e-05	-0.0001923255188042705	-2.597753347493431e-05	-0.00019096709589444538
3.211891822967991	0.0011288120447702876	0.001122026015143435	0.0011883639453795787	0.0011804768178935506	0.0012215091810182724	0.0012129855290206799	0.0012560526791495982	0.0012468480656067334	0.0013260373572096214	0.0013153995048204433	0.05541401965852848	0.0547172625932055	-2.5970630130336958e-05	-0.00019206671180338475	-2.5787198088180613e-05	-0.00019071013371146917
3.2312450869426166	0.001128423469240707	0.0011216389220583614	0.001187904343937737	0.0011800199680129296	0.001221008418841275	0.001212488303733479	0.0012555078088711856	0.001246307611331898	0.0013253994289642403	0.0013147679649831798	0.055366911390835126	0.05467074867019852	-2.578021192824881e-05	-0.00019180727750950366	-2.5598127067979343e-05	-0.0001904525485363906
3.2507149640683446	0.001128035414026087	0.0011212523472642964	0.0011874453606512299	0.0011795637325861578	0.0012205083343440114	0.0012119917512960691	0.0012549636822132319	0.0012457678945145322	0.0013247623902903549	0.0013141373053344293	0.05531983654850761	0.05462426774569841	-2.559105928612651e-05	-0.00019154721612335557	-2.5410312624766368e-05	-0.00019019434056841145
3.2703021569980693	0.0011276478807513758	0.0011208662923754714	0.0011869869971591973	0.0011791081132411247	0.0012200089291623105	0.0012114958733330644	0.0012544203007989845	0.0012452289167670016	0.0013241262427552223	0.001313507527432311	0.055272795163957174	0.054577819851722276	-2.5403164401017336e-05	-0.00019128652782768318	-2.5223747011256237e-05	-0.00018993550998908093
3.2900073726185273	0.0011272608710418087	0.0011204807590063923	0.0011865292551005906	0.0011786531116055284	0.0012195102049315453	0.0012110006714686251	0.0012538776662509568	0.001244690679700947	0.001323490987924814	0.0013128786328336836	0.05522578726936251	0.05453140502005858	-2.521651951266704e-05	-0.0001910252127897416	-2.5038422522521975e-05	-0.00018967605696415535
3.3098313220758016	0.0011268743865229314	0.0011200957487718665	0.0011860721361142067	0.0011781987293069116	0.001219012163286672	0.0012105061473264998	0.0012533357801909734	0.0012441531849273285	0.0013228566273638732	0.001312250623094194	0.05517881289667529	0.05448502328227127	-2.5031116903266593e-05	-0.00019076327116021585	-2.4854331495804266e-05	-0.00018941598164332052
3.329774720800988	0.001126488428820638	0.0011197112632870415	0.001185615641838731	0.0011777449679727019	0.001218514805862277	0.001210012302530068	0.001252794644240221	0.0012436164340564747	0.001322223162635974	0.0013116234997683368	0.0551318720776242	0.054438674669703174	-2.484694889724748e-05	-0.0001905007030733874	-2.4671466310292878e-05	-0.0001891552841599975
3.349838288536016	0.0011261029995611978	0.0011193273041674246	0.0011851597739127718	0.0011772918292302483	0.001218018134292616	0.001209519138702382	0.0012522542600192927	0.0012430804286981312	0.0013215905953035754	0.0013109972644095142	0.055084964843718935	0.05439235921348329	-2.4664007861080472e-05	-0.0001902375086465513	-2.4489819386901146e-05	-0.00018889396463042663
3.370022749359618	0.001125718100371292	0.0011189438730289272	0.001184704533974904	0.0011768393147068646	0.0012175221502116636	0.001209026657466215	0.0012517146291482419	0.0012425451704615083	0.0013209589269280902	0.0013103719185700937	0.05503809122625682	0.054346076944527394	-2.4482286203091758e-05	-0.00018997368798023828	-2.4309383188089034e-05	-0.00018863202315452798
3.390328831713469	0.0011253337328780376	0.0011185609714878864	0.0011842499236637048	0.0011763874260298623	0.0012170268552531506	0.0012085348604440977	0.0012511757532466248	0.0012420106609553278	0.0013203281590699317	0.0013097474638014645	0.05499125125632407	0.05429982789354628	-2.4301776373442108e-05	-0.00018970924115901955	-2.4130150217845786e-05	-0.00018836945981601239
3.4107572684284713	0.0011249498987090274	0.001118178601161101	0.0011837959446177938	0.001175936164826594	0.0012165322510506102	0.0012080437492583663	0.0012506376339335515	0.0012414769017878708	0.0013196982932885807	0.0013091239016540994	0.05494444496480261	0.0542536120910464	-2.4122470863707085e-05	-0.00018944416824995258	-2.395211302129094e-05	-0.00018810627468152097
3.431308796751202	0.0011245665994923555	0.0011177967636658657	0.0011833425984758743	0.0011754855327244908	0.0012160383392374238	0.0012075533255312043	0.0012501002728277377	0.0012409438945670294	0.0013190693311426456	0.0013085012336776075	0.05489767238237492	0.054207429567338865	-2.3944362206953368e-05	-0.00018917846930405213	-2.377526418475412e-05	-0.00018784246780176317
3.4519841583705158	0.001124183836856651	0.001117415460619992	0.0011828898868767657	0.0011750355313510986	0.001215545121446858	0.0012070635908846827	0.0012495636715475435	0.0012404116409003474	0.0013184412741899095	0.0013078794614207966	0.054850933539526886	0.05416128035253989	-2.376744297749936e-05	-0.00018891214435626247	-2.359959633549749e-05	-0.00018757803921137794
3.47278409944432	0.0011238016124311043	0.0011170346936418504	0.0011824378114594475	0.0011745861623341175	0.001215052599312112	0.001206574546940805	0.0012490278317110286	0.0012398801423950724	0.0013178141239874	0.0013072585864317239	0.05480422846655382	0.054115164476578485	-2.3591705790523138e-05	-0.00018864519342320918	-2.3425102141341053e-05	-0.00018731298892671333
3.4937093706264992	0.0011234199278455138	0.0011166544643503988	0.0011819863738631014	0.0011741374273014477	0.0012145607744663655	0.0012060861953215561	0.0012484927549360045	0.0012393494006582078	0.0013171878820914468	0.00130663861025777	0.054757557193565384	0.05406908196919863	-2.341714330211797e-05	-0.0001883776165055584	-2.325177431071815e-05	-0.00018704731694821342
3.514760727094002	0.0011230387847302992	0.0011162747743652108	0.0011815355757271437	0.0011736893278812192	0.0012140696485428146	0.0012055985376489375	0.0012479584428400745	0.0012388194172965545	0.0013165625500577392	0.0013060195344456835	0.05471091975048934	0.05402303285996575	-2.324374820912231e-05	-0.0001881094135872674	-2.3079605592578323e-05	-0.00018678102326027957
3.535938928574102	0.0011226581847165447	0.001115895625306514	0.001181085418691271	0.0011732418657018366	0.0012135792231747224	0.0012051115755450158	0.0012474248970406894	0.0012382901939167635	0.0013159381294413856	0.001305401360541642	0.05466431616707669	0.05397701717827127	-2.3071513248935915e-05	-0.00018784058463605646	-2.2908588776075073e-05	-0.00018651410783068756
3.557244739371806	0.001122278129436024	0.0011155170187952075	0.0011806359043954903	0.0011727950423920121	0.0012130894999954533	0.0012046253106319602	0.001246892119155187	0.0012377617321253777	0.0013153146217969648	0.0013047840900913114	0.05461774647290649	0.05393103495333605	-2.2900431199145144e-05	-0.00018757112960177125	-2.2738716690277883e-05	-0.0001862465706093941
3.578678928397448	0.001121898620521243	0.0011151389564529176	0.001180187034480173	0.0011723488595808166	0.0012126004806385328	0.0012041397445320986	0.0012463601108008567	0.0012372340335288937	0.0013146920286786047	0.001304167724639914	0.054571210697391695	0.05388508621421675	-2.2730494877550717e-05	-0.00018730104841743755	-2.2569982204179162e-05	-0.00018597841153006334
3.600242269194432	0.0011215196596054547	0.0011147614399020043	0.0011797388105860788	0.0011719033188977046	0.0012121121667376738	0.0012036548788679465	0.0012458288735949714	0.0012367070997337942	0.0013140703516400223	0.0013035522657322707	0.05452470886978221	0.0538391709898093	-2.2561697142021997e-05	-0.00018703034100012172	-2.2402378226579756e-05	-0.00018570963051031675
3.6219355399671502	0.001121141248322708	0.0011143844707656098	0.0011792912343544068	0.0011714584219725643	0.001211624559926835	0.0012031707152622615	0.001245298409154848	0.0012361809323466091	0.0013134495922345934	0.0013029377149128714	0.054478241019171016	0.05379328930885498	-2.239403089018127e-05	-0.00018675900724923755	-2.223589770573159e-05	-0.0001854402274502065
3.643759523609069	0.0011207633883078658	0.0011140080506676813	0.0011788443074268284	0.00117101417043575	0.0012111376618402544	0.0012026872553380804	0.0012447687190978907	0.0012356555329739562	0.0013128297520154093	0.0013023240737259315	0.05443180717449894	0.05374744119994449	-2.2227489059310074e-05	-0.00018648704704737895	-2.2070533629226646e-05	-0.0001851702022330759
3.6657150077309777	0.0011203860811966502	0.0011136321812330104	0.0011783980314455317	0.001170570565918129	0.001210651474112503	0.00120220450071877	0.001244239805041645	0.001235130903222597	0.0013122108325353402	0.001301711343715452	0.054385407364559754	0.05370162669152282	-2.2062064626116734e-05	-0.00018621446025993138	-2.1906279023865133e-05	-0.0001848995547251986
3.6878027846894206	0.0011200093286256635	0.001113256864087258	0.0011779524080532575	0.0011701276100511131	0.0012101659983785214	0.0012017224530280644	0.0012437116686038418	0.0012346070446994796	0.0013115928353470896	0.0013010995264252762	0.054339041618004326	0.05365584581189532	-2.1897750606698213e-05	-0.00018594124673568246	-2.174312695549588e-05	-0.00018462828477650017
3.710023651615288	0.0011196331322324252	0.0011128821008569909	0.0011775074388933424	0.0011696853044667044	0.0012096812362736695	0.0012012411138901137	0.0012431843114024518	0.001234083959011792	0.0013109757620032587	0.001300488623399151	0.05429270996334704	0.05361009858923181	-2.173454005623826e-05	-0.0001856674063061836	-2.1581070528787355e-05	-0.00018435639221953126
3.732378410442586	0.0011192574936554035	0.0011125078931697092	0.001177063125609754	0.0011692436507975308	0.0012091971894337668	0.001200760484929526	0.0012426577350557306	0.0012335616477670065	0.0013103596140564046	0.0012998786361807864	0.05424641242897086	0.05356438505157051	-2.157242606886864e-05	-0.00018539293878586105	-2.1420102887102777e-05	-0.00018408387686996708
3.7548678679373717	0.0011188824145340448	0.0011121342426538866	0.0011766194698471378	0.0011688026506768894	0.0012087138594951417	0.0012002805677714125	0.001242131941182272	0.0012330401125729353	0.001309744393059102	0.0012992695663139157	0.05420014904313045	0.05351870522682628	-2.141140177748524e-05	-0.000185117843971766	-2.1260217212278054e-05	-0.0001838107385265242
3.777492835726878	0.0011185078965088146	0.001111761150938993	0.001176176473250851	0.001168362305738783	0.0012082312480946728	0.0011998013640414323	0.0012416069314010556	0.0012325193550377738	0.0013091301005640035	0.0012986614153423523	0.05415391983396023	0.05347305914279255	-2.1251460353585022e-05	-0.00018484212164374125	-2.110140672448302e-05	-0.0001835369769705164
3.8002541303288	0.00111813394122122	0.0011113886196555337	0.0011757341374670084	0.0011679226176179649	0.0012077493568698368	0.0011993228753658376	0.0012410827073314997	0.0012319993767701564	0.0013085167381239001	0.0012980541848100578	0.054107724829477316	0.05342744682714886	-2.1092595007210502e-05	-0.00018456577156514276	-2.094366468208611e-05	-0.00018326259196663197
3.823152573180761	0.001117760550313843	0.0011110166504350767	0.0011752924641425153	0.0011674835879499723	0.0012072681874587476	0.0011988451033715152	0.0012405592705935049	0.0012314801793791984	0.0013079043072917788	0.0012974478762611907	0.05406156405758827	0.05338186830746384	-2.0934798986543823e-05	-0.0001842887934813131	-2.07869843814254e-05	-0.00018298758326215636
3.8461889906699622	0.0011173877254303808	0.0011106452449102908	0.001174851454925117	0.001167045218371173	0.0012067877415002104	0.0011983680496860357	0.0012400366228075136	0.0012309617644745538	0.0013072928096208903	0.0012968424912401769	0.05401543754609405	0.05333632361120321	-2.07780655778686e-05	-0.00018401118712002562	-2.0631359156621232e-05	-0.00018271195058688905
3.8693642141629967	0.001117015468215673	0.0011102744047149723	0.0011744111114634324	0.0011666075105188016	0.0012063080206337596	0.0011978917159376958	0.001239514765594553	0.0012304441336664597	0.0013066822466648094	0.001296238031291763	0.05396934532269539	0.053290812765732776	-2.062238810553521e-05	-0.00018373295219314967	-2.0476782379562353e-05	-0.00018243569365450352
3.892679080035866	0.001116643780315728	0.0011099041314840776	0.001173971435406994	0.001166170466030999	0.001205829026499704	0.001197416103755561	0.0012389937005762846	0.0012299272885657854	0.0013060726199774835	0.0012956344979610827	0.053923287414997745	0.05324533579832472	-2.046775993143346e-05	-0.00018345408839318122	-2.0323247459437532e-05	-0.00018215881215963292
3.9161344297041563	0.0011162726633777726	0.0011095344268537658	0.0011735324284063002	0.0011657340865468616	0.0012053507607391824	0.0011969412147695205	0.0012384734293750675	0.0012294112307840934	0.0013054639311133177	0.0012950318927937147	0.05387726385051789	0.05319989273616356	-2.0314174455176442e-05	-0.00018317459539657355	-2.017074784288822e-05	-0.00018188130578114525
3.9397311096534064	0.0011159021190502614	0.0011091652924614124	0.0011730940921128353	0.0011652983737064659	0.0012048732249941919	0.0011964670506103157	0.0012379539536139877	0.00122889596193367	0.0013048561816272097	0.0012944302173357415	0.05383127465668845	0.05315448360635004	-2.016162511378483e-05	-0.00018289447286212734	-2.0019277013713643e-05	-0.00018160317418036698
3.963469971469652	0.001115532148982932	0.0011087967299456606	0.0011726564281791332	0.001164863329150926	0.0012043964209076516	0.0011959936129096033	0.0012374352749169304	0.0012283814836275971	0.0013042493730746362	0.0012938294731338177	0.05378531986086348	0.05310910843590932	-2.0010105381402382e-05	-0.00018261372043021362	-1.9868828492499574e-05	-0.00018132441699975077
3.987351871870168	0.001115162754826824	0.0011084287409464455	0.0011722194382588016	0.0011644289545224245	0.0012039203501234355	0.00119552090329999	0.0012369173949086172	0.0012278677974797885	0.0013036435070116967	0.0012932296617352225	0.05373939949032532	0.053063767251792945	-1.9859608769406956e-05	-0.00018233233772491086	-1.9719395836861192e-05	-0.00018104503386617843
4.01137767273438	0.0011147939382343162	0.001108061327105025	0.0011717831240065704	0.0011639952514642534	0.0012034450142864239	0.0011950489234150796	0.001236400315214662	0.001227354905105045	0.0013030385849951852	0.0012926307846879278	0.053693513572288944	0.05301846008088875	-1.9710128825872753e-05	-0.00018205032435092416	-1.9570972640832462e-05	-0.00018076502438721387
4.035548241134971	0.0011144257008591622	0.001107694490064019	0.001171347487078337	0.0011635622216208646	0.0012029704150425533	0.0011945776748895263	0.0012358840374616278	0.0012268428081191106	0.001302434608582656	0.0012920328435406642	0.05364766213390871	0.052973186950022434	-1.9561659135754195e-05	-0.0001817676798970269	-1.9423552535067362e-05	-0.00018048438815440604
4.059864449369175	0.0011140580443565135	0.0011073282314674354	0.0011709125291311925	0.0011631298666378946	0.0012024965540388503	0.0011941071593590657	0.0012353685632770623	0.0012263315081387101	0.0013018315793324688	0.0012914358398429643	0.0536018452022835	0.05292794788596598	-1.9414193320577144e-05	-0.00018148440393378484	-1.9277129186510283e-05	-0.00018020312474131828
4.08432717499025	0.0011136909703829657	0.0011069625529607074	0.001170478251823482	0.0011626981881622221	0.0012020234329234917	0.0011936373784605762	0.0012348538942895688	0.001225821006781616	0.001301229498803875	0.0012908397751452473	0.05355606280446307	0.052882742915442954	-1.926772503815441e-05	-0.0001812004960131952	-1.913169629816011e-05	-0.00017992123370333402
4.108937300839158	0.001113324480596582	0.0011065974561907232	0.0011700446568148318	0.0011622671878419978	0.0012015510533458422	0.0011931683338321146	0.0012343400321288436	0.0012253113056666864	0.0013006283685570623	0.0012902446509988677	0.05351031496745378	0.05283757206513259	-1.9122247982509416e-05	-0.00018091595566965823	-1.8987247608948793e-05	-0.0001796387145779066
4.133695715076422	0.001112958576656935	0.0011062329428058691	0.0011696117457662017	0.001161836867326696	0.0012010794169565076	0.0011927000271129721	0.0012338269784257386	0.0012248024064139315	0.0013000281901532316	0.0012896504689561853	0.05346460171822442	0.05279243536167992	-1.8977755883786e-05	-0.00018063078241994934	-1.8843776893637254e-05	-0.00017935556688503107
4.15860331121418	0.0011125932602251266	0.0011058690144560477	0.0011691795203399176	0.0011614072282671456	0.0012006085254073744	0.0011922324599437102	0.001233314734812304	0.0012242943106445486	0.0012994289651546498	0.0012890572305706211	0.05341892308371278	0.052747332831696414	-1.8834242507991678e-05	-0.0001803449757628306	-1.8701277962673152e-05	-0.00017907179012732755
4.183660988148428	0.0011122285329638383	0.0011055056727927225	0.001168747982199721	0.0011609782723155807	0.0012001383803516637	0.0011917656339662157	0.0012328033029218486	0.0012237870199809876	0.001298830695124721	0.0012884649373967286	0.05337327909083131	0.052702264501769853	-1.869170165685191e-05	-0.00018005853517921722	-1.8559744661885563e-05	-0.00017878738378906966
4.208869650191461	0.0011118643965373467	0.0011051429194689428	0.0011683171330108039	0.001160550001125674	0.0011996689834439707	0.0011912995508237408	0.0012322926843889844	0.0012232805360469928	0.0012982333816280414	0.0012878735909902467	0.05332766976647305	0.052657230398469396	-1.8550127167584612e-05	-0.0001797714601311784	-1.841917087240519e-05	-0.0001785023473362679
4.2342302071045115	0.0011115008526115786	0.0011047807561393895	0.00116788697443986	0.00116012241635259	0.001199200336340323	0.001190834212160959	0.001231782880849691	0.001222774860467667	0.0012976370262304823	0.001287283192908177	0.05328209513751984	0.05261223054835161	-1.8409512912768294e-05	-0.0001794837500626867	-1.827955051041802e-05	-0.0001782166802167806
4.259743574130585	0.0011111379028541227	0.0011044191844603952	0.00116745750815512	0.0011596955196530167	0.0011987324406982178	0.0011903696196240033	0.0012312738939413569	0.0012222699948695123	0.0012970416304992321	0.0012866937447088365	0.0532365552308455	0.052567264977966044	-1.8269852800286562e-05	-0.00017919540440022863	-1.8140877527200033e-05	-0.00017793038186117438
4.285410672027485	0.0011107755489342768	0.0011040582060899851	0.0011670287358263969	0.0011592693126852138	0.001198265298176675	0.0011899057748605186	0.001230765725302839	0.0012217659408804908	0.0012964471960028754	0.0012861052479519242	0.05319105007332413	0.05252233371386312	-1.8131140773001986e-05	-0.00017890642255163902	-1.8003145908742496e-05	-0.00017764345168144735
4.311232427101037	0.0011104137925230764	0.001103697822687911	0.0011666006591251256	0.0011588437971090508	0.0011977989104362814	0.0011894426795197059	0.0012302583765745128	0.0012212627001300716	0.0012958537243114548	0.0012855177041985889	0.05314557969183721	0.052477436782599286	-1.7993370808669362e-05	-0.00017861680390646173	-1.7866349675661752e-05	-0.00017735588907125122
4.337209771238533	0.0011100526352933336	0.0011033380359156816	0.0011661732797244116	0.0011584189745860547	0.0011973332791392428	0.0011889803352523745	0.0012297518493983302	0.0012207602742492895	0.001295261216996534	0.001284931115011492	0.05310014411327892	0.052432574210743495	-1.785653691967204e-05	-0.000178326547834895	-1.7730482882959836e-05	-0.0001770676934052806
4.363343641942354	0.0011096920789196655	0.001102978847436599	0.001165746599299071	0.0011579948467794515	0.0011968684059494319	0.001188518743710988	0.0012292461454178705	0.0012202586648707978	0.001294669675631268	0.0012843454819548741	0.05305474336456203	0.05238774602488473	-1.7720633153014975e-05	-0.00017803565368962326	-1.7595539620052225e-05	-0.00017677886404088294
4.389634982363801	0.0011093321250785302	0.0011026202589157921	0.0011653206195256704	0.0011575714153542042	0.0011964042925324322	0.0011880579065497087	0.0012287412662783936	0.001219757873628916	0.001294079101790465	0.0012837608065946135	0.053009377472627225	0.05234295225163757	-1.7585653590109634e-05	-0.00017774412080492907	-1.746151401047294e-05	-0.00017648940031705918
4.416084741337141	0.0011089727754482607	0.0011022622720202498	0.0011648953420825747	0.0011571486819770605	0.0011959409405555902	0.0011875978254244496	0.0012282372136268955	0.0012192579021596895	0.0012934894970506542	0.0012831770904983028	0.05296404646444709	0.05229819291764953	-1.745159234643398e-05	-0.00017745194849511092	-1.7328400211586575e-05	-0.00017619930155282626
4.442693873413836	0.001108614031709104	0.0011019048884188597	0.0011644707686499919	0.0011567266483165995	0.0011954783516880674	0.0011871385019929263	0.001227733989112167	0.0012187587521009446	0.0012929008629901544	0.001282594335235308	0.05291875036703476	0.05225346804960651	-1.731844357163309e-05	-0.00017715913605703681	-1.719619241468545e-05	-0.00017590856705007596
4.469463338897009	0.001108255895543244	0.001101548109782432	0.0011640469009100076	0.0011563053160432628	0.0011950165276008791	0.0011866799379146946	0.0012272315943848368	0.0012182604250923347	0.0012923132011891352	0.0012820125423768306	0.052873489207449775	0.05220877767424226	-1.718620144917915e-05	-0.00017686568276809034	-1.7064884844635725e-05	-0.0001756171960911601
4.49639410387609	0.0011078983686348533	0.0011011919377837487	0.0011636237405466428	0.0011558846868294148	0.0011945554699669576	0.0011862221348512146	0.001226730031097443	0.0012177629227754076	0.0012917265132296944	0.0012814317134959882	0.0528282630128058	0.05216412181834228	-1.7054860196184102e-05	-0.0001765715878860319	-1.6934471759721265e-05	-0.00017532518793916818
4.523487140261684	0.0011075414526701118	0.001100836374097587	0.0011632012892458874	0.001155464762349373	0.0011940951804611912	0.0011857650944658875	0.0012262293009044766	0.0012172662467936496	0.0012911408006959146	0.0012808518501678664	0.05278307181027736	0.05211950050875318	-1.692441406348985e-05	-0.00017627685065171872	-1.6804947451702634e-05	-0.0001750325418402865
4.550743425820648	0.0011071851493372443	0.0011004814204007536	0.0011627795486957439	0.0011550455442794554	0.0011936356607604732	0.0011853088184241066	0.0012257294054624354	0.0012167703987925416	0.0012905560651739366	0.0012802729539695928	0.05273791562710664	0.05207491377238773	-1.6794857335192953e-05	-0.00017598147028516364	-1.6676306245331368e-05	-0.00017473925701988469
4.578163944211368	0.0011068294603265678	0.0011001270783721293	0.00116235852058628	0.0011546270342980298	0.0011931769125437617	0.001184853308393315	0.0012252303464298916	0.0012162753804196222	0.001289972308252029	0.0012796950264804062	0.05269279449061214	0.052030361636233945	-1.666618432859951e-05	-0.00017568544598767222	-1.6548542498405483e-05	-0.000174445332685208
4.605749685019276	0.0011064743873305072	0.00109977334969269	0.0011619382066096649	0.0011542092340855491	0.0011927189374921182	0.001184398566043043	0.0012247321254675347	0.0012157811933245326	0.0012893895315206519	0.0012791180692817193	0.0526477084281935	0.05198584412736094	-1.653838939407945e-05	-0.0001753887769408713	-1.6421650601467636e-05	-0.0001741507680234622
4.633501643792551	0.0011061199320436513	0.0010994202360455599	0.0011615186084602226	0.0011537921453246085	0.0011922617372887702	0.0011839445930449746	0.0012242347442382418	0.0012152878391590868	0.0012888077365725353	0.0012785420839571957	0.052602657467341975	0.051941361272927644	-1.6411466914945105e-05	-0.00017509146230793027	-1.6295624977801654e-05	-0.00017385556220361753
4.6614208220780515	0.001105766096162765	0.0010990677391160251	0.0011610997278344646	0.0011533757696999738	0.0011918053136191465	0.0011834913910729764	0.0012237382044071176	0.0012147953195773078	0.001288226925002732	0.0012779670720928058	0.052557641635645275	0.051896913100187306	-1.628541130722569e-05	-0.0001747935012322288	-1.6170460083193144e-05	-0.00017355971437535422
4.689508227457455	0.0011054128813868475	0.0010987158605915868	0.001160681566431149	0.0011529601088986416	0.001191349668170944	0.001183038961803169	0.001223242507641568	0.0012143036362355052	0.0012876470984087094	0.0012773930352769065	0.05251266096079715	0.05185249963649951	-1.6160217019403622e-05	-0.00017449489283635766	-1.6046150405620713e-05	-0.00017326322366736924
4.717764873583629	0.0011050602894171523	0.0010983646021619881	0.0011602641259513171	0.0011525451646098776	0.0011908948026341701	0.0011825873069139662	0.0012227476556113468	0.001213812790792319	0.0012870682583904015	0.0012768199751003123	0.05246771547060313	0.05180812090933317	-1.603587853256372e-05	-0.0001741956362255881	-1.5922690465429434e-05	-0.00017296608919104006
4.746191780217212	0.0011047083219572248	0.0010980139655192487	0.001159847408098338	0.0011521309385252579	0.0011904407187011904	0.0011821364280861248	0.0012222536499886143	0.0012133227849087773	0.0012864904065502851	0.0012762478931563472	0.0524228051929907	0.05176377694627753	-1.5912390359980322e-05	-0.00017389573048456897	-1.580007481492146e-05	-0.00017266831003748262
4.774789973263409	0.0011043569807129441	0.0010976639523577042	0.001159431414577959	0.0011517174323387208	0.0011899874180667882	0.0011816863270028013	0.001221760492447998	0.0012128336202483574	0.0012859135444934528	0.0012756767910409392	0.05237793015601516	0.051719467775048315	-1.57897470468224e-05	-0.00017359517467641083	-1.5678298038116628e-05	-0.00017236988527674635
4.803560484809025	0.001104006267392557	0.001097314564374042	0.0011590161470983545	0.0011513046477466145	0.001189534902428218	0.001181237005349605	0.0012212681846666541	0.001212345298477047	0.0012853376738276867	0.001275106670352675	0.05233309038786798	0.05167519342349639	-1.566794317039988e-05	-0.0001732939678463774	-1.5557354750887764e-05	-0.00017207081396061752
4.832504353159697	0.001103656183706705	0.0010969658032673316	0.0011586016073701596	0.0011508925864477325	0.001189083173485245	0.0011807884648146402	0.0012207767283243143	0.0012118578212633904	0.00128476279616352	0.001274537532692875	0.05228828591688606	0.051630953919615204	-1.554697333972649e-05	-0.00017299210901902673	-1.5437239600599867e-05	-0.00017177109512062083
4.861622622877388	0.0011033067313684765	0.0010966176707390696	0.0011581877971065327	0.0011504812501433729	0.0011886322329402134	0.00118034070708857	0.0012202861251033603	0.0012113711902785604	0.001284188913114325	0.0012739693796656676	0.05224351677155897	0.05158674929154883	-1.54268321953914e-05	-0.00017268959719868304	-1.5317947265967857e-05	-0.00017147072776799166
4.890916344818065	0.0011029579120934259	0.0010962701684932043	0.0011577747180231861	0.0011500706405373716	0.0011881820824980835	0.0011798937338646574	0.0012197963766888665	0.001210885407196405	0.001283616026296367	0.0012734022128780545	0.05219878298053733	0.05154257956760131	-1.5307514409423906e-05	-0.0001723864313693535	-1.519947245692474e-05	-0.00017116971089381483
4.9203865761696335	0.001102609727599625	0.0010959232982361874	0.0011573623718384495	0.0011496607593361639	0.0011877327238665018	0.0011794475468388302	0.0012193074847686761	0.0012104004736935182	0.0012830441373288968	0.0012728360339399943	0.0521540845726409	0.051498444776242575	-1.5189014685158125e-05	-0.00017208261049447837	-1.5081809914482824e-05	-0.00017086804346913564
4.950034380490085	0.0011022621796076854	0.0010955770616769916	0.0011569507602733008	0.0011492516082488153	0.0011872841587558364	0.0011790021477097207	0.0012188194510334457	0.0012099163914492876	0.001282473247834207	0.0012722708444644615	0.05210942157686796	0.05145434494612004	-1.5071327757090747e-05	-0.0001717781335180968	-1.4964954410608827e-05	-0.0001705657244453207
4.979860827745887	0.0011019152698408087	0.0010952314605271619	0.0011565398850514256	0.0011488431889870795	0.0011868363888792445	0.0011785575381787284	0.0012183322771767164	0.0012094331621459616	0.0012819033594377196	0.0012717066460675285	0.05206479402240326	0.051410280106064334	-1.4954448390534086e-05	-0.00017147299936137728	-1.48489007478457e-05	-0.0001702627527511713
5.009866994350591	0.0011015690000248171	0.0010948864965008517	0.001156129747899263	0.0011484355032654488	0.0011863894159527232	0.001178113719950075	0.0012178459648949733	0.0012089507874687138	0.0012813344737680561	0.001271143440368446	0.05202020193862693	0.05136625028509936	-1.4838371381820786e-05	-0.00017116720692733622	-1.4733643759538145e-05	-0.0001699591272973644
5.040053963203681	0.001101223371888182	0.0010945421713148451	0.0011557203505460423	0.0011480285528011839	0.0011859432416951535	0.0011776706947308438	0.0012173605158876956	0.001208469269105685	0.0012807665924571044	0.001270581228989695	0.05197564535512392	0.0513222555124502	-1.4723091557877072e-05	-0.00017086075509742393	-1.4619178309398934e-05	-0.00016965484697331612
5.070422823729659	0.001100878387162075	0.00109419848668861	0.0011553116947238468	0.0011476223393143822	0.0011854978678283695	0.001177228464231052	0.0012168759318574322	0.0012079886087480662	0.001280199717140107	0.0012700200135570853	0.05193112430169159	0.05127829581755341	-1.4608603775952134e-05	-0.0001705536427301646	-1.4505499291259105e-05	-0.00016934991064562754
5.100974671917351	0.0011005340475804027	0.0010938554443443338	0.001154903782167657	0.0011472168645280177	0.0011850532960772083	0.001176787030163697	0.0012163922145098595	0.0012075088080901492	0.0012796338494557348	0.0012694597956998202	0.051886638808349844	0.05123437123006411	-1.449490292381242e-05	-0.0001702458686650976	-1.4392601629258789e-05	-0.00016904431716210921
5.131710610359471	0.0011001903548798339	0.0010935130460069473	0.0011544966146153916	0.0011468121301679848	0.0011846095281695592	0.0011763463942448076	0.0012159093655538362	0.0012070298688293857	0.0012790689910461572	0.0012689005770505724	0.051842188905350584	0.051190481779866875	-1.438198391942938e-05	-0.00016993743172058484	-1.4280480277496788e-05	-0.0001687380653493109
5.1626317482924104	0.0010998473107998476	0.0010931712934041775	0.0011540901938079653	0.0011464081379631529	0.001184166565836425	0.0011759065581935042	0.0012154273867014725	0.001206551792666453	0.0012785051435571192	0.0012683423592455589	0.051797774623185945	0.05114662749708305	-1.4269841710688042e-05	-0.00016962833069245065	-1.4169130219784248e-05	-0.00016843115401155018
5.193739201636265	0.001099504917082765	0.001092830188266578	0.0011536845214893366	0.0011460048896454159	0.0011837244108119783	0.0011754675237320553	0.0012149462796681948	0.0012060745813053202	0.0012779423086380314	0.0012677851439246237	0.05175339599259895	0.05110280841208255	-1.4158471275404344e-05	-0.00016931856435573045	-1.405854646965854e-05	-0.0001681235819325777
5.225034093035115	0.0010991631754737905	0.0010924897323275633	0.001153279599406553	0.0011456023869497358	0.0011832830648336142	0.0011750292925859272	0.0012144660461728017	0.0012055982364533018	0.0012773804879420323	0.0012672289327313104	0.051709053044591995	0.051059024555490926	-1.4047867621089227e-05	-0.00016900813146325522	-1.3948724070150798e-05	-0.00016781534787427277
5.256517551897525	0.0010988220877210506	0.0010921499273234573	0.0011528754293098078	0.0011452006316142005	0.0011828425296420122	0.0011745918664838489	0.0012139866879375377	0.0012051227598211308	0.0012768196831260815	0.0012666737273129447	0.051664745810437875	0.051015275958199637	-1.3938025784820257e-05	-0.00016869703074648412	-1.3839658093602047e-05	-0.00016750645057678204
5.288190714437326	0.001098481655575627	0.001091810774993524	0.0011524720129524831	0.0011447996253800658	0.0011824028069811875	0.0011741552471578609	0.0012135082066881474	0.0012046481531230162	0.0012762598958510284	0.0012661195293207064	0.051620474321688016	0.05097156265137738	-1.3828940833179176e-05	-0.00016838526091580985	-1.3731343641684018e-05	-0.00016719688875960204
5.320054723714605	0.001098141880791599	0.0010914722770800022	0.0011520693520912027	0.001144399369991808	0.0011819638985985483	0.0011737194363433735	0.0012130306041539451	0.0012041744180767058	0.0012757011277816956	0.0012655663404097118	0.051576238610184316	0.050927884666477075	-1.3720607861856388e-05	-0.0001680728206579496	-1.3623775844961994e-05	-0.00016688666111874806
5.352110729676963	0.001097802765126082	0.0010911344353281575	0.001151667448485888	0.0011439998671971794	0.0011815258062449624	0.0011732844357792314	0.001212553882067884	0.001203701556403561	0.0012751433805869648	0.0012650141622391005	0.05153203870806731	0.05088424203524947	-1.361302199567524e-05	-0.00016775970863749934	-1.3516949862922567e-05	-0.00016657576632836402
5.384359889201005	0.0010974643103392676	0.0010907972514863085	0.0011512663038998033	0.0011436011187472533	0.0011810885316748062	0.0011728502472077632	0.0012120780421666154	0.001203229569828611	0.0012745866559398544	0.0012644629964721063	0.051487874647787715	0.05084063478974988	-1.3506178388522638e-05	-0.00016744592349832166	-1.3410860883911191e-05	-0.00016626420304199918
5.41680336613411	0.0010971265181944567	0.0010904607273058682	0.0011508659200996046	0.0011432031263964746	0.0011806520766460239	0.0011724168723748398	0.0012116030861905555	0.0012027584600806203	0.0012740309555175958	0.0012639128447761378	0.051443746462117725	0.0507970629623495	-1.3400072223040266e-05	-0.0001671314638610477	-1.3305504124812989e-05	-0.00016595196988974936
5.44944233133642	0.0010967893904581033	0.0010901248645413854	0.0011504662988553985	0.0011428058919027138	0.0011802164429201894	0.0011719843130299373	0.0012111290158839541	0.0012022882288921584	0.001273476281001722	0.0012633637088228678	0.05139965418415871	0.050753526585748075	-1.3294698710451108e-05	-0.00016681632832268867	-1.3200874830893161e-05	-0.00016563906547867324
5.482277962723094	0.0010964529288998548	0.0010897896649505851	0.0011500674419407917	0.0011424094170273214	0.0011797816322625676	0.0011715525709261952	0.0012106558329949635	0.0012018188779996661	0.001272922634078156	0.0012628155902883128	0.0513555978473544	0.050710025692980554	-1.3190053090486598e-05	-0.00016650051545782918	-1.3096968275738002e-05	-0.00016532548839348626
5.515311445306831	0.0010961171352925898	0.001089455130294408	0.001149669351132943	0.0011420137035351753	0.0011793476464421703	0.0011711216478204746	0.0012101835392757043	0.0012013504091435217	0.0012723700164372852	0.001262268490852915	0.0513115774855016	0.05066656031743196	-1.3086130631292936e-05	-0.00016618402381859965	-1.2993779761119595e-05	-0.00016501123719647737
5.548543971240616	0.0010957820114124576	0.0010891212623370442	0.0011492720282126141	0.0011416187531947354	0.001178914487231817	0.0011706915454734168	0.001209712136482331	0.0012008828240681053	0.0012718184297740495	0.0012617224122016234	0.05126759313275977	0.05062313049284396	-1.2982926629212521e-05	-0.00016586685193403783	-1.2891304616818866e-05	-0.0001646963104271204
5.581976739860765	0.0010954475590389148	0.00108878806284598	0.0011488754749642252	0.0011412245677780949	0.0011784821564081954	0.0011702622656495042	0.001209241626375103	0.0012004161245218713	0.0012712678757880282	0.001261177356023983	0.05122364482366296	0.050579736253330065	-1.288043640857578e-05	-0.0001655489983091174	-1.2789538200420891e-05	-0.0001643807066010472
5.615610957730194	0.0010951137799547755	0.0010884555335920333	0.0011484796931759086	0.001140831149061036	0.001178050655751926	0.0011698338101171232	0.001208772010718456	0.0011999503122574156	0.0012707183561835246	0.0012606333240142186	0.051179732593131994	0.050536377633384234	-1.277865532166994e-05	-0.00016523046142594144	-1.2688475897221219e-05	-0.0001640644242109912
5.649447838681973	0.0010947806759462385	0.0010881236763493967	0.0011480846846395588	0.0011404384988230795	0.0011776199870476164	0.001169406180648621	0.0012083032912810654	0.0011994853890315417	0.0012701698726696531	0.001260090317871316	0.0511358564764847	0.05049305466789247	-1.2677578748485768e-05	-0.00016491123974241018	-1.2588113120076683e-05	-0.00016374746172573285
5.6834886038631165	0.00109444824880294	0.0010877924928956815	0.001147690451150894	0.0011400466188475457	0.001177190152083934	0.0011689793790203742	0.0012078354698359264	0.0011990213566053388	0.0012696224269604266	0.0012595483392991206	0.05109201650944839	0.05044976739214591	-1.2577202096599599e-05	-0.0001645913316922487	-1.248844530918336e-05	-0.00016342981759009945
5.717734481778674	0.0010941165003179878	0.0010874619850119495	0.0011472969945095053	0.0011396555109216033	0.0011767611526536596	0.0011685534070128448	0.0012073685481604173	0.0011985582167442445	0.0012690760207748506	0.0012590073900064132	0.05104821272817131	0.0504065158418504	-1.2477520801149056e-05	-0.0001642707356864781	-1.2389467932125142e-05	-0.00016311149022629756
5.75218670833605	0.0010937854322880022	0.0010871321544827575	0.0011469043165189098	0.001139265176836322	0.0011763329905537514	0.001168128266410642	0.0012069025280363702	0.0011980959712181148	0.0012685306558369981	0.0012584674717069984	0.051004445169234414	0.050363300053139395	-1.2378530324489573e-05	-0.0001639494501107508	-1.229117648352332e-05	-0.00016279247803158148
5.786846526889619	0.0010934550465131585	0.0010868030030962085	0.0011465124189866125	0.0011388756183867339	0.0011759056675854137	0.001167703959002591	0.001206437411250149	0.0011976346218013022	0.0012679863338761156	0.0012579285861198015	0.05096071386966407	0.05032012006258683	-1.2280226156142354e-05	-0.00016362747332637761	-1.2193566484949847e-05	-0.00016247277937878057
5.821715188285586	0.0010931253447972323	0.0010864745326439745	0.0011461213037241573	0.0011384868373718856	0.001175479185554156	0.0011672804865817921	0.0012059731995927192	0.0011971741702727233	0.0012674430566267055	0.0012573907349689546	0.05091701886694486	0.05027697590721737	-1.2182603812718046e-05	-0.00016330480367074407	-1.2096633484878772e-05	-0.00016215239261702097
5.856793950907131	0.0010927963289476315	0.0010861467449213523	0.0011457309725471825	0.0011380988355948912	0.0011750535462698572	0.0011668578509456838	0.0012055098948597174	0.00119671461841593	0.0012669008258286132	0.0012568539199838819	0.05087336019903072	0.05023386762452124	-1.2085658837607954e-05	-0.00016298143945556176	-1.2000373058356634e-05	-0.00016183131606983814
5.892084080719833	0.0010924680007754516	0.0010858196417273052	0.0011453414272754841	0.0011377116148629978	0.001174628751546837	0.001166436053896115	0.0012050474988515348	0.0011962559680191898	0.0012663596432271353	0.0012563181428993989	0.05082973790435949	0.050190795252464025	-1.1989386800945884e-05	-0.00016265737896750676	-1.1904780807005938e-05	-0.00016150954803617612
5.927586851317345	0.0010921403620955054	0.0010854932248644967	0.0011449526697330647	0.0011373251769876318	0.0011742048032039138	0.0011660150972393998	0.0012045860133733809	0.0011957982208755514	0.0012658195105730954	0.0012557834054558034	0.05078615202186343	0.050147758829501905	-1.189378329951793e-05	-0.00016233262046905228	-1.180985235891413e-05	-0.00016118708679080385
5.963303543967366	0.001091813414726373	0.0010851674961393388	0.001144564701748195	0.0011369395237844618	0.0011737817030644743	0.0011655949827863892	0.0012041254402353648	0.001195341378782924	0.0012652804296229472	0.001255249709398962	0.05074260259098468	0.050104758394593364	-1.1798843956481453e-05	-0.000162007162196387	-1.1715583368317878e-05	-0.00016086393058217796
5.999235447657878	0.0010914871604904427	0.0010848424573620338	0.001144177525153472	0.0011365546570734559	0.0011733594529565402	0.0011651757123525373	0.001203665781252571	0.0011948854435441514	0.0012647424021388681	0.0012547170564804098	0.05069908965168769	0.05006179398721184	-1.1704564421260999e-05	-0.00016168100235963712	-1.1621969515578784e-05	-0.00016054007763346978
6.035383859143656	0.0010911616012139547	0.0010845181103466192	0.001143791141785879	0.0011361705786789393	0.0011729380547128374	0.001164757287757966	0.0012032070382451364	0.0011944304169670898	0.0012642054298888598	0.0012541854484574495	0.05065561324447254	0.05001886564736112	-1.161094036951707e-05	-0.00016135413914408758	-1.1529006507072365e-05	-0.00016021552614264856
6.071750082993084	0.0010908367387270398	0.0010841944569110055	0.0011434055534868372	0.001135787290429651	0.0011725175101708575	0.001164339710827533	0.0012027492130383224	0.0011939763008646798	0.0012636695146468345	0.0012536548870932343	0.05061217341038914	0.04997597341558684	-1.151796750286857e-05	-0.00016102657070848903	-1.143669007493825e-05	-0.00015989027428120473
6.108335431635222	0.0010905125748637717	0.0010838714988770262	0.0011430207621022752	0.0011354047941588067	0.001172097821172933	0.0011639229833909012	0.0012022923074625996	0.001193523097055029	0.0012631346581927203	0.001253125374156879	0.05056877019104999	0.04993311733299069	-1.142564154880607e-05	-0.00016069829518525203	-1.1345015977038547e-05	-0.00015956432019503808
6.145141225407182	0.0010901891114622005	0.0010835492380704744	0.001142636769482679	0.0011350230917041523	0.001171678989566301	0.0011635071072826023	0.0012018363233537203	0.0011930708073614842	0.0012626008623125582	0.0012525969114235435	0.05052540362864583	0.04989029744124525	-1.1333958260518334e-05	-0.0001603693106798365	-1.125397999674621e-05	-0.00015923766200304224
6.182168792601758	0.0010898663503644058	0.0010832276763211568	0.0011422535774831624	0.0011346421849080337	0.0011712610172031801	0.0011630920843421152	0.0012013812625528062	0.0011926194336127189	0.0012620681287986066	0.0012520695006745484	0.05048207376595956	0.04984751378260741	-1.1242913416795175e-05	-0.0001600396152711958	-1.1163577942834013e-05	-0.00015891029779785404
6.2194194695153895	0.0010895442934165378	0.001082906815462928	0.0011418711879635187	0.001134262075617446	0.001170843905940831	0.0011626779164139248	0.001200927126906419	0.0011921689776428017	0.0012615364594494333	0.001251543143697458	0.050438780646379994	0.04980476639993254	-1.1152502821912963e-05	-0.0001597092070119155	-1.1073805649380875e-05	-0.00015858222564563151
6.256894600496366	0.001089222942468859	0.0010825866573337412	0.0011414896027882866	0.0011338827656841024	0.0011704276576416338	0.0011622646053475996	0.0012004739182666475	0.0011917194412912858	0.0012610058560700206	0.0012510178422861897	0.05039552431391785	0.04976205533668998	-1.1062722305409112e-05	-0.0001593780839265757	-1.0984658975529e-05	-0.0001582534435847771
6.294595537993358	0.001088902299375791	0.00108226720377569	0.0011411088238268113	0.0011335042569644916	0.0011700122741731568	0.0011618521529978608	0.0012000216384911865	0.0011912708264032838	0.0012604763204718727	0.0012504935982411154	0.05035230481321971	0.049719380636977305	-1.0973567721957178e-05	-0.00015904624401202883	-1.0896133805428365e-05	-0.0001579239496266871
6.332523642604218	0.001088582365995965	0.001081948456635057	0.001140728852953308	0.0011331265513199436	0.0011695977574082328	0.0011614405612246533	0.0011995702894434222	0.0011908231348295543	0.0012599478544731149	0.001249970413369164	0.050309122189584034	0.049676742345535055	-1.088503495125237e-05	-0.0001587136852372606	-1.0808226048045905e-05	-0.00015759374175475238
6.370680283125076	0.00108826314419226	0.0010816304177623574	0.0011403496920469247	0.0011327496506166905	0.0011691841092250279	0.0011610298318932208	0.0011991198729925149	0.001190376368426583	0.0012594204598986012	0.0012494482894839236	0.050265976488976516	0.04963414050776297	-1.0797119897943894e-05	-0.00015838040554427835	-1.072093163709438e-05	-0.0001572628179252189
6.40906683659976	0.0010879446358318518	0.0010813130890123825	0.0011399713429918015	0.001132373556725926	0.001168771331507113	0.0011606199668741726	0.0011986703910134774	0.0011899305290566618	0.0012588941385800166	0.0012489272284057452	0.05022286775804507	0.04959157516973488	-1.0709818491428519e-05	-0.00015804640284675098	-1.0634246530900546e-05	-0.00015693117606674356
6.447684688369473	0.0010876268427862576	0.0010809964722442499	0.001139593807677137	0.0011319982715238728	0.0011683594261435414	0.0011602109680435607	0.001198221845387265	0.0011894856185879759	0.0012583688923559844	0.0012484072319618484	0.05017979604413714	0.049549046378214126	-1.0623126685633741e-05	-0.00015771167502848238	-1.0548166712122387e-05	-0.0001565988140779795
6.486535232122802	0.001087309766931386	0.0010806805693214486	0.0011392170879972584	0.0011316237968918492	0.0011679483950289256	0.0011598028372829588	0.0011977742380008644	0.001189041638894694	0.001257844723072183	0.0012478883019864382	0.050136761395314686	0.04950655418067101	-1.0537040458943187e-05	-0.00015737621994454942	-1.0462688187710956e-05	-0.00015626572982929687
6.525619869945995	0.0010869934101475842	0.0010803653821118884	0.0011388411858516806	0.0011312501347163304	0.0011675382400635113	0.0011593955764795316	0.0011973275707473762	0.0011885985918570479	0.0012573216325814476	0.001247370440320802	0.05009376386037176	0.04946409862529772	-1.0451555814189675e-05	-0.00015704003542224565	-1.0377806988893026e-05	-0.00015593192116347687
6.564940012373588	0.001086677774319678	0.00108005091248794	0.0011384661031451702	0.0011308772868890132	0.0011671289631532483	0.0011589891875261093	0.0011968818455260987	0.0011881564793614183	0.0012567996227438789	0.0012468536488134208	0.050050803488849986	0.04942167976102431	-1.0366668778325622e-05	-0.00015670311925858327	-1.0293519170825882e-05	-0.00015559738589288052
6.604497078439295	0.0010863628613370275	0.0010797371623264894	0.0011380918417878197	0.0011305052553068854	0.0011667205662098772	0.001158583672321271	0.0011964370642426252	0.0011877153033004286	0.0012562786954269638	0.0012463379293200854	0.05000788033105602	0.04937929763753744	-1.0282375402414362e-05	-0.00015636546922134786	-1.0209820812623338e-05	-0.00015526212180122512
6.644292495727218	0.0010860486730935681	0.0010794241335089828	0.001137718403695103	0.0011301340418722863	0.0011663130511509953	0.001158179032769412	0.001195993228808923	0.0011872750655730249	0.0012557588525056768	0.0012458232837039983	0.04996499443808036	0.049336952305296194	-1.0198671761409844e-05	-0.00015602708304796042	-1.0126708017112879e-05	-0.0001549261266419466
6.684327700423376	0.0010857352114878682	0.001079111827921475	0.0011373457907879565	0.001129763648492983	0.0011659064199001498	0.001157775270780834	0.001195550341143435	0.0011868357680845758	0.0012552400958626068	0.0012453097138359001	0.04992214586181216	0.04929464381554963	-1.0115553954000503e-05	-0.00015568795844464467	-1.004417691070035e-05	-0.0001545893981377
6.724604137367524	0.001085422478423169	0.0010788002474546837	0.0011369740049928384	0.0011293940770822327	0.0011655006743869066	0.001157372388271815	0.0011951084031711636	0.0011863974127469565	0.001254722427388065	0.001244797221594176	0.04987933465495925	0.04925237222035425	-1.0033018102671709e-05	-0.00015534809308898057	-9.96222364337343e-06	-0.0001542519339820525
6.76512326010531	0.0010851104758074358	0.0010784893940040256	0.0011366030482417987	0.0011290253295588497	0.0011650958165469315	0.0011569703871646916	0.0011946674168237623	0.0011859600014786388	0.001254205848980204	0.001244285808864969	0.04983656087106437	0.04921013757259169	-9.951060353372704e-06	-0.0001550074846267402	-9.880844388469173e-06	-0.00015391373183776258
6.805886530940724	0.0010847992055534085	0.001078179269469677	0.0011362329224725493	0.001128657407847277	0.0011646918483220743	0.0011565692693879378	0.001194227384039632	0.0011855235362047865	0.0012536903625451352	0.0012437754775423023	0.04979382456452587	0.04916793992598765	-9.869676875396902e-06	-0.00015466613067180446	-9.800035342486663e-06	-0.00015357478933578084
6.846895420988873	0.0010844886695786536	0.0010778698757566226	0.0011358636296285379	0.0011282903138776594	0.0011642887716604516	0.0011561690368762521	0.001193788306764017	0.0011850880188573507	0.0012531759699970502	0.0012432662295281968	0.049751125790614525	0.049125779335128926	-9.788863861361075e-06	-0.00015432402880746765	-9.719792725066193e-06	-0.00015323510407619367
6.888151410229076	0.0010841788698056074	0.0010775612147746994	0.0011354951716590117	0.0011279240495859055	0.0011638865885165235	0.0011557696915706305	0.0011933501869490928	0.0011846534513751577	0.0012526626732583391	0.0012427580667327862	0.04970846460549261	0.049083655855484416	-9.708617527007593e-06	-0.00015398117658516064	-9.640112778822735e-06	-0.00015289467362794573
6.92965598755826	0.001083869808161633	0.0010772532884386534	0.001135127550519095	0.0011275586169137675	0.0011634853008511835	0.0011553712354184572	0.0011929130265540696	0.0011842198357040108	0.001252150474259716	0.0012422509910744437	0.04966584106623419	0.04904156954342165	-9.62893411102922e-06	-0.00015363757152342394	-9.560991769156854e-06	-0.0001525534955271468
6.971410650844719	0.0010835614865790718	0.0010769460986681876	0.0011347607681698598	0.0011271940178089086	0.00116308491063184	0.0011549736703735847	0.0011924768275452867	0.001183787173796783	0.001251639374940341	0.0012417450044799002	0.049623255230843724	0.0489995204562272	-9.549809875046555e-06	-0.00015329321110896243	-9.48242598421481e-06	-0.00015221156727812657
7.01341690698215	0.001083253906995286	0.001076639647388012	0.0011343948265783955	0.001126830254224976	0.0011626854198325	0.0011545769983964192	0.0011920415918963091	0.0011833554676135148	0.0012511293772479437	0.0012412401088843716	0.04958070715827706	0.048957508652126384	-9.47124110338253e-06	-0.0001529480927954241	-9.404411734713347e-06	-0.0001518688863527129
7.055676271944047	0.0010829470713527218	0.0010763339365278987	0.0011340297277178883	0.001126467328121674	0.0011622868304338597	0.0011541812214540055	0.0011916073215880304	0.0011829247191215144	0.0012506204831389547	0.001240736306231681	0.04953819690845978	0.048915534190304095	-9.393224102932293e-06	-0.00015260221400248408	-9.326945353767963e-06	-0.0001515254501889829
7.098190270838397	0.0010826409815989538	0.0010760289680227357	0.001133665473567693	0.0011261052414648426	0.0011618891444233894	0.0011537863415201177	0.0011911740186087733	0.0011824949302954586	0.0012501126945786319	0.0012402335984743904	0.049495724542310035	0.04887359713092323	-9.31575520311291e-06	-0.00015225557211709373	-9.250023196849533e-06	-0.0001511812561923176
7.1409604379627405	0.001082335639686742	0.0010757247438125716	0.0011333020661134065	0.0011257439962265247	0.0011614923637954207	0.0011533923605753396	0.0011907416849543872	0.0011820661031174875	0.0012496060135411872	0.0012397319875739191	0.04945329012175736	0.048831697535145796	-9.238830755698563e-06	-0.00015190816449234257	-9.173641641626457e-06	-0.00015083630173443052
7.183988316859528	0.0010820310475740808	0.0010754212658426773	0.001132939507346946	0.0011253835943850483	0.0011610964905512354	0.001152999280607159	0.001190310322628355	0.001181638239577314	0.0012491004420099225	0.0012392314755006874	0.049410893709765605	0.048789835465155244	-9.162447134662688e-06	-0.00015155998844670893	-9.097797087808529e-06	-0.00015049058415284033
7.227275460371831	0.0010817272072242536	0.001075118536063593	0.0011325777992666243	0.001125024037925097	0.0011607015266991568	0.0011526071036100532	0.001189879933641894	0.00118121134167232	0.001248595981977358	0.0012387320642342334	0.04936853537035276	0.048748010984176714	-9.086600736058284e-06	-0.00015121104126372686	-9.02248595703592e-06	-0.00015014410075039897
7.270823430699384	0.0010814241206058926	0.0010748165564311875	0.0011322169438772298	0.0011246653288377944	0.0011603074742546414	0.0011522158315855832	0.0011894505200140658	0.0011807854114076676	0.001248092635445371	0.0012382337557633604	0.04932621516861444	0.04870622415649807	-9.011287977913826e-06	-0.00015086132019223597	-8.947704692766414e-06	-0.00014979684879540267
7.31463379945495	0.0010811217896930221	0.0010745153289067075	0.0011318569431901008	0.0011243074691207743	0.001159914335240368	0.0011518254665424802	0.001189022083771876	0.0011803604507963973	0.0012475904044253285	0.0012377365520862581	0.049283933170744865	0.04866447504749252	-8.936505300064998e-06	-0.00015051082244491032	-8.873449760101945e-06	-0.00014944882552042627
7.358708147721062	0.0010808202164651266	0.0010742148554568408	0.0011314977992232125	0.001123950460778269	0.0011595221116863373	0.0011514360104967463	0.0011885946269503927	0.0011799364618595449	0.0012470892909382332	0.0012372404552106514	0.04924168944406077	0.04862276372364174	-8.862249164121733e-06	-0.00015015954519972952	-8.799717645762567e-06	-0.00014910002812326684
7.403048066107065	0.0010805194029071918	0.0010739151380537567	0.0011311395140012435	0.0011235943058211745	0.0011591308056299533	0.0011510474654717335	0.0011881681515928384	0.0011795134466262328	0.001246589297014846	0.0012367454671539252	0.04919948405702286	0.04858109025255619	-8.788516053230555e-06	-0.00014980748559764723	-8.726504857864414e-06	-0.00014875045376516738
7.447655154806527	0.0010802193510097745	0.0010736161786751817	0.001130782089555674	0.0011232390062671496	0.0011587404191161356	0.0011506598334982572	0.0011877426597507207	0.001179091407133801	0.0012460904246958488	0.0012362515899432798	0.049157317079260236	0.04853945470300106	-8.715302471984376e-06	-0.00014945464074261894	-8.653807925800006e-06	-0.00014840009957065026
7.49253102365499	0.001079920062769047	0.0010733179793044375	0.001130425527924851	0.0011228845641406797	0.001158350954197399	0.0011502731166146735	0.001187318153483925	0.0011786703454278976	0.0012455926760319691	0.0012357588256158545	0.04911518858159343	0.04849785714491788	-8.642604946347901e-06	-0.00014910100770226808	-8.581623400187935e-06	-0.00014804896262807232
7.537677292188054	0.001079621540186863	0.0010730205419305116	0.0011300698311540846	0.0011225309814731728	0.0011579624129339644	0.0011498873168669904	0.0011868946348608427	0.0011782502635626056	0.0012450960530841402	0.00123526717621889	0.04907309863605965	0.04845629764944872	-8.570420023447725e-06	-0.00014874658350574887	-8.509947852664707e-06	-0.0001476970399876265
7.583095589699846	0.0010793237852708105	0.001072723868548106	0.0011297150012957232	0.0011221782603030343	0.001157574797393849	0.0011495024363089564	0.0011864721059584762	0.0011778311636005474	0.0012446005579236355	0.001234776643809856	0.04903104731593615	0.048414776288960494	-8.498744271561928e-06	-0.00014839136514546714	-8.438777875855244e-06	-0.00014734432866314595
7.628787555301809	0.0010790268000342674	0.0010724279611576983	0.001129361040409238	0.001121826402675752	0.0011571881096529664	0.0011491184770021608	0.0011860505688625542	0.0011774130476129997	0.0012441061926322216	0.0012342872304566069	0.04898903469576529	0.04837329313706895	-8.427574279878947e-06	-0.0001480353495745823	-8.368110083168193e-06	-0.00014699082562932841
7.674754837981857	0.0010787305864964668	0.0010721328217656002	0.0011290079505613148	0.0011214754106439846	0.0011568023517952329	0.0011487354410161384	0.001185630025667656	0.0011769959176800152	0.0012436129593023154	0.0012337989382375332	0.04894706085138035	0.04833184826866559	-8.356906658403898e-06	-0.0001476785337067854	-8.297941108653673e-06	-0.00014663652782190284
7.720999096663877	0.0010784351466825513	0.0010718384523840188	0.0011286557338259359	0.0011211252862676473	0.0011564175259126655	0.001148353330428468	0.0011852104784773247	0.0011765797758905366	0.001243120860037125	0.0012333117692417076	0.048905125859930926	0.048290441759940156	-8.286738037915214e-06	-0.0001473209144177423	-8.2282676069894e-06	-0.00014628143213829548
7.767522000267617	0.001078140482623632	0.0010715448550311106	0.0011283043922844665	0.0011207760316139955	0.0011560336341054842	0.0011479721473248734	0.0011847919294041868	0.001176164624342514	0.0012426298969508132	0.001232825725569036	0.04886322979990906	0.048249073688408695	-8.21706506978423e-06	-0.00014696248854298433	-8.159086253314157e-06	-0.00014592553543668618
7.814325227768903	0.0010778465963568482	0.0010712520317310455	0.0011279539280257447	0.0011204276487577131	0.0011556506784822177	0.001147591893799327	0.0011843743805700743	0.0011757504651430269	0.0012421400721686477	0.0012323408093304164	0.04882137275117587	0.04820774413293977	-8.147884425782626e-06	-0.00014660325287688125	-8.090393743023089e-06	-0.0001455688345342876
7.861410468260233	0.001077553489925435	0.0010709599845140697	0.0011276043431461735	0.0011200801397810076	0.0011552686611598128	0.0011472125719541606	0.0011839578341061529	0.001175337300408409	0.0012416513878271674	0.0012318570226478958	0.0487795547949896	0.048166453173779586	-8.07919279809631e-06	-0.00014624320417375158	-8.022186791769442e-06	-0.00014521132620837207
7.908779421011744	0.0010772611653787744	0.0010706687154165605	0.0011272556397498063	0.0011197335067736906	0.0011548875842637342	0.001146834183900163	0.0011835422921530367	0.0011749251322643642	0.001241163846074334	0.0012313743676548232	0.04873777601403029	0.04812520089258018	-8.01098689911725e-06	-0.000145882339146447	-7.954462135258134e-06	-0.0001448530071949672
7.956433795532517	0.0010769696247724656	0.0010703782264810957	0.0011269078199484433	0.0011193877518332785	0.0011545074499280808	0.0011464567317566966	0.001183127756860925	0.0011745139628461018	0.0012406774490697034	0.0012308928464960216	0.04869603649243143	0.048083987372427306	-7.943263461370614e-06	-0.00014552065446660212	-7.887216529204114e-06	-0.00014449387418929982
8.004375311632296	0.001076678870168379	0.0010700885197565072	0.0011265608858617164	0.0011190428770650736	0.0011541282602956853	0.0011460802176517953	0.0011827142303897176	0.0011741037942984498	0.0012401921989845788	0.001230412461327934	0.04865433631580496	0.04804281269786738	-7.876019237349971e-06	-0.00014515814676266392	-7.820446749141549e-06	-0.00014413392384390877
8.052605699483543	0.0010763889036347304	0.0010697995972979556	0.0011262148396171954	0.0011186988845822707	0.0011537500175182386	0.0011457046437222881	0.0011823017149091594	0.0011736946287759997	0.0012397080980021962	0.001229933214318809	0.04861267557127243	0.04800167695493742	-7.809250999413209e-06	-0.00014479481262083538	-7.754149590335352e-06	-0.00014377315276911662
8.101126699683881	0.0010760997272461306	0.0010695114611669805	0.0011258696833504668	0.0011183557765060363	0.0011533727237563868	0.001145330012113896	0.0011818902125989548	0.0011732864684432175	0.0012392251483178728	0.0012294551076488486	0.0485710543474935	0.04796058023119259	-7.742955539702737e-06	-0.000144430648583882	-7.68832186767189e-06	-0.00014341155753225254
8.149940063318896	0.0010758113430836657	0.0010692241134315798	0.0011255254192052465	0.00111801355496562	0.0011529963811798606	0.00114495632498136	0.0011814797256489175	0.001172879315474595	0.0012387433521391957	0.001228978143510395	0.048529472734695815	0.047919522615736544	-7.677129669961605e-06	-0.00014406565115054892	-7.622960415518479e-06	-0.00014304913465679192
8.199047552025359	0.0010755237532349457	0.0010689375561662592	0.0011251820493334609	0.001117672222098435	0.0011526209919675754	0.0011445835844885413	0.0011810702562590875	0.0011724731720547633	0.0012382627116861824	0.0012285023241080867	0.04848793082470497	0.04787850419925089	-7.611770221457176e-06	-0.0001436998167751169	-7.558062087615822e-06	-0.00014268588062210652
8.248450938054788	0.0010752369597941862	0.001068651791452114	0.0011248395758953601	0.0011173317800501719	0.0011522465583077635	0.0011442117928085517	0.0011806618066398848	0.0011720680403786475	0.0012377832291914734	0.0012280276516590514	0.04844642871097615	0.047837525074026305	-7.546874044877042e-06	-0.00014333314186729118	-7.49362375699128e-06	-0.00014232179186352
8.298152004337403	0.0010749509648622572	0.0010683668213768776	0.0011244980010596012	0.0011169922309748794	0.0011518730823980746	0.0011438409521238523	0.0011802543790122289	0.0011716639226515822	0.0012373049069004899	0.0012275541283930569	0.04840496648862471	0.04779658533399232	-7.482438010178102e-06	-0.00014296562279084157	-7.429642315813154e-06	-0.00014195686477061487
8.348152544546481	0.0010746657705467692	0.001068082648035008	0.0011241573270033669	0.0011166535770350849	0.0011515005664457145	0.0011434710646263944	0.0011798479756076976	0.0011712608210894717	0.0012368277470716368	0.0012270817565527214	0.04836354425445801	0.04775568507474971	-7.418459006456463e-06	-0.00014259725586307503	-7.366114675241495e-06	-0.00014159109568673278
8.398454363163072	0.0010743813789621235	0.001067799273527737	0.0011238175559124485	0.001116315820401876	0.001151129012667549	0.0011431021325177192	0.0011794425986686515	0.0011708587379189125	0.0012363517519764678	0.001226610538393667	0.04832216210700942	0.04771482439360328	-7.3549339419509e-06	-0.00014222803735611245	-7.303037765436782e-06	-0.00014122448091036244
8.449059275541144	0.0010740977922295903	0.0010675166999631522	0.0011234786899813633	0.0011159789632550164	0.0011507584232902366	0.0011427341580090926	0.0011790382504483876	0.0011704576753773439	0.0012358769238998847	0.00122614047618472	0.04828082014656819	0.047674003389591456	-7.291859743716739e-06	-0.00014185796349255875	-7.2404085352528735e-06	-0.00014085701669103168
8.49996910797308	0.0010738150124773764	0.0010672349294562607	0.0011231407314134538	0.0011156430077830463	0.0011503888005503526	0.001142367143321626	0.0011786349332112839	0.0011700576357131943	0.001235403265140319	0.001225671572208095	0.048239518475215806	0.047633222163522886	-7.229233357691767e-06	-0.00014148703044836175	-7.17822395229252e-06	-0.0001404886992316945
8.551185697755594	0.001073533041840694	0.0010669539641290587	0.0011228036824209914	0.0011153079561833843	0.0011500201466945101	0.0011420010906863978	0.0011782326492329436	0.0011696586211860202	0.0012349307780099277	0.0012252038287595788	0.048198257196859655	0.04759248081800744	-7.1670517485210306e-06	-0.00014111523435050843	-7.116481002721747e-06	-0.00014011952468689914
8.602710893256043	0.001073251882461832	0.0010666738061106055	0.0011224675452252875	0.0011149738106624387	0.001149652463979493	0.001141636002344585	0.0011778314008003467	0.0011692606340666621	0.0012344594648347855	0.0012247372481487325	0.048157036417265334	0.04755177945749282	-7.105311899442343e-06	-0.000140742571277358	-7.055176691176182e-06	-0.00013974948916273267
8.654546553979111	0.001072971536490222	0.001066394457537087	0.0011221323220567956	0.0011146405734357085	0.0011492857546723779	0.001141271880547584	0.0011774311902119972	0.0011688636766373833	0.001233989327955078	0.0012242718326990684	0.04811585624409438	0.04751111818829574	-7.0440108121527095e-06	-0.00014036903725650474	-6.994308040629213e-06	-0.00013937858871523878
8.706694550633951	0.001072692006082523	0.0010661159205519015	0.0011217980151552308	0.001114308246727903	0.0011489200210506765	0.0011409087275571518	0.0011770320197780867	0.0011684677511920372	0.0012335203697253119	0.0012238075847482708	0.0480747167869395	0.04747049711864117	-6.983145506712918e-06	-0.00013999462826522202	-6.933872092265356e-06	-0.0001390068193501126
8.759156765201672	0.0010724132934026788	0.0010658381973057186	0.001121464626769669	0.0011139768327730404	0.0011485552654024558	0.0011405465456455271	0.0011766338918206358	0.0011680728600362072	0.0012330525925145052	0.0012233445066483753	0.0480336181573601	0.0474299163586958	-6.922713021511109e-06	-0.00013961934023098976	-6.8738659054524975e-06	-0.0001386341770232835
8.811935091003267	0.0010721354006220014	0.0010655612899565597	0.0011211321591586662	0.0011136463338145667	0.0011481914900264782	0.0011401853370955684	0.0011762368086736614	0.0011676790054873701	0.0012325859987064001	0.0012228826007659834	0.047992560468920094	0.04738937602060608	-6.8627104129661415e-06	-0.00013924316902724776	-6.814286557516383e-06	-0.00013826065763802853
8.865031432767935	0.0010718583299192455	0.0010652852006698755	0.0011208006145903753	0.00111331675210547	0.0011478286972323424	0.001139825104200891	0.0011758407726833368	0.0011672861898750554	0.00123212059069967	0.001222421869482467	0.04795154383722505	0.04734887621853382	-6.803134755600446e-06	-0.0001388661104763378	-6.755131143721532e-06	-0.00013788625704636015
8.918447706701835	0.0010715820834806763	0.0010650099316186121	0.0011204699953426508	0.0011129880899083875	0.0011474668893406105	0.001139465849265998	0.0011754457862081455	0.0011668944155409976	0.0012316563709081285	0.00122196231519417	0.04791056837996121	0.0473084170686946	-6.743983141828391e-06	-0.00013848816034672806	-6.696396777082156e-06	-0.00013751097104636179
8.972185840557227	0.001071306663500157	0.001064735484983301	0.0011201403037031802	0.0011126603494957348	0.0011471060686829607	0.0011391075746064296	0.0011750518516190577	0.0011665036848393148	0.0012311933417609496	0.0012215039403126338	0.04786963421693316	0.04726799868939794	-6.685252681881693e-06	-0.0001381093143530132	-6.6380805883222566e-06	-0.0001371347953831592
9.02624777370205	0.0010710320721792127	0.0010644618629521206	0.0011198115419695865	0.0011123335331498093	0.0011467462376023164	0.001138750282548891	0.0011746589712996836	0.001166114000136655	0.0012307315057028764	0.001221046747264798	0.04782874147010526	0.04722762120108338	-6.62694050370706e-06	-0.00013772956815552573	-6.580179725766341e-06	-0.00013675772574808787
9.080635457189915	0.0010707583117271196	0.001064189067720987	0.001119483712449561	0.0011120076431629193	0.0011463873984530002	0.0011383939754314053	0.0011742671476464527	0.0011657253638123765	0.0012302708651944479	0.0012205907384932268	0.04778789026363993	0.0471872847263623	-6.569043752797932e-06	-0.0001373489173581155	-6.522691355134724e-06	-0.0001363797577759729
9.135350853830497	0.001070485384360978	0.0010639171014936266	0.0011191568174609794	0.0011116826818375026	0.0011460295536008741	0.0011380386556034542	0.0011738763830687808	0.001165337778258714	0.001229811422712225	0.0012201359164563295	0.04774708072393962	0.04714698939005754	-6.511559592163249e-06	-0.00013696735750950984	-6.465612659560874e-06	-0.00013600088704729396
9.190395938260405	0.0010702132923057913	0.0010636459664816558	0.0011188308593320221	0.0011113586514862454	0.0011456727054234882	0.0011376843254261228	0.0011734866799892418	0.001164951245880948	0.0012293531807490096	0.0012196822836285798	0.04770631297968878	0.04710673531924539	-6.4544852021817395e-06	-0.00013658488410084324	-6.4089408394075315e-06	-0.00013562110908507674
9.245772697014415	0.0010699420377945495	0.001063375664904665	0.001118505840401305	0.0011110355544322115	0.001145316856310231	0.001137330987272253	0.0011730980408437483	0.0011645657690975825	0.0012288961418140808	0.0012192298425007515	0.04766558716189532	0.04706652264329536	-6.397817780459669e-06	-0.00013620149256524106	-6.352673112152221e-06	-0.0001352404193549206
9.301483128597186	0.0010696716230683102	0.0010631061989902983	0.0011181817630180025	0.0011107133930089658	0.0011449620086624826	0.0011369786435265904	0.0011727104680817272	0.0011641813503405225	0.0012284403084334295	0.0012187785955801432	0.04762490340393377	0.04702635149391547	-6.3415545418048225e-06	-0.00013581717827787498	-6.296806712356023e-06	-0.0001348588132649986
9.357529243555355	0.0010694020503762768	0.001062837570974334	0.0011178586295419741	0.0011103921695606999	0.0011446081648937639	0.001136627296585937	0.0011723239641663003	0.001163797992055249	0.0012279856831499908	0.0012183285453908138	0.04758426184158953	0.04698622200519293	-6.285692718039151e-06	-0.00013543193655410346	-6.241338891445e-06	-0.00013447628616344853
9.413913064550128	0.0010691333219758894	0.0010625697831007754	0.0011175364423438986	0.0011100718864423661	0.0011442553274298992	0.0011362769488593117	0.0011719385315744726	0.001163415696701009	0.0012275322685238897	0.001217879694473826	0.047543662613103964	0.046946134313640545	-6.2302295579328565e-06	-0.00013504576264883328	-6.1862669177032564e-06	-0.00013409283333915
9.47063662643026	0.0010688654401329024	0.0010623028376219254	0.0011172152038054013	0.001109752546019803	0.0011439034987091692	0.0011359276027680992	0.0011715541727973127	0.0011630344667509912	0.0012270800671326844	0.001217432045387478	0.047503105859217874	0.04690608855823865	-6.175162327100303e-06	-0.00013465865175649183	-6.131588076139366e-06	-0.0001337084500208363
9.527701976305488	0.001068598407121473	0.0010620367367984802	0.00111689491631919	0.0011094341506698716	0.0011435526811824736	0.0011355792607462144	0.0011711708903401465	0.00116265430469252	0.00122662908157161	0.0012169856007075584	0.04746259172321925	0.04686608488048321	-6.120488307861244e-06	-0.00013427059900913974	-6.077299668328512e-06	-0.00013332313137479068
9.585111173620431	0.0010683322252242476	0.0010617714828996126	0.0011165755822891885	0.0011091167027805888	0.0011432028773134943	0.0011352319252402644	0.0011707886867227465	0.001162275213027243	0.0012261793144538377	0.0012165403630275892	0.047422120350989444	0.04682612342443022	-6.066204799180103e-06	-0.00013388159947599898	-6.023399012382996e-06	-0.00013293687250545694
9.642866290228868	0.0010680668967324475	0.0010615070782030592	0.0011162572041306747	0.0011088002047512633	0.001142854089578859	0.0011348855987097092	0.001170407564479527	0.0011618971942713241	0.0012257307684107235	0.0012160963349590788	0.04738169189105031	0.04678620433674427	-6.012309116535872e-06	-0.00013349164816309211	-5.9698834428082576e-06	-0.00013254966845421823
9.700969410468568	0.001067802423945959	0.0010612435249952104	0.001115939784270418	0.0011084846589926338	0.0011425063204683087	0.00113454028362703	0.001170027526159742	0.0011615202509556383	0.00122528344609207	0.0012156535191317791	0.04734130649461413	0.046746327766744616	-5.958798591807618e-06	-0.0001331007400113271	-5.916750310395319e-06	-0.00013216151419784272
9.75942263123647	0.0010675388091734223	0.0010609808255711995	0.0011156233251468225	0.0011081700679270098	0.0011421595724848692	0.0011341959824778972	0.0011696485743276858	0.0011611443856259726	0.0012248373501663927	0.0012152119181939476	0.04730096431563113	0.046706493866455825	-5.905670573196423e-06	-0.00013270886989635855	-5.863996982146194e-06	-0.00013177240464853912
9.818228062064373	0.0010672760547323211	0.001060718982234993	0.0011153078292100653	0.001107856433988412	0.00114181384814502	0.0011338526977613408	0.0011692707115628933	0.0011607696008432238	0.0012243924833211803	0.0012147715348126058	0.04726066551084103	0.046666702790655816	-5.852922425062315e-06	-0.00013231603262661706	-5.81162084109868e-06	-0.0001313823346514309
9.877387825195074	0.0010670141629490796	0.001060457997299488	0.00111499329892225	0.0011075437596227227	0.0011414691499788765	0.0011335104319899288	0.0011688939404603553	0.0011603958991836102	0.0012239488482631775	0.0012143323716738185	0.04722041023982367	0.046626954696926085	-5.800551527899989e-06	-0.00013192222294350353	-5.759619286315951e-06	-0.00013099129898547224
9.936904055658934	0.0010667531361591477	0.0010601978730865962	0.0011146797367575427	0.0011072320472878213	0.0011411254805303575	0.0011331691876899346	0.001168518263630716	0.0011600232832388701	0.0012235064477186463	0.0012138944314829514	0.047180198665050244	0.046587249745705134	-5.748555278243389e-06	-0.00013152743552144464	-5.707989732777266e-06	-0.00013059929236261536
9.996778901350961	0.0010664929767070963	0.0010599386119273429	0.0011143671452023246	0.0011069212994537384	0.0011407828423573674	0.0011328289674015191	0.0011681436837004892	0.0011596517556164748	0.001223065284433653	0.0012134577169649558	0.04714003095193671	0.0465475881003374	-5.6969310884488755e-06	-0.0001311316649633132	-5.656729611185421e-06	-0.00013020630942428557
10.05701452310831	0.0010662336869467213	0.0010596802161619663	0.0011140555267553493	0.0011066115186028089	0.0011404412380319866	0.001132489773678917	0.0011677702033122822	0.0011592813189398486	0.0012226253611743573	0.0012130222308646516	0.04709990726889724	0.046507969927128544	-5.645676386672668e-06	-0.00013073490580228775	-5.605836367918171e-06	-0.00012981234474249148
10.117613094788254	0.0010659752692411281	0.0010594226881400072	0.0011137448839278856	0.0011063027072298177	0.0011401006701406455	0.001132151609090612	0.0011673978251250023	0.001158911975848577	0.00122218668072729	0.001212587975947006	0.047059827787398784	0.04646839539539859	-5.59478861680493e-06	-0.0001303371525007424	-5.5553074649848655e-06	-0.00012941739281874254
10.178576803346665	0.0010657177259628373	0.0010591660302204117	0.0011134352192438796	0.0011059948678421583	0.00113976114128432	0.0011318144762195296	0.001167026551814087	0.0011585437289986318	0.0012217492458996507	0.001212154954997425	0.047019792682016684	0.04642886467753662	-5.544265238298027e-06	-0.0001299383994479708	-5.505140379839096e-06	-0.00012902144808241145
10.239907848916916	0.0010654610594938783	0.0010589102447716278	0.0011131265352401088	0.0011056880029599878	0.0011394226540787165	0.0011314783776632214	0.001166656386071726	0.001158176581062593	0.0012213130595196077	0.0012117231708220462	0.04697980213049123	0.04638937794905708	-5.494103726078059e-06	-0.00012953864095985312	-5.455332605302371e-06	-0.0001286245048895962
10.301608444889292	0.0010652052722258947	0.0010586553341717082	0.001112818834466344	0.0011053821151163878	0.001139085211154471	0.0011311433160340625	0.001166287330607092	0.0011578105347298758	0.0012208781244365942	0.0012112926262480416	0.046939856313784854	0.04634993538865524	-5.444301570477206e-06	-0.00012913787127744047	-5.405881649489519e-06	-0.0001282265575222874
10.363680817990868	0.0010649503665602408	0.0010584013008084097	0.001112512119485508	0.0011050772068575223	0.00113874881515734	0.001130809293959441	0.001165919388146571	0.0011574455927069601	0.0012204444435216205	0.0012108633241239143	0.04689995541614123	0.046310537178266345	-5.394856277117499e-06	-0.00012873608456664964	-5.356785035695935e-06	-0.0001278276001878964
10.426127208365882	0.0010646963449080853	0.0010581481470792965	0.0011122063928738432	0.0011047732807428024	0.0011384134687484014	0.0011304763140819573	0.0011655525614339976	0.0011570817577176242	0.001220012019667578	0.0012104352673198082	0.04686009962514278	0.04627118350312434	-5.345765366763372e-06	-0.0001283332749151822	-5.308040302262271e-06	-0.00012742762701609123
10.488949869656532	0.001064443209690523	0.00105789587539185	0.0011119016572210803	0.0011044703393450588	0.0011380791746042618	0.001130144379059631	0.0011651868532309025	0.0011567190325031884	0.0012195808557895695	0.0012100084587278273	0.04682028913177399	0.04623187455182021	-5.297026375340741e-06	-0.0001279294363346617	-5.259645002562291e-06	-0.00012702663206087816
10.552151069084381	0.001064190963338662	0.0010576444881635614	0.0011115979151305941	0.001104168385250693	0.0011377459354172468	0.001129813491566089	0.0011648222663167378	0.0011563574198227386	0.0012191509548252059	0.001209582901262335	0.046780524130481435	0.046192610516363905	-5.248636853714961e-06	-0.0001275245627563315	-5.211596704824198e-06	-0.00012662460929688257
10.615733087532126	0.0010639396082937518	0.0010573939878220555	0.0011112951692195951	0.0011038674210598694	0.0011374137538956292	0.0011294836542907905	0.0011644588034891445	0.0011559969224533924	0.0012187223197349605	0.001209158597860299	0.046740804819235336	0.04615339159224523	-5.200594367628375e-06	-0.00012711864803074957	-5.1638929920386906e-06	-0.00012622155261834966
10.679698219625935	0.0010636891470072758	0.0010571443768051852	0.0011109934221192857	0.0011035674493866704	0.0011370826327638227	0.0011291548699392225	0.0011640964675641873	0.0011556375431905305	0.0012182949535024781	0.0012087355514815998	0.0467011313995958	0.04611421797849817	-5.152896497665621e-06	-0.00012671168592817694	-5.116531461931209e-06	-0.0001258174558396996
10.744048773818252	0.0010634395819410676	0.0010568956575611494	0.0011106926764750467	0.0011032684728592833	0.0011367525747626062	0.0011288271412331205	0.0011637352613766165	0.0011552792848480572	0.001217868859134924	0.0012083137651093742	0.046661504076774954	0.04607508987776262	-5.1055408390402596e-06	-0.000126303670134581	-5.06950972673989e-06	-0.00012541231269153075
10.808787072471103	0.001063190915567424	0.0010566478325486045	0.0011103929349466158	0.0011029704941201764	0.0011364235826493404	0.0011285004709106847	0.001163375187780127	0.0011549221502586578	0.0012174440396633215	0.0012078932417503515	0.04662192305970453	0.0460360074963523	-5.058525001620795e-06	-0.00012589459425318972	-5.022825413286691e-06	-0.0001250061168227845
10.87391545193992	0.0010629431503692084	0.0010564009042367695	0.001110094200208262	0.0011026735158262727	0.0011360956591981825	0.0011281748617267906	0.0011630162496476131	0.001154566142274047	0.0012170204981428966	0.0012074739844351885	0.046582388561102146	0.04599697104431768	-5.01184660974506e-06	-0.0001254844518012721	-4.976476162732793e-06	-0.00012459886179685964
10.93943626265785	0.001062696288839975	0.0010561548751055506	0.0011097964749489792	0.0011023775406491447	0.0011357688072003195	0.0011278503164532246	0.001162658449871444	0.0011542112637652484	0.001216598237653436	0.0012070559962188288	0.04654290079753997	0.045957980735516706	-4.965503302145624e-06	-0.00012507323620930544	-4.930459630535233e-06	-0.00012419054109075178
11.00535186922059	0.0010624503334840777	0.0010559097476456492	0.0011094997618726673	0.0011020825712751915	0.0011354430294641886	0.0011275268378788989	0.0011623017913637273	0.0011538575176228494	0.0012161772612996411	0.00120663928018085	0.04650345998951359	0.045919036787680195	-4.919492731894279e-06	-0.000124660940820559	-4.884773486398333e-06	-0.0001237811480951645
11.071664650471687	0.0010622052868167887	0.0010556655243586831	0.0011092040636983239	0.0011017886104058325	0.001135118328815711	0.0011272044288100868	0.001161946277056587	0.0011535049067572802	0.001215757572211494	0.001206223839425824	0.046464066361513116	0.0458801394224836	-4.873812566240712e-06	-0.00012424755888842953	-4.839415414088083e-06	-0.0001233706761113451
11.138376999588447	0.001061961151364419	0.001055422207757306	0.0011089093831602383	0.0011014956607576984	0.0011347947080985283	0.0011268830920706553	0.001161591909902442	0.0011531534340990888	0.0012153391735446274	0.0012058096770836857	0.04642472014209428	0.0458412888656168	-4.828460486543118e-06	-0.00012383308357546974	-4.794383111397446e-06	-0.00012295911835033535
11.205491324168262	0.0010617179296644366	0.0010551798003653262	0.0011086157230081855	0.0011012037250628262	0.001134472170174239	0.0011265628305023015	0.0011612386928742896	0.0011528031025992219	0.0012149220684806983	0.0012053967963101015	0.046385421563952464	0.0458024853468572	-4.783434188231767e-06	-0.00012341750795319406	-4.749674290076972e-06	-0.00012254646793308233
11.273010046315514	0.0010614756242655861	0.0010549383047178278	0.001108323086007623	0.0011009128060688528	0.0011341507179226371	0.0011262436469647876	0.0011608866289659887	0.0011524539152293063	0.0012145062602277696	0.001204985200286843	0.046346170863995596	0.045763729100142855	-4.738731380611247e-06	-0.00012300082499899778	-4.705286675666526e-06	-0.0001221327178869136
11.340935602728974	0.0010612342377280175	0.001054697723361299	0.0011080314749398962	0.001100622906539223	0.0011338303542419656	0.0011259255443361938	0.0011605357211925597	0.0011521058749819444	0.0012140917520207014	0.0012045748922221778	0.04630696828342174	0.04572502036364582	-4.694349786799751e-06	-0.00012258302759440842	-4.6612180074033505e-06	-0.00012171786114384409
11.409270444789758	0.0010609937726234107	0.0010544580588537568	0.0011077408926024443	0.0011003340292533891	0.001133511082049162	0.001125608525513163	0.0011601859725904795	0.0011517589848710067	0.0012136785471215457	0.0012041658753512569	0.04626781406779453	0.04568635937985015	-4.650287143709991e-06	-0.00012216410852639026	-4.6174660382255345e-06	-0.0001213018905420471
11.478017038649782	0.0010607542315350948	0.0010542193137648686	0.0011074513418089993	0.0011000461770070155	0.0011331929042801066	0.001125292593411146	0.0011598373862179749	0.0011514132479319254	0.0012132666488199378	0.0012037581529365027	0.04622870846712135	0.04564774639562745	-4.6065412018791996e-06	-0.00012174406048359732	-4.574028534617622e-06	-0.00012088479882227388
11.547177865320764	0.0010605156170581847	0.0010539814906760873	0.0011071628253898037	0.0010997593526121902	0.001132875823889888	0.0011249777509646636	0.0011594899651553375	0.0011510686672220024	0.001212856060433512	0.0012033517282680189	0.046189651735934506	0.04560918166231703	-4.563109725377185e-06	-0.00012132287605465253	-4.530903276475304e-06	-0.00012046657862588295
11.616755420763786	0.0010602779317997089	0.0010537445921807809	0.0011068753461918241	0.0010994735588976399	0.0011325598438530586	0.0011246640011275642	0.0011591437125052313	0.0011507252458207173	0.0012124467853083121	0.0012029466046639965	0.04615064413336963	0.04557066543580446	-4.519990491716128e-06	-0.00012090054772714853	-4.488088057062051e-06	-0.00012004722249370214
11.686752215979308	0.0010600411783787435	0.0010535086208843672	0.0011065889070789696	0.0010991887987089465	0.0011322449671639064	0.0011243513468732903	0.001158798631393014	0.001150382986830043	0.001212038826819215	0.001202542785471132	0.04611168592325162	0.0455321979766044	-4.477181291808949e-06	-0.00012047706788709256	-4.445580682924111e-06	-0.00011962672286586207
11.75717077709787	0.0010598053594265404	0.0010532735794044415	0.0011063035109323048	0.0010989050749087607	0.0011319311968367141	0.0011240397911951381	0.001158454724967047	0.0011500418933747551	0.0012116321883703486	0.0012021402740650417	0.04607277737417576	0.045493779549941986	-4.43467992982359e-06	-0.00012005242881579781	-4.4033789737950996e-06	-0.00011920507207879849
11.82801364547121	0.0010595704775866713	0.0010530394703709219	0.001106019160650284	0.0010986223903770326	0.001131618535906045	0.001123729337106538	0.0011581119963990326	0.0011497019686027656	0.0012112268733955375	0.001201739073850698	0.04603391875959307	0.045455410425838415	-4.392484223085871e-06	-0.00011962662268832913	-4.361480762452019e-06	-0.00011878226236303191
11.899283377763982	0.0010593365355151608	0.0010528062964261834	0.0011057358591489732	0.0010983407480112347	0.0011313069874270124	0.0011234199876413269	0.0011577704488843418	0.0011493632156854457	0.001210822885358736	0.0012013391882628633	0.04599511035789987	0.045417090879195605	-4.3505920020621425e-06	-0.00011919964157397489	-4.3198838947265325e-06	-0.0001183582858441945
11.970982546046038	0.0010591035358806223	0.0010525740602251937	0.0011054536093622756	0.0010980601507265865	0.001130996554475562	0.001123111745854024	0.0011574300856423434	0.0011490256378179555	0.001210420227754475	0.001200940620766526	0.045956352452522685	0.045378821189884726	-4.309001110175403e-06	-0.00011877147743155625	-4.278586229313278e-06	-0.00011793313453833942
12.043113737885237	0.0010588714813644091	0.001052342764435666	0.001105172414242179	0.0010977806014562986	0.0011306872401487657	0.001122804614820126	0.00115709090991676	0.001148689238219593	0.0012100189041083264	0.0012005433748573625	0.04591764533201067	0.045340601642833406	-4.267709403740251e-06	-0.00011834212210887207	-4.237585637709151e-06	-0.00011750680035121919
12.115679556440844	0.001058640374660753	0.0010521124117381954	0.0011048922767589843	0.0010975021031518033	0.0011303790475651072	0.0011224985976363878	0.0011567529249760064	0.0011483540201341319	0.0012096189179773588	0.001200147454062186	0.04587898929012574	0.04530243252811716	-4.226714751910839e-06	-0.00011791156734172747	-4.19688000416734e-06	-0.0001170792750776195
12.188682620557461	0.0010584102184769094	0.0010518830048264099	0.0011046131999015501	0.0010972246587829953	0.0011300719798647807	0.0011221936974211211	0.0011564161341135455	0.0011480199868301728	0.0012092202729506113	0.0011997528619394151	0.04584038462593675	0.045264314141051296	-4.186015036575057e-06	-0.00011747980475171338	-4.156467225560276e-06	-0.0001166505503983617
12.26212556485955	0.0010581810155333056	0.001051654546407114	0.0011043351866775364	0.0010969482713384764	0.0011297660402099887	0.0011218899173144896	0.0011560805406482448	0.001147687141601498	0.0012088229726495694	0.0011993596020795443	0.045801831643913216	0.04522624678228429	-4.1456081522435115e-06	-0.00011704682584404158	-4.116345211315452e-06	-0.00011622061787916471
12.336011039846525	0.0010579527685636923	0.0010514270392004434	0.0011040582401136566	0.0010966729438258052	0.0011294612317852507	0.001121587260478815	0.001155746147924744	0.001147355487767434	0.0012084270207286534	0.0011989676781056253	0.04576333065402208	0.04518823075789211	-4.105492005972329e-06	-0.0001166126220058239	-4.076511883311339e-06	-0.00011578946896850795
12.41034171198835	0.0010577254803152934	0.0010512004859400165	0.0011037823632559288	0.001096398679271747	0.001129157557797711	0.0011212857300988827	0.0011554129593138245	0.0011470250286732182	0.001208032420875712	0.0011985770936737558	0.0457248819718261	0.045150266379477166	-4.065664517272083e-06	-0.0001161771845042403	-4.036965175789782e-06	-0.00011535709499568836
12.485120263821853	0.0010574991535489632	0.00105097488937309	0.0011035075591699348	0.001096125480722533	0.0011288550214774572	0.0011209853293822584	0.001155080978212786	0.0011466957676903732	0.001207639176812525	0.001198187852473576	0.045686485918582556	0.04511235396426454	-4.026123618002843e-06	-0.00011574050448398543	-3.997703035257989e-06	-0.00011492348716846124
12.560349394047481	0.0010572737910393426	0.0010507502522607176	0.001103233830941081	0.0010958533512441192	0.00112855362607784	0.0011206860615596047	0.0011547502080458318	0.0011463677082170862	0.0012072472922953167	0.0011977999582287752	0.04564814282134745	0.04507449383520361	-3.98686725234642e-06	-0.0001153025729673518	-3.958723420443427e-06	-0.0001144886365725406
12.63603181762671	0.0010570493955750133	0.0010505265773779041	0.0011029611816748598	0.001095582293922447	0.0011282533748757928	0.001120387929885002	0.0011544206522644512	0.0011460408536785906	0.0012068567711152676	0.0011974134146975986	0.0456098530130756	0.04503668632106976	-3.947893376660648e-06	-0.00011486338085012204	-3.920024302181066e-06	-0.0001140525341687959
12.712170265880024	0.001056825969958664	0.0010503038675137733	0.0011026896144971244	0.0010953123118637158	0.0011279542711721715	0.001120090937636279	0.0011540923143478212	0.0011457152075275616	0.0012064676170990515	0.001197028225673375	0.04557161683272767	0.044998931756568536	-3.909199959351885e-06	-0.00011442291889912637	-3.881603663271997e-06	-0.00011361517078992134
12.78876748658549	0.001056603517007256	0.0010500821254717334	0.001102419132554364	0.0010950434081946586	0.0011276563182920885	0.0011197950881153508	0.0011537651978032102	0.0011453907732445177	0.0012060798341093698	0.001196644394985049	0.045533434625376984	0.04496123048244055	-3.870784980923581e-06	-0.0001139811777532973	-3.843459498500783e-06	-0.00011317653714101872
12.865826244077915	0.0010563820395521786	0.0010498613540696328	0.0011021497390139709	0.0010947755860628064	0.0011273595195852456	0.001119500384648547	0.0011534393061663748	0.0011450675543382136	0.0012056934260454896	0.001196261926497709	0.04549530674231886	0.04492358284557062	-3.832646433755971e-06	-0.00011353814791828509	-3.8055898144767272e-06	-0.00011273662379562843
12.943349319348618	0.0010561615404394312	0.0010496415561399445	0.0011018814370645387	0.001094508848636786	0.001127063878426296	0.0011192068305869696	0.0011531146430019909	0.001144745554346066	0.001205308396843813	0.0011958808241131498	0.04545723354117989	0.04488598919909496	-3.794782322075717e-06	-0.00011309381976581934	-3.767992629548876e-06	-0.0001122954211938143
13.0213395101458	0.0010559420225297812	0.0010494227345299247	0.001101614229916135	0.0010942431991065912	0.001126769398215182	0.0011189144293068318	0.0011527912119040607	0.0011444247768345598	0.0012049247504784262	0.0011955010917704175	0.045419215386032566	0.04484844990251499	-3.7571906618839163e-06	-0.00011264818353173833	-3.7306659737617806e-06	-0.00011185291964080357
13.099799631075467	0.0010557234886989476	0.0010492048921017963	0.0011013481208006035	0.001093978640683884	0.0011264760823775058	0.0011186231842098223	0.0011524690164963533	0.0011441052253996812	0.0012045424909616844	0.0011951227334463866	0.04538125264750901	0.04481096532180838	-3.7198694808155894e-06	-0.00011220122931254739	-3.6936078887253934e-06	-0.0001114091093038505
13.178732513703073	0.0010555059418377703	0.0010489880317329195	0.0011010831129718542	0.0010937151766022828	0.0011261839343648862	0.0011183330987234621	0.0011521480604328345	0.0011437869036673455	0.0012041616223447897	0.0011947457531563273	0.04534334570291884	0.044773535829546525	-3.6828168181231996e-06	-0.00011175294706508576	-3.656816427563027e-06	-0.00011096398021087639
13.258141006655675	0.0010552893848523905	0.0010487721563159735	0.0011008192097061657	0.0010934528101176635	0.0011258929576553303	0.0011180441763014737	0.0011518283473981096	0.0011434698152938368	0.0012037821487183836	0.0011943701549544973	0.04530549493636614	0.04473616180501135	-3.6460307245266e-06	-0.00011130332660214126	-3.620289654798596e-06	-0.00011051752224730538
13.338027975724735	0.0010550738206644339	0.0010485572687591394	0.0011005564143024933	0.0010931915445084675	0.0011256031557536138	0.0011177564204241557	0.0011515098811078794	0.0011431539639662558	0.0012034040742131549	0.0011939959429347361	0.04526770073887339	0.04469884363431263	-3.6095092621453786e-06	-0.00011085235759081269	-3.5840256462750866e-06	-0.00011006972515395508
13.418396303969553	0.0010548592522111927	0.0010483433719862861	0.0011002947300827787	0.0010929313830760083	0.0011253145321916602	0.0011174698345987628	0.001151192665309394	0.0011428393534029745	0.0012030274030004505	0.0011936231212310718	0.04522996350850164	0.044661581710513105	-3.573250504471104e-06	-0.00011040002955176043	-3.5480224891129217e-06	-0.00010962057852578755
13.49924889182131	0.001054645682445809	0.0010481304689371508	0.0011000341603922613	0.001092672329144782	0.0011250270905289264	0.0011171844223598869	0.0011508767037819159	0.0011425259873540919	0.0012026521392928943	0.0011932516940183322	0.04519228365047745	0.04462437643375063	-3.5372525362077287e-06	-0.00010994633185476554	-3.512278281584194e-06	-0.00010917007180843985
13.580588657187745	0.00105443311433747	0.0010479185625675378	0.0010997747085998058	0.001092414386062794	0.0011247408343528042	0.0011169001872698553	0.0011505620003372003	0.0011422138696019098	0.0012022782873450288	0.001192881665512778	0.04515466157732097	0.04458722821136358	-3.50151345318659e-06	-0.00010949125371600976	-3.4767911329929707e-06	-0.00010871819429461582
13.662418535558457	0.0010542215508715983	0.0010477076558495088	0.001099516378098226	0.001092157557201881	0.0011244557672790204	0.0011166171329191302	0.0011502485588199727	0.0011419030039614083	0.0012019058514539586	0.0011925130399727379	0.04511709770897388	0.04455013745801986	-3.466031362342123e-06	-0.00010903478419740931	-3.4415591636761597e-06	-0.00010826493512422486
13.744741480110864	0.0010540109950500439	0.0010474977517715765	0.0010992591723046124	0.001091901845958038	0.0011241718929520415	0.0011163352629267069	0.0011499363831084177	0.0011415933942807265	0.0012015348359600022	0.001192145821699253	0.04507959247293438	0.04451310459584677	-3.430804381589561e-06	-0.00010857691220297894	-3.406580504877743e-06	-0.00010781028328030184
13.827560461816718	0.0010538014498912862	0.0010472888533389075	0.0010990030946606748	0.0010916472557517573	0.0011238892150454926	0.0011160545809405333	0.0011496254771146779	0.0011412850444416612	0.0012011652452473633	0.0011917800150367426	0.04504214630438821	0.044476130054564744	-3.395830639734733e-06	-0.00010811762647600087	-3.3718532986351524e-06	-0.00010735422758598179
13.910878469549415	0.001053592918430633	0.0010470809635735223	0.0010987481486330803	0.001091393790028367	0.001123607737262578	0.0011157750906379263	0.0011493158447853605	0.001140977958360164	0.001200797083744809	0.0011914156243736686	0.045004759646348834	0.0444392142716219	-3.361108276420284e-06	-0.00010765691559719293	-3.337375697771462e-06	-0.00010689675670361165
13.9946985101918	0.0010533854037204236	0.0010468740855144988	0.0010984943377137998	0.0010911414522583756	0.001123327463336508	0.0011154967957259928	0.0011490074901020478	0.001140672139986851	0.0012004303559263552	0.0011910526541432172	0.04496743294979518	0.0444023576923317	-3.3266354420103186e-06	-0.00010719476798129457	-3.303145865743602e-06	-0.00010643785913019843
14.079023608744702	0.0010531789088302382	0.0010466682222181846	0.0010982416654204664	0.0010908902459378289	0.0011230483970309387	0.001115219699942072	0.0011487004170818245	0.0011403675933075246	0.0012000650663119747	0.0011906911088239974	0.04493016667381258	0.044365560770013086	-3.292410297513204e-06	-0.00010673117187423586	-3.269161976566029e-06	-0.00010597752319524423
14.163856808436103	0.0010529734368471075	0.0010464633767584058	0.001097990135296731	0.0010906401745886622	0.001122770542140413	0.0011149438070541676	0.0011483946297778098	0.0011400643223436974	0.0011997012194683088	0.001190330992940742	0.044892961285740024	0.04432882396613372	-3.258431014516519e-06	-0.00010626611535083375	-3.2354222147803688e-06	-0.00010551573705874784
14.24920117083096	0.0010527689908757258	0.0010462595522266831	0.001097739750912628	0.001090391241759069	0.0011224939024908123	0.0011146691208613997	0.0011480901322796946	0.0011397623311531296	0.0011993388200093919	0.0011899723110650258	0.044855817261313574	0.04429214775045295	-3.224695775090776e-06	-0.00010579958631187769	-3.201924775316639e-06	-0.00010505248870729123
14.335059775941703	0.0010525655740386672	0.0010460567517324476	0.001097490515864946	0.0010901434510238637	0.001122218481939813	0.0011143956451944576	0.001147786928714294	0.0011394616238303717	0.0011989778725973923	0.0011896150678159959	0.044818735084818845	0.04425553260117257	-3.1912027716992156e-06	-0.00010533157248057701	-3.168667863432534e-06	-0.00010458776595168029
14.421435722339384	0.001052363189476609	0.0010458549784032659	0.0010972424337776076	0.0010898968059848658	0.0011219442843773567	0.0011141233839160644	0.0011474850232461092	0.0011391622045073236	0.0011986183819433641	0.0011892592678611153	0.04478171524924221	0.0442189790050842	-3.157950207156174e-06	-0.00010486206140106202	-3.1356496946665854e-06	-0.00010412155642480769
14.50833212726552	0.0010521618403485469	0.0010456542353850574	0.0010969955083020447	0.001089651310271269	0.0011216713137261137	0.0011138523409214406	0.001147184420077886	0.001138864077353788	0.0011982603528080044	0.0011889049159169093	0.044744758256424724	0.044182487457724746	-3.1249362944839668e-06	-0.00010439104043355463	-3.1028684946829074e-06	-0.00010365384757660134
14.595752126744532	0.0010519615298320345	0.0010454545258423347	0.0010967497431176006	0.0010894069675400455	0.0011213995739419802	0.0011135825201387956	0.0011468851234512094	0.0011385672465780592	0.0011979037900024436	0.00118855201674975	0.04470786461722226	0.04414605846353126	-3.0921592568660533e-06	-0.0001039184967520923	-3.0703224992460407e-06	-0.00010318462667271988
14.683698875697011	0.001051762261123401	0.0010452558529584213	0.0010965051419319135	0.0010891637814763242	0.0011211290690145523	0.0011133139255297977	0.0011465871376470757	0.001138271716427489	0.0011975486983890234	0.0011882005751766192	0.0446710348516636	0.044109692535998335	-3.059617327598463e-06	-0.00010344441734275178	-3.0380099541515646e-06	-0.00010271388079177712
14.772175548053516	0.0010515640374379922	0.0010450582199356966	0.0010962617084813258	0.0010889217557938009	0.0011208598029676321	0.0011130465610900793	0.0011462904669864997	0.0011379774911890893	0.0011971950828821073	0.0011878505960659137	0.04463426948911529	0.04407339019784123	-3.027308749906782e-06	-0.00010296878899723749	-3.0059291150569614e-06	-0.0001022415968193191
14.861185336869132	0.0010513668620104092	0.0010448616299958324	0.0010960194465312943	0.0010886808942351459	0.0011205917798597367	0.0011127804308497396	0.0011459951158311254	0.0011376845751901368	0.0011968429484489028	0.0011875020843382556	0.04459756906844928	0.04403715198116019	-2.9952317769851855e-06	-0.00010249159831310362	-2.9740782475275868e-06	-0.00010176776144871225
14.95073145443871	0.0010511707380947413	0.001044666086380031	0.0010957783598767995	0.00108844120057241	0.0011203250037846017	0.0011125155388738452	0.0011457010885838335	0.0011373929727987746	0.0011964923001102825	0.0011871550449673027	0.0445609341382086	0.04400097842760611	-2.9633846718411794e-06	-0.0001020128316883695	-2.9424556268571253e-06	-0.00010129236117459306
15.040817132412794	0.001050975668964823	0.0010444715923492813	0.0010955384523427779	0.0010882026786074581	0.0011200594788717193	0.0011122518892629659	0.001145408389689386	0.0011371026884246522	0.0011961431429416466	0.0011868094829806022	0.044524365256784396	0.04396487008855315	-2.9317657072175374e-06	-0.00010153247531830001	-2.9110595380086104e-06	-0.00010081538229053666
15.131445621914246	0.0010507816579144716	0.0010442781511845979	0.0010952997277845426	0.0010879653321723857	0.0011197952092868576	0.001111989486153688	0.0011451170236350524	0.001136813726519544	0.0011957954820737702	0.0011864654034604266	0.04448786299258775	0.043928827525269325	-2.9003731655628112e-06	-0.00010105051519343489	-2.8798882755936075e-06	-0.00010033681088700286
15.222620193655578	0.0010505887082577457	0.0010440857661872824	0.0010950621900882264	0.0010877291651299596	0.0011195321992326101	0.001111728333719161	0.0011448269949512703	0.0011365260915780035	0.001195449322693689	0.0011861228115446485	0.04445142792423078	0.0438928513090958	-2.8692053388847463e-06	-0.00010056693709428743	-2.848940143704813e-06	-9.985663284564628e-05
15.31434413805701	0.0010503968233291998	0.0010438944406791786	0.001094825843171223	0.00108749418137406	0.0011192704529489421	0.0011114684361696408	0.0011445383082123023	0.0011362397881380178	0.0011951046700455885	0.001185781712427619	0.04441506064070745	0.043856942021624754	-2.838260528736404e-06	-0.00010008172658917958	-2.8182134559099833e-06	-9.937483383751222e-05
15.406620765365147	0.001050206006484145	0.001043704178002934	0.0010945906909826388	0.0010872603848301277	0.001119009974713751	0.0011112097977530448	0.0011442509680369113	0.001135954820781672	0.0011947615294317098	0.001185442111361063	0.04437876174157956	0.043821100254882915	-2.807537046058302e-06	-9.959486902894055e-05	-2.78770653510535e-06	-9.889139931790192e-05
15.499453405772549	0.0010500162610989172	0.001043514981522271	0.0010943567375037576	0.0010870277794556276	0.0011187507688434413	0.001110952422755523	0.0011439649790890502	0.0011356711941358357	0.0011944199062132801	0.0011851040136549983	0.04434253183716454	0.043785326611518224	-2.777033211165403e-06	-9.91063495452138e-05	-2.7574177134965377e-06	-9.840631452431858e-05
15.592845409537835	0.0010498275905711377	0.0010433268546222495	0.001094123986748498	0.0010867963692405048	0.0011184928396934931	0.001110696315502023	0.0011436803460785508	0.001135388912872843	0.001194079805811443	0.0011847674246786533	0.04430637154872889	0.04374962170498865	-2.74674735365691e-06	-9.861615304593285e-05	-2.727345332497952e-06	-9.791956447222083e-05
15.686800147106629	0.001049639998319994	0.001043139800709547	0.0010938924427638965	0.0010865661582076652	0.0011182361916590613	0.001110441480356884	0.0011433970737618397	0.0011351079817112045	0.0011937412337082217	0.0011844323498614194	0.04427028150868212	0.043713986159755525	-2.716677812315653e-06	-9.81242642111857e-05	-2.6974877426486424e-06	-9.743113395074832e-05
15.781321009233178	0.0010494534877865099	0.0010429538232127335	0.0010936621096305828	0.0010863371504134486	0.0011179808291755648	0.0011101879217244237	0.0011431151669426532	0.0011348284054163134	0.0011934041954474856	0.0011840987946938064	0.04423426236077644	0.043678420611480584	-2.6868229350291567e-06	-9.763066748927351e-05	-2.6678433035264362e-06	-9.694100751903023e-05
15.87641140710273	0.001049268062433836	0.0010427689255825602	0.00109343299146328	0.0010861093499481265	0.0011177267567193069	0.0011099356440495514	0.0011428346304727802	0.001134550188801183	0.0011930686966359497	0.0011837667647284279	0.04419831476030983	0.04364292570722593	-2.657181078720254e-06	-9.713534709299143e-05	-2.6384103836872216e-06	-9.644916950243831e-05
15.972074772454643	0.0010490837257475251	0.0010425851112922395	0.0010932050924112933	0.0010858827609363897	0.0011174739788080838	0.0011096846518183746	0.001142555469252799	0.0011342733367271742	0.0011927347429441704	0.0011834362655809862	0.04416243937433201	0.04360750210565658	-2.627750609275961e-06	-9.663828699596477e-05	-2.6091873605721405e-06	-9.595560398853453e-05
16.06831455770623	0.001048900481235833	0.001042402383837747	0.001092978416659027	0.0010856573875378623	0.0011172225000018244	0.0011094349495588333	0.0011422776882328456	0.0011339978541047607	0.0011924023401075822	0.001183107302931297	0.044126636881854864	0.0435721504772506	-2.5985299014659458e-06	-9.61394709283192e-05	-2.580172620456414e-06	-9.546029482349061e-05
16.165134236077357	0.0010487183324300016	0.0010422207467381055	0.00109275296842649	0.001085433233947606	0.0011169723249032206	0.0011091865418413258	0.0011420012924133762	0.0011337237458942803	0.0011920714939275291	0.0011827798825243057	0.04409090797406573	0.0435368715045069	-2.569517338848852e-06	-9.563888237196227e-05	-2.551364558334851e-06	-9.496322560695325e-05
16.262537301715792	0.0010485372828845719	0.001042040203535701	0.0010925287519698327	0.0010852103043966527	0.0011167234581583923	0.0011089394332793685	0.0011417262868459652	0.0011334510171067283	0.0011917422102723388	0.00118245401017115	0.04405525335454579	0.043501665882164184	-2.5407113136881668e-06	-9.513650455639233e-05	-2.5227615778515913e-06	-9.446437968779753e-05
16.36052726982327	0.0010483573361776775	0.001041860757796577	0.00109230577158187	0.001084988603152528	0.0011164759044575397	0.0011086936285302446	0.001141452676634096	0.0011331796728045389	0.0011914144950783924	0.0011821296917502184	0.044019673739492775	0.04346653431741649	-2.5121102269244633e-06	-9.463232045581194e-05	-2.4943620912567382e-06	-9.396374016165665e-05
16.459107676782416	0.0010481784959113585	0.0010416824131107517	0.0010920840315926299	0.0010847681345197949	0.0011162296685356232	0.001108449132295678	0.001141180466933978	0.0011329097181023962	0.0011910883543512307	0.001181806933208238	0.04398416985794459	0.04343147753013856	-2.4837124880522365e-06	-9.412631278324368e-05	-2.4661645192996726e-06	-9.346128986462143e-05
16.55828208028434	0.0010480007657118731	0.0010415051730925302	0.0010918635363699005	0.001084548902840601	0.0011159847551730456	0.001108205949322512	0.0011409096629553717	0.0011326411581680516	0.0011907637941666676	0.0011814857405613788	0.04394874245201135	0.0433964962531118	-2.4555165150236258e-06	-9.361846398547868e-05	-2.4381672911258367e-06	-9.295701136863288e-05
16.658054059457015	0.001047824149230023	0.001041329041380833	0.0010916442903198004	0.0010843309124952437	0.0011157411691963598	0.0011079640844034106	0.0011406402699624398	0.0011323739982231655	0.0011904408206719393	0.0011811661198963864	0.043913392277108464	0.043361591232256226	-2.4275207342293326e-06	-9.310875624035653e-05	-2.4103688442611224e-06	-9.245088697842907e-05
16.758427214994473	0.0010476486501414663	0.0010411540216395104	0.001091426297887335	0.0010841141679027277	0.0011154989154789645	0.0011077235423775501	0.001140372293274591	0.0011321082435441444	0.001190119440086848	0.0011808480773717136	0.04387812010219656	0.04332676322686541	-2.3997235804023437e-06	-9.259717145182478e-05	-2.382767624518195e-06	-9.194289872696548e-05
16.859405169286727	0.001047474272147055	0.0010409801175576823	0.0010912095635569885	0.0010838986735213505	0.0011152579989418374	0.001107484328131346	0.0011401057382673617	0.0011318438994630143	0.0011897996587049541	0.001180531619218695	0.0438429267100224	0.043292013009846905	-2.37212349648349e-06	-9.208369124238946e-05	-2.3553620858499102e-06	-9.143302836786549e-05
16.960991566550526	0.0010473010189731694	0.001040807332850076	0.0010909940918533126	0.0010836844338492917	0.0011150184245542704	0.0011072464465991844	0.0011398406103733042	0.0011315809713683006	0.0011894814828947765	0.0011802167517427355	0.04380781289736813	0.04325734136796655	-2.3447189336240487e-06	-9.156829695231017e-05	-2.32815069037013e-06	-9.092125737431012e-05
17.063190072960847	0.0010471288943720515	0.0010406356712573583	0.0010907798873415198	0.0010834714534252022	0.0011147801973346073	0.0011070099027641533	0.0011395769150828806	0.0011313194647059126	0.001189164919101005	0.0011799034813245062	0.043772779475301456	0.043222749102095726	-2.317508351085129e-06	-9.105096963277215e-05	-2.301131908237497e-06	-9.040756693237673e-05
17.166004376783235	0.001046957902122155	0.001040465136546492	0.0010905669546281002	0.001083259736828819	0.001114543322351015	0.001106774701658809	0.0011393146579453896	0.001131059384980064	0.0011888499738457545	0.0011795918144211829	0.04373782726943366	0.043188237027467234	-2.290490216115375e-06	-9.053169003947481e-05	-2.274304217547013e-06	-8.989193793509931e-05
17.26943818850684	0.0010467880460284958	0.0010402957325110866	0.0010903552983614418	0.0010830492886815834	0.0011143078047222532	0.0011065408483659396	0.0011390538445699013	0.0011308007377541962	0.0011885366537298279	0.0011792817575676953	0.04370295712018091	0.04315380597393105	-2.2636630039266775e-06	-9.001043863027247e-05	-2.2476661043022844e-06	-8.93743509795264e-05
17.37349524097843	0.001046619329923004	0.0010401274629717524	0.0010901449232324583	0.0010828401136472648	0.0011140736496184596	0.0011063083480193458	0.0011387944806262025	0.0011305435286519175	0.0011882249654340026	0.0011789733173779955	0.04366816988302828	0.043119456786218244	-2.2370251975987673e-06	-8.948719555801343e-05	-2.221216062312306e-06	-8.885478636000421e-05
17.478179289537028	0.0010464517576648908	0.0010399603317764706	0.001089935833975236	0.001082632216432606	0.0011138408622619561	0.0011060772058046392	0.0011385365718457729	0.0011302877633579673	0.001187914915720348	0.00117866650054636	0.04363346642880367	0.04308519032420822	-2.2105752879976806e-06	-8.89619406657105e-05	-2.1949525931220723e-06	-8.833322406331945e-05
17.583494112149474	0.001046285333141012	0.0010397943428009592	0.0010897280353676835	0.0010824256017879703	0.001113609447928059	0.001105847426960049	0.0011382801240227647	0.0011300334476191892	0.0011876065114335562	0.0011783613138487052	0.043598847643952235	0.04305100746320122	-2.1843117737167794e-06	-8.843465348221113e-05	-2.168874205947524e-06	-8.780964376414735e-05
17.689443509546752	0.0010461200602662406	0.0010396294999490477	0.0010895215322321958	0.0010822202745080012	0.001113379411945908	0.001105619016777244	0.0011380251430150054	0.0011297805872455232	0.001187299759502302	0.0011780577641439293	0.04356431443081696	0.0430169090941968	-2.1582331609752703e-06	-8.790531321481443e-05	-2.142979417574069e-06	-8.728402481794628e-05
17.79603130536116	0.0010459559429838508	0.0010394658071530647	0.0010893163294363347	0.001082016239432303	0.0011131507596993156	0.0011053919806021763	0.0011377716347450236	0.0011295291881110222	0.0011869946669406327	0.0011777558583752853	0.04352986770792633	0.04298289612417473	-2.1323379635548867e-06	-8.737389874513557e-05	-2.117266752305405e-06	-8.675634625715523e-05
17.90326134626431	0.0010457929852658965	0.0010393032683742168	0.001089112431893508	0.001081813501446114	0.0011129234966276169	0.0011051663238359232	0.00113751960520108	0.001129279256154872	0.0011866912408493684	0.0011774556035717629	0.04349550841028648	0.04294896947638524	-2.106624702729633e-06	-8.684038862277754e-05	-2.091734741876787e-06	-8.622658678425488e-05
18.011137502105942	0.001045631191113609	0.0010391418876029926	0.001088909844563679	0.0010816120654810143	0.001112697628226552	0.0011049420519355666	0.0011372690604382319	0.0011290307973824492	0.0011863894884175457	0.0011771570068495167	0.04346123748967548	0.04291513009064122	-2.0810919071625675e-06	-8.630476105930818e-05	-2.0663819253544102e-06	-8.569472476585571e-05
18.119663666053608	0.001045470564557791	0.0010389816688595548	0.0010887085724540693	0.0010814119365156266	0.0011124731600491479	0.0011047191704150665	0.0011370200065794042	0.0011287838178663777	0.0011860894169238724	0.0011768600754133026	0.043427055914949546	0.04288137892361593	-2.055738112866773e-06	-8.576699392284781e-05	-2.0412068491163296e-06	-8.516073822820158e-05
18.228843754733095	0.0010453111096592217	0.0010388226161941528	0.0010885086206198868	0.0010812131195763399	0.001112250097706628	0.001104497684846163	0.0011367724498164867	0.00112853832374762	0.0011857910337382167	0.001176564816557946	0.04339296467234847	0.04284771694915022	-2.0305618631160163e-06	-8.52270647326292e-05	-2.016208066743172e-06	-8.462460485075818e-05
18.338681708369887	0.0010451528305090627	0.0010386647336875284	0.0010883099941650567	0.0010810156197380379	0.0011120284468693236	0.001104277600859285	0.0011365263964114442	0.001128294321236574	0.0011854943463231174	0.0011762712376698359	0.043358964765811844	0.04281414515856028	-2.005561708351075e-06	-8.468495065139248e-05	-1.991384138924461e-06	-8.408630195891331e-05
18.44918149093129	0.0010449957312292824	0.0010385080254513446	0.0010881126982429767	0.0010808194421248508	0.0011118082132676227	0.0011040589241444877	0.0011362818526974572	0.001128051816614205	0.001185199362235332	0.0011759793462284536	0.04332505721729699	0.04278066456095497	-1.9807362061172867e-06	-8.414062847963977e-05	-1.9667336334256574e-06	-8.354580651909194e-05
18.56034709026951	0.001044839815973072	0.001038352495628603	0.0010879167380572717	0.0010806245919109077	0.0011115894026929112	0.0011038416604523891	0.0011360388250800705	0.0011278108162331804	0.0011849060891273991	0.0011756891498079136	0.043291243067106674	0.042747276183555366	-1.956083920996894e-06	-8.35940746502506e-05	-1.9422551249719325e-06	-8.30030951317895e-05
18.672182518265565	0.0010446850889252808	0.0010381981483940847	0.0010877221188625732	0.0010804310743211124	0.0011113720209985495	0.0011036258155951424	0.0011357973200383721	0.0011275713265190429	0.0011846145347492413	0.0011754006560785505	0.04325752337422008	0.04271398107202629	-1.9316034245040956e-06	-8.304526522021072e-05	-1.9179471951865854e-06	-8.24581440247718e-05
18.784691810974078	0.001044531554302851	0.0010380449879547865	0.0010875288459653058	0.0010802388946319257	0.001111156074100858	0.0011034113954474086	0.0011355573441261884	0.0011273333539713892	0.0011843247069497906	0.001175113872808521	0.043223899216630814	0.042680780290806915	-1.9072932950451454e-06	-8.249417586561614e-05	-1.8938084325372667e-06	-8.191092904782926e-05
18.897879028768923	0.0010443792163552618	0.0010378930185503674	0.001087336924724488	0.0010800480581721643	0.0011109415679801185	0.0011031984059473564	0.001135318903973301	0.001127096905165078	0.0011840366136786442	0.0011748288078654405	0.043190371691692514	0.04264767492345246	-1.8831521178212102e-06	-8.194078187442888e-05	-1.8698374322362321e-06	-8.136142566514404e-05
19.01174825648978	0.0010442280793649793	0.0010377422444536038	0.0010871463605525472	0.001079858570323812	0.0011107285086815984	0.001102986853097674	0.0011350820062866855	0.0011268619867514573	0.0011837502629877526	0.001174545469218049	0.04315694191646928	0.04261466607298079	-1.8591784847503054e-06	-8.13850581392328e-05	-1.8460327961648815e-06	-8.080960894835121e-05
19.126303603589555	0.0010440781476479166	0.001037592669970852	0.0010869571589161514	0.0010796704365228468	0.00111051690231659	0.001102776742966606	0.0011348466578517751	0.0011266286054596147	0.0011834656630331365	0.0011742638649379097	0.04312361102809328	0.04258175486222592	-1.8353709944161217e-06	-8.082697915087755e-05	-1.8223931328147785e-06	-8.02554535701272e-05
19.241549204282624	0.0010439294255538954	0.0010374442994425137	0.001086769325337049	0.0010794836622600797	0.001110306755063466	0.0011025680816889977	0.001134612865533741	0.0011263967680976478	0.001183182822076635	0.0011739840032011337	0.04309038018412954	0.042548942434196914	-1.8117282519587372e-06	-8.026651899106785e-05	-1.798917057208721e-06	-7.969893379741744e-05
19.357489217694134	0.001043781917467123	0.0010372971372435147	0.0010865828653929305	0.0010792982530820098	0.0011100980731687609	0.0011023608754673693	0.001134380636278803	0.0011261664815539602	0.00118290174848769	0.0011737058922901395	0.043057250562947465	0.04251622995244602	-1.7882488690017587e-06	-7.970365132400903e-05	-1.7756031907845138e-06	-7.914002348194393e-05
19.474127828010037	0.001043635627806673	0.0010371511877837914	0.0010863977847183047	0.0010791142145917	0.0011098908629482665	0.0011021551305730062	0.0011341499771155626	0.001125937752798585	0.0011826224507451607	0.0011734295405954507	0.0430242233640982	0.04248361860144097	-1.7649314636046173e-06	-7.913834939113351e-05	-1.7524501613776222e-06	-7.857869605612522e-05
19.59146924462811	0.0010434905610269662	0.0010370064555087755	0.0010862140890053789	0.0010789315524496516	0.001109685130788143	0.0011019508533470581	0.0011339208951563508	0.0011257105888845163	0.0011823449374391648	0.00117315495661751	0.04299129980870218	0.04245110958694609	-1.74177466017323e-06	-7.857058600263533e-05	-1.7294566031370376e-06	-7.801492452430558e-05
19.709517702309874	0.0010433467216182742	0.001036862944899898	0.0010860317840049696	0.0010787502723747116	0.0011094808831460582	0.0011017480502016736	0.0011336933975986127	0.0011254849969490838	0.0011820692172729668	0.001172882148968545	0.042958481139840195	0.04241870413641072	-1.7187770893689266e-06	-7.800033352911573e-05	-1.7066211564029793e-06	-7.744868145401207e-05
19.828277461333414	0.0010432041141072174	0.001036720660475096	0.00108585087552742	0.0010785703801449872	0.0011092781265523417	0.001101546727621144	0.0011334674917263094	0.0011252609842153406	0.0011817952990648898	0.0011726111263744585	0.042925768622953664	0.042386403499363685	-1.6959373880451323e-06	-7.742756389444994e-05	-1.6839424676817413e-06	-7.687993896965395e-05
19.94775280764713	0.0010430627430572798	0.001036579606789326	0.0010856713694435364	0.0010783918815987766	0.0011090768676111625	0.0011013468921630724	0.0011332431849113492	0.0011250385579934805	0.00118152319175027	0.001172341897676755	0.042893163546254096	0.04235420894781726	-1.6732541991727745e-06	-7.685224856798789e-05	-1.661419189546813e-06	-7.630866874405728e-05
20.067948053024427	0.0010429226130693253	0.001036439788435089	0.001085493271685537	0.0010782147826355166	0.0011088771130017222	0.0011011485504595607	0.0011330204846150406	0.0011248177256822773	0.0011812529043834419	0.0011720744718345026	0.04286066722113847	0.0423221217766768	-1.6507261717622207e-06	-7.627435855595e-05	-1.6390499805625514e-06	-7.573484199027702e-05
20.188867535219305	0.0010427837287821286	0.001036301210042963	0.001085316588248026	0.001078039089216751	0.0011086788694794787	0.0011009517092184216	0.0011327993983895775	0.0011245984947705575	0.0011809844461397653	0.0011718088579263368	0.042828280982611745	0.042290143304159616	-1.6283519607930216e-06	-7.569386439415515e-05	-1.6168335052295368e-06	-7.515842945446383e-05
20.31051561812294	0.0010426460948729057	0.0010361638762821372	0.0010851413251889703	0.0010778648073671033	0.0011084821438773777	0.0011007563752244032	0.001132579933879541	0.0011243808728386856	0.0011807178263176798	0.0011715450651524878	0.04279600618972034	0.04225827487222083	-1.6061302271193692e-06	-7.511073613811203e-05	-1.594768433879623e-06	-7.45794014058998e-05
20.432896691921076	0.001042509716057866	0.001036027791860971	0.0010849674886307132	0.0010776919431752861	0.0011082869431071262	0.0011005625553404527	0.0011323620988234462	0.0011241648675600986	0.0011804530543408171	0.0011712831028368657	0.0427638442259911	0.042226517846989955	-1.584059637397238e-06	-7.452494335483117e-05	-1.5728534426013435e-06	-7.399772762872736e-05
20.55601517325261	0.0010423745970927598	0.0010358929615275425	0.0010847950847609853	0.0010775205027951107	0.001108093274160469	0.0011003702565089838	0.0011321459010552965	0.0011239504867028446	0.0011801901397601319	0.0011710229804291657	0.042731796499880334	0.042194873619209664	-1.5621388640384148e-06	-7.393645511566405e-05	-1.5510872132026149e-06	-7.341337741509357e-05
20.679875505368887	0.0010422407427734402	0.0010357593900702164	0.0010846241198339463	0.0010773504924465184	0.001107901144110498	0.0011001794857531764	0.0011319313485061808	0.0011237377381311628	0.0011799290922560807	0.0011707647075070197	0.0426998644452309	0.042163343604691934	-1.5403665851124876e-06	-7.33452399863943e-05	-1.5294684331075212e-06	-7.28263195550749e-05
20.804482158294064	0.0010421081579364325	0.00103562708231822	0.0010844546001712355	0.0010771819184166355	0.0011077105601129812	0.0010999902501782973	0.0011317184492058894	0.001123526629807091	0.0011796699216408424	0.0011705082937781893	0.042668049521738936	0.042131929244776	-1.5187414842531693e-06	-7.275126601710702e-05	-1.507995795263506e-06	-7.223652232671296e-05
20.92983962898646	0.0010419768474595195	0.001035496043142229	0.0010842865321630563	0.0010770147870608454	0.0011075215294077249	0.0010998025569730508	0.0011315072112845746	0.001123317169792102	0.0011794126378605835	0.0011702537490828027	0.04263635321542756	0.042100632006796854	-1.4972622505923794e-06	-7.215450073352891e-05	-1.4866679980841263e-06	-7.164395348796537e-05
21.055952441500814	0.0010418468162623235	0.0010353662774549586	0.0010841199222692607	0.0010768491048038734	0.0011073340593199467	0.001099616413410942	0.001131297642974425	0.0011231093662487674	0.0011791572509977572	0.0011700010833956254	0.042604777039133006	0.04206945338456479	-1.4759275787108034e-06	-7.155491112925683e-05	-1.4654837453857358e-06	-7.10485802677685e-05
21.18282514715158	0.0010417180693069077	0.001035237790211765	0.0010839547770204639	0.0010766848781408951	0.0011071481572616799	0.0010994318268516745	0.001131089752611378	0.0011229032274424518	0.0011789037712734505	0.0011697503068283763	0.04257332253299643	0.04203839489885171	-1.4547361685260038e-06	-7.095246365443342e-05	-1.4444417462851356e-06	-7.04503693556846e-05
21.31046232467717	0.00104159061159838	0.00103511058641126	0.0010837911030191765	0.0010765221136386641	0.0011069638307332048	0.0010992488047425661	0.0011308835486368634	0.0011226987617430422	0.0011786522090497756	0.001169501429632091	0.04254199126496749	0.042007458097889167	-1.4336867252438476e-06	-7.034712420656009e-05	-1.423540715156206e-06	-6.984928689296455e-05
21.438868580405217	0.0010414644481855115	0.0010349846710959287	0.0010836289069409543	0.0010763608179366582	0.0011067810873245005	0.0010990673546199946	0.0011306790395995787	0.0011224959776267045	0.0011784025748323036	0.0011692544621995247	0.04251078483131835	0.041976644557873866	-1.412777959250086e-06	-6.973885812036618e-05	-1.4027793715102113e-06	-6.924529846169536e-05
21.568048548418737	0.0010413395841613624	0.0010348600493527652	0.0010834681955355719	0.0010762009977482471	0.0011065999347167302	0.00109888748411087	0.001130476234157298	0.0011222948836776747	0.0011781548792725476	0.0011690094150676041	0.042479704857166234	0.04194595588348426	-1.3920085860496395e-06	-6.912763015728962e-05	-1.3821564399411554e-06	-6.863836907494703e-05
21.69800689072348	0.0010412160246639193	0.0010347367263139134	0.0010833089756282156	0.001076042659861882	0.0011064203806837474	0.0010987092009341318	0.0011302751410787138	0.0011220954885900864	0.0011779091331704922	0.001168766298919925	0.042448752997006414	0.04191539370840785	-1.3713773262084838e-06	-6.851340449692822e-05	-1.3616706500746076e-06	-6.802846316822375e-05
21.828748297416116	0.0010410937748767334	0.0010346147071573094	0.0010831512541206888	0.0010758858111422933	0.001106242433093625	0.001098532512902264	0.001130075769245303	0.001121897801169816	0.001177665347477161	0.001168525124589286	0.042417930935255366	0.04188495969587784	-1.3508829052495674e-06	-6.78961447246329e-05	-1.3413207364540783e-06	-6.741554458686294e-05
21.960277486853503	0.0010409728400295867	0.0010344939971073557	0.001082995037992657	0.0010757304585317343	0.0011060660999102276	0.0010983574279228605	0.0011298781276532497	0.0011217018303363883	0.0011774235332972516	0.0011682859030602954	0.042387240386806815	0.041854655539219125	-1.3305240535565338e-06	-6.727581382034997e-05	-1.3211054384464765e-06	-6.679957657512725e-05
22.092599205822967	0.001040853225399152	0.0010343746014355858	0.0010828403343028986	0.001075576609051225	0.0011058913891947983	0.0010981839540001965	0.0011296822254153824	0.0011215075851248961	0.0011771837018918047	0.001168048645472	0.04235668309759564	0.041824482962408045	-1.310299506365048e-06	-6.665237415068304e-05	-1.301023500244712e-06	-6.618052176857181e-05
22.225718229713628	0.0010407349363096643	0.0010342565254613419	0.0010826871501905778	0.0010754242698018197	0.0011057183091075715	0.0010980120992368327	0.0011294880717631487	0.0011213150746879567	0.001176945864680923	0.0011678133631205768	0.04232626084517319	0.041794443720641235	-1.2902080036170799e-06	-6.60257874547654e-05	-1.2810736707081008e-06	-6.555834217941703e-05
22.359639362688714	0.001040617978133619	0.0010341397745524772	0.0010825354928765563	0.0010752734479659142	0.001105546867909435	0.0010978418718352637	0.001129295676048647	0.001121124308297721	0.0011767100332465612	0.0011675800674620814	0.042295975439298306	0.04176453960091518	-1.2702482899158013e-06	-6.539601483426805e-05	-1.2612547033276703e-06	-6.49329991873615e-05
22.494367437858962	0.0010405023562924543	0.0010340243541260479	0.0010823853696647018	0.0010751241508085492	0.0011053770739635944	0.00109767328009957	0.0011291050477466626	0.0011209352953478946	0.001176476219335337	0.0011673487701152284	0.042265828722533726	0.04173477242261904	-1.2504191144423193e-06	-6.476301674196439e-05	-1.2415653561394235e-06	-6.430445352761938e-05
22.629907317457054	0.001040388076257271	0.0010339102696490363	0.0010822367879432483	0.0010749763856787657	0.0011052089357372937	0.0010975063324371297	0.0011289161964567758	0.0011207480453558232	0.0011762444348614315	0.001167119482864254	0.0422358225708583	0.04170514403813663	-1.2307192308672055e-06	-6.412675296890713e-05	-1.2220043916358683e-06	-6.367266527840254e-05
22.766263893012997	0.0010402751435495434	0.0010337975266390687	0.0010820897551861563	0.0010748301600109573	0.0011050424618035477	0.0010973410373603335	0.0011287291319054824	0.0011205625679645936	0.0011760146919095147	0.0011668922176618034	0.042205958894290484	0.04167565633346415	-1.2111473972785045e-06	-6.348718263349262e-05	-1.2025705767053016e-06	-6.303759385056784e-05
22.903442085530802	0.0010401635637418529	0.0010336861306651578	0.001081944278954514	0.0010746854813262693	0.0011048776608429207	0.0010971774034883538	0.001128543863948372	0.0011203788729451918	0.0011757870027377481	0.0011666669866318964	0.04217623963752388	0.041646311228836295	-1.1917023761132128e-06	-6.284426416919286e-05	-1.183262682539002e-06	-6.239919797423887e-05
23.041446845665973	0.0010400533424586224	0.0010335760873484404	0.0010818003668979469	0.0010745423572340004	0.00110471454164532	0.0010970154395489263	0.0011283604025723293	0.0011201969701986824	0.001175561379780827	0.001166443802072932	0.04214666678057637	0.04161711067936696	-1.172382934068808e-06	-6.219795531192673e-05	-1.1640794845661773e-06	-6.175743568723191e-05
23.180283153904217	0.001039944485376875	0.0010334674023629463	0.0010816580267560701	0.0010744007954330516	0.0011045531131118438	0.0010968551543801813	0.0011281787578977963	0.0011200168697584514	0.0011753378356530995	0.0011662226764607671	0.04211724233945062	0.04158805667570291	-1.153187842006971e-06	-6.154821308615444e-05	-1.1450197623559533e-06	-6.11122643213724e-05
23.31995602074116	0.0010398369982269927	0.0010333600814363604	0.0010815172663599536	0.0010742608037133815	0.0011043933842566443	0.001096696556932496	0.0011279989401810598	0.001119838581792468	0.0011751163831517299	0.0011660036224518408	0.04208796836680851	0.04155915124468838	-1.1341158749093513e-06	-6.089499379433039e-05	-1.126082299564464e-06	-6.046364049128172e-05
23.460470486863187	0.0010397308867934893	0.0010332541303508071	0.0010813780936336141	0.0010741223899574978	0.0011042353642088326	0.001096539656270385	0.0011278209598165896	0.0011196621166056054	0.0011748970352599304	0.0011657866528863641	0.042058846952661245	0.04153039645004723	-1.115165811781723e-06	-6.0238253002442566e-05	-1.1072658838442127e-06	-5.9811520080665925e-05
23.60183162332936	0.001039626156915797	0.0010331495549436415	0.001081240516595538	0.0010739855621419703	0.0011040790622144172	0.0010963844615744236	0.0011276448273394167	0.001119487484641993	0.0011746798051502525	0.0011655717807915703	0.04202988022506918	0.04150179439307379	-1.0963364355538047e-06	-5.957794552569062e-05	-1.0885693067451928e-06	-5.915585822768854e-05
23.744044531754422	0.0010395228144890697	0.0010330463611082602	0.001081104543360233	0.0010738503283389779	0.0011039244876382827	0.0010962309821432143	0.0011274705534275646	0.001119314696487425	0.0011744647061879478	0.001165359019385034	0.04200107035085917	0.04147334721334078	-1.077626533032422e-06	-5.891402541657875e-05	-1.0699913636615446e-06	-5.849660931295242e-05
23.887114344492932	0.001039420865464982	0.00103294455479491	0.0010809701821397942	0.0010737166967178687	0.0011037716499661902	0.0010960792273953736	0.0011272981489045101	0.001119143762871799	0.0011742517519343818	0.0011651483820780402	0.041972419536355166	0.04144505708942145	-1.0590348947956893e-06	-5.824644594948358e-05	-1.051530853741784e-06	-5.7833726945177855e-05
24.031046224824397	0.0010393203158525616	0.0010328441420115262	0.0010808374412455178	0.0010735846755467674	0.0011036205588068379	0.0010959292068715729	0.001127127624741711	0.0011189746946716184	0.00117404095615053	0.001164939882479037	0.041943930028124	0.04141692623962529	-1.0405603151335957e-06	-5.7575159608080906e-05	-1.0331865798146427e-06	-5.716716394768562e-05
24.175845367139747	0.0010392211717190107	0.0010327451288245635	0.0010807063290895172	0.0010734542731941845	0.0011034712238939264	0.0010957809302365958	0.0011269589920611537	0.0011188075029125166	0.001173832332800518	0.0011647335343971308	0.041915604113735	0.041388956922748896	-1.022201591941753e-06	-5.6900118068720085e-05	-1.014957348289755e-06	-5.6496872342215454e-05
24.32151699712871	0.0010391234391905677	0.0010326475213598661	0.0010805768541864015	0.0010733254981306899	0.0011033236550883055	0.0010956344072814632	0.0011267922621379866	0.0011186421987718644	0.001173625896055267	0.0011645293518456855	0.04188744412253739	0.04136115143884203	-1.003957526649838e-06	-5.62212721869626e-05	-9.968419690913055e-07	-5.582280333585321e-05
24.468066371968433	0.001039027124453349	0.001032551325803517	0.0010804490251549448	0.0010731983589305743	0.0011031778623801108	0.0010954896479255592	0.0011266274464031597	0.0011184787935813855	0.0011734216602961663	0.0011643273490459475	0.0418594524264517	0.04133351212999148	-9.858269241795267e-07	-5.5538571984342644e-05	-9.788392556007823e-07	-5.5144907307291824e-05
24.61549878051318	0.0010389322337542287	0.001032456548402727	0.0010803228507198165	0.0010730728642735726	0.0011030338558909785	0.0010953466622188276	0.0011264645564461474	0.0011183172988298506	0.0011732196401188504	0.0011641275404307757	0.04183163144077729	0.04130604138111579	-9.678085927814287e-07	-5.485196662843861e-05	-9.609480245199344e-07	-5.4463133788040796e-05
24.763819543485244	0.0010388387734017223	0.0010323631954667282	0.001080198339713328	0.0010729490229466061	0.0011028916458762869	0.0010952054603439963	0.0011263036040177101	0.001118157726165817	0.0011730198503370406	0.0011639299406484343	0.04180398362501854	0.04127874162078331	-9.499013440112357e-07	-5.416140442104922e-05	-9.431670958221991e-07	-5.3777431449381075e-05
24.91303401366693	0.0010387467497668806	0.001032271273367676	0.001080075501077211	0.001072826843845551	0.0011027512427274325	0.0010950660526188414	0.0011261446010327057	0.0011180000874004084	0.0011728223059864547	0.0011637345645664522	0.04177651148372515	0.041251615322040136	-9.321039926490568e-07	-5.346683278181774e-05	-9.254952926807114e-07	-5.308774808682193e-05
25.063147576093755	0.0010386561692841971	0.0010321807885415662	0.0010799543438644254	0.0010727063359770432	0.0011026126569741567	0.0010949284494984925	0.001125987559572957	0.001117844394510159	0.0011726270223288006	0.0011635414272755647	0.0417492175673533	0.04122466500326139	-9.144153565853602e-07	-5.2768198230634944e-05	-9.079314413702917e-07	-5.2394030603197805e-05
25.214165648248784	0.0010385670384525335	0.0010320917474891708	0.0010798348772410075	0.0010725875084603143	0.0011024758992869144	0.0010947926615777859	0.0011258324918901738	0.0011176906596399045	0.001172434014855846	0.0011633505440937337	0.0417221044731388	0.0411978932290145	-8.968342567606917e-07	-5.2065446372207e-05	-8.904743711863478e-07	-5.1696224992320294e-05
25.366093680258146	0.0010384793638360513	0.0010320041567769792	0.0010797171104879393	0.00107247037052906	0.0011023409804792805	0.0010946586995936546	0.0011256794104089302	0.0011175388951057325	0.0011722432992935675	0.0011631619305702415	0.04169517484599658	0.041171302610943795	-8.793595170633259e-07	-5.1358521878264174e-05	-8.731229143481636e-07	-5.099427632140885e-05
25.518937155087716	0.0010383931520651663	0.0010319180230381625	0.0010796010530030645	0.0010723549315333433	0.0011022079115104117	0.0010945265744275727	0.0011255283277297014	0.0011173891133979897	0.0011720548916063877	0.001162975602489876	0.04166843137943043	0.04114489580867313	-8.61989964261612e-07	-5.064736847135154e-05	-8.55875905941654e-07	-5.0288128715852976e-05
25.672701588741027	0.0010383084098375015	0.0010318333529735373	0.0010794867143030197	0.0010722412009415224	0.0011020767034875375	0.0010943962971080264	0.0011253792566319478	0.001117241327184336	0.0011718688080014819	0.0011627915758771798	0.04164187681646889	0.04111867553072662	-8.44724427908998e-07	-4.993192890673237e-05	-8.387321838204849e-07	-4.957772534072702e-05
25.827392530458226	0.001038225143918873	0.0010317501533525617	0.0010793741040252222	0.0010721291883422283	0.0011019473676685168	0.0010942678788130528	0.001125232210077274	0.0011170955493128736	0.001171685064933189	0.0011626098670008051	0.04161551395061431	0.041092644535467966	-8.275617402655339e-07	-4.9212144954846604e-05	-8.216905885215058e-07	-4.886300838305435e-05
25.983015562916506	0.001038143361144267	0.0010316684310143248	0.0010792632319298686	0.0010720189034463584	0.0011018199154644195	0.0010941413308728056	0.0011250872012126295	0.0011169517928153172	0.0011715036791074892	0.001162430492377937	0.041589345626817875	0.0410668056320617	-8.105007362219779e-07	-4.848795738360279e-05	-8.047499631931923e-07	-4.814391903448789e-05
26.139576302431465	0.0010380630684188512	0.0010315881928685674	0.0010791541079019891	0.001071910356089121	0.0011016943584421766	0.0010940166647721821	0.0011249442433735862	0.001116810070910239	0.0011713246674865878	0.001162253468778814	0.041563374742469794	0.04104116168145203	-7.935402531666566e-07	-4.775930593758915e-05	-7.879091534720474e-07	-4.742039747115956e-05
26.297080399159835	0.00103798427271899	0.00103150944589671	0.0010790467419535298	0.0010718035562321104	0.0011015707083272697	0.0010938938921534963	0.0011248033500876732	0.001116670397006372	0.001171148047293585	0.00116207881323134	0.04153760424841416	0.041015715597364194	-7.766791309694182e-07	-4.702612932247496e-05	-7.711670074505086e-07	-4.669238283735999e-05
26.455533537303385	0.0010379069810932686	0.001031432197152888	0.001078941144225464	0.0010716985139654117	0.0011014489770064622	0.0010937730248191894	0.0011246645350777664	0.0011165327847059666	0.0011709738360172282	0.001161906543025777	0.041512037149982486	0.04099047034732492	-7.599162118441562e-07	-4.628836518344448e-05	-7.545223755550841e-07	-4.595981322466636e-05
26.614941435314055	0.0010378312006635447	0.0010313564537650173	0.0010788373249899577	0.001071595239509757	0.0011013291765306018	0.001093654074734612	0.0011245278122655618	0.001116397247808231	0.0011708020514167793	0.0011617366757195474	0.041486676508051774	0.04096542895370812	-7.432503402646749e-07	-4.554595008568474e-05	-7.379741104565803e-07	-4.522262565248569e-05
26.77530984610034	0.0010377569386260024	0.001031282222935857	0.001078735294652557	0.0010714937432187042	0.001101211319117454	0.001093537054030837	0.0011243931957750975	0.0011162638003128183	0.0011706327115269624	0.0011615692291421177	0.04146152544012367	0.040940594494799476	-7.26680362904842e-07	-4.4798819495595055e-05	-7.215210670076522e-07	-4.4480756049292136e-05
26.93664455723489	0.0010376842022522257	0.0010312095119441	0.0010786350637544246	0.0010713940355808675	0.0011010954171546013	0.0010934219750075391	0.001124260699936353	0.0011161324564233919	0.0011704658346630185	0.0011614042213999901	0.04143658712142497	0.040915970105883305	-7.102051285288666e-07	-4.4046907759637266e-05	-7.051621021421893e-07	-4.373413923178249e-05
27.098951391163432	0.0010376129988902824	0.0010311383281454678	0.0010785366429746073	0.001071296127222174	0.001100981483202388	0.0010933088501359164	0.0011241303392889132	0.0011160032305512532	0.0011703014394258567	0.0011612416708817865	0.04141186478603534	0.04089155898035706	-6.938234879045636e-07	-4.329014808326925e-05	-6.888960747803395e-07	-4.298270888375422e-05
27.26223620541477	0.0010375433359658293	0.001031068678973828	0.0010784400431323531	0.0010712000289081747	0.0011008695299969294	0.00109319769206168	0.0011240021285857092	0.0011158761373190463	0.0011701395447073204	0.0011610815962634444	0.04138736172803615	0.04086736437086344	-6.775342937083775e-07	-4.2528472509767434e-05	-6.727218457365687e-07	-4.222639753506674e-05
27.426504892812353	0.0010374752209832247	0.0010310005719423242	0.0010783452751894611	0.0010711057515463843	0.0011007595704531667	0.0010930885136080863	0.001123876082796825	0.001115751191564529	0.0011699801696955455	0.00116092401651351	0.041363081302685775	0.04084338959045331	-6.613364004512227e-07	-4.176181189924355e-05	-6.566382776572108e-07	-4.1465136541435355e-05
27.59176338168682	0.0010374086615266573	0.0010309340146445153	0.0010782523502526754	0.0010710133061886667	0.0011006516176679856	0.0010929813277790307	0.0011237522171133787	0.0011156284083444145	0.0011698233338804358	0.0011607689508985393	0.04133902692761811	0.040819638013768283	-6.452286643752678e-07	-4.0990095905940604e-05	-6.40644234899037e-07	-4.069885606089452e-05
27.758017636089992	0.0010373436652612918	0.0010308690147555377	0.0010781612795761225	0.0010709227040336638	0.0011005456849233902	0.0010928761477622035	0.0011236305469514841	0.0011155078029382952	0.0011696690570592498	0.0011606164189886118	0.041315202084070524	0.04079611307825212	-6.292099433711021e-07	-4.021325295647249e-05	-6.247385834572648e-07	-3.992748503278687e-05
27.925273656010095	0.0010372802399344248	0.0010308055800332763	0.0010780720745637868	0.0010708339564292626	0.0011004417856897348	0.0010927729869322936	0.0011235110879562794	0.0011153893908526342	0.0011695173593422928	0.0011604664406629527	0.041291610318134504	0.040772818285388444	-6.132790968823264e-07	-3.943121022653706e-05	-6.089201908753526e-07	-3.915095115480938e-05
28.09353747758831	0.0010372183933766575	0.001030743718319552	0.0010779847467720356	0.0010707470748751113	0.0011003399336290195	0.001092671858854263	0.0011233938560060437	0.001115273187824838	0.001169368261158735	0.0011603190361156718	0.04126825524203667	0.040749757201961216	-5.974349857962649e-07	-3.864389361643572e-05	-5.931879261300739e-07	-3.836918085836638e-05
28.2628151733366	0.0010371581335030893	0.0010306834375413297	0.0010778993079121884	0.0010706620710251775	0.001100240142598249	0.0010925727772866803	0.0011232788672163921	0.0011151592098274145	0.0011692217832625464	0.0011601742258616223	0.04124514053544586	0.040726933461349965	-5.816764723780461e-07	-3.7851227729035486e-05	-5.775406595638632e-07	-3.75820992866982e-05
28.43311285235687	0.0010370994683145105	0.0010306247457119299	0.0010778157698531226	0.0010705789566903465	0.0011001424266528443	0.0010924757561851088	0.001123166137944544	0.0011150474730721959	0.001169077946738545	0.0011600320307423705	0.04122226994680918	0.0407043507648463	-5.660024201621823e-07	-3.705313584470571e-05	-5.619772627816003e-07	-3.67896302700399e-05
28.604436660561465	0.0010370424058986252	0.001030567650932268	0.0010777341446239377	0.0010704977438410765	0.0011000468000501318	0.001092380809705569	0.0011230556847936872	0.0011149379940146645	0.00116893677300858	0.0011598924719322984	0.04119964729471882	0.04068201288300371	-5.504116938636651e-07	-3.6249539896726635e-05	-5.464966085647407e-07	-3.599169630139065e-05
28.77679278089485	0.001036986954431277	0.0010305121613920934	0.0010776544444166514	0.0010704184446100834	0.0010999532772528828	0.0010922879522080543	0.0011229475246174129	0.0011148307893583413	0.0011687982838378323	0.0011597555709448198	0.04117727646930629	0.04065992365701607	-5.349031592799536e-07	-3.5440360445976316e-05	-5.31097570768968e-07	-3.5188218511450486e-05
28.950187433556945	0.0010369331221777	0.001030458285371262	0.0010775766815889591	0.0010703410712950925	0.0010998618729329362	0.0010921971982601243	0.0011228416745242538	0.0011147258760592794	0.0011686625013412537	0.001159621349638739	0.04115516143367096	0.04063808700012426	-5.194756831860235e-07	-3.462551665453506e-05	-5.157790242201095e-07	-3.437911664180837e-05
29.124626876227456	0.0010368809174937735	0.0010304060312410082	0.0010775008686670301	0.0010702656363616233	0.0010997726019748733	0.0010921085626405585	0.001122738151882297	0.0011146232713306358	0.0011685294479901328	0.0011594898302247291	0.04113330622533582	0.04061650689905983	-5.041281332524017e-07	-3.380492626042786e-05	-5.005398446330384e-07	-3.356430902035079e-05
29.30011740429177	0.001036830348827301	0.0010303554074652405	0.0010774270183483581	0.0010701921524458309	0.0010996854794797747	0.0010920220603430804	0.0011226369743238976	0.0011145229926473332	0.0011683991466188018	0.001159361035271948	0.04111171495774119	0.040595187415513295	-4.888593779363119e-07	-3.297850555022963e-05	-4.853789085127944e-07	-3.274371253439434e-05
29.476665351068124	0.001036781424719294	0.0010303064226018473	0.0010773551435046581	0.001070120632357394	0.0010996005207690369	0.0010919377065801497	0.0011225381597504763	0.0011144250577508152	0.001168271620431476	0.0011592349877147924	0.04109039182176642	0.040574132687640846	-4.7366828640101055e-07	-3.214616933266967e-05	-4.7029509306004136e-07	-3.1917242603846097e-05
29.654277088036206	0.0010367341538052779	0.0010302590853040186	0.001077285257184816	0.0010700510890824522	0.0010995177413882665	0.0010918555167868274	0.0011224417263374171	0.0011143294846538935	0.0011681468930092396	0.0011591117108597905	0.04106934108728967	0.04055334693160337	-4.5855372839305464e-07	-3.130783090934952e-05	-4.552872760557082e-07	-3.108481315219902e-05
29.832959025067048	0.001036688544816609	0.001030213404321587	0.001077217372617894	0.0010699835357866024	0.0010994371571112509	0.0010917755066247186	0.0011223476925390642	0.0011142362916456959	0.001168024988317182	0.0011589912283926425	0.0410485671047805	0.04053283444313858	-4.4351457414862697e-07	-3.0463402047015142e-05	-4.403543357716505e-07	-3.024633657941478e-05
30.0127176106544	0.0010366446065818047	0.0010301693885023755	0.0010771515032161792	0.0010699179858179378	0.0010993587839439958	0.0010916976919859796	0.0011222560770938084	0.001114145497296704	0.001167905930711673	0.0011588735643854018	0.0410280743069289	0.040512599599170196	-4.285496943150398e-07	-2.961279294971808e-05	-4.2549515088825124e-07	-2.940172373416816e-05
30.193559332147448	0.0010366023480278877	0.0010301270467935654	0.0010770876625782922	0.0010698544527101442	0.0010992826381288426	0.0010916220889974058	0.001122166899029281	0.001114057120463894	0.0011677897449477966	0.00115875874330381	0.041007867210311924	0.040492646859452495	-4.136579598119569e-07	-2.875591222689655e-05	-4.10708600359546e-07	-2.8550883881900413e-05
30.37549071598484	0.0010365617781817513	0.0010300863882430802	0.0010770258644923535	0.0010697929501856565	0.0010992087361486704	0.0010915487140246037	0.0011220801776676557	0.0011139711802959872	0.0011676764561869462	0.001158646790014792	0.04098795041709758	0.0404729807682545	-3.988382417698111e-07	-2.789266686639702e-05	-3.9599356334513516e-07	-2.769372467811837e-05
30.55851832793038	0.001036522906171518	0.0010300474220009714	0.0010769661229391874	0.0010697334921588527	0.0010991370947311572	0.0010914775836762215	0.0011219959326310336	0.0011138876962387837	0.0011675660900045603	0.0011585377297940885	0.040968328616786606	0.04045360595607884	-3.840894113901587e-07	-2.7022962200584644e-05	-3.8134891908138055e-07	-2.6830152134865726e-05
30.742648773309874	0.001036485741227946	0.0010300101573208432	0.0010769084520956135	0.0010696760927393334	0.0010990677308531556	0.0010914087148082925	0.0011219141838469747	0.001113806688040635	0.0011674586723980553	0.0011584315883340858	0.04094900658799738	0.0404345271414231	-3.69410339859811e-07	-2.614670187700563e-05	-3.667735467911999e-07	-2.5960070591829476e-05
30.92788869724955	0.001036450292685807	0.0010299746035612575	0.001076852866337755	0.0010696207662352207	0.0010990006617451085	0.0010913421245286189	0.0011218349515540909	0.0011137281757579865	0.0011673542297948843	0.0011583283917517635	0.0409299892002874	0.040415749132580225	-3.547998982502201e-07	-2.5263787826190764e-05	-3.52266325584754e-07	-2.5083382683949162e-05
31.114244784915854	0.001036416569985319	0.0010299407701871888	0.0010767993802444466	0.0010695675271565521	0.0010989359048955935	0.0010912778302012828	0.0011217582563077986	0.001113652179761069	0.0011672527890608099	0.0011582281665968627	0.04091128141601977	0.040397276829481264	-3.4025695738954323e-07	-2.437412022820995e-05	-3.3782613432977587e-07	-2.4199989308221204e-05
31.30172376175672	0.0010363845826735548	0.0010299086667714592	0.0010767480086006649	0.0010695163902187032	0.0010988734780559117	0.0010912158494512038	0.0011216841189861466	0.0011135787207396711	0.0011671543775083146	0.0011581309398601802	0.040892888292272875	0.040379115225578695	-3.257803877906515e-07	-2.3477597481197376e-05	-3.2345185158435055e-07	-2.330978959280694e-05
31.4903323937443	0.0010363543404058925	0.0010298783029962146	0.0010766987664010464	0.001069467370345891	0.0010988133992447975	0.0010911562001688117	0.0011216125607957895	0.0011135078197090523	0.0011670590229052227	0.001158036738982076	0.04087481498279128	0.04036126940977632	-3.1136905949370394e-07	-2.2574116164519875e-05	-3.091423554438255e-07	-2.2412680860561807e-05
31.68007748761912	0.0010363258529474608	0.0010298496886543957	0.00107665166885345	0.0010694204826747276	0.0010987556867531989	0.0010910989005147931	0.001121543603278066	0.001113439498015962	0.0011669667534834865	0.0011579455918611435	0.040857066739987326	0.04034374456840314	-2.9702184201193735e-07	-2.166357100777394e-05	-2.948965234735902e-07	-2.150855859744949e-05
31.870965891135747	0.0010362991301745997	0.001029822833651227	0.001076606731382585	0.0010693757425578358	0.001098700359149149	0.0010910439689249302	0.0011214772683151998	0.0011133737773447777	0.0011668775979481643	0.0011578575268630683	0.04083964891698331	0.04032654598723074	-2.827376041850821e-07	-2.074585485334346e-05	-2.8071323257680345e-07	-2.0597316416209877e-05
32.063004493309954	0.001036274182076337	0.0010297977480057214	0.0010765639696337073	0.0010693331655675317	0.0010986474352827423	0.0010909914241150364	0.0011214135781366346	0.001113310679723776	0.0011667915854866018	0.001157772572829683	0.040822566969707666	0.04030967905354235	-2.685152140657378e-07	-1.9820858619706838e-05	-2.6659135887946786e-07	-1.9678846019721696e-05
32.25620022466719	0.0010362510187558777	0.0010297744418521979	0.0010765233994763758	0.0010692927674995731	0.001098596934291197	0.0010909412850859856	0.0011213525553254921	0.001113250227531528	0.001166708745777805	0.0011576907590882175	0.04080582645903667	0.04029314925824834	-2.5435353883740755e-07	-1.888847126751969e-05	-2.525297776419591e-07	-1.875303716705745e-05
32.45056005749291	0.0010362296504320898	0.0010297529254417973	0.001076485037008269	0.0010692545643769603	0.0010985488756040094	0.0010908935711288273	0.0011212942228251517	0.0011131924435034126	0.0011666291090020077	0.0011576121154607368	0.04078943305298597	0.04027696219805076	-2.4025144467962334e-07	-1.7948579760035388e-05	-2.385273631319573e-07	-1.78197776345701e-05
32.64609100608406	0.0010362100874410215	0.0010297332091440306	0.0010764488985590779	0.0010692185724538194	0.0010985032789482204	0.0010908483018300154	0.0011212386039459827	0.00111313735073828	0.001166552705850465	0.0011575366722738022	0.04077339252895948	0.04026112357766158	-2.262077966378416e-07	-1.700106902463583e-05	-2.2458298849521025e-07	-1.6878953177507094e-05
32.84280012700226	0.0010361923402374138	0.0010297153034483227	0.0010764150006944593	0.0010691848082193432	0.0010984601643537735	0.0010908054970767264	0.0011211857223721985	0.0011130849727052387	0.0011664795675354477	0.0011574644603683318	0.04075771077604616	0.040245639212072686	-2.1222145854061028e-07	-1.6045821915583458e-05	-2.106955256713991e-07	-1.59304474930122e-05
33.040694519328454	0.0010361764193962254	0.0010296992189655699	0.001076383360220058	0.0010691532884017985	0.001098419552158974	0.0010907651770622803	0.0011211356021688535	0.0011130353332505815	0.001166409725800456	0.0011573955111096755	0.04074239379737348	0.040230515028879955	-1.98291292863393e-07	-1.508271917291526e-05	-1.9686384525449338e-07	-1.4974142179463579e-05
33.239781324919136	0.0010361623356141716	0.0010296849664297135	0.0010763539941856005	0.0010691240299726126	0.0010983814630160609	0.0010907273622916712	0.0011210882677889886	0.0011129884566048588	0.001166343212930663	0.001157329856397918	0.04072744771252018	0.040215757070662425	-1.8441616061624574e-07	-1.4111639382946572e-05	-1.8308681639083585e-07	-1.4009916697227398e-05
33.44006772866406	0.0010361500997112614	0.001029672556699308	0.0010763269198890537	0.001069097050150514	0.001098345917896874	0.0010906920735871924	0.0011210437440809106	0.001112944367390086	0.001166280061763578	0.0011572675286783958	0.040712878759982286	0.040201371497421895	-1.7059492121761569e-07	-1.313245893591608e-05	-1.693633066481709e-07	-1.3037648326358342e-05
33.64156095874556	0.0010361397226323578	0.0010296620007591208	0.0010763021548808665	0.001069072366405765	0.0010983129380986462	0.0010906593320941882	0.0011210020562956399	0.001112903090627114	0.0011662203056999596	0.001157208560952464	0.04069869329970381	0.04018736458907762	-1.568264323768137e-07	-1.214505198410265e-05	-1.5569218189638231e-07	-1.20572121254936e-05
33.84426828689945	0.0010361312154487268	0.0010296533097217159	0.0010762797169682687	0.0010690499964644473	0.001098282545249888	0.001090629159286894	0.0011209632300944888	0.0011128646517431337	0.0011661639787149535	0.0011571529867884826	0.040684897815664964	0.04017374274802498	-1.4310954996737957e-07	-1.1149290398609901e-05	-1.4207230618866473e-07	-1.1068480888554166e-05
34.04819702867729	0.0010361245893596121	0.0010296464948290661	0.001076259624219663	0.00106902995831284	0.0010982547613164056	0.0010906015769744123	0.0011209272915568193	0.0011128290765793523	0.0011661111153694961	0.0011571008403330621	0.04067149891853529	0.04016051250175281	-1.2944312791779433e-07	-1.014504372659486e-05	-1.28502541650935e-07	-1.0071325102667394e-05
34.25335454371064	0.0010361198556937921	0.0010296415674541492	0.0010762418949690647	0.0010690122702018475	0.001098229608607411	0.0010905766073067747	0.0011208942671879327	0.0011127963913988047	0.0011660617508219458	0.00115705215632254	0.0406585033483923	0.040147680505530005	-1.1582601807140144e-07	-9.13217914480513e-06	-1.1498174834001854e-07	-9.065612901787423e-06
34.45974823597649	0.0010361170259111702	0.001029638539102578	0.0010762265478206528	0.001068996950651537	0.0010982071097817793	0.001090554272781158	0.0011208641839271576	0.0011127666228943592	0.0011660159208400096	0.0011570069700947401	0.04064591797750666	0.04013525354515334	-1.0225707004979726e-07	-8.110561413782191e-06	-1.0150878410703987e-07	-8.051210021176036e-06
34.66738555406454	0.0010361161116043429	0.0010296374214142096	0.0010762136016533655	0.0010689840184557222	0.001098187287854399	0.0010905345962481847	0.0011208370691560719	0.001112739798196855	0.0011659736618129036	0.001156965317600969	0.040633749813194626	0.040123238539765425	-8.873513116219173e-08	-7.080052833535744e-06	-8.80825045115538e-08	-7.027979753243541e-06
34.87627399144595	0.0010361171245001851	0.001029638226164775	0.0010762030756255947	0.0010689734926866443	0.0010981701662026615	0.0010905176009183687	0.0011208129507069154	0.0011127159448834321	0.0011659350107638055	0.0011569272354182978	0.04062200600074231	0.0401116425447426	-7.525904623193608e-08	-6.040513192695496e-06	-7.470176265414463e-08	-5.995782898227109e-06
35.086421086743854	0.0010361200764614372	0.0010296409652675053	0.0010761949891799536	0.0010689653926997246	0.0010981557685730754	0.0010905033103686748	0.0011207918568711748	0.0011126950909860235	0.0011659000053625861	0.001156892760762116	0.04061069382640463	0.04010047275465392	-6.182765749374042e-08	-4.991799722159351e-06	-6.136540906150068e-08	-4.954477716700989e-06
35.29783442400536	0.0010361249794882828	0.0010296456507747612	0.0010761893620481245	0.0010689597381384013	0.0010981441190879985	0.0010904917485492103	0.0011207738164083416	0.0011126772650000283	0.0011658686839388218	0.0011568619314989669	0.04059982072047534	0.040089736506295236	-4.8439804455329555e-08	-3.933767045050107e-06	-4.807229155414164e-08	-3.9039198802826025e-06
35.51052163297529	0.001036131845719941	0.0010296522948796641	0.0010761862142557894	0.0010689565489390468	0.001098135242252513	0.0010904829397900425	0.0011207588585548578	0.0011126624958931644	0.0011658410854951096	0.0011568347861596773	0.0405893942604376	0.04007944128179807	-3.5094323749991496e-08	-2.866267124757016e-06	-3.482125511067649e-08	-2.8439624210618852e-06
35.72449038937153	0.001036140687436248	0.0010296609099177325	0.0010761855661276503	0.0010689558453359726	0.0010981291629614293	0.0010904769088081548	0.001120747013033254	0.001112650813114511	0.001165817249720686	0.0011568113639527906	0.040579422174191804	0.04006959471181761	-2.1790049009075274e-08	-1.7891492143651266e-06	-2.1611141725989824e-08	-1.774455680114695e-06
35.93974841516195	0.0010361515170592365	0.001029671508368507	0.001076187438292522	0.0010689576478665121	0.0010981259065064235	0.0010904736807145312	0.0011207383100614676	0.0011126422466037345	0.0011657972170053517	0.0011567917047782942	0.04056991234336664	0.04006020457880109	-8.525810733621408e-09	-7.022598045303141e-07	-8.44079029154593e-09	-6.952472564325518e-07
36.15630347884324	0.0010361643471547132	0.0010296841028571795	0.0010761918516885218	0.001068961977376193	0.0010981254985833152	0.0010904732810213813	0.001120732780362368	0.0011126368268005123	0.00116578102845372	0.0011567758492416725	0.04056087280671304	0.040051278820340944	4.699563866967377e-09	3.9455743244820596e-07	4.690963562904715e-09	3.938180485330012e-07
36.374163395721176	0.0010361791904338364	0.0010296987061562228	0.001076198827568346	0.0010689688550240026	0.0010981279652994952	0.001090475735649512	0.0011207304551734817	0.0011126345846541599	0.0011657687258997955	0.001156763838668283	0.0405523117635843	0.04004282553260941	1.788725099332103e-08	1.5014616951414261e-06	1.7785287589888732e-08	1.4928982831341475e-06
36.59333602819267	0.001036196059754669	0.0010297153311869995	0.001076208387504619	0.0010689783022877234	0.0010981333331814786	0.0010904810709358261	0.0011207313662569113	0.0011126355516334458	0.0011657603519218778	0.0011567557151180503	0.04054423757750952	0.04003485297388674	3.103843041439569e-08	2.618615110611122e-06	3.084335308467176e-08	2.602154403147372e-06
36.813829286029524	0.0010362149681237501	0.0010297339910213888	0.0010762205533953611	0.0010689903409693876	0.0010981416291826317	0.0010904893136409945	0.0011207355459094878	0.0011126397597366418	0.0011657559498578329	0.0011567515214005258	0.04053665877985164	0.04002736956817552	4.4154285626200884e-08	3.7461827931684066e-06	4.386633503704676e-08	3.721750329255258e-06
37.03565112666392	0.0010362359286976367	0.0010297546988833838	0.0010762353474695235	0.0010690049932007971	0.001098152880691033	0.001090500490957255	0.0011207430269731223	0.0011126472415017626	0.0011657555638207027	0.001156751301090276	0.040529584073568665	0.0400203839089112	5.723600396152079e-08	4.884332898996702e-06	5.6855412238453196e-08	4.8518530016694594e-06
37.25880955547555	0.0010362589547844344	0.0010297774681506842	0.0010762527922926202	0.0010690222814491437	0.0010981671155374845	0.0010905146305163695	0.0011207538428453761	0.0011126580300170293	0.0011657592387146773	0.0011567550985426335	0.04052302233706521	0.040013904762766596	7.028477676772338e-08	6.0332366887683175e-06	6.981176746759243e-08	5.992632442608503e-06
37.483312626080554	0.0010362840598453279	0.001029802312356288	0.0010762729107724658	0.0010690422285227323	0.0010981843620036995	0.0010905317603977483	0.0011207680274902738	0.0011126721589315705	0.00116576702025146	0.00115676295890983	0.04051698262814831	0.04000794107355947	8.33017995572477e-08	7.193068588234874e-06	8.273658762833827e-08	7.1442618156669635e-06
37.70916844062219	0.0010363112574960803	0.0010298292451900535	0.001076295726164992	0.0010690648575767837	0.0010982046488306305	0.0010905519091367177	0.0011207856154493315	0.0011126896624663318	0.001165778954966998	0.001156774928157491	0.04051147418808725	0.04000250196625818	9.628827215115224e-08	8.36400625009448e-06	9.563106390325996e-08	8.306917488043464e-06
37.93638515006311	0.0010363405615085317	0.0010298582805002624	0.0010763212620801756	0.0010690901921193516	0.0010982280052269785	0.001090575105732968	0.0011208066418528359	0.0011127105754252422	0.0011657950902386255	0.001156791053081536	0.040506506445777794	0.03999759675109548	1.0924539884694939e-07	9.546230617690776e-06	1.0849639191018098e-07	9.480779093018477e-06
38.164970954479706	0.001036371985812061	0.0010298894322951506	0.0010763495424880535	0.0010691182560173202	0.0010982544608778557	0.0010906013796591497	0.0011208311424313565	0.0011127349332066	0.0011658154743025989	0.0011568113813254669	0.04050208902201774	0.03999323492778968	1.2217438855434762e-07	1.0739925989045052e-05	1.2133377184182434e-07	1.066602959390317e-05
38.39493410335793	0.0010364055444950363	0.0010299227147444272	0.0010763805917248384	0.0010691490735025106	0.0010982840459536263	0.0010906307608696513	0.00112085915352751	0.001112762771814719	0.0011658401562720574	0.0011568359613980729	0.040498231733896675	0.03998942618987878	1.350764549878057e-07	1.1945280085107202e-05	1.3414440865923416e-07	1.186285535184628e-05
38.626282895891045	0.0010364412518062437	0.0010299581421807757	0.0010764144344991467	0.0010691826691778925	0.0010983167911189265	0.0010906632798095522	0.00112089071210799	0.0011127941278718265	0.0011658691861554187	0.0011568648426915627	0.04049494459930135	0.039986180429169016	1.4795281679923916e-07	1.3162484115231132e-05	1.4692951221884423e-07	1.3071446190698888e-05
38.859025681279114	0.0010364791221562737	0.0010299957291013153	0.0010764510958983055	0.00106921906802388	0.0010983527275418474	0.0010906989674237383	0.0011209258557758376	0.0011128290386302098	0.0011659026148751986	0.0011568980755001185	0.04049223784154309	0.039983507740304985	1.6080469776883974e-07	1.4391732848284544e-05	1.596902974606955e-07	1.429199546723603e-05
39.09317085903034	0.0010365191701189043	0.0010300354901690587	0.0010764906013947934	0.0010692582954047584	0.0010983918869033257	0.0010907378551662209	0.0011209646227830071	0.0011128675419846453	0.0011659404942873123	0.0011569357110389183	0.04049012189410692	0.03998141842545769	1.736333269499249e-07	1.563322468173256e-05	1.724279845584896e-07	1.552470014018481e-05
39.328726879264174	0.0010365614104324188	0.0010300774402143115	0.0010765329768527498	0.0010693003770751814	0.0010984343014066864	0.0010907799750096128	0.0011210070520431777	0.0011129096764850759	0.001165982877200806	0.0011569778014635876	0.040488607405534574	0.03997992299914576	1.8643993885108373e-07	1.6887161714163046e-05	1.85143799094796e-07	1.6769760842139103e-05
39.56570224301631	0.0010366058580009228	0.0010301215942360685	0.0010765782485346281	0.0010693453391868097	0.0010984800037874126	0.0010908253594548222	0.001121053183144876	0.0011129554813495933	0.0011660298173981098	0.001157024399890158	0.040487705244432425	0.039979032193181975	1.9922577361875665e-07	1.815374982011564e-05	1.978389722418969e-07	1.80273819535004e-05
39.80410550254544	0.0010366525278955943	0.0010301679674033508	0.0010766264431079245	0.0010693932082950297	0.001098529027323079	0.0010908740415409147	0.001121103056364863	0.0011130049964776848	0.0011660813696557483	0.0011570755604154834	0.040487426504623225	0.039978756961758094	2.1199207717557955e-07	1.9433198722079714e-05	2.105147409040345e-07	1.9297771674225972e-05
40.04394526164196	0.001036701435355906	0.0010302165750565129	0.00107667758765203	0.001069444011365791	0.0010985814058434963	0.0010909260548551823	0.0011211567126818273	0.0011130582624637778	0.0011661375897655778	0.0011571313381381662	0.040487782510433105	0.03997910848666683	2.2474010145023468e-07	2.0725722071707198e-05	2.2317234793772095e-07	2.0581142104209027e-05
40.28523017593832	0.001036752595790809	0.001030267432708518	0.0010767317096651995	0.0010694977757825651	0.001098637173741069	0.0010909814335434234	0.0011212141937903934	0.0011131153206111	0.0011661985345565523	0.0011571917891800114	0.04048878482212883	0.03998009818266883	2.3747110452186637e-07	2.203153752530773e-05	2.3581304230526137e-07	2.1877709318524063e-05
40.52796895322162	0.001036806024779849	0.0010303205560461472	0.0010767888370716132	0.0010695545293533924	0.0010986963659813356	0.0010910402123204058	0.0011212755421154171	0.001113176212945821	0.001166264261917005	0.0011572569707079833	0.04049044524150152	0.039981737703007905	2.501863508135027e-07	2.335086682456189e-05	2.484380792547314e-07	2.3187693447029867e-05
40.77217035374772	0.0010368617380742493	0.0010303759609311778	0.001076848998228569	0.0010696143003180655	0.001098759018113743	0.001091102426480561	0.0011213408008266229	0.0011132409822315326	0.0011663348308175064	0.0011573269409567324	0.040492775817607005	0.03998403894507726	2.6288711127723727e-07	2.4683935878483387e-05	2.6104872051383246e-07	2.451131875616519e-05
41.017843190557436	0.0010369197515979192	0.001030433663401493	0.0010769122219337732	0.0010696771173554058	0.0010988251662826195	0.001091168111908875	0.0011214100138535509	0.001113309671984035	0.0011664103013342732	0.0011574017592516602	0.040495788852667025	0.03998701405624758	2.755746635867834e-07	2.6030974847685018e-05	2.7364623447333897e-07	2.584881373210446e-05
41.26499632979458	0.0010369800814484223	0.0010304936796721503	0.0010769785374327618	0.001069743009590676	0.0010988948472383851	0.0010912373050920156	0.0011214832259008576	0.0011133823264864728	0.0011664907346731809	0.0011574814860325835	0.0404994969081344	0.03999067543985494	2.8825029233913585e-07	2.7392218229865817e-05	2.862318963913618e-07	2.720041116593963e-05
41.51363869102594	0.0010370427438978615	0.0010305560261363751	0.0010770479744264272	0.0010698120066030938	0.0010989680983489725	0.0010913100431296683	0.0011215604824639466	0.0011134589908047949	0.001166576193194367	0.0011575661828779748	0.04050391281092917	0.039995035761358794	3.009152892328136e-07	2.8767904946214173e-05	2.9880698856855556e-07	2.8566348239333905e-05
41.763779247563185	0.0010371077553937042	0.0010306207193664953	0.0010771205630786677	0.0010698841384334714	0.0010990449576114883	0.0010913863637461102	0.0011216418298449606	0.001113539710803574	0.001166666740437462	0.0011576559125298245	0.040509049659851276	0.04000010795467313	3.135709532712562e-07	3.0158278431086094e-05	3.1137280055021366e-07	2.9946866613450585e-05
42.0154270267867	0.0010371751325595276	0.001030687776114798	0.00107719633402415	0.0010699594355919693	0.0010991254636641009	0.0010914663053020102	0.001121727315169131	0.00111362453316218	0.0011667624411474567	0.0011577507389191242	0.040514920832177004	0.04000590522868081	3.2621859097966416e-07	3.1563586723959425e-05	3.2393062934050684e-07	3.134221252007463e-05
42.26859111047143	0.0010372448921956918	0.0010307572133143237	0.0010772753183762064	0.0010700379290659815	0.001099209655798182	0.001091549906806478	0.0011218169864015098	0.0011137135053913261	0.0011668633613012385	0.0011578507271920128	0.040521539990439635	0.040012441073926916	3.3885951659668595e-07	3.298408256202645e-05	3.3648177959460374e-07	3.2752636853761175e-05
42.523280635114425	0.0010373170512799179	0.0010308290480795618	0.0010773575477348344	0.0010701196503281267	0.0010992975739706774	0.0010916372079293453	0.0011219108923640707	0.0011138066758499853	0.0011669695681347924	0.001157955943736574	0.04052892108940897	0.04001972926951225	3.5149505228562056e-07	3.442002347514572e-05	3.490275638259703e-07	3.417839526598243e-05
42.77950479226489	0.001037391626967783	0.0010309032977070748	0.0010774430541948348	0.0010702046313443778	0.001099389258816745	0.0010917282490137065	0.0011220090827532136	0.0011139040937627024	0.0011670811301711164	0.0011580664562103366	0.04053707838326932	0.04002778389017946	3.641265283603652e-07	3.5871671884568634e-05	3.615693026275471e-07	3.5619748262438744e-05
43.03727282885567	0.0010374686365931165	0.001030979979676021	0.0010775318703540667	0.0010702929045823069	0.0010994847516626399	0.001091823071088707	0.0011221116081576675	0.001114005809237299	0.0011671981172488516	0.0011581823335684773	0.040546026433006394	0.04003661931360733	3.7675528347927076e-07	3.733929520041701e-05	3.7410832486950776e-07	3.707696130081373e-05
43.29659404753705	0.0010375480976682876	0.0010310591116485799	0.001077624029321824	0.0010703845030194572	0.0010995840945388607	0.0010919217158825941	0.001122218520076802	0.0011141118732829857	0.0011673206005516504	0.0011583036460927527	0.040555780114007546	0.04004625022791486	3.893826648910387e-07	3.8823165925711e-05	3.866459679460234e-07	3.85503048935254e-05
43.55747780701245	0.0010376300278843976	0.0010311407114702803	0.0010777195647273528	0.0010704794601518492	0.0010996873301935776	0.001092024225836042	0.0011223298709393801	0.001114222337828903	0.0011674486526383314	0.0011584304654211977	0.04056635462388625	0.04005669163938633	4.020100286485258e-07	4.0323561759203486e-05	3.9918357797215365e-07	4.004005470933936e-05
43.81993352237618	0.0010377144451113368	0.0010312247971702025	0.0010778185107284753	0.0010705778100025996	0.0010997945021063162	0.001092130644115732	0.001122445714122724	0.0011143372557430799	0.0011675823474737949	0.0011585628645785825	0.040577765490534	0.04006795888042417	4.1463873981561e-07	4.1840765699990845e-05	4.1172251000589147e-07	4.154649167770197e-05
44.08397066545326	0.0010378013673977273	0.0010313113869610704	0.0010779209020203527	0.0010706795871306797	0.0010999056545019307	0.0010922410146282232	0.0011225661039723426	0.0011144566808518402	0.0011677217604607756	0.0011587009180076809	0.040590028580411795	0.04008006761773296	4.272701727521186e-07	4.337506616072795e-05	4.242641283187798e-07	4.306990210084516e-05
44.349598765141174	0.0010378908129707483	0.0010314004992392288	0.0010780267738443915	0.0010707848266398128	0.0011000208323648784	0.001092355382034116	0.0011226910958220336	0.001114580667959678	0.001167866968472441	0.0011588447016013792	0.04060316010708682	0.040093033860749014	4.399057113128879e-07	4.4926757075736123e-05	4.36809806599308e-07	4.461057776086741e-05
44.6168274077539	0.0010379828002357917	0.0010314921525844598	0.0010781361619972487	0.0010708935641874785	0.0011001400814537566	0.0010924737917624829	0.0011228207460144226	0.001114709272869573	0.0011680180498858297	0.0011589942927356075	0.04061717664002065	0.040106873970319125	4.525467490758793e-07	4.6496138012719346e-05	4.493609281788595e-07	4.616881603108913e-05
44.88566623736761	0.0010380773477759917	0.0010315863657596779	0.0010782491028399905	0.0010710058359940649	0.0011002634483161615	0.0010925962900256128	0.0011229551119220182	0.0011148425524038037	0.0011681750846162053	0.0011591497703031712	0.04063209511362537	0.04012160466764096	4.651946896301433e-07	4.808351429338997e-05	4.6191888631533923e-07	4.774491999531838e-05
45.15612495616904	0.0010381744743515986	0.0010316831577104723	0.0010783656333073813	0.0010711216788521567	0.0011003909803038534	0.0010927229238340635	0.0011230942519687584	0.0011149805644252552	0.0011683381541523344	0.0011593112147484915	0.04064793283658692	0.04013724304346957	4.778509467965632e-07	4.968919710962583e-05	4.744850844100139e-07	4.933919856273117e-05
45.42821332480542	0.0010382741988991704	0.0010317825475644772	0.0010784857909172936	0.0010712411301359414	0.0011005227255882213	0.001092853741012006	0.0011232382256520636	0.0011151233678592198	0.0011685073415927025	0.0011594787081032655	0.040664707501474044	0.04015380656760394	4.905169449058444e-07	5.131350364681597e-05	4.87060936282032e-07	5.095196659071766e-05
45.701941162736816	0.0010383765405306167	0.0010318845546305971	0.001078609613780271	0.0010713642278107722	0.0011006587331760928	0.001092988790212918	0.0011233870935654362	0.001115271022715743	0.0011686827316827381	0.001159652334023122	0.040682437194637	0.04017131309866195	5.031941190374728e-07	5.295675720609627e-05	4.996478664156222e-07	5.2583545006368304e-05
45.97731834859046	0.0010384815185320183	0.0010319891983980175	0.0010787371406091966	0.0010714910104428358	0.0011007990529258362	0.0010931281209355618	0.001123540917421571	0.0011154235901124716	0.0011688644108530156	0.0011598321778252354	0.04070114040640704	0.04018978089415158	5.158839152833924e-07	5.461928733199728e-05	5.122473102107603e-07	5.42342609325952e-05
46.25435482051728	0.00103858915236229	0.0010320964985350634	0.001078868410729125	0.001071621517208986	0.001100943735563836	0.0010932717835403357	0.0011236997600760597	0.0011155811322980857	0.0011690524672585457	0.0011600183265270104	0.04072083604161199	0.0402092286208518	5.285877910498477e-07	5.63014299446718e-05	5.248607142841442e-07	5.590444781933268e-05
46.533060576550575	0.0010386994616516112	0.001032206474887831	0.0010790034640872292	0.0010717557879066932	0.0011010928327012854	0.0010934198292659382	0.0011238636855516436	0.0011157437126762756	0.0011692469908191228	0.0011602108688858039	0.04074154343041162	0.04022967536551215	5.413072152976421e-07	5.8003527470401606e-05	5.374895367094533e-07	5.759444557298932e-05
46.813445674966815	0.0010388124661996443	0.0010323191474786199	0.0010791423412628925	0.001071893862964138	0.0011012463968513425	0.0010935723102463925	0.0011240327590630698	0.001115911395830313	0.0011694480732608007	0.0011604098954397586	0.04076328233947189	0.040251140645886835	5.540436688489681e-07	5.9725928979403875e-05	5.501352473183223e-07	5.930460069356047e-05
47.09552023464871	0.0010389281859735256	0.0010324345365041393	0.0010792850834779322	0.0010720357834504413	0.0011014044814466426	0.0010937292795284268	0.0011242070470425507	0.0011160842475482163	0.0011696558081585253	0.0011606154985497703	0.0407860729834835	0.04027364442210693	5.667986446604087e-07	6.146899032469233e-05	5.627993279765965e-07	6.103526641171308e-05
47.37929443545016	0.0010390466411056057	0.0010325526623334764	0.0010794317326069589	0.0010721815910860303	0.0011015671408571772	0.0010938907910892153	0.0011243866171658495	0.001116262334848536	0.001169870290979957	0.0011608277724426267	0.040809936037043776	0.04029720710841107	5.795736481154553e-07	6.323307428365843e-05	5.754832728677422e-07	6.278680282972848e-05
47.66477851856398	0.0010391678518909323	0.0010326735455058107	0.00107958233118787	0.0010723313282531364	0.0011017344304085476	0.0010940568998544934	0.0011245715383790048	0.0011164457260067677	0.0011700916191305273	0.001161046813255357	0.04083489264690743	0.04032184958524405	5.923701973391433e-07	6.501855070634166e-05	5.881885888074818e-07	6.455957706824611e-05
47.951982786891236	0.0010392918387844715	0.0010327972067278807	0.0010797369224324882	0.0010724850380064467	0.0011019064064006156	0.0010942276617170634	0.0011247618809257318	0.0011166344905824382	0.001170319891999785	0.0011612727190808503	0.040860964444628216	0.04034759321173815	6.051898234864499e-07	6.682579666250632e-05	6.009167955265543e-07	6.635396341209132e-05
48.24091760541319	0.001039418622398021	0.0010329236668711462	0.001079895550237315	0.0010726427640838662	0.0011020831261265253	0.0010944031335556716	0.0011249577163754822	0.0011168286994468325	0.0011705552110090355	0.0011615055900147425	0.04088817355959941	0.04037445983858616	6.180340710575799e-07	6.865519659526864e-05	6.136694259903375e-07	6.817034346312534e-05
48.53159340156531	0.001039548223496847	0.0010330529469686864	0.0010800582591944448	0.0010728045509174455	0.001102264647892155	0.0010945833732543117	0.0011251591176522308	0.001117028424811449	0.0011707976796603754	0.001161745528203679	0.04091654263250814	0.04040247182132987	6.309044982297316e-07	7.050714247869294e-05	6.264480267191216e-07	7.00091062957875e-05
48.82402066561362	0.0010396806629959779	0.0010331850682117631	0.001080225094602592	0.001072970443644419	0.001102451031035962	0.0010947684397219126	0.0011253661590639665	0.0011172337402571384	0.0011710474035871157	0.001161992637894931	0.040946094829224164	0.0404316520340711	6.438026771624084e-07	7.238203397608167e-05	6.392541580910356e-07	7.187064861438608e-05
49.11820995103327	0.001039815961956178	0.0010333200519460756	0.0010803961024782643	0.0010731404881184005	0.0011026423359492602	0.0010949583929124637	0.0011255789163329398	0.0011174447207639988	0.0011713044906056774	0.0011622470254874714	0.040976853855133125	0.04046202388362369	6.567301943359062e-07	7.428027860445496e-05	6.52089394688124e-07	7.375537491691175e-05
49.41417187488941	0.001039954141579554	0.0010334579196676558	0.001080571329567058	0.0010733147309206915	0.0011028386240969227	0.0010951532938455566	0.0011257974666266644	0.0011176614427420087	0.0011715690507689887	0.0011625087995845143	0.04100884396993318	0.04049361132412496	6.696886509012945e-07	7.62022919039429e-05	6.649553256272457e-07	7.566369766170977e-05
49.71191711822035	0.0010400952232048051	0.0010335986930184204	0.0010807508233551038	0.0010734932193717495	0.0011030399580385438	0.0010953532046273802	0.0011260218885897327	0.0011178839840624622	0.0011718411964214649	0.0011627780710476159	0.0410420900029144	0.0405264388721204	6.826796630173861e-07	7.814849760834353e-05	6.778535549022482e-07	7.759603743723309e-05
50.01145642642306	0.0010402392283020588	0.0010337423937813173	0.0010809346320806187	0.001073676001542763	0.0011032464014500314	0.0010955581884721489	0.0011262522623764158	0.0011181124240901834	0.0011721210422555807	0.0011630549530523369	0.04107661736873534	0.04056053162214123	6.957048621944288e-07	8.011932782023279e-05	6.90785701725925e-07	7.955282313609757e-05
50.3128006096408	0.001040386178467307	0.0010338890438750857	0.0010811228047456034	0.001073863126267374	0.0011034580191456825	0.0010957683097240045	0.0011264886696841254	0.0011183468437165858	0.00117240870537014	0.0011633395611455725	0.041112452083718644	0.04059591526279511	7.087658956800823e-07	8.21152231937905e-05	7.037534009081848e-07	8.15344921357708e-05
50.61596054315354	0.0010405360954164043	0.0010340386653485915	0.0010813153911276678	0.00107405464315353	0.0011036748771007304	0.001095983633879389	0.0011267311937877365	0.0011185873253935835	0.0011727043053302779	0.0011636320133045816	0.041149620782682396	0.04063261609338426	7.218644268204566e-07	8.413663311873654e-05	7.16758303212538e-07	8.354149048095394e-05
50.9209471677702	0.001040689000978604	0.001034191280374709	0.001081512441791974	0.0010742506025954593	0.0011038970424743788	0.0010962042276098966	0.001126979919574801	0.0011188339531683772	0.001173007964229258	0.0011639324299977812	0.04118815073633305	0.04067066104107713	7.350021354198509e-07	8.618401590726465e-05	7.298020757160514e-07	8.557427306921106e-05
51.22777149022361	0.0010408449170896043	0.00103434691124373	0.0010817140081033003	0.0010744510557857672	0.0011041245836333252	0.0010964301587856162	0.0011272349335816727	0.001119086812719146	0.0011733198067521255	0.0011642409342473635	0.04122806986923287	0.040710077678651584	7.481807181531838e-07	8.825783899080175e-05	7.42886402216791e-07	8.763330384611856e-05
51.53644458356769	0.0010410038657841071	0.0010345055803562952	0.0010819201422382447	0.0010746560547276753	0.0011043575701758213	0.0010966614964990008	0.0011274963240306066	0.001119345991391691	0.0011736399602413148	0.0011645576516938283	0.04126940677837324	0.04075089424283118	7.614018889513189e-07	9.035857911732226e-05	7.560129836117757e-07	8.971905600027585e-05
51.84697758757708	0.0010411658691878102	0.001034667310215778	0.0010821308971975193	0.001074865652247356	0.0011045960729562266	0.0010968983110892286	0.0011277641808678063	0.0011196115782370214	0.0011739685547642275	0.0011648827106624537	0.04131219075237043	0.04079313965323934	7.746673794065562e-07	9.248672255485202e-05	7.691835383026851e-07	9.183201216575454e-05
52.15938170914916	0.0010413309495088715	0.00103483212342015	0.0010823463268183888	0.001075079902006414	0.00110484016411013	0.0010971406741671279	0.0011280385958025146	0.0011198836640499647	0.0011743057231829188	0.0011652162422318355	0.04135645179131191	0.040836843531995085	7.879789391902672e-07	9.464276530066207e-05	7.823998026039534e-07	9.397266462879417e-05
52.47366822270851	0.0010414991290287486	0.001035000042653239	0.0010825664857871944	0.0010752988585144552	0.0011050899170799947	0.0010973886586406166	0.0011283196623471192	0.001120162341408777	0.0011746516012259044	0.001165558380304505	0.04140222062727667	0.04088203622397204	8.013383364716131e-07	9.682721329384858e-05	7.95663531161922e-07	9.61415155391332e-05
52.789848470613855	0.0010416704300924406	0.001035171090675407	0.0010827914296520085	0.001075522577141792	0.0011053454066413907	0.001097642338740731	0.0011286074758583594	0.0011204477047158433	0.0011750063275622266	0.0011659092616797706	0.04144952874555634	0.040928748817753866	8.147473583594664e-07	9.904058263590643e-05	8.089764973928572e-07	9.83390771286119e-05
53.107933863567155	0.001041844875098057	0.0010353452903135686	0.0010830212148353752	0.0010757511141322375	0.0011056067089297882	0.0010979017900482045	0.001128902133579626	0.0011207398502394502	0.001175370043877815	0.0011662690261288065	0.04149840840660509	0.040977013167304684	8.282078113360913e-07	0.00010128339981324563	8.223404939057891e-07	0.00010056587193119082
53.42793588102576	0.0010420224864857049	0.0010355226644505476	0.0010832558986471617	0.0010759845266160146	0.0011058739014679537	0.001098167089520646	0.0011292037346844217	0.001121038876156706	0.0011757428949542602	0.0011666378164721114	0.04154889266874654	0.04102686191439028	8.417215217346261e-07	0.0001035562019307823	8.357573329793432e-07	0.00010282243301487637
53.74986607161648	0.00104220328672566	0.0010357032360137337	0.0010834955392975078	0.0010762228726227667	0.0011061470631939605	0.0010984383155203273	0.0011295123803210128	0.0011213448825976324	0.0011761250287500903	0.0011670157786594223	0.04160101541166961	0.0410783285117758	8.552903361883774e-07	0.00010585953694577932	8.4922884700518e-07	0.00010510930421325781
54.073736053552395	0.0010423872983057556	0.0010358870279629758	0.0010837401959098492	0.0010764662110946497	0.001106426274489805	0.0010987155478425702	0.001129828173658291	0.001121657971690449	0.0011765165964846146	0.0011674030618521506	0.04165481136074226	0.04113144724723122	8.689161221102533e-07	0.00010819396390954195	8.627568889641758e-07	0.00010742704036550976
54.399557515052166	0.0010425745437179898	0.001036074063277715	0.001083989928534042	0.0010767146018995247	0.0011067116172106797	0.001098998867744787	0.0011301512199329167	0.0011219782476081244	0.0011769177527244756	0.0011677998185084732	0.04171031611217577	0.04118625326838003	8.82600768187811e-07	0.00011056005321688489	8.763433329134467e-07	0.00010977620756322248
54.727342214761876	0.0010427650454442766	0.0010362643649432794	0.0010842447981595502	0.0010769681058442262	0.0011070031747148904	0.0010992883579761545	0.001130481626497764	0.0011223058166162034	0.0011773286554729815	0.001168206204471151	0.04176756615907824	0.0412427826084197	8.963461848891449e-07	0.00011295838686142812	8.899900744861657e-07	0.00011215738340328296
55.057101982179326	0.0010429588259413258	0.0010364579559363285	0.00108450486672872	0.0010772267846879118	0.0011073010318944606	0.001099584102807974	0.00113081950287173	0.001122640787121983	0.0011777494662623521	0.001168622379058208	0.04182659891842705	0.0413010722127566	9.101543049809188e-07	0.00011538955869658252	9.036990314054746e-07	0.00011457115724677891
55.38884871808102	0.00104315590762458	0.0010366548592093796	0.001084770197150103	0.0010774907011554791	0.0011076052752064121	0.0010998861880646973	0.0011311649607909345	0.0011229832697250588	0.001178180350248969	0.0011690485051565574	0.041887452759003366	0.04136115996658352	9.240270840435785e-07	0.00011785417470269732	9.174721439940588e-07	0.00011701813048353715
55.722594394951685	0.001043356312851177	0.0010368550976743802	0.0010850408533118402	0.0010777599189510387	0.001107915992704762	0.0011001947011556666	0.001131518114261372	0.0011233333772692976	0.0011786214763117604	0.0011694847493187034	0.04195016703032382	0.041423084723447266	9.379665010301498e-07	0.00012035285326389422	9.313113757247055e-07	0.00011949891680657077
56.058351057416104	0.0010435600639018914	0.0010370586941852837	0.0010853169000950987	0.0010780345027714498	0.0011082332740732486	0.0011005097311075711	0.0011318790796130682	0.0011236912248962967	0.001179073017153854	0.001169931281862646	0.042014782092612	0.041486886334841634	9.519745588176635e-07	0.00012288622544998073	9.452187137697771e-07	0.00012201414249132791
56.39613082267415	0.0010437671829619877	0.0010372656715195603	0.0010855984033875377	0.0010783145183198943	0.0011085572106587992	0.0011008313685976472	0.0011322479755557818	0.001124056930100362	0.001179535149407609	0.0011703882769751026	0.042081339347854685	0.04155260568086744	9.660532847796145e-07	0.00012545493530649598	9.59196169560226e-07	0.0001245644466828788
56.7359458809379	0.0010439776921009405	0.0010374760523586056	0.0010858854300968078	0.0010786000323194855	0.0011088878955057692	0.0011011597059876303	0.0011326249232363151	0.0011244306127850716	0.0011800080537431735	0.0011708559128181888	0.0421498812719831	0.04162028470200941	9.802047313703464e-07	0.00012805964015225046	9.732457793688951e-07	0.00012715048169076315
57.07780849587155	0.001044191613250964	0.001037689859266978	0.001086178048164065	0.0010788911125269043	0.0011092254233909626	0.0011014948373584954	0.0011330100462974843	0.0011248123953214772	0.0011804919149807143	0.001171334371639696	0.04222045144822905	0.04168996643206893	9.9443097673047e-07	0.00013070101088483166	9.873696049072633e-07	0.00012977291329208107
57.42173100503407	0.0010444089681842825	0.0010379071146704127	0.00108647632657749	0.0010791878277460428	0.0011095698908594655	0.0011018368585459899	0.0011334034709388162	0.0011252024026079976	0.0011809869222064544	0.001171823839887111	0.04229309460170807	0.04176169503230874	1.0087341253083287e-06	0.00013337973229529676	1.0015697339371514e-06	0.00013243242104213349
57.7677258203244	0.0010446297784890894	0.001038127840832549	0.0010867803353858043	0.0010794902478416558	0.0011099213962613087	0.0011021858671769952	0.0011338053259790253	0.0011256007621320739	0.001181493268892694	0.001172324508325532	0.042367856635272906	0.04183551582685402	1.0231163084992428e-06	0.00013609650339069246	1.0158482809060655e-06	0.00013512969859511004
58.115805428429454	0.0010448540655441207	0.001038352059830303	0.0010870901457117653	0.0010797984437530019	0.0011102800397889835	0.0011025419627067332	0.0011342157429203444	0.0011260076040336459	0.0011820111530219633	0.0011728365721596465	0.042444784666700534	0.041911475339406395	1.0375796852951646e-06	0.00013885203772481813	1.0302073875886105e-06	0.00013786545403099426
58.465982391274686	0.0010450818504917697	0.001038579793527814	0.0010874058297656256	0.0010801124875074487	0.0011106459235158304	0.001102905246456833	0.0011346348560147639	0.0011264230611705045	0.0011825407772154829	0.0011733602311599224	0.04252392706726131	0.04198962133132654	1.0521264429516793e-06	0.00014164706373784308	1.0446492237396136e-06	0.00014064041019173912
58.818269346477535	0.0010453131542096693	0.0010388110635488955	0.0010877274608585383	0.0010804324522340454	0.0011110191514353278	0.0011032758216542914	0.0011350628023322562	0.001126847269185605	0.0011830823488661092	0.001173895689793208	0.042605333501736044	0.042070002841142276	1.0667587976936031e-06	0.0001444823251079419	1.059175987798422e-06	0.00014345530502998805
59.172679007803275	0.0010455479972806853	0.0010390458912479228	0.0010880551134159141	0.0010807584121770453	0.0011113998295013143	0.0011036537934713602	0.0011354997218310737	0.0011272803665764166	0.0011836360802759752	0.0011744431573579225	0.04268905496993646	0.042152670225546154	1.0814789954223178e-06	0.0001473585811100353	1.0737899075856112e-06	0.00014631089196412428
59.52922416562417	0.0010457863999611978	0.0010392842976790556	0.001088388862990674	0.0010810904427093425	0.0011117880656691503	0.0011040392690663595	0.0011359457574301635	0.0011277224947663547	0.001184202188798986	0.0011750028481240168	0.042775143849800655	0.04223767520194	1.0962893124389327e-06	0.00015027660698427314	1.0884932410144387e-06	0.0001492079402431734
59.887917687380885	0.0010460283821476259	0.0010395263035637313	0.0010887287862764144	0.0010814286203458272	0.0011121839699378625	0.001104432357625467	0.0011364010550838095	0.001128173798178412	0.0011847808969884129	0.0011755749814779252	0.04286365394212481	0.04232507089260499	1.1111920562112496e-06	0.00015323719431811766	1.1032882768491348e-06	0.00015214723532466778
60.24877251804685	0.0010462739633410817	0.001039771929256337	0.0010890749611204495	0.0010817730227566291	0.0011125876543932995	0.0011048331704055052	0.0011368657638585768	0.0011286344243110454	0.0011853724327497894	0.0011761597820727154	0.042954640517009784	0.042414911870555815	1.1261895661459319e-06	0.000156241151435893	1.1181773354673134e-06	0.00015512957926080984
60.6118016805955	0.0010465231626100634	0.0010400211947079526	0.0010894274665367056	0.001082123728780228	0.001112999233252309	0.001105241820777745	0.0011373400360126336	0.0011291045238164118	0.0011859770294993341	0.001176757479983657	0.04304816036208946	0.04250725420715991	1.1412842143756347e-06	0.0001592893037999643	1.1331627696401642e-06	0.00015815579109565436
60.97701827647021	0.0010467759985510893	0.001040274119428085	0.0010897863827184513	0.0010824808184364107	0.0011134188229079856	0.0011056584242727645	0.001137824027077556	0.0011295842505810415	0.0011865949263281485	0.0011773683108694507	0.0431442718326262	0.04260215552159573	1.1564784065986114e-06	0.0001623824944258223	1.1482469653577472e-06	0.00016122670727575228
61.34443548605718	0.0010470324892471743	0.0010405307224442832	0.0010901517910508445	0.0010828443729390552	0.0011138465419760159	0.0011060830986263969	0.001138317895942716	0.0011300737618090528	0.0011872263681724493	0.001177992516139365	0.04324303490355379	0.042699675032237636	1.171774582922223e-06	0.00016552158430727104	1.1634323426594918e-06	0.0001643431820707031
61.71406656916102	0.0010472926522240248	0.0010407910222595233	0.001090523774123258	0.0010832144747087115	0.0011142825113421438	0.0011065159638267827	0.001138821804942332	0.0011305732181079906	0.0011878716059900859	0.0011786303431265384	0.043344511223548945	0.04279987361004114	1.1871752187337693e-06	0.0001687074528537169	1.1787213564980886e-06	0.00016750608800653044
62.085924865483435	0.0010475565044038458	0.001041055036807253	0.001090902415741363	0.0010835912073849513	0.0011147268542107973	0.0011069571421625788	0.0011393359199453074	0.0011310827835774025	0.0011885308969436334	0.0011792820452677221	0.04344876417123224	0.04290281383403014	1.2026828256012437e-06	0.00017194099834116905	1.1941164976278854e-06	0.00017071631631185302
62.46002379510434	0.001047824062056637	0.0010413227834039735	0.0010912878009389395	0.0010839746558384642	0.0011151796961549063	0.0011074067582723392	0.0011398604104479568	0.0011316026259002583	0.0011892045045903531	0.001179947882289751	0.0435558589135846	0.04300856004897269	1.218299952212903e-06	0.0001752231383771452	1.209620293525157e-06	0.00017397477737726708
62.83637685896657	0.0010480953407488508	0.0010415942786992398	0.0010916800159893921	0.0010843649061828646	0.0011156411651669581	0.0011078649391951221	0.0011403954496697422	0.0011321329164373285	0.0011898926990793353	0.0011806281204030503	0.04366586246668272	0.04311717842534841	1.234029185328547e-06	0.00017855481037826193	1.225235309336133e-06	0.00017728240122902306
63.21499763936286	0.0010483703552892675	0.0010418695386229329	0.0010920791484169126	0.0010847620457861797	0.0011161113917113042	0.00110833181442234	0.0011409412146521289	0.001132673830324631	0.0011905957573561368	0.001181323032502487	0.043778843758862984	0.04322873702170386	1.2498731507611539e-06	0.0001819369720609254	1.2409641488393339e-06	0.00018064013801372125
63.59589980042612	0.001048649119671954	0.0010421485783296716	0.0010924852870072789	0.0010851661632819715	0.0011165905087777775	0.0011088075159508977	0.0011414978863606912	0.0011332255465740756	0.0011913139633752642	0.0011820328983759042	0.043894873696411464	0.04334330584951797	1.2658345144261722e-06	0.00018537060195270016	1.2568094554759983e-06	0.00018404895850365754
63.979097088622495	0.0010489316470161751	0.0010424314121402368	0.0010928985218182563	0.0010855773485800942	0.0011170786519366673	0.0011092921783376793	0.001142065649790628	0.0011337882481774573	0.0011920476083208862	0.0011827580049207167	0.04401402523191294	0.04346095694067649	1.2819159833736809e-06	0.00018885669991183796	1.2727739133789901e-06	0.0001875098546122722
64.36460333324754	0.0010492179495030446	0.0010427180534798059	0.0010933189441895178	0.0010859956928769845	0.0011175759593950478	0.0011097859387553743	0.0011426446940757662	0.0011343621222138828	0.001192796990836101	0.0011834986463688864	0.044136373435367006	0.04358176441768694	1.2981203068793135e-06	0.00019239628766620775	1.2888602484409546e-06	0.00019102383992611327
64.75243244692527	0.0010495080383088203	0.0010430085148128842	0.0010937466467520998	0.0010864212886655055	0.0011180825720545644	0.001110288937049742	0.0011432352126012671	0.001134947359960834	0.001193562417261221	0.0011842551245207272	0.044261995568205835	0.043705804566757094	1.3144502775976324e-06	0.00019599040937257062	1.3050712294479603e-06	0.0001945919502576443
65.14259842611021	0.0010498019235346213	0.0010433028075747409	0.0010941817234373075	0.0010868542297442663	0.0011185986335706815	0.0011108013157983213	0.0011438374031201484	0.0011355441570089864	0.0011943442018814648	0.0011850277489879235	0.04439097116034803	0.04383315591387027	1.3309087326962045e-06	0.00019964013218554122	1.3214096692051175e-06	0.00019821524420879366
65.53511535159264	0.0010500996141323909	0.0010436009420991541	0.0010946242694850226	0.0010872946112263633	0.0011191242904134366	0.001111323220370636	0.0011444514678737776	0.0011361527133809275	0.001195142667184493	0.0011858168374461887	0.0445233820904266	0.04396389930399335	1.347498555080099e-06	0.00020334654685150166	1.337878425738525e-06	0.0002018948037574575
65.92999738900669	0.0010504011178269392	0.001043902927542313	0.0010950743814513934	0.0010877425295475283	0.0011196596919297874	0.0011118547989899653	0.0011450776137165513	0.0011367732336539894	0.0011959581441283004	0.0011866227158980624	0.044659312669347716	0.0440981179835728	1.3642226746376357e-06	0.00020711076831816944	1.3544804035197679e-06	0.00020563173486040642
66.32725878934137	0.0010507064410338173	0.0010442087718026316	0.001095532157215805	0.0010881980824735814	0.001120204990407547	0.0011123962027966932	0.0011457160522448746	0.00113740592708731	0.0011967909724199075	0.0011874457189462817	0.04479884972732711	0.04423589768646679	1.3810840695305856e-06	0.00021093393636470448	1.3712185547446257e-06	0.00020942716807617612
66.72691388945532	0.0010510155887728623	0.0010445184814363137	0.0010959976959871245	0.0010886613691071855	0.0011207603411410195	0.001112947585913332	0.001146366999930696	0.0011380510077533689	0.0011976415008054311	0.0011882861900782932	0.04494208270457863	0.044377326723479237	1.3980857675370637e-06	0.00021481721625282724	1.3880958806456074e-06	0.00021328225920833055
67.12897711259382	0.001051328564577132	0.0010448320615683959	0.001096471098309104	0.0010891324898937853	0.0011213259024983305	0.0011135091055112262	0.0011470306782597303	0.0011387086946741288	0.0011985100873720348	0.0011891444819623952	0.04508910374582342	0.044522496075667384	1.415230847418708e-06	0.00021876179939545048	1.4051154328476381e-06	0.00021719818996668305
67.53346296890952	0.0010516453703970344	0.0010451495157990686	0.0010969524660649165	0.0010896115466267073	0.0011219018359905537	0.0011140809218790275	0.0011477073138746212	0.0011393792119620322	0.0011993970998623801	0.001190020956756113	0.04524000779880356	0.04467149949160414	1.432522440385003e-06	0.0002227689040552594	1.4222803148022413e-06	0.00022117616865724443
67.94038605598601	0.0010519660064993903	0.001045470846105036	0.001097441902480746	0.0010900986424513483	0.0011224883063426863	0.0011146631984929975	0.001148397138723256	0.0011400627889660592	0.0012003029160021982	0.0011909159864274233	0.04539489271699711	0.044824433588784025	1.4499637315636745e-06	0.00022683977605877925	1.4395936832395026e-06	0.00022521743088785295
68.3497610593647	0.0010522904713611426	0.0010457960527356079	0.0010979395121283309	0.0010905938818683422	0.0011230854815665004	0.001115256102089166	0.001149100390212431	0.0011407596604230377	0.0012012279238415966	0.0011918299530894114	0.045553859366733195	0.044981397959376286	1.467557961547846e-06	0.00023097568953858727	1.4570587496874707e-06	0.00022932324030131013
68.7616027530747	0.0010526187615574783	0.0010461251341033146	0.001098445400926427	0.0010910973707356864	0.0011236935330353928	0.0011158598027374582	0.001149817311367157	0.0011414700666144988	0.00120217252211085	0.0011927632493491148	0.04571701173892209	0.04514249528053318	1.4853084280108501e-06	0.00023517794770142042	1.4746787820611642e-06	0.00023349488933413487
69.17592600016614	0.0010529508716440243	0.0010464580866687018	0.0010989596761410586	0.0010916092162696876	0.001124312635561243	0.0011164744739178127	0.0011505481509958147	0.0011421942535292742	0.0012031371205913544	0.0011937162786711958	0.04588445706563091	0.04530783142948088	1.5032184873557328e-06	0.0002394478836197922	1.4924571062869228e-06	0.000237733699998105
69.59274575324658	0.0010532867940328432	0.0010467949048190365	0.0010994824463845037	0.0010921295270446807	0.0011249429674733945	0.001117100292598387	0.0011512931638614661	0.0011429324730321392	0.0012041221405025531	0.0011946894557572467	0.046056305941739	0.045477515603626145	1.521291556447809e-06	0.0002437868610531413	1.5103971080076412e-06	0.00024204102469166378
70.01207705502031	0.001053626518861881	0.0010471355807405804	0.0011000138216128925	0.0010926584129913978	0.001125584710699797	0.001117737439315908	0.0011520526108595704	0.0011436849830387453	0.0012051280149056336	0.0011956832069415055	0.04623267245192449	0.04565166044592493	1.5395311144189919e-06	0.0002481962752984568	1.52850223435262e-06	0.0002464182470394427
70.43393503883172	0.0010539700338575437	0.001047480104284121	0.0011005539131223431	0.0010931959853939187	0.001126238050850427	0.0011183860982582603	0.0011528267592024427	0.0011444520476971737	0.0012061551891248891	0.00119669797060385	0.04641367430325064	0.045830382175779505	1.5579407045313194e-06	0.000252677554071018	1.546775995770952e-06	0.00025086678276101115
70.85833492921113	0.0010543173241900215	0.0010478284628233725	0.0011011028335435006	0.0010937423568850638	0.001126903177303025	0.0011190464573493685	0.0011536158826107356	0.0011452339375763807	0.0012072041211876328	0.0011977341976009465	0.046599432963630914	0.04601380072573803	1.5765239361198446e-06	0.0002572321584149717	1.5652219679425372e-06	0.00025538808057051776
71.2852920424243	0.0010546683723209969	0.0010481806411058966	0.0011016606968343849	0.0010942976414401442	0.0011275802832912678	0.0011197187083364793	0.0011544202615122988	0.00114603092986189	0.0012082752822836702	0.0011987923517165248	0.04679007380646568	0.046202039884288386	1.595284486607734e-06	0.00026186158364818746	1.5838437937604373e-06	0.0002599836231091668
71.71482178702524	0.001055023157843312	0.001048536621096127	0.001102227618271408	0.0010948619543689271	0.0011282695659954353	0.0011204030468799104	0.0011552401832487533	0.0011468433085590544	0.0012093691572453418	0.0011998729101317788	0.04698572626176804	0.04639522744505611	1.6142261036224126e-06	0.00026656736034333384	1.6026451854051719e-06	0.0002646549279124444
72.14693966441222	0.001055381657312207	0.001048896381810107	0.001102803714438459	0.0010954354123057202	0.0011289712266357034	0.0011210996726453795	0.0011560759422901794	0.001147671364704281	0.0012104862450492615	0.0012009763639169824	0.04718652397410504	0.04659349536273009	1.633352607186304e-06	0.000271351055344482	1.6216299264966427e-06	0.00026940354841295533
72.58166126938723	0.0010557438440676405	0.0010492598991414643	0.0011033891032138836	0.0010960181331974002	0.0011296854705681138	0.0011218087893989858	0.0011569278404582736	0.0011485153965845683	0.0012116270593408812	0.0012021032185454339	0.047392604967704505	0.0467969799160637	1.6526678919919196e-06	0.00027621427281981914	1.6408018743356134e-06	0.00027423107498009136
73.01900229071879	0.0010561096880472506	0.0010496271456781902	0.0011039839037552406	0.0010966102362892798	0.0011304125073833614	0.0011225306051049638	0.001157796187158425	0.0011493757099657982	0.0012127921289831565	0.0012032539944309638	0.047604111819097995	0.04700582187831256	1.6721759298024986e-06	0.0002811586553593537	1.660164962251874e-06	0.0002791391360008333
73.45897851170821	0.0010564791555894462	0.0010499980905097153	0.001104588236481671	0.0010972118421086385	0.0011311525510084909	0.0011232653320263045	0.0011586812996211351	0.0011502526183301896	0.0012139819986306038	0.0012044292274902718	0.04782119183768536	0.04722016669549362	1.6918807719296276e-06	0.00028618588511122867	1.679723202041095e-06	0.00028412939900077094
73.90160581075892	0.0010568522092261035	0.0010503726990237683	0.001105202223053711	0.0010978230724457629	0.0011319058198116128	0.0011240131868283587	0.0011595835031532507	0.0011511464431233859	0.0012151972293301602	0.001205629469731475	0.048043997254639634	0.04744016467287737	1.711786551825134e-06	0.00029129768496227726	1.6994806865083638e-06	0.00028920357180839407
74.34690016194996	0.0010572288074643102	0.0010507509326924643	0.0011058259863503733	0.0010984440503323191	0.0011326725367097632	0.0011247743906855334	0.0011605031313994963	0.0011520575140116435	0.0012164383991503183	0.0012068552898702968	0.04827268542058202	0.04766597117013644	1.7318974878011324e-06	0.00029649581976828876	1.7194415921370585e-06	0.00029436340376690073
74.79487763561212	0.0010576089045565855	0.001051132748847066	0.001106459650443327	0.0010990749000168892	0.0011334529292800358	0.0011255491693912187	0.001161440526614853	0.0011529861691496573	0.0012177061038401494	0.001208107273975463	0.04850741901249451	0.04789774680561261	1.7522178858675984e-06	0.00030178209763243036	1.7396101818698256e-06	0.0002996106869939674
75.24555439890803	0.001057992450258939	0.001051518100440785	0.0011071033405679553	0.0010997157469374611	0.0011342472298741138	0.001126337753471057	0.0011623960399483107	0.0011539327554595468	0.0012190009575198575	0.0012093860261449452	0.04874836625035638	0.0481356576701829	1.7727521426868197e-06	0.0003071583712335457	1.7599908080105555e-06	0.0003049472576908685
75.6989467164156	0.0010583793895761271	0.0010519069357989917	0.0011077571830910935	0.0011003667176906699	0.0011350556757363337	0.0011271403782997012	0.001163370031738597	0.0011548976289215815	0.001220323593404687	0.0012106921692147784	0.048995701124023044	0.048379875551235095	1.7935047486835384e-06	0.0003126265392122407	1.7805879152703406e-06	0.00031037499750716235
76.15507095071504	0.0010587696624934201	0.0010522991983561568	0.0011084213054752305	0.0011010279399975818	0.0011358785091254487	0.001127957284221205	0.0011643628718225113	0.001155881154877272	0.0012216746645640902	0.0012120263455023532	0.04924960363089545	0.0486305781672959	1.8144802912895344e-06	0.000318188547612841	1.8014060439489575e-06	0.00031589583496086093
76.61394356297929	0.001059163203694136	0.001052694826378797	0.0011090958362389158	0.0011016995426657687	0.001136715977440217	0.0011287887166731908	0.0011653749398565108	0.001156883708345452	0.0012230548447181681	0.0012133892175861332	0.04951026002496288	0.04888794941388516	1.8356834583454183e-06	0.0003238463913869394	1.8224498332707409e-06	0.00032151174691921747
77.07558111356816	0.0010595599422622021	0.001053093752673683	0.0011097809049131471	0.0011023816555474505	0.0011375683333490108	0.0011296349263149675	0.0011664066256522763	0.001157905674352067	0.001224464829073596	0.0012147814691239513	0.049777863077836056	0.049152179621201886	1.8571190416739446e-06	0.00032960211596233524	1.8437240248830866e-06	0.000327224760142103
77.54000026262605	0.0010599598013688938	0.001053495904280489	0.0011104766419934467	0.0011030744094934152	0.0011384358349235911	0.001130496169159752	0.0011674583295269798	0.0011589474482743764	0.0012259053352013053	0.001216203805712112	0.05005261235241915	0.04942346582429304	1.8787919408161727e-06	0.00033545781887861503	1.8652334665184532e-06	0.00033303695289252366
78.00721777068286	0.0010603626979429324	0.0010539012021480614	0.0011111831788873565	0.0011037779363024585	0.0011393187457772508	0.0011313727067111883	0.0011685304626690744	0.0011600094362003682	0.0012273771039584287	0.0012176569557877318	0.05033471448992544	0.04970201204638408	1.9007071669640847e-06	0.00034141565149611863	1.8869831158463152e-06	0.0003389504566177759
78.47725049925933	0.001060768542323006	0.0010543095607933879	0.0011119006478570496	0.0011044923686660377	0.0011402173352075082	0.0011322648061043452	0.0011696234475204364	0.0011610920553042038	0.0012288809004571328	0.0012191416715768898	0.050624383510957424	0.049988029596099694	1.9228698470799034e-06	0.0003474778207800122	1.9089780445022755e-06	0.0003449674577039319
78.95011541147531	0.001061177237891767	0.001054720887942346	0.0011126291819567185	0.0011052178401078114	0.0011411318783435575	0.0011331727402513867	0.0011707377181757583	0.0011621957342385666	0.0012304175150831508	0.0012206587300913267	0.05092184113144647	0.05028173737934705	1.9452852282430926e-06	0.0003536465911680442	1.931223442348546e-06	0.0003510901993128701
79.42582957266194	0.0010615886806903073	0.001055135084151223	0.0011133689149644373	0.0011059544849177645	0.00114206265629871	0.001134096787992157	0.0011718737208001797	0.0011633209135448823	0.0012319877645670606	0.001222208934176666	0.05122731709427353	0.05058336222667669	1.967958682211812e-06	0.0003599242865226504	1.9537246219354393e-06	0.00035732098330187867
79.90441015097758	0.0010620027590120204	0.0010555520424079484	0.0011141199813080886	0.0011067024380805185	0.0011430099563280287	0.001135037234249867	0.0011730319140661357	0.0011644680460823724	0.0012335924931115027	0.0012237931136152565	0.05154104951745504	0.050893139236996524	1.9908957102103206e-06	0.00036631329217143294	1.97648702318534e-06	0.00036366217222880137
80.38587441802741	0.0010624193529747293	0.001055971647711929	0.0011148825159849973	0.0011074618351974712	0.0011439740719914185	0.0011359943701921425	0.0011742127696105383	0.0011656375974770216	0.0012352325735777994	0.0012254121262870391	0.05186328525983061	0.05121131213855446	2.014101948001959e-06	0.00037281605705105636	1.9995162183555296e-06	0.00037011619145885244
80.87023974948666	0.001062838334069899	0.0010563937766313234	0.00111565665447487	0.0011082328124023722	0.0011449553033224468	0.001136968493397703	0.0011754167725134602	0.0011668300465916155	0.0012369089087356834	0.0012270668593920362	0.05219428030524644	0.051538133668182926	2.0375831712138824e-06	0.0003794350959487047	2.0228179172456125e-06	0.00037668553136693816
81.35752362572781	0.0010632595646876506	0.0010568182968364649	0.001116442532645565	0.001109015506269872	0.0011459539570031294	0.0011379599080289023	0.0011766444217995232	0.0011680458860180152	0.0012386224325800742	0.0012287582307382943	0.05253430016629691	0.051873865969840366	2.0613453009593e-06	0.0003861729918559209	2.046397972693334e-06	0.00038337274964933554
81.8477436324513	0.0010636828976162635	0.0010572450666081912	0.001117240286651286	0.001109810053716631	0.001146970346545034	0.0011389689250104703	0.001177896230963364	0.0011692856225930125	0.001240374111719177	0.001230487190099471	0.052883620308745584	0.05221878101356857	2.0853944097763005e-06	0.00039303239843935245	2.0702623863791837e-06	0.0003901804737493908
82.34091746132043	0.0010641081755147343	0.0010576739343196044	0.0011180500528226466	0.0011106165918944619	0.0011480047924769575	0.0011399958622147091	0.001179172728520538	0.0011705497779390963	0.0012421649468384113	0.0012322547206464383	0.05324252659783054	0.052573161036041094	2.109736727897143e-06	0.00040001604263520396	2.0944173149553894e-06	0.00039711140340489837
82.83706291059936	0.0010645352303569357	0.0010581047378898638	0.0011188719675481423	0.0011114352580750312	0.0011490576225395678	0.0011410410446535285	0.001180474458585421	0.0011718388890316603	0.0012439959742451075	0.0012340618404577312	0.053611315767723815	0.05293729900397258	2.134378649874249e-06	0.0004071267273765833	2.1188690765162194e-06	0.0004041683133247653
83.33619788579601	0.001064963882845745	0.0010585373042083911	0.0011197061671464148	0.0011122661895255294	0.0011501291718873134	0.0011421048046776077	0.0011818019814776716	0.001173153508794169	0.0012458682674991602	0.001235909604113885	0.05399029591551025	0.05331149910171937	2.1593267415895723e-06	0.0004143673344634835	2.1436241574468873e-06	0.0004113540560035378
83.83834040030794	0.0010653939417955458	0.001058971448527905	0.0011205527877287754	0.0011131095233747703	0.0011512197832980386	0.0011431874821831187	0.0011831558743590359	0.0011744942067230288	0.0012477829391353324	0.001237799104381219	0.054379787021131526	0.053696077244507215	2.18458774769786e-06	0.0004217408275868917	2.1686892196859722e-06	0.00041867156468849975
84.34350857607244	0.0010658252034812803	0.0010594069738244958	0.0011214119650513163	0.0011139653964690715	0.0011523298073906744	0.001144289424826368	0.0011845367319022993	0.0011758615695439325	0.001249741142483223	0.0012397314739909138	0.054780121494836784	0.05409136161880806	2.210168599474545e-06	0.0004292502555098554	2.1940711083981e-06	0.00042612385649928863
84.85172064422062	0.0010662574509522273	0.0010598436701229176	0.001122283834355959	0.0011148339452172649	0.0011534596028514516	0.0011454109882467998	0.0011859451669943874	0.001177256201901624	0.001251744073591429	0.0012417078875197665	0.05519164475379286	0.05449769325148903	2.236076423169954e-06	0.0004368987554273229	2.2197768601152183e-06	0.000433714035720012
85.36299494573534	0.001066690453308522	0.0010602813137851712	0.0011231685301997375	0.0011157153054241465	0.0011546095366691243	0.0011465525362988156	0.00118738181147574	0.0011786787270851612	0.0012537929732629348	0.001243729563379437	0.055614715829602646	0.054915426609466064	2.2623185488672426e-06	0.0004446895565108633	2.2458137113861437e-06	0.0004414452972738847
85.87734993211305	0.0010671239649383433	0.0010607196667602825	0.0011240661862715426	0.00111660961211161	0.0011557799843796783	0.0011477144412929067	0.001188847316918221	0.0011801297877908968	0.001255889129209249	0.0012457977659215645	0.056049708008611435	0.05534493023171416	2.2889025198828596e-06	0.0004526259836523938	2.2721891079495633e-06	0.0004493209303911283
86.39480416602983	0.0010675577247135587	0.0010611584757931343	0.0011249769351955447	0.001117516999326681	0.0011569713303210892	0.0011488970842466145	0.0011903423554440226	0.0011816100469255607	0.0012580338783314718	0.0012479138076666508	0.05649700950700077	0.055786587395605235	2.315836102779155e-06	0.00046071146142562247	2.298910714491854e-06	0.00045734432248786816
86.91537632201124	0.0010679914551415231	0.0010615974715900416	0.00112590090832044	0.001118437599935616	0.0011581839678987027	0.001150100855145903	0.0011918676205881847	0.0011831201884520215	0.0012602286091370394	0.001250079051665315	0.05695702418280613	0.05624079681968393	2.343127297994114e-06	0.0004689495182741421	2.325986425018127e-06	0.00046551896326779696
87.43908518710603	0.001068424861470528	0.0010620363679386235	0.001126838235493592	0.0011193715454031518	0.0011594182998618445	0.001151326153217519	0.0011934238282075252	0.0011846609182804444	0.001262474764301635	0.0012522949140010627	0.057430172287143845	0.056707973405132596	2.3707843511795116e-06	0.00047734379095104584	2.3534243739028494e-06	0.0004738484490672268
87.9659496615646	0.0010688576307463689	0.0010624748607794248	0.0011277890448191513	0.0011203189655559882	0.0011606747385923685	0.0011525733872130408	0.0011950117174390547	0.001186232965207854	0.0012647738433865217	0.001254562866444643	0.05791689125708811	0.05718854901833879	2.39881576527632e-06	0.00048589802922544	2.3812329476595104e-06	0.00048233648746071056
88.4959887595208	0.0010692894308172087	0.0010629126272265477	0.001128753462399076	0.0011212799883294619	0.0011619537064058228	0.0011538429757052676	0.0011966320517110861	0.0011878370819092328	0.0012671274057223067	0.0012568844392706418	0.058417636552813706	0.05768297331713531	2.427230313398719e-06	0.0004946161008759775	2.409420797490477e-06	0.0004909869021453295
89.0292216096782	0.001069719909283891	0.0010633493245344357	0.001129731612056018	0.0011222547394963663	0.0011632556358660557	0.0011551353473977554	0.0011982856198105858	0.0011894740459836215	0.0012695370734711517	0.0012592612242480442	0.05893288254178853	0.058191714623471814	2.456037052589368e-06	0.0005035019969969468	2.4379968526916374e-06	0.0004998036381308191
89.56566745600044	0.001070148692392611	0.0010637845890077604	0.0011307236150368816	0.0011232433423767562	0.0011645809701140686	0.0011564509414482879	0.0011999732370105254	0.0011911446610588863	0.0012720045348803266	0.0012616948778173	0.05946312343302407	0.05871526084547395	2.485245338516417e-06	0.0005125598376386487	2.466970334967988e-06	0.0005087907672535474
90.1053456584057	0.0010705753838667024	0.0010642180348512061	0.0011317295896958594	0.0011242459175275412	0.0011659301632120527	0.0011577902078071848	0.0012016957462613173	0.00119284975795914	0.0012745315477411528	0.001264187124467564	0.060008874264566824	0.05925412045203958	2.5148648411940037e-06	0.0005217938778122877	2.496350773734113e-06	0.0005179524940446822
90.6482756934654	0.0010709995636741098	0.001064649252955762	0.0011327496511556027	0.0011252625824105693	0.0011673036805035755	0.0011591536075713923	0.0012034540194507152	0.0011945901959390915	0.0012771199430685048	0.0012667397603288615	0.060570671947689385	0.05980882350336149	2.5449055618125428e-06	0.0005312085138866052	2.5261480225023322e-06	0.0005272931619809962
91.19447715510712	0.0010714207867269581	0.0010650778096179322	0.0011337839109452023	0.0011262934510378449	0.001168701998990996	0.0011605416133554079	0.0012052489587369435	0.0011963668639899808	0.001279771629017357	0.001269354656995231	0.0611490763714282	0.060379922741018034	2.5753778507640185e-06	0.0005408082904095057	2.556372276429431e-06	0.0005368172601478982
91.74396975532183	0.0010718385815093497	0.0010655032451880792	0.0011348324766134383	0.0011273386335924121	0.0011701256077312448	0.0011619547096801397	0.0012070814979601534	0.001198180682222058	0.0012824885950542453	0.0012720337655961974	0.06174467157145519	0.06096799474150513	2.6062924269858873e-06	0.0005505979073933687	2.5870340911349383e-06	0.0005465294303533264
92.29677332487483	0.0010722524486294154	0.001065925072643915	0.0011358954513158083	0.0011283982360233845	0.001171575008251254	0.0011633933933809482	0.0012089526041377697	0.0012000326033290497	0.0012852729164030843	0.0012747791211355174	0.062358066967483146	0.061573641137403975	2.6376603987185616e-06	0.0005605822280988493	2.6181444028995984e-06	0.0005564344747261696
92.85290781402206	0.0010726618592913058	0.001066342776084895	0.001136972933373626	0.001129472359613462	0.001173050714984356	0.0011648581740361585	0.001210863279049693	0.001201923614140414	0.0012881267587864348	0.0012775928471176643	0.06298989867377769	0.06219748991064996	2.6694932858015944e-06	0.000570766287362634	2.6497145503496296e-06	0.0005665373638436
93.41239329322968	0.001073066253682677	0.001066755809143086	0.0011380650158034603	0.0011305611005172067	0.0011745532557291625	0.0011663495744175065	0.001212814560919858	0.0012038547372677482	0.0012910523834852136	0.0012804771604844399	0.06364083088764953	0.06284019676274628	2.7018030436603505e-06	0.0005811553005170833	2.6817562977863706e-06	0.0005768432454333894
93.97524995389855	0.0010734650392729066	0.0010671635933057885	0.001139171785815055	0.0011316645492682237	0.00117608317213251	0.0011678681309640613	0.0012148075262011625	0.0012058270328521674	0.0012940521527418484	0.0012834343768859929	0.06431155736117075	0.06350244656708244	2.7346020891212946e-06	0.0005917546729532763	2.714281860283609e-06	0.0005873574537008652
94.54149810909283	0.0010738575890170605	0.0010675655161449648	0.0011402933242757153	0.0011327827902533113	0.0011776410201982366	0.0011694143942813397	0.0012168432914713859	0.0012078416004200898	0.0012971285355341548	0.00128646691631276	0.06500280296179271	0.06418495490891038	2.767903328230667e-06	0.000602570010386605	2.7473039307321367e-06	0.0005980855193387924
95.11115819427312	0.0010742432394603401	0.0010679609294482562	0.0011414297051391225	0.0011339159011514804	0.0011792273708236933	0.0011709889296674589	0.0012189230154483585	0.0012098995808555015	0.0013002841137496734	0.0012895773091172267	0.06571532532789398	0.06488846971900852	2.801720186247853e-06	0.0006136071298849244	2.780835708989394e-06	0.0006090331802772464
95.68425076803395	0.0010746212887374734	0.0010683491472460514	0.0011425809948362965	0.0011350639523356385	0.0011808428103660667	0.001172592317668344	0.0012210479011333503	0.0012120021584973986	0.0013035215887929213	0.001292768202457033	0.06644991662584515	0.0656137730074412	2.8360666400350544e-06	0.0006248720717353662	2.8148909333562417e-06	0.0006202063932482793
96.26079651284576	0.0010749909944612133	0.0010687294437288597	0.0011437472516264008	0.0011362270062346465	0.0011824879412408087	0.001174225154664225	0.0012232191980924294	0.001214150563371974	0.0013068437886610705	0.001296042367193915	0.06720740541559948	0.06636168270437888	2.8709572530460133e-06	0.0006363711122209237	2.8494839145645334e-06	0.0006316113462329909
96.84081623580131	0.001075351571493796	0.001069101051048816	0.0011449285249048632	0.001137405116653217	0.0011841633825546301	0.001175888053489794	0.0012254382048863847	0.0012163460735698135	0.001310253675526818	0.0012994027052861362	0.06798865863242251	0.06713305461545936	2.906407213167485e-06	0.0006481107773970707	2.8846295725432763e-06	0.0006432544718803501
97.42433086936633	0.0010757021895949175	0.0010694631569989675	0.0011461248544662008	0.0011385983280470932	0.0011858697707758138	0.0011775816440907176	0.001227706271660768	0.0012185900177793963	0.0013137543538709667	0.0013028522577156927	0.0687945836929424	0.06792878449975295	2.9424323737059846e-06	0.0006600978579644756	2.9203434762212124e-06	0.0006551424619883339
98.01136147213543	0.0010760419709394452	0.0010698149025635398	0.0011473362697187448	0.0011398066747507042	0.0011876077604448163	0.0011793065742193615	0.0012300248029086175	0.0012208837779891309	0.0013173490792112656	0.0013063942129954683	0.0696261307343612	0.06874981027905774	2.97904929777589e-06	0.0006723394253358161	2.956641886628624e-06	0.0006672822831446934
98.60192922959182	0.0010763699874977292	0.001070155379332114	0.001148562788848314	0.0011410301801543796	0.0011893780249284153	0.0011810635101729132	0.0012323952604195469	0.0012232287923712585	0.0013210412674785456	0.0013100319163058985	0.07048429499635193	0.06959711438789995	3.016275306484857e-06	0.0006848428490255909	2.993541803682177e-06	0.0006796811936505553
99.1960554548718	0.0010766852582710833	0.0010704836267702931	0.0011498044179277603	0.0011422688558280418	0.0011911812572210517	0.0011828531375774134	0.0012348191664302258	0.001225626558362247	0.0013248345050962849	0.0013137688793155898	0.07137011935597393	0.07047172627442912	3.054128531225107e-06	0.0006976158154798906	3.031061016944012e-06	0.0006923467618412671
99.79376158953411	0.0010769867463745718	0.0010707986293390184	0.0011510611499690306	0.0011435227005880838	0.0011930181707972304	0.0011846761622214773	0.0012372981069924953	0.0012280786359555194	0.001328732559825161	0.0013176087907456502	0.0722846970267328	0.07137472506315848	3.092627970531373e-06	0.000710666348499589	3.0692181608121902e-06	0.0007052868859539208
100.39506920433367	0.0010772733559589708	0.0010710993134544276	0.001152332963914379	0.0011447916995040342	0.001194889500519431	0.0011865333109439943	0.0012398337355770854	0.0012305866512239837	0.0013327393924404843	0.001321555527743548	0.0732291744338443	0.07230724239144361	3.13179355195003e-06	0.000724002831417464	3.1080327745484134e-06	0.0007185098156907987
101.00000000000001	0.0010775439289632956	0.001071384544279659	0.0011536198235629876	0.0011460758228413102	0.001196796003606227	0.0011884253325803672	0.0012424277769323834	0.0012331523000913256	0.0013368591693171251	0.0013256131681389104	0.07420475427875477	0.07327046543256596	3.1516052752711706e-06	0.0007307436314594986	3.1276662552594676e-06	0.0007251930358458305
