# Supplementary material for: White matter micro- and macrostructure brain charts for the human lifespan
Source: Nature. 2026 May 13;655(8124):979–89. doi: 10.1038/s41586-026-10454-2 (PMC13391363; doi:10.1038/s41586-026-10454-2)
Supplement: Supplementary file 12 — Centiles trajectories of brain charts. SDT.T9.1–5 contain the brain charts for the global metrics; SDT.T9.6–509 contain the brain charts for the tract-specific metrics (unnormalized); and SDT.T9.510–1157 contain the brain charts for the tract-specific macrostructural metrics (normalized). Included in each table are the male and female centile trajectories for the 2.5th, 25th, 50th, 75th and 97.5th percentiles; the interquartile range normalized by the 50th centile; and the derivatives of the 50th centiles with respect to both age and log(age). Charts are sampled in logarithmically spaced intervals. Age is reported in years, while centile trajectory values are reported in metric-specific units: diffusivities in mm2 s−1, volume in mm3, surface area in mm2, average length in mm, and FA is dimensionless (unitless). [file 41586_2026_10454_MOESM12_ESM.zip › plotted_curves/SDT.T9.259-SLF_III_left_avg_length_curve_metrics.csv]

ages	male_0.025th_percentile	female_0.025th_percentile	male_0.25th_percentile	female_0.25th_percentile	male_0.5th_percentile	female_0.5th_percentile	male_0.75th_percentile	female_0.75th_percentile	male_0.975th_percentile	female_0.975th_percentile	male_normalized_quantile_range	fwmale_normalized_quantile_range	male_median_centile_d_age	male_median_centile_d_log_age	female_median_centile_d_age	female_median_centile_d_log_age
0.25	45.726387721399846	44.91923325915587	53.47899916192546	52.09367828628373	57.26580726257755	55.60654156176456	60.85835906126407	58.94627161530301	67.19991543112239	64.85994798119029	0.12886153626547972	0.12323358253467014	17.95152503684383	10.364830271391332	17.43138556288178	10.064512757753768
0.25150637576242696	45.747980062576175	44.94044447886504	53.50425261709431	52.118277584356214	57.292849004791655	55.632799778482	60.88709735014338	58.974106985970934	67.23164844479098	64.8905760155276	0.12886153963877078	0.12323358574282037	17.913042396430683	10.373636643356804	17.39401795631784	10.073063975081823
0.2530218281966045	45.76960909203546	44.96169173950511	53.529548983947336	52.14291868262938	57.3199366984848	55.659102615286514	60.91588447430847	59.00198965758605	67.26343538409243	64.92125609770287	0.12886154304766329	0.1232335889848296	17.83594505540168	10.391225861207204	17.31915450948145	10.090143565419567
0.25454641199404576	45.79127471171221	44.98297494474475	53.55488814782978	52.167601469419694	57.347070220898374	55.685449952976896	60.94472030331203	59.02991950379949	67.29527610500564	64.9519880887093	0.12886154649255746	0.12323359226107759	17.75904820255164	10.408767925131542	17.244485741804965	10.107177368303383
0.2560801821758082	45.81297682311638	45.00429399783555	53.580269993590775	52.19232583256041	57.37424944874272	55.7118416718363	60.97360470614242	59.057896397715886	67.32717046288668	64.98277184893902	0.12886154997385604	0.12323359557194812	17.682352339710633	10.426262632227008	17.17001214057018	10.124165186709433
0.25762319409447826	45.834715327336006	45.02564880161475	53.60569440558649	52.2170916594045	57.401474258200444	55.73827765163544	61.002537551227434	59.085920211896806	67.35911831247282	65.01360723818689	0.1288615534919684	0.12323359891783024	17.605857959362766	10.443709781126017	17.09573418398577	10.14110682511091
0.2591755034361701	45.85649012504096	45.04703925850878	53.63116126768446	52.24189883682912	57.428744524931204	55.76475777163723	61.031518706439115	59.11399081836561	67.39111950788792	65.0444941156557	0.1288615570473072	0.12323360229911609	17.529565544591605	10.461109171990756	17.021652341158187	10.15800208946348
0.2607371662225343	45.878301116485595	45.06846527053595	53.65667046326676	52.2667472512384	57.45606012407485	55.79128191059987	61.060548039097405	59.142108088610854	67.42317390264647	65.07543233996003	0.1288615606402905	0.1232336057162041	17.45347556886918	10.478460606327644	16.947767071837006	10.174850787028845
0.2623082388127803	45.90014820151164	45.08992673930929	53.68222187523331	52.29163678856695	57.483420930255285	55.817849946780555	61.08962541597399	59.17027189359007	67.45528134965777	65.1064217691304	0.1288615642713417	0.12323360916949588	17.37758849649981	10.495763887251087	16.874078826866025	10.191652726622124
0.2638887779057103	45.922031279551994	45.1114235660402	53.70781538600638	52.31656733428404	57.51082681758503	55.844461757939904	61.118750703297266	59.19848210373459	67.48744170123152	65.13746226061862	0.12886156794088816	0.1232336126593984	17.30190478244549	10.513018819374338	16.80058804802684	10.208407718522722
0.26547884054176485	45.94395024963319	45.132955651540996	53.733450877533485	52.341538773396515	57.538277659668445	55.87111722134514	61.147923766755795	59.226738588952855	67.51965480908152	65.16855367130127	0.12886157164936304	0.12323361618632359	17.22642487217672	10.53022520866216	16.72729516788604	10.225115574325173
0.2670784841050822	45.96590501037854	45.154522896227874	53.759128231291	52.36655099045232	57.5657733296056	55.89781621377379	61.17714447150232	59.25504121863435	67.55192052433023	65.19969585748423	0.1288615753972038	0.12323361975068778	17.151149201992666	10.547382862641825	16.654200610100816	10.241776107130136
0.26868776632556873	45.98789546001148	45.176125200124275	53.78484732828815	52.39160386954434	57.59331369999652	55.924558611517824	61.20641268215836	59.283389861653966	67.58423869751377	65.23088867490739	0.12886157918485344	0.12323362335291176	17.076078198937466	10.564491590292164	16.581304789335263	10.25838913145526
0.2703067452809827	46.00992149635824	45.19776246286352	53.81060804907012	52.416697294313494	57.62089864294456	55.95134429038696	61.23572826281778	59.311784386375585	67.61660917858583	65.26213197874858	0.12886158301276054	0.12323362699342223	17.001212280745676	10.581551202041737	16.508608111238573	10.274954463229733
0.2719354793990299	46.03198301685125	45.21943458369205	53.83641027372198	52.441831147952485	57.648528030060525	55.97817312571266	61.26509107705117	59.340224660656226	67.64903181692264	65.29342562362815	0.12886158688137778	0.1232336306726501	16.926551856013248	10.598561509788851	16.436110972550523	10.291471919794276
0.27357402745947257	46.05407991853179	45.24114146147219	53.862253881871936	52.46700531320901	57.67620173246627	56.00504499235155	61.29450098790962	59.36871055184974	67.68150646132705	65.3247694636131	0.12886159079116388	0.12323363439103167	16.85209732405201	10.615522326832433	16.36381376101781	10.307941319868405
0.2752224485962505	46.076212098053176	45.26288299468511	53.888138752694886	52.49221967238925	57.7039196207984	56.031959764689155	61.3239578579288	59.3972419268107	67.71403296003294	65.3561633522213	0.12886159474258307	0.12323363814900755	16.777849075137055	10.632433467981173	16.29171685561596	10.324362483632285
0.27688080229961526	46.09837945168389	45.28465908143405	53.91406476491625	52.51747410736151	57.73168156521247	56.058917316643814	61.35346154913322	59.425818651898666	67.7466111607102	65.38760714242615	0.12886159873610456	0.12323364194702491	16.70380749033211	10.649294749435285	16.219820626356523	10.340735232603038
0.2785491484182772	46.120581875310165	45.30646961944675	53.94003179681484	52.54276849955912	57.75948743538598	56.08591752166973	61.38301192303961	59.45444059298129	67.77924091046816	65.41910068666007	0.12886160277220318	0.12323364578553483	16.629972941576852	10.666105988788331	16.148125434414396	10.35705938967476
0.28022754716156506	46.14281926443924	45.32831450607874	53.96603972622686	52.56810272998429	57.78733710052273	56.11296025276111	61.41260884066139	59.483107615438804	67.81192205586078	65.45064383681947	0.12886160685135933	0.12323364966499434	16.556345791905187	10.682867005181834	16.076631632295175	10.373334779222205
0.2819160591015993	46.16509151420253	45.35019363831632	53.992088430549416	52.59347667921145	57.815230429356475	56.14004538245575	61.44225216251268	59.511819584167775	67.8446544428909	65.48223644426876	0.12886161097405818	0.1232336535858656	16.482926395237882	10.69957761909609	16.005339563667803	10.389561226935257
0.28361474517547763	46.18739851935803	45.3721069127791	54.01817778674351	52.618890227390345	57.84316729015429	56.16717278283831	61.47194174861183	59.54057636358456	67.87743791701426	65.5138783598443	0.12886161514079225	0.1232336575486156	16.40971509647352	10.716237652430209	15.934249563446429	10.405738559873498
0.2853236666874746	46.209740174293714	45.39405422572321	54.0443076713379	52.64434325424963	57.871147550720615	56.19434232554417	61.50167745848568	59.569377817629515	67.91027232314416	65.5455694338589	0.1288616193520587	0.12323366155371814	16.33671223156489	10.732846928483923	15.863361957841335	10.421866606460753
0.2870428853112538	46.23211637303011	45.416035473043834	54.070477960432186	52.66983563909993	57.8991710784005	56.22155388176272	61.5314591511731	59.5982238097703	67.9431575056553	65.57730951610557	0.12886162360836048	0.1232336656016514	16.263918127529905	10.749405271955766	15.79267706439714	10.437945196485089
0.28877246309209376	46.25452700922345	45.438050550278405	54.09668852970049	52.69536726083747	57.927237740083676	56.24880732224119	61.56128668522924	59.62711420300607	67.97609330838866	65.60909845586208	0.12886162791020686	0.12323366969289921	16.191333102535282	10.765912508975816	15.722195192067375	10.453974161106089
0.2905124624491269	46.27697197616845	45.46009935260919	54.122939254394666	52.720937997947146	57.95534740220793	56.27610251728797	61.59115991872913	59.65604885987098	68.0090795746553	65.64093610189477	0.1288616322581124	0.12323367382795161	16.118957465881977	10.782368467051128	15.65191664118538	10.469953332833029
0.29226294617759224	46.299451166801255	45.48218177486637	54.14923000934787	52.746547728506	57.98349993076291	56.30343933677628	61.62107870927179	59.68502764243805	68.042116147241	65.67282230246298	0.12886163665259823	0.12323367800730378	16.04679151804521	10.79877297504936	15.581841703517057	10.485882545504865
0.294023977451102	46.321964473702195	45.50429771153055	54.175560668977646	52.77219633018627	58.01169519129348	56.33081765014751	61.65104291398373	59.71405041232271	68.07520286841007	65.70475690532274	0.12886164109419132	0.12323368223145731	15.974835550647185	10.815125863196954	15.511970662257227	10.501761634264767
0.29579561982392083	46.34451178909867	45.526447056735684	54.201931107289354	52.79788368025873	58.03993304890338	56.358237326414674	61.681052389522854	59.7431170306865	68.10833957990977	65.73673975773097	0.12886164558342494	0.12323368650091887	15.903089846715375	10.831426963164631	15.442303792204257	10.51759043565471
0.29757793723326015	46.36709300486818	45.54862970427215	54.22834119787985	52.82360965559617	58.068213368259144	56.38569823416625	61.711106992082655	59.77222735824108	68.14152612297474	65.76877070644991	0.12886165012083847	0.12323369081620199	15.831554680418776	10.847676107900043	15.372841359601807	10.533368787480867
0.29937099400158496	46.3897080125407	45.570845547588874	54.25479081394002	52.84937413267606	58.096536013592846	56.41320024156889	61.74120657739511	59.80138125525118	68.17476233833045	65.80084959775026	0.12886165470697764	0.12323369517782524	15.760230317293463	10.86387313171872	15.303583622293445	10.5490965288609
0.3011748548389356	46.412356703301974	45.59309447979673	54.28127982825885	52.875176987584325	58.12490084870647	56.4407432163716	61.77135100073534	59.83057858153894	68.20804806619816	65.8329762774161	0.12886165934239485	0.12323369958631372	15.689117014329895	10.880017870353186	15.234530829811774	10.564773500276715
0.30298958484526295	46.43503896799599	45.61537639367097	54.30780811322633	52.90101809601824	58.153307736974945	56.46832702590871	61.80154011692482	59.859819196487166	68.24138314629857	65.86515059074834	0.12886166402764804	0.12323370404219872	15.618215019811032	10.896110160789249	15.165683223251108	10.580399543452586
0.30481524951277783	46.45775469712785	45.63769118165389	54.334375540836604	52.92689733328957	58.18175654134965	56.49595153710329	61.83177378033512	59.8891029590429	68.27476741785595	65.89737238256878	0.12886166876330266	0.12323370854601783	15.54752457349423	10.912149841369683	15.097041035432994	10.595974501417004
0.3066519147283146	46.48050378086651	45.660038735857704	54.36098198269145	52.952814574327824	58.210247124362006	56.52361661647063	61.86205184489175	59.918429727721104	68.30820071960231	65.92964149722403	0.12886167354993025	0.12323371309831478	15.477045906656713	10.928136751777856	15.028604490928046	10.611498218506313
0.3084996467757088	46.50328610904754	45.682418948067166	54.3876273100033	52.97876969368337	58.23877934812685	56.55132213012154	61.89237416407769	59.94779936060812	68.34168288978138	65.96195777858945	0.1288616783881093	0.12323371769963916	15.406779242050106	10.94407073298862	14.960373806028656	10.626970540297407
0.31035851233818973	46.526101571175765	45.704831709742166	54.414311393598524	53.00476256553042	58.26735307434582	56.579067943765544	61.92274059093704	59.977211715365186	68.37521376615258	65.99432107007297	0.128861683278425	0.12323372235054751	15.336724794089605	10.959951627350165	14.892349188934531	10.642391313705957
0.3122285785007863	46.54895005642832	45.727276912020734	54.44103410392083	53.030793063670544	58.2959681643111	56.60685392271464	61.953150978078966	60.00666664923233	68.40879318599555	66.02673121461935	0.12886168822146898	0.12323372705160313	15.266882768713913	10.975779278442133	14.8245308396381	10.657760386866357
0.3141099127527488	46.571831453656756	45.74975444572117	54.467795311033875	53.05686106153511	58.32462447890818	56.63467993188595	61.98360517768067	60.036164019031155	68.44242098611315	66.05918805471329	0.1288616932178402	0.1232337318033755	15.197253363437994	10.991553531104728	14.756918949913597	10.673077609104439
0.31600258298998396	46.594745651390085	45.77226420134493	54.494594884624746	53.08296643218867	58.35332187861958	56.662545835805226	62.01410304149137	60.065703681168664	68.47609700283606	66.0916914323836	0.128861698268145	0.1232337366064407	15.127836767633198	11.007274231567862	14.689513703649936	10.68834283110482
0.3179066575175057	46.61769253783754	45.794806069079435	54.521432694007274	53.10910904833223	58.38206022352843	56.69045149861048	62.04464442083599	60.095285491641015	68.50982107202687	66.1242411892074	0.12886170337299618	0.12323374146138211	15.058633162328988	11.022941227280171	14.622315276634254	10.703555904752648
0.3198222050518999	46.64067200089091	45.817379938800286	54.54830860812469	53.13528878230581	58.41083937332127	56.718396784054605	62.075229166618286	60.12490930603633	68.54359302908342	66.15683716631315	0.12886170853301349	0.12323374636878899	14.989642720282063	11.038554366939934	14.555323836615571	10.718716683124512
0.32174929472380437	46.663683928127334	45.83998570007408	54.57522249555299	53.16150550609173	58.439659187291696	56.74638155550897	62.105857129324654	60.154574979538545	68.57741270894311	66.18947920438494	0.1288617137488248	0.12323375132925855	14.920865606110965	11.05411350052782	14.488539543457591	10.733825020563017
0.32368799608040405	46.68672820681186	45.86262324216089	54.60217422450385	53.18775909131746	58.46851952434347	56.77440567596642	62.13652815902742	60.18428236693051	68.61127994608648	66.22216714366589	0.1288617190210645	0.123233756343394	14.852301976321542	11.069618479281417	14.42196254911687	10.748880772609482
0.3256383790879404	46.7098047239001	45.885292454016856	54.62916366282779	53.214049409258685	58.49742024299397	56.802469008044554	62.167242105388546	60.214031322597585	68.64519457454129	66.25490082396207	0.1288617243503753	0.12323376141180657	14.783951979330595	11.085069155709789	14.355592997702843	10.763883796043956
0.32760051413423674	46.73291336604081	45.90799322429677	54.65619067801721	53.24037633084228	58.526361201377306	56.83057141398889	62.197998817662935	60.24382170053089	68.67915642788626	66.28768008464615	0.12886172973740664	0.12323376653511357	14.715815755476797	11.100465383506162	14.28943102550511	10.778833948819738
0.3295744720312385	46.75605401957832	45.9307254413564	54.68325513720918	53.266739726649014	58.555342257247474	56.85871275567584	62.22879814470174	60.27365335433051	68.71316533925463	66.32050476466087	0.12886173518281568	0.12323377171394095	14.647893437037055	11.115807017577026	14.22347676096797	10.793731090043366
0.33156032401756863	46.77922657055505	45.95348899325502	54.71035690718848	53.2931394669165	58.584363267981466	56.88689289461573	62.259639934955814	60.30352613720872	68.74722114133804	66.35337470252263	0.1288617406872679	0.12323377694892078	14.580185148408418	11.131093914082157	14.157730324877775	10.808575080047376
0.33355814176109866	46.80243090471423	45.97628376775805	54.7374958543907	53.319575421542275	58.61342409058273	56.91511169195619	62.29052403647916	60.333439901993515	68.78132366639036	66.38628973632537	0.1288617462514357	0.12323378224069283	14.51269100610807	11.146325930421881	14.092191830375668	10.823365780366657
0.33556799736153503	46.82566690750229	45.999109652339435	54.76467184490515	53.34604746008654	58.64252458168418	56.94336900848504	62.32145029693238	60.36339450113175	68.81547274623136	66.41924970374401	0.12886175187600024	0.12323378758990478	14.445411118671473	11.161502925118839	14.02686138286299	10.838103053625673
0.3375899633530214	46.84893446407116	46.02196653418385	54.79188474447744	53.37255545177474	58.671664597551015	56.97166470463311	62.35241856358549	60.39338978669203	68.8496682122501	66.45225444203771	0.12886175756164972	0.12323379299721147	14.378345586872456	11.176624757918034	13.96173908018136	10.852786763640324
0.3396241127067558	46.87223345928104	46.044854300189506	54.81913441851282	53.39909926550083	58.700843994084316	56.99999864047758	62.383428683321824	60.423425610368426	68.88390989540888	66.48530378805381	0.12886176330908142	0.12323379846327558	14.311494503763242	11.191691289792288	13.896825012694535	10.867416775416132
0.3416705188336247	46.895563777702726	46.06777283697032	54.846420732078855	53.42567876982982	58.73006262682386	57.028370675744895	62.414480502641034	60.45350182348335	68.91819762624691	66.5183975782312	0.12886176911899988	0.12323380398876758	14.244857954614417	11.206702382849471	13.83211926320655	10.881992955060923
0.343729255586852	46.91892530361997	46.09072203085836	54.873743549908234	53.452293833000574	58.75932035095118	57.05678066981359	62.445573867662326	60.483618276990725	68.95253123488366	66.55153564860363	0.1288617749921187	0.12323380957436558	14.178436016973137	11.221657900328864	13.767621907010835	10.896515169779377
0.34580039726466444	46.94231792103181	46.113701767906036	54.9011027364015	53.47894432292841	58.78861702129245	57.08522848171718	62.47670862412752	60.51377482147899	68.98691055102233	66.58471783480312	0.12886178092915906	0.12323381522075606	14.112228760819562	11.236557706670283	13.703333012059375	10.910983287942145
0.3478840186129729	46.96574151365524	46.136711933888776	54.928498155630116	53.50563010720815	58.81795249232186	57.11371397014737	62.50788461740464	60.54397130717448	69.02133540395381	66.61794397206366	0.1288617869308515	0.12323382092863346	14.046236248508649	11.2514016674304	13.639252638915423	10.925397179009451
0.34998019482807	46.989195964927134	46.15975241430694	54.9559296713389	53.532351053116415	58.847326618164054	57.14223699345653	62.539101692490576	60.57420758394409	69.05580562255963	66.65121389522415	0.12886179299793413	0.12323382669870012	13.980458534873833	11.266189649322769	13.575380840811704	10.9397567135602
0.352089001559344	47.01268115800715	46.18282309438855	54.98339714694917	53.55910702761479	58.87673925259772	57.17079740966102	62.57035969401479	60.60448350129879	69.09032103531601	66.6845274387323	0.12886179913115467	0.12323383253166642	13.914895667303426	11.280921520206903	13.511717663765012	10.954061763286518
0.3542105149120084	47.036196975779575	46.2059238590913	55.01090044556118	53.58589789735209	58.906190249058035	57.199395076443714	62.60165846624198	60.6347989083963	69.12488147029688	66.7178844366475	0.1288618053312688	0.12323383842825184	13.849547685642392	11.29559714899915	13.44826314646889	10.96831220090462
0.35634481144984936	47.05974330085584	46.22905459310482	55.038439429956846	53.612723528667104	58.93567946063966	57.22802985115682	62.63299785307532	60.66515365404413	69.15948675517743	66.75128472264426	0.1288618115990419	0.12323384438918387	13.784414622410623	11.310216405761821	13.385017320500992	10.982507900247583
0.35849196819798806	47.083320015576774	46.25221518085305	55.066013962602575	53.639583787591285	58.96520674009977	57.256701590824875	62.66437769805953	60.69554758670265	69.1941367172375	66.78472813001548	0.12886181793524737	0.12323385041519845	13.719496502781112	11.324779161655897	13.321980210310358	10.996648736227144
0.36065206264566085	47.10692700201487	46.275405506496405	55.0936239056518	53.66647853985129	58.994771939860755	57.28541015214734	62.695797844383975	60.72598055448795	69.22883118336496	66.81821449167582	0.12886182434066912	0.12323385650703997	13.654793344623613	11.33928528893739	13.259151833246506	11.010734584784586
0.3628251727490157	47.130564141976585	46.29862545393397	55.12126912094776	53.69340765087158	59.024374912013194	57.31415539150147	62.727258134885545	60.756452405174834	69.26356998005906	66.85174364016468	0.12886183081609806	0.12323386266546227	13.590305158579213	11.353734660931877	13.196532199632202	11.024765322930762
0.3650113769339257	47.15423131700448	46.32187490680576	55.14894947002595	53.720370985776924	59.05401550831854	57.34293716494494	62.7587584120518	60.78696298619964	69.29835293343366	66.88531540764964	0.12886183736233664	0.1232338688912274	13.526031948027594	11.368127152007219	13.13412131277073	11.038740828676964
0.36721075409881926	47.177928408379344	46.34515374849469	55.17666481411668	53.74736840939485	59.083693580211786	57.3717553282185	62.79029851802362	60.81751214466303	69.33317986922042	66.91892962592924	0.1288618439801957	0.12323387518510699	13.461973709259837	11.382462637613571	13.071919169049579	11.05266098109496
0.3694233836175272	47.2016552971226	46.36846186212891	55.204415014147834	53.774399786258314	59.113408978804515	57.40060973674877	62.821878294598484	60.84809972733294	69.36805061277222	66.95258612643649	0.12886185067049574	0.12323388154788065	13.398130431489335	11.39674099428521	13.009925757993187	11.066525660293337
0.37164934534214805	47.22541186399838	46.39179913058398	55.232199930747385	53.80146498060812	59.14316155488746	57.42950024565094	62.85349758323325	60.878725580647476	69.40296498906638	66.98628474024186	0.1288618574340664	0.12323388798033831	13.334502096817232	11.410962099531389	12.948141062228387	11.080334747333836
0.3738887196059291	47.24919798951547	46.41516543648465	55.260019424245606	53.82856385639515	59.172951158933046	57.45842670973103	62.88515622504682	60.90938955071735	69.43792282270749	67.0200252980561	0.1288618642717482	0.12323389448327877	13.271088680403409	11.425125831940022	12.886565057631742	11.094088124331392
0.3761415872261661	47.27301355392985	46.438560662207436	55.28787335467811	53.85569627728331	59.20277764109851	57.48738898348909	62.91685406082345	60.9400914833292	69.47292393793118	67.05380763023379	0.12886187118439024	0.1232339010575101	13.207890150442836	11.439232071099468	12.825197713324087	11.1077856743741
0.3784080295071193	47.29685843724627	46.46198468988214	55.315761581787676	53.882862106651245	59.23264085122792	57.516386921121075	62.948590931014955	60.970831223947606	69.50796815860649	67.08763156677567	0.12886187817285286	0.12323390770385001	13.144906468218323	11.453280697605805	12.764038991712368	11.121427281514116
0.3806881282429484	47.32073251922086	46.4854374013944	55.34368396502731	53.91006120759542	59.26254063885551	57.54542037652206	62.98036667574416	61.001608617718546	69.54305530823972	67.1214969373324	0.12886188523800568	0.12323391442312594	13.082137588238766	11.467271593093756	12.703088848609696	11.135012830816777
0.38298196572066395	47.34463567936281	46.50891867838735	55.37164036356223	53.937293442931924	59.29247685320771	57.57448920328825	63.012181134807136	61.032423509471435	69.57818520997685	67.15540357120678	0.12886189238072884	0.12323392121617445	13.01958345813	11.481204640131182	12.642347233173496	11.148542208267827
0.3852896247230969	47.368567796936574	46.532428402263854	55.39963063627249	53.9645586751992	59.32244934320598	57.60359325471981	63.044034147676264	61.06327574372225	69.61335768660705	67.18935129735728	0.1288618996019129	0.12323392808384241	12.95724401879852	11.495079722275477	12.581814088031024	11.162015300804342
0.38761118853188686	47.392528750963734	46.55596645418823	55.42765464175511	53.99185676665992	59.35245795746917	57.63273238382298	63.075925553502586	61.09416516467571	69.64857256056514	67.22333994440028	0.1288619069024585	0.12323393502698726	12.895119204495131	11.508896724079023	12.521489349319381	11.175431996322004
0.3899467409304866	47.416518420225245	46.579532715088476	55.45571223832677	54.01918757930378	59.38250254431633	57.66190644331296	63.10785519111896	61.1250916162283	69.68382965393516	67.25736934061364	0.12886191428327734	0.12323394204647549	12.833208942809506	11.52265553104371	12.461372946740084	11.188792183655096
0.39229636620718694	47.44053668326313	46.60312706565805	55.48380328402576	54.04655097484933	59.412582951768876	57.69111528561592	63.13982289904226	61.1560549419705	69.71912878845286	67.29143931393894	0.12886192174529176	0.12323394914318422	12.771513154755667	11.536356029631861	12.401464803593626	11.202095752551031
0.3946601491581577	47.464583418382745	46.62674938635795	55.51192763661469	54.07394681474658	59.44269902755339	57.72035876287179	63.17182851547643	61.18705498518966	69.75446978550889	67.32554969198479	0.1288619292894347	0.12323395631800092	12.710031754812007	11.549998107233478	12.341764836837683	11.21534259368309
0.3970381750905084	47.48865850365441	46.65039955741839	55.54008515358233	54.10137496017886	59.47285061910373	57.74963672693626	63.20387187831465	61.21809158887217	69.78985246615144	67.35970030202914	0.1288619369166504	0.12323396357182363	12.648764650943122	11.563581652162611	12.282272957107125	11.22853259859221
0.39943052982536675	47.512761816915464	46.674077458840806	55.56827569214617	54.128835272065274	59.50303757356367	57.77894902938332	63.23595282514224	61.249164595706155	69.82527665108927	67.39389097102236	0.1288619446278942	0.1232339709055604	12.587711744712578	11.577106553657359	12.222989068804964	11.2416656597361
0.4018372997009759	47.53689323577212	46.69778297039972	55.596499109254474	54.156327611062686	59.53325973778913	57.8082955215075	63.26807119323897	61.28027384808385	69.86074216069429	67.42812152558969	0.1288619524241323	0.12323397832013072	12.526872931293838	11.59057270187077	12.163913070160561	11.254741670454678
0.40425857157581063	47.56105263760141	46.721515971644564	55.62475526158856	54.18385183756802	59.56351695835068	57.83767605432629	63.30022681958173	61.31141918810415	69.89624881500465	67.46239179203418	0.12886196030634292	0.12323398581646482	12.466248099533914	11.603979987850835	12.105044853236905	11.26776052497189
0.4066944328317112	47.5852398995529	46.745276341901416	55.653044005564944	54.21140781172025	59.593809081535774	57.867090478582206	63.332419540846914	61.34260045757483	69.93179643372727	67.49670159633918	0.12886196827551516	0.12323399339550314	12.405837132007946	11.617328303529575	12.046384304007006	11.280722118341146
0.4091449713770379	47.6094548985506	46.769063960274934	55.68136519733749	54.23899539340254	59.62413595335107	57.89653864474518	63.36464919341292	61.37381749801508	69.96738483624057	67.53105076417097	0.12886197633264998	0.12323400105819818	12.345639905044663	11.630617541713946	11.987931302386642	11.293626346487144
0.411610275649843	47.6336975112947	46.79287870564994	55.70971869279946	54.26661444224428	59.65449741952467	57.926020403014654	63.39691561336252	61.405070150657714	70.00301384159718	67.56543912088134	0.12886198447876074	0.12323400880551297	12.285656288839164	11.643847596096748	11.929685722336217	11.306473106193152
0.41409043462106226	47.6579676142635	46.81672045669343	55.73810434758583	54.294264817623265	59.68489332550855	57.95553560332197	63.42921863648541	61.43635825645171	70.03868326852674	67.59986649151034	0.1288619927148717	0.12323401663842214	12.225886147425626	11.657018361200244	11.871647431831661	11.319262295040971
0.41658553779772634	47.682265083714846	46.84058909185594	55.766522017074976	54.32194637866738	59.71532351648039	57.985084095332155	63.461558098280236	61.467681656064116	70.07439293543813	67.63433270078842	0.12886200104202003	0.12323402455791171	12.16632933881192	11.67012973241981	11.813816292988122	11.331993811460052
0.41909567522619073	47.70658979568837	46.86448448937368	55.79497155639122	54.3496589842571	59.745787837346384	58.01466572844657	63.49393383395747	61.49904018988288	70.11014266042264	67.66883757313946	0.1288620094612548	0.1232340325649794	12.106985714957773	11.683181605969367	11.756192162052685	11.34466755467838
0.4216209374953856	47.730941626006555	46.88840652726975	55.82345282040625	54.37740249302683	59.77628613274265	58.04428035180441	63.52634567844102	61.530433698018406	70.14593226125585	67.70338093268256	0.12886201797363722	0.12323404066063527	12.047855121865723	11.696173878881382	11.698774889508059	11.357283424727939
0.42416141574008476	47.755320450277125	46.912355083356296	55.85196566374179	54.40517676336752	59.806818247038095	58.07392781428539	63.558793466371306	61.56186202030645	70.18176155540084	67.73796260323527	0.1288620265802419	0.12323404884590021	11.988937399664792	11.709106449041428	11.641564320103498	11.369841322450156
0.4267172016441951	47.779726143894116	46.93633003523571	55.88050994077093	54.43298165342801	59.837384024336	58.10360796451132	63.59127703210675	61.59332499630971	70.2176303600101	67.7725824083153	0.1288620352821547	0.1232340571218076	11.930232382575923	11.721979215097235	11.584560292867536	11.382341149437707
0.42928838744406506	47.804158582039896	46.96033126030255	55.909085505620524	54.460817021117265	59.86798330847642	58.13332065084841	63.62379620972659	61.624822465320406	70.2535384919284	67.80724017114329	0.12886204408047564	0.12323406548940342	11.871739899064778	11.73479207652781	11.527762641233494	11.394782808090895
0.43187506593181346	47.82861763968669	46.984358635745025	55.93769221217293	54.48868272410617	59.898615943038116	58.1630657214092	63.65635083303277	61.65635426636221	70.28948576769503	67.8419357146451	0.12886205297631695	0.12323407394974531	11.81345977179626	11.747544933556128	11.471171193012196	11.407166201530345
0.4344773304586784	47.85310319159804	47.0084120385465	55.96632991406778	54.51657861982922	59.92928177134052	58.19284302405439	63.68894073555205	61.68792023819228	70.32547200354615	67.87666886145396	0.1288620619708043	0.1232340825039041	11.755391817747295	11.760237687187328	11.414785770481103	11.419491233637018
0.4370952749383861	47.87761511233057	47.03249134548715	55.994998464704054	54.5445045654865	59.959980636445835	58.22265240639497	63.72156575053835	61.71952021930344	70.36149701541726	67.91143943391286	0.1288620710650766	0.12323409115296272	11.697535848295956	11.772870239236	11.358606190480714	11.431757809074043
0.4397289938505404	47.902153276235595	47.05659643314559	56.023697717241944	54.57246041804555	59.99071238116116	58.252493715794195	63.75422571097485	61.751154047926356	70.39756061894566	67.94624725407698	0.12886208026028573	0.12323409989801726	11.639891669155986	11.785442492202492	11.302632264363638	11.44396583318121
0.4423785822440318	47.9267175574603	47.08072717790002	56.05242752460431	54.60044603424279	60.02147684803995	58.28236679936908	63.786920449575746	61.78282156203107	70.43366262947234	67.98109214371544	0.12886208955759826	0.12323410874017603	11.582459080540502	11.797954349367501	11.24686379812374	11.456115212040459
0.4450441357404687	47.95130782994974	47.10488345593021	56.081187739478985	54.62846127058572	60.05227387938462	58.31227150399285	63.81964979878878	61.81452259932963	70.46980286204477	68.01597392431414	0.12886209895819345	0.12323411768056156	11.525237877192922	11.81040571477024	11.191300592457992	11.468205852483152
0.44772575053762753	47.975923967448	47.1290651432186	56.10997821432015	54.656505983354315	60.083103317247904	58.34220767629633	63.85241359079693	61.846256997277585	70.50598113141878	68.05089241707736	0.12886210846326535	0.12323412672030873	11.468227848356037	11.82279649308839	11.135942442715532	11.48023766195729
0.4504235234129248	48.000565843499686	47.15327211555181	56.13879880135016	54.684580028602745	60.113965003434835	58.372175162669855	63.88521165752033	61.878024593075956	70.54219725206077	68.08584744293009	0.12886211807402068	0.12323413586056596	11.411428777917536	11.835126589758147	11.080789139048647	11.492210548643925
0.4531375517269096	48.02523333145149	47.177504248522155	56.16764935256129	54.712683262161114	60.14485877950471	58.402173809265136	63.91804383061853	61.90982522367329	70.57845103815004	68.12083882252014	0.1288621277916826	0.12323414510249603	11.35484044446639	11.847395910943305	11.025840466461887	11.504124421440793
0.4558679334267773	48.049926304453635	47.2017614175291	56.19652971971755	54.740815539637246	60.17578448677291	58.4322034619971	63.95090994149232	61.94165872576754	70.61474230358102	68.15586637622035	0.12886213761748694	0.12323415444727406	11.298462621272847	11.859604363457038	10.971096204795685	11.515979189856807
0.45861476704990445	48.07464463546111	47.22604349778038	56.225439754356046	54.76897671641794	60.20674196631251	58.4622639665453	63.98380982128542	61.97352493580768	70.65107086196498	68.19092992413024	0.12886214755268466	0.12323416389609039	11.24229507639393	11.871751854800095	10.916556128822776	11.527774764088463
0.4613781517274047	48.099388197235264	47.25035036429369	56.25437930778893	54.79716664767097	60.237731058956236	58.49235516835608	64.01674330088672	62.00542368999585	70.68743652663261	68.22602928607854	0.12886215759854167	0.12323417345014846	11.186337572711636	11.883838293149893	10.862220008308213	11.53951105498163
0.4641581871877068	48.12415686234495	47.27468189189772	56.28334823110473	54.82538518834629	60.268751605298	58.52247691264378	64.04971021093176	62.03735482428879	70.72383911063558	68.26116428162462	0.12886216775633894	0.1232341831106666	11.130589867960225	11.895863587318672	10.80808760799846	11.551187973995184
0.4669549737601532	48.14895050316799	47.299037955233686	56.31234637517014	54.85363219317781	60.29980344569474	58.55262904439273	64.08271038180477	62.069318174399854	70.76027842674897	68.2963347300608	0.12886217802737168	0.12323419287887727	11.075051714846268	11.907827646793521	10.754158687766903	11.562805433246467
0.46976861237862133	48.1737689918925	47.32341842875651	56.341373590631456	54.881907516684855	60.33088642026808	58.58281140835873	64.11574364364047	62.10131357580065	70.79675428747298	68.33154045041417	0.12886218841295238	0.12323420275602745	11.019722861019545	11.919730381674526	10.700433002577483	11.574363345453094
0.4725992045851658	48.19861220051808	47.34782318673607	56.37042972791613	54.91021101317357	60.36200036890583	58.61302384907063	64.14880982632555	62.133340863722665	70.83326650503489	68.36678126144837	0.12886219891440637	0.12323421274337859	10.964603049171274	11.931571702696601	10.646910302584729	11.585861623945675
0.4754468525336833	48.2234800008572	47.37225210325861	56.399514637234326	54.93854253673852	60.39314513126385	58.643266210832	64.18190875950077	62.1653998731591	70.86981489139119	68.40205698166557	0.12886220953307692	0.12323422284220781	10.909692017119596	11.943351521233126	10.593590333191969	11.59730018267146
0.47831165899359906	48.24837226453644	47.39670505222781	56.42862816858042	54.96690194126409	60.42432054676751	58.6735383377227	64.21504027256252	62.19749043886648	70.90639925822937	68.43736742930831	0.12886222027032204	0.12323423305380686	10.854989497740462	11.95506974921227	10.540472835025867	11.608678936116121
0.4811937273535759	48.27328886299751	47.421181907365934	56.4577701717342	54.995289080425735	60.45552645461309	58.70384007360006	64.2482041946642	62.229612395366	70.94301941696942	68.47271242236098	0.12886223112751582	0.12323424337948274	10.800495219167715	11.966726299202492	10.487557544089213	11.619997799391058
0.4840931616252451	48.29822966749882	47.445682542215344	56.48694049626273	55.02370380769175	60.486762693769755	58.734171262100986	64.28140035471847	62.26176557694562	70.97967517876641	68.50809177855223	0.1288622421060498	0.12323425382055786	10.746208904774903	11.978321084370691	10.434844191784578	11.631256688193389
0.4870100664469608	48.323194549116415	47.47020683013934	56.5161389915215	55.052145976324326	60.51802910298069	58.76453174664295	64.31462858139837	62.293949817661264	71.01636635451165	68.54350531535599	0.12886225320733002	0.12323426437837041	10.692130273166185	11.989854018387632	10.382332504861552	11.642455518698625
0.4899445470875755	48.348183378745084	47.494754644323315	56.54536550665563	55.080615439380864	60.54932552076459	58.79492137042544	64.34788870313892	62.32616495133832	71.0530927548345	68.57895284999351	0.12886226443278084	0.1232342750542746	10.638259038321848	12.001325015518887	10.330022205591376	11.653594207666174
0.49289670945023945	48.373196027099624	47.51932585777604	56.574619890601525	55.10911204971545	60.580651785417295	58.825339976431586	64.3811805481389	62.35841081157331	71.08985419010436	68.61443419943498	0.12886227578384252	0.12323428584964057	10.584594909645602	12.012733990612105	10.277913011796045	11.664672672421148
0.4958666600762229	48.39823236471599	47.54392034333069	56.603901992088126	55.13763565998019	60.612007735013165	58.855787407429474	64.4145039443623	62.390687231735356	71.12665047043227	68.64994918040125	0.12886228726197255	0.1232342967658538	10.531137591939114	12.024080859018795	10.22600463683375	11.675690830776148
0.4988545061487607	48.423292261952206	47.56853797364585	56.633211659638015	55.16618612262622	60.64339320740635	58.88626350597339	64.44785871953965	62.42299404496753	71.16348140567236	68.68549760936519	0.12886229886864642	0.12323430780431811	10.477886785527517	12.03536553664344	10.174296789718937	11.686648601084016
0.5018603554969207	48.44837558898968	47.59317862120669	56.66254874156905	55.19476328990526	60.674808040232385	58.91676811440538	64.48124470116979	62.45533108418837	71.20034680542388	68.72107930255356	0.12886231060535536	0.12323431896645184	10.424842186303067	12.046587939923484	10.122789175147773	11.697545902212369
0.5048843165994948	48.47348221583407	47.617842158325956	56.691913085995296	55.22336701387064	60.70625207090942	58.94730107485638	64.5146617165211	62.48769818209328	71.23724647903249	68.75669407594845	0.12886232247361037	0.12323433025369158	10.372003485717869	12.057747985780225	10.071481493514511	11.708382653494482
0.5079264985889148	48.49861201231638	47.642528457144905	56.72130454082838	55.25199714637855	60.73772513663947	58.97786222924752	64.54810959263293	62.5200951711558	71.27418023559196	68.79234174528867	0.12886233447493906	0.12323434166749017	10.319370370865727	12.068845591616991	10.020373440991534	11.719158774745665
0.5109870112551897	48.52376484809386	47.66723738963432	56.75072295377857	55.28065353908905	60.76922707440969	59.00845141929134	64.58158815631687	62.552521883628884	71.31114788394547	68.82802212607119	0.1288623466108873	0.12323435320931803	10.266942524578553	12.079880675370077	9.969464709589374	11.729874186277812
0.5140659650498691	48.548940592651185	47.691968827595595	56.780168172356206	55.30933604346753	60.80075772099391	59.039068486493186	64.61509723415841	62.584978151546466	71.3481492326875	68.863735033553	0.12886235888301903	0.12323436488066267	10.214719625448197	12.090853155477816	9.918754987218563	11.74052880891395
0.5171634710900281	48.57413911530137	47.71672264266163	56.80964004387268	55.338044510785714	60.83231691295369	59.06971327215239	64.64863665251815	62.61746380672469	71.3851840901652	68.89948028275221	0.12886237129291755	0.12323437668302957	10.162701347835537	12.10176295079691	9.868243957676896	11.751122563864556
0.5202796411622786	48.59936028518655	47.74149870629765	56.83913841544154	55.36677879212255	60.86390448663944	59.10038561736323	64.68220623753294	62.6499786807629	71.42225226447958	68.93525768844938	0.1288623838421847	0.1232343886179416	10.110887361935966	12.112609980633351	9.81793130071128	11.761655372782116
0.5234145877268029	48.62460397127901	47.76629688980215	56.86866313397954	55.395538738365424	60.89552027819167	59.131085363016204	64.71580581511711	62.68252260504504	71.4593535634871	68.97106706518902	0.1288623965324399	0.12323440068694035	10.059277333866703	12.123394164760612	9.767816692123233	11.772127157788418
0.5265684239214125	48.64987004238205	47.79111706430786	56.89821404620782	55.424324200211245	60.9271641235422	59.161812349799206	64.749435210964	62.71509541074089	71.49648779480103	69.00690822728085	0.12886240936532398	0.12323441289158522	10.00787092572864	12.13411542344511	9.717899803801629	11.782537841452722
0.5297412635656308	48.67515836713103	47.81595910078265	56.92779099865309	55.45313502816757	60.958835858415426	59.19256641819874	64.78309425054708	62.747696928807336	71.533654765793	69.04278098880135	0.1288624223424956	0.12323442523345385	9.956667795586327	12.144773677313424	9.668180303717236	11.792887346726275
0.5329332211648017	48.700468813993936	47.84082287003011	56.95739383764829	55.48197107255328	60.99053531832906	59.22334740850062	64.81678275912094	62.78032698998921	71.57085428359392	69.07868516359466	0.128862435465634	0.1232344377141432	9.905667597546199	12.155368847421414	9.618657856002756	11.803175596956862
0.5361444119142209	48.725801251272436	47.865708242690694	56.98702240933392	55.510832183499836	61.022262338595546	59.2541551607914	64.8505005617226	62.812985424820695	71.60808615509559	69.11462056527407	0.128862448736437	0.1232344503352688	9.854869981832962	12.165900855252403	9.569332121018306	11.81340251590882
0.5393749517032939	48.751155547102506	47.89061508924223	57.01667655965874	55.53971821095207	61.05401675432287	59.28498951495911	64.88424748317259	62.84567206362618	71.64535018695172	69.15058700722302	0.12886246215662445	0.12323446309846504	9.804274594809613	12.176369622669881	9.520202755378705	11.823568027732108
0.5426249571197181	48.77653156945544	47.91554328000091	57.04635613438099	55.568629004669205	61.08579840041581	59.31585031069449	64.91802334807613	62.87838673652157	71.68264618557943	69.18658430259663	0.12886247572793544	0.12323447600538628	9.75388107906474	12.186775071946613	9.471269412018955	11.833672056953219
0.5458945454536906	48.80192918613843	47.94049268512194	57.07606097906913	55.59756441422571	61.11760711157675	59.346737387491785	64.95182798082406	62.91112927341515	71.7199739571602	69.22261226432245	0.1288624894521291	0.12323448905770655	9.703689073390706	12.19711712571916	9.422531740206978	11.843714528458804
0.5491838347021408	48.82734826479541	47.965463174600316	57.10579093910278	55.62652428901218	61.14944272230679	59.377650584649786	64.98566120559404	62.94389950400863	71.75733330764119	69.25867070510189	0.12886250333098703	0.12323450225711897	9.653698212914605	12.207395707004252	9.373989385638197	11.85369536752114
0.5524929435729888	48.8527886729078	47.99045461827156	57.13554585967369	55.655508478236285	61.18130506690662	59.40858974127278	65.01952284635149	62.97669725779824	71.79472404273633	69.2947594374113	0.1288625173663106	0.12323451560533723	9.603908129080082	12.217610739158772	9.325641990446456	11.863614499721734
0.55582199148943	48.87825027779504	48.015466885812316	57.16532558578638	55.68451683092338	61.21319397947739	59.43955469627127	65.0534127268505	63.009522364075494	71.83214596792732	69.3308782735027	0.12886253155992342	0.12323452910409545	9.554318449740094	12.227762145908855	9.277489193260408	11.873471851009526
0.5591710985942444	48.9037329466156	48.04049984674118	57.19512996225929	55.71354919591759	61.245109293921836	59.47054528836314	65.08733067063501	63.04237465192834	71.86959888846502	69.36702702540533	0.12886254591366977	0.12323454275514803	9.504928799169647	12.237849851291685	9.229530629239889	11.883267347624496
0.5625403857541326	48.92923654636717	48.065553370419074	57.2249588337251	55.7426054218822	61.277050843944714	59.501561356074035	65.12127650103938	63.075253950241716	71.90708260936994	69.40320550492609	0.1288625604294169	0.12323455656027053	9.455738798134917	12.24787377967914	9.181765930145048	11.893000916157689
0.565929974564078	48.95476094388779	48.09062732605028	57.25481204463203	55.771685357300925	61.30901846305414	59.53260273773875	65.15525004118972	63.1081600876989	71.94459693543385	69.43941352365108	0.12886257510905388	0.12323457052125919	9.406748063951454	12.257833855779609	9.134194724385452	11.90267248350574
0.569339987351735	48.98030600585609	48.11572158268262	57.28468943924419	55.80078885047814	61.34101198456197	59.5636692715015	65.18925111400434	63.1410928927819	71.98214167122028	69.47565089294602	0.1288625899544913	0.1232345846399318	9.357956210506018	12.267730004592522	9.086816637032825	11.912281976850863
0.5727705471818436	49.0058715987922	48.140836009208456	57.314590861642614	55.829915749540014	61.37303124158503	59.59476079531714	65.22327954219509	63.17405219377268	72.01971662106594	69.51191742395768	0.128862604967664	0.12323459891812767	9.3093628483457	12.277562151453822	9.039631289913814	11.921829323700877
0.5762217778606706	49.031457589058064	48.16597047436497	57.344516155725756	55.85906590243492	61.40507606704553	59.625877146951595	65.25733514826774	63.20703781875371	72.05732158908128	69.54821292761447	0.12886262015052832	0.12323461335770823	9.26096758463791	12.287330221919547	8.99263830158634	11.93131445178551
0.5796938039404782	49.05706384285811	48.191124846734745	57.3744651652102	55.888239156934134	61.437146293671866	59.65701816398263	65.29141775452297	63.24004959560869	72.0949563791514	69.58453721462716	0.12886263550506466	0.12323462796055641	9.21277002331226	12.297034141858603	8.945837287459653	11.940737289140088
0.5831867507240184	49.082690226239805	48.21629899474643	57.40443773363137	55.91743536063258	61.46924175399943	59.688183683800645	65.32552718305712	63.27308735202349	72.13262079493714	69.62089009549008	0.1288626510332767	0.12323464272857793	9.164769765098754	12.306673837465496	8.899227859827079	11.95009776410734
0.5867007442690553	49.108336605094294	48.24149278667531	57.43443370434434	55.946654360949566	61.501362280371495	59.719373543609485	65.35966325576317	63.30615091548695	72.17031463987595	69.65727138048196	0.12886266673719202	0.12323465766370081	9.116966407464133	12.316249235074793	8.852809627822353	11.959395805157328
0.5902359113929144	49.13400284515632	48.2667060906432	57.46445292052374	55.9758960051287	61.533507704939076	59.750587580426355	65.39382579433061	63.339240113290906	72.20803771718197	69.69368087966585	0.1288626826188621	0.12323467276787675	9.069359544808322	12.32576026136121	8.80658219759789	11.96863134112209
0.5937923796770596	49.15968881200569	48.291938774619986	57.49449522516553	56.00516014023966	61.565677859662856	59.78182563108371	65.42801462024755	63.37235477253204	72.24578982984818	69.73011840289138	0.12886269868036287	0.1232346880430796	9.021948768446236	12.335206843265041	8.760545172315688	11.977804301055585
0.597370277471697	49.18539437106678	48.317190706423006	57.52456046108639	56.03444661317753	61.59787257631258	59.813087532228586	65.4622295548	63.40549472011131	72.28357078064575	69.76658375979402	0.12886271492379497	0.12323470349130694	8.974733666578686	12.344588907835714	8.714698152107303	11.986914614144553
0.6009697339004076	49.21111938760945	48.342461753718126	57.554648470924924	56.06375527066404	61.630091686468326	59.84437312032391	65.49647041907328	63.438659782735314	72.32138037212556	69.80307675979658	0.1288627313512837	0.12323471911458062	8.927713824463353	12.353906382435525	8.669040734248483	11.995962209870413
0.6045908788648067	49.23686372674936	48.367751784019845	57.58475909714193	56.093085959247794	61.662335021520796	59.87568223164876	65.53073703395232	63.47184978691655	72.3592184066186	69.83959721210964	0.12886274796497998	0.12323473491494565	8.880888824405702	12.363159194639593	8.623572513149156	12.004947017912855
0.6082338430492322	49.26262725344844	48.39306066469191	57.6148921820211	56.12243852530497	61.69460241267214	59.907014702299136	65.56502922012258	63.50506455897431	72.39708468623691	69.8761449257323	0.1288627647670603	0.12323475089447256	8.83425824578444	12.37234727219402	8.578293080378899	12.013868968128008
0.611898757925461	49.28840983251506	48.41838826294748	57.6450475676692	56.1518128150395	61.72689369093606	59.938370368188124	65.59934679807014	63.538303925034754	72.4349790128738	69.91271970945263	0.12886278175972665	0.12323476705525488	8.787821665118827	12.381470543028627	8.533202024720595	12.022727990550266
0.6155857557574533	49.314211328604564	48.44373444584956	57.67522509601671	56.181208674483656	61.75920868713864	59.969749065046614	65.63368958808258	63.571567711031804	72.47290118820473	69.94932137184831	0.1288627989452076	0.12323478339941263	8.741578656128695	12.39052893531698	8.48829893225502	12.031524015448667
0.6192949696061266	49.340031606219654	48.469099080311466	57.70542460881838	56.21062594949863	61.79154723191879	60.00115062842385	65.66805741024952	63.60485574270762	72.51085101368804	69.98594972128747	0.12886281632575772	0.12323479992908978	8.695528789725358	12.399522377321773	8.443583386326281	12.040256973181386
0.6230265333341571	49.365870529710314	48.49448203309672	57.73564594765307	56.240064485774376	61.82390915572827	60.03257489368733	65.70245008446258	63.638167845612614	72.5488282905649	70.0226045659285	0.128862833903659	0.1232348166464567	8.649671634108017	12.408450797518526	8.399054967646407	12.048926794303043
0.6267805816108112	49.39172796327472	48.51988317081995	57.76588895392491	56.26952412883075	61.856294288832785	60.06402169602396	65.73686743041665	63.671503845106606	72.58683281986056	70.05928571372148	0.12886285168121983	0.12323483355370858	8.604006754821057	12.417314124557379	8.35471325434537	12.057533409553798
0.6305572499168048	49.41760377095892	48.54530235994658	57.796153468863004	56.29900472401719	61.88870246131181	60.09549087043982	65.77130926760961	63.704863566358625	72.62486440238433	70.09599297240788	0.12886286966077656	0.12323485065306759	8.558533714704026	12.426112287175783	8.310557821932889	12.066076749746571
0.634356674549194	49.443497816657406	48.5707394667934	57.826439333522025	56.328506116513296	61.921133503059146	60.12698225176076	65.80577541534302	63.738246834347535	72.66292283873018	70.13272614952136	0.12886288784469338	0.12323486794678196	8.513252074058073	12.434845214307643	8.266588243456681	12.07455674589437
0.6381789926262927	49.469409964113424	48.596194357528844	57.856746388782696	56.358028151329364	61.953587243783495	60.158495674632945	65.84026569272268	63.771653473862635	72.70100792927742	70.16948505238837	0.1288629062353619	0.12323488543712666	8.4681613906032	12.443512834986905	8.22280408944971	12.08297332910115
0.642024342092622	49.495340076918836	48.621666898172926	57.88707447535167	56.38757067330617	61.98606351300834	60.19003097352271	65.87477991865859	63.805083309503495	72.73911947419066	70.206269488128	0.12886292483520315	0.12323490312640392	8.423261219543747	12.452115078356655	8.179204928002036	12.091326430572735
0.6458928617238878	49.52128801851472	48.64715695459774	57.917423433762174	56.41713352711572	62.01856214007266	60.22158798271726	65.90931791186561	63.83853616568074	72.7772572734206	70.24307926365292	0.12886294364666606	0.12323492101694258	8.378551113635694	12.460651873701863	8.13579032483085	12.099615981664101
0.6497846911319898	49.547253652191245	48.67266439252742	57.94779310437404	56.446716557261155	62.05108295413096	60.25316653632472	65.94387949086362	63.87201186661612	72.81542112670421	70.2799141856694	0.12886296267222927	0.12323493911110034	8.334030623167564	12.469123150343876	8.09255984326137	12.107841913761149
0.6536999707700591	49.57323684108787	48.6981890775383	57.978183327373834	56.47631960807695	62.0836257841534	60.28476646827428	65.97846447397764	63.90551023634261	72.8536108335648	70.31677406067747	0.12886298191440107	0.12323495741126204	8.289699296072286	12.477528837745922	8.049513044326886	12.116004158389842
0.6576388419375281	49.59923744819365	48.72373087505922	58.008593942775384	56.50594252372944	62.116190458926425	60.31638761231677	66.0130726793384	63.939031098705094	72.8918261933129	70.35365869497171	0.1288630013757184	0.12323497591984106	8.245556677971763	12.485868865484008	8.006649486808783	12.124102647172549
0.661601446785229	49.62525533634725	48.74928965037154	58.0390247904197	56.535585148216704	62.14877680705272	60.34802980202459	66.04770392488248	63.97257427736032	72.93006700504606	70.39056789464115	0.1288630210587499	0.12323499463928014	8.201602312132309	12.494143163137778	7.963968727215615	12.132137311758925
0.6655879283205246	49.651290368236964	48.7748652686092	58.06947570997517	56.565247325368766	62.18138465695131	60.37969287079191	66.08235802835235	64.00613959577704	72.96833306764928	70.42750146556956	0.12886304096609413	0.12323501357205043	8.157835739575603	12.50235166037237	7.921470319864056	12.140108083860468
0.6695984304124688	49.67734240640088	48.80045759475881	58.0999465409377	56.59492889884775	62.21401383685784	60.41137665183481	66.11703480729658	64.03972687723626	73.00662417979512	70.46445921343563	0.12886306110037962	0.12323503272065232	8.11425649913599	12.510494286945686	7.879153816957114	12.148014895286906
0.6736330977969988	49.70341131322702	48.82606649365988	58.13043712263092	56.624629712148085	62.246664174824815	60.44308097819163	66.15173407907031	64.07333594483157	73.04494013994416	70.5014409437134	0.12886308146426806	0.12323505208761677	8.070864127439563	12.518570972611997	7.837018768546841	12.155857677853419
0.6776920760821589	49.72949695095311	48.85169183000454	58.160947294206046	56.65434960859632	62.27933549872136	60.47480568272268	66.18645566083488	64.1069666214688	73.08328074634467	70.53844646167195	0.12886310206045157	0.12323507167550357	8.027658158972372	12.526581647171042	7.795064722609823	12.163636363406113
0.6817755117533548	49.75559918166694	48.87733346833788	58.19147689464217	56.68408843135152	62.31202763623368	60.506550598110685	66.22119936955833	64.1406187298667	73.1216457970333	70.57547557237602	0.12886312289165466	0.12323509148690444	7.984638126176833	12.53452624052261	7.753291225130852	12.171350883889318
0.6858835521786408	49.7817178673062	48.90299127305787	58.22202576274637	56.71384602340519	62.344740414865086	60.53831555686081	66.25596502201546	64.17429209255674	73.16003508983496	70.61252808068599	0.12886314396063359	0.12323511152444114	7.941803559382606	12.542404682497363	7.711697820057452	12.179001171189157
0.6900163456140378	49.80785286965837	48.92866510841518	58.25259373715331	56.7436222275811	62.37747366193565	60.570100391300365	66.29075243478754	64.20798653188297	73.19844842236272	70.64960379125763	0.12886316527017855	0.12323513179076664	7.899153986933015	12.55021690297508	7.670284049400834	12.186587157237227
0.6941740412088835	49.834004050360946	48.954354838513446	58.28318065632582	56.7734168865357	62.41022720458284	60.60190493357938	66.32556142426289	64.24170187000254	73.23688559201825	70.68670250854271	0.12886318682311268	0.12323515228856585	7.856688935190505	12.557962831846453	7.629049453244988	12.194108773972403
0.6983567890112157	49.86017127090104	48.980060327308856	58.313786358554296	56.80322984275759	62.44300086976083	60.63372901566996	66.36039180663624	64.27543792888513	73.2753463959914	70.72382403678847	0.12886320862229195	0.12323517302055507	7.814407928575747	12.565642398974887	7.587993569792161	12.201565953306272
0.702564739973187	49.8863543926157	49.00578143861047	58.34441068195721	56.83306093856801	62.47579448424115	60.665572469366886	66.39524339790941	64.30919453031352	73.31383063126079	70.76096818003815	0.128863230670607	0.12323519398948368	7.772310489620395	12.573255534220152	7.547115935412876	12.208958627152242
0.7067980459565127	49.912553276691405	49.03151803607978	58.375053464480516	56.86291001612031	62.50860787461201	60.69743512628701	66.43011601389063	64.34297149588303	73.35233809459307	70.79813474213043	0.12886325297098303	0.12323521519813346	7.730396139006189	12.580802167438378	7.506416084675948	12.216286727420083
0.7110568597379514	49.93876778416444	49.057269983231016	58.40571454389816	56.892776917400354	62.541440867278894	60.72931681786978	66.4650094701951	64.376768647002	73.3908685825437	70.83532352670007	0.12886327552637958	0.12323523664931885	7.68866439559406	12.588282228451135	7.4658935503848625	12.223550185981367
0.7153413350148182	49.96499777592031	49.08303714343059	58.43639375781142	56.92266148422595	62.57429328846384	60.761217375376575	66.49992358224438	64.41058580489117	73.4294218914562	70.87253433717716	0.1288632983397919	0.12323525834588851	7.647114776441413	12.595695647005414	7.425547863595057	12.230748934636722
0.7196516264105322	49.99124311269388	49.10881937989725	58.46709094364916	56.95256355824705	62.60716496420574	60.793136629890974	66.5348581652666	64.444422790584	73.46799781746239	70.90976697678748	0.12886332141425036	0.1232352802907249	7.60574679689762	12.603042352848206	7.3853785536948635	12.237882905190418
0.7239878894801961	50.017503655069106	49.13461655570185	58.497805938667504	56.98248298094553	62.64005572036006	60.8250744123185	66.56981303429623	64.47827942492634	73.50659615648225	70.94702124855225	0.12886334475282182	0.12323530248674452	7.564559970585833	12.610322275644648	7.345385148406422	12.244952029366686
0.7283502807162107	50.04377926347893	49.16042853376713	58.52853857994973	57.01241959363495	62.67296538259868	60.857030553386494	66.60478800417397	64.51215552857633	73.54521670422369	70.98429695528792	0.12886336835861015	0.12323532493689904	7.52355380946301	12.617535344994394	7.305567173828422	12.251956238826097
0.7327389575539218	50.07006979820496	49.18625517686759	58.55928870440609	57.04237323746051	62.705893776409745	60.88900488364388	66.63978288954647	64.54605092200421	73.58385925618244	71.0215938996061	0.12886339223475504	0.12323534764417468	7.482727823869027	12.62468149043707	7.265924154487948	12.258895465163732
0.7371540783773028	50.09637511937738	49.21209634762926	58.590056148773606	57.07234375339874	62.738840727097454	60.92099723346105	66.67479750486629	64.57996542549219	73.62252360764188	71.05891188391341	0.12886341638443463	0.12323537061159374	7.442081522544868	12.631760641434084	7.226455613364124	12.265769639912833
0.74159580252467	50.12269508697467	49.237951908529496	58.62084074961585	57.10233098225739	62.77180605978186	60.953007433029676	66.7098316643916	64.61389885913422	73.66120955367278	71.09625071041117	0.12886344081086426	0.12323539384221437	7.401614412687195	12.638772727364994	7.187161071933588	12.272578694519325
0.746064290294433	50.1490295608234	49.26382172189671	58.65164234332277	57.132334764675164	62.8047895993987	60.98503531236245	66.74488518218604	64.64785104283581	73.69991688913319	71.1336101810953	0.12886346551729796	0.1232354173391313	7.361325999955625	12.645717677502034	7.148040050182317	12.279322560321816
0.7505597029508803	50.17537840059787	49.28970564991013	58.68246076611025	57.162354941121386	62.83779117069896	61.01708070129275	66.77995787211827	64.68182179631366	73.738645408668	71.17099009775595	0.12886349050702875	0.12323544110547652	7.321215788550035	12.652595421028309	7.109092066674748	12.286001168582516
0.7550822027299987	50.201741465820014	49.31560355459963	58.713295854020146	57.19239135189598	62.87081059824886	61.0491434294746	66.81504954786199	64.71581093909555	73.77739490670885	71.2083902619774	0.12886351578338806	0.12323546514441763	7.28128328119692	12.659405886981403	7.070316638546501	12.2926144504072
0.7596319528453285	50.22811861585869	49.34151529784509	58.74414744291943	57.22244383712862	62.90384770642908	61.081223326381895	66.8501600228951	64.74981829051971	73.81616517747342	71.2458104751373	0.1288635413497479	0.12323548945916256	7.24152797923125	12.666149004320687	7.031713281588964	12.299162336847075
0.7642091174938536	50.25450970993005	49.36744074137666	58.77501536850067	57.2525122367793	62.93690231943519	61.11332022130889	66.88528911050022	64.78384366973518	73.8549560149659	71.28325053840717	0.12886356720952039	0.12323551405295538	7.201949382613748	12.67282470185819	6.993281510250199	12.305644758796916
0.7688138618619275	50.28091460709636	49.39337974677378	58.80589946628081	57.282596390637	62.9699742612764	61.145433943368886	66.92043662376334	64.81788689570054	73.89376721297553	71.3207102527511	0.12886359336615746	0.12323553892908017	7.16254698994544	12.679432908251329	6.955020837657685	12.312061647000519
0.7734463521312342	50.30733316626641	49.41933217546539	58.83679957160155	57.31269613832019	63.003063355776	61.17756432149474	66.95560237557432	64.8519477871844	73.93259856507729	71.35818941892613	0.12886361982315336	0.12323556409085891	7.123320298557701	12.685973552073847	6.9169307757156275	12.318412932127103
0.7781067554847866	50.33376524619473	49.445297888729314	58.86771551962858	57.34281131927598	63.03616942657052	61.20971118443803	66.99078617862605	64.88602616276462	73.9714498646308	71.39568783748156	0.12886364658404348	0.1232355895416548	7.084268804479507	12.69244656169758	6.879010835051304	12.324698544647617
0.7827952401129585	50.36021070548125	49.47127674769186	58.898647145351255	57.37294177277991	63.06929229710948	61.24187436076877	67.02598784541412	64.92012184082793	74.01032090478023	71.43320530875855	0.12886367365240517	0.12323561528486963	7.045392002518383	12.698851865356119	6.841260525114194	12.330918414889311
0.7875119752195561	50.38666940257101	49.49726861332758	58.929594283582176	57.40308733793549	63.102431790654926	61.274053678875	67.06120718823638	64.95423463956958	74.04921147845366	71.47074163288966	0.12886370103185857	0.12323564132394657	7.006689386271319	12.70518939109752	6.803679354178712	12.337072473023
0.792257131027923	50.41314119575362	49.52327334645869	58.96055676895681	57.43324785367377	63.13558773028096	61.30624896696238	67.09644401919256	64.98836437699283	74.08812137836271	71.50829660979845	0.12886372872606727	0.12323566766236958	6.968160448191156	12.711459066846146	6.766266829401502	12.343160649077618
0.7970308787870847	50.439625943163044	49.54929080775488	58.991534435933126	57.463423158753095	63.168759938873535	61.33846005305383	67.13169815018388	65.02251087090876	74.1270503970023	71.54587003919919	0.12886375673873826	0.1232356943036643	6.929804679583867	12.717660820322635	6.729022456825078	12.349182872882011
0.8018333907779276	50.46612350277687	49.57532085773267	59.0225271187909	57.493613091758355	63.201948239129585	61.37068676498887	67.16696939291235	65.05667393893542	74.16599832664956	71.58346172059599	0.1288637850736232	0.12323572125139856	6.891621570632196	12.72379457902025	6.69194574141784	12.355139074079489
0.8066648403194178	50.492633732415975	49.60136335675498	59.05353465163129	57.52381749110069	63.23515245355672	61.40292893042326	67.20225755888028	65.09085339849754	74.20496495936378	71.62107145328255	0.12886381373451808	0.12323574850918266	6.85361061047206	12.729860270268546	6.655036187115911	12.361029182120546
0.8115254017748545	50.51915648974404	49.62741816503076	59.084556868376474	57.554036195016906	63.268372404472714	61.43518637682845	67.23756245938986	65.12504906682595	74.24395008698562	71.6586990363415	0.12886384272526377	0.1232357760806698	6.815771287216194	12.735857821226091	6.618293296862248	12.366853126290152
0.8164152505581643	50.54569163226714	49.65348514261447	59.11559360276906	57.58426904156916	63.30160791400505	61.46745893149117	67.27288390554273	65.15926076095718	74.28295350113675	71.69634426864397	0.12886387204974808	0.1232358039695567	6.778103087945965	12.741787158784064	6.58171657260209	12.37261083562953
0.8213345631402307	50.57223901733296	49.67956414940547	59.146644688371346	57.61451586864409	63.334858804090054	61.49974642151264	67.30822170823895	65.19348829773264	74.32197499321887	71.7340069488488	0.12886390171190434	0.12323583217958478	6.740605498801415	12.747648209662657	6.5453055153666355	12.378302239010736
0.8262835170552626	50.598798502130705	49.705655045147765	59.17770995856519	57.64477651395272	63.368124896472814	61.53204867380842	67.34357567817705	65.22773149379843	74.36101435441363	71.77168687540228	0.1288639317157132	0.12323586071453935	6.703278004966705	12.753440900343776	6.509059625261216	12.38392726506936
0.8312622909072027	50.62536994369003	49.731757689429124	59.20878924655094	57.67505081502944	63.401406012706055	61.56436551510735	67.37894562585281	65.26199016560435	74.4000713756814	71.80938384653706	0.12886396206520268	0.1232358895782519	6.666120090721051	12.759165157063762	6.4729784015089535	12.38948584220816
0.8362710643761712	50.65195319888096	49.757871941680875	59.23988238534728	57.70533860923183	63.43470197414997	61.596696771951414	67.41433136155912	65.29626412940358	74.43914584776114	71.84709766027204	0.12886399276444904	0.12323591877459807	6.629131239485105	12.764820905860688	6.437061342499874	12.394977898631623
0.8413100182249524	50.678548124413	49.783997661177125	59.270989207790315	57.73563973373981	63.46801260197133	61.62904227069484	67.44973269538501	65.33055320125199	74.47823756116938	71.8848281144113	0.12886402381757675	0.12323594830750156	6.592310933801855	12.770408072459759	6.401307945769986	12.400403362249563
0.8463793343055166	50.705154576834566	49.81013470703417	59.302109546532954	57.76595402555504	63.501337717142796	61.661401837503405	67.485149437215	65.36485719700725	74.51734630619947	71.92257500654352	0.12886405522876027	0.12323597818093142	6.555658655432126	12.775926582400643	6.365717708096781	12.405762160771701
0.8514791955655843	50.73177241253263	49.83628293821012	59.333243234044545	57.79628132150046	63.53467714044258	61.69377529835415	67.5205813967287	65.3991759323286	74.55647187292125	71.96033813404144	0.12886408700222324	0.12323600839890525	6.519173885341843	12.781376360933791	6.330290125492866	12.411054221660379
0.8566097860552276	50.75840148773174	49.86244221350401	59.36439010260984	57.82662145821944	63.56803069245331	61.726162479034365	67.55602838339972	65.43350922267577	74.59561405117978	71.99811729406086	0.12886411914224014	0.12323603896548803	6.482856103738413	12.78675733302589	6.295024693229607	12.416279472086899
0.861771290933513	50.785041658493626	49.888612391555384	59.39554998432857	57.856974272175286	63.60139819356168	61.75856320514104	67.5914902064952	65.46785688330846	74.63477263059498	72.03591228354014	0.12886415165313608	0.12323606988479308	6.446704790129843	12.792069423430803	6.259920905889885	12.421437838997008
0.8669638964751838	50.81169278071657	49.914793330843644	59.42672271111475	57.887339599650545	63.63477946395768	61.79097730208029	67.62696667507508	65.50221872928573	74.67394740056085	72.0737228991995	0.12886418453928794	0.12323610116098321	6.410719423312912	12.797312556571342	6.224978257379007	12.426529249041778
0.8721877900773816	50.838354710134496	49.94098488968725	59.457908114695734	57.917717276746146	63.668174323633636	61.823404595066364	67.66245759799116	65.53659457546497	74.71313815024422	72.11154893753984	0.1288642178051256	0.12323613279827088	6.374899481426837	12.802486656599285	6.1901962409547195	12.431553628593974
0.877443160266411	50.865027302316605	49.967186926243265	59.4891060266118	57.94810713938096	63.70158259238379	61.85584490912122	67.69796278388651	65.5709842365015	74.75234466858453	72.14939019484245	0.12886425145513053	0.12323616480091891	6.339244441978735	12.80759164738447	6.155574349274502	12.436510903771705
0.8827301967045416	50.89171041266637	49.993399298506475	59.52031627821512	57.97850902329083	63.735004089803176	61.88829806907354	67.73348204119449	65.60538752684748	74.79156674429245	72.18724646716784	0.1288642854938387	0.12323619717324083	6.303753781850901	12.812627452438392	6.1211120743764695	12.441401000329279
0.8880490901968541	50.91840389642093	50.01962186430871	59.551538700669035	58.00892276402781	63.76843863528697	61.920763899557905	67.76901517813796	65.6398042607511	74.83080416584926	72.22511755035485	0.1288643199258402	0.12323622991960181	6.268426977387207	12.817593995054267	6.086808907770319	12.446223843799089
0.8934000326981257	50.94510760865057	50.045854481318415	59.5827731249476	58.039348196959764	63.80188604802994	61.95324222501443	67.80456200272874	65.67423425225626	74.87005672150615	72.26300324002025	0.12886435475577943	0.1232362630444191	6.23326350437037	12.822491198194257	6.05266434044097	12.450979359417033
0.8987832173197573	50.97182140425771	50.072097007039595	59.61401938183442	58.06978515726924	63.83534614702524	61.98573286968756	67.8401223227664	65.7086773152012	74.90932419928298	72.30090333155748	0.12886438998835645	0.12323629655216282	6.1982628380474125	12.827318984440353	6.018677862838558	12.455667472040659
0.904198838336744	50.99854513797619	50.09834929881116	59.64527730192189	58.10023347995271	63.86881875106372	62.018235657625326	67.8756959458375	65.74313326321789	74.9486063869675	72.33881762013571	0.12886442562832812	0.12323633044735698	6.163424453194239	12.832077276105338	5.984848964957564	12.460288106267399
0.9096470911946843	51.02527866437069	50.12461121380635	59.67654671561058	58.130692999820035	63.90230367873316	62.05075041267873	67.91128267931484	65.77760190973119	74.98790307211448	72.37674590069932	0.12886446168050744	0.12323636473457819	6.128747824117454	12.836765995170936	5.951177136343176	12.464841186369085
0.915128172516836	51.05202183783568	50.15088260903174	59.70782745310818	58.161163551493324	63.93580074841727	62.083276958500626	67.94688233035633	65.81208306795794	75.02721404204468	72.41468796796659	0.12886449814976483	0.12323639941845937	6.094232424674374	12.841385063224152	5.917661866094022	12.469326636231926
0.9206422801112097	51.07877451259473	50.17716334132651	59.73911934442862	58.19164496940619	63.96930977829472	62.115815118544894	67.98249470590416	65.84657655090592	75.06653908384368	72.4526436164288	0.12886453504102957	0.1232364345036877	6.059877728339416	12.845934401586419	5.88430264294675	12.473744379498385
0.9261896129777101	51.10553654269993	50.20345326736191	59.77042221939158	58.222137087803176	64.00283058633866	62.14836471606594	68.01811961268413	65.88108217137342	75.1058779843615	72.49061264034971	0.12886457235928903	0.12323646999500754	6.025683208189548	12.850413931188086	5.8510989552414685	12.47809433940347
0.931770371315315	51.132307782030544	50.22975224363995	59.80173590762093	58.25263974073835	64.03636299031515	62.1809255741171	68.05375685720414	65.91559974194752	75.1452305302107	72.52859483376378	0.128864610109591	0.12323650589721814	5.991648336935214	12.854823572564783	5.818050290976316	12.482376438843858
0.9373847565293029	51.15908808429265	50.256060126493075	59.83306023854441	58.28315276207495	64.06990680778274	62.21349751555043	68.08940624575366	65.95012907500396	75.18459650776605	72.56658999047593	0.12886464829704314	0.12323654221517812	5.957772586989449	12.859163245984746	5.785156137853846	12.486590600425188
0.9430329712385201	51.185877303018145	50.28237677208311	59.8643950413926	58.31367598548426	64.10346185609143	62.24608036301543	68.12506758440277	65.98466998270577	75.22397570316333	72.60459790406024	0.12886468692681383	0.12323657895380286	5.924055430441513	12.863432871276018	5.75241598325556	12.490736746325638
0.9487152192826929	51.212675291563734	50.308702036400405	59.895740145197685	58.34420924444466	64.13702795238142	62.278673938958086	68.16074067900082	66.01922227700229	75.26336790229804	72.64261836785879	0.12886472600413437	0.12323661611806669	5.890496339085985	12.867632367857368	5.719829314287381	12.494814798346852
0.9544317057297852	51.23948190311004	50.33503577526286	59.92709537879266	58.37475237224065	64.17060491358227	62.31127806561986	68.19642533517548	66.0537857696281	75.3027728908243	72.68065117498057	0.12886476553429752	0.12323665371300337	5.857094784508263	12.871761654874717	5.687395617843322	12.498824677992161
0.9601826368833979	51.26629699066111	50.36137784431547	59.95846057081069	58.405305201962285	64.20419255641227	62.34389256503717	68.23212135833214	66.08836027210262	75.34219045415432	72.718696118301	0.12886480552265941	0.12323669174370798	5.823850238052728	12.87582065103561	5.655114380590021	12.502766306377453
0.9659682202902156	51.293120407043	50.387728099028955	59.98983554968362	58.435867566503745	64.2377906973768	62.37651725903982	68.26782855365232	66.1229455957282	75.38162037745651	72.75675299046004	0.12886484597464123	0.12323673021533459	5.790762170835478	12.87980927460012	5.622985088974019	12.506639604165684
0.9717886647474951	51.31995200490307	50.414086394699105	60.02122014364124	58.46643929856262	64.27139915276763	62.409151969250296	68.30354672609279	66.1575415515897	75.42106244565478	72.79482158386159	0.12886488689572745	0.1232367691331005	5.757830053828911	12.883727443513635	5.591007229294519	12.510444491710587
0.9776441803106027	51.34679163670913	50.44045258644586	60.0526141807103	58.497020230638924	64.30501773866196	62.44179651708276	68.33927568038463	66.1921479505533	75.46051644342741	72.8329016906723	0.12886492829146923	0.12323680850228512	5.725053357850811	12.887575075281347	5.559180287705203	12.51418088895116
0.9835349783005937	51.37363915474833	50.46682652921237	60.0840174887134	58.5276101950341	64.33864627092115	62.47445072374196	68.37501522103194	66.22676460326535	75.49998215520569	72.87099310282039	0.12886497016748377	0.12323684832822976	5.692431553578899	12.891352086997358	5.527503750218784	12.517848715411674
0.9894612713118381	51.40049441112629	50.493208077763946	60.11542989526796	58.55820902384988	64.37228456518974	62.50711441022213	68.41076515231082	66.2613913201513	75.5394593651728	72.90909561199443	0.1288650125294556	0.123236888616341	5.659964111584486	12.895058395317392	5.495977102753386	12.521447890199852
0.9954232732196957	51.427357257766	50.519597086687206	60.146851227785106	58.588816548987324	64.40593243689425	62.53978739730597	68.44652527826806	66.29602791141464	75.57894785726253	72.94720900964226	0.1288650553831369	0.12323692937208992	5.627650502381584	12.898693916522461	5.464599831171654	12.524978332083265
1.0014211991882311	51.454227546407175	50.54599341038926	60.17828131346892	58.619432602146034	64.43958970124238	62.57246950556378	68.48229540272047	66.33067418703595	75.61844741515847	72.98533308696994	0.1288650987343491	0.12323697060101256	5.595490196417813	12.902258566457022	5.433371421258016	12.528439959358366
1.0074552656779823	51.481105128604746	50.5723969030964	60.2097199793149	58.65005701482267	64.47325617322149	62.60516055535198	68.51807532925312	66.3653299567714	75.65795782229218	73.0234676349403	0.12886514258898316	0.12323701230871088	5.563482664098956	12.905752260496229	5.402291358768707	12.53183268990324
1.013525690453769	51.50798985572823	50.598807418853355	60.24116705210914	58.680689618310176	64.50693166759771	62.63786036681231	68.5538648612185	66.39999503015197	75.69747886184226	73.06161244427189	0.12886518695299976	0.12323705450085501	5.531627375828975	12.909174913596871	5.3713591294590515	12.535156441181243
1.0196326925925556	51.53488157896055	50.625224811522195	60.272622358427164	58.71133024369663	64.54061599891469	62.670568759870584	68.58966380173527	66.43466921648208	75.73701031673303	73.09976730543767	0.12886523183243193	0.1232370971831818	5.499923802029116	12.912526440284637	5.340574219094378	12.538411130231907
1.0257764924913542	51.561780149297	50.65164893478135	60.30408572463281	58.74197872186411	64.57430898149252	62.7032855542356	68.62547195368708	66.46935232483848	75.77655196963335	73.13793200866388	0.12886527723338456	0.12323714036149723	5.46837141315973	12.9158067546432	5.309936113477306	12.541596673661843
1.0319573118751795	51.588685417544305	50.67807964212462	60.33555697687718	58.77263488348775	64.60801042942656	62.736010569398054	68.66128911972139	66.50404416406924	75.81610360295521	73.17610634392877	0.12886532316203544	0.1232371840416769	5.436969679732101	12.919015770276019	5.279444298466842	12.544712987626554
1.0381753738050519	51.61559723431935	50.70451678686004	60.367035941097235	58.803298559034374	64.64172015658605	62.768743624629224	68.69711510224799	66.5387445427922	75.85566499885238	73.21429010096115	0.12886536962463618	0.12323722822966605	5.405718072329364	12.9221534003118	5.249098259991115	12.547759987821337
1.0444309026860459	51.642515450048215	50.73096022210885	60.39852244301485	58.83396957876152	64.67543797661308	62.80148453897991	68.73294970343801	66.57345326939405	75.89523593921905	73.25248306923933	0.12886541662751363	0.12323727293148229	5.374616061661982	12.92521955747543	5.2188974840928495	12.550737589532218
1.05072412427539	51.66943991496521	50.75740980080455	60.4300163081357	58.86464777271638	64.7091637029215	62.83423313127936	68.76879272522268	66.60817015202906	75.93481620568886	73.29068503798979	0.1288654641770699	0.12323731815321376	5.343663118550467	12.928214153971567	5.188841456929367	12.553645707550459
1.057055265690613	51.69637047911151	50.783865375691654	60.46151736174778	58.89533297073441	64.7428971486953	62.866989220133775	68.80464396929175	66.64289499861768	75.97440557963293	73.32889579618566	0.12886551227978366	0.12323736390102226	5.312858713950845	12.93113710153375	5.158929664790776	12.55648425621257
1.0634245554177415	51.72330699233426	50.810326799324734	60.4930254289205	58.92602500243833	64.77663812688772	62.899752623925394	68.84050323709253	66.6776276168455	76.01400384215903	73.36711513254565	0.1288655609422116	0.12323741018114379	5.282202319000135	12.933988311422581	5.129161594140896	12.559253149396682
1.0698322233195456	51.750249304285255	50.8367939240672	60.52454033450323	58.9567236972369	64.81038645021972	62.932523160811044	68.87637032982836	66.71236781416181	76.05361077410979	73.40534283553251	0.12886561017098855	0.12323745699988799	5.251693405024525	12.93676769443482	5.099536731624539	12.56195230053163
1.0762785006438331	51.777197264420074	50.86326660209042	60.55606190312436	58.987428884323855	64.8441419311791	62.965300648721225	68.91224504845756	66.74711539777857	76.09322615606173	73.44357869335195	0.12886565997282926	0.12323750436364049	5.2213314435512075	12.939475160841539	5.070054564082966	12.56458162252784
1.0827636200317978	51.80415072199657	50.889744685372186	60.58758995918965	59.01814039267629	64.87790438201858	62.99808490535833	68.9481271936916	66.78187017466867	76.13284976832325	73.4818224939508	0.12886571035452776	0.12323755227886354	5.191115906334744	12.942110620431777	5.040714578579355	12.567141027833713
1.089287815526412	51.83110952607409	50.91622802569611	60.61912432688147	59.04885805105407	64.91167361475527	63.03087574819604	68.98401656599445	66.81663195156526	76.17248139093395	73.52007402501624	0.12886576132296076	0.12323760075209654	5.161046265392542	12.944673982521635	5.011516262430632	12.569630428439268
1.0958513225808764	51.85807352551197	50.94271647464999	60.6506648301571	59.079581687997994	64.94544944116868	63.06367299447746	69.01991296558056	66.85140053495977	76.21212080366243	73.55833307397383	0.12886581288508608	0.12323764978995684	5.131121992979388	12.947165155843322	4.982459103191104	12.572049735774272
1.1024543780671139	51.88504256896851	50.969209883624956	60.682211292747624	59.11031113182892	64.97923167279971	63.09647646121419	69.05581619241384	66.88617573110108	76.25176778600532	73.59659942798643	0.1288658650479459	0.12323769939914202	5.101342561679303	12.949584048712495	4.953542588724304	12.574398860851943
1.1090972202843215	51.912016504899846	50.99570810381424	60.7137635381568	59.14104621064647	65.01302012094946	63.12928596518496	69.09172604620636	66.92095734599398	76.29142211718573	73.63487287395276	0.12886591781866616	0.12323774958642868	5.071707444351887	12.951930568860917	4.924766207165703	12.576677714128891
1.115780088967567	51.93899518155843	51.0222109862118	60.74532138965932	59.17178675232748	65.04681459667736	63.16210132293412	69.12764232641645	66.95574518539769	76.33108357615147	73.67315319850566	0.12886597120445784	0.12323780035867585	5.042216114204166	12.954204623545593	4.896129446993655	12.578886205608796
1.1225032252964444	51.96597844699236	51.04871838161162	60.776884670300156	59.202532584525315	65.08061491080059	63.19492235077084	69.16356483224814	66.99053905482494	76.37075194157418	73.71144018801137	0.12886602521261914	0.12323785172282317	5.012868044780589	12.956406119479652	4.867631797003014	12.581024244731452
1.1292668719037753	51.99296614904345	51.075230140605775	60.80845320289245	59.23328353466777	65.11442087389182	63.2277488647669	69.19949336264871	67.02533875953982	76.41042699184696	73.74973362856694	0.12886607985053458	0.12323790368589423	4.983662709980308	12.958534962819613	4.839272746341521	12.583091740434611
1.1360712728843656	52.01995813534658	51.10174611358394	60.840026810016866	59.26403942995655	65.14823229627851	63.260580680756306	69.23542771630815	67.06014410455731	76.45010850508363	73.78803330599993	0.12886613512567802	0.12323795625499713	4.954599584118114	12.960591059249055	4.811051784559822	12.585088601199459
1.1429166738038161	52.04695425332818	51.128266150731775	60.87160531401987	59.2948000973655	65.18204898804127	63.293417614333336	69.27136769165726	67.09495489464123	76.4897962591168	73.82633900586617	0.12886619104561242	0.12323800943732448	4.9256781418698665	12.962574313849473	4.782968401555991	12.587014734885088
1.1498033217073829	52.073954350204815	51.15479010202959	60.90318853701224	59.32556536363927	65.21587075901219	63.32625948085115	69.30731308686607	67.12977093430285	76.52949003149618	73.86465051344832	0.12886624761799206	0.12323806324015475	4.896897858360717	12.964484631194864	4.755022087667385	12.588870048901299
1.1567314651288954	52.10095827298236	51.18131781725161	60.9347763008683	59.35633505529239	65.24969741877403	63.35910609542094	69.34326369984291	67.16459202780005	76.5691895994876	73.90296761375495	0.12886630485056114	0.12323811767085487	4.868258209161468	12.966321915349909	4.7272123336606455	12.590654450135844
1.1637013540997225	52.12796586845425	51.20784914596413	60.966368427223856	59.38710899860743	65.28352877665823	63.39195727290996	69.3792193282324	67.19941797913516	76.60889474007081	73.94129009151824	0.1288663627511586	0.12323817273687901	4.839758670255833	12.968086069715355	4.699538630706229	12.592367844843466
1.1707132401577995	52.15497698320033	51.23438393752456	60.99796473747504	59.41788701963387	65.31736464174352	63.42481282794029	69.41517976941401	67.2342485920538	76.64860522993808	73.97961773119286	0.1288664213277159	0.1232382284457703	4.8113987181322955	12.969776997217195	4.6720004704675375	12.594010138816884
1.177767376356704	52.18199146358566	51.2609220410801	61.02956505277706	59.44866894418676	65.3512048228548	63.45767257488759	69.45114482050091	67.26908367004356	76.6883208454928	74.01795031695437	0.12886648058826053	0.12323828480516334	4.783177829771375	12.971394600217536	4.644597345077273	12.595581237297665
1.1848640172747877	52.209009155759055	51.28746330556643	61.06116919404257	59.479454597845255	65.38504912856133	63.49053632787949	69.48711427833805	67.3039230163323	76.72804136284763	74.0562876326976	0.12886654054091526	0.12323834182278326	4.755095482652905	12.97293878048913	4.617328747159263	12.597081044967126
1.1920034190243662	52.23602990565187	51.31400757970647	61.092776981940425	59.51024380595132	65.41889736717549	63.52340390079427	69.52308793950095	67.33876643388689	76.76776655782307	74.09462946203529	0.12886660119390078	0.12323839950644844	4.727151154788771	12.974409439275405	4.590194169852111	12.598509465979078
1.1991858392609598	52.26305355897659	51.34055471200906	61.12438823689415	59.54103639360836	65.4527493467512	63.55627510725947	69.55906560029403	67.3736137254116	76.8074962059458	74.13297558829626	0.12886666255553628	0.1232384578640701	4.699344324712001	12.975806477175865	4.5631931068037375	12.599866403876149
1.2064115371925936	52.290079961225295	51.36710455076739	61.156002779080225	59.57183218567945	65.48660487508218	63.58914976065002	69.59504705674874	67.4084646933464	76.84723008244657	74.17132579452375	0.12886672463424031	0.12323851690365561	4.671674471526785	12.977129794253415	4.536325052211396	12.601151761673464
1.2136807735891502	52.31710895766869	51.39365694405811	61.187620428427174	59.60263100678647	65.52046375970087	63.6220276740874	69.63103210462263	67.44331913986588	76.88696796225938	74.20967986347421	0.12886678743853272	0.12323857663330719	4.64414107491848	12.978379290012526	4.509589500841685	12.60236544183681
1.2209938107917835	52.34414039335439	51.42021173973966	61.21924100461362	59.63343268130823	65.55432580787662	63.654908660437634	69.66702053939724	67.47817686687726	76.92670962001908	74.24803757761526	0.12886685097703476	0.12323863706122394	4.616743615149062	12.979554863330122	4.4829859480114465	12.603507346233528
1.2283509127223842	52.371174113105695	51.44676878545105	61.25086432706703	59.66423703337928	65.58819082661421	63.68779253231013	69.70301215627681	67.51303767601927	76.96645483006012	74.2863987191244	0.12886691525847202	0.12323869819570411	4.5894815730853225	12.980656412502867	4.456513889645066	12.604577376181624
1.2357523448931043	52.39820996152018	51.47332792861048	61.282490214962145	59.69504388688833	65.6220586226523	63.720679102056	69.73900675018653	67.5479013686603	77.00620336641458	74.32476306988713	0.12886698029167365	0.12323876004514518	4.562354430226151	12.981683835250806	4.4301728222581005	12.60557543240975
1.2431983744159416	52.42524778296822	51.499889016413924	61.31411848721948	59.725853065476834	65.65592900246197	63.75356818176664	69.775004115771	67.582767745897	77.04595500281073	74.36313041149545	0.12886704608557512	0.12323882261804486	4.535361668690712	12.982637028666431	4.403962242978196	12.606501415046296
1.2506892700123766	52.452287421591556	51.52645189583376	61.34574896250378	59.75666439253744	65.68980177224492	63.78645958327206	69.81100404739257	67.61763660855257	77.08570951267104	74.40150052524604	0.12886711264921966	0.12323888592300343	4.508502771256644	12.983515889249247	4.377881649579649	12.607355223675768
1.2582253020230734	52.47932872130204	51.55301641361749	61.377381459222576	59.78747769121269	65.72367673793217	63.81935311813965	69.84700633912973	67.65250775717539	77.12546666911065	74.43987319213885	0.128867179991757	0.12323894996872321	4.481777221382799	12.984320312938507	4.351930540484318	12.60813675729878
1.2658067424176331	52.50637152578008	51.5795824162863	61.409015795524674	59.81829278439346	65.7575537051824	63.85224859767245	69.88301078477568	67.68738099203736	77.16522624493574	74.47824819287536	0.12886724812244896	0.12323901476401167	4.455184503180135	12.985050194984069	4.326108414752525	12.608845914253834
1.2734338648044117	52.53341567847305	51.60614975013334	61.440651789298315	59.84910949471714	65.79143247938008	63.88514583290735	69.91901717783611	67.72225611313205	77.20498801264127	74.51662530785646	0.1288673170506666	0.12323908031778234	4.428724101465377	12.985705430044618	4.3004147721358095	12.609482592337372
1.2811069444403917	52.560461022594076	51.632718261222855	61.47228925817002	59.879927644566656	65.82531286563422	63.9180446346141	69.9550253115282	67.75713292017348	77.24475174440987	74.55500431718144	0.12886738678589418	0.1232391466390542	4.402395501774663	12.986285912205858	4.274849113081473	12.610046688758302
1.2888262582411194	52.587507401120476	51.659287795388295	61.50392801950277	59.91074705606857	65.85919466877662	63.95094481329325	69.99103497877856	67.79201121259425	77.28451721210966	74.59338500064578	0.12886745733772936	0.12323921373695522	4.37619819036081	12.98679153489502	4.249410938725305	12.610538100092526
1.296592084790695	52.614554656792215	51.68585819823114	61.53556789039452	59.94156755109174	65.8930776933602	63.983846179174854	70.02704597222169	67.82689078954408	77.32428418729266	74.63176713773973	0.12886752871588547	0.12323928162072288	4.350131654212419	12.98722219090996	4.224099750925234	12.610956722321134
1.3044047043518285	52.64160263211051	51.71242931511928	61.567208687676555	59.972388951245584	65.92696174365739	64.01674854221672	70.06305808419816	67.86177144988797	77.36405244119291	74.6701505076463	0.12886760093019095	0.12323935029970513	4.324195381068421	12.987577772426448	4.198915052268603	12.611302450799485
1.312264398875954	52.66865116933626	51.73900099118567	61.59885022791196	60.00321107787875	65.96084662365844	64.04965171210286	70.09907110675312	67.89665299220475	77.40382174472467	74.7085348892398	0.12886767399059348	0.12323941978336235	4.29838885944082	12.987858171005428	4.173856346088087	12.611575180309956
1.320171452013404	52.69570011048862	51.7655730713269	61.63049232739403	60.034033752077505	65.99473213707002	64.08255549824204	70.13508483163447	67.93153521478541	77.44359186848081	74.74692006108404	0.12886774790715927	0.12323949008126801	4.27271157861469	12.988063277560286	4.14892313647033	12.611774804987363
1.3281261491236485	52.72274929734344	51.79214540020154	61.66213480214455	60.064856794664024	66.0286180873131	64.1154597097659	70.17109905029115	67.96641791563131	77.4833625827307	74.78530580143045	0.1288678226900758	0.12323956120311091	4.247163028653631	12.988192982318651	4.124114928258223	12.611901218315325
1.3361287772855897	52.74979857143162	51.818717822228734	61.69377746791218	60.09568002619485	66.06250427752161	64.14836415552739	70.20711355387134	68.00130089245245	77.52313365741851	74.82369188821623	0.12886789834965284	0.12323963315869539	4.2217427004452475	12.988247174927892	4.099431227090008	12.611954313195383
1.3441796253079266	52.77684777403778	51.84529018158682	61.72542014017095	60.12650326695952	66.0963905105407	64.18126864409932	70.24312813322084	68.0361839426661	77.56290486216149	74.86207809906297	0.1288679748963225	0.12323970595794355	4.196450085686138	12.988225744378724	4.074871539398828	12.611933981926995
1.352278983739575	52.803896746198646	51.871862322211705	61.75706263411856	60.15732633697876	66.13027658892501	64.21417298377263	70.27914257888138	68.07106686339492	77.60267596624809	74.90046421127462	0.1288680523406434	0.12323977961089702	4.171284676893265	12.98812857896337	4.050435372407719	12.611840116100211
1.3604271448801535	52.8309453287013	51.89843408779526	61.78870476467453	60.18814905600282	66.16416231493683	64.24707698255449	70.31515668108857	68.10594945146507	77.64244673863577	74.93885000183549	0.1288681306933007	0.12323985412771737	4.146245967443065	12.987955566379242	4.026122234173727	12.611672606741195
1.3686244027905345	52.85799336208201	51.92500532178413	61.820346346479006	60.21897124351022	66.19804749054482	64.2799804481672	70.35117022977066	68.140831503405	77.6822169479499	74.97723524740904	0.12886820996510698	0.12323992951868816	4.121333451554619	12.987706593637995	4.001931633573349	12.611431344201264
1.3768710533034536	52.88504068662419	51.951575867377706	61.85198719389048	60.24979271870559	66.23193191742168	64.31288318804577	70.3871830145461	68.17571281544312	77.72198636248096	75.01561972433537	0.128868290167005	0.12324000579421647	4.096546624306939	12.987381547065525	3.977863080322095	12.611116218185998
1.3851673940341884	52.91208714235721	51.9781455675271	61.88362712098465	60.28061330051861	66.26581539694293	64.34578500933702	70.42319482472237	68.21059318350669	77.76175475018344	75.05400320863004	0.12886837131006892	0.12324008296483419	4.071884981678068	12.986980312394735	3.9539160850031294	12.610727117817078
1.3935137243912972	52.939132569054614	52.004714264933256	61.91526594155247	60.31143280760195	66.29969773018502	64.37868571889737	70.45920544929393	68.24547240321962	77.80152187867363	75.09238547598187	0.12886845340550576	0.1232401610411993	4.047348020515983	12.98650277462366	3.930090159046358	12.61026393148859
1.4019103455874267	52.96617680623246	52.03128180204544	61.946903469098395	60.3422510583298	66.33357871792337	64.41158512329129	70.49521467694026	68.28035026990096	77.84128751522756	75.13076630175117	0.12886853646465649	0.12324024003409814	4.022935238573609	12.985948818099132	3.906384814762532	12.609726546988895
1.410357560650181	52.99321969314793	52.05784802105984	61.97853951683894	60.37306787079625	66.36745816063102	64.4444830287897	70.53122229602447	68.31522657856316	77.88105142677958	75.16914546096808	0.12886862049899855	0.12324031995444598	3.998646134522005	12.985318326509514	3.8827995653464313	12.609114851442428
1.4188556744330574	53.020261068797375	52.084412763917676	62.01017389770059	60.40388306281339	66.40133585847641	64.47737924136804	70.56722809459102	68.35010112391008	77.92081337991988	75.20752272833042	0.12886870552014779	0.12324040081328977	3.9744802079462715	12.984611182835579	3.8593339248914162	12.608428731307868
1.4274049936264492	53.047300771915026	52.11097587230397	62.041806424318466	60.43469645191	66.435211611322	64.51027356670484	70.60323186036426	68.38497370033556	77.96057314089305	75.24589787820214	0.12886879153985778	0.12324048262180795	3.9504369593719275	12.983827269397807	3.8359874084003422	12.607668072410888
1.4360058267687137	53.074338640971106	52.13753718764565	62.07343690903428	60.46550785532954	66.46908521872221	64.54316581017972	70.6392333807464	68.41984410192143	78.00033047559585	75.2842706846113	0.12886887857002455	0.12324056539131417	3.9265158902753683	12.982966467858205	3.812759531789652	12.606832759891404
1.4446584842573071	53.10137451417041	52.16409655111023	62.10506516389489	60.49631709002876	66.50295647992196	64.57605577687191	70.67523244281591	68.45471212243586	78.0400851495756	75.32264092124836	0.12886896662268624	0.12324064913325698	3.902716503080228	12.982028659158459	3.789649811907566	12.605922678245406
1.453363278359986	53.12840822945037	52.1906538036039	62.136691000650266	60.52712397267569	66.53682519385447	64.6089432715583	70.71122883332538	68.48957755533146	78.07983692802787	75.361008361464	0.1288690557100263	0.12324073385922335	3.879038301168748	12.981013723525393	3.7666577665331715	12.604937711255843
1.4621205232260774	53.15543962447956	52.21720878577007	62.16831423075184	60.55792831964811	66.57069115913967	64.64182809871176	70.74722233869973	68.52444019374347	78.11958557579472	75.39937277826755	0.1288691458443731	0.12324081958093826	3.8554807889108815	12.979921540549185	3.743782914393705	12.603877742074474
1.470930534897817	53.18246853665601	52.24376133798773	62.19993466535082	60.588729947031865	66.60455417408247	64.67471006249939	70.78321274503458	68.55929983048811	78.15933085736282	75.43773394432492	0.12886923703820438	0.12324090631026824	3.832043471675206	12.978751989141529	3.721024775196838	12.602742653212772
1.4797936313217521	53.20949480310565	52.27031130036996	62.23155211529655	60.619528670619296	66.63841403667098	64.70758896678106	70.81919983809433	68.59415625806089	78.19907253686162	75.4760916319571	0.12886932930414607	0.12324099405922126	3.808725855799821	12.97750494743741	3.698382869588386	12.601532326427332
1.48871013236022	53.236518260680185	52.296858512761844	62.26316639113418	60.65032430590691	66.67227054457422	64.74046461510687	70.85518340330991	68.62900926863422	78.23881037806075	75.51444561313748	0.12886942265497733	0.12324108283995107	3.78552744863282	12.976180292889694	3.6758567191932343	12.60024664280354
1.4976803598028874	53.26353874595584	52.32340281473925	62.29477730310348	60.68111666809439	66.70612349514086	64.7733368107162	70.89116322577738	68.66385865405623	78.27854414436882	75.55279565949068	0.1288695171036298	0.12324117266475548	3.762447758560029	12.974777902316418	3.653445846644445	12.59888548282106
1.5067046373783677	53.29055609523151	52.34994404560698	62.32638466113679	60.71190557208237	66.73997268539713	64.80620535653549	70.9271390902558	68.69870420584863	78.31827359883104	75.59114154229037	0.12886961266319008	0.12324126354608131	3.739486294967719	12.97329765174436	3.631149775548238	12.597448726190123
1.5157832907659001	53.31757014452686	52.376482044397086	62.35798827485713	60.74269083247081	66.77381791204485	64.83907005517642	70.96311078116534	68.73354571520484	78.35799850412722	75.62948303245719	0.12886970934690253	0.1232413554965242	3.716642568286261	12.971739416534547	3.6089680305244656	12.59593625197158
1.5249166476071065	53.344580729580876	52.40301664986727	62.389587953576545	60.77347226355736	66.80765897145984	64.8719307089344	70.99907808258547	68.76838297298836	78.39771862256998	75.66781990055715	0.12886980716817048	0.1232414485288306	3.6939160900010393	12.970103071358608	3.586900137212524	12.594347938556893
1.5341050375178134	53.37158768585	52.42954770049918	62.42118350629434	60.8042496793355	66.84149565969	64.90478711978658	71.0350407782531	68.80321576973087	78.4374337161027	75.70615191679958	0.128869906140558	0.1232415426559013	3.671306372628351	12.968388490126017	3.5649456222640765	12.59268366361357
1.5433487920999491	53.39859084850636	52.45607503449662	62.452774741695066	60.83502289349269	66.87532777245319	64.93763908939	71.0709986515605	68.83804389563015	78.47714354629737	75.74447885103505	0.1288700062777919	0.1232416378907907	3.648812929752694	12.966595546031385	3.5431040133553324	12.590943304097891
1.5526482449535108	53.425590052435936	52.48259848978389	62.48436146814668	60.86579171940868	66.90915510513564	64.97048641907979	71.10695148555337	68.87286714054845	78.51684787435269	75.78280047275354	0.1288701075937642	0.12324173424671084	3.6264352760317706	12.964724111563555	3.5213748392106936	12.589126736282196
1.5620037316886017	53.45258513223699	52.509117904004114	62.515943493698906	60.89655597015372	66.94297745278989	65.0033289098674	71.14289906292908	68.90768529401052	78.55654646109201	75.82111655108245	0.1288702101025331	0.12324183173703158	3.6041729272010343	12.962774058505602	3.499757629604119	12.587233835778534
1.5714155899375468	53.47957592221819	52.53563311451753	62.54752062608126	60.9273154584868	66.9767946101331	65.03616636243888	71.17884116603472	68.9424981452019	78.59623906696153	75.85942685478494	0.1288703138183266	0.1232419303752842	3.5820254000805107	12.960745257892995	3.4782519153577596	12.585264477449527
1.580884159367074	53.506562256396805	52.562143958399666	62.57909267270117	60.958069996853766	67.01060637154488	65.06899857715271	71.21477757686499	68.97730548296677	78.6359254520279	75.8977311522574	0.12887041875554256	0.12324203017516164	3.559992212583893	12.958637580037248	3.4568572283556023	12.583218535453852
1.5904097816905756	53.533543968496986	52.588650272439686	62.61065944064221	60.98881939738558	67.04441253106569	65.10182535403833	71.25070807706048	69.01210709580636	78.67560537597656	75.93602921152808	0.12887052492875256	0.12324213115052206	3.5380728837326387	12.95645089453319	3.435573101560294	12.581095883275339
1.5999928006804371	53.56052089194789	52.615151893138595	62.642220736662146	61.01956347189648	67.0782128823947	65.13464649279403	71.28663244790553	69.04690277187683	78.71527859810946	75.97432080025473	0.1288706323527023	0.12324223331538964	3.5162669336477848	12.95418507020986	3.4143990690022292	12.578896393650211
1.6096335621804478	53.587492859881905	52.641648656707495	62.67377636719107	61.050302031882126	67.11200721888788	65.1674617927852	71.32255047032639	69.08169229898746	78.75494487734309	76.01260568572279	0.12887074104231572	0.12324233668395698	3.494573883574958	12.951839975190524	3.3933346658027403	12.576619938619842
1.6193324141182788	53.61445970513287	52.668140399065834	62.70532613832956	61.08103488851786	67.14579533355631	65.20027105304247	71.35846192488921	69.11647546459885	78.79460397220652	76.05088363484336	0.12887085101269508	0.12324244127058771	3.472993255890742	12.94941547685994	3.3723794281786468	12.574266389514378
1.6290897065180392	53.64142126023421	52.694626955839645	62.73686985584676	61.11176185265682	67.17957701906398	65.23307407225981	71.39436659179809	69.15125205582082	78.83425564083925	76.08915441415131	0.1288709622791244	0.123242547089817	3.4515245740967657	12.946911441858902	3.3515328934436184	12.571835616947283
1.6389057915129117	53.66837735741717	52.72110816235977	62.76840732517855	61.14248273482812	67.21335206772608	65.26587064879271	71.43026425089317	69.18602185941072	78.87389964098926	76.12741778980327	0.12887107485707142	0.1232426541563555	3.430167362831071	12.944327736060586	3.3307946000118136	12.569327490780779
1.6487810233578566	53.69532782860871	52.747583853659904	62.79993835142536	61.17319734523483	67.24712027150673	65.29866058065609	71.46615468164835	69.22078466177113	78.91353573001066	76.16567352757535	0.12887118876218925	0.1232427624850899	3.4089211478922152	12.941664224637861	3.3101640874269833	12.5667418802077
1.6587157584424002	53.72227250543022	52.774053864475235	62.83146273935083	61.20390549375261	67.2808814220176	65.3314436655229	71.50203766316994	69.25554024894866	78.95316366486229	76.20392139286186	0.12887130401031985	0.12324287209108639	3.387785456223355	12.938920771988705	3.2896408963415524	12.564078653660545
1.6687103553034934	53.749211219194926	52.80051802924001	62.862980293379174	61.2346069899271	67.31463531051524	65.36421970072152	71.53791297419384	69.29028840663108	78.9927832021047	76.2421611506723	0.1288714206174947	0.12324298298959199	3.3667598159277077	12.936097241756215	3.2692245685370835	12.56133767884603
1.6787651746384535	53.776143800906716	52.82697618208637	62.894490817593926	61.26530164297284	67.34838172789982	65.39698848323462	71.57378039308435	69.32502892014622	79.03239409789909	76.28039256563041	0.12887153859993833	0.1232430951960365	3.3458437562840118	12.933193496854074	3.2489146469356456	12.558518822770566
1.6888805793179813	53.80307008125774	52.853428156842035	62.925994115735485	61.29598926177081	67.38212046471259	65.42974980969662	71.6096396978315	69.3597615744595	79.07199610800436	76.31861540197133	0.12887165797406985	0.12324320872603492	3.3250368077406165	12.930209399441082	3.2287106755929926	12.555621951687499
1.6990569343992543	53.82998989062694	52.879873787028814	62.957489991199616	61.326669654866954	67.41585131113442	65.46250347639229	71.64549066604967	69.39448615417243	79.1115889877758	76.35682942354025	0.1288717787565065	0.12324332359539175	3.304338501920938	12.927144810886602	3.2086121997081136	12.552646931102572
1.7092946071391046	53.8569030590777	52.906312905860425	62.988978247034964	61.357342630469816	67.44957405698321	65.49524927925424	71.68133307497479	69.42920244351994	79.15117249216217	76.3950343937896	0.12887190096406373	0.12324343982009858	3.2837483716443785	12.92399959183058	3.1886187656409675	12.549593625813941
1.7195939670072704	53.883809416356534	52.93274534624112	63.020458685941854	61.388007996449346	67.48328849171268	65.52798701386182	71.71716670146337	69.46391022636948	79.19074637570465	76.43323007577806	0.12887202461376077	0.12324355741634109	3.2632659509249606	12.920773602181725	3.168729920914302	12.546461899908536
1.7299553856997325	53.91070879189062	52.95917094076339	63.05193111026958	61.418665560334325	67.51699440440972	65.56071647543841	71.75299132198947	69.49860928621811	79.23031039253371	76.47141623216766	0.12887214972282005	0.12324367640049888	3.2428907749654172	12.917466701012017	3.148945214196374	12.543251616652924
1.7403792371521247	53.93760101478623	52.98558952170632	63.08339532201494	61.449315129310804	67.55069158379268	65.59343745884989	71.78880671264331	69.53329940619103	79.26986429636774	76.50959262522213	0.12887227630867135	0.1232437967891487	3.2226223801826563	12.914078746705854	3.129264195344149	12.539962638658835
1.7508658975532332	53.964485913826664	53.01200092103377	63.11485112282006	61.47995651022022	67.58437981820948	65.62614975860274	71.82461264912904	69.56798036903956	79.30940784051067	76.54775901680497	0.12887240438895428	0.12324391859906585	3.202460304200031	12.91060959683091	3.109686415384658	12.536594827752197
1.76141574535857	53.991363317470366	53.038404970392335	63.146298313970455	61.51058950955733	67.61805889563531	65.65885316884187	71.86040890676261	69.60265195713907	79.34894077784989	76.5859151683772	0.12887253398151965	0.123244041847228	3.182404085852795	12.907059108179965	3.0902114265149976	12.53314804499314
1.7720291613040315	54.018233053848924	53.06480150110953	63.177736696392984	61.541213933468285	67.65172860367083	65.69154748334877	71.89619526046991	69.63731395248698	79.38846286085408	76.62406084099531	0.12887266510443393	0.12324416655081628	3.1624532652117523	12.903427136841856	3.0708387821359793	12.529622150750583
1.7827065284196406	54.04509495076528	53.09119034419206	63.20916607065413	61.571829587748965	67.68538872954028	65.72423249553977	71.93197148478478	69.67196613670106	79.42797384157146	76.66219579530959	0.1288727977759802	0.12324429272721887	3.142607383563245	12.89971353807232	3.0515680368339417	12.526017004625828
1.7934482320433673	54.07194883569158	53.11757133032367	63.240586236957625	61.60243627784272	67.71903906008905	65.75690799846372	71.96773735384664	69.70660829101709	79.46747347162722	76.70031979156163	0.12887293201466085	0.12324442039403234	3.1228659834337122	12.895918166386764	3.0323987463916637	12.522332465467116
1.8042546598350382	54.09879453576741	53.14394428986348	63.27199699514286	61.633033808838725	67.75267938178224	65.78957378480045	72.00349264139894	69.74124019628724	79.50696150222181	76.7384325895827	0.1288730678392013	0.12324454956906519	3.1032286085769556	12.89204087548751	3.0133304677865453	12.518568391347799
1.8151262017903238	54.125631877797474	53.17030905284373	63.30339814468232	61.663621985469604	67.78630948070189	65.82222964685825	72.0392371207864	69.77586163297754	79.54643768412832	76.77653394879115	0.12887320526855184	0.12324468027033993	3.0836948039914205	12.888081518309264	2.9943627592074336	12.514724639593624
1.8260632502548164	54.15246068825011	53.196665448968325	63.334789484680236	61.69420061211007	67.8199291425457	65.85487537657248	72.07497056495373	69.81047238116662	79.58590176769101	76.81462362819107	0.1288733443218903	0.12324481251609605	3.0642641159388404	12.88403994707005	2.9754951800632625	12.510801066833665
1.8370661999381863	54.17928079325492	53.22301330761055	63.366170813870106	61.72476949277453	67.85353815262458	65.8875107655033	72.11069274644314	69.8450722205431	79.62535350282278	76.85270138636976	0.12887348501862597	0.1232449463247915	3.0449360919201354	12.879916013147522	2.9567272909744133	12.50679752889846
1.848135447928429	54.20609201860098	53.24935245781134	63.39754193061294	61.75532843111536	67.88713629586073	65.9201356048338	72.14640343739235	69.87966093040401	79.66479263900322	76.89076698149589	0.12887362737840005	0.12324508171510669	3.025710280684052	12.87570956710988	2.9380586537668023	12.502713880818192
1.8592713937061955	54.23289418973456	53.27568272827705	63.42890263289483	61.78587723042061	67.92072335678532	65.9527496853677	72.18210240953238	69.9142382896523	79.70421892527615	76.92882017131711	0.12887377142109155	0.1232452187059466	3.0065862322535395	12.871420458788634	2.9194888315055323	12.498549976909999
1.8704744391592067	54.25968713175752	53.302003947377905	63.46025271832552	61.81641569361252	67.95429911953698	65.98535279752794	72.21778943418583	69.94880407679544	79.7436321102481	76.96686071315858	0.12887391716681695	0.12324535731644358	2.98756349792302	12.86704853725496	2.9010173884898904	12.494305670757967
1.8817449885967616	54.28647066942499	53.3283159431458	63.49159198413588	61.84694362324523	67.98786336785935	66.0179447313542	72.25346428226456	69.983358069943	79.78303194208573	77.00488836392046	0.12887406463593584	0.1232454975659595	2.9686416302420184	12.86259365072874	2.8826438902406153	12.489980815125818
1.8930834487643238	54.31324462714344	53.354618543272345	63.52292022717609	61.87746082150284	68.02141588509905	66.05052527650118	72.2891267242676	70.01790004680474	79.82241816851385	77.04290288007606	0.1288742138490514	0.12324563947408956	2.9498201830397193	12.858055646669527	2.864367903519451	12.485575262038765
1.9044902288582053	54.34000882896859	53.38091157510693	63.55423724391346	61.90796709019743	68.05495645420376	66.08309422223643	72.3247765302792	70.05242978468866	79.8617905368133	77.08090401766962	0.12887436482701584	0.12324578306066483	2.931098711422692	12.853434371736512	2.8461889963241447	12.481088862730758
1.9159657405403292	54.366763098603414	53.40719486565464	63.58554283043044	61.93846223076703	68.08848485771999	66.11565135743834	72.3604134699665	70.08694706049873	79.90114879381865	77.11889153231432	0.12887451759093083	0.12324592834575403	2.9124767717844406	12.848729671813999	2.828106737910275	12.476521467719067
1.9275103979530908	54.39350725939615	53.43346824157464	63.61683678242273	61.96894604427393	68.12200087779127	66.14819647059451	72.396037312578	70.12145165073345	79.94049268591658	77.15686517919055	0.12887467216215334	0.12324607534966779	2.8939539218026766	12.843941392004126	2.8101206987753358	12.471872926729702
1.9391246177343011	54.42024113433813	53.45973152917765	63.64811889519689	61.999418331402204	68.15550429615581	66.18072934979921	72.43164782694078	70.15594333148314	79.97982195904315	77.19482471304326	0.1288748285622957	0.12324622409296078	2.875529720439772	12.839069376563202	2.792230450662373	12.467143088681041
1.9508088190322228	54.446964546061686	53.4859845544243	63.67938896366845	62.029878892456	68.18899489414449	66.21324978275167	72.46724478145882	70.19042187842834	80.01913635868195	77.23276988818029	0.12887498681323128	0.12324637459643516	2.857203727955948	12.834113468990836	2.7744355665809053	12.462331801769324
1.9625634235206988	54.47367731683828	53.51222714292306	63.71064678235995	62.06032752735755	68.22247245267893	66.24575755675407	72.50282794411089	70.22488706683772	80.05843562986207	77.2707004584703	0.1288751469370954	0.123246526881143	2.8389755059047275	12.82907351196991	2.75673562079146	12.45743891337952
1.9743888554143678	54.50037926857607	53.53845911992803	63.74189214539849	62.090764035644895	68.25593675226908	66.2782524587093	72.5383970824482	70.25933867156581	80.09771951715568	77.30861617734044	0.12887530895629065	0.12324668096838945	2.8208446171433934	12.82394934740114	2.7391301888246744	12.452464270163546
1.9862855414839768	54.52707022281828	53.564680310337295	63.773124846514165	62.12118821647029	68.28938757301164	66.31073427511936	72.57395196359276	70.29377646705146	80.1369877646763	77.34651679777475	0.12887547289348858	0.12324683687973625	2.802810625829352	12.81874081636306	2.7216188474667433	12.447407717951137
1.9982539110717792	54.55375000074058	53.59089053869039	63.804344679037385	62.151599868597636	68.3228246945873	66.34320279208269	72.60949235423465	70.32820022731514	80.17624011607617	77.38440207231149	0.12887563877163333	0.12324699463700424	2.7848730974292266	12.813447759144765	2.704201174780792	12.442269101820784
2.010294396107033	54.58041842314947	53.61708962916679	63.83555143589743	62.18199879040105	68.3562478962594	66.3756577952929	72.64501802063066	70.36260972595763	80.21547631454467	77.42227175304177	0.12887580661394527	0.123247154262277	2.7670315987197682	12.808070015242265	2.6868767501018738	12.437048266083366
2.0224074311215867	54.607075310479715	53.643277405583405	63.866744909619634	62.21238477986227	68.3896569568711	66.40809907003604	72.68052872860143	70.3970047361573	80.25469610280562	77.46012559160677	0.1288759764439245	0.12324731577790347	2.749285697785126	12.80260742331302	2.6696451540342423	12.43174505424031
2.0345934532655616	54.633720482792675	53.6694536913929	63.89792489232401	62.2427576345691	68.42305165484389	66.44052640118915	72.71602424353004	70.43138503066866	80.29389922311577	77.49796333919636	0.12887614828535301	0.12324747920650134	2.7316349640273074	12.797059821232324	2.6525059684586267	12.426359309019972
2.0468529023231294	54.660353759773685	53.69561830968122	63.929091175722476	62.27311715171289	68.45643176817492	66.47293957321762	72.75150433035921	70.46575038181979	80.33308541726194	77.5357847465464	0.12887632216229875	0.1232476445709611	2.714078968171634	12.791427046066019	2.6354587765463293	12.420890872390373
2.059186220728381	54.6869749607304	53.72177108316605	63.9602435511173	62.30346312808704	68.48979707443556	66.50533837017387	72.78696875358996	70.50010056151085	80.37225442655973	77.57358956393739	0.12887649809912075	0.12324781189444808	2.6966172822608314	12.785708934083232	2.6185031627423996	12.415339585526453
2.0715938535812968	54.713583904590244	53.747911834194184	63.99138180939856	62.33379536008442	68.52314735076857	66.53772257569457	72.82241727727875	70.53443534121146	80.41140599185066	77.6113775411916	0.12887667612046916	0.12324798120040607	2.6792494796513893	12.77990532068361	2.601638712771546	12.409705288768237
2.084076248663807	54.7401804098984	53.77404038473976	64.02250574104217	62.36411364369555	68.55648237388641	66.57009197299902	72.85784966503577	70.56875449195897	80.45053985350029	77.64914842767156	0.1288768562512922	0.1232481525125613	2.66197513504585	12.774016040541028	2.584865013662238	12.403987821764531
2.0966338564559543	54.76676429481586	53.80015655640226	64.05361513610798	62.39441777450676	68.58980192006925	66.60244634488717	72.89326568002298	70.60305778435661	80.48965575139641	77.6869019722781	0.1288770385168372	0.12324832585492548	2.6447938244564284	12.76804092745624	2.5681816537185114	12.398187023300125
2.109267130152151	54.79333537711676	53.82626017040398	64.08470978423713	62.42470754769758	68.62310576516226	66.63478547373713	72.92866508495143	70.63734498857083	80.52875342494632	77.72463792344762	0.12887722294265627	0.12324850125179905	2.6277051252336605	12.761979814426013	2.5515882225417954	12.392302731388554
2.1219765256775314	54.819893474186756	53.852351047588385	64.11578947465047	62.45498275803922	68.65639368457423	66.66710914150359	72.96404764207975	70.67161587432992	80.56783261307525	77.76235602915078	0.12887740955460805	0.1232486787277751	2.6107086160636754	12.755832533657667	2.5350843110286405	12.3863347832812
2.1347625017044103	54.846438403020386	53.878429008417726	64.14685399614596	62.485243199892146	68.68966545327477	66.69941712971544	72.99941311321159	70.70587021092145	80.60689305422386	77.80005603688996	0.12887759837886326	0.12324885830774233	2.593803876957736	12.749598916499963	2.5186695113688984	12.380283015410896
2.147625519668832	54.87296998021909	53.90449387297096	64.17790313709685	62.51548866720414	68.72292084579264	66.73170921947388	73.03476125969372	70.74010776719052	80.64593448634633	77.83773769369745	0.12887778944190656	0.1232490400168897	2.576990489275431	12.74327879352677	2.5023434170520886	12.37414726343195
2.160566043787228	54.899488021988994	53.9305454609417	64.20893668544932	62.54571895350824	68.75615963621343	66.76398519145025	73.07009184241386	70.77432831153754	80.6849566469081	77.87540074613321	0.1288779827705419	0.12324922388070766	2.5602680357096688	12.736871994486137	2.4861056228696725	12.367927362200135
2.1735845410731627	54.9259923441387	53.95658359163601	64.23995442872051	62.57593385192058	68.78938159817747	66.79624482588406	73.10540462179861	70.80853161191631	80.72395927288396	77.91304494028303	0.1288781783918957	0.12324940992499524	2.5436361002930425	12.730378348280283	2.469955724911415	12.361623145790873
2.1866814813541975	54.95248276207691	53.98260808397023	64.2709561539961	62.60613315513833	68.82258650487762	66.8284879025808	73.14069935781117	70.84271743583179	80.76294210075555	77.95067002175625	0.12887837633342153	0.12324959817586077	2.52709426840147	12.723797683016528	2.4538933205731155	12.355234447477415
2.199857337288837	54.978959090810456	54.00861875646893	64.30194164792849	62.63631665543765	68.85577412905727	66.86071420091005	73.17597580994942	70.87688555033827	80.80190486650979	77.98827573568396	0.1288785766229019	0.1232497886597277	2.510642126746916	12.717129825932716	2.4379180085475127	12.348761099699914
2.213112584383593	55.00542114494159	54.034615427262395	64.33291069673403	62.66648414467127	68.88894424300776	66.89292349980295	73.21123373724329	70.91103572203681	80.84084730563588	78.02586182671642	0.1288787792884547	0.12324998140333676	2.4942792634019497	12.710374603519085	2.4220293888452034	12.34220293416729
2.2264477010101436	55.03186873866655	54.060597914085164	64.36386308619184	62.69663541426712	68.92209661856715	66.92511557775094	73.24647289825369	70.94516771707409	80.8797691531245	78.06342803902197	0.1288789843585363	0.12325017643375075	2.4780052677788262	12.703531841414588	2.4062270627823636	12.33555978176446
2.2398631684225956	55.05830168577232	54.08656603427301	64.39479860164047	62.72677025522528	68.95523102711697	66.95729021280275	73.28169305106904	70.97928130113924	80.91867014346424	78.10097411628381	0.12887919186194524	0.12325037377835837	2.4618197306353977	12.696601364405069	2.3905106329789305	12.328831472575985
2.2533594707748548	55.084719799635245	54.11251960476153	64.42571702797677	62.75688845811681	68.98834723958102	66.98944718256318	73.31689395330439	71.01337623946287	80.95755001064082	78.13849980169914	0.1288794018278269	0.12325057346487787	2.4457222440864825	12.689582996506942	2.3748797033726987	12.322017835902443
2.2669370951380965	55.1111228932181	54.13845844208327	64.45661814965291	62.786989813080815	69.02144502642251	67.02158626419025	73.35207536209833	71.04745229681407	80.99640848813395	78.17600483797611	0.12887961428567743	0.12325077552136118	2.4297124015838563	12.682476560823488	2.3593338792015857	12.315118700187668
2.2805965315183476	55.13751077906817	54.16438236236596	64.48750175067457	62.817074109822805	69.05452415764225	67.0537072343936	73.38723703411134	71.08150923749888	81.03524530891572	78.21348896733232	0.1288798292653478	0.12325097997619777	2.413789797944446	12.675281879710383	2.3438727670272783	12.308133893147897
2.294338272874165	55.16388326931484	54.1902911813302	64.51836761459872	62.84714113761248	69.08758440277647	67.08580986943227	73.42237872552363	71.11554682535815	81.07406020544845	78.25095193149268	0.12888004679704912	0.12325118685811944	2.3979540293357786	12.667998774688385	2.328495974724774	12.30106324168446
2.308162815134429	55.19024017566734	54.2161847142872	64.54921552453136	62.87719068528161	69.12062553089469	67.11789394511267	73.45750019203294	71.14956482376543	81.11285290968263	78.28839347168747	0.12888026691135573	0.12325139619620305	2.3822046932700687	12.660627066379675	2.31320311147374	12.293906571840125
2.3220706572162446	55.21658130941226	54.2420627761364	64.58004526312521	62.90722254122162	69.15364731059715	67.14995923678613	73.49260118885215	71.18356299562464	81.15162315305442	78.32581332864977	0.12888048963920906	0.12325160801987606	2.3665413886278657	12.653166574673378	2.297993787780797	12.286663708922788
2.336062301042938	55.242906481411694	54.26792518136376	64.61085661257792	62.93723649338213	69.18664951001355	67.18200551934754	73.52768147070795	71.21754110336875	81.19037066648441	78.36321124261455	0.12888071501192544	0.12325182235892014	2.3509637156439567	12.645617118590962	2.282867615467694	12.279334477421799
2.3501382515621807	55.26921550210026	54.29377174403881	64.64164935462922	62.967232329267986	69.2196318967998	67.21403256723241	73.56274079183758	71.25149890895678	81.2290951803745	78.40058695331531	0.1288809430611954	0.12325203924347582	2.335471275893724	12.637978516280782	2.2678242076644892	12.271918700989772
2.3642990167642037	55.29550818148332	54.319602277812976	64.67242327055932	62.99720983593778	69.25259423813668	67.24604015441544	73.59777890598777	71.28543617387244	81.26779642460664	78.43794019998307	0.12888117381909348	0.12325225870404574	2.3200636723249772	12.630250585096292	2.2528631788272833	12.264416202502616
2.378545107700138	55.32178432913423	54.34541659591691	64.7031781411861	63.027168800001256	69.28553630072707	67.27802805440791	73.63279556641169	71.31935265912162	81.30647412854012	78.47527072134373	0.12888140731807946	0.12325248077150022	2.304740509241128	12.622433141579677	2.237984144728671	12.256826804028606
2.392877038500453	55.348043754192446	54.37121451115862	64.7339137468636	63.05710900761756	69.31845785079447	67.3099960402561	73.66779052586767	71.35324812523078	81.34512802101013	78.51257825561659	0.12888164359100313	0.12325270547708163	2.289501392299371	12.614526001410923	2.22318672245774	12.249150326822928
2.4072953263935135	55.37428626536059	54.39699583592076	64.764629867479	63.08703024449264	69.35135865407999	67.34194388453858	73.7027635366163	71.38712233224433	81.38375783032498	78.54986254051168	0.12888188267111136	0.12325293285240847	2.2743459285215977	12.606528979451468	2.208470530428258	12.24138659135133
2.4218004917242455	55.400511670902695	54.422760382158856	64.79532628245119	63.11693229587765	69.38423847584106	67.37387135936483	73.73771435041907	71.42097503972322	81.4223632842648	78.58712331322857	0.12888212459205037	0.12325316292947917	2.2592737262839364	12.598441889726018	2.1938351883704854	12.23353541725919
2.436393057972914	55.42671977864123	54.44850796139841	64.8260027707277	63.14681494656611	69.41709708084838	67.40577823637234	73.77264271853538	71.45480600674216	81.46094411007863	78.62436031045347	0.12888236938787215	0.12325339574067903	2.2442843953190277	12.590264545400714	2.1792803173311768	12.225596623378806
2.4510735517740176	55.45291039595519	54.47423838473318	64.85665911078323	63.1766779808924	69.44993423338448	67.43766428672524	73.80754839172121	71.4886149918882	81.49950003448313	78.66157326835798	0.1288826170930383	0.12325363131878161	2.229377546725118	12.581996758823152	2.164805539680856	12.217570027725742
2.46584250293529	55.47908332977732	54.49995146282235	64.88729508061675	63.206521182729006	69.48274969724093	67.46952928111149	73.84243112022635	71.52240175325812	81.53803078365979	78.69876192259652	0.12888286774242608	0.12325386969695665	2.2145527929569653	12.573638341524202	2.1504104791110876	12.209455447542496
2.4807004444568266	55.505238386592104	54.52564700588874	64.9179104577499	63.2363443354849	69.51554323571679	67.5013729897415	73.87729065379285	71.55616604845692	81.57653608325367	78.73592600830484	0.1288831213713319	0.12325411090877245	2.199809747834479	12.56518910419436	2.136094760634478	12.201252699247561
2.4956479125503126	55.531375372432954	54.55132482371604	64.94850501922413	63.266147222102944	69.54831461161584	67.53319518234537	73.91212674165239	71.58990763459528	81.61501565837064	78.77306526009758	0.12888337801547772	0.12325435498820207	2.1851480265304417	12.556648856656466	2.1218580105805813	12.192961598426336
2.510685446658382	55.55749409288009	54.57698472564672	64.97907854159887	63.29592962505795	69.58106358724477	67.56499562817122	73.94693913252452	71.62362626828781	81.65346923357575	78.81017941206669	0.12888363771101644	0.12325460196962737	2.1705672455786953	12.548017407922089	2.107699856601812	12.184581959889329
2.5258135894740787	55.5835943530579	54.60262652057958	65.00963080094904	63.32569132635436	69.61378992441081	67.59677409598284	73.9817275746143	71.65732170565083	81.69189653289102	78.84726819777907	0.12888390049453544	0.12325485188784482	2.1560670228786876	12.539294566167882	2.093619927673444	12.176113597623043
2.54103288696045	55.609675957632646	54.62825001696749	65.04016157286298	63.35543210752418	69.64649338441973	67.62853035405774	74.01649181561038	71.69099370230043	81.7302972797935	78.88433135027492	0.12888416640306322	0.12325510477806965	2.141646977680921	12.530480138708299	2.0796178540845176	12.167556324788166
2.556343888370238	55.63573871080984	54.65385502281488	65.07067063243984	63.385151749624605	69.67917372807331	67.66026417018477	74.05123160268252	71.72464201335022	81.76867119721301	78.92136860206543	0.1288844354740743	0.12325536067594163	2.127306730598775	12.521573932035608	2.065693267446022	12.158909953745024
2.571747146265715	55.661782416331995	54.679441345675585	65.1011577542878	63.41485003323612	69.7118307156676	67.69197531166235	74.08594668248003	71.75826639340958	81.8070180075305	78.95837968513116	0.12888470774549485	0.12325561961752968	2.1130459036098728	12.512575751819895	2.0518458006945366	12.150174296059049
2.5872432165386163	55.68780687747595	54.70500879265027	65.13162271252135	63.44452673846002	69.74446410699038	67.72366354529608	74.12063680112908	71.79186659658131	81.84533743257565	78.99536433091991	0.12888498325570727	0.123255881639337	2.0988641200406164	12.503485402856313	2.03807508807904	12.141349162466213
2.602832658430207	55.713811897050554	54.73055717038415	65.16206528075932	63.474181644916385	69.77707366131914	67.75532863739679	74.15530170423101	71.82544237645976	81.88362919362511	79.03232227034472	0.12888526204355685	0.12325614677830657	2.0847610045839247	12.494302689125107	2.0243807651713723	12.132434362891217
2.6185160345514573	55.73979727739405	54.75608628506457	65.19248523212235	63.503814531741774	69.80965913741879	67.7869703537783	74.18994113685993	71.8589934861287	81.92189301140034	79.06925323378198	0.12888554414835748	0.12325641507182689	2.0707361832887727	12.485027413773423	2.0107624688612304	12.123429706465686
2.6342939109033563	55.765762820371684	54.78159594241869	65.22288233923094	63.533425177587205	69.84222029353967	67.81858845975546	74.22455484356087	71.89251967815943	81.96012860606578	79.10615695106961	0.1288858296098954	0.12325668655773682	2.056789283557464	12.47565937908621	1.9972198373525316	12.114335001469954
2.6501668568973313	55.791708327373044	54.8070859477108	65.25325637420269	63.5630133606156	69.87475688741502	67.85018272014175	74.2591425683473	71.92602070460836	81.99833569722648	79.14303315150471	0.12888611846843703	0.12325696127433054	2.042919934146539	12.466198386477117	1.9837525101656865	12.105150055376726
2.666135445375801	55.8176335993096	54.832556105740174	65.28360710865037	63.592578858499834	69.90726867625897	67.88175289924736	74.29370405469928	71.9594963170153	82.03651400392646	79.17988156384206	0.12888641076473356	0.12325723926036429	2.0291277651817836	12.456644236630382	1.9703601281516967	12.09587467493111
2.6822002526328483	55.843538436612484	54.858006220838746	65.31393431367975	63.62212144842078	69.9397554167647	67.9132987608774	74.32823904556163	71.99294626640162	82.07466324464694	79.21670191629231	0.1288867065400279	0.12325752055506092	2.0154124081313967	12.446996729262537	1.9570423334589577	12.08650866593598
2.6983618584350144	55.86942263922922	54.88343609686804	65.34423775988661	63.65164090706419	69.9722168651013	67.94482006832874	74.3627472833409	72.02637030326727	82.11278313730337	79.2534939365191	0.1288870058360588	0.1232578051981156	2.0017734958173605	12.437255663300675	1.943798769557361	12.077051833442965
2.71462084604223	55.89528600662199	54.90884553721759	65.37451721735533	63.681137010619636	70.00465277691274	67.97631658438922	74.39722850990442	72.05976817759009	82.15087339924474	79.29025735163853	0.12888730869506926	0.12325809322970296	1.9882106624327207	12.427420836898818	1.9306290812451152	12.067503981752452
2.730977802228858	55.921128337764614	54.934234344801865	65.40477245565606	63.71060953477746	70.03706290731488	68.00778807133462	74.43168246657748	72.0931396388227	82.18893374725084	79.32699188821627	0.12888761515981031	0.12325838469048067	1.9747235434997492	12.417492047232372	1.9175329146105469	12.057864914222591
2.747433317304874	55.94694943113991	54.95960232205792	65.43500324384229	63.74005825472675	70.06944701089336	68.03923429092666	74.46610889414117	72.1264844358908	82.2269638975302	79.36369727226578	0.12888792527354842	0.12325867962159626	1.961311775901322	12.40746909070549	1.9045099170664344	12.048134433458472
2.763987985137163	55.972749084737416	54.98494927094303	65.46520935044889	63.76948294515318	70.10180484170168	68.07065500441112	74.5005075328307	72.15980231719125	82.26496356571856	79.40037322924665	0.1288882390800722	0.12325897806469412	1.9479749978822838	12.397351762938342	1.8915597373436412	12.038312341312121
2.780642403170963	55.998527096050715	55.010274992932324	65.49539054348985	63.79888338023698	70.134136153259	68.1020499725158	74.5348781223332	72.19309303059015	82.30293246687695	79.43701948406294	0.1288885566236963	0.1232592800619196	1.9347128490235264	12.387139858617957	1.8786820254731538	12.028398438738805
2.797397172451417	56.02428326207459	55.03557928901586	65.52554659045542	63.82825933365015	70.16644069854756	68.13341895544787	74.56922040178529	72.2263563234203	82.34087031548924	79.4736357610605	0.12888887794927115	0.1232595856559265	1.9215249702551773	12.376833171600083	1.8658764327956305	12.0183925258807
2.8142528976452668	56.05001737930273	55.060861959696545	65.55567725831034	63.857610578554734	70.19871823001084	68.16476171289224	74.60353410977143	72.25959194247973	82.37877682546069	79.51022178402587	0.12888920310218738	0.12325989488988266	1.908411003861147	12.366431494931021	1.853142611966632	12.008294402103274
2.831210187062679	56.07572924372485	55.08612280498739	65.5857823134912	63.8869368876003	70.23096849955118	68.19607800400924	74.63781898432146	72.29279963402931	82.41665171011574	79.54677727618397	0.12888953212838164	0.1232602078074758	1.8953705934691243	12.355934620814878	1.8404802169454797	11.998103865951634
2.848269652679189	56.10141865082429	55.1113616244091	65.61586152190428	63.916238032921825	70.2631912585278	68.22736758743255	74.67207476290888	72.32597914379096	82.45449468219638	79.58330196019648	0.12888986507434577	0.12326052445292063	1.8824033840523953	12.345342340600837	1.8278889029991205	11.987820715159614
2.865431910157798	56.127085395575236	55.13657821698748	65.64591464892312	63.945513786137404	70.29538625775429	68.25863022126705	74.70630118244848	72.35913021694554	82.49230545385997	79.61979555815986	0.12889020198713125	0.12326084487096468	1.8695090219255235	12.334654444794069	1.8153683266980352	11.977444746635229
2.882697578871184	56.15272927244006	55.16177238125093	65.67594145938625	63.97476391834602	70.32755324749675	68.28986566308674	74.74049797929442	72.39225259813087	82.5300837366775	79.65625779160361	0.12889054291435642	0.12326116910689454	1.8566871547470782	12.323870723055734	1.8029181459146457	11.96697575645885
2.900067281924058	56.17835007536666	55.186943915227765	65.7059417175947	64.00398820012512	70.35969197747121	68.32107366993245	74.77466488923795	72.42534603143956	82.56782924163153	79.69268838148813	0.12889088790421385	0.12326149720654361	1.8439374315128134	12.31299096418661	1.7905380198237708	11.9564135399105
2.9175416461756507	56.203947597785806	55.212092616443876	65.73591518730981	64.03318640152865	70.39180219684177	68.35225399830993	74.80880164750566	72.45841026041727	82.60554167911448	79.72908704820333	0.12889123700547783	0.12326182921629673	1.8312595025713563	12.30201495622714	1.7782276089101288	11.9457578915044
2.9351213022623317	56.229521632608616	55.237218281920086	65.76586163175101	64.06235829208471	70.4238836542184	68.38340640418778	74.84290798875728	72.49144502806067	82.64322075892693	79.76545351156663	0.12889159026750935	0.12326216518309861	1.8186530195896466	12.290942486246422	1.7659865749403707	11.935008604832547
2.952806884620376	56.25507197222332	55.26232070816917	65.79578081359286	64.0915036407928	70.45593609765417	68.41453064299476	74.87698364708321	72.52445007681489	82.68086619027494	79.80178749082074	0.12889194774026586	0.12326250515445984	1.8061176355811313	12.279773340551401	1.7538145809899106	11.924165472752065
2.970599031508854	56.28059840849329	55.28739969119402	65.82567249496357	64.12062221612248	70.48795927464401	68.44562646961856	74.91102835600326	72.5574251485725	82.71847768176941	79.83808870463268	0.1288923094743059	0.1232628491784632	1.7936530048978057	12.268507304614104	1.7417112914315567	11.913228287303355
2.9884983850326714	56.306100732753684	55.3124550264843	65.85553643744187	64.14971378601022	70.51995293212158	68.47669363840285	74.94504184846377	72.5903699846706	82.75605494142303	79.87435687109111	0.1288926755207981	0.12326319730377168	1.7812587832174813	12.25714416302435	1.7296763719282353	11.902196839693715
3.006505591165733	56.33157873580915	55.33748650901439	65.8853724020552	64.17877811785773	70.55191681645779	68.5077319031458	74.97902385683624	72.62328432588951	82.79359767664944	79.9105917077053	0.12889304593152803	0.12326354957963541	1.7689346275553817	12.245683699560686	1.7177094894384481	11.891070920317361
3.0246212997742656	56.357032207930764	55.36249393324031	65.91518014927692	64.20781497852924	70.58385067345807	68.5387410170974	75.01297411291473	72.65616791245023	82.83110559426065	79.94679293140265	0.12889342075890586	0.12326390605589757	1.756680196251864	12.234125697139461	1.705810312208996	11.879850318757235
3.0428461646402667	56.38246093885351	55.38747709309746	65.9449594390243	64.23682413434962	70.61575424836057	68.56972073295782	75.04689234791422	72.6890204840129	82.86857840046568	79.9829602585276	0.12889380005597312	0.12326426678300238	1.7444951489771938	12.222469937838468	1.693978509779754	11.868534823786831
3.0611808434850984	56.40786471777334	55.41243578199769	65.97471003065581	64.26580535110169	70.64762728583365	68.60067080287494	75.08077829246825	72.72184177967449	82.90601580086852	80.01909340483923	0.12889418387641163	0.12326463181200296	1.7323791467265437	12.210716202886033	1.6822137529750307	11.857124223359278
3.079625997993227	56.43324333334448	55.43736979282679	66.00443168296906	64.29475839402431	70.67946952997389	68.63159097844243	75.11463167662713	72.75463153796707	82.94341750046638	80.05519208551003	0.12889457227454995	0.12326500119456726	1.7203318518249944	12.198864272704668	1.6705157139103903	11.845618304636446
3.0981822938360946	56.458596573676665	55.46227891794186	66.03412415419822	64.32368302780989	70.7112807243039	68.66248101069762	75.14845222985579	72.78738949685578	82.98078320364806	80.09125601512389	0.12889496530537195	0.12326537498298733	1.708352927912074	12.186913926836496	1.6588840659785546	11.834016853936191
3.116850400696155	56.4839242263322	55.48716294916837	66.0637872020116	64.35257901660201	70.7430606117699	68.69334065011911	75.18223968103166	72.82011539373657	83.01811261419179	80.12728490767418	0.1288953630245251	0.12326575323018421	1.6964420399515348	12.174864943979628	1.6473184838591806	11.822319656774198
3.135630992291033	56.50922607832331	55.51202167779786	66.0934205835095	64.38144612399337	70.7748089347398	68.72416964662514	75.21599375844286	72.85280896543479	83.05540543526389	80.16327847656262	0.1288957654883269	0.12326613598971907	1.6845988542297619	12.162717102042734	1.6358186435149946	11.81052649789126
3.1545247463978408	56.53450191610924	55.53685489458495	66.1230240552216	64.41028411302337	70.80652543500089	68.75496774957107	75.24971418978606	72.88546994820277	83.09266136941679	80.19923643459698	0.12889617275377524	0.12326652331579743	1.6728230383439495	12.15047017803954	1.624384222180879	11.798637161164152
3.1735323448776414	56.559751525593335	55.561662389744676	66.15259737310465	64.43909274617575	70.83820985375756	68.78573470774738	75.28340070216436	72.91809807771804	83.12988011858718	80.23515849398966	0.1288965848785543	0.12326691526327915	1.6611142612057392	12.138123948145221	1.6130148983697836	11.786651429662015
3.192654473700048	56.584974692120255	55.58644395294976	66.18214029253997	64.46787178537623	70.86986193162922	68.81647026937752	75.3170530220854	72.95069308908128	83.16706138409447	80.27104436635578	0.12889700192104542	0.12326731188768632	1.6494721930446303	12.125678187736412	1.6017103518722706	11.774569085682742
3.211891822967991	56.61017120047321	55.61119937332805	66.21165256833129	64.49662099199055	70.90148140864814	68.847174182116	75.35067087545941	72.98325471681464	83.204204866639	80.30689376271191	0.12889742394033255	0.12326771324520981	1.6378965053943375	12.113132671303902	1.5904702637501487	11.762389910689308
3.2312450869426166	56.6353408348708	55.635928439459484	66.24113395470204	64.52534012682172	70.93306802425704	68.87784619304595	75.38425398759695	73.01578269485941	83.24131026630019	80.34270639347389	0.12889785099621284	0.12326811939271855	1.62638687109893	12.100487172510839	1.5792943163303335	11.750113685307952
3.2507149640683446	56.660483378964415	55.66063093937348	66.27058420529313	64.5540289501079	70.9646215173072	68.9084860486772	75.41780208320722	73.04827675657431	83.27837728253508	80.37848196845546	0.12889828314920584	0.12326853038776729	1.61494296431556	12.087741464236387	1.568182193220764	11.737740189431861
3.2703021569980693	56.68559861583528	55.685306660546345	66.30000307316071	64.58268722152032	70.99614162605616	68.93909349494434	75.451314886396	73.08073663473382	83.31540561417653	80.41422019686681	0.12889872046055936	0.12326894628860638	1.6035644604908157	12.074895318417475	1.5571335792799346	11.725269202055642
3.2900073726185273	56.710686327991226	55.70995538989797	66.32939031077314	64.61131470016032	71.02762808816522	68.96966827720402	75.48479212066324	73.11316206152541	83.35239495943121	80.4499207873122	0.12889916299226106	0.12326936715418624	1.5922510363832316	12.061948506214321	1.5461481606380403	11.712700501397194
3.3098313220758016	56.735746297364194	55.73457691378965	66.35874567000931	64.63991114455777	71.05908064069784	69.00021014023356	75.51823350890179	73.14555276854867	83.38934501587859	80.48558344778921	0.12889961080704634	0.12326979304417095	1.5810023700523743	12.04890079798497	1.5352256246926572	11.70003386492499
3.329774720800988	56.760778305307056	55.75917101802092	66.3880689021558	64.66847631266836	71.09049902011704	69.03071882822844	75.55163877339491	73.17790848681271	83.42625548046877	80.52120788568668	0.1289000639684078	0.12327022401894248	1.5698181408490655	12.035751963185248	1.5243656600912345	11.68726906921438
3.349838288536016	56.78578213259065	55.78373748782675	66.4173597579045	64.69700996187117	71.12188296228331	69.0611940848002	75.58500763581443	73.21022894673442	83.463126049521	80.55679380778301	0.128900522540603	0.1232706601396128	1.5586980294140176	12.022501770417875	1.5135679567360967	11.674405890034905
3.370022749359618	56.81075755940072	55.808276107874654	66.44661798735011	64.72551184896645	71.15323220245222	69.09163565297425	75.61833981721858	73.24251387813638	83.49995641872174	80.59234092024461	0.1289009865886652	0.12327110146802975	1.5476417176912491	12.009149987507044	1.50283220579513	11.661444102415771
3.390328831713469	56.83570436533529	55.832786662262215	66.47584333998802	64.75398173017352	71.18454647527281	69.12204327518822	75.65163503805057	73.27476301024555	83.5367462831238	80.62784892862473	0.12890145617841262	0.12327154806678893	1.5366488889123957	11.995696381456582	1.4921580996856392	11.648383480556731
3.4107572684284713	56.860622329401295	55.85726893451379	66.50503556471162	64.78241936112813	71.21582551478485	69.15241669328934	75.68489301813618	73.30697607169071	83.57349533714401	80.6633175378614	0.1289019313764574	0.12327199999923957	1.5257192275898888	11.982140718355367	1.4815453320697998	11.63522379781898
3.431308796751202	56.88551123001167	55.88172270757785	66.53419440980977	64.81082449688016	71.24706905441687	69.18275564853262	75.71811347668181	73.33915279050086	83.61020327456183	80.69874645227601	0.12890241225021581	0.12327245732949625	1.5148524195233222	11.968482763495558	1.4709935978582962	11.621964826761541
3.4519841583705158	56.91037084498231	55.906147763823995	66.56331962296458	64.83919689189129	71.2782768269839	69.21305988157852	75.75129613227267	73.37129289410328	83.64686978851779	80.73413537557174	0.12890289886791684	0.12327292012244724	1.504048151800589	11.954722281363502	1.4605025932137323	11.608606339186736
3.47278409944432	56.93520095152925	55.930543885040294	66.59241095124902	64.86753630003292	71.30944856468558	69.2433291324913	75.78444070287102	73.40339610932189	83.68349457151218	80.76948401083234	0.12890339129861328	0.1232733884437635	1.4933061127806013	11.940859035556059	1.4500720155335785	11.595148106032866
3.4937093706264992	56.96000132626505	55.9549108524299	66.62146814112391	64.89584247458325	71.34058399910339	69.2735631407362	75.8175469058136	73.43546216237473	83.72007731540275	80.80479206051999	0.12890388961219135	0.12327386235990764	1.4826259921046585	11.926892788866098	1.4397015634590389	11.581589897465165
3.514760727094002	56.98477174519645	55.97924844660872	66.65049093843635	64.92411516822554	71.37168286119923	69.3037616451782	75.85061445781058	73.46749077887303	83.75661771140419	80.84005922647448	0.12890439387938013	0.12327434193814632	1.4720074806896264	11.912823303266123	1.4293909368707318	11.567931482855784
3.535938928574102	57.009511983720614	56.00355644760197	66.67947908841644	64.95235413304526	71.40274488131257	69.33392438407913	75.88364307494285	73.4994816838184	83.79311545008568	80.87528520991113	0.12890490417176262	0.12327482724655614	1.46145027071816	11.898650339846427	1.4191398368782302	11.55417263072377
3.557244739371806	57.03422181662248	56.02783463484148	66.70843233567531	64.98055912052807	71.43376978915867	69.36405109509609	75.9166324726606	73.53143460160165	83.82957022136995	80.91046971141965	0.12890542056178575	0.1232753183540358	1.4509540556525735	11.884373658944241	1.4089479658350683	11.540313108876944
3.578678928397448	57.05890101807149	56.0520827871628	66.73735042420255	65.0087298815574	71.46475731382645	69.39414151527936	75.9495823657813	73.56334925600076	83.86598171453166	80.94561243096277	0.12890594312277107	0.12327581533031555	1.4405185302121026	11.869993019990943	1.3988150273123665	11.52635268422273
3.600242269194432	57.083549361618296	56.076300682801865	66.76623309736351	65.03686616641171	71.49570718377588	69.42419538106977	75.9824924684875	73.59522537017874	83.90234961819554	80.98071306787423	0.1289064719289241	0.12327631824596812	1.430143390383364	11.855508181610276	1.388740726115202	11.512291122926399
3.6219355399671502	57.108166620191945	56.10048809939249	66.79508009789728	65.06496772476282	71.5266191268364	69.45421242829742	76.01536249432552	73.62706266668235	83.93867362033569	81.01577132085816	0.12890700705534722	0.12327682717241653	1.419828333416035	11.840918901618352	1.3787247682737416	11.498128190351053
3.643759523609069	57.132752566096315	56.12464481396285	66.82389116791364	65.09303430567275	71.55749287020423	69.48419239217884	76.04819215620289	73.65886086743963	83.97495340827322	81.05078688798682	0.12890754857804895	0.12327734218194719	1.4095730578142138	11.82622493695635	1.3687668610350556	11.483863651010324
3.6657150077309777	57.15730697100727	56.14877060293287	66.85266604889111	65.12106565759193	71.58832814044057	69.51413500731537	76.08098116638696	73.69061969375856	84.01118866867546	81.08575946669974	0.12890809657395444	0.12327786334771787	1.3993772633430126	11.811426043785104	1.3588667128740326	11.46949726870298
3.6878027846894206	57.18182960596933	56.172865242111044	66.88140448167412	65.14906152835664	71.6191246634693	69.54404000769102	76.11372923650288	73.72233886632516	84.04737908755435	81.12068875380221	0.1289086511209188	0.12327839074377017	1.3892406510146884	11.79652197739233	1.3490240334731425	11.4550288063474
3.710023651615288	57.20632024139231	56.19692850669117	66.91010620647063	65.1770216651864	71.64988216457469	69.57390712667006	76.14643607753152	73.75401810520137	84.08352435026478	81.15557444546367	0.12890921229773547	0.12327892444503967	1.3791629230943272	11.781512492263573	1.339238533732214	11.440458026101624
3.732378410442586	57.23077864704839	56.22096017124969	66.93877096284967	65.20494581468196	71.68060036839954	69.60373609699545	76.17910139980803	73.78565712982366	84.11962414150365	81.19041623721665	0.12890978018415103	0.12327946452736606	1.3691437830966606	11.766397342073105	1.32950992576707	11.425784689356078
3.7548678679373717	57.255204592068644	56.24496000974233	66.9673984897388	65.2328337228227	71.71127899894279	69.6335266507864	76.21172491301958	73.81725565900103	84.15567814530819	81.22521382395531	0.12891035486087296	0.1232800110675047	1.3591829357776533	11.751176279638457	1.3198379228952035	11.41100855665718
3.777492835726878	57.27959784493982	56.268927795501014	66.99598852542167	65.2606851349642	71.74191777955745	69.66327851953636	76.2443063262038	73.84881341091318	84.1916860450546	81.25996689993401	0.12891093640958395	0.12328056414313779	1.3492800871340478	11.735849056953157	1.3102222396414618	11.396129387776455
3.8002541303288	57.30395817350109	56.292863301230874	67.02454080753533	65.28849979583597	71.77251643294838	69.6929914341111	76.2768453477467	73.88033010310879	84.2276475234568	81.29467515876607	0.1289115249129532	0.1232811238328846	1.3394349444024556	11.7204154252031	1.3006625917341808	11.381146941690531
3.823152573180761	57.328285344940724	56.316766299007	67.05305507306801	65.31627744953892	71.80307468117027	69.72266512474638	76.30934168538106	73.9118054525038	84.26356226256509	81.32933829342244	0.12891212045464714	0.12328169021631542	1.3296472160550366	11.704875134731992	1.2911586961008652	11.36606097657932
3.8461889906699622	57.35257912579275	56.34063656027136	67.08153105835628	65.34401783954304	71.83359224562528	69.75229932104617	76.3417950461844	73.9432391753795	84.29942994376474	81.3639559962304	0.12891272311934368	0.12328226337395937	1.3199166117967707	11.689227935077724	1.2817102708679613	11.35087124984966
3.8693642141629967	57.37683928193375	56.36447385582966	67.10996849908287	65.37172070868502	71.86406884706119	69.78189375198038	76.37420513657737	73.97463098738096	84.33525024777484	81.39852795887242	0.12891333299274157	0.1232828433873192	1.3102428425609105	11.673473574939635	1.2723170353515343	11.335577518084392
3.892679080035866	57.401065578579235	56.388277955848075	67.13836713027379	65.3993857991657	71.8945042055689	69.8114481458828	76.4065716623217	74.00598060351504	84.37102285464684	81.4330538723846	0.1289139501615757	0.12328343033888094	1.3006256205085265	11.65761180220943	1.2629787100620433	11.32017953709692
3.9161344297041563	57.42525778028063	56.41204862985017	67.16672668629616	65.42701285254782	71.92489804058066	69.84096223044924	76.4388943285187	74.03728773814888	84.40674744376354	81.46753342715583	0.1289145747136284	0.12328402431212715	1.2910646590246415	11.64164236394572	1.2536950166984298	11.304677061907569
3.9397311096534064	57.44941565092152	56.43578564671357	67.19504690085533	65.45460160975342	71.95525007086754	69.87043573273516	76.47117283960708	74.06855210500795	84.4424236938375	81.50196631292611	0.1289152067377411	0.12328462539154864	1.2815596727125467	11.625565006397665	1.2444656781433423	11.289069846759958
3.963469971469652	57.47353895371463	56.45948877466691	67.22332750699275	65.4821518110617	71.98556001453773	69.89986837915399	76.50340689936164	74.0997734171746	84.47805128291027	81.53635221878586	0.12891584632382866	0.12328523366265609	1.2721103773969844	11.60937947499042	1.2352904184629097	11.273357645082797
3.987351871870168	57.497627451197985	56.483157781286344	67.25156823708295	65.50966319610616	72.01582758903393	69.92925989547464	76.53559621089097	74.13095138708591	84.5136298883506	81.57069083317421	0.12891649356289187	0.12328584921199297	1.262716490109824	11.593085514312406	1.2261689628976455	11.257540209518993
4.01137767273438	57.521680905231726	56.50679243349249	67.27976882283134	65.53713550387259	72.04605251113159	69.9586100068198	76.56774047663606	74.16208572653242	84.54915918685374	81.60498184387812	0.1289171485470306	0.1232864721271484	1.2533777291032493	11.576682868178978	1.2171010378726805	11.241617291969305
4.035548241134971	57.545699076994715	56.53039249754715	67.3079289952717	65.56456847269648	72.07623449693666	69.98791843766382	76.59983939836854	74.19317614665626	84.58463885444024	81.63922493803135	0.12891781136945726	0.12328710249676912	1.2440938138338424	11.560171279561473	1.208086370983665	11.225588643526862
4.059864449369175	57.56968172698081	56.55395773904987	67.33604848476331	65.59196184026051	72.10637326188342	70.01718491183058	76.63189267718867	74.22422235794934	84.62006856645444	81.67341980211303	0.12891848212451	0.12328774041057267	1.2348644649603102	11.543550490605412	1.1991246909913116	11.209454014471703
4.08432717499025	57.59362861499549	56.57748792293474	67.36412702098868	65.61931534359218	72.13646852073231	70.04640915249142	76.66390001352374	74.2552240702518	84.65544799756363	81.70756612194664	0.12891916090766595	0.12328838595936019	1.2256894043414377	11.526820242614122	1.1902157278227605	11.193213154283512
4.108937300839158	57.61753950015216	56.60098281346687	67.39216433295063	65.64662871906117	72.16651998756775	70.07559088216298	76.69586110712616	74.28618099274998	84.69077682175659	81.74166358269866	0.12891984781555627	0.12328903923502864	1.2165683550472295	11.509980276190618	1.1813592125811283	11.176865811770767
4.133695715076422	57.64141414086925	56.62444217423962	67.42016014897052	65.67390170237753	72.19652737579668	70.10472982270592	76.72777565707251	74.31709283397574	84.72605471234351	81.77571186887855	0.12892054294597963	0.12328970033058732	1.2075010413345808	11.49303033105025	1.1725548775245898	11.160411734910667
4.15860331121418	57.665252294865724	56.647865768170455	67.44811419668468	65.70113402858843	72.22649039814533	70.1338256953218	76.75964336176061	74.34795930180353	84.76128134195339	81.80971066433614	0.12892124639791486	0.12329036934016672	1.1984871886436395	11.475970146015243	1.1638024560559188	11.143850670770917
4.183660988148428	57.68905371915797	56.67125335749792	67.4760262030423	65.7283254320759	72.25640876665783	70.16287822055152	76.79146391890855	74.37878010344932	84.796456382534	81.84365965226146	0.128921958271538	0.12329104635903594	1.1895265236214527	11.458799459251168	1.1551016827522744	11.127182365833505
4.208869650191461	57.71281817005646	56.69460470377854	67.50389589430311	65.75547564655496	72.28628219269415	70.19188711827374	76.82323702555313	74.40955494546935	84.83157950535086	81.87755851518399	0.1289226786682343	0.12329173148361466	1.1806187740887708	11.4415180080141	1.1464522933322314	11.11040656570367
4.2342302071045115	57.73654540316148	56.71791956788274	67.53172299603418	65.78258440507025	72.31611038692742	70.22085210770197	76.85496237804752	74.44028353375765	84.8666503809855	81.91140693497071	0.12892340769061472	0.12329242481148706	1.1717636690527797	11.424125528772493	1.1378540246623743	11.093523015202663
4.259743574130585	57.760235173360144	56.74119770999204	67.55950723310798	65.80965143999434	72.34589305934254	70.24977290738335	76.88663967206034	74.47096557354519	84.90166867933543	81.9452045928261	0.12892414544252948	0.12329312644141702	1.1629609387020992	11.406621757229004	1.1293066147604804	11.076531458442332
4.285410672027485	57.78388723482223	56.76443888959521	67.5872483296993	65.83667648302479	72.37562991923355	70.27864923519616	76.9182686025734	74.50160076939775	84.93663406961234	81.97895116929057	0.1289248920290836	0.12329383647336091	1.1542103143988243	11.389006428225912	1.120809802781423	11.059431638699607
4.311232427101037	57.807501340996794	56.787642865484905	67.61494600928292	65.86365926518185	72.40532067520171	70.30748080834795	76.94984886388038	74.53218882521463	84.9715462203417	82.01264634423968	0.12892564755665248	0.12329455500848388	1.1455115286751152	11.37127927579968	1.1123633290176258	11.04222329847289
4.337209771238533	57.8310772446082	56.81080939575411	67.6425999946307	65.89059951680585	72.43496503515328	70.3362673433734	76.98138014958487	74.5627294442267	85.00640479936132	82.04628979688312	0.12892641213289713	0.12329528214917257	1.1368643152381992	11.35344003321552	1.1039669349013366	11.024906179531172
4.363343641942354	57.854614697652735	56.83393823779278	67.67021000780949	65.91749696755495	72.46456270629776	70.36500855613258	77.01286215259914	74.59322232899532	85.04120947382107	82.07988120576408	0.12892718586677818	0.123296017999052	1.128268408959002	11.335488432929196	1.0956203629968968	11.007480022864911
4.389634982363801	57.87811345139445	56.857029148284056	67.69777577017791	65.9443513464024	72.4941133951453	70.39370416180867	77.04429456514212	74.62366718141018	85.07595991018142	82.11342024875802	0.1289279688685746	0.12329676266299752	1.1197235458687373	11.317424206556097	1.0873233569923286	10.989944568646024
4.416084741337141	57.901573256361665	56.88008188320088	67.72529700238411	65.97116238163412	72.52361680750501	70.422353874906	77.07567707873798	74.65406370268813	85.11065577421284	82.14690660307194	0.12892876124989758	0.12329751624715354	1.1112294631650457	11.299247084985836	1.079075661711613	10.972299556369762
4.442693873413836	57.924993862343214	56.90309619780251	67.75277342436324	65.99792980084645	72.55307264848283	70.45095740924837	77.10700938421472	74.68441159337175	85.14529673099516	82.18033994524389	0.12892956312370718	0.12329827885894692	1.1027858991981248	11.280956798262196	1.0708770230953633	10.954544724705556
4.469463338897009	57.948375018384354	56.926071846630634	67.78020475533444	66.02465333094318	72.5824806224792	70.47951447797655	77.13829117170208	74.71471055332725	85.17988244491627	82.21371995114153	0.12893037460432827	0.12329905060710286	1.0943925934668641	11.26255307559768	1.0627271882003697	10.936679811527938
4.49639410387609	57.97171647278306	56.94900858350587	67.80759071379839	66.05133269813342	72.61184043318714	70.50802479354657	77.16952213063031	74.74496028174339	85.2144125796717	82.24704629596165	0.12893119580746867	0.1232998316016601	1.0860492866231652	11.244035645442636	1.0546259052043752	10.9187045539893
4.523487140261684	57.995017973086156	56.9719061615242	67.83493101753469	66.07796762792883	72.64115178359015	70.53648806772763	77.20070194972841	74.7751604771297	85.24888679826356	82.2803186542294	0.12893202685023342	0.12330062195398805	1.077755720465575	11.225404235456153	1.0465729233969796	10.900618688472605
4.550743425820648	58.018279266085436	56.99476433305324	67.86222538359925	66.10455784514137	72.67041437596016	70.56490401160025	77.23183031702283	74.80531083731525	85.28330476300017	82.31353669979758	0.12893286785114436	0.12330142177680208	1.0695116379381489	11.206658572529705	1.0385679931816867	10.882421950636854
4.578163944211368	58.04150009781383	57.017582849728626	67.88947352832163	66.13110307388067	72.6996279118556	70.59327233555427	77.26290691983569	74.83541105944698	85.31766613549513	82.3467001058459	0.1289337189301552	0.12330223118418035	1.061316783116581	11.187798382678011	1.0306108660593054	10.864114075291582
4.605749685019276	58.06468021354109	57.040361462450036	67.9166751673021	66.15760303755117	72.72879209211878	70.62159274928648	77.2939314447831	74.86546083998788	85.3519705766663	82.37980854487988	0.1289345802086703	0.12330305029157936	1.0531709012163901	11.16882339116819	1.0227012946377272	10.845694796527823
4.633501643792551	58.08781935777027	57.06309992137783	67.9438300154094	66.18405745885023	72.75790661687452	70.64986496179921	77.324903577774	74.89545987471617	85.38621774673574	82.41286168873081	0.12893545180956137	0.12330387921585184	1.0450737385901903	11.149733322532484	1.0148390326310164	10.827163847749034
4.6614208220780515	58.11091727423362	57.085797975929125	67.97093778677795	66.21046605976514	72.78697118552779	70.67808868139814	77.35582300400851	74.9254078587234	85.42040730522876	82.44585920855478	0.12893633385718561	0.12330471807526343	1.0370250427131396	11.13052790041911	1.0070238348405383	10.808520961500108
4.689508227457455	58.133973705888245	57.108455374773854	67.99799819480484	66.23682856157058	72.8159854967614	70.70626361569002	77.38668940797615	74.95530448641293	85.454538910973	82.47880077483183	0.12893722647740433	0.12330556698950905	1.029024562186578	11.111206847726862	0.9992554571633718	10.789765869605617
4.717764873583629	58.15698839491252	57.131071865831295	68.02501095214761	66.26314468482633	72.8449492485344	70.73438947158121	77.41750247345472	74.98514945149878	85.48861222209845	82.51168605736572	0.12893812979759992	0.12330642607973134	1.0210720467375722	11.091769886583279	0.9915336565891266	10.770898303158901
4.746191780217212	58.17996108270167	57.153647196265936	68.0519757707213	66.28941414937447	72.87386213807969	70.76246595527532	77.44826188350858	75.0149424470039	85.52262689603633	82.54451472528308	0.12893904394669542	0.1233072954685372	1.0131672472089122	11.072216738306452	0.9838581911899382	10.751917992476592
4.774789973263409	58.202891509863896	57.17618111248383	68.07889236169581	66.315636674337	72.90272386190215	70.79049277227148	77.47896732048726	75.04468316525899	85.55658258951884	82.577286447033	0.12893996905517252	0.12330817528001643	1.0053099155595646	11.052547123425029	0.976228820122742	10.732824667116802
4.803560484809025	58.22577941621602	57.19867336012858	68.10576043549315	66.34181197811309	72.9315341157764	70.81846962736215	77.5096184660239	75.07437129790077	85.59047895857842	82.61000089038625	0.12894090525509072	0.12330906563975906	0.9974998048596717	11.032760761701866	0.9686453036240437	10.713618055906409
4.832504353159697	58.24862454077959	57.221123684077554	68.13257970178485	66.36793977837672	72.96029259474503	70.84639622463149	77.54021500103401	75.10400653587097	85.62431565854749	82.64265772243513	0.1289418526801077	0.1233099666748742	0.9897366692903233	11.012857372124927	0.9611074030083273	10.694297886946515
4.861622622877388	58.271426621776584	57.24353182843796	68.15934986948925	66.39401979207405	72.9889989931164	70.8742722674532	77.5707566057139	75.13358856941468	85.65809234405798	82.67525660959278	0.1289428114654955	0.12331087851400785	0.9820202641344622	10.992836672887279	0.9536148806600977	10.6748638875506
4.890916344818065	58.294185396625146	57.26589753654278	68.18607064676857	66.42005173542074	73.01765300446257	70.90209745848856	77.60124295953922	75.16311708807903	85.69180866904058	82.70779721759266	0.1289437817481648	0.12331180128736167	0.9743503457755196	10.9726983813689	0.9461675000331979	10.655315784280901
4.9203865761696335	58.31690060193535	57.28822055094685	68.2127417410264	66.44603532389937	73.04625432161727	70.92987149968447	77.63167374126348	75.19259178071172	85.72546428672453	82.7402792114881	0.12894476366667912	0.12331273512671267	0.966726671696506	10.952442214222174	0.9387650256478537	10.635653302977516
4.950034380490085	58.33957197350505	57.31050061342293	68.23936285890485	66.47197027225698	73.07480263667398	70.95759409227165	77.66204862891688	75.22201233545984	85.7590588496373	82.77270225565209	0.1289457573612805	0.1233136801654309	0.9591490004770549	10.932067887319135	0.9314072230902184	10.615876168752948
4.979860827745887	58.36219924631555	57.33273746495761	68.26593370628196	66.49785629450247	73.1032976409839	70.98526493676266	77.69236729980484	75.25137843976852	85.79259200960422	82.80506601377677	0.12894676297390648	0.12331463653850043	0.9516170917831914	10.911575115720552	0.9240938590025962	10.595984105953903
5.009866994350591	58.384782154527166	57.35493084574726	68.29245398826869	66.52369310390382	73.13173902515369	71.01288373294986	77.7226294305064	75.2806897803794	85.82606341774787	82.83737014887299	0.12894778064821075	0.12331560438253754	0.9441307063716522	10.89096361375232	0.9168247010841242	10.575976838212227
5.040053963203681	58.407320431475114	57.377080495194065	68.31892340920655	66.54948041298577	73.16012647904392	71.04045017990371	77.75283469687336	75.3099460433296	85.85947272448831	82.86961432327026	0.12894881052958646	0.1233165838358107	0.9366896060789713	10.870233094929063	0.9095995180830414	10.55585408836123
5.070422823729659	58.4298138096647	57.399186151901546	68.34534167266426	66.57521793352672	73.18845969176637	71.06796397597034	77.78298277402814	75.33914691394997	85.892819579542	82.90179819861586	0.12894985276518403	0.1233175750382625	0.9292935538232996	10.849383271992338	0.9024180798003272	10.535615578555735
5.100974671917351	58.45226202076744	57.421247553670995	68.3717084814357	66.60090537655678	73.2167383516827	71.09542481877041	77.81307333636339	75.36829207686445	85.92610363192253	82.9339214358754	0.12895090750393554	0.12331857813152736	0.9219423136069054	10.828413857012492	0.8952801570865176	10.515261030250258
5.131710610359471	58.47466479561637	57.44326443749698	68.3980235375367	66.62654245235473	73.24496214640224	71.1228324051966	77.84310605754004	75.39738121598825	85.95932452993982	82.96598369533203	0.1289519748965735	0.1233195932589529	0.9146356504945743	10.807324561161295	0.8881855218248802	10.494790164064398
5.1626317482924104	58.49702186420135	57.46523653956299	68.42428654220213	66.65212887044527	73.27313076277962	71.15018643141178	77.87308061048608	75.42641401452669	85.99248192119975	82.9979846365861	0.12895305509565644	0.12332062056562226	0.9073733306224767	10.786115094866545	0.8811339469407358	10.47420269993745
5.193739201636265	58.519332955664915	57.48716359523758	68.45049719588347	66.67766433959669	73.30124388691316	71.17748659284727	77.90299666739533	75.45539015497408	86.0255754526045	83.02992391855535	0.12895414825558588	0.12332166019837346	0.900155121199532	10.764785167879381	0.8741252063998672	10.45349835711022
5.225034093035115	58.541597798297644	57.509045339070035	68.47665519824594	66.70314856781822	73.32930120414294	71.20473258420095	77.93285389972641	75.48430931911257	86.05860477035233	83.06180119947476	0.1289552545326345	0.12332271230582126	0.8929807904901281	10.7433344890851	0.8671590751916938	10.432676854030433
5.256517551897525	58.56381611953333	57.530881504785754	68.50276024816532	66.728581262357	73.3573023990483	71.23192409943499	77.9626519782008	75.51317118801046	86.09156951993697	83.09361613689585	0.12895637408496374	0.1233237770383791	0.8858501078213976	10.721762766657776	0.8602353293406395	10.41173790846733
5.288190714437326	58.585987645944854	57.55267182528255	68.5288120437258	66.75396212969603	73.38524715544655	71.25906083177462	77.99239057280256	75.54197544202165	86.12446934614846	83.12536838768743	0.1289575070726514	0.12332485454827966	0.8787628435759416	10.700069708022056	0.8533537458934006	10.390681237462559
5.320054723714605	58.608112103239115	57.57441603262574	68.5548102822165	66.77929087555088	73.41313515639038	71.28614247370551	78.02206935277617	75.57072176078385	86.15730389307222	83.15705760803478	0.12895865365771103	0.12332594498959966	0.8717187691859181	10.67825501979678	0.8465141029180359	10.369506557306522
5.352110729676963	58.63018921625262	57.596113858044205	68.58075466012912	66.80456720486758	73.44096608416626	71.31316871697254	78.05168798662591	75.59940982321784	86.19007280408977	83.18868345344016	0.1289598140041176	0.12332704851827858	0.8647176571323598	10.656318407864092	0.8397161794996464	10.348213583583856
5.384359889201005	58.65221870894659	57.6177650319256	68.60664487315478	66.82979082181939	73.46873962029217	71.34013925257726	78.08124614211422	75.62803930752587	86.22277572187811	83.22024557872224	0.12896098827783006	0.12332816529214487	0.8577592809433554	10.634259577374905	0.8329597557387842	10.326802031146144
5.41680336613411	58.6742003044025	57.639369283812385	68.63248061618148	66.85496142980467	73.49645544551605	71.36705377077668	78.11074348626109	75.656609891191	86.2554122884105	83.25174363801679	0.12896217664681767	0.12332929547093638	0.850843415187228	10.612078232705244	0.8262446127505427	10.305271614175581
5.44944233133642	58.696133724817045	57.660926342397026	68.65826158329101	66.88007873144389	73.52411323981333	71.39391196108095	78.14017968534226	75.68512125097563	86.28798214495593	83.28317728477624	0.12896337928108179	0.12333043921632482	0.8439698354661687	10.589774077447146	0.8195705326506868	10.283622046063101
5.482277962723094	58.71801869149739	57.682435935517525	68.6839874677561	66.9051424285768	73.5517126823853	71.42071351225155	78.16955440488836	75.71357306292033	86.3204849320796	83.31454617176982	0.128964596352682	0.12333159669193915	0.837138318420557	10.567346814485063	0.8129372985633836	10.261853039524794
5.515311445306831	58.73985492485646	57.70389779015311	68.70965796203771	66.93015222226008	73.57925345165705	71.44745811229961	78.1988673096838	75.74196500234302	86.35292028964297	83.34584995108388	0.12896582803576126	0.12333276806338894	0.8303486417214572	10.54479614594129	0.8063446946141539	10.23996430657462
5.548543971240616	58.76164214440792	57.72531163241948	68.73527275778207	66.95510781276441	73.60673522527554	71.47414544848388	78.22811806376558	75.77029674383763	86.38528785680408	83.37708827412193	0.12896707450657036	0.12333395349828855	0.8236005840631151	10.522121773175968	0.799792505922369	10.217955558471658
5.581976739860765	58.78338006876132	57.7466771875643	68.7608315458177	66.98000889957171	73.63415768010756	71.50077520730888	78.25730633042205	75.79856796127306	86.41758727201756	83.40826079160473	0.12896833594349452	0.12333515316628216	0.8168939251661413	10.499323396812542	0.7932805186046608	10.195826505818331
5.615610957730194	58.805068415617164	57.767994179962656	68.78633401615268	67.00485518137268	73.66152049223794	71.52734707452325	78.28643177219209	75.82677832779233	86.44981817303517	83.43936715357073	0.1289696125270789	0.12333636723906764	0.8102284457711448	10.476400716735952	0.7868085197656001	10.173576858471279
5.649447838681973	58.826706901761916	57.78926233311221	68.8117798579717	67.0296463560637	73.68882333696749	71.55386073511757	78.31549405086375	75.85492751581111	86.48198019690598	83.47040700937609	0.1289709044400539	0.12333759589042137	0.8036039276319116	10.453353432072618	0.7803762974974688	10.151206325588646
5.6834886038631165	58.848295243062914	57.810481369628704	68.83716875963302	67.0543821207444	73.71606588881104	71.58031587332286	78.34449282747337	75.8830151970172	86.51407297997663	83.50138000769512	0.12897221186736477	0.12333883929622504	0.7970201535167689	10.430181241199534	0.7739836408752581	10.128714615631907
5.717734481778674	58.86983315446337	57.83165101124111	68.86250040866571	67.07906217171471	73.74324782149559	71.60671217260847	78.37342776230439	75.91104104236902	86.54609615789184	83.53228579652048	0.12897353499619413	0.12334009763448943	0.7904769072051749	10.406883841802482	0.7676303399553035	10.106101436360404
5.75218670833605	58.89132034997735	57.852770978787035	68.88777449176676	67.10368620447234	73.77036880795848	71.63304931568051	78.4022985148866	75.93900472209513	86.57804936559496	83.56312402316381	0.12897487401599367	0.12334137108538167	0.7839739734774867	10.383460930765068	0.761316185767555	10.083366494813163
5.786846526889619	58.91275654268435	57.87384099220764	68.91299069479783	67.12825391370963	73.79742852034504	71.65932698447966	78.43110474399455	75.9669059056926	86.6099322373279	83.59389433425555	0.12897622911850784	0.12334265983124974	0.7775111381174611	10.359912204246939	0.755040970316486	10.060509497334351
5.821715188285586	58.93414144472447	57.894860770543154	68.93814870278264	67.15276499331118	73.8244266300072	71.68554486017976	78.45984610764724	75.99474426192671	86.64174440663226	83.624596375746	0.12897760049780516	0.12334396405665207	0.77108818790839	10.336237357709251	0.7488044865757502	10.037530149587838
5.856793950907131	58.9554747672929	57.915830031927676	68.96324819990383	67.17721913635076	73.85136280750118	71.71170262318562	78.48852226310656	76.02251945882945	86.67348550634935	83.65522979290529	0.12897898835030347	0.12334528394838105	0.7647049106267332	10.312436085827358	0.7426065284840888	10.01442815651535
5.892084080719833	58.97675622063483	57.9367484935846	68.98828886950002	67.20161603508875	73.87823672258575	71.73779995313147	78.51713286687672	76.05023116369895	86.70515516862109	83.6857942303242	0.12898039287480148	0.1233466196954922	0.7583610950439379	10.288508082625412	0.7364468909472635	9.991203222429249
5.927586851317345	58.99798551404029	57.9576158718216	69.01327039406311	67.22595538096941	73.90504804422058	71.76383652887925	78.54567757470336	76.07787904309865	86.73675302489076	83.71628933191485	0.1289818142725054	0.12334797148933141	0.7520565309137055	10.264453041316301	0.730325369823845	9.96785505087064
5.963303543967366	59.01916235583832	57.978431882025326	69.03819245523465	67.2502368646176	73.93179644056362	71.78981202851628	78.57415604157197	76.10546276285574	86.76827870590289	83.74671474091046	0.12898325274705877	0.12334933952356175	0.7457910089733559	10.24027065439077	0.7242417619293064	9.944383344709422
5.999235447657878	59.04028645339207	57.99919623865687	69.06305473380347	67.27446017583652	73.95848157896991	71.81572612935406	78.60256792170776	76.1329819880611	86.7997318417048	83.77707009986693	0.12898470850457333	0.12335072399419403	0.7395643209455329	10.215960613641073	0.7181958650331808	9.920787806146109
6.035383859143656	59.06135751309312	58.0199086552463	69.08785690970228	67.29862500360446	73.98510312598924	71.841578507926	78.63091286857424	76.16043638306783	86.83111206164676	83.80735505066274	0.12898618175365775	0.12335212509961327	0.7333762595258122	10.191522610135507	0.7121874778515576	9.897068136686357
6.071750082993084	59.082375240356136	58.04056884438792	69.11259866200493	67.32273103607234	74.01166074736463	71.86736883998607	78.65919053487268	76.1878256114908	86.86241899438313	83.83756923450022	0.1289876727054484	0.12335354304060774	0.7272266183855436	10.166956334216593	0.7062164000483335	9.873224037164618
6.108335431635222	59.10333933961322	58.06117651773489	69.13727966892316	67.34677796056056	74.03815410803007	71.89309680050664	78.68740057254102	76.2151493362055	86.89365226787287	83.86771229190582	0.12898918157364048	0.12335497802039937	0.721115192162415	10.142261475473788	0.7002824322255492	9.849255207704118
6.145141225407182	59.124249514308495	58.08173138599417	69.16189960780366	67.37076546355634	74.06458287210889	71.91876206367692	78.71554263275317	76.24240721934753	86.92481150938063	83.89778386273115	0.128990708574519	0.12335643024467288	0.7150417764632948	10.117437722818067	0.6943853759255489	9.825161347773246
6.182168792601758	59.145105466892424	58.10223315892131	69.186458155125	67.39469323071076	74.0909467029118	71.94436430290112	78.7436163659181	76.26959892231154	86.95589634547741	83.92778358615358	0.12899225392699032	0.12335789992160527	0.7090061678557049	10.09248476441826	0.6885250336249555	9.800942156149176
6.2194194695153895	59.16590689881616	58.122681545315125	69.21095498649457	67.41856094683595	74.117245262935	71.96990319079667	78.7716214216791	76.29672410575067	86.98690640204171	83.95771110067736	0.12899381785261366	0.12335938726189691	0.7030081638652064	10.067402287710138	0.6827012087298954	9.77659733091241
6.256894600496366	59.18665351052575	58.14307625301236	69.23538977664538	67.44236829590204	74.14347821385826	71.99537839919238	78.79955744891284	76.32378242957546	87.01784130426014	83.98756604413397	0.12899540057563427	0.12336089247880175	0.6970475629752855	10.042189979452814	0.6769137055766805	9.752126569508619
6.294595537993358	59.207345001456716	58.16341698888268	69.2597621994333	67.46611496103468	74.1696452165433	72.02078959912693	78.82742409572896	76.3507735529537	87.04870067662911	84.01734805368389	0.12899700232301536	0.1233624157881591	0.6911241646201916	10.016847525679623	0.6711623294256697	9.7275295686959
6.332523642604218	59.22798107002785	58.18370345882281	69.28407192783352	67.4898006245116	74.19574593103161	72.04613646084685	78.8552210094689	76.377697134309	87.0794841429551	84.04705676581666	0.12899862332447215	0.1233639574084238	0.6852377691814127	9.991374611703577	0.6654468864570617	9.702806024557503
6.370680283125076	59.24856141363578	58.20393536775157	69.30831863393793	67.51342496776024	74.22178001654287	72.07141865380498	78.8829478367056	76.40455283132077	87.11019132635641	84.0766918163526	0.129000263812504	0.12336551756069981	0.6793881779850608	9.965770922106458	0.6597671837666894	9.677955632476369
6.40906683659976	59.26908572864865	58.22411241960393	69.33250198895139	67.53698767135423	74.24774713147274	72.09663584665837	78.91060422324222	76.43134030092284	87.14082184926373	84.10625284044322	0.12900192402242977	0.12336709646877181	0.6735751932995981	9.940036140809752	0.6541230293673834	9.652978087213341
6.447684688369473	59.28955371040062	58.24423431732603	69.35662166318927	67.5604884150111	74.27364693339157	72.12178770726712	78.93818981411218	76.45805919930348	87.17137533342198	84.13573947257298	0.12900360419242146	0.12336869435913676	0.6677986183303801	9.914169951000076	0.6485142321812418	9.62787308285806
6.486535232122802	59.30996505318552	58.26430076286914	69.38067732607368	67.58392687758875	74.29947907904196	72.14687390269204	78.96570425357783	76.4847091819042	87.20185139989087	84.1651513465598	0.1290053045635396	0.12337031146103926	0.6620582572169269	9.888172035167372	0.6429406020376973	9.602640312827134
6.525619869945995	59.3303194502512	58.28431145718455	69.40466864613092	67.60730273708316	74.32524322433746	72.17189409919347	78.99314718513038	76.51128990341968	87.23224966904687	84.19448809555689	0.12900702537976713	0.12337194800650277	0.6563539150288307	9.862042075095815	0.6374019496690835	9.577279469871428
6.564940012373588	59.350616593792985	58.30426610021737	69.42859529098762	67.63061567062462	74.35093902436022	72.19684796222903	79.0205182514887	76.53780101779648	87.26256976058384	84.22374935205323	0.12900876688804694	0.12337360423036477	0.6506853977609808	9.835779751841983	0.6318980867060873	9.551790246056044
6.604497078439295	59.37085617494787	58.324164390901224	69.45245692736812	67.65386535447539	74.37656613335955	72.22173515645225	79.04781709459914	76.56424217823304	87.29281129351497	84.25293474787539	0.12901052933831653	0.12337528037031122	0.6450525123360649	9.809384745838543	0.6264288256811597	9.526172332869464
6.644292495727218	59.39103788378835	58.34400602715257	69.47625322109114	67.67705146402659	74.40212420475011	72.24655534571096	79.07504335563493	76.59061303717895	87.32297388617408	84.28204391418878	0.12901231298354474	0.12337697666690947	0.6394550665917222	9.782856736730537	0.6209939800146458	9.500425421059845
6.684327700423376	59.411161409315845	58.36379070586446	69.49998383706624	67.70017367379481	74.42761289110963	72.271308193045	79.1021966749952	76.61691324633414	87.35305715621661	84.31107648149852	0.12901411807976906	0.12337869336364699	0.6338928692836134	9.75619540351363	0.6155933640188778	9.474549200755064
6.724604137367524	59.43122643945482	58.38351812290122	69.52364843929107	67.72323165741969	74.45303184417773	72.29599336068527	79.12927669230504	76.64314245664877	87.38306072062197	84.34003207965166	0.1290159448861335	0.123380430706963	0.6283657300814411	9.729400424495907	0.6102267928933998	9.448543361444536
6.76512326010531	59.451232661046134	58.40318797309223	69.5472466908477	67.74622508766045	74.47838071485359	72.32061051005142	79.15628304641449	76.66930031832247	87.41298419569438	84.36891033783783	0.12901779366492602	0.12338218894628739	0.6228734595629248	9.702471477283325	0.6048940827195111	9.422407591953743
6.805886530940724	59.47117975984084	58.42279995022619	69.57077825389977	67.76915363639314	74.50365915319456	72.34515930175063	79.18321537539839	76.69538648080399	87.44282719706504	84.39771088459135	0.12901966468161657	0.12338396833407551	0.6174158692116407	9.675408238794262	0.5995950504586745	9.396141580469703
6.846895420988873	59.49106742049355	58.442353747044976	69.5942427896889	67.79201697460735	74.52886680841401	72.3696393955755	79.2100733165556	76.72140059279059	87.47258933969333	84.42643334779234	0.12902155820489544	0.12338576912584641	0.6119927714097457	9.648210385203129	0.5943295139451266	9.369745014479122
6.888151410229076	59.51089532655592	58.46184905523756	69.61763995853134	67.81481477240318	74.55400332887956	72.39405045050253	79.23685650640857	76.74734230222755	87.50227023786863	84.45507735466833	0.1290234745067149	0.12338759158021892	0.6066039794469589	9.620877592127727	0.5890972918931539	9.343217580948476
6.92965598755826	59.53066316047055	58.481285565434426	69.64096941981538	67.83754669898872	74.57906836211197	72.41839212469093	79.26356458070367	76.77321125630839	87.53186950521281	84.48364253179665	0.12902541386232727	0.12338943595894984	0.6012493075011207	9.593409534401871	0.583898203880949	9.316558966098455
6.971410650844719	59.55037060356348	58.50066296720059	69.66423083199686	67.86021242267591	74.60406155478215	72.4426640754799	79.29019717440933	76.79900710147342	87.5613867546807	84.51212850510477	0.12902737655032456	0.12339130252697421	0.595928570641604	9.565805886180897	0.5787320703523164	9.289768855538568
7.01341690698215	59.57001733603844	58.51998094903027	69.68742385259709	67.8828116108786	74.62898255271058	72.46686595938814	79.31675392171717	76.82472948341038	87.59082159856337	84.54053489987348	0.1290293628526807	0.12339319155244	0.5906415848271536	9.538066320943472	0.5735987126145119	9.262846934230765
7.055676271944047	59.58960303696912	58.53923919833975	69.71054813819825	67.90534393010827	74.65383100086443	72.49099743211103	79.34323445604024	76.85037804705314	87.62017364848869	84.56886134073721	0.1290313730547927	0.12339510330675246	0.5853881669006569	9.510190511487963	0.5684979528324448	9.235792886487616
7.098190270838397	59.60912738429339	58.55843740146199	69.73360334444118	67.927809045972	74.67860654335682	72.51505814852	79.36963841001395	76.87595243658227	87.64944251542461	84.59710745168731	0.12903340744552177	0.12339703806460917	0.5801681345903944	9.482178130010652	0.5634296140322022	9.208606396079631
7.1409604379627405	59.6285900548057	58.57757524363967	69.75658912602134	67.95020662316867	74.70330882344444	72.53904776266033	79.39596541549496	76.9014522954242	87.6786278096804	84.62527285607297	0.12903546631723564	0.12339899610404337	0.5749813064969658	9.454028847940208	0.5583935200867245	9.181287146053364
7.183988316859528	59.647990724150496	58.59665240901902	69.7795051366856	67.97253632548603	74.72793748352596	72.56296592774963	79.42221510356119	76.92687726625117	87.70772914090901	84.65335717660358	0.12903754996585254	0.12340097770646395	0.5698275020956771	9.42574233603409	0.5533894957184202	9.15383481884055
7.227275460371831	59.66732906681497	58.61566858064314	69.8023510292287	67.99479781579738	74.75249216514008	72.5868122961761	79.44838710451127	76.9522269909806	87.73674611810891	84.68136003535042	0.1290396586908828	0.12340298315669528	0.5647065417350632	9.397318264434944	0.5484173664973468	9.126249096281754
7.270823430699384	59.6866047561224	58.63462344044583	69.82512645549014	68.01699075605869	74.77697250896428	72.61058651949719	79.47448104786483	76.97750111077549	87.76567834962691	84.70928105374914	0.12904179279547492	0.12340501274302132	0.5596182466313167	9.368756302610564	0.5434769588359813	9.098529659586347
7.31463379945495	59.70581746422464	58.65351666924474	69.8478310663504	68.03911480730514	74.80137815481253	72.63428824843767	79.50049656236177	77.00269926604369	87.79452544315983	84.73711985260154	0.1290439525864585	0.12340706675722611	0.5545624388587385	9.340056119272049	0.5385680999811484	9.070676189277947
7.358708147721062	59.72496686209501	58.67234794673462	69.8704645117275	68.06116962964778	74.82570874163366	72.65791713288796	79.52643327596206	77.02782109643768	87.82328700575681	84.76487605207751	0.12904613837438864	0.12340914549463768	0.5495389413564453	9.311217382537507	0.5336906180185679	9.04268836531628
7.403048066107065	59.74405261952128	58.691116951481	69.89302644057379	68.08315488227075	74.8499639075099	72.68147282190286	79.55229081584599	77.0528662408548	87.85196264382215	84.79254927171779	0.12904835047359403	0.12341124925417019	0.5445475779223443	9.282239759901131	0.5288443418685347	9.014565867080819
7.447655154806527	59.76307440509824	58.709823360913234	69.91551650087236	68.1050702234278	74.87414328965507	72.7049549636998	79.57806880841385	77.07783433743698	87.88055196311757	84.82013913043606	0.12905058920222073	0.12341337833836924	0.5395881732033558	9.25312291811315	0.524029101275687	8.986308373261636
7.49253102365499	59.782031886220174	58.72846685131755	69.93793433963327	68.12691531043892	74.8982465244125	72.72836320565703	79.60376687928552	77.10272502357036	87.90905456876429	84.84764524652091	0.12905285488228005	0.12341553305345491	0.5346605526984831	9.223866523294419	0.5192447268117348	8.957915561961272
7.537677292188054	59.8009247290736	58.74704709783042	69.96027960289037	68.14868979968729	74.92227324725383	72.75169719431227	79.62938465330078	77.12753793588551	87.93747006524613	84.87506723763863	0.12905514783969554	0.12341771370936745	0.5297645427515363	9.194470240894589	0.5144910498693207	8.929387110654716
7.583095589699846	59.8197525986296	58.76556377443133	69.98255193569742	68.17039334661573	74.94622309277672	72.77495657536087	79.65492175451884	77.15227271025712	87.96579805641161	84.9024047208353	0.12905746840435034	0.12341992061981327	0.5248999705511324	9.164933735717568	0.5097679026620199	8.900722696243974
7.628787555301809	59.838515158636454	58.78401655393615	70.00475098212489	68.19202560572377	74.97009569470377	72.79814099365463	79.68037780621884	77.17692898180428	87.99403814547719	84.92965731253969	0.12905981691013746	0.1234221541023097	0.5200666641260341	9.135256671932439	0.5050751182182012	8.871921995007142
7.674754837981857	59.85721207161175	58.802405107989685	70.0268763852561	68.21358623056393	74.99389068588029	72.82125009319971	79.70575243089925	77.20150638489005	88.02218993502946	84.95682462856536	0.1290621936950055	0.12342441447823266	0.5152644523377603	9.105438712997056	0.5004125303751152	8.842984682569295
7.720999096663877	59.87584299883468	58.820729107058746	70.04892778718354	68.23507487373863	75.01760769827277	72.84428351715535	79.73104525027811	77.22600455312175	88.0502530270281	84.98390628411349	0.12906459910101206	0.12342670207286342	0.5104931648846787	9.075479521778107	0.4957799737833284	8.81391043403164
7.767522000267617	59.89440760033848	58.838988220424945	70.07090482900564	68.2564911868968	75.04124636296739	72.86724090783237	79.75625588529334	77.25042311935101	88.07822702280899	85.01090189377565	0.1290670334743719	0.12342901721543673	0.5057526322941612	9.045378760494714	0.49117728389876447	8.784698923884207
7.814325227768903	59.912905534902436	58.85718211617752	70.09280715082285	68.2778348207306	75.06480631016811	72.89012190669152	79.7813839561025	77.27476171567388	88.10611152308688	85.03781107153648	0.12906949716550803	0.1234313602391894	0.501042685915877	9.015136090634769	0.48660429697463314	8.755349825931262
7.861410468260233	59.93133646004356	58.87531046120555	70.11463439173369	68.29910542497159	75.08828716919474	72.91292615434153	79.80642908208266	77.29901997343038	88.13390612795811	85.06463343077598	0.12907199052910434	0.12343373148140892	0.49636315792452024	8.984751173113182	0.48206085006643207	8.725862813453205
7.908779421011744	59.94970003200928	58.89337292119122	70.13638618983181	68.32030264838801	75.11168856848194	72.93565329053835	79.83139088183117	77.32319752320545	88.16161043690437	85.0913685842733	0.12907451392415556	0.12343613128348234	0.491713881315718	8.954223668200939	0.477546781026831	8.6962375591429
7.956433795532517	59.96799590576868	58.911369160601794	70.15806218220146	68.34142613878072	75.13501013557679	72.95830295418283	79.85626897316514	77.3472939948284	88.18922404879498	85.11801614420864	0.1290770677140234	0.12343855999094842	0.4870946898975035	8.92355323548145	0.47306192849691797	8.666473735051113
8.004375311632296	59.9862237350048	58.92929884268242	70.17966200491443	68.3624755429802	75.15825149713766	72.98087478331965	79.88106297312208	77.37130901737353	88.2167465618907	85.14457572216705	0.1290796522664863	0.12344101795354702	0.4825054182913391	8.892739533919666	0.46860613190790446	8.636571012657441
8.052605699483543	60.00438317210599	58.94716162944826	70.20118529302573	68.38345050684279	75.18141227893213	73.00336841513547	79.90577249795973	77.39524221915993	88.24417757384654	85.17104692914079	0.129082267953797	0.1234435055252705	0.47794590192938813	8.861782221845715	0.4641792314793065	8.60652906287396
8.101126699683881	60.02247386815796	58.964957181677086	70.22263168057034	68.40435067524749	75.20449210583573	73.0257834859578	79.93039716315667	77.41909322775216	88.27151668171547	85.197429375533	0.12908491515273487	0.12344602306441703	0.4734159770490578	8.830680956971264	0.4597810682113277	8.576347556021574
8.149940063318896	60.04049547293511	58.982685158901305	70.2440008005591	68.4251756920922	75.22749060183	73.04811963125304	79.95493658341232	77.44286166996011	88.29876348195143	85.22372267116053	0.12908759424466276	0.12344857093364207	0.4689154806881106	8.799435396320405	0.45541148388235797	8.54602616180091
8.199047552025359	60.05844763489208	59.00034521940021	70.26529228497486	68.4459252002903	75.25040739000082	73.0703764856252	79.97939037264722	77.46654717183947	88.32591757041284	85.24992642525713	0.12909030561558332	0.12345114950001314	0.46444425068625605	8.76804519633879	0.45107032104851896	8.5155645493669
8.248450938054788	60.0763300011553	59.0179370201921	70.28650576476895	68.46659884176727	75.27324209253707	73.09255368281434	80.00375814400363	77.49014935869204	88.35297854236647	85.276040246477	0.12909304965619503	0.12345375913506229	0.4600021256769651	8.736510012795407	0.44675742303741117	8.48496238727057
8.298152004337403	60.09414221751407	59.03546021702623	70.30764086985687	68.48719625745679	75.29599433072845	73.11465085569496	80.02803950984531	77.51366785506592	88.37994599249035	85.30206374289783	0.12909582676194942	0.1234564002148422	0.45558894508428693	8.70482950081896	0.44247263394595393	8.454219343480872
8.348152544546481	60.11188392841212	59.05291446437481	70.32869722911474	68.5077170872974	75.31866372496431	73.13666763627462	80.05223408175854	77.537102284756	88.40681951487807	85.32799652202443	0.12909863733311225	0.12345907311998144	0.45120454912694186	8.673003314996095	0.43821579864004434	8.423335085442886
8.398454363163072	60.129554776938676	59.07029941542494	70.34967447037543	68.528160970229	75.34124989473194	73.15860365569252	80.0763414705522	77.56045227080452	88.43359870304225	85.35383819079236	0.1291014817748182	0.12346177823574021	0.44684877880467866	8.64103110920405	0.4339867627459171	8.392309279974143
8.449059275541144	60.14715440481944	59.087614722070285	70.37057222042432	68.54852754418896	75.3637524586147	73.1804585442177	80.10036128625819	77.5837174355011	88.46028314991828	85.37958835557114	0.12910436049713545	0.12346451595206699	0.4425214758991842	8.608912536679782	0.4297853726492349	8.361141593306456
8.49996910797308	60.164682452407604	59.10486003490272	70.39139010499547	68.56881644610851	75.38617103429044	73.20223193124777	80.1242931381318	77.60689740038337	88.48687244786802	85.40524662216795	0.12910727391512156	0.12346728666365682	0.438222482973174	8.576647250076348	0.42561147549304224	8.329831691125946
8.551185697755594	60.18213855867489	59.12203500320416	70.41212774876772	68.5890273119093	75.40850523853007	73.2239234453073	80.1481366346525	77.6299917862376	88.51336618868419	85.43081259583155	0.12911022244888842	0.1234700907700091	0.4339516433658446	8.544234901446544	0.4214649191750368	8.298379238571215
8.602710893256043	60.19952236120234	59.139139274938024	70.43278477536064	68.6091597764995	75.43075468719587	73.24553271404663	80.17189138352431	77.65300021309905	88.5397639635941	85.45628588125592	0.12911320652366282	0.12347292867548731	0.4297088011891219	8.511675142210152	0.41734555234415893	8.266783900220616
8.654546553979111	60.21683349617105	59.15617249674076	70.45336080733063	68.6292134737703	75.45291899523984	73.26705936424011	80.19555699167643	77.6759223002527	88.56606536326389	85.48166608258424	0.12911622656984834	0.12347580078937723	0.42549380131981707	8.47896762309756	0.41325322439081447	8.235045340004945
8.706694550633951	60.23407159835248	59.173134313912875	70.47385546616627	68.64918803659174	75.47499777670181	73.28850302178442	80.21913306526342	77.69875766623326	88.59226997780223	85.50695280341222	0.12911928302309134	0.12347870752594868	0.4213064894056515	8.446111994308012	0.40918778545471923	8.20316322137296
8.759156765201672	60.25123630109971	59.190024370410924	70.4942683722852	68.66908309680964	75.49699064470852	73.30986331169787	80.24261920966669	77.72150592882676	88.61837739676547	85.53214564679315	0.1291223763243433	0.12348164930451648	0.41714671185548013	8.413107905405923	0.40514908641591774	8.171137207224092
8.811935091003267	60.26832723633713	59.206842308838034	70.5145991450291	68.68889828524112	75.51889721147121	73.33113985811809	80.26601502949418	77.7441667050702	88.64438720916101	85.55724421524087	0.1291255069199271	0.12348462654950285	0.4130143158355395	8.379955005288139	0.4011369788884167	8.138966959815662
8.865031432767935	60.28534403455121	59.22358777043537	70.53484740265998	68.70863323167129	75.54071708828458	73.3523322843011	80.28932012858168	77.76673961125279	88.6702990034522	85.58224811073458	0.1291286752616027	0.12348763969049861	0.4089091492711532	8.346652942302171	0.3971513152237094	8.106652140921142
8.918447706701835	60.30228632478078	59.240260395073165	70.55501276235606	68.72828756484914	75.56244988552498	73.37344021261966	80.31253410999338	77.7892242629165	88.69611236756288	85.60715693472282	0.12913188180663407	0.12349068916232928	0.4048310608388874	8.313201364146153	0.39319194850281747	8.074192411715558
8.972185840557227	60.31915373460692	59.25685982124154	70.57509484020726	68.74786091248379	75.58409521264879	73.39446326456178	80.33565657602243	77.8116202748567	88.72182688888155	85.63197028812769	0.12913512701785665	0.12349377540511705	0.4007798999653005	8.2795999179325	0.38925873253629106	8.041587432857341
9.02624777370205	60.33594589014332	59.27338568604156	70.59509325121137	68.76735290124073	75.60565267819099	73.41540106072958	80.35868712819214	77.83392726112314	88.74744215426651	85.65668777134947	0.1291384113637466	0.1234968988643472	0.39675551682455534	8.245848250162453	0.385351521860116	8.008836864464683
9.080635457189915	60.3526624160261	59.28983762517585	70.61500760926947	68.78676315673775	75.62712188976342	73.43625322083756	80.38162536725646	77.85614483502063	88.77295775005025	85.68130898427087	0.1291417353184898	0.1235000599909343	0.3927577623318257	8.211946006698781	0.38147017172889264	7.975940366035502
9.135350853830497	60.369302935403496	59.30621527293919	70.63483752718167	68.80609130354092	75.64850245405316	73.4570193637111	80.40447089320078	77.87827260910963	88.79837326204414	85.70583352626137	0.1291450993620517	0.12350325924128774	0.3887864881438645	8.177892832820362	0.3776145381192464	7.942897596582043
9.190395938260405	60.38586706992603	59.32251826220935	70.65458261664303	68.82533696516099	75.66979397682114	73.47769910728543	80.42722330524316	77.90031019520757	88.82368827554374	85.73026099618228	0.12914850398024935	0.12350649707738034	0.38484154665366077	8.143688373207624	0.3737844777215287	7.909708214558123
9.245772697014415	60.40235443973569	59.338746224437344	70.67424248823892	68.84449976404896	75.6909960629004	73.49829206860376	80.44988220183494	77.92225720438934	88.84890237533338	85.75459099239094	0.1291519496648229	0.1235097739668174	0.3809227909893025	8.10933227194073	0.36997984793993055	7.876371877868223
9.301483128597186	60.41876466345593	59.35489878963802	70.6938167514409	68.86357932159255	75.71210831619467	73.51879786381627	80.47244718066189	77.94411324698859	88.87401514569157	85.77882311274593	0.12915543691350823	0.12351309038290469	0.3770300750076103	8.074824172495937	0.3662005068877079	7.842888243900234
9.357529243555355	60.435097358180734	59.37097558638017	70.71330501460211	68.88257525811177	75.73313033967665	73.53921610817842	80.49491783864508	77.96587793259833	88.89902617039579	85.80295695461147	0.129158966230112	0.12351644680471908	0.3731632532931144	8.04016371772559	0.36244631338377076	7.809256969454509
9.413913064550128	60.45135213946409	59.38697624177681	70.73270688495289	68.90148719285499	75.7540617353865	73.5595464160496	80.5172937719419	77.98755087007214	88.92393503272788	85.82699211486266	0.12916253812458472	0.12351984371718082	0.3693221811541889	8.005350549907234	0.35871712695006863	7.775477710829364
9.47063662643026	60.46752862130926	59.40290038147527	70.75202196859634	68.9203147439949	75.77490210443031	73.57978840089181	80.53957457594726	78.0091316675252	88.9487413154795	85.85092818989037	0.12916615311309879	0.12352328161112437	0.36550671462146056	7.970384310719965	0.35501280781113564	7.741550123795605
9.527701976305488	60.48362641615785	59.41874762964721	70.7712498705038	68.93905752862437	75.79565104697855	73.59994167526828	80.56175984529457	78.03061993233524	88.9734446009573	85.87476477560631	0.1291698117181231	0.1235267609833704	0.3617167104425789	7.935264641248068	0.3513332168861325	7.707473863569248
9.585111173620431	60.49964513487877	59.43451760897852	70.79039019451031	68.95771516275231	75.81630816226449	73.62000585084193	80.58384917385696	78.05201527114383	88.99804447098863	85.89850146744831	0.12917351446850167	0.12353028233680204	0.35795202607778265	7.8999911819355475	0.3476782157869138	7.673248584791509
9.642866290228868	60.51558438675692	59.45020994065881	70.80944254330974	68.97628726129915	75.83687304858242	73.6399805383739	80.60584215474803	78.07331728985707	89.02254050692666	85.92213786038518	0.129177261899532	0.12353384618043792	0.35421251970228695	7.8645635726988985	0.344047666820984	7.638873941665224
9.700969410468568	60.53144377948258	59.46582424437175	70.82840651845095	68.99477343809338	75.85734530328673	73.65986534772279	80.62773838032399	78.09452559364759	89.04693228965698	85.94567354892291	0.12918105455304482	0.12353745302950836	0.35049805019957603	7.828981452865264	0.34044143298251583	7.604349587847537
9.75942263123647	60.54722291913934	59.481360138284025	70.84728172033229	69.0131733058666	75.87772452278972	73.67965988784248	80.649537442184	78.11563978695494	89.07121939960246	85.96910812710927	0.1291848929774854	0.12354110340553155	0.34680847715355867	7.793244461068753	0.3368593779458706	7.569675176358942
9.818228062064373	60.56292141019286	59.49681723903487	70.86606774819722	69.03148647624938	75.89801030256017	73.69936376678105	80.67123893117164	78.13665947348709	89.09540141672933	85.99244118853943	0.12918877772799367	0.12354479783639231	0.3431436608564127	7.757352235470535	0.3333013660733286	7.534850359827033
9.877387825195074	60.57853885547964	59.51219516172595	70.88476420013001	69.04971255976747	75.91820223712232	73.71897659167982	80.69284243737683	78.15758425622215	89.11947792055375	86.01567232636238	0.1291927093664882	0.12354853685641949	0.33950346229664774	7.721304413607868	0.3297672624048573	7.499874790328249
9.936904055658934	60.59407485619479	59.52749351990995	70.90337067305032	69.06785116583674	75.93829992005361	73.73849796877138	80.71434755013634	78.17841373740899	89.14344849014704	86.03880113328555	0.12919668846174892	0.12355232100646549	0.33588774315796854	7.6851006323813635	0.3262569326539051	7.464748119349679
9.996778901350961	60.60952901188045	59.542711925580086	70.92188676270881	69.08590190275928	75.95830294398365	73.75792750337855	80.73575385803576	78.19914751856906	89.16731270414232	86.06182720158132	0.1292007155895032	0.12355615083398794	0.33229636581779687	7.648740528153212	0.32277024320808323	7.429469997905471
10.05701452310831	60.62490092041375	59.55784998915903	70.94031206368216	69.10386437771875	75.97821090059244	73.77726479991291	80.7570609489107	78.21978520049763	89.19107014074054	86.08475012309258	0.12920479133251087	0.12356002689313085	0.3287291933437473	7.612223736681699	0.319307061125528	7.394040076487727
10.117613094788254	60.640190177994796	59.572907319487754	70.9586461693683	69.12173819677619	75.99802338060896	73.79650946187353	80.77826840984832	78.24032638326523	89.214720377717	86.10756948923893	0.1292089162806506	0.12356394974480592	0.325186089488966	7.57554989313212	0.3158672541310352	7.358458005071952
10.178576803346665	60.655396379134324	59.58788352381444	70.97688867198138	69.13952296486525	76.01773997380951	73.81566109184558	80.79937582718885	78.26077066621914	89.23826299242769	86.13028489102253	0.12921309103100964	0.1235679199567789	0.3216669186930403	7.538718632144082	0.3124506906148099	7.322723433146166
10.239907848916916	60.67051911664165	59.6027782077832	70.99503916254717	69.15721828578813	76.03736026901663	73.83471929149917	80.82038278652732	78.28111764798514	89.26169756181605	86.15289591903472	0.12921731618797047	0.12357193810375158	0.3181715460743817	7.501729587716909	0.309057239626668	7.286836009639956
10.301608444889292	60.68555798161171	59.61759097542234	71.01309723089751	69.17482376221047	76.05688385409685	73.85368366158761	80.84128887271476	78.3013669264685	89.28502366241926	86.17540216346163	0.12922159236330374	0.12357600476744923	0.314699837426474	7.464582393233286	0.30568677087262586	7.250795382949946
10.363680817990868	60.70051256341279	59.63232142913298	71.03106246566563	69.1923389956571	76.07631031595969	73.87255380194632	80.86209366986009	78.32151809885602	89.30824087037516	86.19780321409098	0.12922592017625825	0.1235801205367073	0.31125165922162523	7.427276681568401	0.30233915471740147	7.214601201019832
10.426127208365882	60.715382449673704	59.646969169677426	71.04893445428112	69.2097635865075	76.09563924055604	73.8913293114916	80.88279676133183	78.34157076161756	89.33134876142927	86.22009866031857	0.1292303002536529	0.1235842860075583	0.307826878600963	7.389812084973528	0.2990142621758878	7.1782531112512515
10.488949869656532	60.730167226270765	59.66153379616716	71.06671278296459	69.22709713399087	76.11487021287648	73.91000978821901	80.90339772975963	78.36152451050758	89.35434691094143	86.24228809115458	0.12923473322997214	0.1235885017833228	0.3044253633753442	7.352188235132417	0.2957119649129254	7.1417507605383435
10.552151069084381	60.74486647731507	59.67601490605113	71.08439703672279	69.24433923618176	76.1340028169501	73.92859482920238	80.92389615703634	78.38137894056709	89.37723489389327	86.2643710952305	0.12923921974745994	0.12359276847469752	0.3010469820221715	7.314404763177663	0.29243213524091516	7.1050937952986715
10.615733087532126	60.75947978513906	59.690412095103454	71.10198679934327	69.2614894899951	76.1530366358427	73.94708403059225	80.9442916243195	78.40113364612525	89.40001228489513	86.28634726080581	0.12924376045621527	0.12359708669984922	0.29769160367982295	7.276461299628863	0.2891746461140201	7.0682818614168355
10.679698219625935	60.77400673028327	59.70472495741139	71.11948165338913	69.27854749118163	76.1719712516554	73.96547698761468	80.96458371203342	78.42078822080114	89.4226786581934	86.30821617577486	0.12924835601429085	0.12360145708450389	0.2943590981443549	7.238357474387158	0.2859393711264602	7.031314604239014
10.744048773818252	60.78844689148278	59.71895308536274	71.13688118019354	69.29551283432274	76.19080624552288	73.98377329456966	80.98477199987063	78.44034225750549	89.44523358767766	86.32997742767355	0.12925300708779114	0.1236058802620436	0.2910493358714348	7.200092916827998	0.2827261845116027	6.994191668640269
10.808787072471103	60.802799845653865	59.73309606963373	71.15418495985489	69.31238511282605	76.20954119761234	74.00197254483021	81.0048560667945	78.4597953484429	89.46767664688876	86.351630603687	0.12925771435097208	0.12361035687360046	0.28776218797099773	7.161667255793873	0.2795349611386655	6.95691269904637
10.87391545193992	60.81706516788012	59.74715349917625	71.17139257123108	69.32916391892043	76.22817568712172	74.02007433084093	81.02483549104073	78.47914708511354	89.49000740902605	86.37317529065636	0.12926247848634176	0.12361488756815138	0.28449752620133495	7.123080119466977	0.2763655765065778	6.919477339304649
10.93943626265785	60.83124243139846	59.76112496120497	71.18850359193411	69.34584884365078	76.24670929227814	74.03807824411643	81.04470985011946	78.49839705831496	89.51222544695509	86.39461107508603	0.12926730018476398	0.12361947300261676	0.2812552229679568	7.084331135456523	0.27321790674341173	6.881885232762215
11.00535186922059	60.84533120758512	59.77501004118467	71.20551759832456	69.36243947687339	76.2651415903364	74.05598387524033	81.06447872081726	78.51754485814439	89.53433033321554	86.41593754315126	0.12927218014556124	0.12362411384195912	0.2780351513235928	7.045419930864227	0.2700918286053593	6.8441360223296215
11.071664650471687	60.85933106594163	59.78880832281718	71.22243416550644	69.37893540725086	76.2834721575778	74.07379081386394	81.08414167919962	78.5365900740007	89.55632164002944	86.43715428070576	0.1292771190766195	0.12362881075928212	0.274837184960802	7.006346132144245	0.2669872194707068	6.806229350360809
11.138376999588447	60.87324157408005	59.80251938802807	71.23925286732099	69.39533622224681	76.30170056930804	74.09149864870469	81.10369830061241	78.5555322945862	89.57819893930858	86.45826087328881	0.12928211769449532	0.12363356443593185	0.27166119821129087	6.967109365188662	0.2639039573376749	6.768164858718592
11.205491324168262	60.887062297708866	59.81614281695354	71.25597327634163	69.41164150812111	76.31982639985631	74.10910696754513	81.12314815968476	78.57437110790927	89.59996180266349	86.47925690613361	0.12928717672452283	0.12363837556160044	0.268507066044549	6.927709255378431	0.26084192082385016	6.729942188814675
11.273010046315514	60.90079280061816	59.8296781879269	71.27259496386814	69.42785084992461	76.33784922257355	74.12661535723161	81.14249083033103	78.59310610128621	89.62160980141132	86.50014196417487	0.12929229690092311	0.12364324483442721	0.265374664061369	6.888145427443305	0.2578009891617512	6.691560981538714
11.340935602728974	60.914432644664664	59.84312507746496	71.28911749992074	69.44396383149387	76.3557686098308	74.14402340367283	81.16172588575299	78.61173686134354	89.64314250658431	86.5209156320567	0.12929747896691532	0.12364817296110654	0.26226386849270966	6.8484175055564265	0.25478104219394027	6.653020877269228
11.409270444789758	60.92798138975686	59.85648306025425	71.3055404532345	69.4599800354461	76.37358413301796	74.16133069183863	81.1808528984423	78.63026297402027	89.66455948893842	86.54157749414077	0.1293027236748273	0.12365316065699121	0.2591745561958305	6.808525113288852	0.2517819603725684	6.6143215158645035
11.478017038649782	60.94143859383955	59.86975170913699	71.32186339125327	69.47589904317343	76.39129536254184	74.17853680575851	81.19987144018262	78.64868402456999	89.68586031896169	86.56212713451424	0.12930803178621036	0.12365820864620335	0.2561066046552014	6.768467873693226	0.2488036247580112	6.575462536755367
11.547177865320764	60.95480381287911	59.88293059509753	71.3380858801244	69.49172043483837	76.40890186782545	74.19564132852088	81.21878108205269	78.66699959756389	89.70704456688387	86.58256413699877	0.12931340407195266	0.12366331766174155	0.253059891976136	6.728245409245574	0.24584591701454883	6.536443578872422
11.616755420763786	60.968076600847326	59.89601928724752	71.35420748469208	69.50744378936771	76.4264032173057	74.21264384227118	81.23758139442805	78.68520927689235	89.7281118026844	86.60288808515816	0.12931884131239624	0.12366848844559053	0.25003429688035794	6.68785734177618	0.24290871940490888	6.497264280607851
11.686752215979308	60.98125650970601	59.909017352812	71.37022776849179	69.5230686844475	76.4437989784323	74.22954392821092	81.25627194698401	78.703312645768	89.74906159610202	86.62309856230736	0.12932434429745512	0.12367372174883524	0.2470296987077063	6.647303292602373	0.23999191479219917	6.457924279899089
11.75717077709787	60.99434308939115	59.92192435711458	71.38614629374415	69.53859469651734	76.46108871766621	74.24634116659635	81.2748523086982	78.7213092867279	89.7698935166439	86.64319515152107	0.12932991382673423	0.1236790183317733	0.24404597740976897	6.606582882426665	0.23709538663365493	6.418423214168797
11.82801364547121	61.00733588779667	59.93473986356289	71.40196262134869	69.55402140076497	76.47827200047797	74.26303513673705	81.29332204785283	78.73919878163616	89.79060713359463	86.66317743564228	0.12933555070964886	0.12368437896402913	0.24108301354874584	6.56569573140041	0.23421901898007036	6.378760720370337
11.899283377763982	61.02023445075852	59.94746343363377	71.41767631087802	69.56934837112081	76.49534839134651	74.27962541699489	81.311680732038	78.75698071168667	89.81120201602623	86.68304499729167	0.12934125576554967	0.12368980442467015	0.23814068829472035	6.524641459085615	0.23136269647125118	6.338936434951393
11.970982546046038	61.03303832203791	59.960094626858115	71.43328692057118	69.58457518025203	76.51231745375723	74.29611158478245	81.32992792815372	78.77465465740549	89.83167773280711	86.70279741887622	0.12934702982384386	0.12369529550232612	0.2352188834198614	6.483419684429464	0.22852630433419563	6.298949993853967
12.043113737885237	61.04574704330488	59.97263300080565	71.44879400732759	69.59970139955706	76.52917875020074	74.31249321656195	81.34806320241317	78.7922201986537	89.85203385261215	86.72243428259841	0.12935287372412335	0.12370085299530638	0.23231748130194774	6.442030025875283	0.22570972838246917	6.258801032588963
12.115679556440844	61.0583601541217	59.985078111069924	71.46419712670091	69.61472659916002	76.5459318421715	74.32876988784406	81.36608612034543	78.80967691463033	89.8722699439327	86.74195517046604	0.1293587883162886	0.12370647771172218	0.22943636491527286	6.400472101238847	0.22291285500892855	6.218489186127044
12.188682620557461	61.07087719192552	59.99742951125225	71.47949583289214	69.62965034790452	76.56257629016586	74.3449411731863	81.38399624679816	78.82702438387476	89.89238557508605	86.76135966430094	0.1293647744606814	0.12371217046960853	0.22657541782893986	6.358745527732026	0.22013557118543758	6.178014088938653
12.26212556485955	61.08329769201148	60.00968675294638	71.49468967874364	69.6444722133481	76.57911165368093	74.36100664619201	81.40179314594074	78.84426218426972	89.91238031422597	86.78064734574892	0.12937083302821129	0.12371793209704679	0.22373452420765716	6.3168499220082595	0.21737776446144608	6.137375375028569
12.336011039846525	61.09562118751516	60.02184938572241	71.50977821573218	69.65919176175623	76.59553749121277	74.37696587950896	81.419476381267	78.86138989304432	89.93225372935272	86.79981779628945	0.12937696490049028	0.12372376343229288	0.2209135688067363	6.274784900180748	0.21463932296040866	6.096572677939548
12.41034171198835	61.107847209395366	60.033916957110975	71.52476099396293	69.67380855809655	76.61185336025531	74.3928184448283	81.43704551559877	78.87840708677696	89.9520053883239	86.81887059724554	0.12938317096996552	0.12372966532390198	0.2181124369683971	6.232550077711494	0.21192013537540788	6.055605630672289
12.485120263821853	61.11997528641581	60.04588901258659	71.539637562162	69.68832216603249	76.62805881729818	74.40856391288281	81.45450011108815	78.89531334139804	89.97163485886426	86.8378053297934	0.12938945214005537	0.12373563863085767	0.21533101461903925	6.1901450694786035	0.20922009096818783	6.014473865743639
12.560349394047481	61.13200494512764	60.05776509555152	71.55440746767042	69.70273214791742	76.64415341782572	74.42420185344615	81.4718397292214	78.9121082321934	89.99114170857703	86.85662157497286	0.12939580932528655	0.12374168422270497	0.21256918826969695	6.1475694898363145	0.2065390795673352	5.973177015233887
12.63603181762671	61.143935709851064	60.06954474731913	71.56907025643706	69.71703806478858	76.66013671631526	74.43973183533129	81.48906393082177	78.92879133380723	90.01052550495456	86.87531891369757	0.1294022434514323	0.12374780297967805	0.2098268450084788	6.104822952476752	0.20387699156214012	5.931714710653978
12.712170265880024	61.155767102656846	60.08122750709683	71.58362547301162	69.73123947636061	76.6760082662354	74.45515342638909	81.50617227605268	78.94536222024502	90.02978581538902	86.893896926765	0.12940875545565525	0.12375399579283719	0.20710387250267104	6.06190507055544	0.20123371790464262	5.890086583081938
12.78876748658549	61.16749864334808	60.09281291196947	71.59807266053812	69.74533594101969	76.69176762004493	74.47046619350753	81.52316432442132	78.96182046487738	90.04892220718416	86.91235519486767	0.12941534628664722	0.12376026356420469	0.20440015899197306	6.018815456611264	0.19860915010377767	5.848292263106487
12.865826244077915	61.17912984944091	60.104300496881706	71.61241136074737	69.75932701581678	76.70741432919066	74.48566970260987	81.54003963478159	78.97816564044251	90.06793424756582	86.93069329860307	0.12942201690477664	0.12376660720689898	0.2017155932878154	5.975553722568293	0.19600318022179408	5.806331380748816
12.943349319348618	61.19066023614587	60.11568979462083	71.62664111395036	69.7732122564615	76.72294794410642	74.50076351865356	81.55679776533793	78.99439731905005	90.08682150369397	86.94891081848483	0.12942876828223301	0.12377302764527694	0.1990500647709723	5.9321194797867065	0.1934157008757893	5.764203565606294
13.0213395101458	61.202089316348385	60.12698033579911	71.64076145903073	69.7869912173156	76.73836801421113	74.5157472056291	81.57343827364836	79.01051507218425	90.10558354267395	86.9670073349537	0.12943560140317564	0.12377952581507333	0.19640346338837844	5.888512339042791	0.19084660523276398	5.721908446797897
13.099799631075467	61.21341660058959	60.13817164883612	71.65477193343798	69.80066345138658	76.75367408790763	74.53062032655868	81.58996071662853	79.02651847070759	90.12421993156856	86.9849824283886	0.1294425172638844	0.12378610266354388	0.19377567964937725	5.844731910463452	0.18829578700490401	5.67944565288235
13.178732513703073	61.22464159704623	60.149263259940355	71.66867207317965	69.81422851032077	76.7688657125805	74.54538244349463	81.6063646505546	79.04240708486378	90.14273023740938	87.00283567911762	0.12944951687291123	0.12379275914960881	0.19116660462458412	5.80077780360989	0.18576314045077424	5.636814811961813
13.258141006655675	61.235763811511156	60.16025469309147	71.68246141281446	69.82768594439712	76.78394243459526	74.56003311751859	81.62264963106763	79.058180484282	90.16111402720958	87.02056666742996	0.12945660125123484	0.12379949624400173	0.18857612994275996	5.756649627424849	0.18324856037071413	5.594015551638222
13.338027975724735	61.24678274737278	60.17114547002144	71.69613948544445	69.84103530252003	76.798903799296	74.57457190873973	81.6388152131766	79.07383823797977	90.17937086797536	87.03817497358679	0.12946377143241586	0.12380631492941511	0.18600414778762797	5.712346990239894	0.18075194210410928	5.5510474989951035
13.418396303969553	61.25769790559499	60.18193511019621	71.70970582270772	69.85427613221292	76.81374935100449	74.58899837629382	81.65486095126272	79.08937991436713	90.19750032671904	87.05566017783357	0.1294710284627572	0.12381321620065287	0.18345055089656626	5.667869499811786	0.17827318152774296	5.5079102806430456
13.49924889182131	61.268508784696216	60.192623130796555	71.72315995477062	69.86740797961117	76.8284786330181	74.60331207834167	81.67078639908269	79.10480508124999	90.21550197047098	87.07302186041147	0.12947837340146073	0.12382020106478031	0.18091523255537822	5.623216763220626	0.1758121750523287	5.464603522666948
13.580588657187745	61.27921488072883	60.20320904669919	71.7365014103202	69.88043038945519	76.84309118760837	74.61751257206798	81.68659110977302	79.1201133058341	90.23337536629273	87.09025960156957	0.12948580732079346	0.12382727054128118	0.17839808659954315	5.578388387000814	0.17336881962171447	5.421126850680594
13.662418535558457	61.28981568725787	60.213692370457444	71.74972971655647	69.8933429050836	76.85758655601956	74.63159941368004	81.7022746358539	79.13530415472891	90.25112008128986	87.10737298157721	0.12949333130624996	0.12383442566221159	0.17589900740802022	5.533383977031917	0.17094301270782353	5.377479889766619
13.744741480110864	61.300310695339626	60.22407261228155	71.76284439918433	69.90614506842583	76.8719642784667	74.64557215840621	81.71783652923281	79.15037719395114	90.26873568262467	87.12436158073585	0.12950094645671834	0.12384166747235892	0.17341788990125906	5.488203138545941	0.1685346523091198	5.33366226448743
13.827560461816718	61.310699393499995	60.23434928001897	71.77584498240573	69.91883641999517	76.88622389413416	74.65943036049475	81.73327634120893	79.16533198892901	90.28622173752964	87.14122497939192	0.12950865388465102	0.12384899702940305	0.1709546295417681	5.4428454762201	0.1661436369497551	5.289673598943409
13.910878469549415	61.32098126771287	60.244521879134474	71.78873098891184	69.93141649888159	76.9003649411742	74.67317357321262	81.7485936224773	79.18016810450622	90.30357781332111	87.15796275794952	0.1295164547162341	0.12385641540407788	0.16850912232706605	5.397310594047667	0.16376986567451013	5.245513516691062
13.9946985101918	61.3311558013775	60.25458991268968	71.8015019398745	69.94388484274417	76.91438695670482	74.68680134884377	81.76378792313257	79.19488510494573	90.32080347741216	87.17457449688287	0.12952435009156155	0.12386392368033543	0.1660812647894545	5.351598095396184	0.16141323804731655	5.201181640764844
14.079023608744702	61.34122247529654	60.2645528813228	71.81415735493843	69.95624098780397	76.92828947680864	74.70031323868818	81.77885879267366	79.20948255393422	90.33789829732693	87.19105977674977	0.12953234116480986	0.1238715229555141	0.16367095399431264	5.305707583023832	0.15907365414989272	5.15667759371172
14.163856808436103	61.35118076765308	60.27441028322768	71.82669675221264	69.96848446883632	76.94207203653087	74.71370879306026	81.79380578000782	79.22396001458603	90.35486184071422	87.20741817820432	0.12954042910441702	0.12387921434050658	0.16127808753554973	5.259638659043048	0.156751014577992	5.112000997578434
14.24920117083096	61.36103015398794	60.28416161413315	71.83911964826234	69.98061481916359	76.955734169878	74.72698756128781	81.80862843345524	79.23831704944764	90.37169367536201	87.22364928201075	0.1295486150932618	0.12388699895993117	0.1589025635340704	5.213390924913256	0.15444522043856068	5.067151473842387
14.335059775941703	61.3707701071761	60.29380636728133	71.8514255581	69.99263157064709	76.96927540981562	74.74014909171014	81.82332630075297	79.25255322050157	90.38839336921097	87.23975266905627	0.1295569003288458	0.1238948779523046	0.15654428063436399	5.166963981426306	0.1521561733476915	5.022128643464384
14.421435722339384	61.38040009740352	60.30334403340653	71.86361399517722	70.00453425367974	76.98269528826717	74.75319293167723	81.83789892905997	79.26666808917116	90.40496049036975	87.25572792036536	0.1295652860234802	0.12390285247021905	0.15420313800376562	5.1203574287683296	0.14988377542943	4.976932126921383
14.50833212726552	61.3899195921432	60.312774100713405	71.87568447137575	70.01632239717799	76.99599333611202	74.76611862754804	81.85234586496131	79.28066121632475	90.42139460712903	87.27157461711322	0.12957377340447127	0.1239109236805193	0.15187903532785185	5.0735708664306	0.14762792931122704	4.931561544120996
14.595752126744532	61.399328056131075	60.32209605485483	71.88763649699884	70.02799552857411	77.00916908318375	74.77892572468923	81.86666665447288	79.2945321622802	90.43769528797671	87.28729234064	0.12958236371431167	0.12391909276448229	0.14957187280981543	5.026603893282299	0.14538853812376829	4.8860165144833445
14.683698875697011	61.408624951341814	60.33130937890989	71.89946958076241	70.03955317380814	77.02222205826867	74.7916137674739	81.88086084304616	79.30828048680966	90.45386210161283	87.30288067246504	0.1295910582108713	0.12392736091800165	0.14728155116665675	4.979456107499573	0.14316550549608564	4.840296656850114
14.772175548053516	61.417809736963925	60.34041355336104	71.91118322978592	70.05099485731967	77.03515178910361	74.80418229927986	81.89492797557276	79.32190574914372	90.4698946169647	87.318339194301	0.12959985816759315	0.12393572935177062	0.14500797162617118	4.93212710656735	0.1409587355545341	4.794401589530025
14.861185336869132	61.42688186937501	60.349408056071525	71.92277694958337	70.06232010203985	77.0479578023746	74.81663086248854	81.90886759638941	79.33540750797665	90.48579240320242	87.33366748806874	0.12960876487369116	0.12394419929147243	0.14275103592694904	4.884616487350286	0.13876813292097268	4.748330930326119
14.95073145443871	61.4358408021164	60.35829236226223	71.93425024405414	70.07352842938307	77.0606396237149	74.82895899848343	81.92267924928284	79.34878532147071	90.50155502975451	87.34886513591196	0.12961777963434945	0.12395277197796675	0.14051064631303234	4.836923845996353	0.13659360270872867	4.702084296468456
15.040817132412794	61.44468598586759	60.367065944488274	71.94560261547366	70.08461935923853	77.07319677770326	74.84116624764869	81.93636247749453	79.36203874726124	90.51718206632364	87.36393172021214	0.12962690377092448	0.12396144866748625	0.13828670553323263	4.789048777969583	0.1344350505215175	4.655661304635942
15.131445621914246	61.45341686842034	60.37572827261542	71.95683356448396	70.09559240996187	77.08562878786206	74.85325214936765	81.94991682372601	79.37516734246131	90.53267308290265	87.37886682360366	0.12963613862115336	0.12397023063182748	0.13607911683834573	4.740990878057346	0.13229238245071429	4.609061570978156
15.222620193655578	61.46203289465264	60.384278813796186	71.96794259008432	70.1064470983666	77.09793517665567	74.86521624202155	81.96334183014382	79.38817066366697	90.54802764979087	87.39367002898925	0.12964548553935834	0.12397911915855221	0.13388778397745682	4.692749740303043	0.1301655050720001	4.562284711040775
15.31434413805701	61.4705335065018	60.39271703244533	71.97892918962128	70.11718293971518	77.1101154654882	74.87705806298764	81.97663703838433	79.40104826696181	90.56324533761017	87.4083409195552	0.12965494589665952	0.12398811555118673	0.1317126111972584	4.644324958100697	0.12805432544428186	4.515330339847424
15.406620765365147	61.47891814293818	60.40104239021583	71.98979285877945	70.12779944771084	77.12216917470234	74.88877714863835	81.9898019895597	79.4137997079226	90.5783257173223	87.42287907878767	0.12966452108118934	0.12399722112942266	0.12955350323994708	4.5957161241422	0.1259587511079303	4.468198071881488
15.499453405772549	61.487186239937564	60.40925434597367	72.00053309157123	70.13829613448821	77.1340958235769	74.90037303433934	82.0028362242626	79.42642454162413	90.59326836024509	87.43728409048812	0.12967421249830804	0.12400643722932615	0.12741036533782335	4.54692283033728	0.12387869007989138	4.420887520984252
15.592845409537835	61.49533723045379	60.417352355772756	72.0111493803269	70.14867251060444	77.14589493032513	74.91184525444805	82.0157392825716	79.43892232264426	90.60807283806957	87.45155553878949	0.12968402157082268	0.12401576520354354	0.1252831032131212	4.497944667895354	0.12181405085317465	4.373398300464032
15.686800147106629	61.50337054439094	60.42533587282962	72.02164121568462	70.15892808503028	77.15756601209281	74.92319334231239	82.02851070405688	79.4512926050696	90.62273872287756	87.46569300817272	0.1296939497392115	0.12402520642151423	0.1231716230757911	4.448781227314612	0.1197647423939543	4.325730023034339
15.781321009233178	61.511285608575086	60.433204347497565	72.03200808658022	70.1690623651408	77.16910858495642	74.93441683026894	82.0411500277855	79.46353494250059	90.63726558715881	87.47969608348313	0.12970399846184694	0.12403476226968357	0.12107583162134006	4.399432098372927	0.11773067414077332	4.277882300850251
15.87641140710273	61.51908184672598	60.44095722724078	72.04224948023695	70.17907485670626	77.18052216392118	74.94551524964186	82.0536567923273	79.47564888805724	90.6516530038291	87.49356434994742	0.12971416921522577	0.1240444341517206	0.11899563602577246	4.349896870051452	0.115711755999655	4.22985474545203
15.972074772454643	61.52675867942776	60.44859395660755	72.05236488215468	70.18896506388234	77.19180626291889	74.95648813074075	82.06603053576004	79.48763399438414	90.66590054624754	87.50729739319013	0.12972446349419972	0.12405422348873739	0.11693094394655645	4.300175130605567	0.11370789834313655	4.181646967777851
16.06831455770623	61.5343155241001	60.45611397720407	72.06235377609976	70.19873248920109	77.20296039480631	74.96733500285966	82.07827079567569	79.49948981365667	90.68000778823546	87.5208947992514	0.12973488281221066	0.12406413171951215	0.11488166351739437	4.250266467501206	0.11171901200759748	4.133258578151072
16.165134236077357	61.54175179496822	60.463516727666786	72.07221564409382	70.20837663356073	77.21398407136263	74.97805539427485	82.09037710918567	79.51121589758587	90.69397430409391	87.53435615460363	0.12974542870152736	0.12407416030071489	0.11284770334810901	4.200170467463977	0.10974500829161116	4.084689186311152
16.262537301715792	61.54906690303336	60.470801643635696	72.0819499664035	70.21789699621664	77.22487680328817	74.988648832244	82.10234901292736	79.52281179742508	90.7077996686233	87.54768104616997	0.1297561027134873	0.12408431070713553	0.11082897252242674	4.149886716471883	0.10778579895435314	4.035938401417297
16.36052726982327	61.55626025604202	60.477968157726075	72.09155622152898	70.22729307477083	77.23563810020174	74.99911484300395	82.11418604306958	79.534277063975	90.72148345714133	87.56086906134142	0.12976690641874072	0.12409458443191669	0.10882538059212266	4.0994147996298125	0.10584129620986005	3.987005831908391
16.459107676782416	61.56333125845538	60.48501569950057	72.10103388619302	70.23656436516224	77.24626747063874	75.00945295176926	82.1258877353187	79.54561124758982	90.73502524550244	87.57391978799507	0.12977784140749735	0.12410498298678775	0.1068368375788964	4.048754301305962	0.10391141272890536	3.937891085666706
16.55828208028434	61.57027931141822	60.49194369544098	72.11038243532985	70.24571036165669	77.25676442204926	75.01966268273071	82.13745362492492	79.55681389818335	90.7484246101172	87.5868328145125	0.12978890928977752	0.12411550790230419	0.10486325396925622	3.997904805035432	0.10199606163399721	3.8885937699087663
16.658054059457015	61.57710381272727	60.49875156891905	72.11960134207345	70.25473055683638	77.26712846079556	75.0297435590533	82.14888324668821	79.56788456523462	90.76168112797147	87.59960772979808	0.12980011169566763	0.12412616072808756	0.10290454071434851	3.9468658935711574	0.10009515649858258	3.839113491225362
16.758427214994473	61.58380415679957	60.505438740167854	72.12869007774653	70.26362444158991	77.27735909215055	75.039695102875	82.16017613496497	79.57882279779452	90.77479437664681	87.6122441232979	0.12981145027557486	0.1241369430330709	0.10096060922637662	3.895637148840251	0.09820861134505776	3.7894498555742757
16.859405169286727	61.590379734639875	60.51200462625186	72.1376481118483	70.27239150510148	77.287455820295	75.04951683530473	82.17133182367394	79.58962814449154	90.78776393433989	87.62474158501857	0.12982292670049148	0.12414785640574642	0.09903137137490603	3.844218151883979	0.09633634063987984	3.739602468205703
16.960991566550526	61.596829933808074	60.51844864103723	72.14647491204305	70.28103123484037	77.2974181483157	75.05920827642065	82.18234984630288	79.60030015353826	90.80058937988309	87.6370997055464	0.1298345426622573	0.12415890245441709	0.0971167394871486	3.7926084829232423	0.09447825929402143	3.689570933693176
17.063190072960847	61.60315413838591	60.52477019516146	72.15516994414774	70.28954311655004	77.30724557820301	75.06876894526836	82.1932297359148	79.61083837273736	90.81327029276484	87.64931807606673	0.12984629987382856	0.12417008280745032	0.09521662634409722	3.7408077213203796	0.09263428266007168	3.639354855982674
17.166004376783235	61.6093517289437	60.530968696002915	72.1637326721204	70.29792663423754	77.31693761084887	75.07819835985941	82.20397102515498	79.62124234948858	90.82580625315062	87.66139628838395	0.1298582000695507	0.12418139911353754	0.09333094517916152	3.6888154455900803	0.09080432652984882	3.588953838325324
17.26943818850684	61.61542208250605	60.5370435476496	72.17216255804742	70.30618127016218	77.32649374604428	75.08749603716916	82.21457324625713	79.63151163079468	90.83819684190371	87.67333393494093	0.1298702450054312	0.12419285304195452	0.09145960967634892	3.636631233370281	0.08898830713320649	3.5383674832846737
17.37349524097843	61.62136457251786	60.542994150868026	72.18045906213155	70.3143065048247	77.33591348247737	75.09666149313539	82.22503593105081	79.64164576326851	90.85044164060706	87.68513060883977	0.12988243645942252	0.1242044462828275	0.08960253396583084	3.584254661398518	0.08718614113342937	3.48759539270759
17.478179289537028	61.62717856880893	60.548819903070964	72.1886216426787	70.3223018169555	77.34519631773053	75.10569424265584	82.23535861096747	79.65164429313913	90.86254023158402	87.69678590386154	0.1298947762317033	0.1242161805474009	0.08775963262206687	3.5316853054664534	0.08539774562603952	3.436637167696972
17.583494112149474	61.63286343755906	60.55452019828553	72.19664975608572	70.33016668350352	77.35434174827837	75.1145937995869	82.24554081704787	79.66150676625892	90.87449219792079	87.70829941448729	0.12990726614496464	0.12422805756831135	0.0859308206638616	3.478922740485359	0.08362303813845529	3.385492408680875
17.689443509546752	61.638418541262126	60.56009442712043	72.20454285682713	70.33790057962449	77.3633492694852	75.12335967674134	82.25558207994882	79.67123272811024	90.88629712348816	87.71967073591892	0.12991990804470213	0.12424007909986232	0.0841160135504424	3.4259665404588304	0.08186193662595542	3.334160715350663
17.79603130536116	61.64384323869002	60.56554197673298	72.21230039744233	70.34550297866932	77.37221837560278	75.13199138588675	82.26548192995062	79.68082172381247	90.8979545929642	87.73089946410043	0.12993270379951116	0.12425224691830487	0.0823151271797542	3.3728162784409506	0.08011435946980328	3.282641686653733
17.90326134626431	61.64913688485581	60.5708622307955	72.21992182852208	70.352973352172	77.38094855976762	75.1404884377432	82.2752398969638	79.69027329812882	90.90946419185656	87.74198519573909	0.1299456553013844	0.12426456282212124	0.08052807788448035	3.3194715264871775	0.07838022547451828	3.23093492074986
18.011137502105942	61.654298830976664	60.576054569461434	72.22740659869507	70.36031116983759	77.38953931399848	75.1488503419815	82.28485551053656	79.69958699547347	90.92082550652552	87.75292752832723	0.12995876446601698	0.12427702863231355	0.07875478243215639	3.2659318557052757	0.07665945386702333	3.179040015047576
18.119663666053608	61.65932842443618	60.58111836933096	72.23475415461449	70.36751589953002	77.39799012919391	75.15707660722101	82.29432829986207	79.70876235991868	90.93203812420717	87.76372606016423	0.1299720332331109	0.12428964619269349	0.07699515802272572	3.212196836277144	0.07495196429471207	3.12695656624237
18.228843754733095	61.66422500874655	60.586053003416474	72.24196394094426	70.37458700725993	77.40630049512988	75.16516674102807	82.30365779378612	79.71779893520227	90.94310163303707	87.774380390379	0.1299854635666886	0.12430241737017854	0.07524912228484482	3.1582660373187537	0.07325767682158357	3.0746841701802623
18.338681708369887	61.66898792350947	60.590857841106846	72.24903540034472	70.38152395717165	77.41446990045664	75.17312024991323	82.3128435208142	79.72669626473453	90.95401562207363	87.78489011895176	0.12999905745540877	0.12431534405509347	0.07351659327395055	3.1041390269219846	0.07157651192619596	3.0222224218796327
18.44918149093129	61.67361650437737	60.59553224813209	72.25596797345878	70.38832621153085	77.42249783269642	75.18093663932959	82.32188500911938	79.7354538916059	90.96477968132236	87.79525484673746	0.1300128169128851	0.12432842816147174	0.07179748947146436	3.0498153722182906	0.06990839050200748	2.969570915631266
18.56034709026951	61.67811008301382	60.6000755865271	72.26276109889758	70.39499323071158	77.43038377824078	75.18861541367073	82.33078178655005	79.74407135859452	90.97539340176036	87.80547417548863	0.13002674397801117	0.12434167162736588	0.07009172978189326	2.9952946392568265	0.06825323385277215	2.9167292448437365
18.672182518265565	61.68246798705316	60.60448721459492	72.26941421322577	70.40152447318319	77.43812722234762	75.1961560762682	82.33953338063752	79.75254820817356	90.9858563753607	87.81554770787855	0.130040840715291	0.12435507641515665	0.06839923352936239	2.9405763930026296	0.06661096369089137	2.863697002092522
18.784691810974078	61.68668954006004	60.60876648686972	72.2759267509469	70.4079193954971	77.44572764913849	75.2035581293896	82.34813931860391	79.7608839825191	90.99616819511746	87.82547504752505	0.13005510921517002	0.12436864451187257	0.06671992045733077	2.8856601973766374	0.06498150213644749	2.8104737791236403
18.897879028768923	61.690774061488156	60.61291275407915	72.28229814448842	70.41417745227338	77.45318454159583	75.21082107423624	82.35659912737023	79.76907822351784	91.00632845507104	87.83525579901419	0.1300695515943758	0.12438237792951069	0.06505371072614707	2.8305456152120314	0.06336477171402066	2.757059166804538
19.01174825648978	61.69472086663858	60.616925363106276	72.2885278241867	70.4202980961873	77.46049738156007	75.21794441094089	82.36491233356435	79.77713047277497	91.01633675033365	87.84488956792477	0.13008416999625913	0.12439627870535996	0.06340052490975268	2.77523220821422	0.06176069535115403	2.703452755135004
19.126303603589555	61.69852926661746	60.62080365695097	72.29461521827162	70.42628077795543	77.46766564972665	75.22492763856545	82.37307846352921	79.78504027162207	91.02619267711518	87.85437596085255	0.13009896659114262	0.12441034890233246	0.06176028399340794	2.7197195369244582	0.060169196374999956	2.6496541331798653
19.241549204282624	61.702198568292935	60.624546974690595	72.3005597528507	70.43212494632154	77.47468882564289	75.23177025509845	82.38109704333075	79.79280716112501	91.03589583274915	87.86371458543486	0.13011394357667372	0.12442459060929917	0.06013290937363536	2.6640071607926075	0.0585901985123769	2.5956628891381115
19.357489217694134	61.70572807425231	60.62815465144083	72.30636085189411	70.43783004804297	77.48156638770546	75.23847175745306	82.38896759876681	79.80043068209253	91.04544581571977	87.8729050503763	0.13012910317817963	0.12443900594142658	0.05851832285503633	2.608094638100738	0.05702362588692722	2.5414786103046936
19.474127828010037	61.70911708275754	60.63162601831515	72.31201793721796	70.44339552787577	77.48829781315678	75.24503164146427	82.3966896553751	79.80791037508396	91.05484222568822	87.88194696547352	0.13014444764903402	0.12445359704052303	0.05691644664625528	2.551981525886731	0.055469403015877106	2.4871008829722996
19.59146924462811	61.71236488770088	60.63496040238424	72.31753042846847	70.4488208285604	77.49488257808218	75.25144940188655	82.4042627384418	79.81524578041781	91.06408466351994	87.89083994164113	0.1301599792710203	0.12446836607538612	0.055327203360434396	2.4956673800115823	0.05392745480804706	2.432529292480467
19.709517702309874	61.715470778559684	60.63815712663472	72.32289774310541	70.45410539080689	77.50132015740658	75.25772453239121	82.41168637301018	79.82243643817998	91.07317273131206	87.89958359093758	0.13017570035470696	0.1244833152421573	0.05375051601168934	2.43915175508846	0.05239770656390874	2.3777634232174023
19.828277461333414	61.7184340403507	60.641215509927505	72.32811929638558	70.45924865328001	77.50761002489128	75.26385652556405	82.41896008388939	79.82948188823245	91.08210603242124	87.9081775265917	0.13019161323982473	0.12449844676467983	0.052186308014995575	2.382434204557285	0.05088008397297017	2.322802858623618
19.94775280764713	61.72125395358392	60.644134866955575	72.33319450134613	70.46425005258435	77.51375165313102	75.26984487290281	82.4260833956634	79.83638167022198	91.0908841714922	87.91662136302942	0.1302077202956488	0.1245137628948616	0.05063450318118612	2.325514280519201	0.04937451310951246	2.2676471810718795
20.067948053024427	61.723929794215124	60.646914508200695	72.33812276878696	70.4691090232484	77.51974451355002	75.27568906481409	82.43305583269955	79.84313532358843	91.0995067544854	87.92491471590017	0.13022402392139015	0.12452926591304642	0.049095025715587326	2.268391533742033	0.04788092043150982	2.2122959718817583
20.188867535219305	61.72646083359858	60.64955373989028	72.34290350725375	70.4738249977094	77.52558807639893	75.28138859061096	82.43987691915767	79.84974238757377	91.10797338870634	87.93305720210475	0.13024052654658588	0.12454495812838563	0.04756780021830309	2.2110655137767026	0.046399232781425326	2.156748811399666
20.31051561812294	61.72884633843889	60.65205186395331	72.34753612302045	70.47839740629762	77.53128181075152	75.28694293851031	82.44654617899954	79.85620240123116	91.11628368283493	87.94104843982274	0.1302572306315027	0.12456084187921868	0.04605275167978107	2.1535357687880605	0.04492937738035607	2.1010052788769826
20.432896691921076	61.7310855707418	60.654408177975526	72.35202002007112	70.48282567722006	77.53682518450077	75.2923515956297	82.45306313599751	79.8625149034335	91.12443724695446	87.94888804854033	0.13027413866753904	0.12457691953345607	0.044549805478141025	2.0958018455348792	0.04347128182740789	2.0450649524391338
20.55601517325261	61.733177787764866	60.65662197515437	72.35635460008213	70.48710923654444	77.54221766435546	75.29761404798474	82.45942731374424	79.86867943288291	91.13243369258188	87.95657564907879	0.13029125317763882	0.12459319348897166	0.043058887379970656	2.037863289448069	0.042024874098558485	1.9889274091510742
20.679875505368887	61.735122241967105	60.658692544252986	72.36053926240372	70.49124750818262	77.54745871583663	75.30272978048609	82.46563823566197	79.87469552811969	91.14027263269797	87.96411086362298	0.13030857671670681	0.12460966617399685	0.04157992353560758	1.9797196445069858	0.04059008254364471	1.9325922249172436
20.804482158294064	61.7369181809581	60.66061916955377	72.36457340404135	70.49523991387393	77.55254780327355	75.30769827693645	82.47169542501184	79.88056272753163	91.14795368177772	87.97149331575032	0.1303261118720314	0.12462634004752235	0.04011284047982144	1.9213704533303826	0.03916683588624892	1.8760589745834295
20.92983962898646	61.73856484744681	60.66240113081167	72.36845641963741	70.49908587316874	77.55748438980066	75.31251902002803	82.47759840490427	79.8862805693639	91.15547645582211	87.97872263046065	0.13034386126371422	0.12464321759970355	0.03865756512590224	1.8628152569744998	0.03775506321795774	1.8193272317075753
21.055952441500814	61.74006147918833	60.66403770320554	72.3721877014509	70.50278480341014	77.56226793735247	75.31719149133838	82.4833466983073	79.89184859172742	91.162840572388	87.98579843420475	0.13036182754510542	0.12466030135227557	0.03721402476520552	1.8040535949712648	0.036354693998305265	1.762396568647091
21.18282514715158	61.74140730893182	60.665528157290574	72.37576663933922	70.50633611971766	77.56689790666071	75.32171517132825	82.48893982805764	79.89726633260959	91.17004565062119	87.99272035491545	0.1303800134032432	0.12467759385897063	0.03578214706857352	1.7450850054538023	0.0349656580559099	1.7052665566552605
21.31046232467717	61.742601564366296	60.66687175894895	72.37919262073794	70.50973923496912	77.57137375724987	75.326089539338	82.49437731687007	79.90253332988338	91.17709131128797	87.99948802203767	0.13039842155930312	0.1246950977059417	0.03436186007974129	1.685909024956345	0.03358788558188053	1.647936765673876
21.438868580405217	61.74364346806635	60.6680677693401	72.38246503064096	70.51299355978277	77.57569494743333	75.33031407358438	82.49965868734768	79.90764912131742	91.18397717680773	88.00610106655915	0.13041705476905244	0.12471281551219518	0.03295309221499565	1.6265251884142344	0.03222130713010074	1.590406764391446
21.568048548418737	61.74453223743673	60.66911544485026	72.38558325158024	70.51609850249913	77.57986093430885	75.33438825115712	82.50478346199164	79.9126132445857	91.19070287128574	88.01255912104168	0.13043591582330724	0.12473074993002597	0.03155577226090145	1.56693302914573	0.0308658536148414	1.5326761201959016
21.69800689072348	61.74526708465661	60.6700140370415	72.38854666360533	70.51905346916259	77.58387117375474	75.33831154801567	82.50975116321192	79.91742523727774	91.19726802054666	88.01886181965256	0.13045500754840417	0.12474890364546135	0.03016982937327839	1.5071320788629237	0.02952145630825953	1.474744399152769
21.828748297416116	61.74584721662259	60.6707627925997	72.39135464426239	70.5218578635025	77.58772512042519	75.34208343898545	82.51456131333723	79.9220846369085	91.20367225216792	88.02500879819647	0.1304743328066706	0.12476727937871016	0.02879519307339251	1.4471218675589625	0.02818804683994358	1.4166111659833405
21.960277486853503	61.74627183489131	60.67136095328222	72.39400656857319	70.52451108691452	77.59142222774604	75.34570339775466	82.51921343462567	79.9265909809289	91.20991519551407	88.03099969414784	0.13049389449690732	0.12478587988461966	0.02743179324858147	1.3869019235971791	0.026865557194469147	1.3582759840955987
22.092599205822967	61.746540135621224	60.67180775586468	72.39650180901377	70.52701253844124	77.59496194791048	75.34917089687059	82.52370704927553	79.93094380673607	91.2159964817714	88.03683414668372	0.13051369555487577	0.12480470795313545	0.02607956014685442	1.3264717735164595	0.02555391970781784	1.2997384154150495
22.225718229713628	61.74665130951306	60.67210243208666	72.39883973549226	70.52936161475242	77.59834373187384	75.35248540773556	82.52804167943529	79.9351426516835	91.22191574398225	88.0425117967163	0.13053373895379186	0.12482376640977402	0.02473842437774465	1.265830942125831	0.024253067067036227	1.2409980204665771
22.359639362688714	61.746604541750415	60.67224420859738	72.40101971532737	70.53155771012554	77.6015670293498	75.35564640060369	82.53221684721528	79.93918705309216	91.22767261708128	88.04803228692703	0.1305540277048295	0.1248430581160969	0.02340831691043377	1.2049789524844527	0.022962932309553707	1.1820543583762628
22.494367437858962	61.74639901193854	60.67223230689991	72.4030411132256	70.5336002164255	77.60463128880498	75.35865334457684	82.53623207469798	79.94307654826073	91.23326673793055	88.0533952618002	0.13057456485762808	0.12486258597019352	0.02208916906789682	1.1439153256869758	0.021683448818009765	1.122906986704038
22.629907317457054	61.746033894042775	60.672065943294925	72.40490329125855	70.53548852308404	77.60753595745417	75.36150570760049	82.54008688394912	79.94681067447642	91.23869774535588	88.05860036765709	0.1305953535008102	0.1248823529071715	0.020780912529914985	1.0826395810327085	0.020414550320765557	1.0635554615291767
22.766263893012997	61.74550835632622	60.67174432882379	72.40660560884002	70.53722201707944	77.6102804812557	75.3642029564601	82.54378079702906	79.9503889690262	91.24396528018372	88.06364725269104	0.13061639676250553	0.12490236189965413	0.019483479328243902	1.0211512359019252	0.0191561708894028	1.003999337381174
22.903442085530802	61.744821561286074	60.67126666921046	72.40814742270241	70.53880008291505	77.61286430490605	75.36674455677674	82.54731333600381	79.95381096920737	91.24906898527797	88.06853556700221	0.13063769781088316	0.12492261595828413	0.018196801845704158	0.959449805708573	0.017908244936904794	0.9442381672106421
23.041446845665973	61.743972665589666	60.67063216480306	72.40952808687321	70.54022210259832	77.615286871835	75.36912997300314	82.55068402295652	79.95707621233903	91.2540085055779	88.07326496263353	0.13065925985468885	0.12494311813223509	0.01692081281277069	0.8975348038457014	0.01667070721532582	0.8842715023365599
23.180283153904217	61.74296082000888	60.66984001051407	72.41074695265041	70.54148745561882	77.61754762419991	75.37135866841915	82.55389237999873	79.96018423577304	91.25878348813544	88.0778350936062	0.13068108614379675	0.12496387150973154	0.01565544530723173	0.835405741692739	0.015443492814029014	0.8240988924189878
23.31995602074116	61.74178516935446	60.66888939576025	72.4118033685786	70.5425955189265	77.61964600288096	75.37343010512768	82.55693792928227	79.9631345769056	91.2633935821545	88.08224561595658	0.13070317996976072	0.12498487921857514	0.014400632752540332	0.77306212858457	0.014226537159004238	0.7637198854845337
23.460470486863187	61.74044485240867	60.66777950440133	72.41269668042372	70.54354566690934	77.62158144747522	75.37534374405017	82.55982019301084	79.96592677318866	91.2678384390293	88.08649618777285	0.13072554466638178	0.1250061444266791	0.01315630891372166	0.7105034716842056	0.013019776008945882	0.703134027789929
23.60183162332936	61.7389390018574	60.66650951467778	72.41342623114798	70.5443372713705	77.62335339629125	75.37709904492189	82.56253869345166	79.9685603621414	91.27211771238393	88.09058646923222	0.1307481836102766	0.125027670342612	0.011922407897486664	0.647729276030077	0.01182314545491181	0.6423408638511319
23.744044531754422	61.73726674422124	60.66507859914817	72.41399136088425	70.54496970150562	77.62496128634345	75.37869546628758	82.56509295294775	79.97103488136212	91.2762310581123	88.09451612263896	0.13077110022146163	0.12504946021614574	0.010698864149787823	0.5847390444578195	0.010636581918390675	0.5813399364069483
23.887114344492932	61.73542719978551	60.66348592462505	72.41439140691016	70.54544232387931	77.62640455334616	75.38013246549656	82.5674824939298	79.97334986853996	91.28017813441846	88.09828481246245	0.1307942979639392	0.12507151733881655	0.009485612452635905	0.5215322775147797	0.009460022148289227	0.5201307863280817
24.031046224824397	61.73341948252917	60.66173065211021	72.41462570362138	70.54575450240138	77.62768263170764	75.3814094986978	82.56970683892823	79.97550486146676	91.28395860185731	88.10189220537576	0.13081778034629776	0.1250938450444904	0.008282587924156815	0.4581084734727483	0.008293403220136497	0.45871295262077183
24.175845367139747	61.731242700053095	60.659811936729064	72.4146935825053	70.5459055983029	77.62879495452425	75.38252602083519	82.57176551058578	79.97749939804928	91.2875721233761	88.1053379702951	0.13084155092231692	0.12511644670993854	0.007089726015294673	0.3944671282570198	0.007136662533923754	0.39708597238131915
24.32151699712871	61.728895953506814	60.65772892766384	72.41459437211334	70.54589497011163	77.62974095357399	75.38348148564228	82.5736580316697	79.97933301632125	91.29101836435613	88.1086217784191	0.13086561329158525	0.12513932575542205	0.005906962509072855	0.3306077354372974	0.0059897378130813195	0.33524938079426647
24.468066371968433	61.726378337514795	60.655480768086406	72.41432739803392	70.54572197362766	77.63052005931065	75.38427534563752	82.5753839250846	79.9810052544561	91.29429699265549	88.11174330326956	0.1308899711001228	0.12516248564528315	0.0047342335170128536	0.26652978607307887	0.004852567100698479	0.2732027109595947
24.61549878051318	61.72368894010082	60.6530665950889	72.41389198286366	70.54538596189732	77.6311317008566	75.38490705211824	82.5769427138846	79.9825156507785	91.29740767865114	88.11470222073105	0.13091462804101828	0.12518592988854788	0.003571475477883723	0.2022327687282086	0.003725088758955053	0.21094549396912043
24.763819543485244	61.72082684261227	60.65048553961496	72.41328744617957	70.54488628518855	77.63157530599699	75.38537605515612	82.57833392128673	79.9838637437779	91.30035009528312	88.11749820909301	0.1309395878550711	0.12520966203953496	0.0024186251581568285	0.13771616951817123	0.0026072414688371737	0.148477258906496
24.91303401366693	61.71779111964264	60.647736726388736	72.41251310450991	70.54422229096447	77.63185030117273	75.38568180359123	82.57955707068358	79.98504907212083	91.30312391809821	88.1201309490909	0.13096485433144542	0.12523368569847726	0.0012756196458099112	0.07297947183542419	0.0014989642243676826	0.08579753259073186
25.063147576093755	61.714580838952784	60.64481927384312	72.41156827130453	70.54339332385678	77.63195611147333	75.38582374502622	82.58061168565608	79.98607117466331	91.30572882529393	88.12260012394815	0.13099043130833402	0.1252580045121486	0.00014239635152080155	0.008022156474908115	0.00040019633439669633	0.02290583973081084
25.214165648248784	61.71119506139185	60.6417322940475	72.41045225690551	70.54239872563943	77.63189216063047	75.3858013258211	82.58149728998725	79.98692959046448	91.30816449776421	88.12490541941914	0.13101632267363167	0.1252826221745038	-0.0009811069937484262	-0.05715629848600656	-0.0006891225806100465	-0.04019829718890833
25.366093680258146	61.70763284081607	60.63847489263361	72.40916436851647	70.54123783520107	77.63165787101032	75.38561399108687	82.58221340767493	79.98762385879914	91.31043061914441	88.12704652383209	0.13104253236561805	0.12530754242732503	-0.0020949523412809867	-0.12255641774936521	-0.0017690525905607046	-0.10351535798690747
25.518937155087716	61.70389322400718	60.635046168721104	72.40770391017215	70.53990998851762	77.63125266360666	75.38526118467985	82.5827595629457	79.98815351917128	91.31252687585786	88.12902312813299	0.1310690643736526	0.12533276906088073	-0.003199201326083312	-0.18817872883846576	-0.002839653457129998	-0.16704582479906094
25.672701588741027	61.69997525058892	60.631445214841264	72.40607018270676	70.53841451862388	77.63067595803304	75.38474234919524	82.58313528026805	79.98851811132711	91.31445295716203	88.13083492592939	0.1310959227388796	0.12535830591459352	-0.004293915268732462	-0.25402376217425626	-0.003900984635606619	-0.2307901821404812
25.827392530458226	61.69587795294302	60.62767111686032	72.40426248372263	70.53675075558544	77.62992717251551	75.38405692596116	82.58334008436633	79.98871717526879	91.31620855519624	88.13248161353573	0.13112311155494097	0.12538415687771542	-0.005379155176825634	-0.32009205110261973	-0.004953105276428005	-0.29474891694189864
25.983015562916506	61.691600356123374	60.62372295390112	72.40228010755776	70.5349180264694	77.62900572388466	75.38320435503206	82.58337350023456	79.98875025126797	91.31779336502923	88.13396289001824	0.1311506349687062	0.12541032589002038	-0.006454981748703403	-0.38638413204535027	-0.005996074228505677	-0.3589225186769909
26.139576302431465	61.68714147776903	60.61959979826363	72.40012234525285	70.53291565531477	77.62791102756748	75.38218407518198	82.58323505315003	79.98861687987912	91.31920708470739	88.13527845724063	0.13117849718100646	0.1254368169424988	-0.007521455373392882	-0.452900544503791	-0.007029950039452615	-0.4233114793714776
26.297080399159835	61.68250032801622	60.61530071534463	72.39778848451829	70.53074296310288	77.62664249757947	75.380995523898	82.58292426868768	79.98831660195378	91.3204494153039	88.1364280199109	0.13120670244738436	0.1254636340780691	-0.008578636132057227	-0.5196418310479203	-0.00805479095663486	-0.48791629356492194
26.455533537303385	61.67767590940893	60.61082476355611	72.3952778097005	70.528399267727	77.62519954651648	75.37963813737362	82.58244067273453	79.98784895865467	91.3215200609687	88.1374112856283	0.131235255078854	0.12549078139229783	-0.009626583801292554	-0.5866085374873364	-0.009070654930724231	-0.5527374584926292
26.614941435314055	61.67266721680794	60.606170994242106	72.39258960174716	70.52588388396126	77.62358158554599	75.37811135050137	82.58178379150365	79.98721349146936	91.32241872897809	88.13822796493078	0.1312641594426736	0.12551826303412913	-0.010665357855515367	-0.6538012129931303	-0.010077599617517308	-0.6177754741747776
26.77530984610034	61.66747323729846	60.601338451594586	72.38972313817244	70.52319612342927	77.6217880243983	75.37641459686569	82.58095315154863	79.98640974222477	91.32314512978577	88.13887777134292	0.13129341996312746	0.12554608320662938	-0.01169501746690571	-0.7212204100433155	-0.011075682378418605	-0.6830308433673054
26.93664455723489	61.66209295009692	60.59632617256806	72.38667769302167	70.52033529457239	77.61981827135806	75.3745473087357	82.57994827977846	79.9854372531015	91.32369897707439	88.13936042142505	0.13132304112232304	0.12557424616773952	-0.012715621507965125	-0.7888666845174157	-0.01206496028271431	-0.7485040716637741
27.098951391163432	61.65652532645574	60.59113318679289	72.38345253683511	70.51730070261723	77.617671733255	75.3725089170577	82.57876870347214	79.98429556664844	91.3240799878075	88.13967563482251	0.13135302746099872	0.12560275623104158	-0.013727228554103021	-0.8567405958365271	-0.013045490109703906	-0.8141956675790425
27.26223620541477	61.650769329566984	60.58575851648712	72.38004693661146	70.51409164954275	77.6153478154547	75.37029885144734	82.57741395029356	79.98298422579738	91.32428788228236	88.13982313431542	0.13138338357934418	0.12563161776653617	-0.014729896884858817	-0.9248427070251637	-0.014017328350320213	-0.8801061426347587
27.426504892812353	61.644823914464446	60.5802011763672	72.37646015577046	70.51070743404668	77.61284592184909	75.36791654018185	82.57588354830648	79.98150277387764	91.32432238418308	88.13980264586935	0.13141411413783424	0.12566083520143045	-0.015723684486118827	-0.9931735847567325	-0.014980531208777847	-0.9462360113793693
27.59176338168682	61.63868802792425	60.57446017355721	72.37269145411511	70.50714735151169	77.61016545484684	75.36536141019198	82.57417702598973	79.9798507546312	91.3241832206349	88.13961389868659	0.13144522385807542	0.1256904130209409	-0.016708649050343638	-1.0617337993753608	-0.015935154603681667	-1.0125857914335938
27.758017636089992	61.63236060836431	60.568534507497006	72.36874008779354	70.50341069397088	77.6073058153638	75.36263288705399	82.57229391225277	79.97802771222806	91.323870122259	88.13925662525814	0.13147671752366455	0.12572035576910895	-0.017684847980888208	-1.1305239251305466	-0.01688125417118158	-1.079156003657772
27.925273656010095	61.62584058574132	60.562423169848216	72.3646053092593	70.49949675007221	77.60426640281226	75.3597303949808	82.57023373645062	79.97603319128065	91.32338282322738	88.13873056141567	0.1315085999810634	0.12575066804962462	-0.018652338392826096	-1.1995445401880716	-0.01781888526596731	-1.1459471721827867
28.09353747758831	61.61912688144732	60.556125144399736	72.36028636723215	70.49540480504328	77.60104661509119	75.3566533568138	82.56799602839983	79.97386673686007	91.32272106131938	88.13803544638523	0.13154087614048462	0.1257813545266703	-0.01961117711388738	-1.2687962266609247	-0.018748102962860003	-1.2129598244337103
28.2628151733366	61.612218408203745	60.549639406971075	72.35578250665735	70.4911341406547	77.59764584857544	75.35340119401377	82.56558031839397	79.97152789451097	91.32188457797812	88.13717102284059	0.13157355097679235	0.12581241992576997	-0.020561420687698728	-1.338279570785744	-0.019668962059171236	-1.2801944912971521
28.43311285235687	61.605114069954396	60.54296492531456	72.35109296866477	70.48668403518326	77.594063498105	75.34997332665196	82.56298613721961	79.96901621026748	91.32087311836818	88.13613703695792	0.13160662953041805	0.1258438690346588	-0.0215031253740392	-1.4079951629282732	-0.020581517075186184	-1.3476517070830596
28.604436660561465	61.59781276175669	60.536100659016036	72.34621699052732	70.4820537633746	77.5902989569742	75.34636917340116	82.56021301617248	79.96633123066916	91.31968643143382	88.13493323847115	0.13164011690828875	0.12587570670416204	-0.02243634715250664	-1.477943597772537	-0.021485822257744758	-1.415332009733902
28.77679278089485	61.59031336967076	60.52904555939363	72.3411538056179	70.47724259640457	77.58635161691997	75.34258815152559	82.55726048707308	79.96347250277636	91.31832426995739	88.13355938072716	0.13167401828477332	0.12590793784908896	-0.023361141723114542	-1.5481254743554018	-0.02238193158058266	-1.4832359408410412
28.950187433556945	61.582614770647616	60.52179856939562	72.33590264336706	70.47224980184103	77.58222086811091	75.33862967687209	82.55412808228361	79.96043957418702	91.31678639061973	88.13201522074307	0.13170833890263905	0.12594056744914134	-0.024277564507713123	-1.6185413961211452	-0.023269898746207218	-1.5513640456756548
29.124626876227456	61.5747158324149	60.514358623496086	72.3304627292186	70.467074643604	77.57790609913516	75.33449316385962	82.55081533472402	79.95723199305239	91.31507255405997	88.13030051926292	0.13174308407402816	0.12597360054983592	-0.025185670653741	-1.6891919711615628	-0.02414977718885325	-1.6197168734215666
29.30011740429177	61.56661541336101	60.50672464758917	72.32483328458494	70.46171638192557	77.57340669698833	75.33017802546941	82.54732177788854	79.95384930809354	91.3131825249367	88.12841504081574	0.13177825918144798	0.12600704226344248	-0.026085515033940965	-1.7600778121668554	-0.02502162007445463	-1.6882949771061249
29.476665351068124	61.5583123624179	60.49889555888195	72.31901352680225	70.45617427330943	77.56872204706154	75.32568367323472	82.54364694586269	79.95029106861811	91.31111607199034	88.12635855377455	0.13181386967877431	0.1260408977699356	-0.02697715224931585	-1.8311995366257179	-0.0258854803039128	-1.7570989138130244
29.654277088036206	61.54980551894109	60.49087026578496	72.31300266908367	70.45044757048886	77.56385153312834	75.32100951722992	82.53979037333971	79.94655682453647	91.30887296810505	88.12413083041521	0.13184992109227672	0.1260751723179619	-0.02786063663111804	-1.9025577669144695	-0.026741410514148356	-1.8261292447132291
29.832959025067048	61.54109371258884	60.482647667801835	72.30679992047298	70.4445355223851	77.55879453733235	75.31615496606014	82.53575159563808	79.94264612637916	91.30645299037296	88.12173164697714	0.1318864190216554	0.1261098712258242	-0.028736022241133696	-1.9741531303279771	-0.0275894630790674	-1.8953865351304557
30.0127176106544	61.5321757631987	60.47422665541653	72.30040448579665	70.43843737406408	77.55355044017386	75.31111942684986	82.5315301487183	79.93855852531344	91.30385592015806	88.11916078372391	0.13192336914109587	0.1261449998824793	-0.029603362875803896	-2.045986259334313	-0.02842969011314267	-1.9648713547285297
30.193559332147448	61.523050480662256	60.46560610997902	72.29381556561516	70.43215236669295	77.54811862049631	75.30590230523171	82.52712556920025	79.93429357316056	91.30108154316113	88.11641802500507	0.13196077720034308	0.12618056374855324	-0.030462712066309905	-2.1180577915765753	-0.029262143471584068	-2.034584277544127
30.37549071598484	61.51371666479817	60.45678490358929	72.28703235617407	70.4256797374956	77.54249845547277	75.30050300533486	82.52253739438082	79.92985082241303	91.29812964948601	88.11350315931857	0.13199864902578923	0.12621656835737316	-0.03131412308118797	-2.1903683700547845	-0.030086874753322945	-2.104525882152302
30.55851832793038	61.50417310522262	60.44776189897905	72.28005404935325	70.41901871970747	77.53668932059152	75.29492092977299	82.5177651622511	79.92522982625191	91.29500003370588	88.11041597937384	0.13203699052158266	0.12625301931601488	-0.03215764892777884	-2.2629186431895505	-0.03090393530104052	-2.174696751653755
30.742648773309874	61.49441858121857	60.43853594939243	72.27287983261655	70.4121685425299	77.53069058964219	75.2891554796326	82.51280841151473	79.92043013856481	91.29169249493135	88.10715628215648	0.1320758076707521	0.12628992230636868	-0.032993342354330935	-2.3357092650021514	-0.031713376204834276	-2.2450974739222147
30.92788869724955	61.48445186160181	60.429105898463455	72.26550888895906	70.4051284310829	77.5245016347004	75.2832060544599	82.50766668160507	79.91545131396293	91.28820683687833	88.10372386899219	0.13211510653635167	0.1263272830862206	-0.033821255851790966	-2.408740895214578	-0.032515248302985356	-2.315728641646274
31.114244784915854	61.474271704585995	60.419470580092955	72.25794039685499	70.39789760635817	77.51812182611333	75.27707205224874	82.5023395127039	79.91029290779969	91.28454286793774	88.10011854561341	0.13215489326262161	0.12636510749035373	-0.034641441654628125	-2.4820141993295692	-0.03330960218261225	-2.386590852363952
31.30172376175672	61.463876857644664	60.40962881832255	72.25017353020348	70.39047528517045	77.51155053248404	75.27075286942737	82.49682644575927	79.9049544761884	91.28070040124568	88.09634012222536	0.1321951740761727	0.12640340143166584	-0.03545395174504051	-2.5555298488998233	-0.03409648818413302	-2.4576847087810165
31.4903323937443	61.45326605737125	60.39957942720675	72.24220745827395	70.38286068010821	77.50478712065556	75.26424790084477	82.49112702250373	79.89943557602034	91.27667925475401	88.09238841357333	0.13223595528718474	0.12644217090230586	-0.036258837852528814	-2.6292885215425486	-0.03487595640118002	-2.529010818740062
31.68007748761912	61.44243802933716	60.389321210683306	72.23404134565058	70.37505299948377	77.49783095569515	75.25755653975745	82.48524078547308	79.89373576498336	91.27247925130295	88.08826323901128	0.13227724329062865	0.1264814219748287	-0.03705615145622687	-2.7032909010795265	-0.0356480566813957	-2.60056979528963
31.870965891135747	61.43139148794719	60.378852962441336	72.22567435217574	70.36705144728242	77.49068140087769	75.25067817781552	82.47916727802497	79.88785460158049	91.26810021869369	88.083964422571	0.13231904456750712	0.1265211608033703	-0.037845943787601755	-2.777537677779037	-0.03641283863061062	-2.6723622569898
32.063004493309954	61.42012513629253	60.36817346578686	72.21710563289204	70.35885522311025	77.48333781766863	75.24361220504785	82.47290604435744	79.88179164514816	91.26354198976206	88.07949179303156	0.13236136568611734	0.12656139362484034	-0.03862826583164747	-2.852029548403152	-0.037170351613383446	-2.74438882792856
32.25620022466719	61.40863766600179	60.357281493506896	72.20833433798408	70.35046352214172	77.4757995657071	75.23635800984809	82.4664566295282	79.87554645587552	91.2588044024536	88.07484518399096	0.1324042133033324	0.1266021267601365	-0.03940316832856183	-2.926767216409644	-0.03792064475416623	-2.8166501378327666
32.45056005749291	61.39692775708896	60.346175807730596	72.19935961271844	70.34187553506567	77.468066002788	75.2289149789592	82.45981857947336	79.86911859482308	91.2538872998991	88.07002443393735	0.1324475941659065	0.12664336661537773	-0.040170701775878115	-3.0017513920720376	-0.03866376693983398	-2.8891468222482217
32.64609100608406	61.38499407779974	60.33485515978883	72.19018059738333	70.3330904480311	77.46013648484426	75.22128249745855	82.45299144102712	79.86250762394226	91.24879053049153	88.0650293863224	0.13249151511179946	0.12668511968315785	-0.040930916430284014	-3.0769827926815196	-0.039399766821418325	-2.9618795226906514
32.84280012700226	61.3728352844542	60.323318290070496	72.18079642722633	70.32410744259091	77.45201036592793	75.21345994874169	82.44597476194063	79.8557131060941	91.2435139479633	88.05985988963424	0.13253598307152634	0.1267273925438215	-0.0416838623094975	-3.152462142661534	-0.040128692815500244	-3.034848886742111
33.040694519328454	61.36045002128797	60.3115639278776	72.17120623239188	70.31492569564597	77.44368699819191	75.20544671450693	82.43876809090207	79.84873460506942	91.23805741146555	88.05451579747294	0.1325810050695276	0.12677019186676022	-0.04242958919402895	-3.228190173767871	-0.04085059310622796	-3.108055568218333
33.239781324919136	61.347836920289915	60.29959079127679	72.1614091378569	70.30554437938683	77.43516573186999	75.19724217473822	82.43137097755584	79.84157168560786	91.23242078564734	88.04899696862539	0.13262658822556303	0.12681352441173122	-0.04316814662914226	-3.3041676252505567	-0.041565515647164375	-3.1815002273360733
33.44006772866406	61.33499460103776	60.28739758694943	72.15140426336586	70.2959626612356	77.42644591525766	75.18884570768887	82.42378297252284	79.83422391341806	91.22660394073674	88.04330326714246	0.13267273975612906	0.12685739703019622	-0.043899583926361174	-3.3803952439957357	-0.04227350816242392	-3.255183530807699
33.64156095874556	61.32192167053045	60.27498301003835	72.14119072336426	70.2861797037858	77.41752689469149	75.18025668986392	82.41600362742014	79.82669085519737	91.2206067526225	88.03743456241627	0.13271946697590026	0.1269018166666868	-0.04462395016602727	-3.456873784762138	-0.04297461814965686	-3.3291061520831136
33.84426828689945	61.30861672301804	60.262345743992555	72.13076762693107	70.27619466474178	77.40840801452865	75.17147449600266	82.40803249488131	79.81897207865218	91.21442910293695	88.03139072925894	0.13276677729919617	0.12694679036018974	-0.0453412941984368	-3.533604010295676	-0.043668892880305066	-3.4032687714079657
34.04819702867729	61.29507833982866	60.24948446040913	72.12013407771003	70.26600669685673	77.39908861712568	75.16249849906059	82.39986912857673	79.81106715251806	91.20807087913991	88.02517164798223	0.13281467824147156	0.12699232524555615	-0.04605166464563126	-3.6105866915531806	-0.04435637940221682	-3.4776720760528406
34.25335454371064	61.28130508919256	60.236397818872526	72.10928917383964	70.25561494786972	77.38956804281698	75.15332807019087	82.39151308323407	79.80297564658032	91.20153197460391	88.01877720447835	0.13286317742083317	0.12703842855493597	-0.046755109904665915	-3.6878226079188607	-0.04503712454180686	-3.5523167604860646
34.45974823597649	61.267295526062846	60.223084466790944	72.09823200788156	70.24501856044127	77.37984562989223	75.14396257872525	82.38296391465857	79.7946971316944	91.19481228869998	88.01220729030133	0.1329122825595812	0.12708510761923597	-0.04745167814834872	-3.765312547404392	-0.04571117490556276	-3.627203526555604
34.66738555406454	61.25304819193373	60.20954303923011	72.08696166674815	70.23421667208805	77.369920714574	75.13440139215467	82.37422117975414	79.78623117980666	91.18791172688518	88.00546180275008	0.1329620014857816	0.12713236986960283	-0.04814141732614985	-3.8430573067034857	-0.04637857688058489	-3.7023330835472734
34.87627399144595	61.238561614655666	60.195772158744624	72.07547723162887	70.22320841511672	77.35979263099485	75.12464387610986	82.3652844365444	79.77757736397584	91.18083020079132	87.99854064495268	0.13301234213485774	0.12718022283893282	-0.04882437516783966	-3.9210576915647835	-0.04703937663788338	-3.7777061484812293
35.086421086743854	61.223834308246595	60.181770435205415	72.06377777791437	70.21199291655547	77.34946071117295	75.11468939434033	82.35615324419334	79.76873525839345	91.173567628314	87.99144372595075	0.13306331255121806	0.127228674163406	-0.04950059918559191	-3.999314517030143	-0.047693620134623416	-3.8533234463557164
35.29783442400536	61.208864772700714	60.167536465625126	72.05186237512004	70.2005692980853	77.33892428498802	75.10453730869379	82.34682716302653	79.75970443840522	91.16612393370364	87.98417096078582	0.13311492088990448	0.12727773158404637	-0.050170136674182686	-4.077828607483752	-0.048341353114011554	-3.9291857101688947
35.51052163297529	61.19365149379375	60.15306883398024	72.03973008680798	70.18893667596974	77.32818268015662	75.094186979095	82.3373057545529	79.75048448053285	91.15849904765759	87.97672227058685	0.1331671754182762	0.12732740294831188	-0.05083303471374734	-4.156600796950443	-0.04898262110816631	-4.005293681186231
35.72449038937153	61.17819294288483	60.1383661110301	72.02737997050731	70.17709416098303	77.31723522220649	75.08363776352375	82.32758858148593	79.74107496249528	91.15069290741314	87.96909758265853	0.13322008451771777	0.12737769621171052	-0.051489340171968934	-4.235631929366718	-0.04961746944016454	-4.0816481091696915
35.93974841516195	61.16248757671492	60.12342685413276	72.01481107763323	70.16504085833735	77.30608123445056	75.07288901799254	82.3176752077654	79.73147546323058	91.14270545684222	87.96129683057092	0.13327365668537894	0.12742861943944195	-0.052139099705641456	-4.314922858768114	-0.05024594322534881	-4.158249752568736
36.15630347884324	61.14653383720181	60.10824960705774	72.00202245340424	70.15277586760826	77.29472003796029	75.06194009652361	82.30756519857914	79.72168556291783	91.13453664654683	87.95331995425032	0.13332790053594526	0.12748018080807297	-0.05278235976336987	-4.394474449554764	-0.05086808737402748	-4.235099378738596
36.374163395721176	61.13033015123132	60.092832899795276	71.9890131367581	70.14029828265888	77.2831509515381	75.0507903511254	82.2972581203849	79.71170484299896	91.12618643395595	87.945166900071	0.13338282480343971	0.1275323886072381	-0.053419166586479605	-4.474287576726056	-0.051483946592128405	-4.312197764116718
36.59333602819267	61.11387493044537	60.077175248362785	71.97578216026618	70.12760719156307	77.27137329168977	75.03943913176873	82.28675354093265	79.70153288620146	91.1176547834241	87.93683762094903	0.13343843834305683	0.12758525124137246	-0.05404956621057977	-4.554363126046155	-0.05209356538290422	-4.389545694411936
36.813829286029524	61.097166571026	60.06127515460748	71.9623285500463	70.11470167652661	77.25938637259581	75.0278857863622	82.27605102928695	79.69116927656061	91.10894166633102	87.92833207643665	0.13349475013302678	0.12763877723147463	-0.05467360446954217	-4.634701994456918	-0.05269698805062717	-4.46714396495554
37.03565112666392	61.08020345347534	60.04513110600542	71.94865132567328	70.10158081380695	77.24718950608177	75.01612966072663	82.26515015584874	79.68061359944178	91.10004706118208	87.91965023281769	0.133551769276515	0.12769297521689885	-0.05529132699581396	-4.715305090256152	-0.05329425870084492	-4.544993380850428
37.25880955547555	61.06298394239232	60.028741575457474	71.93474950008878	70.08824367363171	77.2347820015887	75.00417009856962	82.25405049237851	79.66986544156345	91.09097095371105	87.91079206320511	0.13360950500355476	0.12774785395718236	-0.05590277922266296	-4.796173333330444	-0.05388542124228479	-4.62309475717484
37.483312626080554	61.04550638624491	60.01210502108139	71.92062207950863	70.07468932011552	77.22216316614217	74.99200644145888	82.24275161201868	79.65892439102002	91.08171333698348	87.90175754763928	0.1336679666730154	0.12780342233390238	-0.05650800638656506	-4.877307655513505	-0.054470519389496985	-4.701448919297036
37.70916844062219	61.027769117138675	59.99521988600019	71.9062680633288	70.06091681117518	77.20933230432095	74.97963802879529	82.23125308931647	79.64779003730492	91.07227421150199	87.89254667318775	0.13372716377460298	0.12785968935256772	-0.05710705352902323	-4.958709000808085	-0.055049596664218825	-4.780056703082664
37.93638515006311	61.009770450580945	59.978084598126806	71.89168644402932	70.04692519844312	77.1962887182248	74.96706419778502	82.21955450024683	79.63646197133373	91.06265358531259	87.88315943404633	0.13378710593090037	0.127916664144545	-0.05769996549827283	-5.04037832571521	-0.05562269639736428	-4.858918955180343
38.164970954479706	60.991508685241	59.96069756994504	71.8768762070767	70.0327135271796	77.18303170744157	74.95428428341118	82.20765542223565	79.62493978546767	91.05285147411276	87.87359583164168	0.13384780289944095	0.12797435596901593	-0.05828678695178269	-5.1223165994833835	-0.05618986173081453	-4.938036533223567
38.39493410335793	60.97298210270584	59.943057198286304	71.86183633082409	70.0182808361827	77.16956056901341	74.94129761840477	82.19555543418292	79.61322307353706	91.04286790136078	87.86385587473507	0.1339092645748228	0.12803277421497364	-0.05886756235810253	-5.204524804485118	-0.05675113561949274	-5.017410306181773
38.626282895891045	60.95418896723155	59.92516186410258	71.84656578640961	70.0036261576969	77.1558745974022	74.9281035332147	82.18325411648601	79.60131143086502	91.03270289838657	87.85393957952778	0.13397150099085817	0.12809192840325379	-0.059442335999221996	-5.287003936497058	-0.05730656083375152	-5.097041154604085
38.859025681279114	60.93512752549019	59.90700993223516	71.8310635376529	69.98874851731966	77.14197308445415	74.91470135597723	82.17075105106328	79.5892044542913	91.02235650450417	87.8438469697678	0.1340345223227647	0.12815182818860224	-0.06001115197176432	-5.369755004976469	-0.0578561799599413	-5.176929970848505
39.09317085903034	60.91579600631239	59.88859975117942	71.81532854094954	69.97364693390662	77.1278553193638	74.90109041248496	82.15804582137784	79.57690174219645	91.01182876712585	87.83357807685827	0.13409833888939537	0.128212483361779	-0.06057405418968642	-5.452779033428669	-0.0584000354035652	-5.257077659427523
39.328726879264174	60.89619262042482	59.86992965284503	71.79935974516336	69.95832041947433	77.11352058863675	74.88727002615447	82.1451380124612	79.56440289452591	91.0011197418775	87.82313293996701	0.13416296115550938	0.12827390385170462	-0.061131086386410516	-5.5360770597580995	-0.05893816939078533	-5.337485137295516
39.56570224301631	60.87631556018328	59.85099795231202	71.78315609151672	69.94276797910162	77.09896817605176	74.87323951799367	82.13202721093718	79.55170751281439	90.99022949271587	87.8125116061379	0.1342283997340836	0.1283360997276408	-0.06168229211732523	-5.619650136652126	-0.05947062397109448	-5.418153334210729
39.80410550254544	60.85616299930038	59.831802947582005	71.76671651347822	69.9269886108283	77.08419736262151	74.85899820656768	82.11871300504568	79.53881520020988	90.97915809204679	87.80171413040331	0.1342946653886701	0.12839908120141388	-0.0622277147609509	-5.703499331826606	-0.05999744101802662	-5.499083192928083
40.04394526164196	60.835733092569235	59.81234291932577	71.75003993664934	69.91098130555321	77.06920742655348	74.84454540796516	82.10519498466752	79.52572556149921	90.96790562084655	87.79074057589918	0.13436176903579267	0.12846285862967885	-0.0627673975209575	-5.787625728431522	-0.06051866223157276	-5.580275669559342
40.28523017593832	60.8150239755809	59.79261613062501	71.73312527864734	69.89474504692858	77.05399764320845	74.82988043576222	82.09147274134799	79.51243820313202	90.95647216878302	87.77959101398025	0.1344297217473912	0.12852744251622533	-0.06330138343000158	-5.872030425502089	-0.061034329141165244	-5.6617317339914734
40.52796895322162	60.794033764437486	59.77262082671024	71.715971448987	69.8782788112536	77.0385672850592	74.81500260098672	82.07754586832172	79.49895273324618	90.94485783434004	87.76826552433819	0.1344985347533096	0.12859284351432618	-0.0638297153500389	-5.956714538247979	-0.06154448310635985	-5.743452370117666
40.77217035374772	60.77276055545942	59.75235523469334	71.69857734895936	69.86158156736512	77.02291562164734	74.79991121208079	82.06341396053695	79.48526876169252	90.93306272494247	87.75676419512038	0.1345682194438319	0.1286590724291274	-0.06435243597539397	-6.041679198475322	-0.062049165319649546	-5.825438576226588
41.017843190557436	60.7512024248878	59.73181756329554	71.68094187150848	69.84465227652677	77.00704191953992	74.78460557486325	82.0490766146804	79.47138590006048	90.9210869570839	87.74508712305135	0.13463878737226356	0.1287261402200865	-0.06486958783523278	-6.126925555035996	-0.06254841680862455	-5.907691365377104
41.26499632979458	60.72935742858044	59.711006002569704	71.66306390110508	69.82748989231492	76.99094544228385	74.76908499249011	82.0345334292015	79.4573037617029	90.90893065645497	87.73323441355456	0.13471025025756286	0.12879405800345448	-0.06538121329492697	-6.212454774167782	-0.06304227843730814	-5.9902117657275085
41.51363869102594	60.707223601703305	59.68991872361833	71.64494231361873	69.81009336050369	76.97462545036078	74.75334876541528	82.01978400433802	79.44302196176235	90.89659395807514	87.72120618087781	0.13478261998702154	0.12886283705480434	-0.0658873545582992	-6.298268039898176	-0.06353079090843039	-6.073000820872039
41.763779247563185	60.68479895841522	59.66855387830549	71.62657597618636	69.79246161894645	76.95808120113938	74.73739619134932	82.0048279421405	79.42854011719612	90.8840770064248	87.7090025482186	0.13485590861899613	0.12893248881160552	-0.06638805367168743	-6.384366554651933	-0.06401399476675351	-6.156059590372024
42.0154270267867	60.66208149154689	59.64690959896351	71.60796374707851	69.77459359745532	76.94131194882708	74.72122656521738	81.98966484649716	79.4138578468022	90.87137995557966	87.69662364785205	0.13493012838568982	0.12900302487585158	-0.06688335252377442	-6.470751539498451	-0.06449193039932766	-6.239389149985072
42.26859111047143	60.63906917227441	59.62498399809459	71.58910447556333	69.75648821767864	76.92431694442104	74.7048391791167	81.97429432315967	79.39897477124542	90.85850296934785	87.68406962126105	0.13500529169598985	0.1290744570167321	-0.06737329284916882	-6.557424234697464	-0.06496463803881625	-6.322990592147107
42.523280635114425	60.61575994978578	59.602775168066096	71.56999700176696	69.73814439297524	76.90709543565703	74.68823332227214	81.95871597976782	79.38389051308326	90.84544622140784	87.6713406192674	0.1350814111383571	0.1291467971733593	-0.06785791623090631	-6.644385900181078	-0.06543215776551392	-6.406865026405285
42.77950479226489	60.592151750941795	59.580281180800554	71.55064015653193	69.71956102828676	76.8896466669579	74.67140828099137	81.94292942587518	79.36860469679229	90.83220989544907	87.65843680216554	0.13515849948376954	0.12922005745754528	-0.06833726410170016	-6.731637815964859	-0.06589452950856867	-6.491013579741775
43.03727282885567	60.56824247993008	59.55750008745967	71.53103276127206	69.70073702000707	76.87196987938034	74.65436333861865	81.92693427297458	79.35311694879452	90.8187941853144	87.64535833985799	0.1352365696887267	0.12929425015663196	-0.06881137774837498	-6.819181282800855	-0.06635179305038719	-6.575437397204951
43.29659404753705	60.54403001791221	59.53442991812163	71.51117362782419	69.6816712558485	76.85406431055989	74.63709777548682	81.91073013452299	79.33742689748318	90.80519929514398	87.63210541199196	0.13531563489830795	0.12936938773637496	-0.06928029831172466	-6.907017622485	-0.066803988026237	-6.660137642131303
43.55747780701245	60.51951222266542	59.51106868145382	71.4910615582982	69.66236261470695	76.83592919465615	74.61961086886986	81.89431662596829	79.32153417325065	90.79142543952283	87.61867820809994	0.13539570844929175	0.1294454828438855	-0.06974406679046297	-6.995148178486488	-0.06725115392779912	-6.7451154967293405
43.81993352237618	60.49468692821535	59.48741436437709	71.4706953449219	69.64280996652185	76.81756376229444	74.60190189293188	81.87769336477358	79.30543840851371	90.77747284362829	87.6050769277397	0.13547680387333388	0.12952254831062607	-0.07020272404372463	-7.083574316504382	-0.06769333010598189	-6.830372162587082
44.08397066545326	60.469551944463774	59.46346493172548	71.45007376988453	69.62301217213549	76.79896724050818	74.58397011867699	81.86085997044407	79.28913923774142	90.76334174338183	87.59130178063862	0.13555893490021173	0.1296005971554655	-0.070656310792657	-7.1722974249350955	-0.06813055577180194	-6.9159088610358594
44.349598765141174	60.44410505680752	59.43921832589809	71.42919560517588	69.60296808314777	76.78013885267806	74.56581481389642	81.84381606455204	79.27263629748145	90.74903238560118	87.57735298683856	0.13564211546112498	0.12967964258779346	-0.0711048676239443	-7.261318915538141	-0.06856286999979488	-7.001726833759676
44.6168274077539	60.41834402575101	59.414672466504804	71.40805961242259	69.5826765417689	76.76107781847098	74.54743524311522	81.82656127076316	79.25592922638745	90.73454502815605	87.56323077684388	0.13572635969206748	0.129759698010696	-0.07154843499159824	-7.3506402239181625	-0.06899031172994796	-7.0878273432408605
44.88566623736761	60.39226658651071	59.38982525000477	71.38666454272068	69.56213638066845	76.74178335377664	74.52883066753697	81.80909521486207	79.23901766524581	90.71987994012525	87.54893539177074	0.1358116819372621	0.12984077702419108	-0.0719870532197433	-7.4402628101834125	-0.06941291977008746	-7.174211673325772
45.15612495616904	60.365870448612164	59.36467454933812	71.36500913646508	69.54134642282166	76.72225467064318	74.51000034498766	81.79141752477864	79.22190125700341	90.70503740195673	87.53446708349951	0.13589809675266357	0.12992289342853247	-0.07242076250514629	-7.530188159504178	-0.06983073279812402	-7.260881129712288
45.42821332480542	60.339153295478795	59.3392182135501	71.34309212317478	69.52030548135215	76.70249097721066	74.49094352985776	81.77352783061359	79.20457964679451	90.6900177056293	87.51982611482859	0.13598561890953223	0.13000606122757286	-0.07284960292017217	-7.6204177827949025	-0.07024378936480957	-7.347837040560989
45.701941162736816	60.31211278401298	59.313454067408124	71.32091222131518	69.49901235937156	76.68249147764331	74.47165947304293	81.75542576466475	79.18705248196832	90.67482115481747	87.50501275963104	0.13607426339807618	0.13009029463219646	-0.07327361441474523	-7.710953217307178	-0.07065212789564157	-7.435080757011747
45.97731834859046	60.28474654416859	59.28737991101107	71.29846813811602	69.47746584981572	76.66225537205985	74.45214742188345	81.73711096145308	79.16931941211668	90.65944806505806	87.49002730301339	0.13616404543116933	0.13017560806382156	-0.07369283681998695	-7.801796027339151	-0.07105578669410306	-7.522613653807639
46.25435482051728	60.257052178515046	59.26099351939076	71.27575856938559	69.45566473527714	76.64178185646203	74.43240662010157	81.71858305774848	79.15138008910125	90.64389876391955	87.47487004147665	0.13625498044814055	0.13026201615796795	-0.0741073098501488	-7.892947804872165	-0.07145480394351011	-7.610437129886122
46.533060576550575	60.229027261792965	59.23429264210577	71.25278219932122	69.43360778783432	76.62107012266164	74.41243630773795	81.69984169259601	79.13323416708153	90.62817359117413	87.45954128307987	0.13634708411864044	0.13034953376790015	-0.07451707310565325	-7.984410170276533	-0.07184921770971187	-7.6985526089574705
46.813445674966815	60.20066934046062	59.20727500282678	71.22953770031536	69.41129376887697	76.60011935820536	74.39223572108594	81.68088650734191	79.11488130254234	90.61227289897194	87.44404134760619	0.136440372346587	0.1304381759683418	-0.0749221660754813	-8.076184773002751	-0.07223906594342111	-7.786961540146876
47.09552023464871	60.171975932231774	59.179938298914145	71.20602373275808	69.3887214289281	76.57892874629819	74.3718040926247	81.66171714565988	79.09632115432194	90.59619705201838	87.42837056673145	0.13653486127418857	0.1305279580592631	-0.07532262814129354	-8.168273292414597	-0.07262438648393754	-7.875665398722049
47.37929443545016	60.14294452560334	59.152280200986006	71.1822389448341	69.36588950746108	76.55749746572391	74.35114065094963	81.64233325357631	79.07755338363914	90.57994642775296	87.41252928419453	0.13663056728605028	0.1306188955697484	-0.07571849857893653	-8.26067743844942	-0.07300521706036989	-7.964665686684384
47.66477851856398	60.113572579374804	59.12429835247899	71.15818197231708	69.34279673271443	76.53582469076512	74.33024462070256	81.62273447949724	79.05857765412206	90.56352141653268	87.39651785597184	0.13672750701336364	0.1307110042619391	-0.07610981656145555	-8.353398952354837	-0.07338159529459176	-8.053963933392879
47.951982786891236	60.08385752215685	59.09599036919888	71.1338514383582	69.31944182150113	76.51390959111981	74.30911522249865	81.60292047423374	79.03939363183547	90.54692242181645	87.38033665045279	0.1368256973381814	0.13080430013505823	-0.07649662116281775	-8.446439607600041	-0.07375355870470912	-8.14356169641178
48.24091760541319	60.053796751870514	59.06735383886283	71.10924595327064	69.29582347901462	76.49175133181662	74.2877516728524	81.58289089102794	79.02000098530891	90.53014986035316	87.36398604861907	0.13692515539777952	0.13089879942951463	-0.07687895136058387	-8.539801210641599	-0.07412114470714926	-8.233460562141772
48.53159340156531	60.02338763523601	59.03838632063185	71.08436411430917	69.27194039863006	76.46934907312749	74.26615318410117	81.56264538557876	79.0003993855646	90.51320416237225	87.34746644422589	0.13702589858910966	0.1309945186310956	-0.07725684603860827	-8.633485601749271	-0.07448439061954559	-8.323662146585775
48.82402066561362	59.99262750725125	59.00908534463413	71.05920450544517	69.24779126170176	76.44670197047859	74.24431896432719	81.54218361606797	78.98058850614557	90.4960857717775	87.33077824398669	0.13712794457334496	0.1310914744752417	-0.07763034399042112	-8.72749465585548	-0.07484333366356566	-8.41416809608927
49.11820995103327	59.9615136706595	58.97944841147817	71.03376569713645	69.22337473735566	76.42380917435847	74.22224821727724	81.52150524318559	78.96056802314342	90.47879514634353	87.31392186776	0.137231311280516	0.13118968395141084	-0.07799948392266742	-8.821830283519375	-0.0751980109680801	-8.504980088173397
49.41417187488941	59.93004339540613	58.94947299175612	71.00804624609205	69.19868948227749	76.40066983022406	74.19994014228024	81.50060993015549	78.94033761522645	90.46133275791505	87.29689774873955	0.13733601691424685	0.13128916430753332	-0.0783643044574518	-8.916494431727187	-0.07554845957146483	-8.596099832273467
49.71191711822035	59.89821391808445	58.91915652553694	70.98204469503214	69.17373414049638	76.37728307840459	74.17739393416319	81.47949734276119	78.91989696366771	90.4436990926099	87.27970633364745	0.1374420799565881	0.13138993305455873	-0.07872484413596226	-9.011489084872665	-0.0758947164247985	-8.687529070595701
50.01145642642306	59.86602244136961	58.88849642184886	70.95575957244212	69.14850734316337	76.35364805400242	74.1546087831642	81.45816714937098	78.89924575237279	90.42589465102449	87.26234808292983	0.13754951917295233	0.13149200797109714	-0.0790811414227619	-9.106816265833913	-0.07623681839559993	-8.779269579050379
50.3128006096408	59.83346613344078	58.85749005815089	70.92918939232119	69.12300770832493	76.32976388679145	74.13158387484363	81.43661902096282	78.87838366790758	90.40791994844227	87.24482347095568	0.13765835361715167	0.13159540710815856	-0.0794332347075084	-9.202478036788307	-0.07657480226963287	-8.871323167979426
50.61596054315354	59.800542127392035	58.82613477979399	70.90233265392627	69.09723384069204	76.30562970111369	74.10831838999324	81.41485263115017	78.85731039952651	90.38977551504658	87.2271329862194	0.1377686026365427	0.13170014879398964	-0.0797811623089899	-9.298476500274774	-0.07690870475452982	-8.963691683127763
50.9209471677702	59.76724752062985	58.79442789947026	70.87518784150888	69.07118433140332	76.28124461577197	74.08481150454233	81.39286765620622	78.83602563920006	90.37146189613526	87.20927713154546	0.13788028587727974	0.13180625163901558	-0.080124962478763	-9.39481380028883	-0.0772385624832026	-9.05637700657826
51.22777149022361	59.73357937425885	58.76236669665093	70.84775342404711	69.04485775778346	76.25660774392098	74.061062389462	81.3706637750892	78.81452908164276	90.35297965233993	87.19125642429725	0.13799342328968142	0.13191373454088348	-0.08046467340459174	-9.491492123339413	-0.07756441201661346	-9.149381057683058
51.53644458356769	59.699534712453904	58.72994841701218	70.8200278549708	69.01825268309562	76.23171819295442	74.03707021066637	81.34824066946626	78.79282042434045	90.33432935984744	87.17307139658821	0.1381080351337078	0.1320226166896137	-0.08080033321398616	-9.588513699538453	-0.07788628984732782	-9.24270579404947
51.84697758757708	59.665110521819706	58.697170271849416	70.79200957188127	68.99136765628896	76.20657506439028	74.01283412891182	81.32559802373848	78.77089936757825	90.31551161062602	87.15472259549735	0.1382241419845587	0.1321329175728604	-0.08113197997782606	-9.685880803755936	-0.07820423240265484	-9.336353212545873
52.15938170914916	59.63030375073593	58.664029437478206	70.76369699626368	68.96420121173946	76.18117745375203	73.98835329969286	81.30273552506424	78.74876561446753	90.29652701265364	87.13621058328695	0.13834176473839074	0.13224465698128576	-0.0814596517140842	-9.78359575677132	-0.07851827604817174	-9.430325350327621
52.47366822270851	59.5951113086894	58.6305230546234	70.73508853319399	68.936751868986	76.15552445044788	73.963626873136	81.27965286338362	78.72641887097362	90.27737619015136	87.11753593762496	0.13846092461815637	0.13235785501404726	-0.08178338639088167	-9.881660926404948	-0.07882845709028174	-9.524624285839309
52.789848470613855	59.559530065591375	58.59664822779472	70.70618257103848	68.9090181324595	76.12961513764608	73.93865399389048	81.25634973144192	78.70385884594303	90.2580597838193	87.09869925181012	0.13858164317957225	0.13247253208440718	-0.08210322193164643	-9.980078728885928	-0.07913481178105997	-9.619252140013486
53.107933863567155	59.52355685108027	58.56240202464869	70.67697748114632	68.88099849120607	76.10344859214696	73.9134338010158	81.23282582481247	78.68108525112994	90.2385784510766	87.07970113500052	0.13870394231721306	0.13258870892545638	-0.08241919621828231	-10.078851630070858	-0.07943737632105297	-9.71421107736387
53.42793588102576	59.48718845380971	58.527781475337555	70.6474716175356	68.85269141860417	76.07702388425203	73.88796542786687	81.2090808419201	78.6580978012236	90.21893286630538	87.06054221244658	0.1388278442707425	0.1327064065959695	-0.08273134709489227	-10.177982146691647	-0.07973618686267514	-9.809503307071282
53.74986607161648	59.45042162072097	58.49278357184346	70.6176633165715	68.82409537207467	76.05034007762931	73.86224800197567	81.18511448406335	78.63489621387458	90.19912372109829	87.04122312572689	0.13895337163127736	0.1328256464863823	-0.08303971237228325	-10.277472847743411	-0.08003127951423039	-9.905131084236928
54.073736053552395	59.41325305629988	58.45740526729864	70.58755089663765	68.79520879278466	76.02339622917538	73.83628064493007	81.16092645543712	78.61148020972146	90.17915172451036	87.02174453298855	0.13908054734789319	0.1329464503249031	-0.08334432983177464	-10.377326355872356	-0.08032269034346484	-10.001096711075661
54.399557515052166	59.37567942181745	58.42164347529065	70.55713265779912	68.76603010534417	75.99619138887333	73.81006247224911	81.1365164631541	78.58784951241681	90.15901760331434	87.00210710919079	0.13920939473427238	0.1330688401837543	-0.0836452372295895	-10.477545348774584	-0.08061045538140377	-10.097402538185634
54.727342214761876	59.3376973345542	58.385495069152554	70.52640688145836	68.73655771749587	75.96872459964756	73.7835925932553	81.11188421726669	78.56400384865343	90.13872210226079	86.98231154635296	0.13933993747549955	0.13319283848555652	-0.08394247230116036	-10.57813256067493	-0.0808946106264159	-10.194050965843417
55.057101982179326	59.29930336700713	58.34895688123733	70.4953718300022	68.70679001979735	75.94099489721404	73.75687011094308	81.08702943078764	78.5399429481896	90.1182659843415	86.96235855380611	0.13947219963500904	0.13331846800984762	-0.08423607276499467	-10.67909078377852	-0.08117519204752455	-10.29104444528275
55.38884871808102	59.26049404608012	58.3120257021769	70.4640257464416	68.67672538529649	75.91300130992751	73.72989412184448	81.06195181971104	78.51566654387511	90.09765003105834	86.94224885844932	0.1396062056616841	0.13344575189975172	-0.08452607632824538	-10.780422869936956	-0.08145223558955195	-10.388385480182478
55.722594394951685	59.22126585225516	58.274698280123836	70.43236685404142	68.64636216919801	75.88474285862301	73.70266371588977	81.03665110303163	78.49117437167534	90.07687504269452	86.92198320500883	0.1397419803971203	0.13357471366879317	-0.08481252069032053	-10.882131732138077	-0.08172577717627405	-10.486076627961666
56.058351057416104	59.1816152187472	58.236971319977656	70.40039335594345	68.61569870852387	75.85621855645539	73.67517797626641	81.01112700276533	78.46646617069707	90.05594183859289	86.90156235630339	0.13987954908304492	0.13370537720786393	-0.08509544354718912	-10.984220346093934	-0.08199585271447063	-10.584120501225698
56.39613082267415	59.14153853063844	58.19884148259274	70.36810343477845	68.58473332176395	75.82742740873246	73.64743597927219	80.98537924396746	78.44154168321205	90.03485125743609	86.88098709351205	0.14001893736891172	0.13383776679234655	-0.08537488259727866	-11.086691752081606	-0.08226249809911224	-10.682519769352439
56.7359458809379	59.101032123994806	58.160305383969416	70.33549525227059	68.55346430851952	75.79836841274498	73.61943679416578	80.95940755475164	78.41640065468142	90.01360415753328	86.86025821644765	0.14016017131966005	0.13397190708939957	-0.0856508755455394	-11.189549056567557	-0.08252574921705502	-10.781277159945603
57.07780849587155	59.06009228496174	58.12135959442642	70.30256694883114	68.52188994913757	75.76904055759127	73.59117948301238	80.93321166630712	78.39104283377888	89.99220141711012	86.83937654383382	0.14030327742365603	0.1341078231654037	-0.08592346010863139	-11.292795434033906	-0.08278564195160243	-10.880395460451837
57.42173100503407	59.01871524884058	58.08200063775539	70.26931664314348	68.49000850433687	75.73944282399769	73.56266310052582	80.90679131291635	78.3654679724142	89.97064393460451	86.81834291358751	0.14044828260081202	0.13424554049358137	-0.086192674019685	-11.396434128784676	-0.08304221218712371	-10.979877519777801
57.7677258203244	58.97689719914367	58.04222499035577	70.23574243173738	68.45781821482454	75.70957418413386	73.53388669390579	80.88014623197111	78.33967582575532	89.9489326289665	86.79715818310522	0.1405952142108922	0.13438508496178472	-0.08645855503385746	-11.500468456884846	-0.08329549581362983	-11.079726249963642
58.115805428429454	58.934634266628606	58.00202908035069	70.2018423885535	68.42531730090388	75.67943360142299	73.5048493026711	80.8532761639884	78.313666152251	89.92706843996358	86.77582322955485	0.14074410006200969	0.13452648288046737	-0.08672114093312189	-11.60490180805391	-0.08354552873133514	-11.179944627896475
58.465982391274686	58.89192252831038	57.96140928668259	70.16761456449696	68.39250396207231	75.64902003034717	73.47554995848813	80.8261808526252	78.28743871365202	89.90505232849065	86.75433895017171	0.14089496841931962	0.13466976099083444	-0.08698046953198002	-11.70973764770315	-0.08379234685591541	-11.28053569711119
58.818269346477535	58.84875800645148	57.92036193818832	70.13305698698034	68.35937637660979	75.6183324162472	73.4459876849946	80.7988600446928	78.26099327503225	89.88288527688543	86.73270626255992	0.14104784801391407	0.134814946473181	-0.08723657868320345	-11.81497951903657	-0.08403598612326846	-11.381502569614895
59.172679007803275	58.805136667528636	57.87888331265316	70.09816765945523	68.32593270115697	75.58736969511678	73.41616149761845	80.77131349016979	78.23432960480896	89.86056828924863	86.71092610499848	0.14120276805192342	0.13496206695542656	-0.08748950628266527	-11.92063104510089	-0.08427648249410424	-11.482848427735007
59.52922416562417	58.76105442117665	57.83696963584352	70.0629445609329	68.29217107028352	75.55613079339173	73.38607040339213	80.74354094221472	78.20744747476286	89.83810239177025	86.68899943675301	0.14135975822382849	0.13511115052184383	-0.08773929027559291	-12.026695931015638	-0.08451387195965765	-11.584576526089222
59.887917687380885	58.716507119107284	57.79461708051686	70.02738564549234	68.25808959604511	75.52461462773249	73.355713400761	80.71554215717721	78.1803466600566	89.81548863306024	86.66692723839193	0.14151884871399525	0.135262225721992	-0.08798596866257924	-12.133177966245057	-0.08474819054693228	-11.686690193584582
60.24877251804685	58.67149055400419	57.7518217654095	69.99148884177706	68.22368636753033	75.49282010480155	73.32508947938736	80.68731689460876	78.15302693925366	89.79272808448577	86.64471051210886	0.14168007021043072	0.1354153215798611	-0.08822957950522436	-12.240081026900953	-0.08497947432375952	-11.789192835471113
60.6118016805955	58.62600045839163	57.70857975420044	69.95525205247861	68.18895945039557	75.46074612103388	73.29419761994805	80.65886491727153	78.12548809433531	89.76982184051317	86.62235028204958	0.14184345391476852	0.13557046760322772	-0.08847016093285731	-12.347409078183773	-0.08520775940488079	-11.892087935486416
60.97701827647021	58.58003250347761	57.66488705445165	69.91867315380796	68.15390688638908	75.4283915624016	73.26303679392728	80.63018599114699	78.0977299107177	89.74677101905625	86.59984759464517	0.1420090315524949	0.13572769379323432	-0.08870775114768037	-12.455166176723651	-0.08543308195652344	-11.995379057927494
61.34443548605718	58.53358229797035	57.6207396165237	69.88174999495358	68.118526692863	75.39575530417228	73.23160596340347	80.60127988544323	78.0697521772679	89.72357676183071	86.57720351895097	0.1421768353834165	0.13588703065419452	-0.08894238843278401	-12.563356473317981	-0.08565547820366248	-12.099069850097294
61.71406656916102	58.48664538686628	57.57613333246544	69.84448039752522	68.08281686227255	75.36283621065927	73.19990408082926	80.57214637259997	78.04155468631797	89.70024023471304	86.55441914698994	0.14234689821237703	0.13604850920362838	-0.08917411115767493	-12.671984215401608	-0.08587498443486652	-12.203164044467485
62.085924865483435	58.43921725021125	57.531064034878895	69.80686215498514	68.04677536166402	75.32963313496708	73.1679300888071	80.54278522829412	78.01313723368011	89.6767626281078	86.53149559410409	0.14251925340023328	0.13621216098254368	-0.0894029577846851	-12.781053749724379	-0.08609163700810996	-12.30766546105042
62.46002379510434	58.39129330183154	57.485527495756436	69.7688930320638	68.01040013214852	75.2961449187278	73.13568291985688	80.51319623144246	77.98449961865889	89.65314515731919	86.50843399930991	0.14269393487509505	0.13637801806595734	-0.08962896687744148	-12.890569525317915	-0.08630547235836161	-12.412578010047582
62.83637685896657	58.342868888035625	57.43951942529095	69.73057076416117	67.97368908836317	75.26237039183104	73.10316149617773	80.48337916420351	77.95564164406316	89.62938906292968	86.4852355256609	0.1428709771438377	0.136546113073672	-0.08985217710636562	-13.000536096158612	-0.08651652700241641	-12.51790569417426
63.21499763936286	58.29393928628557	57.3930354706583	69.69189305673328	67.93664011791884	75.22830837214627	73.07036472940341	80.45333381197821	77.9265631162174	89.60549561118536	86.4619013606164	0.14305041530389404	0.13671647918131472	-0.09007262725668852	-13.110958124241733	-0.0867248375462708	-12.623652611408033
63.59589980042612	58.24449970383646	57.34607121477008	69.6528575846624	67.899251080833	75.19395766523691	73.0372915203499	80.42305996340825	77.89726384497062	89.58146609438724	86.43843271641613	0.14323228505533295	0.13688915013164127	-0.09029035623608195	-13.22184038261912	-0.08693044069161715	-12.729822957666329
63.979097088622495	58.194545276344286	57.29862217499751	69.6134619916118	67.86151980894905	75.15931706406674	73.00394075875673	80.39255741037361	77.86774364370525	89.55730183128976	86.4148308304619	0.14341662271323696	0.1370641602461161	-0.09050540308174959	-13.33318775850421	-0.08713337324248016	-12.83642102954218
64.36460333324754	58.14407106644019	57.2506838018644	69.57370388936364	67.82344410534026	75.1243853486978	72.97031132302034	80.36182594798777	77.83800232934394	89.53300416750591	86.3910969657055	0.14360346522037967	0.13724154443677605	-0.09071780696876885	-13.445005256562581	-0.08733367211266341	-12.943451227263722
64.75243244692527	58.09307206227104	57.20225147770888	69.53358085713981	67.78502174369834	75.08916128597961	72.93640207991997	80.33086537459148	77.8080397223551	89.50857447591922	86.36723241104342	0.14379285016022283	0.13742133821838454	-0.09092760721739523	-13.557298002171592	-0.08753137433210156	-13.050918057517265
65.14259842611021	58.04154317600528	57.153320515313446	69.49309044090566	67.7462504677069	75.05364362923011	72.90221188433627	80.29967549174482	77.77785564675767	89.48401415710352	86.3432384817189	0.14398481577022956	0.1376035777208861	-0.091134843302072	-13.670071244951032	-0.08772651705491796	-13.158826136606876
65.53511535159264	57.989479242302316	57.103886156501126	69.45223015265499	67.7071279903978	75.0178311179064	72.86773957896065	80.26825610421659	77.74744993012321	89.45932463974877	86.31911651972995	0.14417940095551318	0.13778829970216877	-0.09133955485967249	-13.783330362311972	-0.0879191375670274	-13.26718019361033
65.92999738900669	57.93687501674573	57.05394357069861	69.41099746967708	67.66765199349146	74.98172247726716	72.83298399399754	80.23660701997242	77.71682240357734	89.43450738109541	86.2948678942458	0.14437664530282607	0.1379755415611431	-0.09154178169781346	-13.89708086306564	-0.0881092732932558	-13.37598507353323
66.32725878934137	57.88372517423833	57.00348785346387	69.3693898338043	67.62782012671968	74.94531641802465	72.79794394685723	80.20472805016026	77.6859729017991	89.4095638673756	86.27049400202962	0.14457658909489918	0.1381653413511501	-0.09174156380404952	-14.011328391265124	-0.08829696180580981	-13.485245740750543
66.72691388945532	57.83002430735844	56.952514024978335	69.32740465064012	67.58763000713094	74.908611635987	72.76261824184013	80.1726190090939	77.65490126301859	89.38449561426239	86.24599626786922	0.14477927332514617	0.13835773779370053	-0.09193894135512437	-14.12607873009074	-0.08848224083233447	-13.59496728242084
67.12897711259382	57.77576692467617	56.90101702850206	69.28503928876658	67.5470792183772	74.87160681168993	72.7270056698118	80.14027971423384	77.62360732901277	89.35930416732657	86.22137614501524	0.1449847397127371	0.1385527702925658	-0.09213395472599473	-14.241337805866351	-0.08866514826407013	-13.705154912053331
67.53346296890952	57.72094744902885	56.84899172879116	69.2422910789314	67.50616530998228	74.83430061001812	72.6911050078687	80.10770998616599	77.59209094509939	89.3339911025017	86.19663511562699	0.14519303071805584	0.1387504789482196	-0.09232664449962158	-14.357111692213948	-0.0888457221646064	-13.815813973189506
67.94038605598601	57.66556021575419	56.796432910476334	69.19915731321295	67.46488579659051	74.79669167981525	72.65491501899388	80.07490964857752	77.56035196012874	89.30855802655715	86.17177469122628	0.1454041895585539	0.13895090457265027	-0.09251705147684675	-14.473406614375563	-0.08902400077855077	-13.926949943197542
68.3497610593647	57.60959947088019	56.74333527640143	69.15563524416356	67.42323815719588	74.75877865348284	72.61843445170298	80.04187852823046	77.52839022647352	89.2830065775796	86.1467964131594	0.14561826022501143	0.13915408870454737	-0.09270521668669574	-14.59022895360431	-0.08920002254077986	-14.03856843720132
68.7616027530747	57.55305936927044	56.68969344592087	69.11172208392954	67.38121983435026	74.72056014656727	72.58166203967946	80.00861645493173	77.49620560001603	89.25733842546262	86.12170185306694	0.14583528749821348	0.13936007362487832	-0.09289118139642483	-14.707585251748242	-0.08937382608561961	-14.150675212136775
69.17592600016614	57.49593397272389	56.63550195315496	69.06741500334802	67.33882823335068	74.68203475733482	72.54459650139938	79.97512326150108	77.46379794013365	89.23155527240552	86.09649261336256	0.14605531696606291	0.1395689023728687	-0.09307498712276185	-14.825482216001546	-0.08954545025639504	-14.263276170908284
69.59274575324658	57.43821724802726	56.58075524520161	69.0227111310192	67.29606072140481	74.6432010663339	72.50723653974497	79.94139878373515	77.43116710968104	89.20565885342033	86.0711703277198	0.14627839504113366	0.1397806187623859	-0.09325667564249329	-14.943926723721233	-0.08971493411536358	-14.37637736671968
70.01207705502031	57.379903064959606	56.52544768030358	68.9776075523539	67.25291462677387	74.60405763594484	72.46958084160676	79.90744286036895	77.39831297497055	89.17965093684828	86.04573666156784	0.1465045689786846	0.13999526739875842	-0.0934362890039182	-15.062925827502113	-0.08988231695367688	-14.489985007527139
70.43393503883172	57.320985194246745	56.46957352596969	68.93210130859505	67.2093872378924	74.5646030099158	72.43162807747399	79.87325533303344	77.36523540574936	89.15353332488507	86.02019331259618	0.14673388689514522	0.1402128936960261	-0.09361386953862905	-15.182486760340907	-0.09004763830158424	-14.604105460604842
70.85833492921113	57.26145730546505	56.41312695704903	68.88618939581292	67.16547580246443	74.5248357128854	72.3933769010129	79.83883604621012	77.3319342751743	89.1273078541159	85.99454201126846	0.14696639778708667	0.14043354389464366	-0.09378945987317877	-15.302616941013184	-0.09021093793946022	-14.718745257338014
71.2852920424243	57.2013129648924	56.35610205375634	68.83986876387252	67.12117752653454	74.48475424989081	72.35482594863208	79.80418484718138	77.29840945978303	89.1009763960595	85.96878452134527	0.14720215155069713	0.1406572650796474	-0.09396310294171428	-15.423323979632187	-0.09037225590856224	-14.833911098116005
71.71482178702524	57.140545633305486	56.298492799647796	68.79313631537325	67.07648957353402	74.44435710586123	72.31597383903525	79.76930158597733	77.26466083946283	89.07454085772234	85.94292264041667	0.14744119900176958	0.1408841051993048	-0.09413484199855304	-15.544615683373195	-0.09053163252238505	-14.94960985742
72.14693966441222	57.079148663721284	56.24029307954505	68.74598890455884	67.03140906330043	74.40364274509612	72.2768191727601	79.73418611531852	77.23068829741543	89.04800318216225	85.91695820044409	0.14768359189623012	0.1411141130842533	-0.09430472063104389	-15.666500062352497	-0.09068910837807209	-15.065848589010784
72.58166126938723	57.01711529908201	56.18149667740711	68.69842333619795	66.98593307107079	74.36260961072806	72.23736053170397	79.69883829055452	77.19649172011925	89.02136534906286	85.89089306831255	0.147929382951208	0.14134733846715225	-0.09447278277315263	-15.788985335764664	-0.09084472436848046	-15.182634531362055
73.01900229071879	56.954438669880936	56.122097274147215	68.65043636443309	66.94005862644623	74.32125612416891	72.19759647863432	79.66325796959788	77.16207099728729	88.99462937531753	85.86472914639225	0.14817862586667815	0.14158383200285748	-0.0946390727191897	-15.912079938219904	-0.09099852169453015	-15.299975113295659
73.45897851170821	56.89111179172808	56.06208844539424	68.60202469159798	66.89378271232837	74.27958068453961	72.15752555668504	79.62744501285377	77.12742602182163	88.96779731562417	85.83846837311083	0.14843137534768827	0.1418236452891387	-0.09480363513804946	-16.0357925262324	-0.09115054187769545	-15.41787795970231
73.90160581075892	56.8271275628541	56.00146365919662	68.55318496700183	66.84710226382605	74.23758166808251	72.11714628883708	79.59139928314458	77.09255668976418	88.94087126309094	85.81211272353595	0.1486876871271858	0.1420668308879551	-0.09496651508803211	-16.160131985026965	-0.09130082677329199	-15.536350897573357
74.34690016194996	56.76247876154992	55.94021627366685	68.50391378567939	66.80001416713124	74.19525742755563	72.07645717738323	79.55512064562947	77.05746290024283	88.91385334985223	85.7856642099683	0.14894761798947193	0.14231344234730584	-0.0951277580312393	-16.285107435405735	-0.09144941858323818	-15.655401962083488
74.79487763561212	56.69715804354157	55.87833953456576	68.45420768710656	66.75251525836399	74.1526062916091	72.03545670337704	79.51860896771925	77.0221445554141	88.88674574769679	85.75912488254615	0.1492112257942942	0.1425635342236773	-0.09528740984990236	-16.41072824106959	-0.09159635987053605	-15.775039403064511
75.24555439890803	56.63115793929652	55.815826572823354	68.40406315387862	66.70460232238398	74.10962656414138	71.99414332606385	79.48186411898463	76.98660156040035	88.85955066870588	85.73249682985977	0.1494785695016051	0.14281716210510145	-0.09544551686195746	-16.53700401604874	-0.09174169357308415	-15.895271691579183
75.6989467164156	56.564470851261696	55.75267040199609	68.35347661035222	66.65627209156945	74.06631652363676	71.95251548229535	79.44488597106006	76.95083382322319	88.83227036590426	85.70578217957849	0.1497497091970038	0.1430743826348479	-0.09560212583758698	-16.663944632380662	-0.09188546301862743	-16.016107526758788
76.15507095071504	56.49708905102924	55.68886391565716	68.30244442124778	66.60752124456053	74.02267442248157	71.91057158592501	79.40767439754032	76.91484125473112	88.80490713392183	85.67898309908804	0.15002470611788302	0.1433352535357684	-0.09575728401581785	-16.791560228060916	-0.09202771193920967	-16.13755584278988
76.61394356297929	56.42900467642994	55.62439988471935	68.25096289021319	66.55834640496785	73.97869848626028	71.86831002718608	79.37022927387235	76.87862376852316	88.7774633096686	85.65210179614098	0.15030362268030836	0.143599833635317	-0.09591103912256926	-16.919861215352284	-0.09216848448726012	-16.2596258162921
77.07558111356816	56.36020972854976	55.55927095468679	68.1990282583448	66.508744140043	73.93438691302822	71.82572917204863	79.33255047723871	76.84218128086576	88.74994127302033	85.6251405195175	0.15058652250664759	0.1438681828912649	-0.09606343938843054	-17.04885828931583	-0.0923078252514955	-16.3823268738779
77.54000026262605	56.29069606867015	55.49346964283537	68.14663670266751	66.45871095931196	73.88973787256322	71.782827361558	79.29463788643591	76.80551371060524	88.72234344751811	85.59810155970001	0.15087347045397875	0.14414036241813352	-0.09621453356740517	-17.17856243663482	-0.09244577927358932	-16.505668699959642
78.00721777068286	56.22045541512708	55.426988335317795	68.09378433456939	66.40824331316792	73.8447495055923	71.7396029111512	79.25649138174407	76.7686209790732	88.69467230107917	85.57098724955858	0.15116453264330348	0.1444164345143716	-0.09636437095551287	-17.30898494466601	-0.09258239206447172	-16.629661244747695
78.47725049925933	56.14947934008956	55.35981928419364	68.04046719819291	66.35733759142522	73.79941992299614	71.69605410995358	79.21811084479113	76.73150300998762	88.66693034672292	85.54379996505128	0.1514597764895876	0.1446964626902968	-0.09651300141096897	-17.44013741096387	-0.0927177096224483	-16.75431473270328
78.95011541147531	56.07775926625166	55.29195460437864	67.98668126877705	66.30599012182897	73.7537472049859	71.65217922005107	79.17949615840676	76.69415972934488	88.63912014330714	85.51654212593469	0.1517592707326613	0.14498051169682905	-0.0966604753749607	-17.57203175313225	-0.0928517784516174	-16.879639671256882
79.42582957266194	56.00528646343916	55.22338627051467	67.93242245095297	66.25419716852326	73.70772940025641	71.60797647574148	79.14064720647032	76.6565910653076	88.61124429628053	85.48921619649013	0.15206308546900318	0.14526864755504346	-0.09680684389148553	-17.704680218739668	-0.09298464557942054	-17.005646859572153
79.90441015097758	55.93205204512597	55.15410611375529	67.87768657698884	66.20195493047339	73.6613645251113	71.5634440827609	79.1015638737493	76.61879694808398	88.58330545844741	85.46182468626203	0.15237129218444254	0.14556093758656777	-0.09695215863006013	-17.838095396000426	-0.0931163585768644	-17.132347398019192
80.38587441802741	55.85804696485838	55.08410581846554	67.82246940498277	66.14925953984206	73.61465056256031	71.51858021748562	79.0622460457288	76.58077730980006	88.5553063307465	85.43437015081021	0.15268396378780705	0.14585745044485074	-0.09709647190811665	-17.972290224588505	-0.09324696557824552	-17.259752697724252
80.87023974948666	55.78326201258482	55.013376918833224	67.76676661700289	66.09610706031754	73.56758546138812	71.47338302610872	79.022693608432	76.54253208436418	88.52724966304433	85.40685519247621	0.1530011746455478	0.14615825614733588	-0.09723983671327119	-18.107278006784327	-0.09337651530117341	-17.387874490468676
81.35752362572781	55.70768781088823	54.941910795389354	67.71057381717218	66.04249348539263	73.52016713519343	71.42785062379025	78.98290644823122	76.50406120732401	88.49913825494343	85.37928246116434	0.15332300061737864	0.14646342610856872	-0.09738230672772374	-18.243072419159944	-0.0935050570680005	-17.51672483900984
81.8477436324513	55.631314811117775	54.86969867143456	67.65388652969594	65.98841473659213	73.4723934613968	71.38198109378006	78.9428844516483	76.46536461571431	88.47097495660448	85.35165465513663	0.15364951909296	0.14677303317426552	-0.09752393635322676	-18.379687524731708	-0.09363264082800526	-17.646316147844118
82.34091746132043	55.55413328941745	54.796731609368635	67.59670019683028	65.9338666616472	73.42426228021642	71.33577248651179	78.90262750514442	76.426442247896	88.44276266958393	85.3239745218226	0.15398080902966635	0.14708715165638317	-0.09766478073548512	-18.51713778523481	-0.09375931717920594	-17.776661174088076
82.83706291059936	55.47613334264908	54.72300050692174	67.53901017679057	65.87884503261604	73.37577139361177	71.28922281866888	78.8621354948999	76.38729404338707	88.41450434768788	85.29624485864548	0.15431695099147055	0.14740585736921696	-0.09780489579125629	-18.655438074243648	-0.09388513739217785	-17.907773039081803
83.33619788579601	55.397304884204786	54.648496093281494	67.480811741595	65.82334554394623	73.32691856419103	71.24233007221811	78.82140830658057	76.34791994268184	88.38620299783955	85.26846851386142	0.15465802718899066	0.14772922766656962	-0.09794433823516613	-18.794603690497752	-0.09401015343402719	-18.03966524016687
83.83834040030794	55.3176376397086	54.57320892511648	67.42210007484523	65.76736381048065	73.27770151408514	71.19509219341401	78.78044582509432	76.30831988706248	88.35786168096527	85.24064838741721	0.1550041215207307	0.14805734148002042	-0.09808316560769015	-18.934650371778844	-0.09413441799300415	-18.17235166300452
84.34350857607244	55.23712114260077	54.49712938248954	67.36287026943724	65.7108953654008	73.22811792378285	71.14750709176828	78.73924793433282	76.26849381839769	88.32948351289403	85.2127874318215	0.15535531961556523	0.1483902793583388	-0.09822143630425728	-19.07559430936999	-0.09425798450453726	-18.30584659437409
84.85172064422062	55.15574472960441	54.420247664660465	67.3031173252043	65.65393565810922	73.17816543092928	71.09957263898728	78.69781451690197	76.2284416789322	88.30107166527583	85.18488865303412	0.15571170887650623	0.14872812350807962	-0.0983592096048227	-19.217452162858535	-0.09438090717735292	-18.44016473524789
85.36299494573534	55.073497536068686	54.34255378577281	67.24283614648658	65.59648005204608	73.12784162908379	71.05128666787334	78.6561454538373	76.1881634110636	88.27262936651547	85.1569551113712	0.15607337852579953	0.1490709578354008	-0.09849654570521693	-19.360241075753947	-0.09450324102118657	-18.575321214633732
85.87734993211305	54.99036849118643	54.2640375704223	67.18202153962652	65.53852382243899	73.077144066437	71.00264697118996	78.61424062430554	76.1476589571073	88.2441599027239	85.12898992242721	0.15644041965139727	0.14941886798914794	-0.09863350574872243	-19.503978691394877	-0.09462504187500542	-18.71133160367208
86.39480416602983	54.906346313082004	54.18468864910341	67.1206682103868	65.48006215398384	73.02607024448567	70.95365130048953	78.57209990529125	76.10692825904933	88.21566661868722	85.10099625801487	0.15681292525485685	0.14977194140525044	-0.09877015185915639	-19.648683169605647	-0.09474636643609813	-18.848211930368052
86.91537632201124	54.82141950376568	54.10449645352973	67.05877076128826	65.42109013845324	72.97461761666278	70.90429736490174	78.52972317126746	76.06597125828537	88.18715291885307	85.07297734712193	0.1571909903007147	0.1501302673524757	-0.09890654717548841	-19.794373204036674	-0.09486727229094072	-18.985978694930964
87.43908518710603	54.73557634395051	54.02345021182483	66.99632368886475	65.36160277223077	72.922783586922	70.8545828298812	78.48711029384975	76.02478789534595	88.15862226833507	85.04493647688604	0.15757471176739019	0.15049393697958866	-0.09904275588665712	-19.94106803997056	-0.0949878179459489	-19.124648885548595
87.9659496615646	54.648804887728396	53.941538943580255	66.93332138083271	65.30159495376878	72.87056550827484	70.8045053159136	78.44426114143387	75.98337810960768	88.1300781939361	85.01687699358838	0.1579641886996751	0.15086304336396691	-0.09917884326810622	-20.088787492833944	-0.0951080628599783	-19.264239994783566
88.4959887595208	54.56109295710052	53.8587514547754	66.86975811317144	65.24106148096578	72.81796068127838	70.75406239717765	78.40117557881473	75.94174183898889	88.10152428518998	84.9888023036652	0.15835952226286437	0.1512376815617297	-0.09931487572004016	-20.237551967569743	-0.0952280674781889	-19.404770036728223
89.0292216096782	54.47242813635825	53.77507633255636	66.80562804711161	65.1799970484618	72.76496635247157	70.70325160016188	78.35785346678678	75.8998790196295	88.07296419542187	84.96071587473855	0.15876081579858764	0.15161794865942418	-0.09945092080644713	-20.3873824785951	-0.09534789326650639	-19.546257564627012
89.56566745600044	54.3827977663103	53.69050193986883	66.74092522602837	65.11839624484793	72.71157971275868	70.65207040223451	78.31429466172506	75.85778958555434	88.0444016428285	84.93262123666632	0.1591681748824103	0.15200394382733842	-0.09958704729500312	-20.538300670414174	-0.09546760274730559	-19.6887216891937
90.1053456584057	54.29218893835209	53.60501640994135	66.67564357223631	65.05625354978795	72.65779789573803	70.60051623016476	78.27049901514583	75.8154734683196	88.01584041157834	84.90452198261193	0.1595817073832574	0.15239576837449045	-0.09972332519967608	-20.690328839280482	-0.0955872595368703	-19.832182097747136
90.6482756934654	54.20058848837144	53.51860764061326	66.60977688368118	64.99356333104731	72.60361797597247	70.54858645859278	78.2264663732451	75.77293059664011	87.98728435293067	84.87642177013367	0.16000152352474178	0.15279352580536185	-0.09985982582416852	-20.843489955552286	-0.09570692838394734	-19.976659073978226
91.19447715510712	54.1079829904878	53.431263288504226	66.5433188305266	64.93031984142782	72.54903696720145	70.49627840844788	78.18219657641548	75.73016089599868	87.95873738637613	84.84832432229472	0.16042773594845477	0.1531973218784365	-0.09999662180622693	-20.997807686786473	-0.09582667520923138	-20.12217351846266
91.74396975532183	54.0143587506189	53.34297076301947	66.47626295163057	64.86651721560347	72.49405182049095	70.44358934531141	78.13768945873937	75.68716428823484	87.93020350079738	84.82023342879343	0.1608604597793031	0.15360726466661193	-0.10013378716458021	-21.15330642185836	-0.09594656714670435	-20.26874696997038
92.29677332487483	53.91970179987065	53.25371722018665	66.40860265090856	64.80214946685463	72.43865942231974	70.3905164777238	78.0929448474579	75.6439406911136	87.90168675565127	84.7921529471154	0.16129981269296056	0.15402346461955604	-0.1002713973471856	-21.3100112960783	-0.096066672586538	-20.41640162769545
92.85290781402206	53.82399788774441	53.16348955631816	66.34033119357775	64.73721048369546	72.38285659259827	70.33705695543145	78.04796256241328	75.60049001787111	87.87319128217126	84.76408680370548	0.1617459149855205	0.1544460346280778	-0.10040952928127922	-21.467948217141384	-0.09618706121950993	-20.565160374273546
93.41239329322968	53.727232475157926	53.0722744014955	66.27144170228027	64.67169402639273	72.32664008261942	70.28320786757362	78.0027424154659	75.55681217673904	87.84472128459286	84.73603899516316	0.16219888964543153	0.15487509009059267	-0.10054826142432205	-21.62714389199573	-0.09630780408198802	-20.715046799521588
93.97524995389855	53.62939072727361	52.98005811286905	66.20192715307905	64.60559372337046	72.27000657293729	70.22896624080549	77.95728420988253	75.51290707044458	87.81628104140077	84.70801358945938	0.16265886242779817	0.15531074898175834	-0.10068767381854116	-21.787625855100487	-0.09642897360432556	-20.866085225483403
94.54149810909283	53.53045750612851	52.88682676776774	66.13178037132182	64.53890306749615	72.2129526711705	70.17432903735438	77.9115877396949	75.46877459568465	87.78787490659728	84.68001472717508	0.1631259619311469	0.15575313192336243	-0.10082784814638046	-21.949422497538762	-0.09655064366005206	-21.018300732188436
95.11115819427312	53.430417363061906	52.79256615661433	66.06099402736953	64.47161541224531	72.15547490972904	70.11929315300837	77.86565278902842	75.42441464257537	87.75950731099485	84.65204662276392	0.16360031967674307	0.15620236225755713	-0.10096886778745073	-22.11256309721648	-0.09667288961632892	-21.171719184407266
95.68425076803395	53.3292545309335	52.69726177563917	65.9895606321829	64.40372396773884	72.09756974345996	70.06385541503288	77.8194791313985	75.37982709407333	87.73118276353092	84.62411356583723	0.1640820701905656	0.15665856612251836	-0.10111081787868414	-22.277077850443675	-0.09679578838730407	-21.32636725962402
96.26079651284576	53.226952916127196	52.600898819387425	65.91747253276256	64.33522179664868	72.03923354720949	70.0080125800134	77.77306652897337	75.3350118253685	87.70290585260645	84.5962199224731	0.16457135108803572	0.15712187253063298	-0.10125378537621543	-22.4429979046854	-0.0969194184888238	-21.48227247700015
96.84081623580131	53.12349609033451	52.5034621730133	65.84472190743658	64.26610180996688	71.98046261329782	69.9517613316209	77.72641473180173	75.28996870324706	87.67468124744777	84.56837013654906	0.1650683031616151	0.15759241344930877	-0.1013978591197997	-22.610355392656857	-0.09704386009562427	-21.6394632275842
97.42433086936633	53.01886728211137	52.40493640435528	65.77130076099034	64.19635676263286	71.92125314890328	69.89509827829693	77.67952347700354	75.2446975854229	87.64651369949257	84.54056873109911	0.1655730704713783	0.15807032388450978	-0.10154312989892844	-22.779183467673647	-0.09716919509997268	-21.79796880561662
98.01136147213543	52.91304936820274	52.305305755786215	65.6972009196325	64.12597924901367	71.86160127335272	69.8380199508557	77.63239248792304	75.1991983198365	87.61840804380068	84.5128203096958	0.1660858004386869	0.15855574196712538	-0.1016896905222211	-22.949516340493574	-0.09729550717298707	-21.95781944114242
98.60192922959182	52.8060248646285	52.20455413583133	65.62241402579066	64.0549616982313	71.80150301531336	69.78052279999892	77.58502147324086	75.15347074391894	87.59036920048906	84.48512955785701	0.1666066439430786	0.15904880904228222	-0.10183763588938888	-23.121389317786452	-0.0974228818286278	-22.119046334084487
99.1960554548718	52.697775917523984	52.102665110547726	65.54693153273018	63.983296369331235	71.74095430988255	69.72260319374023	77.53741012604395	75.10751468381996	87.56240217619145	84.45750124447774	0.16713575542250683	0.15954966976172036	-0.10198706306508143	-23.294838841826277	-0.09755140648903904	-22.281681689395555
99.79376158953411	52.58828429373016	51.99962189465924	65.47074469899034	63.910975346287096	71.67995099557244	69.66425741473653	77.48955812285259	75.06132995359897	87.53451206554455	84.429940223289	0.16767329297706446	0.16005847217935276	-0.10213807135636443	-23.469902532086053	-0.09768117055322278	-22.44575875388
100.39506920433367	52.477531371124805	51.8954073424383	65.39384458262904	63.83799053283315	71.61848881118267	69.60548165752024	77.44146512259974	75.01491635437534	87.50670405269831	84.40245143434124	0.16821941847632998	0.16057536785013576	-0.10229076239311752	-23.646619228478812	-0.09781226546832755	-22.611311854498126
101.00000000000001	52.36549812869022	51.790003938329214	65.31622203527051	63.764333647120125	71.55656339255948	69.54627202563088	77.39313076556334	74.96827367343833	87.47898341285321	84.37503990551537	0.1687742976704859	0.1611005119323874	-0.10236777341609349	-23.735395760835864	-0.09787835619136978	-22.694461773425537
